# Supplementary material for: Development and emerging trends of drug resistance mutations in HIV: a bibliometric analysis based on CiteSpace
Source: Front Microbiol. 2024 May 15;15:1374582. doi: 10.3389/fmicb.2024.1374582 (PMC11133539; doi:10.3389/fmicb.2024.1374582)
Supplement: Supplementary file 1 [file Data_Sheet_1.ZIP]

Archive with 14 entries (14 files):
- data/doi_3694.list
- data/download2011u330.txt
- data/download2012u350.txt
- data/download2013u344.txt
- data/download2014u327.txt
- data/download2015u328.txt
- data/download2016u281.txt
- data/download2017u267.txt
- data/download2018u245.txt
- data/download2019u251.txt
- data/download2020u278.txt
- data/download2021u244.txt
- data/download2022u233.txt
- data/download2023u216.txt
