# Supplementary material for: Development and emerging trends of drug resistance mutations in HIV: a bibliometric analysis based on CiteSpace
Source: Front Microbiol. 2024 May 15;15:1374582. doi: 10.3389/fmicb.2024.1374582 (PMC11133539; doi:10.3389/fmicb.2024.1374582)
Supplement: Supplementary file 1 [file Data_Sheet_1.ZIP › data/doi_3694.list]

WOS:000298551400013
WOS:000319986100008
WOS:000417239400002
WOS:000417239400007
WOS:000897169500001
WOS:000374190900019
WOS:000315415300007
WOS:000417239400013
WOS:000427179600015
WOS:000526082100003
WOS:000294125000012
WOS:000300985200003
WOS:000460471800024
WOS:001131509700001
WOS:000318838200003
WOS:000654611800001
WOS:000335661900014
WOS:000344458300010
WOS:000704071200031
WOS:000408495200012
WOS:000287595600011
WOS:000525861300009
WOS:000301862400004
WOS:000465561100003
WOS:000323018100003
WOS:001006576800001
WOS:000318466200013
WOS:000381226600024
WOS:000417239400009
WOS:000294734600011
WOS:000438347900009
WOS:000317479500001
WOS:000525486800098
WOS:000453029000009
WOS:000310573100024
WOS:000300837600007
WOS:000361395500015
WOS:000755796400001
WOS:000699451200001
WOS:001070409500001
WOS:000374557100001
WOS:000380504800011
WOS:000431072300003
WOS:000432308700003
WOS:000362265000002
WOS:000398818000004
WOS:000350943800021
WOS:000833750300001
WOS:000462569300031
WOS:000699822100059
WOS:000355298700001
WOS:000770947500019
WOS:000327157300001
WOS:000321736900130
WOS:001133981300001
WOS:000315410500010
WOS:000320033000009
WOS:000701676800016
WOS:000318641300022
WOS:000286564900008
WOS:000388020200001
WOS:000326377500017
WOS:001074606300001
WOS:000457594300038
WOS:000312228400018
WOS:000579245800062
WOS:000374190900059
WOS:000321458800013
WOS:000303876900016
WOS:000878896700001
WOS:000343957900002
WOS:000311429900032
WOS:000408121000013
WOS:000565860200077
WOS:000288773100021
WOS:000328521600002
WOS:000465327200029
WOS:000460123900006
WOS:000500876200001
WOS:000478653700020
WOS:000296375600020
WOS:000459636700010
WOS:000648907800018
WOS:000378058100002
WOS:000350338600005
WOS:000313036800030
WOS:000356924100001
WOS:000447125400005
WOS:000455721300003
WOS:000756574300001
WOS:000685249700002
WOS:000316248100006
WOS:000595527000010
WOS:000375506400009
WOS:000636248900005
WOS:000319096900003
WOS:000452400500010
WOS:000304065600019
WOS:000431072300004
WOS:001019627700001
WOS:000532458700018
WOS:000297696100041
WOS:000740357300002
WOS:000362847600007
WOS:000389316800009
WOS:000293674000020
WOS:000465327200012
WOS:000539626400001
WOS:000563523800001
WOS:000612838500039
WOS:000321392900012
WOS:000417239400014
WOS:000451060000003
WOS:000354569400009
WOS:000345482700007
WOS:000428983600025
WOS:000442284400019
WOS:000366464200018
WOS:000351692100002
WOS:000648907800019
WOS:000401905000032
WOS:000430600800001
WOS:000291434300030
WOS:000295664300012
WOS:000864743700001
WOS:000817711600009
WOS:000349315100016
WOS:000306084800003
WOS:000937509400001
WOS:000442117800008
WOS:000298563400011
WOS:000303341300020
WOS:000456747400028
WOS:000538195000001
WOS:000298878000015
WOS:000689463600013
WOS:000316455200007
WOS:000349545300039
WOS:000380504800005
WOS:000319096900004
WOS:000318563900003
WOS:000373491600013
WOS:000403506300023
WOS:000343846400004
WOS:000350670800008
WOS:000430886200001
WOS:000380929600001
WOS:000374209900001
WOS:000296383900013
WOS:000634760700003
WOS:000486640800008
WOS:000400310800010
WOS:001075270100002
WOS:000820407400009
WOS:000352948200001
WOS:000436960700010
WOS:000359861200013
WOS:000308738500048
WOS:000341303200065
WOS:000608245600001
WOS:000469511000001
WOS:000658306800034
WOS:000303341300018
WOS:000851831500001
WOS:000429455000010
WOS:000485168600008
WOS:000286094300005
WOS:000354281500011
WOS:000303341300005
WOS:000324797000013
WOS:000938533000014
WOS:000365590700004
WOS:000401119300003
WOS:000349351100001
WOS:000393130000009
WOS:000303341300014
WOS:000312965800031
WOS:000637033800024
WOS:000555532800001
WOS:000459683500027
WOS:000580577900002
WOS:000466708600002
WOS:000323880200085
WOS:000933759200001
WOS:000310585300006
WOS:000400206900005
WOS:000289578600007
WOS:000467698800003
WOS:000656142900010
WOS:000600837900035
WOS:000575858700028
WOS:000314004300002
WOS:000322337400004
WOS:000339178000004
WOS:000299755900025
WOS:000307941900012
WOS:000457829300001
WOS:000604213400009
WOS:000717569400001
WOS:000410675900010
WOS:000306889500005
WOS:000577175500010
WOS:000320858500010
WOS:000461770500036
WOS:000410845300009
WOS:000406259400030
WOS:000313946600002
WOS:000432680800021
WOS:000328710800018
WOS:000331485900009
WOS:000544921900002
WOS:000446144000011
WOS:000332126000048
WOS:000303341300021
WOS:000572729600002
WOS:000353283700005
WOS:000365568400008
WOS:000693064300001
WOS:000847162200001
WOS:000912560900013
WOS:000419006200070
WOS:000291001100020
WOS:000311935800118
WOS:000727364700015
WOS:000348449500013
WOS:000559003800003
WOS:000684869700004
WOS:000324866900001
WOS:000443145200004
WOS:000450495500005
WOS:000366948100007
WOS:000341354900003
WOS:000449644700003
WOS:000335408600001
WOS:000289548900002
WOS:000918261300001
WOS:000381049500006
WOS:000433583300009
WOS:000407808400018
WOS:000315156500004
WOS:000303341300023
WOS:000522221800027
WOS:000314376100026
WOS:000310238200004
WOS:000319474700007
WOS:000313810100031
WOS:000497323200032
WOS:000603071100060
WOS:000329054700001
WOS:000376454600026
WOS:000652350800006
WOS:000970072200001
WOS:000312112500017
WOS:001121291300001
WOS:000347866600002
WOS:000306364300022
WOS:000337662400006
WOS:000319636900005
WOS:000370245500007
WOS:000343107100011
WOS:000354476500008
WOS:000410653300031
WOS:000302591100044
WOS:000364242900001
WOS:000668918000004
WOS:000321162200006
WOS:000332095600017
WOS:000303341300025
WOS:000295981600017
WOS:000818891600001
WOS:000301550800054
WOS:000385720200026
WOS:000326215000016
WOS:000357213600001
WOS:000805281000001
WOS:000303341300019
WOS:000318641300024
WOS:000303341300017
WOS:000419167700013
WOS:000498454000004
WOS:000303341300006
WOS:000416800600032
WOS:000326028800010
WOS:000525005000001
WOS:000336956300111
WOS:000367880900001
WOS:000323420800033
WOS:000466545200005
WOS:000324930800017
WOS:000419170300037
WOS:000297451600014
WOS:000289145800004
WOS:000995540600001
WOS:000340068600003
WOS:000472676600019
WOS:000321018200001
WOS:000391467700012
WOS:001093710900001
WOS:000289961100010
WOS:000376961700001
WOS:000585023500001
WOS:000830081800003
WOS:000292447300046
WOS:000355880800006
WOS:000370620200005
WOS:000349315100017
WOS:000397184400001
WOS:000367888100034
WOS:000371004300001
WOS:000414402100001
WOS:000345454400001
WOS:000324081000003
WOS:000482922200001
WOS:000911465200307
WOS:000335738000012
WOS:000330128400006
WOS:000536509100001
WOS:000500921300003
WOS:000335972500009
WOS:000301186900005
WOS:000303471700004
WOS:000306683600032
WOS:000520513200029
WOS:001131293800001
WOS:000762040000001
WOS:000845191300001
WOS:000337738700003
WOS:000386213000005
WOS:000341864900003
WOS:000672091000001
WOS:000544189300008
WOS:000299599100010
WOS:000441775900037
WOS:000302136200002
WOS:000729829500137
WOS:000336559100010
WOS:000289162400022
WOS:000453078400011
WOS:000676662900001
WOS:000330449900015
WOS:001119752400006
WOS:000445153200038
WOS:000342688000042
WOS:000378432100019
WOS:000671501200001
WOS:000308046400045
WOS:000455317900001
WOS:000308005000007
WOS:000285554300041
WOS:001118652800001
WOS:000350312500002
WOS:000661534500002
WOS:000315793300005
WOS:000490537600010
WOS:000411779400011
WOS:000293674000018
WOS:000319474700004
WOS:000761595200001
WOS:000310650900005
WOS:000427661600013
WOS:000594522300001
WOS:000353718400022
WOS:000411524700011
WOS:000346680200001
WOS:000287617500001
WOS:000385718800012
WOS:000391966600017
WOS:000287698200031
WOS:000339926700014
WOS:000477028700019
WOS:000565853600001
WOS:000487217200011
WOS:000302007900026
WOS:000343107100014
WOS:000292061200001
WOS:000286460300008
WOS:000287075100005
WOS:000361791000010
WOS:000371237900012
WOS:000617673400006
WOS:000308579400009
WOS:000539061800003
WOS:000490935600001
WOS:000432975000001
WOS:000825571400007
WOS:000397809800014
WOS:000334544500001
WOS:000295211400008
WOS:000325589300005
WOS:000424741000010
WOS:000357139000019
WOS:000321949400004
WOS:000320378300015
WOS:000302790400052
WOS:000865119600009
WOS:000748386900002
WOS:000992186100001
WOS:000297427200002
WOS:000438374100044
WOS:001022340700001
WOS:000329928500001
WOS:000637033800001
WOS:000919091800003
WOS:000448777000001
WOS:000337240700003
WOS:001084633200003
WOS:000324868700005
WOS:000371715600028
WOS:000350223300011
WOS:000300032500002
WOS:000308472300033
WOS:000300062500014
WOS:000374186000020
WOS:000781388600001
WOS:000326046400009
WOS:000382830900002
WOS:000371653900012
WOS:000343943500041
WOS:000314623400016
WOS:000297406100013
WOS:000292224300003
WOS:000731248000001
WOS:000392753900005
WOS:000327544600019
WOS:000350041800011
WOS:000290288100005
WOS:000763526200001
WOS:000365405900005
WOS:000433507300005
WOS:000389173400004
WOS:000300466500002
WOS:000725475400004
WOS:000288886300005
WOS:000442167600039
WOS:000334113700024
WOS:000303341300024
WOS:000912285700001
WOS:000342921100022
WOS:000384666800042
WOS:000304365700015
WOS:000315284100007
WOS:000354542500161
WOS:000310568800039
WOS:000347727400005
WOS:001119517000001
WOS:000318515000004
WOS:000483857100004
WOS:001034949300046
WOS:000339242700117
WOS:000600673700001
WOS:001114967300002
WOS:000672659400003
WOS:000467135600025
WOS:000402877700020
WOS:000514609500002
WOS:000357799000025
WOS:001075115600001
WOS:000852158500001
WOS:000369133600003
WOS:000330621900056
WOS:000390456000030
WOS:000369251900006
WOS:000841065400003
WOS:000393227600003
WOS:000424060400023
WOS:000339121700001
WOS:000599870100001
WOS:000305965300007
WOS:000314108000028
WOS:000519585700010
WOS:000287742700008
WOS:000289320100009
WOS:000331873700001
WOS:000897323800001
WOS:000299013800009
WOS:000352934100009
WOS:000286850300005
WOS:000599948600001
WOS:000328425400003
WOS:000532541900001
WOS:000583916300001
WOS:000403529900006
WOS:000457637700002
WOS:000323924100009
WOS:000330621900125
WOS:001089983600001
WOS:000396344900001
WOS:000414369800021
WOS:000340721500091
WOS:000434116200008
WOS:000506857900008
WOS:000325463200004
WOS:000502378300001
WOS:000455311400040
WOS:000455081600003
WOS:000298726700015
WOS:000551508200016
WOS:000386137400008
WOS:000362183600001
WOS:000373716900006
WOS:000309505600004
WOS:000326014900002
WOS:000289593500001
WOS:000424087700019
WOS:000353283700003
WOS:000424846600018
WOS:000759084600072
WOS:000609733600001
WOS:000329188800009
WOS:000455946200017
WOS:000368492500001
WOS:000309329700021
WOS:001099151700001
WOS:000361754500008
WOS:000425938000042
WOS:000308106500008
WOS:000307498300019
WOS:000329374100001
WOS:000414156500004
WOS:000466797000021
WOS:000351588600022
WOS:000397998700008
WOS:000294666200002
WOS:000517156800001
WOS:000344723300001
WOS:000366715300005
WOS:000286590600012
WOS:000336974900014
WOS:000337685400018
WOS:000494967100003
WOS:000624026500001
WOS:000306683600027
WOS:000403624700010
WOS:000508647100002
WOS:000292142800024
WOS:000354708600026
WOS:000449749200001
WOS:000527940000001
WOS:000334055200011
WOS:000294375600018
WOS:000378725800095
WOS:000553476200001
WOS:000297919200014
WOS:000440734100002
WOS:000431870900012
WOS:000969767100001
WOS:001094507400002
WOS:000299599100014
WOS:000321995000002
WOS:000540542100017
WOS:000341230600016
WOS:000339012300008
WOS:000349876400001
WOS:000291536100006
WOS:000416528400194
WOS:000313038900001
WOS:000411516200022
WOS:000319185300009
WOS:000891525200001
WOS:000605618900001
WOS:000341119700026
WOS:000299137300014
WOS:000383267100009
WOS:000358075900008
WOS:000864074100002
WOS:000335228500011
WOS:000440896400001
WOS:000387727900001
WOS:000470803000063
WOS:000371831800008
WOS:000305247400011
WOS:000328234100012
WOS:000469802100004
WOS:000339888300020
WOS:000331524500005
WOS:000862505000001
WOS:000304894100002
WOS:000363467200009
WOS:000328904500002
WOS:000296254100034
WOS:000323740300019
WOS:000293575900004
WOS:000315074900018
WOS:000502179700001
WOS:000323114200004
WOS:000485894700002
WOS:000792200300001
WOS:000315897100042
WOS:000663550000023
WOS:000354120300007
WOS:000805703000001
WOS:000461639500002
WOS:000342246300029
WOS:000294375500016
WOS:000311975800004
WOS:000469759100009
WOS:000769095400011
WOS:000208614500038
WOS:000945136800001
WOS:000408495200013
WOS:000395463900018
WOS:000340540500001
WOS:000419456300003
WOS:000286172900015
WOS:000327399900004
WOS:000769095400012
WOS:000433643100001
WOS:000326027400019
WOS:000536144700015
WOS:000977801900001
WOS:000338520900001
WOS:001039055000001
WOS:000337915700013
WOS:000595789600002
WOS:000296670300006
WOS:000301569500002
WOS:000413876500004
WOS:000359740000006
WOS:000512370600007
WOS:000691649700002
WOS:001015741200001
WOS:000533641400028
WOS:000347469000001
WOS:000426477000038
WOS:000565925300001
WOS:000525486800041
WOS:000817169100009
WOS:000286202700006
WOS:000877753200001
WOS:000513704000001
WOS:000388207100005
WOS:000367537600042
WOS:000873514000001
WOS:000359113500002
WOS:000439952100001
WOS:000294990900010
WOS:000834708000002
WOS:000290854200013
WOS:000477828700001
WOS:000400699900009
WOS:000303552900011
WOS:000896115400008
WOS:000581092100001
WOS:001124666300001
WOS:001074217000001
WOS:000317455100015
WOS:000383655300003
WOS:000985308900059
WOS:001009859500027
WOS:000413195900090
WOS:001012137300001
WOS:000543273200071
WOS:000823425500005
WOS:000374272900027
WOS:000385319100031
WOS:000320165400014
WOS:000311825000033
WOS:001036676500001
WOS:000390592600013
WOS:000474844200033
WOS:000512370600006
WOS:000707660800001
WOS:000309804300009
WOS:000413029800001
WOS:000481617000104
WOS:000728629300178
WOS:001016963700001
WOS:000625322500001
WOS:000910796300001
WOS:000808055600001
WOS:000311313900129
WOS:000364797100005
WOS:000462938900003
WOS:000305673000023
WOS:000619184400018
WOS:000308286900072
WOS:000405612300003
WOS:000594359900001
WOS:000303401500013
WOS:000488830500035
WOS:000536120700014
WOS:000319474700002
WOS:000788275800001
WOS:000302796200084
WOS:000316609800036
WOS:000496574400001
WOS:000448823700110
WOS:000685264900006
WOS:000365405600007
WOS:000577168600005
WOS:000352789200013
WOS:000337899300003
WOS:000790167000001
WOS:000745067200002
WOS:000475912200076
WOS:000414504200001
WOS:000717975300001
WOS:000427663700010
WOS:000424296300004
WOS:000302555500004
WOS:000336393600003
WOS:000536887800008
WOS:000431007600116
WOS:000463812100027
WOS:000429434300006
WOS:000658101200001
WOS:000392380100058
WOS:000486102700009
WOS:000296352800001
WOS:000607075600003
WOS:000348333300031
WOS:000354720900005
WOS:000299071300004
WOS:000335370500006
WOS:000331992000028
WOS:000438375800027
WOS:000350680700085
WOS:000302219000015
WOS:000318203300012
WOS:000748909400004
WOS:000350320700001
WOS:001022371800001
WOS:000380755000016
WOS:000393018200002
WOS:000727329800010
WOS:000574529400001
WOS:000478569900001
WOS:000373723100038
WOS:000402996700008
WOS:000309510900014
WOS:000514167800007
WOS:000342700000002
WOS:000369635000004
WOS:000325168100007
WOS:000288058600008
WOS:000293575900015
WOS:000302219000002
WOS:000852773800005
WOS:000631029700095
WOS:000418819400006
WOS:000459223600026
WOS:000814343700003
WOS:000306364300021
WOS:000786831400001
WOS:001092008000001
WOS:000432585300016
WOS:000443767300002
WOS:000598738400002
WOS:000312487800006
WOS:001103985100001
WOS:000467433200014
WOS:000462365600005
WOS:000335370500007
WOS:000349143900005
WOS:000313810100019
WOS:000593526100014
WOS:000379648000010
WOS:000484873200008
WOS:000692561500002
WOS:000345427900001
WOS:000536783200001
WOS:000318983000016
WOS:000522257000005
WOS:000343631800011
WOS:000506403300010
WOS:000358547100008
WOS:000330056500002
WOS:000517608700001
WOS:000300361500002
WOS:000290023900011
WOS:000431007600098
WOS:000393906400004
WOS:000299599100005
WOS:000286358000004
WOS:000314332400018
WOS:000440727000014
WOS:000296513200050
WOS:000646234600015
WOS:000333677500048
WOS:000340443100002
WOS:000680438100014
WOS:000797501100001
WOS:000324873800005
WOS:000411232400008
WOS:000290425400009
WOS:000310069400008
WOS:000418878000005
WOS:000480695100015
WOS:000373268900057
WOS:000308683700005
WOS:000390592600012
WOS:000469370600003
WOS:000796854700001
WOS:000678171900008
WOS:000531389100002
WOS:000416958900001
WOS:000351465000010
WOS:000481871600002
WOS:000394095800052
WOS:000728746100001
WOS:000369398800009
WOS:000292600100003
WOS:000744981900018
WOS:000350214700039
WOS:000393617500001
WOS:000319769400007
WOS:000303987200007
WOS:000303067700009
WOS:000379831100011
WOS:000350211600031
WOS:000454627200055
WOS:000308073200003
WOS:000299167800013
WOS:000328437500048
WOS:000316375500005
WOS:000286892800006
WOS:000313137300004
WOS:001003989200019
WOS:000327218000014
WOS:000370619900004
WOS:000408495200014
WOS:000305588100009
WOS:000338645000014
WOS:000363920300028
WOS:000854941200001
WOS:000361395500014
WOS:000309218700026
WOS:000350245400013
WOS:000645121900005
WOS:000446270100004
WOS:000869727200001
WOS:000368495900002
WOS:000290019200030
WOS:000654708900001
WOS:000398643900026
WOS:000728629300173
WOS:000445998400002
WOS:000314746500001
WOS:000386263700001
WOS:000841899200013
WOS:000537562100004
WOS:000340529600004
WOS:000296526900016
WOS:000330834400054
WOS:000389482700023
WOS:000729829500150
WOS:000372848400001
WOS:000408059500018
WOS:000386453900029
WOS:001093834900002
WOS:000318684400007
WOS:000607607600001
WOS:000311211800004
WOS:000402061700001
WOS:000294969700025
WOS:000358547600099
WOS:000363248300029
WOS:000406411400014
WOS:000563301500011
WOS:000446383500088
WOS:000336838000099
WOS:000378059800017
WOS:000368337300034
WOS:000674540200002
WOS:000434128400012
WOS:000423269700008
WOS:000890282500001
WOS:000334008100012
WOS:000369251900013
WOS:000654741700024
WOS:000291536100004
WOS:000368459300003
WOS:000330435900020
WOS:000579321900001
WOS:000298292000011
WOS:000369071100003
WOS:000579006100001
WOS:000294375400002
WOS:000317455100037
WOS:000389072800012
WOS:000391907000019
WOS:000744822200009
WOS:000586390500005
WOS:000300274900018
WOS:000455089400003
WOS:000338520100011
WOS:000338767900009
WOS:000316167000009
WOS:000462516100001
WOS:000576930700001
WOS:000287294000005
WOS:000921335500040
WOS:000642443800012
WOS:000825389000008
WOS:000498307700005
WOS:000292488500009
WOS:001006781300007
WOS:000295148500041
WOS:000918993200001
WOS:000346985600001
WOS:000728786600026
WOS:000358153000105
WOS:000680929700012
WOS:000680438100002
WOS:000541137400001
WOS:000294969700027
WOS:000646601300008
WOS:000290211700010
WOS:000400457200003
WOS:000844487400001
WOS:000315123600020
WOS:000334763800001
WOS:000653491200001
WOS:000437985900008
WOS:000291097600052
WOS:000411779400002
WOS:000337685400015
WOS:000328735700106
WOS:000362056900010
WOS:000793649100001
WOS:000292696400031
WOS:000443168200137
WOS:000402686600009
WOS:000342231900006
WOS:000664893900003
WOS:000289074400014
WOS:000654686900025
WOS:000516148000004
WOS:000351434900004
WOS:000415576800056
WOS:000405703800011
WOS:000292462300006
WOS:000997202300001
WOS:000647790300001
WOS:000298664400025
WOS:001058498900001
WOS:000409014800010
WOS:000574525800001
WOS:000359584900001
WOS:000339135500019
WOS:000297555300054
WOS:000387446600001
WOS:000299645400005
WOS:000317909600009
WOS:000505584300006
WOS:000341232300018
WOS:000353721300012
WOS:000295790500356
WOS:000291784700008
WOS:000350210800032
WOS:000452778800002
WOS:000500036700007
WOS:000785541200001
WOS:000286892800005
WOS:000393907300007
WOS:000363184600115
WOS:000331254600083
WOS:000524519700003
WOS:000419456300011
WOS:000625290100001
WOS:000312269500003
WOS:000317115300007
WOS:000587800200009
WOS:000314014100005
WOS:000338880100003
WOS:000401314300112
WOS:000451308900030
WOS:000378799300033
WOS:000344609600007
WOS:000286515000002
WOS:000410900000010
WOS:000288485300009
WOS:000419281200001
WOS:000875409700001
WOS:000508909400001
WOS:000303994200002
WOS:000465077500001
WOS:000593065400031
WOS:000310454900012
WOS:000408084700029
WOS:000447139100007
WOS:000300218100032
WOS:000329762400011
WOS:000293320600009
WOS:000353211700042
WOS:000336525000006
WOS:000734204000002
WOS:000494033400001
WOS:000337258600031
WOS:000331827200025
WOS:000337649100006
WOS:000388566200054
WOS:000744497400026
WOS:000811496400001
WOS:000313558100042
WOS:000496463400005
WOS:000286446900015
WOS:001018788900001
WOS:000294375500017
WOS:000403783400017
WOS:000371176500002
WOS:000424414900010
WOS:000418870900001
WOS:000545946800004
WOS:000736580900001
WOS:000452916100034
WOS:000318008400106
WOS:000341392900001
WOS:000433507300002
WOS:000294609700001
WOS:000314650200010
WOS:000557841200001
WOS:000332821000008
WOS:000518105800001
WOS:000691288800007
WOS:000311825000027
WOS:000368238100019
WOS:001086565700002
WOS:000419456300007
WOS:000296383900012
WOS:000560393300062
WOS:000346766200055
WOS:000414426200001
WOS:000525659800006
WOS:000304489000026
WOS:000335471400002
WOS:000778344900009
WOS:000330525800007
WOS:000393905000014
WOS:000768322800002
WOS:000480327900001
WOS:000295535500012
WOS:000301051700002
WOS:000367335100005
WOS:001056468000001
WOS:000778197000001
WOS:000367536700017
WOS:000327698700047
WOS:000343731200098
WOS:000522221800057
WOS:001031900700001
WOS:000339137300015
WOS:000320403800012
WOS:000517116900004
WOS:000329044800023
WOS:000473488700002
WOS:000707447700001
WOS:000426088200001
WOS:000323654600008
WOS:000630347900001
WOS:000464123100001
WOS:000394605900016
WOS:000790789200007
WOS:001014460600001
WOS:000440948600020
WOS:000295768700020
WOS:000890494100001
WOS:000401166700003
WOS:000927744800001
WOS:000335661900012
WOS:000544903800012
WOS:000314096700001
WOS:000654600500001
WOS:000817169100008
WOS:000441587400001
WOS:000620821900014
WOS:000334105000005
WOS:000378964100018
WOS:000292632000022
WOS:000495593100001
WOS:000292623200001
WOS:000319649800001
WOS:000931453800001
WOS:000694193100001
WOS:000369948300008
WOS:000360353200019
WOS:000294375700015
WOS:000482043300038
WOS:000392842900003
WOS:000326978600018
WOS:000415911800043
WOS:000367112000011
WOS:000295790500360
WOS:000814510700001
WOS:000492306300055
WOS:000324470100082
WOS:000645950000020
WOS:000360703900036
WOS:000487962400083
WOS:000291281000005
WOS:000358510300036
WOS:000697120500021
WOS:000565860200067
WOS:000560009200001
WOS:000909615500001
WOS:000875511000001
WOS:000646934700006
WOS:000370843400005
WOS:000303471700006
WOS:000638000200001
WOS:000335195300001
WOS:000291734100073
WOS:000864580700010
WOS:000725343900001
WOS:000437805100001
WOS:000444630800011
WOS:000544378400001
WOS:000315481500001
WOS:000306837700025
WOS:000291267600048
WOS:001001651300001
WOS:000332886400010
WOS:000315434000032
WOS:000480751000010
WOS:000340577200013
WOS:000342921700026
WOS:000551097900001
WOS:000311080200015
WOS:000359909200011
WOS:000300504300005
WOS:000337026300001
WOS:000701465700025
WOS:000352182900018
WOS:000523366000001
WOS:000365119800003
WOS:000465561100063
WOS:000554233900001
WOS:000717548400001
WOS:000314393500001
WOS:000331262600014
WOS:000391361600022
WOS:000680890200002
WOS:000392762900001
WOS:000369885400015
WOS:000350088600007
WOS:000374828900011
WOS:000368655300075
WOS:000295768700022
WOS:000659016200005
WOS:000359861200004
WOS:000343322700020
WOS:000325025200055
WOS:000368803900015
WOS:000328521600013
WOS:000354203900011
WOS:000292636300003
WOS:000475867400017
WOS:000305094200001
WOS:000301569500001
WOS:000426521300001
WOS:000377737900006
WOS:000513683100001
WOS:000419667400001
WOS:000312542900002
WOS:000289458900003
WOS:000288241600008
WOS:000363249800027
WOS:000648949200030
WOS:000496506600060
WOS:000341353200011
WOS:000345160400003
WOS:000972853100001
WOS:000289972600022
WOS:000316700800005
WOS:000466337500006
WOS:000340993400024
WOS:000317115300015
WOS:000333510000005
WOS:000382877200042
WOS:000941979400001
WOS:000386608200049
WOS:001132578500001
WOS:000306950200089
WOS:000860180200001
WOS:000324115400010
WOS:000921082800001
WOS:000385697600058
WOS:000959163800001
WOS:000460473100024
WOS:000323114200005
WOS:000377441500025
WOS:000378030000020
WOS:000346907200025
WOS:000562898800001
WOS:000693048700001
WOS:000371953000014
WOS:000536940700003
WOS:000872540900001
WOS:000511335400001
WOS:000384363300001
WOS:000398903500003
WOS:000344526800043
WOS:000426537600012
WOS:000463876300033
WOS:000585103600001
WOS:000576267900004
WOS:000383246000028
WOS:000434218400001
WOS:000373533900012
WOS:000323110600024
WOS:000646234600016
WOS:000299137300009
WOS:000311981100018
WOS:000398610500003
WOS:000369250500009
WOS:000329629000003
WOS:000313036800021
WOS:000711672600010
WOS:000862768900003
WOS:000369885400013
WOS:000989734900002
WOS:000508116000009
WOS:000330328700007
WOS:000306182000014
WOS:000298383700022
WOS:000535597000001
WOS:000915481500001
WOS:000417163400001
WOS:000317082800013
WOS:000731392000001
WOS:000873517800001
WOS:000600622100004
WOS:000498796600008
WOS:000397584200011
WOS:000390346300008
WOS:001059006400008
WOS:000292733800015
WOS:000855669200004
WOS:000365871300011
WOS:000450531600003
WOS:000390456000038
WOS:000318983000011
WOS:000832006000001
WOS:000312934400056
WOS:000692038400001
WOS:000349117300006
WOS:000371812500002
WOS:000741085700019
WOS:000542036800066
WOS:000442240300018
WOS:000331214600010
WOS:000289322400012
WOS:000984044000001
WOS:000326702700008
WOS:000365578100014
WOS:000800770100001
WOS:000348646700025
WOS:000299658900021
WOS:000753585800028
WOS:000823425500007
WOS:001088671100001
WOS:000744152300019
WOS:000928558200001
WOS:000503185600009
WOS:000328786500002
WOS:000615445200001
WOS:000414438300008
WOS:000455813300020
WOS:000961192400001
WOS:000702030600023
WOS:000343106100002
WOS:000505584300003
WOS:000351484600001
WOS:000387206900006
WOS:000342688000023
WOS:000302489200033
WOS:000593526100012
WOS:000408362400009
WOS:000350373900001
WOS:000312542900007
WOS:001041268500001
WOS:000460469900025
WOS:000716707600001
WOS:000460473100026
WOS:001019444700001
WOS:000489594400001
WOS:000406579300015
WOS:000579365500025
WOS:000423046100054
WOS:000368695700006
WOS:000347125500001
WOS:000700132800001
WOS:000601863400001
WOS:000839026200008
WOS:000737577800032
WOS:000386669400016
WOS:000946504500001
WOS:000836649800002
WOS:000380504800010
WOS:000612878400004
WOS:000308337300012
WOS:000299599100004
WOS:000447995500001
WOS:001006914300001
WOS:000549873900012
WOS:000328538000001
WOS:000905845400001
WOS:000491253800028
WOS:000327175300012
WOS:000605106300003
WOS:000488988500014
WOS:000339853700011
WOS:000297026300003
WOS:001099991700001
WOS:000379579500116
WOS:000544898400017
WOS:000551098800001
WOS:000418864000004
WOS:000296383900022
WOS:000335234000005
WOS:000928598700001
WOS:000346936200001
WOS:000295196200001
WOS:000326429300016
WOS:000359861200012
WOS:000440458100066
WOS:000383532400002
WOS:000348604200011
WOS:000305349100012
WOS:000620821900026
WOS:000336023400019
WOS:000552973400004
WOS:000978518200003
WOS:000343790900019
WOS:000294659000002
WOS:000528256200036
WOS:000373533900011
WOS:000578951200001
WOS:000296044200018
WOS:000785422800001
WOS:000791838100001
WOS:000299599100009
WOS:000293985900002
WOS:000297244100019
WOS:000344443400005
WOS:000394038700029
WOS:000365794700002
WOS:000378058100009
WOS:000323424100009
WOS:000392343600001
WOS:000576980400001
WOS:000309329700018
WOS:000390592600015
WOS:001026960600001
WOS:000302790400069
WOS:000291612600014
WOS:000425256100009
WOS:000744177300003
WOS:000309517300095
WOS:000332027400001
WOS:000635229300001
WOS:000500190400001
WOS:000397526100001
WOS:000852774600004
WOS:000446186000183
WOS:000802601500001
WOS:000540737100021
WOS:000351869400008
WOS:000453364400008
WOS:000395521900013
WOS:000743513900016
WOS:000376548300010
WOS:000331214600003
WOS:000303129700006
WOS:000741759300001
WOS:000296961100021
WOS:000304586600012
WOS:000308206000015
WOS:000332026600001
WOS:000475867400011
WOS:000892866800010
WOS:000326978600031
WOS:000612742900017
WOS:000333729400006
WOS:000328818400009
WOS:000703847600001
WOS:000624570900007
WOS:000328904100003
WOS:000555839500001
WOS:000309099900010
WOS:000904557600001
WOS:001054070700001
WOS:000293575900013
WOS:000472676600050
WOS:000294461800013
WOS:000507988700001
WOS:000915457600001
WOS:001007662400017
WOS:000373915000004
WOS:000510104100017
WOS:000334160100003
WOS:000922074300045
WOS:000459471000001
WOS:000314469500007
WOS:000377026600001
WOS:000300525400006
WOS:000323334500007
WOS:000314105100040
WOS:000454237700001
WOS:000299856900007
WOS:000309329700026
WOS:000320362700130
WOS:000349545300055
WOS:000350060100001
WOS:000470856800004
WOS:000467433200012
WOS:000310220000006
WOS:000286853500032
WOS:000357899500009
WOS:000841879300004
WOS:000471951900048
WOS:000530348600002
WOS:000703701800017
WOS:000411648500009
WOS:000335370500010
WOS:000389745600007
WOS:000397584200016
WOS:000856971800001
WOS:000470856800005
WOS:000524574600013
WOS:000738322000001
WOS:000831146000001
WOS:000382252100073
WOS:000401166700021
WOS:000302512100033
WOS:000462835800027
WOS:000330448700028
WOS:000388005100028
WOS:000336909100083
WOS:000486302400026
WOS:000338129000003
WOS:000473414800009
WOS:000389745600008
WOS:000452916100033
WOS:000593126300004
WOS:000462835800030
WOS:000392533100012
WOS:000345921500036
WOS:000290602300005
WOS:000443539100027
WOS:000365782000001
WOS:000544866600001
WOS:001072789600001
WOS:000547341700017
WOS:000345682800001
WOS:001124641700095
WOS:000362415100001
WOS:000396877500072
WOS:000352596300001
WOS:000997064900001
WOS:000293320600010
WOS:000602644000001
WOS:000349642700001
WOS:000446766300067
WOS:000285629200016
WOS:000456900100010
WOS:000457349400001
WOS:000329461000005
WOS:000364755200003
WOS:000449835700001
WOS:000532364900001
WOS:001091584400001
WOS:000752803000001
WOS:000292087600014
WOS:000291644400002
WOS:000289080600074
WOS:000289074400004
WOS:000305810900012
WOS:000734204500005
WOS:000357619500034
WOS:000400882800001
WOS:000693841500001
WOS:000663729900007
WOS:000432108700002
WOS:000562411300034
WOS:000307532100011
WOS:000567160400004
WOS:000533886900009
WOS:000344361400007
WOS:000297919200005
WOS:000362952900001
WOS:000414208300005
WOS:000302489200003
WOS:000401195800011
WOS:000610188600001
WOS:000598893900001
WOS:000591241200017
WOS:000455106600004
WOS:000340243500018
WOS:000399708700001
WOS:000365037200002
WOS:000320378300001
WOS:000551247100001
WOS:000432928200003
WOS:000431504200008
WOS:000556287500013
WOS:000463471300003
WOS:000335370500002
WOS:000341303700041
WOS:000537238200044
WOS:000800096600001
WOS:000603075700001
WOS:000294400300021
WOS:000323452500001
WOS:000557586700001
WOS:000884556800001
WOS:000620811500015
WOS:000693064300009
WOS:000621102900001
WOS:000302489200032
WOS:001067701100017
WOS:000596037900004
WOS:000348724500013
WOS:000341775400015
WOS:000323372600009
WOS:000385450200002
WOS:000398038800030
WOS:000368695700015
WOS:000331271300003
WOS:000747668400013
WOS:000341526800008
WOS:000429444000022
WOS:000306683600018
WOS:000350469400010
WOS:000541247700008
WOS:000313810100020
WOS:000443567000009
WOS:000454918700019
WOS:000453910200016
WOS:000524576600014
WOS:000355183900014
WOS:000208835300018
WOS:000409067000016
WOS:000389044800005
WOS:000317384200041
WOS:000355932800014
WOS:000346856800010
WOS:000300802100021
WOS:000434295100026
WOS:000342798000038
WOS:000701465700024
WOS:000317098100006
WOS:000392843200076
WOS:000359861200015
WOS:000697187000008
WOS:000324400000004
WOS:000355700700015
WOS:000664424200004
WOS:000321738400005
WOS:000477931800001
WOS:000501622800007
WOS:000323882500007
WOS:000417430900001
WOS:000374976200060
WOS:000335309100020
WOS:000318755200014
WOS:000351588600019
WOS:000347709300025
WOS:000397963900005
WOS:000606111000001
WOS:000311825000016
WOS:000441209600007
WOS:000430660600021
WOS:000819449200001
WOS:000576825100002
WOS:000662008400001
WOS:000303067700010
WOS:000313036800022
WOS:000332390800015
WOS:000453774100004
WOS:000480235700033
WOS:000293030500008
WOS:000309923800031
WOS:000294375600015
WOS:000288551300003
WOS:000452916100032
WOS:000406984100043
WOS:000305810900006
WOS:000296659900014
WOS:000373220100010
WOS:000581677500007
WOS:000430599400001
WOS:000436645400005
WOS:000331139100005
WOS:000311975800005
WOS:000301226100006
WOS:000317344000013
WOS:000336505700016
WOS:000509791000001
WOS:000312228400019
WOS:000927454600001
WOS:000311825000037
WOS:000323797700028
WOS:000301775200002
WOS:000299599100011
WOS:000372392000012
WOS:001099803500001
WOS:000431233600002
WOS:000311825000030
WOS:000634950200010
WOS:000460936700017
WOS:000302298200008
WOS:000346658400001
WOS:000316168700045
WOS:000293235900010
WOS:000350082600009
WOS:000643762300001
WOS:000300984700011
WOS:001095341300001
WOS:000380504800002
WOS:000637679800001
WOS:000327446000029
WOS:000385723000014
WOS:000535279800028
WOS:000416301800010
WOS:000430183400001
WOS:000402632400028
WOS:000384461600062
WOS:000372472400006
WOS:000294375400012
WOS:000575396800001
WOS:000728313100023
WOS:000697117500007
WOS:000365129900036
WOS:000359907700009
WOS:000453907400011
WOS:000350214700042
WOS:000307890600002
WOS:000306335300032
WOS:000297337300005
WOS:000707702800002
WOS:000309329700027
WOS:000294375400013
WOS:000510867500007
WOS:000310201200001
WOS:000404899800030
WOS:000355748400010
WOS:000480690900012
WOS:000432274800007
WOS:000417168000005
WOS:000535967600026
WOS:000318113900003
WOS:000311755500001
WOS:000462938900006
WOS:000359723600026
WOS:000297882900006
WOS:000505151400027
WOS:000870275400004
WOS:000680979800001
WOS:000387206200003
WOS:000396089500005
WOS:000374541200036
WOS:000390592600016
WOS:001057127500001
WOS:000443539100029
WOS:000339632600001
WOS:000499939700009
WOS:000315563800153
WOS:000646234600009
WOS:000453907400005
WOS:000316549400055
WOS:000373533900004
WOS:000978221400001
WOS:000692561500026
WOS:000365578100005
WOS:000431926500046
WOS:000319037700008
WOS:000307331100067
WOS:000296529800006
WOS:000344443500005
WOS:000631837800022
WOS:000448937900001
WOS:000298378800008
WOS:000324915800004
WOS:000332095600016
WOS:000616047600008
WOS:000452916600033
WOS:000396296100027
WOS:000813361200029
WOS:000306750500026
WOS:000862259000001
WOS:000758000200001
WOS:000459224200008
WOS:001103427500010
WOS:000586304700001
WOS:000298719900020
WOS:000472137700066
WOS:000390270600004
WOS:000747519500040
WOS:000380297100003
WOS:000427427300008
WOS:000297427200009
WOS:000442167600002
WOS:000297919200006
WOS:000343847600020
WOS:000306683600023
WOS:000406360500001
WOS:000570964900002
WOS:000328900700001
WOS:000344458300022
WOS:000315637900036
WOS:000294610600009
WOS:000518550200023
WOS:000523348900001
WOS:000345767300024
WOS:000460292400036
WOS:000314098600001
WOS:000473266800017
WOS:000615373100003
WOS:000306994500012
WOS:000298162000023
WOS:000895660600001
WOS:000355932800029
WOS:000361258700006
WOS:000286358000008
WOS:000380767200012
WOS:001103694600001
WOS:000303399700006
WOS:000319055600041
WOS:000328443800012
WOS:000942237800037
WOS:000306826300069
WOS:000294687100001
WOS:000332095600007
WOS:000293851600019
WOS:000467437100001
WOS:000534352500049
WOS:000472525800001
WOS:000733564800022
WOS:000330570000093
WOS:000325812200010
WOS:000378059300017
WOS:000302916100049
WOS:000737577800031
WOS:000484431200009
WOS:000293678400005
WOS:000404995300017
WOS:000376175300001
WOS:000396503400127
WOS:000338016200053
WOS:000311031200009
WOS:000292923100038
WOS:000474997600001
WOS:000366842000001
WOS:000364510900005
WOS:000306121900006
WOS:000427422000010
WOS:000416426400010
WOS:000340521700023
WOS:000308583300001
WOS:000447868100010
WOS:000397528300001
WOS:000522728700016
WOS:000459919500004
WOS:000423416600010
WOS:000415269200001
WOS:000312358000006
WOS:000393712500025
WOS:000386711100027
WOS:000292092600068
WOS:000367888800027
WOS:000380082500018
WOS:000314893700034
WOS:000309891200006
WOS:000333853500015
WOS:000301565500002
WOS:000319211700018
WOS:000444093600059
WOS:000306683600029
WOS:000788631000014
WOS:000369184000012
WOS:000290203100066
WOS:000319650100019
WOS:000326841200015
WOS:000567185800030
WOS:000333275000033
WOS:000411461400023
WOS:000293985900013
WOS:000392758000067
WOS:001107444400001
WOS:000481450500014
WOS:000306223600006
WOS:000387224700007
WOS:000327171000016
WOS:000482043300030
WOS:000286974900047
WOS:000350428600023
WOS:000776293700035
WOS:000560009200020
WOS:000313962500001
WOS:000352273600003
WOS:000396318300090
WOS:000387392800008
WOS:000345841600006
WOS:000406143600010
WOS:000315121700022
WOS:000503734800005
WOS:000310210000001
WOS:000680208600008
WOS:000427729600002
WOS:001048765200001
WOS:000395553200010
WOS:000413464200023
WOS:000365041800005
WOS:000288556200001
WOS:000314108000022
WOS:000322855900017
WOS:000292765800003
WOS:000338645000006
WOS:000519298300002
WOS:000762455100001
WOS:000367537600043
WOS:000376232600019
WOS:000619184400005
WOS:000593065400030
WOS:000542201200001
WOS:000286807700014
WOS:000351045500001
WOS:000311243500001
WOS:000411980300076
WOS:000359089500007
WOS:000342507800005
WOS:000658378600001
WOS:000353721300016
WOS:000892527500001
WOS:000368457000003
WOS:000356113800011
WOS:000303855700036
WOS:000382314100014
WOS:000312046200009
WOS:000491253800030
WOS:000290837400038
WOS:000373533900010
WOS:000568317100001
WOS:000498048500042
WOS:000446921100093
WOS:000709996900001
WOS:000357944900011
WOS:000450291600010
WOS:000291705800005
WOS:000329291200004
WOS:000352218400055
WOS:000719614800004
WOS:000291614900001
WOS:000397595300017
WOS:000293235900012
WOS:000405551700003
WOS:001086798100001
WOS:000315153400042
WOS:000480426900001
WOS:000413816000066
WOS:000304780100005
WOS:000318892500015
WOS:000503281500073
WOS:000288385100011
WOS:000371223400038
WOS:000295790500355
WOS:000567185800031
WOS:000294163700003
WOS:000324750000026
WOS:000466446500059
WOS:000704012100006
WOS:000394045800028
WOS:000462835800012
WOS:000684142900024
WOS:000408064500001
WOS:000576528600010
WOS:000610819000001
WOS:000855349000001
WOS:000666529000001
WOS:000351688200003
WOS:000760228100001
WOS:000798366200010
WOS:000412456300008
WOS:000830447000001
WOS:000423269300002
WOS:000389482700135
WOS:000792151800001
WOS:000760684900001
WOS:000306130700004
WOS:000292087600005
WOS:000566512200001
WOS:000871113400001
WOS:000358510300034
WOS:000437048800006
WOS:000314968100035
WOS:000411061400004
WOS:000363830000007
WOS:000932034000011
WOS:000491253800027
WOS:000353346700010
WOS:000337240700041
WOS:000285678500001
WOS:000304229300024
WOS:000431509700009
WOS:000334899600003
WOS:000335654000007
WOS:000701762800001
WOS:000313810100008
WOS:000992667400003
WOS:000325812200030
WOS:000593526100013
WOS:000454679200002
WOS:000416297500007
WOS:000326374600017
WOS:000686033500051
WOS:000311469500002
WOS:000403839300011
WOS:000320378300016
WOS:000489331600032
WOS:000475412100005
WOS:000349444900266
WOS:000509553800012
WOS:000303787100044
WOS:000412650700093
WOS:000319474700005
WOS:000786060200001
WOS:000311825000034
WOS:000324480300012
WOS:000346678700001
WOS:000834130000001
WOS:001074563800001
WOS:000313459200026
WOS:000295832000013
WOS:000454522300006
WOS:000314604400001
WOS:000294358100001
WOS:000345771000017
WOS:000427179600008
WOS:000359996400009
WOS:000561277800015
WOS:001027432400001
WOS:000706974100042
WOS:000418184700007
WOS:000332594700013
WOS:000369204800007
WOS:000504560600001
WOS:000571887500086
WOS:000523655700001
WOS:000333605600042
WOS:000385505800043
WOS:000291106200037
WOS:000644076900001
WOS:000539525300117
WOS:000290019200070
WOS:000359089500006
WOS:000355832200008
WOS:000695515800001
WOS:000290145800013
WOS:000305879400003
WOS:000535935400028
WOS:000402105100033
WOS:000387925300018
WOS:000709080100002
WOS:000649395700001
WOS:000439673700005
WOS:000607854500001
WOS:000877918200007
WOS:000293235900011
WOS:000317058500001
WOS:000585125000001
WOS:000376457300014
WOS:000290243500020
WOS:000410653300023
WOS:001103044600001
WOS:001020655400001
WOS:000355284100025
WOS:000401210400002
WOS:000925718600002
WOS:000522635100023
WOS:000400699900011
WOS:000365248200003
WOS:000365129900022
WOS:000375126200003
WOS:000383724500010
WOS:000365746000010
WOS:001084411100001
WOS:000360075100024
WOS:000320593300012
WOS:000399954800012
WOS:000405621800007
WOS:000326022200058
WOS:000363279900016
WOS:000325434500008
WOS:000563268400001
WOS:001007568200001
WOS:000292462300009
WOS:000552613500029
WOS:000332179000024
WOS:000339145200004
WOS:000724599200001
WOS:001087779000001
WOS:000348385400015
WOS:000375244800010
WOS:000443539100028
WOS:000369155100022
WOS:000968787500001
WOS:000338623600011
WOS:000892228700015
WOS:000672778200009
WOS:000738294200001
WOS:000317907200032
WOS:000345767300023
WOS:000444735000022
WOS:000411521900003
WOS:000345158700063
WOS:000394045800005
WOS:000431757400029
WOS:001078872400001
WOS:000374976200049
WOS:000478602900007
WOS:000359907700010
WOS:000453910200006
WOS:000438866600010
WOS:000442182800001
WOS:000286216300006
WOS:000365746000009
WOS:000292033500013
WOS:000362702200009
WOS:000348620400003
WOS:000342060100001
WOS:000372427600007
WOS:000358158900013
WOS:000290558500011
WOS:000714717000001
WOS:000460771200001
WOS:000562671300060
WOS:000380514100001
WOS:000791072800008
WOS:000392405300131
WOS:000343011700038
WOS:000337870500017
WOS:000339242700059
WOS:000409231100018
WOS:000328882000050
WOS:000443397400005
WOS:000312228400005
WOS:000461370500001
WOS:000288945200010
WOS:000287967100037
WOS:000353036500027
WOS:000641612600056
WOS:001037141300014
WOS:000302555500007
WOS:000341079800018
WOS:000367335100012
WOS:000326019400107
WOS:000497263200010
WOS:000326019400125
WOS:000435636500003
WOS:000563517800014
WOS:000924955100031
WOS:000328959900051
WOS:000357350800012
WOS:000305303400009
WOS:000301226100009
WOS:000288594600054
WOS:000394732600038
WOS:000500921300004
WOS:000361565300010
WOS:000319468900005
WOS:000287006200014
WOS:000734116300001
WOS:000924686200072
WOS:000866378600001
WOS:000759761100028
WOS:000358510300035
WOS:000354825700001
WOS:000895162500001
WOS:000406357200007
WOS:000305972400001
WOS:000362952000072
WOS:000409074800001
WOS:000832972200016
WOS:000312435900081
WOS:000354907400019
WOS:000571737600023
WOS:000327222400008
WOS:000349315100015
WOS:000345705300001
WOS:000406766500026
WOS:000748024700001
WOS:000343662500079
WOS:000456282100056
WOS:000360347900006
WOS:000368032100011
WOS:000575858700030
WOS:000558947300001
WOS:000714870400001
WOS:000289389000007
WOS:000324930800003
WOS:000753585800027
WOS:000641474900001
WOS:000492696700001
WOS:000925693100001
WOS:000404901100032
WOS:000640652000006
WOS:000309505300001
WOS:000308352000007
WOS:000297244100020
WOS:000294163700008
WOS:000441751200002
WOS:000848076400009
WOS:000437852800001
WOS:000341526800012
WOS:000326973500004
WOS:000314869300014
WOS:000350941300001
WOS:000302219000001
WOS:000303987200014
WOS:000459533400005
WOS:000488879100129
WOS:000292931200021
WOS:000299778100001
WOS:000357001100020
WOS:000335510600058
WOS:000314101100001
WOS:000315654100009
WOS:001077682500001
WOS:000364433100098
WOS:000321424400083
WOS:000481563300003
WOS:000404395900010
WOS:000442117800001
WOS:000440948600019
WOS:000302830900019
WOS:000292569800023
WOS:000458937100016
WOS:001101321300001
WOS:000503226300010
WOS:000312228400021
WOS:000341802100004
WOS:000341619800003
WOS:000397045000001
WOS:000333254100008
WOS:000325343900001
WOS:000343107100006
WOS:000468837600018
WOS:000510381200004
WOS:000353205000012
WOS:000648949700024
WOS:000394038700027
WOS:000375626700001
WOS:000425604300005
WOS:000348609500037
WOS:001010575300004
WOS:000330829200155
WOS:000286358000002
WOS:000311106100004
WOS:001041907300001
WOS:000287742700007
WOS:000491235000001
WOS:000653839300001
WOS:000912675000001
WOS:000355537200001
WOS:000339486600001
WOS:000903359900032
WOS:001092508100001
WOS:000298034800066
WOS:000286681700006
WOS:000510641600001
WOS:000404453600002
WOS:000863913400010
WOS:000352134700072
WOS:000358290200027
WOS:000578166000001
WOS:000881375500001
WOS:000345767300022
WOS:000903664000001
WOS:000406634500014
WOS:000357016700001
WOS:000526233300001
WOS:000619185600014
WOS:000389904500013
WOS:000840744400001
WOS:000285498800013
WOS:001124154700001
WOS:000892701300001
WOS:000460469900024
WOS:000369311100001
WOS:000322342800127
WOS:000448371500004
WOS:000856946600001
WOS:000316417900004
WOS:000546387900006
WOS:000522635100024
WOS:000209931200008
WOS:000399787300009
WOS:000394066400011
WOS:000537461800009
WOS:000293820500002
WOS:000410810800002
WOS:000460621800009
WOS:000704502200001
WOS:000568651100008
WOS:000328521600045
WOS:000321956900011
WOS:000465090000003
WOS:000372984200027
WOS:000335777600025
WOS:001008813800001
WOS:000345277300013
WOS:000932034000005
WOS:000344771900011
WOS:000329137700019
WOS:000300451200050
WOS:000923555800001
WOS:000472025600008
WOS:000344385400005
WOS:000306683600031
WOS:000350210800019
WOS:000550132700010
WOS:000487327500002
WOS:000571827500001
WOS:000415618800007
WOS:000452258600004
WOS:000320981700002
WOS:000287253300028
WOS:001108019200002
WOS:000343322200031
WOS:001126229000001
WOS:000310055800073
WOS:000381973200016
WOS:000299789600015
WOS:000816457200001
WOS:000419603500023
WOS:000296354200001
WOS:000305336400027
WOS:000351863500001
WOS:000313036800029
WOS:000296920600016
WOS:000458761300017
WOS:000813161900009
WOS:000791208100001
WOS:000671246700016
WOS:000384574900029
WOS:000309218700011
WOS:000386453900009
WOS:000358208800004
WOS:000312646300018
WOS:000290210200004
WOS:000297150600021
WOS:000493043800018
WOS:000311312100028
WOS:000330507300108
WOS:000525654400002
WOS:000331560500004
WOS:000309801500004
WOS:000306683600007
WOS:000308337300025
WOS:000324470700050
WOS:000850487900002
WOS:000307500800016
WOS:000332387000004
WOS:000724403200001
WOS:000442240300005
WOS:000296517000029
WOS:000294610600012
WOS:000354517600066
WOS:000376529200030
WOS:000391960300004
WOS:000319423400002
WOS:000417272500001
WOS:000474267600037
WOS:000369364900001
WOS:000434930600001
WOS:000370054100007
WOS:000373810800012
WOS:000559807900003
WOS:000379450600006
WOS:000303870000001
WOS:000429038800007
WOS:000369548200044
WOS:000311830200001
WOS:000376496100034
WOS:000319197800017
WOS:000305946200009
WOS:000352201900043
WOS:000405336200037
WOS:000367092600094
WOS:000294128100006
WOS:000350327900014
WOS:000872139000001
WOS:000396497300002
WOS:001132567000001
WOS:000747519500059
WOS:000320229600026
WOS:000312544400002
WOS:000753305800013
WOS:000443526000007
WOS:000390456000036
WOS:000311825000040
WOS:000965988200313
WOS:000397257700020
WOS:000364395200001
WOS:000436773100024
WOS:000801775500001
WOS:000442057400001
WOS:000299599100003
WOS:000534633200030
WOS:000333567000002
WOS:000306683600030
WOS:000325776600004
WOS:000314233200001
WOS:000383516300004
WOS:000697188500003
WOS:000342231900015
WOS:000314625400042
WOS:000338637300053
WOS:000287728500003
WOS:000343730400044
WOS:000378859400077
WOS:000296659900015
WOS:000319980100001
WOS:000525641300006
WOS:000388809300026
WOS:000294375600011
WOS:000316455200005
WOS:000347866500009
WOS:000482043300039
WOS:000883978600001
WOS:000554606400019
WOS:000933370800036
WOS:000414165500022
WOS:000287482800004
WOS:000362890300006
WOS:000424296300017
WOS:000338430700070
WOS:000366410000002
WOS:000760868800024
WOS:000475308000087
WOS:000887304100001
WOS:000942377300001
WOS:000337684400009
WOS:000383597700003
WOS:000313392800046
WOS:000662653100001
WOS:000390240700007
WOS:000369561300003
WOS:000330534300007
WOS:000338129000028
WOS:000533892300012
WOS:000350214700041
WOS:000208614500026
WOS:000388827600012
WOS:000302201900011
WOS:000323097300001
WOS:000535934200057
WOS:000362952000065
WOS:000518855500028
WOS:000384169900029
WOS:000359722900024
WOS:000361847000017
WOS:000288400700005
WOS:000321150000001
WOS:000312609600016
WOS:000344739300001
WOS:000329046300001
WOS:000337224400014
WOS:000360501400002
WOS:000335228500003
WOS:000299137300008
WOS:000323564500057
WOS:000731921700001
WOS:000290905800001
WOS:000328529700002
WOS:000298162000084
WOS:000863905800025
WOS:000537415500031
WOS:000380973200006
WOS:000338441600001
WOS:000709719000023
WOS:000367536700004
WOS:000427724300013
WOS:000402498200023
WOS:000403088400009
WOS:000300284100001
WOS:000435100400035
WOS:000312589700003
WOS:000865106700001
WOS:000668791400022
WOS:000364394500002
WOS:000297219000010
WOS:000396041000056
WOS:000434792800001
WOS:000309454000108
WOS:000414778600020
WOS:001054792300001
WOS:000364298400060
WOS:000314277000001
WOS:000293304400006
WOS:000305965100012
WOS:000306548900028
WOS:000432274800006
WOS:000331700500001
WOS:000316210100001
WOS:000414109900012
WOS:000336708700011
WOS:000337280400011
WOS:000512690100012
WOS:000309329700031
WOS:000298461200001
WOS:000299646400003
WOS:000389914600036
WOS:000520416800001
WOS:000295514200004
WOS:000399174400005
WOS:000342454600004
WOS:000335505000072
WOS:000425750100015
WOS:000654594600001
WOS:000427997700060
WOS:000298347700057
WOS:000332911100001
WOS:000349353800003
WOS:001108961600001
WOS:000629633800008
WOS:000642628700003
WOS:000374437000028
WOS:000307810000005
WOS:000343322700019
WOS:001013920600001
WOS:000448030400008
WOS:000382309300004
WOS:000377197100005
WOS:000404901100002
WOS:000376091900005
WOS:000386399800003
WOS:000390496600084
WOS:000379609100012
WOS:000683220700002
WOS:000331131700046
WOS:001095777800001
WOS:001125800800001
WOS:000522635100025
WOS:000307198300008
WOS:000343846400018
WOS:000338285600013
WOS:001095925700037
WOS:000288797100053
WOS:000288241600014
WOS:000655909900001
WOS:000287740700017
WOS:000291540100004
WOS:000389797700010
WOS:000474563000004
WOS:000416210500002
WOS:000307678500014
WOS:000431279600012
WOS:000406143600005
WOS:000296345800001
WOS:000287419900088
WOS:000340538900007
WOS:001084621500011
WOS:000406116800001
WOS:000648949700022
WOS:000525640000006
WOS:000340879500001
WOS:000306667000016
WOS:000393251700006
WOS:000315211500033
WOS:000304132700007
WOS:000411779400004
WOS:000290749700006
WOS:000344739300006
WOS:000389087700041
WOS:000339357000001
WOS:000425233500015
WOS:000359492800057
WOS:000339713200002
WOS:001092846100001
WOS:000291014700014
WOS:000449512300015
WOS:000324228800084
WOS:000834042000001
WOS:000324778500006
WOS:000294375400007
WOS:000303987200008
WOS:000519218500001
WOS:000288241600005
WOS:000430126600006
WOS:000351682500001
WOS:000312763600004
WOS:000313652700025
WOS:000352586200076
WOS:000338991100023
WOS:000289697800013
WOS:000330444200028
WOS:000300583000012
WOS:000323203000005
WOS:000565181000035
WOS:000958189600001
WOS:000358976200002
WOS:000308337300030
WOS:000339130300020
WOS:000208863600306
WOS:000349053400003
WOS:000504091200003
WOS:000474689300009
WOS:000303816000001
WOS:000474506700003
WOS:000864090600002
WOS:000593807900001
WOS:000412027700029
WOS:000361578200003
WOS:000854414600001
WOS:000570145700004
WOS:000315182100038
WOS:000363467200024
WOS:000411171700008
WOS:000419281200006
WOS:000321761800011
WOS:000378340300019
WOS:000340538900011
WOS:000684142900025
WOS:000410845300005
WOS:000387482200002
WOS:000435008600005
WOS:000347176100070
WOS:000330617100102
WOS:000762302900002
WOS:000404914900003
WOS:000518700000035
WOS:000314105100009
WOS:000482076800033
WOS:000342978400008
WOS:000973932500001
WOS:000289485500001
WOS:000310974500010
WOS:000737444300001
WOS:000341883700028
WOS:000333275000034
WOS:000403240800016
WOS:000891704200001
WOS:001017929100001
WOS:000871544300001
WOS:000398840700010
WOS:000528844800022
WOS:001131316900001
WOS:000346321200017
WOS:000711451800001
WOS:000326973500028
WOS:000314813500008
WOS:000308553500025
WOS:000299662900012
WOS:000383283400014
WOS:000514917600001
WOS:000394940400046
WOS:000334104600027
WOS:000694382000001
WOS:000379452500008
WOS:000942111900001
WOS:000887387100001
WOS:000409182200070
WOS:000287683100006
WOS:000336708700014
WOS:000347687100041
WOS:000929080500003
WOS:000324480300045
WOS:000403413700079
WOS:000358623200028
WOS:000295657500010
WOS:000389342900014
WOS:000348601800004
WOS:000337043500003
WOS:000338846500002
WOS:000936071200001
WOS:000311825000019
WOS:000287687100022
WOS:000356249200005
WOS:000402997500009
WOS:000368191100053
WOS:000405107800002
WOS:000290594000016
WOS:000359722900025
WOS:000286444200004
WOS:000326973500006
WOS:000363464700028
WOS:000393601100001
WOS:000372427600013
WOS:000303096200018
WOS:000302555500002
WOS:000304977500001
WOS:000798130300004
WOS:000640223400005
WOS:000785964200001
WOS:000378860100047
WOS:000532689800014
WOS:000302790400015
WOS:000350211600006
WOS:000395934100019
WOS:000290501200015
WOS:000609185400013
WOS:000358278200037
WOS:000662225900014
WOS:000446996700009
WOS:000977968200001
WOS:000333678100015
WOS:000298404900057
WOS:000376291300004
WOS:000293792900014
WOS:000208761200026
WOS:000299097400034
WOS:000410739000057
WOS:001094728700001
WOS:000388788900002
WOS:000367563100013
WOS:000343951900016
WOS:000452916100031
WOS:000773780100001
WOS:000491153200001
WOS:000442771200074
WOS:000770716000018
WOS:000474267600038
WOS:000335230300006
WOS:000726972800003
WOS:000722707700007
WOS:000388915400001
WOS:000351971800010
WOS:001082820200001
WOS:000361391200008
WOS:000482719300011
WOS:000304432800070
WOS:000434717300248
WOS:000315623000004
WOS:000291280800001
WOS:000301358300014
WOS:000448443900001
WOS:000291212900004
WOS:000510876600042
WOS:000386026000010
WOS:000875566600002
WOS:000481512700002
WOS:000294460400015
WOS:000298719900011
WOS:000299795000007
WOS:000389093800005
WOS:000294375800012
WOS:000592671900001
WOS:000394315600007
WOS:000424414900040
WOS:000559759000020
WOS:000404995300007
WOS:000366715600002
WOS:000320064800007
WOS:000365761900008
WOS:000383246000026
WOS:000304888600004
WOS:000495408600013
WOS:000339544200006
WOS:000311929800071
WOS:000369397800004
WOS:000434082000006
WOS:000384541900001
WOS:000369680000011
WOS:000427581900013
WOS:000460365600026
WOS:000344227000003
WOS:000444361100005
WOS:000419568700007
WOS:000363342000002
WOS:000306105900015
WOS:000416810300020
WOS:000314719700001
WOS:000432079200001
WOS:000374437000010
WOS:000295394900011
WOS:000918893500001
WOS:000403478400008
WOS:001132548400001
WOS:000452916600032
WOS:000867889200028
WOS:000824086900001
WOS:000332483600056
WOS:000442117800004
WOS:000305941900020
WOS:000386399500002
WOS:000286540000001
WOS:000980237300001
WOS:000521752600070
WOS:000374681900005
WOS:000573002700009
WOS:000426073400001
WOS:000883769500006
WOS:000453547500020
WOS:000329521200001
WOS:001015232600001
WOS:000467758500002
WOS:000383249500029
WOS:000312358000010
WOS:000334031400001
WOS:000306826300036
WOS:000286422500020
WOS:000712300200001
WOS:000306572500004
WOS:000297026300011
WOS:000322316200003
WOS:000993953000001
WOS:000692561500024
WOS:000346766200083
WOS:000326978600016
WOS:000623294600001
WOS:000952481800001
WOS:000350211600030
WOS:000292699000030
WOS:000642804600001
WOS:000561297800001
WOS:000398038800028
WOS:000313872800045
WOS:000363791800006
WOS:000389063500036
WOS:000401913800003
WOS:001042296100001
WOS:000300536800027
WOS:000477048900003
WOS:000294329300005
WOS:000749232200063
WOS:000346276900008
WOS:000296659900007
WOS:000330521400001
WOS:000319822300035
WOS:000386024900018
WOS:000378393600006
WOS:000360334000001
WOS:000321736900128
WOS:000386004700001
WOS:000286513100014
WOS:000474267600036
WOS:000620811500016
WOS:000290713400053
WOS:000292531900008
WOS:000370245500003
WOS:000296254400036
WOS:000383385700001
WOS:000400204900027
WOS:000388832400001
WOS:000919296000001
WOS:000444623000011
WOS:000286540000003
WOS:000447819200009
WOS:000354719300029
WOS:000584502800037
WOS:000360347900002
WOS:000361086500004
WOS:000344605500034
WOS:000319468900002
WOS:000372427600014
WOS:000362296300010
WOS:000480762300016
WOS:000379389300002
WOS:000782490900005
WOS:000448109000064
WOS:000288464400001
WOS:000286515000035
WOS:000301684900028
WOS:000316671000005
WOS:000287740700019
WOS:000345948000027
WOS:000682867000001
WOS:000321590200024
WOS:000319037700006
WOS:000800201900009
WOS:000291084600055
WOS:000416617100018
WOS:000289168500018
WOS:000609910900001
WOS:000380998700001
WOS:000350214700040
WOS:000886930200007
WOS:000477754900001
WOS:000394424700023
WOS:000728183500025
WOS:000372984200028
WOS:000321603400028
WOS:000345221000014
WOS:000319474700006
WOS:000784571400001
WOS:000423269600001
WOS:000299645400002
WOS:000537415500028
WOS:000634209500001
WOS:000312455500040
WOS:000524908500004
WOS:000734364800006
WOS:000394432800004
WOS:000946400700001
WOS:000356902300016
WOS:000307532100004
WOS:000287006200008
WOS:000349876400005
WOS:000345683300005
WOS:000358623200060
WOS:000329857000012
WOS:000359723600027
WOS:000482043300033
WOS:000322064300023
WOS:000297244100018
WOS:000404899800029
WOS:000291097600029
WOS:000406155400003
WOS:000304780500040
WOS:000522860700028
WOS:000413952100013
WOS:000319272100040
WOS:000321949400014
WOS:000395582900001
WOS:000339259200032
WOS:000503778500005
WOS:000459932000016
WOS:000286116500010
WOS:000360018600024
WOS:000969333400001
WOS:000310598500007
WOS:000325211000207
WOS:000376664100006
WOS:000435909200016
WOS:000310515800024
WOS:000587802600019
WOS:000296945100004
WOS:000577984500010
WOS:000208835300011
WOS:000707978700005
WOS:000507550200001
WOS:000369527800143
WOS:000372427600015
WOS:000736878300002
WOS:000383249500006
WOS:000453902200003
WOS:000411516200023
WOS:000358318400031
WOS:000332175100047
WOS:000416133000017
WOS:000301226100015
WOS:000480705700008
WOS:000333605600053
WOS:000674807800019
WOS:000491253800026
WOS:000427859900001
WOS:000348610000026
WOS:000330452700021
WOS:000287740700015
WOS:000419453100011
WOS:000968926500001
WOS:000430107500009
WOS:001094876300001
WOS:000363331400002
WOS:000356341700004
WOS:000968385100001
WOS:000458242500009
WOS:000406755800006
WOS:000309208000036
WOS:000396804600019
WOS:000406984100032
WOS:000424695100021
WOS:000721630800001
WOS:000743911800002
WOS:000402064200057
WOS:000341855900022
WOS:000531785200001
WOS:000462835800011
WOS:000463799300033
WOS:000462386100013
WOS:000395553200006
WOS:000291222400002
WOS:000404901100033
WOS:000776293700016
WOS:000498167700003
WOS:000467148400013
WOS:000452916100035
WOS:000324496000001
WOS:001124716800004
WOS:000360299100049
WOS:000358595900069
WOS:000379699400003
WOS:000325764000040
WOS:000303988000019
WOS:000297555400006
WOS:000424003200022
WOS:001107303900146
WOS:000319272100035
WOS:000343790800007
WOS:000370054100086
WOS:000401221300037
WOS:000287304500004
WOS:001036952500001
WOS:000618780300003
WOS:000790024900006
WOS:000444625400012
WOS:000765896900001
WOS:000381689700006
WOS:000296507500044
WOS:000365041800008
WOS:000330519100014
WOS:000419603500024
WOS:000380367900006
WOS:000368481200001
WOS:000992885300001
WOS:000341985300027
WOS:000365286900003
WOS:000539181700001
WOS:000339136900010
WOS:000760261500001
WOS:000538982700012
WOS:000724933500001
WOS:001070873300016
WOS:000341595700016
WOS:000363604600001
WOS:000316836000018
WOS:000307678500003
WOS:000375103700001
WOS:000372502500001
WOS:000344574100001
WOS:000309894000010
WOS:000413876500005
WOS:000350211600029
WOS:000310339300005
WOS:000394038700026
WOS:000287687100021
WOS:001084366300001
WOS:000297573700008
WOS:000335972500002
WOS:000350214700016
WOS:001066262400002
WOS:000595903900002
WOS:000296659900011
WOS:000463878300001
WOS:000425205200013
WOS:000378958500009
WOS:000372267500009
WOS:000305350600108
WOS:000328425400002
WOS:000526813200004
WOS:000989594000065
WOS:000885391200012
WOS:000330507300047
WOS:000347469000004
WOS:000525757000035
WOS:000389746700005
WOS:000312513700009
WOS:000418098300005
WOS:000379348100004
WOS:000294936800010
WOS:000838122000001
WOS:000492084100001
WOS:000483857100003
WOS:000311027200001
WOS:000306889500001
WOS:000286807700013
WOS:000429019600028
WOS:000351329400029
WOS:000316841800009
WOS:000309454000064
WOS:000305804400012
WOS:000785322100001
WOS:000365287600001
WOS:000287006200016
WOS:000946157700001
WOS:000711487500001
WOS:000366289600009
WOS:000741085700014
WOS:000384362900001
WOS:000363169800008
WOS:000313810100017
WOS:000291912500009
WOS:000339012300015
WOS:000367390700019
WOS:000546925900002
WOS:000345706400003
WOS:000293320600013
WOS:001050169400001
WOS:000444623000004
WOS:000323733800106
WOS:000336827700006
WOS:000482076800032
WOS:000903114800001
WOS:000296351800001
WOS:000336071400002
WOS:000382999900035
WOS:000842298500001
WOS:000537791300019
WOS:000308352000012
WOS:000355748400011
WOS:000425308300002
WOS:001108019200003
WOS:000480778900010
WOS:000429019600027
WOS:000364781500001
WOS:000352084200100
WOS:000326702700011
WOS:000335654000009
WOS:000457834400001
WOS:000326978600017
WOS:000316841800010
WOS:000343322700001
WOS:000656123700007
WOS:000659360400007
WOS:000296097400001
WOS:000335789200021
WOS:000475715400033
WOS:000416239100008
WOS:000509686000003
WOS:000404901100034
WOS:000819471000003
WOS:000305349600007
WOS:000331827200024
WOS:000853266500001
WOS:000482675400001
WOS:000311825000026
WOS:000324146200069
WOS:000813046700001
WOS:000484643700010
WOS:000460473100025
WOS:000520859600002
WOS:000507929100009
WOS:000296784300005
WOS:000354126100002
WOS:000311054400003
WOS:000395743500024
WOS:000537285700002
WOS:000406257600081
WOS:000287033700002
WOS:000991974800092
WOS:000295488200022
WOS:000351589500010
WOS:000674655900010
WOS:000316411600055
WOS:000552972500012
WOS:000369885400016
WOS:000349705400001
WOS:000313036800012
WOS:000469762400016
WOS:000413015700006
WOS:000363267200002
WOS:000302225600005
WOS:000300706700014
WOS:000295657500016
WOS:000863310200008
WOS:000708639900004
WOS:000376291300029
WOS:000933912300007
WOS:000285188200013
WOS:000413558300023
WOS:000310519300021
WOS:000474844600007
WOS:000883028000012
WOS:000335984600065
WOS:000381768400061
WOS:000311313900092
WOS:000511643500005
WOS:000689912200001
WOS:000476887000010
WOS:000372096300005
WOS:000358162300082
WOS:000656627600020
WOS:000753116100013
WOS:000379665100010
WOS:000332485800060
WOS:000964911600001
WOS:000430328800001
WOS:000408714100005
WOS:000737340000001
WOS:000478602900012
WOS:000357944900015
WOS:000863563300001
WOS:000418339200015
WOS:000328144700001
WOS:000438866600005
WOS:001036624000001
WOS:000314676100044
WOS:000330381600018
WOS:000432150700011
WOS:000315379200007
WOS:000335228500008
WOS:000323231900013
WOS:000428670100016
WOS:000355832200062
WOS:000328850400001
WOS:000477070900028
WOS:000967527300001
WOS:000536764400002
WOS:000371434500027
WOS:000664926000001
WOS:000375211700044
WOS:000482043300032
WOS:001055174200001
WOS:000931479800001
WOS:000419903200002
WOS:000535724200016
WOS:000680438100009
WOS:000374986400005
WOS:000439120200001
WOS:000374232500031
WOS:000323564500040
WOS:000326213100003
WOS:000473583700012
WOS:000596849100001
WOS:000307997800004
WOS:000415780500012
WOS:000318156400014
WOS:000507309100006
WOS:000299066700005
WOS:000378212800047
WOS:000455794800008
WOS:000315434000007
WOS:000300244100023
WOS:000298162000018
WOS:000361790200039
WOS:000477907600001
WOS:000305341900076
WOS:000302741300007
WOS:000645950000012
WOS:000487021400013
WOS:000642902400001
WOS:000314869300017
WOS:000787073100026
WOS:000296526900008
WOS:000433290900011
WOS:000290747300009
WOS:000305810900007
WOS:000401524600005
WOS:000305014500027
WOS:001124753000001
WOS:000798588400027
WOS:000680438200010
WOS:000383283400001
WOS:000535572700001
WOS:000446010900004
WOS:000315519000096
WOS:000425293300004
WOS:001009817500001
WOS:000375211700040
WOS:000537852600010
WOS:000305773300001
WOS:000684980600009
WOS:000286558800006
WOS:000355700700142
WOS:000309703600001
WOS:000359345900002
WOS:000447173500081
WOS:001073896200002
WOS:000341872700011
WOS:000889411300005
WOS:000324695900037
WOS:000574367100023
WOS:000362952000064
WOS:000760839600004
WOS:000304894100025
WOS:000312358000009
WOS:000552389300002
WOS:000303552900013
WOS:000909479600001
WOS:000480702500006
WOS:000343322700029
WOS:000349351600001
WOS:000379701100031
WOS:000311080200017
WOS:000449772600002
WOS:000326656200014
WOS:000737577800033
WOS:000390456000031
WOS:000353376800042
WOS:000353023800001
WOS:000491274300001
WOS:000432698300008
WOS:000369397800012
WOS:000788061200014
WOS:000425152200002
WOS:000416834800015
WOS:000354388500001
WOS:000764314800007
WOS:000299599100012
WOS:000685263600004
WOS:000366897200022
WOS:000296941900020
WOS:000799085200001
WOS:000646554100001
WOS:000310642200045
WOS:000451603100001
WOS:000662345400001
WOS:000350604200001
WOS:000512329100068
WOS:000399782200001
WOS:000395829700007
WOS:000513602300001
WOS:000296312200038
WOS:000305341300018
WOS:000341232300059
WOS:000368245500021
WOS:000935450500006
WOS:000289275600015
WOS:000389064300009
WOS:000381487600023
WOS:000344443500004
WOS:000585843600001
WOS:000812250800016
WOS:000354962500001
WOS:000383857500022
WOS:000668399300001
WOS:000996366500005
WOS:000371812500013
WOS:000620911900022
WOS:000361468700026
WOS:000374828900004
WOS:000323885400036
WOS:000819607200001
WOS:000946550200001
WOS:000365062200011
WOS:000294791100023
WOS:000301296200024
WOS:000861022900008
WOS:000356841400001
WOS:000296257900002
WOS:000296254400037
WOS:000403269600004
WOS:000209931200005
WOS:000469304500003
WOS:000302777800035
WOS:000525660900004
WOS:000959448000002
WOS:001085498900001
WOS:000495408600001
WOS:000859056000001
WOS:000522221800034
WOS:000360492900003
WOS:000507664900001
WOS:000363620900002
WOS:000446092100010
WOS:000328443900006
WOS:000748386900007
WOS:000356746100005
WOS:000368337300073
WOS:000813511600001
WOS:000535245300021
WOS:000297279700017
WOS:000310748700001
WOS:000340812800004
WOS:000289074400006
WOS:000700226700001
WOS:001012201900036
WOS:000856940000001
WOS:000568236600005
WOS:000376880700023
WOS:000289934300008
WOS:000306974800005
WOS:000311667400016
WOS:000341106100097
WOS:000374061600015
WOS:000303096200009
WOS:000289593500003
WOS:000637956600053
WOS:000440573000001
WOS:000300724100004
WOS:000408223700024
WOS:000321951800027
WOS:000780358000006
WOS:000343720200010
WOS:000864374400001
WOS:000331560500018
WOS:000314236600002
WOS:000729829500125
WOS:000722637900001
WOS:000959803100001
WOS:000314510700003
WOS:000465087100018
WOS:000520627300001
WOS:000611687500001
WOS:000332389000067
WOS:000302219000003
WOS:000735777000009
WOS:000388492200012
WOS:000462619700017
WOS:001042232100001
WOS:000302518200025
WOS:000441791700004
WOS:000315184200147
WOS:000329194600032
WOS:000314895000006
WOS:000359921100008
WOS:000294875100025
WOS:000467925600015
WOS:000318074200008
WOS:000410805700003
WOS:000369398800011
WOS:000302254800026
WOS:000367881400010
WOS:000311652900009
WOS:000430189500016
WOS:000528217200006
WOS:000646249200017
WOS:000353695000017
WOS:001068567100003
WOS:000332095600014
WOS:000396131700019
WOS:000313663400014
WOS:000388007700006
WOS:000772507800003
WOS:000286358000012
WOS:000290019200042
WOS:000411203100001
WOS:000373716900012
WOS:000342030300090
WOS:000286214200007
WOS:000861853100001
WOS:000755206100020
WOS:000298404900042
WOS:000936967300012
WOS:000358920200003
WOS:000747514400024
WOS:000369885400014
WOS:000490473300019
WOS:000874689800006
WOS:000326491600001
WOS:000597301100001
WOS:000325764000018
WOS:000603518300072
WOS:000209293800004
WOS:000305094200006
WOS:000391756200001
WOS:000432184200020
WOS:000814270800003
WOS:000607144900001
WOS:000694890200002
WOS:000301684900029
WOS:000315957100030
WOS:000503879300033
WOS:000411968300053
WOS:000424302800036
WOS:000961902000001
WOS:000485171100014
WOS:000316455200002
WOS:000793154800004
WOS:000525511500002
WOS:000456426800012
WOS:000787265200001
WOS:000289306100002
WOS:000673505300044
WOS:000359434000018
WOS:000583842800004
WOS:000402608700052
WOS:000664913500001
WOS:000357818900005
WOS:000994877300001
WOS:000304048400023
WOS:000346502200011
WOS:000365331400002
WOS:000551249100013
WOS:000332330200020
WOS:000473479300002
WOS:000288327000014
WOS:000463596300001
WOS:000606534600033
WOS:000575116900012
WOS:000379609100002
WOS:000302146000003
WOS:000482346000006
WOS:000351869400014
WOS:000451308900015
WOS:000419560500055
WOS:000305322900051
WOS:000291014700006
WOS:000304048400024
WOS:001107660000001
WOS:000290701100005
WOS:000315325300021
WOS:000722330400001
WOS:000291983800029
WOS:000817169100007
WOS:000397061200005
WOS:000425390100014
WOS:000374650300001
WOS:000317455100025
WOS:000468460700001
WOS:001041969600001
WOS:000306868500007
WOS:000296254100041
WOS:000432680800011
WOS:000368740500007
WOS:000326973500007
WOS:000467846000012
WOS:000367527900014
WOS:000378823000001
WOS:000366896600023
WOS:000327082700006
WOS:001021527100001
WOS:000351589500006
WOS:000318388300007
WOS:000856936200001
WOS:000298383500026
WOS:000286834300019
WOS:000470094000092
WOS:000326081300008
WOS:000297583200011
WOS:000345841900019
WOS:000350538200016
WOS:000425070500004
WOS:000304780100007
WOS:000386699100001
WOS:000672224200001
WOS:000330638600005
WOS:000918936400001
WOS:000314692800036
WOS:000396161700016
WOS:000335443700006
WOS:000368337300004
WOS:000311794100018
WOS:000329284000012
WOS:000412340300001
WOS:000797339000005
WOS:000845161800001
WOS:000401986300013
WOS:000618301200002
WOS:000374752800001
WOS:000320755400049
WOS:001131440300001
WOS:000323603200045
WOS:000579573600001
WOS:000300833700006
WOS:000965422500001
WOS:000329461000003
WOS:000311885300077
WOS:000413195400010
WOS:000321662800075
WOS:000505584300005
WOS:000460936700015
WOS:000750048100001
WOS:000326840700016
WOS:000355787400011
WOS:000505686900004
WOS:000785724600001
WOS:000299244400017
WOS:000376945800016
WOS:000361043100006
WOS:000401984400018
WOS:000480695100002
WOS:000377048900016
WOS:000363833000004
WOS:000330452700016
WOS:000389866500035
WOS:000309973900140
WOS:000348056400018
WOS:000315304400005
WOS:000845164200001
WOS:000768990400001
WOS:000569055200008
WOS:000402145500001
WOS:000589207700001
WOS:000390269400012
WOS:000446334200018
WOS:000521240600003
WOS:000348113200014
WOS:000747507200004
WOS:000341105100064
WOS:000747514400027
WOS:000351925600002
WOS:000364480900041
WOS:000529219900166
WOS:000326801200003
WOS:000409488100002
WOS:000385155100002
WOS:000535176700036
WOS:000429107900001
WOS:000305258200012
WOS:000427544100010
WOS:000307908600019
WOS:000398756300003
WOS:000309510900021
WOS:000298444000013
WOS:000288020700009
WOS:000344458300023
WOS:000304853500002
WOS:000450051300015
WOS:000845754400001
WOS:000452133200002
WOS:000338924400037
WOS:000351181700001
WOS:000295667500002
WOS:000291114400021
WOS:000339178000003
WOS:000323734600031
WOS:000329131300023
WOS:000323425700119
WOS:000457816200001
WOS:000684321700001
WOS:000424029700006
WOS:000346913200008
WOS:000403296800001
WOS:000303260500001
WOS:000496996500006
WOS:000848416200001
WOS:000335154300004
WOS:000477070900014
WOS:000364579000005
WOS:000432853900007
WOS:000305349800066
WOS:000331711900122
WOS:000440292200034
WOS:000412435000005
WOS:000287044200003
WOS:000572842700004
WOS:000322412100016
WOS:000442963800001
WOS:000434786600015
WOS:000410684100001
WOS:000371778100013
WOS:000304064400028
WOS:000513299700035
WOS:000320380600027
WOS:000367510500068
WOS:000648899600001
WOS:000351943000022
WOS:000345204000070
WOS:000312934400022
WOS:000438375800028
WOS:000543776000006
WOS:000415140500013
WOS:000313294200002
WOS:000348023600026
WOS:000412383400013
WOS:000661886600002
WOS:000340578300006
WOS:000417239400008
WOS:000371987700003
WOS:000525640000007
WOS:000403324200007
WOS:000346856800005
WOS:000386032100001
WOS:000288536100022
WOS:000878068500001
WOS:000406575700111
WOS:000293320600003
WOS:000369527800137
WOS:000406736700004
WOS:000363915400041
WOS:000405777000003
WOS:000334113700025
WOS:000418229200238
WOS:000411779400006
WOS:000454921600009
WOS:000532689800015
WOS:000312046200004
WOS:000371748100003
WOS:000551788100001
WOS:000416911300025
WOS:000647518200002
WOS:001098517900001
WOS:000594307400027
WOS:000568753100028
WOS:000324081000004
WOS:000312176000004
WOS:000310339300001
WOS:000335468300001
WOS:000333459900029
WOS:000293434800012
WOS:000344304600006
WOS:000322416800011
WOS:000319466600022
WOS:000367908800004
WOS:000535243900001
WOS:000510164000029
WOS:000308106500002
WOS:000374792800027
WOS:000316841800029
WOS:000511997900001
WOS:000545643400004
WOS:000452262300001
WOS:000348726500001
WOS:000413195400018
WOS:000633227200002
WOS:000349929000008
WOS:000438892300019
WOS:000308681000007
WOS:000297279700020
WOS:000394686400001
WOS:000310585300047
WOS:000550174300002
WOS:000533886900079
WOS:000572522100021
WOS:000307615400016
WOS:000381588800003
WOS:000310532000005
WOS:000286590600014
WOS:000327787200010
WOS:000628132900001
WOS:000300446100006
WOS:000444637400016
WOS:000330128400013
WOS:000371238100033
WOS:000437009600004
WOS:001040483600002
WOS:000342921400025
WOS:000788631000012
WOS:000312910200008
WOS:000293501500001
WOS:000633963700001
WOS:001016838100001
WOS:000765602300015
WOS:000365935400023
WOS:000729450200003
WOS:000374199800007
WOS:000441791700005
WOS:000339279700006
WOS:000402837600060
WOS:000918020300001
WOS:000555089900008
WOS:000325846200002
WOS:000320452200004
WOS:000329461000004
WOS:000373618300001
WOS:000355185600093
WOS:000322850800008
WOS:000320116500023
WOS:000286488700015
WOS:000308532300042
WOS:000489275800004
WOS:000773015600001
WOS:000294404300038
WOS:001043086400001
WOS:000312517800006
WOS:000454473100004
WOS:000309817500032
WOS:000574990600015
WOS:000300141600032
WOS:000918973800001
WOS:000287599700002
WOS:000340351200054
WOS:000347712900016
WOS:000466970300073
WOS:000477974800008
WOS:000771609900027
WOS:000350208900014
WOS:000526762700008
WOS:001042118100003
WOS:000353283700008
WOS:000411499400091
WOS:000318569700028
WOS:000303471700002
WOS:000295989500028
WOS:000327399900002
WOS:000349991300008
WOS:000303811800004
WOS:000771904600001
WOS:000636118800001
WOS:000357992700120
WOS:000323285500025
WOS:000289057200067
WOS:000449490500012
WOS:000298113400009
WOS:000927492800001
WOS:000920730000013
WOS:000910530900001
WOS:000307845000005
WOS:000484927300020
WOS:000691522100029
WOS:000440727000026
WOS:000320569500018
WOS:000301245200001
WOS:000305751700016
WOS:000311794100006
WOS:000391416300014
WOS:000348606100041
WOS:000607606300001
WOS:000480693500003
WOS:000339145200003
WOS:000444976300002
WOS:000394102500036
WOS:000600013600042
WOS:000329575900013
WOS:000330189000016
WOS:000822608900043
WOS:000305773300010
WOS:000637956600024
WOS:000386760600032
WOS:000304064400026
WOS:000998911200001
WOS:000305583300016
WOS:000405995500005
WOS:000305119000018
WOS:000325483600023
WOS:000362216200013
WOS:000360388000014
WOS:000297919200004
WOS:000354698100001
WOS:000370915600002
WOS:000344176500004
WOS:000351876500029
WOS:000286420900040
WOS:000793592700001
WOS:000390456000039
WOS:000320121500052
WOS:000331214600008
WOS:000359861200010
WOS:000747969300005
WOS:000287307700001
WOS:000522860700030
