# Supplementary material for: Development and emerging trends of drug resistance mutations in HIV: a bibliometric analysis based on CiteSpace
Source: Front Microbiol. 2024 May 15;15:1374582. doi: 10.3389/fmicb.2024.1374582 (PMC11133539; doi:10.3389/fmicb.2024.1374582)
Supplement: Supplementary file 1 [file Data_Sheet_1.ZIP › data/download2011u330.txt]

PT J
AU Kozal, MJ
   Chiarella, J
   St John, EP
   Moreno, EA
   Simen, BB
   Arnold, TE
   Lataillade, M
AF Kozal, Michael J.
   Chiarella, Jennifer
   St John, Elizabeth P.
   Moreno, Elizabeth A.
   Simen, Birgitte B.
   Arnold, Todd E.
   Lataillade, Max
TI Prevalence of low-level HIV-1 variants with reverse transcriptase mutation K65R and the effect of antiretroviral drug exposure on variant levels
SO ANTIVIRAL THERAPY
LA English
DT Article
ID resistant viral variants; tenofovir; combination; therapy; l74v
AB Background: It has been reported that treatment-naive individuals infected with HIV-1 subtype C may be more likely to harbour viral variants possessing a K65R reverse transcriptase gene mutation. The objectives of this study were to determine the prevalence of low-level K65R variants within different HIV-1 subtypes and to assess the effects of antiretroviral exposure on K65R variant levels. Methods: Treatment-naive individuals infected with different HIV-1 subtypes were genotyped by ultra-deep sequencing. Samples were evaluated for low-level variants to 0.4% or 1% levels depending upon viral load. Estimated mutational load was calculated by multiplying the percentage of the variant by the plasma viral load. Results: A total of 411 treatment-naive individuals were evaluated by ultra-deep sequencing to 1% levels; 4 subjects (0.97%) had K65R variants at >= 1% or had a very high mutation load. All four subjects had variants with linked drug resistance mutations suggesting transmitted resistant variants. 147 ARV-naive subjects were sequenced to 0.4% levels; 8.8% (13/147) had K65R low-level variants identified: 2.2% (2/92) in subtype B, 35.7% (10/28) in subtype C (P<0.001 for B versus C) and 3.7% (1/27) in non-B/C subtypes. The 13 ARV-naive subjects with K65R variants at <1% received tenofovir plus emtricitabine plus a ritonavir-boosted protease inhibitor (TDF+FTC+PI/r) and 5 subsequently experienced virological failure. There was no enhancement in K65R levels by percentage or mutational load compared to pre-therapy levels. Conclusions: Low-level K65R variants were more frequently identified in subtype C. K65R variants at >1% levels likely represent transmitted resistant variants. The clinical implication of low-level K65R variants below 1% in treatment-naive subjects who receive TDF+FTC+PI/r remains to be determined as the majority are very low-level and did not increase after antiretroviral exposure.
C1 [Kozal, Michael J.; Chiarella, Jennifer; Lataillade, Max] Yale Univ, Sch Med, New Haven, CT 06520 USA.
   [Kozal, Michael J.; Chiarella, Jennifer; Lataillade, Max] Vet Affairs Connecticut Healthcare Syst, New Haven, CT USA.
   [St John, Elizabeth P.; Moreno, Elizabeth A.; Simen, Birgitte B.; Arnold, Todd E.] Roche Co, Life Sci 454, Branford, CT USA.
   [Lataillade, Max] Bristol Myers Squibb Co, Res & Dev, Wallingford, CT 06492 USA.
C3 Yale University; US Department of Veterans Affairs; Veterans Health Administration (VHA); VA Connecticut Healthcare System; Roche Holding; Bristol-Myers Squibb
RP Kozal, MJ (通讯作者)，Yale Univ, Sch Med, New Haven, CT 06520 USA.
EM Michael.kozal@yale.edu
FU Merck; Pfizer; Gilead; Abbott; Bristol-Myers Squibb
CR Brenner BG, 2006, AIDS, V20, PF9, DOI 10.1097/01.aids.0000232228.88511.0b
   Coutsinos D, 2011, PLOS ONE, V6, P0, DOI 10.1371/journal.pone.0020208
   Coutsinos D, 2009, J VIROL, V83, P2029, DOI 10.1128/JVI.01349-08
   Doualla-Bell F, 2006, ANTIMICROB AGENTS CH, V50, P4182, DOI 10.1128/AAC.00714-06
   Grant PM, 2010, ANTIMICROB AGENTS CH, V54, P1520, DOI 10.1128/AAC.01380-09
   Hosseinipour MC, 2009, AIDS, V23, P1127, DOI 10.1097/QAD.0b013e32832ac34e
   Lanier R, 2007, ANTIVIR THER, V12, P0
   Lataillade M, 2010, PLOS ONE, V5, P0, DOI 10.1371/journal.pone.0010952
   Le T, 2009, PLOS ONE, V4, P0, DOI 10.1371/journal.pone.0006079
   Li JF, 2011, J INFECT DIS, V203, P798, DOI 10.1093/infdis/jiq126
   Lipscomb JT, 2010, ANTIVIR THER, V15, P0
   Rhee SY, 2003, NUCLEIC ACIDS RES, V31, P298, DOI 10.1093/nar/gkg100
   Shafer RW, 2009, J INFECT DIS, V199, P610, DOI 10.1086/596737
   Simen BB, 2009, J INFECT DIS, V199, P693, DOI 10.1086/596736
   Stenman J, 2003, BIOTECHNIQUES, V34, P172, DOI 10.2144/03341dd05
   Sungkanuparph S, 2008, J CLIN VIROL, V41, P310, DOI 10.1016/j.jcv.2007.12.015
   Underwood MR, 2009, J INFECT DIS, V199, P84, DOI 10.1086/595296
   Varghese V, 2010, PLOS ONE, V5, P0, DOI 10.1371/journal.pone.0010992
   von Wyl V, 2008, CLIN INFECT DIS, V46, P1299, DOI 10.1086/528863
   Waters L, 2008, CLIN INFECT DIS, V46, P96, DOI 10.1086/523001
NR 20
TC 25
Z9 27
U1 0
U2 4
PU INT MEDICAL PRESS LTD
PI LONDON
PA 2-4 IDOL LANE, LONDON EC3R 5DD, ENGLAND
SN 1359-6535
EI 
J9 ANTIVIR THER
JI Antivir. Ther.
PD JUN 15
PY 2011
VL 16
IS 6
BP 925
EP 929
DI 10.3851/IMP1851
PG 5
WC Infectious Diseases; Pharmacology & Pharmacy; Virology
SC Infectious Diseases; Pharmacology & Pharmacy; Virology
GA 830LC
UT WOS:000295657500016
PM 21900725
DA 2024-01-16
ER

PT J
AU Taylor, BS
   Hunt, G
   Abrams, EJ
   Coovadia, A
   Meyers, T
   Sherman, G
   Strehlau, R
   Morris, L
   Kuhn, L
AF Taylor, Barbara S.
   Hunt, Gillian
   Abrams, Elaine J.
   Coovadia, Ashraf
   Meyers, Tammy
   Sherman, Gayle
   Strehlau, Renate
   Morris, Lynn
   Kuhn, Louise
TI Rapid Development of Antiretroviral Drug Resistance Mutations in HIV-Infected Children Less Than Two Years of Age Initiating Protease Inhibitor-Based Therapy in South Africa
SO AIDS RESEARCH AND HUMAN RETROVIRUSES
LA English
DT Article
ID reverse-transcriptase inhibitor; single-dose nevirapine; vertical transmission; virological response; lopinavir/ritonavir; suppression; ritonavir; adherence; selection; exposure
AB Data on the development of antiretroviral drug resistance in HIV-1-infected children receiving protease inhibitor (PI)-based antiretroviral therapy (ART) are limited. We examined antiretroviral resistance among a cohort of 323 South African HIV-infected children <2 years old exposed to nevirapine for prevention of mother-to-child transmission. Ritonavir (RTV) was used initially for 138 children who were <6 months old or receiving anti-mycobacterial therapy; otherwise children received lopinavir/ritonavir (LPV/r)-based ART. HIV-1 population sequencing of the pol gene was conducted on all pretreatment samples and on posttreatment samples for children who did not achieve HIV-1 plasma RNA <400 copies/ml by 52 weeks. Among children in the cohort, 38 died, 22 had <24 weeks follow-up, 209 achieved virologic suppression, and 54 did not. Of 41 children without virologic suppression with posttreatment HIV genotype data available, major resistance mutations were found in 32 (78%): 14 (36%) had PI mutations including V82A, M46I, and L90M; 29 (71%) had M184V/I; and three had NNRTI mutations (K103N, Y181C, and G190A). Among the children who did not achieve virologic suppression, none of the seven children treated exclusively with LPV/r developed PI-related mutations, compared with 14 of 32 (44%) who received RTV-based regimens (p = 0.036); PI genotypes were unavailable for two children. Seventy-eight percent of children without virologic suppression developed resistance mutations that impact second-line ART options. Only children who received RTV-based ART developed major PI-related resistance mutations, and use of this regimen should be avoided.
C1 [Kuhn, Louise] Columbia Univ, Gertrude H Sergievsky Ctr, Coll Phys & Surg, New York, NY 10032 USA.
   [Taylor, Barbara S.] Univ Texas Hlth Sci Ctr San Antonio, Div Infect Dis, Dept Med, San Antonio, TX 78229 USA.
   [Taylor, Barbara S.] Columbia Univ, Med Ctr, Coll Phys & Surg, New York, NY 10032 USA.
   [Hunt, Gillian; Morris, Lynn] Natl Inst Communicable Dis, AIDS Res Unit, Johannesburg, South Africa.
   [Abrams, Elaine J.] Columbia Univ, Int Ctr AIDS Programs, Mailman Sch Publ Hlth, New York, NY 10032 USA.
   [Coovadia, Ashraf; Strehlau, Renate] Univ Witwatersrand, Rahima Moosa Mothers & Children Hosp, Empilweni Serv & Res Unit, Johannesburg, South Africa.
   [Meyers, Tammy] Univ Witwatersrand, Harriet Shezi Clin, Chris Hani Baragwanath Hosp, Johannesburg, South Africa.
   [Sherman, Gayle] Univ Witwatersrand, Dept Mol Med & Haematol, Johannesburg, South Africa.
   [Sherman, Gayle] Natl Hlth Lab Serv, Johannesburg, South Africa.
   [Kuhn, Louise] Columbia Univ, Dept Epidemiol, Mailman Sch Publ Hlth, New York, NY 10032 USA.
C3 Columbia University; University of Texas System; University of Texas Health Science Center at San Antonio; Columbia University; National Institute for Communicable Diseases (NICD); Columbia University; University of Witwatersrand; University of Witwatersrand; University of Witwatersrand; National Health Laboratory Service; Columbia University
RP Kuhn, L (通讯作者)，Columbia Univ, Gertrude H Sergievsky Ctr, Coll Phys & Surg, 630 W 168th St, New York, NY 10032 USA.
EM lk24@columbia.edu
FU National Institutes of Child Health and Human Development (NICHD) [HD 47177]; Secure the Future Foundation; National Institute for Allergy and Infectious Diseases (NIAID) [K23AI081538]
CR Arrivé E, 2007, INT J EPIDEMIOL, V36, P1009, DOI 10.1093/ije/dym104
   Badolato R, 2005, PEDIATR INFECT DIS J, V24, P747, DOI 10.1097/01.inf.0000172910.79381.64
   Bangsberg DR, 2006, AIDS, V20, P223, DOI 10.1097/01.aids.0000199825.34241.49
   Bongiovanni M, 2003, ANTIVIR THER, V8, P209
   CDC, 2007, MAN DRUG INT TREATM, V0, P0
   Chadwick EG, 2005, PEDIATR INFECT DIS J, V24, P793, DOI 10.1097/01.inf.0000111281.93658.df
   COOVADIA A, 2009, 5 IAS C HIV PATH TRE, V0, P0
   Coovadia A, 2009, CLIN INFECT DIS, V48, P462, DOI 10.1086/596486
   Coovadia A, 2010, JAMA-J AM MED ASSOC, V304, P1082, DOI 10.1001/jama.2010.1278
   Delaugerre C, 2004, JAIDS-J ACQ IMM DEF, V37, P1269, DOI 10.1097/01.qai.0000137408.78031.37
   Delaugerre C, 2007, J MED VIROL, V79, P1261, DOI 10.1002/jmv.20940
   Eastman PS, 1998, J VIROL, V72, P5154, DOI 10.1128/JVI.72.6.5154-5164.1998
   Joseph E, 2006, LANCET, V368, P476, DOI 10.1016/S0140-6736(06)69155-1
   Eshleman SH, 2001, AIDS, V15, P1951, DOI 10.1097/00002030-200110190-00006
   Fiscus Susan A, 2007, AIDS RES THER, V4, P2, DOI 10.1186/1742-6405-4-2
   HUNT G, 2010, DRUG RESISTANC UNPUB, V0, P0
   Jaspan HB, 2008, PEDIATR INFECT DIS J, V27, P993, DOI 10.1097/INF.0b013e31817acf7b
   Jiménez JL, 2005, J ANTIMICROB CHEMOTH, V56, P1081, DOI 10.1093/jac/dki356
   Johnson Victoria A, 2009, TOP HIV MED, V17, P138
   Jourdain G, 2004, NEW ENGL J MED, V351, P229, DOI 10.1056/NEJMoa041305
   Kamya MR, 2007, JAIDS-J ACQ IMM DEF, V46, P187, DOI 10.1097/QAI.0b013e31814278c0
   KELLAM P, 1992, P NATL ACAD SCI USA, V89, P1934, DOI 10.1073/pnas.89.5.1934
   Kempf DJ, 2004, J INFECT DIS, V189, P51, DOI 10.1086/380509
   King MS, 2005, J INFECT DIS, V191, P2046, DOI 10.1086/430387
   Lima VD, 2008, J INFECT DIS, V198, P51, DOI 10.1086/588675
   Loubser S, 2006, AIDS, V20, P995, DOI 10.1097/01.aids.0000222071.60620.1d
   Maggiolo F, 2007, HIV CLIN TRIALS, V8, P282, DOI 10.1310/hct0805-282
   Martinson NA, 2007, JAIDS-J ACQ IMM DEF, V44, P148, DOI 10.1097/QAI.0b013e31802b920e
   MCILLERON H, 2009, 16 C RETR OPP INF MO, V0, P0
   Meyers T, 2007, J INFECT DIS, V196, PS474, DOI 10.1086/521116
   PAGE TN, 2009, 5 IAS C HIV PATH TRE, V0, P0
   PALUMBO P, 2009, 5 IAS C HIV PATH TRE, V0, P0
   Pillay V, 2008, ANTIVIR THER, V13, P101
   Prendergast A, 2008, AIDS, V22, P1333, DOI 10.1097/QAD.0b013e32830437df
   Prendergast A, 2007, LANCET, V370, P68, DOI 10.1016/S0140-6736(07)61051-4
   Reitz C, 2010, J INFECT DIS, V201, P1121, DOI 10.1086/651454
   Ren Y, 2009, JAIDS-J ACQ IMM DEF, V50, P439, DOI 10.1097/QAI.0b013e31819c33a3
   Renaud-Théry F, 2007, AIDS, V21, PS89, DOI 10.1097/01.aids.0000279711.54922.f0
   Riddler SA, 2008, NEW ENGL J MED, V358, P2095, DOI 10.1056/NEJMoa074609
   Rynn L, 2008, MORBIDITY AND MORTALITY WEEKLY REPORT, V57, P1
   *S AFR GOV, 2007, S AFR HIV TREATM GUI, V0, P0
   Sáez-Llorens X, 2003, PEDIATR INFECT DIS J, V22, P216, DOI 10.1097/00006454-200303000-00003
   Smith K, 2009, AIDS, V23, P1097, DOI 10.1097/QAD.0b013e32832afefc
   Soares EA, 2009, J ANTIMICROB CHEMOTH, V64, P938, DOI 10.1093/jac/dkp315
   van Zyl GU, 2009, PEDIATR INFECT DIS J, V28, P1125, DOI 10.1097/INF.0b013e3181af829d
   Violari A, 2008, NEW ENGL J MED, V359, P2233, DOI 10.1056/NEJMoa0800971
   Wallis CL, 2009, PEDIATR INFECT DIS J, V28, P1123, DOI 10.1097/INF.0b013e3181af5a00
   Whitcomb JM, 2003, J INFECT DIS, V188, P992, DOI 10.1086/378281
   *WHO, 2008, REV TREATM REC INF, V0, P0
   Working Group on Antiretroviral Therapy and Medical Management of HIV-Infected Children, 2009, GUID US ANT AG PED H, V0, P1
   World Health Organization, 2007, RES AG CHILDH TUB IM, V0, P0
   World Health Organization (WHO), 2005, WHO CHILD GROWTH STA, V0, P0
NR 54
TC 28
Z9 28
U1 0
U2 8
PU MARY ANN LIEBERT, INC
PI NEW ROCHELLE
PA 140 HUGUENOT STREET, 3RD FL, NEW ROCHELLE, NY 10801 USA
SN 0889-2229
EI 1931-8405
J9 AIDS RES HUM RETROV
JI Aids Res. Hum. Retrovir.
PD SEP 15
PY 2011
VL 27
IS 9
BP 945
EP 956
DI 10.1089/aid.2010.0205
PG 12
WC Immunology; Infectious Diseases; Virology
SC Immunology; Infectious Diseases; Virology
GA 810XQ
UT WOS:000294163700003
PM 21345162
DA 2024-01-16
ER

PT J
AU Poon, AFY
   Aldous, JL
   Mathews, WC
   Kitahata, M
   Kahn, JS
   Saag, MS
   Rodríguez, B
   Boswell, SL
   Frost, SDW
   Haubrich, RH
AF Poon, Art F. Y.
   Aldous, Jeannette L.
   Mathews, W. Christopher
   Kitahata, Mari
   Kahn, James S.
   Saag, Michael S.
   Rodriguez, Benigno
   Boswell, Stephen L.
   Frost, Simon D. W.
   Haubrich, Richard H.
TI Transmitted Drug Resistance in the CFAR Network of Integrated Clinical Systems Cohort: Prevalence and Effects on Pre-Therapy CD4 and Viral Load
SO PLOS ONE
LA English
DT Article
ID marginal structural models; reverse-transcriptase; antiretroviral treatment; genotypic-resistance; replicative fitness; m184v mutation; hiv-1 variants; virus; individuals; populations
AB Human immunodeficiency virus type 1 (HIV-1) genomes often carry one or more mutations associated with drug resistance upon transmission into a therapy-naive individual. We assessed the prevalence and clinical significance of transmitted drug resistance (TDR) in chronically-infected therapy-naive patients enrolled in a multi-center cohort in North America. Pre-therapy clinical significance was quantified by plasma viral load (pVL) and CD4+ cell count (CD4) at baseline. Naive bulk sequences of HIV-1 protease and reverse transcriptase (RT) were screened for resistance mutations as defined by the World Health Organization surveillance list. The overall prevalence of TDR was 14.2%. We used a Bayesian network to identify co-transmission of TDR mutations in clusters associated with specific drugs or drug classes. Aggregate effects of mutations by drug class were estimated by fitting linear models of pVL and CD4 on weighted sums over TDR mutations according to the Stanford HIV Database algorithm. Transmitted resistance to both classes of reverse transcriptase inhibitors was significantly associated with lower CD4, but had opposing effects on pVL. In contrast, position-specific analyses of TDR mutations revealed substantial effects on CD4 and pVL at several residue positions that were being masked in the aggregate analyses, and significant interaction effects as well. Residue positions in RT with predominant effects on CD4 or pVL (D67 and M184) were re-evaluated in causal models using an inverse probability-weighting scheme to address the problem of confounding by other mutations and demographic or risk factors. We found that causal effect estimates of mutations M184V/I (-1.7 log(10) pVL) and D67N/G (-2.1 3 root CD4 and +0.4 log(10) pVL) were compensated by K103N/S and K219Q/E/N/R. As TDR becomes an increasing dilemma in this modern era of highly-active antiretroviral therapy, these results have immediate significance for the clinical management of HIV-1 infections and our understanding of the ongoing adaptation of HIV-1 to human populations.
C1 [Poon, Art F. Y.] BC Ctr Excellence HIV AIDS, Vancouver, BC, Canada.
   [Aldous, Jeannette L.; Mathews, W. Christopher; Haubrich, Richard H.] Univ Calif San Diego, Dept Med, San Diego, CA 92103 USA.
   [Kitahata, Mari] Univ Washington, Seattle, WA 98195 USA.
   [Kahn, James S.] Univ Calif San Francisco, San Francisco, CA 94143 USA.
   [Saag, Michael S.] Univ Alabama, Birmingham, CA USA.
   [Rodriguez, Benigno] Case Western Reserve Univ, Cleveland, OH 44106 USA.
   [Boswell, Stephen L.] Harvard Univ, Sch Med, Boston, MA USA.
   [Frost, Simon D. W.] Univ Cambridge, Cambridge, England.
C3 B.C. Centre for Excellence in HIV/AIDS; University of California System; University of California San Diego; University of Washington; University of Washington Seattle; University of California System; University of California San Francisco; University of Alabama System; University of Alabama Birmingham; Case Western Reserve University; Harvard University; Harvard Medical School; University of Cambridge
RP Poon, AFY (通讯作者)，BC Ctr Excellence HIV AIDS, Vancouver, BC, Canada.
EM rhaubrich@ucsd.edu
FU National Institutes of Health (NIH) [R21 AI080397, AI064086 (K24), CNICS R24 AI067039, AI43638, AI47745, AI57167]; UCSD Center for AIDS Research (CFAR) [AI36214, AI027767]; San Diego ACTG CTU [AI69432]; NIH/National Center for Research Resources (NCRR) [RR024369]; NIH/National Institute of Allergy and Infectious Diseases (NIAID) [AI027763]; NIH Broad Agency [BAA-RM-04-23]; Royal Society Wolfson Research; Canadian Institutes of Health Research (CIHR) [200802HFE]
CR Balotta C, 2000, ANTIVIR THER, V5, P7
   Bennett DE, 2009, PLOS ONE, V4, P0, DOI 10.1371/journal.pone.0004724
   Bezemer D, 2006, ANTIVIR THER, V11, P173
   Booth CL, 2007, J ANTIMICROB CHEMOTH, V59, P1047, DOI 10.1093/jac/dkm082
   Burnham KP, 2004, SOCIOL METHOD RES, V33, P261, DOI 10.1177/0049124104268644
   Castagna A, 2006, AIDS, V20, P795, DOI 10.1097/01.aids.0000218542.08845.b2
   Collins JA, 2004, J VIROL, V78, P603, DOI 10.1128/JVI.78.2.603-611.2004
   CONG M, 2007, J VIROL, V81, P0
   Devereux HL, 2001, J MED VIROL, V65, P218, DOI 10.1002/jmv.2023
   Frost SDW, 2000, J VIROL, V74, P6262, DOI 10.1128/JVI.74.14.6262-6268.2000
   García-Lerma JG, 2004, J VIROL, V78, P7545, DOI 10.1128/JVI.78.14.7545-7552.2004
   GOTOH O, 1982, J MOL BIOL, V162, P705, DOI 10.1016/0022-2836(82)90398-9
   Götte M, 2000, J VIROL, V74, P3579, DOI 10.1128/JVI.74.8.3579-3585.2000
   Grant RM, 2002, JAMA-J AM MED ASSOC, V288, P181, DOI 10.1001/jama.288.2.181
   Halvas EK, 2010, J INFECT DIS, V201, P672, DOI 10.1086/650542
   Harrison L, 2010, AIDS, V24, P1917, DOI 10.1097/QAD.0b013e32833c1d93
   Hernán MA, 2000, EPIDEMIOLOGY, V11, P561, DOI 10.1097/00001648-200009000-00012
   Hogg RS, 2006, PLOS MED, V3, P1570, DOI 10.1371/journal.pmed.0030356
   Huang HF, 1998, SCIENCE, V282, P1669, DOI 10.1126/science.282.5394.1669
   Johnson JA, 2008, PLOS MED, V5, P1112, DOI 10.1371/journal.pmed.0050158
   Kitahata MM, 2008, INT J EPIDEMIOL, V37, P948, DOI 10.1093/ije/dym231
   Lecossier D, 2005, JAIDS-J ACQ IMM DEF, V38, P37, DOI 10.1097/00126334-200501010-00007
   Little SJ, 2008, J VIROL, V82, P5510, DOI 10.1128/JVI.02579-07
   Liu TF, 2006, CLIN INFECT DIS, V42, P1608, DOI 10.1086/503914
   Lumley T, 2004, J STAT SOFTW, V9, P1, DOI 10.18637/JSS.V009.I08
   Mammano F, 2000, J VIROL, V74, P8524, DOI 10.1128/JVI.74.18.8524-8531.2000
   Pao D, 2004, JAIDS-J ACQ IMM DEF, V37, P1570, DOI 10.1097/00126334-200412150-00006
   Paredes R, 2009, J VIROL, V83, P2038, DOI 10.1128/JVI.02154-08
   Pearl J, 1988, PROBABILISTIC REASONING IN INTELLIGENT SYSTEMS: NETWORKS OF PLAUSIBLE INFERENCE, V0, P0
   Pillay D, 2006, AIDS, V20, P21, DOI 10.1097/01.aids.0000196172.35056.b7
   Pond SLK, 2005, BIOINFORMATICS, V21, P676, DOI 10.1093/bioinformatics/bti079
   Poon AFY, 2007, J VIROL, V81, P13598, DOI 10.1128/JVI.01570-07
   Robins JM, 2000, EPIDEMIOLOGY, V11, P550, DOI 10.1097/00001648-200009000-00011
   Shet A, 2006, JAIDS-J ACQ IMM DEF, V41, P439, DOI 10.1097/01.qai.0000219290.49152.6a
   Simen BB, 2009, J INFECT DIS, V199, P693, DOI 10.1086/596736
   Taylor JMG, 2000, J ACQ IMMUN DEF SYND, V23, P160
   Thompson MA, 2010, JAMA-J AM MED ASSOC, V304, P321, DOI 10.1001/jama.2010.1004
   von Wyl V, 2010, J INFECT DIS, V201, P1054, DOI 10.1086/651168
   Wainberg MA, 1996, SCIENCE, V271, P1282, DOI 10.1126/science.271.5253.1282
   Wei X, 2003, VIROLOGY, V311, P202, DOI 10.1016/S0042-6822(03)00173-9
   Wensing AMJ, 2005, J INFECT DIS, V192, P958, DOI 10.1086/432916
   Wheeler WH, 2010, AIDS, V24, P1203, DOI 10.1097/QAD.0b013e3283388742
   Wilkin TJ, 2008, CLIN INFECT DIS, V47, P1580, DOI 10.1086/593311
   Yerly S, 2007, AIDS, V21, P2223, DOI 10.1097/QAD.0b013e3282f0b685
NR 45
TC 25
Z9 29
U1 0
U2 5
PU PUBLIC LIBRARY SCIENCE
PI SAN FRANCISCO
PA 1160 BATTERY STREET, STE 100, SAN FRANCISCO, CA 94111 USA
SN 1932-6203
EI 
J9 PLOS ONE
JI PLoS One
PD JUN 20
PY 2011
VL 6
IS 6
BP 
EP 
DI 10.1371/journal.pone.0021189
PG 10
WC Multidisciplinary Sciences
SC Science & Technology - Other Topics
GA 782BY
UT WOS:000291983800029
PM 21701595
DA 2024-01-16
ER

PT J
AU Bottecchia, M
   Madejón, A
   Puente, S
   García-Samaniego, J
   Rivas, P
   Herrero, D
   Soriano, V
AF Bottecchia, Marcelle
   Madejon, Antonio
   Puente, Sabino
   Garcia-Samaniego, Javier
   Rivas, Pablo
   Herrero, Dolores
   Soriano, Vincent
TI Detection of hepatitis B virus genotype A3 and primary drug resistance mutations in African immigrants with chronic hepatitis B in Spain
SO JOURNAL OF ANTIMICROBIAL CHEMOTHERAPY
LA English
DT Article
DE HBV; lamivudine; Africa; HBV genotypes
ID antiretroviral therapy; lamivudine-resistance; infected patients; hbv; individuals
AB Universal vaccination and antiviral therapy have reduced chronic hepatitis B virus (HBV) in natives in the Western world. However, immigration from high HBV endemic areas continues to maintain a relatively stable prevalence of chronic hepatitis B in most developed countries. All foreigners attending a referral infectious diseases department in Madrid, Spain, from January 2007 to December 2008, were evaluated for serum HBV surface antigen (HBsAg). Positive cases underwent further virological characterization. A total of 1718 foreigners were examined, of whom 1322 (77%) were sub-Saharan Africans. Serum HBsAg was positive in 121 (7%), HIV in 135 (7.9%) and hepatitis C virus antibodies in 212 (12.3%). HBV subgenotype A3, which so far had only been reported in people originating from Cameroon, was found in nearly half (14/29) of the tested specimens with detectable serum HBV-DNA. Interestingly, the lamivudine resistance mutation rtM204V was found in two Africans (6.9%), one infected with HBV-A3 and the other with HBV-E. Lack of prior exposure to antiviral therapy in these two patients was confirmed retrospectively. Circulation of uncommon HBV variants, including strains with primary drug resistance, may follow large immigrant flows from HBV endemic regions to Western countries. Close surveillance of this population is warranted, as early diagnosis and early antiviral therapy may reduce transmission and prevent clinical complications.
C1 [Bottecchia, Marcelle; Madejon, Antonio; Soriano, Vincent] Hosp Carlos III, Dept Infect Dis, Madrid, Spain.
   [Bottecchia, Marcelle; Madejon, Antonio; Garcia-Samaniego, Javier; Rivas, Pablo; Herrero, Dolores] Hosp Carlos III, CIBERehd, Madrid, Spain.
   [Puente, Sabino] Hosp Carlos III, Trop Med Unit, Madrid, Spain.
   [Garcia-Samaniego, Javier] Hosp Carlos III, Hepatol Unit, Madrid, Spain.
C3 Hospital Carlos III; Hospital Carlos III; CIBER - Centro de Investigacion Biomedica en Red; CIBEREHD; Hospital Carlos III; Hospital Carlos III
RP Soriano, V (通讯作者)，Hosp Carlos III, Dept Infect Dis, Madrid, Spain.
EM vsoriano@dragonet.es
FU Fundacion Investigacion y Educacion en SIDA (IES); Red de Investigacion en SIDA (RIS) [ISCIII-RETIC-RD06/006]; Fondo de Investigacion Sanitaria (FIS) [CP06/0284, PI06/01826]; European Union [LSHP-CT-2006-037570]
CR Bottecchia M, 2008, J ANTIMICROB CHEMOTH, V62, P626, DOI 10.1093/jac/dkn207
   Bottecchia M, 2008, BMC MICROBIOL, V8, P0, DOI 10.1186/1471-2180-8-11
   Echevarría JM, 2005, J MED VIROL, V76, P176, DOI 10.1002/jmv.20341
   Fung S, 2008, 50 M AM ASS STUD LIV, V0, P703
   Hoffmann CJ, 2008, CLIN INFECT DIS, V47, P1479, DOI 10.1086/593104
   Hou Jinlin, 2005, INT J MED SCI, V2, P50
   Kurbanov F, 2005, J GEN VIROL, V86, P2047, DOI 10.1099/vir.0.80922-0
   Lavanchy D, 2005, J CLIN VIROL, V34, PS1, DOI 10.1016/S1386-6532(05)00384-7
   Liu CJ, 2008, ANTIVIR THER, V13, P613
   Lok AS, 2007, HEPATOLOGY, V46, P254, DOI 10.1002/hep.21698
   Ludwig A, 2008, 50 M AM ASS STUD LIV, V0, P701
   Manzardo Christian, 2008, TRAVEL MED INFECT DIS, V6, P4, DOI 10.1016/j.tmaid.2007.11.002
   Matthews GV, 2006, AIDS, V20, P863, DOI 10.1097/01.aids.0000218550.85081.59
   Monge-Maillo B, 2009, EMERG INFECT DIS, V15, P1745, DOI 10.3201/eid1511.090718
   Palumbo Emilio, 2007, ARQ. GASTROENTEROL., V44, P54, DOI 10.1590/S0004-28032007000100012
   Perez-Molina JA, 2010, J VIRAL HEP IN PRESS, V0, P0
   Selabe SG, 2007, J MED VIROL, V79, P1650, DOI 10.1002/jmv.20974
   Shaw Tim, 2004, EXPERT REV ANTI INFECT THER, V2, P853, DOI 10.1586/14789072.2.6.853
   Soriano V, 2008, CLIN INFECT DIS, V47, P1486, DOI 10.1086/593105
   Te Helen S, 2010, CLIN LIVER DIS, V14, P1, DOI 10.1016/j.cld.2009.11.009
   Thompson AJV, 2007, J GASTROEN HEPATOL, V22, P1078, DOI 10.1111/j.1440-1746.2006.04630.x
   Treviño A, 2009, AIDS RES HUM RETROV, V25, P1273, DOI 10.1089/aid.2009.0119
NR 22
TC 13
Z9 14
U1 0
U2 2
PU OXFORD UNIV PRESS
PI OXFORD
PA GREAT CLARENDON ST, OXFORD OX2 6DP, ENGLAND
SN 0305-7453
EI 1460-2091
J9 J ANTIMICROB CHEMOTH
JI J. Antimicrob. Chemother.
PD MAR 15
PY 2011
VL 66
IS 3
BP 641
EP 644
DI 10.1093/jac/dkq484
PG 4
WC Infectious Diseases; Microbiology; Pharmacology & Pharmacy
SC Infectious Diseases; Microbiology; Pharmacology & Pharmacy
GA 720AT
UT WOS:000287253300028
PM 21177673
DA 2024-01-16
ER

PT J
AU Skoura, L
   Metallidis, S
   Buckton, AJ
   Mbisa, JL
   Pilalas, D
   Papadimitriou, E
   Papoutsi, A
   Haidich, AB
   Chrysanthidis, T
   Tsachouridou, O
   Antoniadou, ZA
   Kollaras, P
   Nikolaidis, P
   Malisiovas, N
AF Skoura, Lemonia
   Metallidis, Simeon
   Buckton, Andrew J.
   Mbisa, Jean L.
   Pilalas, Dimitrios
   Papadimitriou, Evagelia
   Papoutsi, Androniki
   Haidich, Anna-Bettina
   Chrysanthidis, Theofilos
   Tsachouridou, Olga
   Antoniadou, Zoe A.
   Kollaras, Panagiotis
   Nikolaidis, Pavlos
   Malisiovas, Nikolaos
TI Molecular and epidemiological characterization of HIV-1 infection networks involving transmitted drug resistance mutations in Northern Greece
SO JOURNAL OF ANTIMICROBIAL CHEMOTHERAPY
LA English
DT Article
DE HIV/AIDS; molecular epidemiology; resistance
ID transmission cluster; prevalence; subtype
AB Objectives: To determine the contribution of transmission clusters to transmitted drug resistance (TDR) in newly diagnosed antiretroviral-naive HIV-1-infected patients in Northern Greece during 2000-07. Methods: The prevalence of TDR was estimated in 369 individuals who were diagnosed with HIV-1 infection in the period 2000-07 at the National AIDS Reference Laboratory of Northern Greece. Phylogenetic analysis was performed using a maximum likelihood method on partial pol sequences. TDR was defined in accordance with the surveillance drug resistance mutation list (2009 update). Results: The overall prevalence of TDR in our population was 12.5% [46/369, 95% confidence interval (CI) 9.1%-15.8%], comprising 7.6% (28/369) resistant to nucleoside reverse transcriptase inhibitors, 5.4% (20/369) resistant to non-nucleoside reverse transcriptase inhibitors and 3.3% (12/369) resistant to protease inhibitors. Dual class resistance was identified in 3.8% (14/369). Infection with subtype A was the sole predictor associated with TDR in multivariate analysis (odds ratio 2.15, 95% CI 1.10-4.19, P=0.025). Phylogenetic analyses revealed three statistically robust transmission clusters involving drug-resistant strains, including one cluster of 12 patients, 10 of whom were infected with a strain carrying both T215 revertants and Y181C mutations. Conclusions: Our findings underline the substantial impact of transmission networks on TDR in our population.
C1 [Skoura, Lemonia; Papadimitriou, Evagelia; Papoutsi, Androniki; Antoniadou, Zoe A.; Malisiovas, Nikolaos] Aristotle Univ Thessaloniki, Sch Med, Natl AIDS Reference Ctr No Greece, GR-54006 Thessaloniki, Greece.
   [Metallidis, Simeon; Pilalas, Dimitrios; Chrysanthidis, Theofilos; Tsachouridou, Olga; Kollaras, Panagiotis; Nikolaidis, Pavlos] Aristotle Univ Thessaloniki, Sch Med, AHEPA Univ Hosp, Div Infect Dis, GR-54006 Thessaloniki, Greece.
   [Buckton, Andrew J.; Mbisa, Jean L.] Hlth Protect Agcy, Microbiol Serv, Virus Reference Dept, London, England.
   [Haidich, Anna-Bettina] Aristotle Univ Thessaloniki, Sch Med, Dept Hyg & Epidemiol, GR-54006 Thessaloniki, Greece.
C3 Aristotle University of Thessaloniki; Aristotle University of Thessaloniki; Ahepa University Hospital; Health Protection Agency; Aristotle University of Thessaloniki
RP Skoura, L (通讯作者)，Aristotle Univ Thessaloniki, Sch Med, Natl AIDS Reference Ctr No Greece, GR-54006 Thessaloniki, Greece.
EM mollyskoura@gmail.com
FU Hellenic Centre for Disease Control and Prevention [81227]; Hellenic Association for the Study and Control of AIDS
CR Adwan G, 2000, MICROBES INFECT, V2, P353, DOI 10.1016/S1286-4579(00)00332-4
   Bennett DE, 2009, PLOS ONE, V4, P0, DOI 10.1371/journal.pone.0004724
   Bracciale L, 2009, J ANTIMICROB CHEMOTH, V64, P607, DOI 10.1093/jac/dkp246
   Buckton AJ, 2011, ANTIVIR THER, V16, P9, DOI 10.3851/IMP1687
   Buskin SE, 2008, JAIDS-J ACQ IMM DEF, V49, P205, DOI 10.1097/QAI.0b013e318185727e
   Cane P, 2005, BMJ-BRIT MED J, V331, P1368, DOI 10.1136/bmj.38665.534595.55
   García-Lerma JG, 2001, P NATL ACAD SCI USA, V98, P13907, DOI 10.1073/pnas.241300698
   Goudsmit J, 1997, J VIROL, V71, P4479, DOI 10.1128/JVI.71.6.4479-4484.1997
   Gupta RK, 2005, AIDS, V19, P1916, DOI 10.1097/01.aids.0000189860.36688.e5
   Hué S, 2004, AIDS, V18, P719, DOI 10.1097/01.aids.0000111455.61782.c3
   Hué S, 2009, J VIROL, V83, P2645, DOI 10.1128/JVI.01556-08
   Little SJ, 2002, NEW ENGL J MED, V347, P385, DOI 10.1056/NEJMoa013552
   Paraskevis D, 2005, VIRUS RES, V112, P115, DOI 10.1016/j.virusres.2005.03.004
   Paraskevis D, 2007, J INFECT DIS, V196, P1167, DOI 10.1086/521677
   Pillay D, 2004, ANTIVIR THER, V9, P695
   Satten GA, 1996, APPL STAT-J ROY ST C, V45, P275, DOI 10.2307/2986089
   Shafer RW, 2008, AIDS REV, V10, P67
   Smith RD, 2010, AIDS, V24, P2109, DOI 10.1097/QAD.0b013e32833c7b9c
   Tamura K, 2007, MOL BIOL EVOL, V24, P1596, DOI 10.1093/molbev/msm092
   Cuevas MT, 2009, JAIDS-J ACQ IMM DEF, V51, P99, DOI 10.1097/QAI.0b013e318199063e
   Vercauteren J, 2009, J INFECT DIS, V200, P1503, DOI 10.1086/644505
   Vingerhoets J, 2010, AIDS, V24, P503, DOI 10.1097/QAD.0b013e32833677ac
   Violin M, 2004, AIDS, V18, P227, DOI 10.1097/00002030-200401230-00012
   Wensing AMJ, 2005, J INFECT DIS, V192, P958, DOI 10.1086/432916
   Yerly S, 2009, AIDS, V23, P1415, DOI 10.1097/QAD.0b013e32832d40ad
NR 26
TC 17
Z9 20
U1 0
U2 4
PU OXFORD UNIV PRESS
PI OXFORD
PA GREAT CLARENDON ST, OXFORD OX2 6DP, ENGLAND
SN 0305-7453
EI 1460-2091
J9 J ANTIMICROB CHEMOTH
JI J. Antimicrob. Chemother.
PD DEC 15
PY 2011
VL 66
IS 12
BP 2831
EP 2837
DI 10.1093/jac/dkr386
PG 7
WC Infectious Diseases; Microbiology; Pharmacology & Pharmacy
SC Infectious Diseases; Microbiology; Pharmacology & Pharmacy
GA 851BU
UT WOS:000297244100019
PM 21933785
DA 2024-01-16
ER

PT J
AU Louis, JM
   Aniana, A
   Weber, IT
   Sayer, JM
AF Louis, John M.
   Aniana, Annie
   Weber, Irene T.
   Sayer, Jane M.
TI Inhibition of autoprocessing of natural variants and multidrug resistant mutant precursors of HIV-1 protease by clinical inhibitors
SO PROCEEDINGS OF THE NATIONAL ACADEMY OF SCIENCES OF THE UNITED STATES OF AMERICA
LA English
DT Article
DE calorimetry; drug resistance; precursor processing; inhibitor binding; aspartic protease
ID drug-resistance; group-n; darunavir; binding; pharmacokinetics; mechanism; relevance; kinetics
AB Self-cleavage at the N terminus of HIV-1 protease from the Gag-Pol precursor (autoprocessing) is crucial for stabilizing the protease dimer required for onset of mature-like catalytic activity, viral maturation, and propagation. Among nine clinical protease inhibitors (PIs), darunavir and saquinavir were the most effective in inhibiting wild-type HIV-1 group M precursor autoprocessing, with an IC(50) value of 1-2 mu M, 3-5 orders of magnitude higher than their binding affinities to the corresponding mature protease. Accordingly, both group M and N precursor-PI complexes exhibit T(m)s 17-21 degrees C lower than those of the corresponding mature protease-PI complexes suggestive of markedly reduced stabilities of the precursor dimer-PI ensembles. Autoprocessing of group N (natural variant) and three group M precursors bearing 11-20 mutations associated with multidrug resistance was either weakly responsive or fully unresponsive to inhibitors at concentrations up to a practical limit of approximately 150 mu M PI. This observation parallels decreases of up to 8 x 10(3)-fold (e. g., 5 pM to 40 nM) in the binding affinity of darunavir and saquinavir to mature multidrug resistant proteases relative to wild type, suggesting that inhibition of some of these mutant precursors will occur only in the high mu M to mM range in extreme PI-resistance, which is an effect arising from coordinated multiple mutations. An extremely darunavir-resistant mutant precursor is more responsive to inhibition by saquinavir. These findings raise the questions whether clinical failure of PI therapy is related to lack of inhibition of autoprocessing and whether specific inhibitors can be designed with low-nM affinity to target autoprocessing.
C1 [Louis, John M.; Aniana, Annie; Sayer, Jane M.] NIDDKD, Chem Phys Lab, NIH, US Dept Hlth & Human Serv, Bethesda, MD 20892 USA.
   [Weber, Irene T.] Georgia State Univ, Dept Biol, Mol Basis Dis Program, Atlanta, GA 30303 USA.
C3 National Institutes of Health (NIH) - USA; NIH National Institute of Diabetes & Digestive & Kidney Diseases (NIDDK); University System of Georgia; Georgia State University
RP Louis, JM (通讯作者)，NIDDKD, Chem Phys Lab, NIH, US Dept Hlth & Human Serv, Bethesda, MD 20892 USA.
EM johnl@intra.niddk.nih.gov
FU National Institute of Diabetes and Digestive and Kidney Diseases; National Institutes of Health (NIH); Office of the Director, NIH; NIH [GM062920]
CR Brower ET, 2008, CHEM BIOL DRUG DES, V71, P298, DOI 10.1111/j.1747-0285.2008.00647.x
   Ceccherini-Silberstein F, 2004, AIDS, V18, PF11, DOI 10.1097/01.aids.0000131394.76221.02
   Dierynck I, 2007, J VIROL, V81, P13845, DOI 10.1128/JVI.01184-07
   Ford J, 2004, ANTIMICROB AGENTS CH, V48, P2388, DOI 10.1128/AAC.48.7.2388-2393.2004
   Haraguchi H, 2010, MICROBIOL IMMUNOL, V54, P734, DOI 10.1111/j.1348-0421.2010.00276.x
   Huang LQ, 2010, AIDS RES THER, V7, P0, DOI 10.1186/1742-6405-7-27
   Ishima R, 2007, J BIOL CHEM, V282, P17190, DOI 10.1074/jbc.M701304200
   Johnson Victoria A, 2009, TOP HIV MED, V17, P138
   King NM, 2004, J VIROL, V78, P12012, DOI 10.1128/JVI.78.21.12012-12021.2004
   Koh Y, 2010, J VIROL, V84, P11961, DOI 10.1128/JVI.00967-10
   Louis J M, 2000, ADV PHARMACOL, V49, P111
   Louis JM, 1999, NAT STRUCT BIOL, V6, P868
   Louis JM, 1999, J BIOL CHEM, V274, P23437, DOI 10.1074/jbc.274.33.23437
   Louis JM, 2007, ADV PHARMACOL, V55, P261, DOI 10.1016/S1054-3589(07)55008-8
   McKeage K, 2009, DRUGS, V69, P477, DOI 10.2165/00003495-200969040-00007
   Mitsuya H, 2008, ADV PHARMACOL, V56, P169, DOI 10.1016/S1054-3589(07)56006-0
   Muzammil S, 2003, BIOCHEMISTRY-US, V42, P631, DOI 10.1021/bi027019u
   Pettit SC, 2004, J VIROL, V78, P8477, DOI 10.1128/JVI.78.16.8477-8485.2004
   Roques P, 2004, AIDS, V18, P1371, DOI 10.1097/01.aids.0000125990.86904.28
   Sayer JM, 2008, J BIOL CHEM, V283, P13459, DOI 10.1074/jbc.M708506200
   Sayer JM, 2010, PROTEIN SCI, V19, P2055, DOI 10.1002/pro.486
   Sayer JM, 2009, PROTEINS, V75, P556, DOI 10.1002/prot.22271
   Schöller-Gyüre M, 2007, ANTIVIR THER, V12, P789
   Tang C, 2008, NATURE, V455, P693, DOI 10.1038/nature07342
   Yamazaki T, 1996, PROTEIN SCI, V5, P495
NR 25
TC 55
Z9 62
U1 0
U2 12
PU NATL ACAD SCIENCES
PI WASHINGTON
PA 2101 CONSTITUTION AVE NW, WASHINGTON, DC 20418 USA
SN 0027-8424
EI 
J9 P NATL ACAD SCI USA
JI Proc. Natl. Acad. Sci. U. S. A.
PD MAY 31
PY 2011
VL 108
IS 22
BP 9072
EP 9077
DI 10.1073/pnas.1102278108
PG 6
WC Multidisciplinary Sciences
SC Science & Technology - Other Topics
GA 770RM
UT WOS:000291106200037
PM 21576495
DA 2024-01-16
ER

PT J
AU Mukherjee, R
   Jensen, ST
   Male, F
   Bittinger, K
   Hodinka, RL
   Miller, MD
   Bushman, FD
AF Mukherjee, Rithun
   Jensen, Shane T.
   Male, Frances
   Bittinger, Kyle
   Hodinka, Richard L.
   Miller, Michael D.
   Bushman, Frederic D.
TI Switching between raltegravir resistance pathways analyzed by deep sequencing
SO AIDS
LA English
DT Article
DE AIDS; deep sequencing; HIV; integrase; Pyronoise; raltegravir; viral serial pathway analysis
ID virus type-1 integrase; hiv-1 drug-resistance; error-correction; strand transfer; viral variants; inhibitors; mutations; therapy; accuracy; dynamics
AB Objective: Our objective was to analyze the pathways leading to resistance of HIV to the integrase (IN) inhibitor raltegravir (RAL). Design: Three HIV-infected individuals exhibiting RAL resistance pathway switching were characterized using longitudinal analysis of viral samples from plasma. Methods: 454/Roche pyrosequencing was used to generate approximately 74 000 sequence reads from the integrase coding region. Effects of error were controlled by denoising with Pyronoise, and by comparison to approximately 142 000 control reads from HIVNL4-3. Viral lineages were modeled quantitatively using viral serial pathway analysis (vSPA). Results: All three patients showed transitions from the N155H pathway to the Q148H/G140S pathway. Analysis with vSPA revealed complex pathways to the final genotype, probably involving both de-novo mutation and recombination. No reads contained both the N155H and Q148H drug resistance mutations (DRMs), indicating that the double mutant is not a prominent intermediate, consistent with low fitness. To characterize possible drug-resistant variants circulating prior to therapy, we sequenced approximately 70 000 reads from samples collected prior to initiating treatment. Although some preexisting drug-resistant variants were detected, N155H, the first major DRM present after initiating RAL therapy, was not detected. Conclusion: The main DRMs are present at very low levels if at all prior to initiating therapy. We also outline general methods for deep sequence analysis of DRMs in longitudinal HIV samples. (C) 2011 Wolters Kluwer Health vertical bar Lippincott Williams & Wilkins
C1 [Mukherjee, Rithun; Male, Frances; Bittinger, Kyle; Bushman, Frederic D.] Univ Penn, Dept Microbiol, Perelman Sch Med, Philadelphia, PA 19104 USA.
   [Jensen, Shane T.] Univ Penn, Wharton Sch, Dept Stat, Philadelphia, PA 19104 USA.
   [Hodinka, Richard L.] Univ Penn, Dept Pediat, Perelman Sch Med, Philadelphia, PA 19104 USA.
   [Hodinka, Richard L.] Childrens Hosp Philadelphia, Clin Virol Lab, Philadelphia, PA 19104 USA.
   [Miller, Michael D.] Merck Res Labs, Dept Infect Dis, West Point, PA USA.
C3 University of Pennsylvania; University of Pennsylvania; University of Pennsylvania; University of Pennsylvania; Pennsylvania Medicine; Childrens Hospital of Philadelphia; Merck & Company
RP Bushman, FD (通讯作者)，425 Johnson Pavil,3610 Hamilton Walk, Philadelphia, PA 19104 USA.
EM bushman@upenn.edu
FU Merck Research Laboratories; NIH [R01 AI052845]
CR Charpentier C, 2008, HIV MED, V9, P765, DOI 10.1111/j.1468-1293.2008.00628.x
   Codoñer FM, 2010, ANTIVIR RES, V88, P281, DOI 10.1016/j.antiviral.2010.09.016
   COFFIN JM, 1995, SCIENCE, V267, P483, DOI 10.1126/science.7824947
   Coffin JM, 1997, RETROVIRUSES, V0, P0
   Cooper DA, 2008, NEW ENGL J MED, V359, P355, DOI 10.1056/NEJMoa0708978
   Edgar RC, 2004, NUCLEIC ACIDS RES, V32, P1792, DOI 10.1093/nar/gkh340
   Eriksson N, 2008, PLOS COMPUT BIOL, V4, P0, DOI 10.1371/journal.pcbi.1000074
   Espeseth AS, 2000, P NATL ACAD SCI USA, V97, P11244, DOI 10.1073/pnas.200139397
   Fransen S, 2009, J VIROL, V83, P11440, DOI 10.1128/JVI.01168-09
   Fransen S, 2009, ANTIMICROB AGENTS CH, V53, P4522, DOI 10.1128/AAC.00651-09
   Goethals O, 2008, J VIROL, V82, P10366, DOI 10.1128/JVI.00470-08
   Grobler JA, 2002, P NATL ACAD SCI USA, V99, P6661, DOI 10.1073/pnas.092056199
   Hasegawa N, 2009, BMC BIOINFORMATICS, V10, P0, DOI 10.1186/1471-2105-10-360
   Hazuda DJ, 2000, SCIENCE, V287, P646, DOI 10.1126/science.287.5453.646
   Hoffmann C, 2007, NUCLEIC ACIDS RES, V35, P0, DOI 10.1093/nar/gkm435
   Huse SM, 2007, GENOME BIOL, V8, P0, DOI 10.1186/gb-2007-8-7-r143
   Johnson JA, 2008, PLOS MED, V5, P1112, DOI 10.1371/journal.pmed.0050158
   Le T, 2009, PLOS ONE, V4, P0, DOI 10.1371/journal.pone.0006079
   Margulies M, 2005, NATURE, V437, P376, DOI 10.1038/nature03959
   Myers RE, 2008, J VIROL, V82, P9228, DOI 10.1128/JVI.01535-07
   Quince C, 2009, NAT METHODS, V6, P639, DOI 10.1038/NMETH.1361
   Simen BB, 2009, J INFECT DIS, V199, P693, DOI 10.1086/596736
   Wang CL, 2007, GENOME RES, V17, P1195, DOI 10.1101/gr.6468307
   Yilmaz P, 2011, NAT BIOTECHNOL, V29, P415, DOI 10.1038/nbt.1823
   Zagordi O, 2010, NUCLEIC ACIDS RES, V38, P7400, DOI 10.1093/nar/gkq655
   Zagordi O, 2010, J COMPUT BIOL, V17, P417, DOI 10.1089/cmb.2009.0164
NR 26
TC 29
Z9 32
U1 0
U2 8
PU LIPPINCOTT WILLIAMS & WILKINS
PI PHILADELPHIA
PA TWO COMMERCE SQ, 2001 MARKET ST, PHILADELPHIA, PA 19103 USA
SN 0269-9370
EI 1473-5571
J9 AIDS
JI Aids
PD OCT 23
PY 2011
VL 25
IS 16
BP 1951
EP 1959
DI 10.1097/QAD.0b013e32834b34de
PG 9
WC Immunology; Infectious Diseases; Virology
SC Immunology; Infectious Diseases; Virology
GA 848CO
UT WOS:000297026300003
PM 21832937
DA 2024-01-16
ER

PT J
AU Bansode, V
   Drebert, ZJ
   Travers, SAA
   Banda, E
   Molesworth, A
   Crampin, A
   Ngwira, B
   French, N
   Glynn, JR
   McCormack, GP
AF Bansode, Vijay
   Drebert, Zuzanna J.
   Travers, Simon A. A.
   Banda, Emmanuel
   Molesworth, Anna
   Crampin, Amelia
   Ngwira, Bagrey
   French, Neil
   Glynn, Judith R.
   McCormack, Grace P.
TI Drug Resistance Mutations in Drug-Naive HIV Type 1 Subtype C-Infected Individuals from Rural Malawi
SO AIDS RESEARCH AND HUMAN RETROVIRUSES
LA English
DT Article
ID reverse-transcriptase; protease
AB In this preliminary study we show that in 2008, 3 years after antiretroviral therapy was introduced into the Karonga District, Malawi, a greater than expected number of drug-naive individuals have been infected with HIV-1 subtype C virus harboring major and minor drug resistance mutations (DRMs). From a sample size of 40 reverse transcriptase (RT) consensus sequences from drug-naive individuals we found five showing NRTI and four showing NNRTI mutations with one individual showing both. From 29 protease consensus sequences, again from drug-naive individuals, we found evidence of minor DRMs in three. Additional major and minor DRMs were found in clonal sequences from a number of individuals that were not present in the original consensus sequences. This clearly illustrates the importance of sequencing multiple HIV-1 variants from individuals to fully assess drug resistance.
C1 [McCormack, Grace P.] Natl Univ Ireland, Mol Evolut & Systemat Lab, Dept Zool, Martin Ryan Inst,Sch Nat Sci, Galway, Ireland.
   [Travers, Simon A. A.] Univ Western Cape, S African Natl Bioinformat Inst, ZA-7535 Bellville, South Africa.
   [Banda, Emmanuel; Molesworth, Anna; Crampin, Amelia; Ngwira, Bagrey; French, Neil; Glynn, Judith R.] Karonga Prevent Study, Chilumba, Malawi.
   [Molesworth, Anna; Crampin, Amelia; Ngwira, Bagrey; French, Neil] London Sch Hyg & Trop Med, Dept Epidemiol & Populat Hlth, London WC1, England.
C3 Ollscoil na Gaillimhe-University of Galway; University of the Western Cape; South African National Biodiversity Institute; Malawi Epidemiology and Intervention Research Unit; University of London; London School of Hygiene & Tropical Medicine
RP McCormack, GP (通讯作者)，Natl Univ Ireland, Mol Evolut & Systemat Lab, Dept Zool, Martin Ryan Inst,Sch Nat Sci, Galway, Ireland.
EM Grace.mccormack@nuigalway.ie
FU Science Foundation Ireland [07/RFP/EEEOBF424, 08/UR/B1350]; Wellcome Trust; Science Foundation Ireland (SFI) [07/RFP/EEEOBF424, 08/UR/B1350] Funding Source: Science Foundation Ireland (SFI)
CR Bessong PO, 2006, AIDS RES HUM RETROV, V22, P1306, DOI 10.1089/aid.2006.22.1306
   Goff SP, 2003, CELL, V114, P281, DOI 10.1016/S0092-8674(03)00602-0
   Handema R, 2003, AIDS RES HUM RETROV, V19, P151, DOI 10.1089/088922203762688667
   Hemelaar J, 2006, AIDS, V20, PW13, DOI 10.1097/01.aids.0000247564.73009.bc
   Hosseinipour MC, 2009, AIDS, V23, P1127, DOI 10.1097/QAD.0b013e32832ac34e
   Kassu A, 2007, AIDS RES HUM RETROV, V23, P564, DOI 10.1089/aid.2006.0270
   Kieffer TL, 2005, J VIROL, V79, P1975, DOI 10.1128/JVI.79.3.1975-1980.2005
   McCormack GP, 2002, J VIROL, V76, P12890, DOI 10.1128/JVI.76.24.12890-12899.2002
   Petch LA, 2005, AIDS RES HUM RETROV, V21, P799, DOI 10.1089/aid.2005.21.799
   Rhee SY, 2003, NUCLEIC ACIDS RES, V31, P298, DOI 10.1093/nar/gkg100
   Rhee SY, 2006, AIDS, V20, P643, DOI 10.1097/01.aids.0000216363.36786.2b
   Somi GR, 2008, ANTIVIR THER, V13, P77
   Stamatakis A, 2006, BIOINFORMATICS, V22, P2688, DOI 10.1093/bioinformatics/btl446
   Vidal N, 2007, AIDS RES HUM RETROV, V23, P175, DOI 10.1089/aid.2006.0126
NR 15
TC 7
Z9 7
U1 0
U2 4
PU MARY ANN LIEBERT, INC
PI NEW ROCHELLE
PA 140 HUGUENOT STREET, 3RD FL, NEW ROCHELLE, NY 10801 USA
SN 0889-2229
EI 1931-8405
J9 AIDS RES HUM RETROV
JI Aids Res. Hum. Retrovir.
PD APR 15
PY 2011
VL 27
IS 4
BP 439
EP 444
DI 10.1089/aid.2010.0203
PG 6
WC Immunology; Infectious Diseases; Virology
SC Immunology; Infectious Diseases; Virology
GA 744DM
UT WOS:000289074400014
PM 20950147
DA 2024-01-16
ER

PT J
AU Parczewski, M
   Leszczyszyn-Pynka, M
   Urbanska, A
   Bander, D
   Boron-Kaczmarska, A
AF Parczewski, Milosz
   Leszczyszyn-Pynka, Magdalena
   Urbanska, Anna
   Bander, Dorota
   Boron-Kaczmarska, Anna
TI Genotypic Tropism of Antiretroviral-Treated Patients With Drug Resistant HIV-1
SO JOURNAL OF MEDICAL VIROLOGY
LA English
DT Article
DE HIV-1; tropism; genotyping; CCR5 inhibitors; X4 and R5 viruses; cART resistance
ID immunodeficiency-virus type-1; ccr5 antagonists; experienced patients; coreceptor tropism; bioinformatic tools; sequence; individuals; sensitivity; prevalence; prediction
AB CCR5 inhibitors remain an attractive antiretroviral treatment option for HIV-infected patients; however, tropism testing should be utilized prior their introduction. This study analyzed genotypic HIV-1 tropisms in patients with evidence of genotypic drug resistance to antiretroviral therapies in Northwest Poland. V3 loop sequences were analyzed from plasma samples obtained from patients presenting with virologic treatment failure while on combined antiretroviral treatment and with evidence of genotypic drug resistance. Genotypic X4 and R5 tropisms were identified using the geno2pheno algorithm with a false positive rate threshold set at 10%. Clinical data for all patients examined was collected, in addition to determining the CCR5 6,32 genotype and calculating the genotypic susceptibility score (GSS). Virologic treatment failure and the presence of drug resistant mutations were observed in 37/450 (8.4%) patients on cART (combination antiretroviral therapy) with successful tropism analysis carried out on 35 (95%) cases. In 22 (62.9%) and 13 (37.1%) cases the R5 and X4 tropisms were predicted, respectively. An association between viral X4 tropism and the M41L (P = 0.04) resistance mutation and R5 tropism and the K103N (P = 0.07) resistance mutation were observed. GSS values were lower in the group with NRTI (P = 0.01) and NNRTI resistance (P = 0.048). In the majority of the drug resistant patients, R5 tropic viruses were found. As genotypic tropism testing is easy to carry out and interpret, its use in clinical practice would be highly useful in determining the use of appropriate drug therapies. J. Med. Virol. 83:1869-1875, 2011. (C) 2011 Wiley-Liss, Inc.
C1 [Parczewski, Milosz; Leszczyszyn-Pynka, Magdalena; Urbanska, Anna; Bander, Dorota; Boron-Kaczmarska, Anna] Pomeranian Med Univ, Dept Infect Dis & Hepatol, PL-71455 Szczecin, Poland.
C3 Pomeranian Medical University
RP Parczewski, M (通讯作者)，Pomeranian Med Univ, Dept Infect Dis & Hepatol, Arkonska 4, PL-71455 Szczecin, Poland.
EM mparczewski@yahoo.co.uk
FU Polish Research Funds [N N402 586040]
CR Anderson JA, 2008, AIDS RES HUM RETROV, V24, P685, DOI 10.1089/aid.2007.0127
   Brumme ZL, 2004, AIDS, V18, PF1, DOI 10.1097/00002030-200403050-00001
   Chueca N, 2009, J MED VIROL, V81, P763, DOI 10.1002/jmv.21425
   Cozzi-Lepri A, 2008, AIDS, V22, P2187, DOI 10.1097/QAD.0b013e328310e04f
   Esté JA, 2007, LANCET, V370, P81, DOI 10.1016/S0140-6736(07)61052-6
   *EUR AIDS CLIN SOC, 2011, GUID CLIN MAN TREAT, V0, P0
   *EUR HIV DRUG RES, 2009, EUR HIV DRUG RES GUI, V0, P0
   HARDY WD, 2008, 9 INT C DRUG THER HI, V0, P0
   Harrigan PR DW, 2002, 14 INT AIDS C SPAIN, V0, P0
   Jensen MA, 2003, J VIROL, V77, P13376, DOI 10.1128/JVI.77.24.13376-13388.2003
   Martinez-Picado J, 2002, AIDS, V16, P895, DOI 10.1097/00002030-200204120-00009
   McGovern R, 2010, 17 C RETR OPP INF SA, V0, P0
   Melby T, 2006, J INFECT DIS, V194, P238, DOI 10.1086/504693
   Moreno S, 2009, HIV CLIN TRIALS, V10, P394, DOI 10.1310/hct1006-394
   Parczewski M, 2010, J MED VIROL, V82, P1306, DOI 10.1002/jmv.21797
   *POL NAT AIDS CTR, 2011, EP INF, V0, P0
   Poveda E, 2007, AIDS, V21, P1487, DOI 10.1097/QAD.0b013e32826fb741
   Poveda E, 2009, J ANTIMICROB CHEMOTH, V63, P1006, DOI 10.1093/jac/dkp063
   Prosperi MCF, 2010, RETROVIROLOGY, V7, P0, DOI 10.1186/1742-4690-7-56
   Raymond S, 2008, AIDS, V22, PF11, DOI 10.1097/QAD.0b013e32830ebcd4
   Rector A, 2001, HUM GENET, V108, P190, DOI 10.1007/s004390100462
   Resch W, 2001, VIROLOGY, V288, P51, DOI 10.1006/viro.2001.1087
   Seclén E, 2010, J ANTIMICROB CHEMOTH, V65, P1486, DOI 10.1093/jac/dkq137
   Simon B, 2010, AIDS, V24, P2051, DOI 10.1097/QAD.0b013e32833c93e6
   Skrabal K, 2007, J CLIN MICROBIOL, V45, P279, DOI 10.1128/JCM.01118-06
   Soulié C, 2010, J ANTIMICROB CHEMOTH, V65, P749, DOI 10.1093/jac/dkq029
   Stanczak GP, 2007, HIV AIDS REV, V6, P32, DOI 10.1016/S1730-1270(10)60040-9
   Tam LWY, 2008, JAIDS-J ACQ IMM DEF, V49, P266, DOI 10.1097/QAI.0b013e318189a753
   Wagner TA, 2008, AIDS, V22, P2393, DOI 10.1097/QAD.0b013e328312c72c
   Whitcomb JM, 2007, ANTIMICROB AGENTS CH, V51, P566, DOI 10.1128/AAC.00853-06
   Wilkin TJ, 2007, CLIN INFECT DIS, V44, P591, DOI 10.1086/511035
NR 32
TC 6
Z9 7
U1 0
U2 6
PU WILEY-BLACKWELL
PI MALDEN
PA COMMERCE PLACE, 350 MAIN ST, MALDEN 02148, MA USA
SN 0146-6615
EI 
J9 J MED VIROL
JI J. Med. Virol.
PD NOV 15
PY 2011
VL 83
IS 11
BP 1869
EP 1875
DI 10.1002/jmv.22209
PG 7
WC Virology
SC Virology
GA 824IS
UT WOS:000295196200001
PM 21915859
DA 2024-01-16
ER

PT J
AU Chaiwarith, R
   Praparattanapan, J
   Nuntachit, N
   Kotarathitithum, W
   Sirisanthana, T
   Supparatpinyo, K
AF Chaiwarith, Romanee
   Praparattanapan, Jutarat
   Nuntachit, Nontakan
   Kotarathitithum, Wilai
   Sirisanthana, Thira
   Supparatpinyo, Khuanchai
TI Impact of the Frequency of Plasma HIV-1 RNA Monitoring on the Outcome of Antiretroviral Therapy
SO CURRENT HIV RESEARCH
LA English
DT Article
DE Plasma HIV-1 RNA monitoring; outcome; antiretroviral therapy
ID virological failure; drug-resistance; adherence; haart
AB Background: Current guidelines for HIV management recommend monitoring plasma HIV-1 RNA level every 3-6 months in patients on a stable antiretroviral regimen. However, cost is the major obstacle to follow the guidelines in resource-limited settings. Objective: This study aimed to compare the outcome of antiretroviral therapy among HIV-infected patients on a stable regimen who had plasma HIV-1 RNA monitoring once vs twice yearly. Methods: A retrospective cohort study was conducted among HIV-infected patients receiving antiretroviral therapy since 2002 at Chiang Mai University Hospital, Thailand. We evaluated the incidence of virological failure and number of reverse transcriptase (RT) mutations between groups. Results: Of 551 patients on a stable antiretroviral regimen, 405 (73.5%) and 146 (26.5%) patients had plasma HIV-1 RNA measurement once and twice yearly, respectively. Forty-seven of 405 patients (11.6%) in once-yearly group and 15 of 146 patients (10.3%) in twice-yearly group developed virological failure, giving the incidence rate of 2.03/100 and 1.95/100 person-years, respectively. The probability of virological failure did not differ between groups (p=0.897, log-rank test). The number of RT mutations was not statistically different between groups (all p-values>0.05). The predicting factors for virological failure from a multivariate analysis were adherence rate <95% and baseline CD4 cell count <50 cells/mm(3) but not the frequency of HIV-1 RNA monitoring. Conclusions: The incidence of virological failure and the number of RT mutations were not different between groups. Therefore, in resource-limited settings, the recommendation to perform plasma HIV-1 RNA measurement once yearly in patients on a stable antiretroviral regimen is justified.
C1 [Chaiwarith, Romanee; Praparattanapan, Jutarat; Nuntachit, Nontakan; Kotarathitithum, Wilai; Sirisanthana, Thira; Supparatpinyo, Khuanchai] Chiang Mai Univ, Fac Med, Dept Med, Chiang Mai 50200, Thailand.
C3 Chiang Mai University
RP Chaiwarith, R (通讯作者)，Chiang Mai Univ, Fac Med, Dept Med, Chiang Mai 50200, Thailand.
EM rchaiwar@gmail.com
FU National Research University under Thailand's Office of the Higher Education Commission
CR [Anonymous], 2009, GUID CLIN MAN TREATM, V0, P1
   Chaiwarith R, 2009, CURR HIV RES, V7, P340, DOI 10.2174/157016209788347903
   Kozal MJ, 2007, HIV CLIN TRIALS, V8, P357, DOI 10.1310/hct0806-357
   Land S, 2009, J VIROL METHODS, V159, P185, DOI 10.1016/j.jviromet.2009.03.016
   Maggiolo F, 2007, HIV CLIN TRIALS, V8, P282, DOI 10.1310/hct0805-282
   Maneesriwongul WL, 2006, JAIDS-J ACQ IMM DEF, V43, PS119, DOI 10.1097/01.qai.0000248346.79888.78
   McNabb J, 2001, CLIN INFECT DIS, V33, P700, DOI 10.1086/322590
   Mocroft A, 2004, J INFECT DIS, V190, P1947, DOI 10.1086/425424
   Murray JS, 1999, AIDS, V13, P797, DOI 10.1097/00002030-199905070-00008
   Nachega JB, 2007, ANN INTERN MED, V146, P564, DOI 10.7326/0003-4819-146-8-200704170-00007
   Petersen ML, 2008, AIDS, V22, P2097, DOI 10.1097/QAD.0b013e32830f97e2
   Sethi AK, 2003, CLIN INFECT DIS, V37, P1112, DOI 10.1086/378301
   Sungkanuparph S, 2010, ASIAN BIOMED, V4, P515, DOI 10.2478/abm-2010-0066
   Thompson MA, 2010, JAMA-J AM MED ASSOC, V304, P321, DOI 10.1001/jama.2010.1004
   USDEPT JUSTCRDIV& USDEPT EDUCOFFCR, 2011, GUIDANCE ON THE VOLUNTARY USE OF RACE TO ACHIEVE DIVERSITY AND AVOID RACIAL ISOLATION IN ELEMENTARY AND SECONDARY SCHOOLS, V0, P1
NR 16
TC 8
Z9 8
U1 0
U2 13
PU BENTHAM SCIENCE PUBL LTD
PI SHARJAH
PA EXECUTIVE STE Y26, PO BOX 7917, SAIF ZONE, 1200 BR SHARJAH, U ARAB EMIRATES
SN 1570-162X
EI 
J9 CURR HIV RES
JI Curr. HIV Res.
PD MAR 15
PY 2011
VL 9
IS 2
BP 82
EP 87
DI 10.2174/157016211795569131
PG 6
WC Immunology; Infectious Diseases; Virology
SC Immunology; Infectious Diseases; Virology
GA 883PE
UT WOS:000299645400002
PM 21361862
DA 2024-01-16
ER

PT J
AU Zolfo, M
   Schapiro, JM
   Phan, V
   Koole, O
   Thai, S
   Vekemans, M
   Fransen, K
   Lynen, L
AF Zolfo, Maria
   Schapiro, Jonathan M.
   Phan, Vichet
   Koole, Olivier
   Thai, Sopheak
   Vekemans, Marc
   Fransen, Katrien
   Lynen, Lutgarde
TI Genotypic Impact of Prolonged Detectable HIV Type 1 RNA Viral Load after HAART Failure in a CRF01_AE-Infected Cohort
SO AIDS RESEARCH AND HUMAN RETROVIRUSES
LA English
DT Article
ID active antiretroviral therapy; fixed-dose combination; drug-resistance; infected patients; k65r mutation; scaling-up; regimen; nevirapine; stavudine; lamivudine
AB HIV subtype-specific data on mutation type, rate, and accumulation following HAART treatment failure are limited. We studied patterns and accrual of drug resistance mutations in a Cambodian CRF01_AE-infected cohort continuing a virologically failing first-line, nonnucleoside reverse transcriptase inhibitor-(NNRTI-) based, HAART. Between 2005 and 2007, 837 adult HIV-infected patients had regular plasma HIV-1 RNA viral load measurements at Sihanouk Hospital Centre of Hope (SHCH), Cambodia. Drug resistance testing was performed in all patients with HIV-1 RNA > 1000 copies/ml after at least 6 months of HAART. Seventy-one patients with a mean age of 34 years, of whom 68% were male, were retrospectively assessed at virological failure. The median duration of antiretroviral therapy was 12.3 (IQR 7.1-18.23) months, the median CD4 cell count was 173 (IQR 118-256) cells/mm(3), and the mean plasma HIV-1 RNA viral load was 3.9 log (SD 0.72) at failure. NNRTI mutations, M184I/V mutation, thymidine analogue mutations, and K65R were observed in 78.9%, 69%, 20%, and 12.7% of patients, respectively. For 33 patients, genotypic testing was carried out on at least two occasions before the switch to second-line HAART after a median duration of 5.8 (IQR 4.3-6.1) months of virological failure: 54.5% of patients accumulated new mutations with a rate of 1.6 mutations per person-year. Accumulation was seen both for nucleoside and nonnucleoside reverse transcriptase inhibitors, and also in patients with low-level viremia. Subtype-specific data on mutation type, rate, and accumulation after HAART failure are urgently needed to optimize treatment strategies in resource-limited settings.
C1 [Zolfo, Maria; Koole, Olivier; Vekemans, Marc; Fransen, Katrien; Lynen, Lutgarde] Inst Trop Med, B-2000 Antwerp, Belgium.
   [Schapiro, Jonathan M.] Natl Hemophilia Ctr, Tel Hashomer, Israel.
   [Phan, Vichet; Thai, Sopheak] HOPE, Sihanouk Hosp Ctr, Phnom Penh, Cambodia.
C3 Institute of Tropical Medicine (ITM)
RP Zolfo, M (通讯作者)，Inst Trop Med, Natl Str 155, B-2000 Antwerp, Belgium.
EM mzolfo@itg.be
FU European Commission [SANTE/2002/045-809]; Belgian DGDC (Directory General of Development Cooperation) [95900, 95901]
CR Aleman S, 2002, AIDS, V16, P1039, DOI 10.1097/00002030-200205030-00010
   Ariyoshi K, 2003, JAIDS-J ACQ IMM DEF, V33, P336, DOI 10.1097/00126334-200307010-00007
   Auwanit W, 2009, AIDS RES HUM RETROV, V25, P625, DOI 10.1089/aid.2008.0298
   Chetchotisakd Ploenchan, 2006, J INT ASSOC PHYSICIANS AIDS CARE (CHIC), V5, P152, DOI 10.1177/1545109706294288
   Cozzi-Lepri A, 2007, AIDS, V21, P721, DOI 10.1097/QAD.0b013e3280141fdf
   Deforche K, 2008, AIDS, V22, P2107, DOI 10.1097/QAD.0b013e32830fe940
   Deshpande A, 2007, AIDS RES HUM RETROV, V23, P335, DOI 10.1089/aid.2006.0183
   Doualla-Bell F, 2006, ANTIMICROB AGENTS CH, V50, P4182, DOI 10.1128/AAC.00714-06
   Doualla-Bell Florence, 2004, ANTIVIRAL CHEMISTRY & CHEMOTHERAPY, V15, P189
   Elliott JH, 2008, AIDS, V22, P2053, DOI 10.1097/QAD.0b013e328309520d
   Ferradini L, 2006, LANCET, V367, P1335, DOI 10.1016/S0140-6736(06)68580-2
   Ferradini L, 2007, AIDS, V21, P2293, DOI 10.1097/QAD.0b013e32828cc8b7
   Fischer A, 2006, HIV MED, V7, P64, DOI 10.1111/j.1468-1293.2005.00338.x
   García-Lerma JG, 2003, J VIROL, V77, P5685, DOI 10.1128/JVI.77.10.5685-5693.2003
   Geretti AM, 2006, CURR OPIN INFECT DIS, V19, P1, DOI 10.1097/01.qco.0000200293.45532.68
   Hammer SM, 2008, JAMA-J AM MED ASSOC, V300, P555, DOI 10.1001/jama.300.5.555
   Hanson DL, 2009, AIDS RES HUM RETROV, V25, P489, DOI 10.1089/aid.2008.0273
   Hosseinipour MC, 2009, AIDS, V23, P1127, DOI 10.1097/QAD.0b013e32832ac34e
   Ishizaki A, 2009, AIDS RES HUM RETROV, V25, P175, DOI 10.1089/aid.2008.0193
   Janin N, 2009, AIDS RES HUM RETROV, V25, P543, DOI 10.1089/aid.2008.0305
   Kantor R, 2005, PLOS MED, V2, P325, DOI 10.1371/journal.pmed.0020112
   Kantor R, 2004, J CLIN VIROL, V29, P152, DOI 10.1016/S1386-6532(03)00115-X
   Katzenstein D, 2006, J INFECT DIS, V194, PS45, DOI 10.1086/505353
   Kristiansen TB, 2005, SCAND J INFECT DIS, V37, P890, DOI 10.1080/00365540500333491
   Gupta RK, 2007, INT J ANTIMICROB AG, V29, P510, DOI 10.1016/j.ijantimicag.2007.01.003
   Lynen L, 2009, JAIDS-J ACQ IMM DEF, V52, P40, DOI 10.1097/QAI.0b013e3181af6705
   Manosuthi W, 2010, AIDS RES HUM RETROV, V26, P609, DOI 10.1089/aid.2009.0107
   Marcelin AG, 2007, AIDS, V21, P2341, DOI 10.1097/QAD.0b013e328235a527
   Marconi VC, 2008, CLIN INFECT DIS, V46, P1589, DOI 10.1086/587109
   Mouroux M, 2001, ANTIVIR THER, V6, P179
   Napravnik S, 2005, JAIDS-J ACQ IMM DEF, V40, P34, DOI 10.1097/01.qai.0000174929.87015.d6
   Novitsky V, 2007, AIDS RES HUM RETROV, V23, P868, DOI 10.1089/aid.2006.0298
   Riddler SA, 2007, ANTIVIR THER, V12, P531
   Spacek LA, 2006, CLIN INFECT DIS, V42, P252, DOI 10.1086/499044
   Sungkanuparph S, 2008, CURR HIV RES, V6, P474, DOI 10.2174/157016208785861230
   Sungkanuparph S, 2007, AIDS PATIENT CARE ST, V21, P711, DOI 10.1089/apc.2007.0011
   Sungkanuparph S, 2007, CLIN INFECT DIS, V44, P447, DOI 10.1086/510745
   Thai S, 2009, TROP MED INT HEALTH, V14, P1048, DOI 10.1111/j.1365-3156.2009.02334.x
   WALLIS C, 2007, EMERGING ART DRUG RE, V0, P0
   WHO, 2010, ANTIRETROVIRAL THERAPY FOR HIV INFECTION IN ADULTS AND ADOLESCENTS: RECOMMENDATIONS FOR A PUBLIC HEALTH APPROACH, V0, P0
   *WHO, 2006, ANT THER HIV INF AD, V0, P0
NR 41
TC 11
Z9 13
U1 0
U2 7
PU MARY ANN LIEBERT, INC
PI NEW ROCHELLE
PA 140 HUGUENOT STREET, 3RD FL, NEW ROCHELLE, NY 10801 USA
SN 0889-2229
EI 1931-8405
J9 AIDS RES HUM RETROV
JI Aids Res. Hum. Retrovir.
PD JUL 15
PY 2011
VL 27
IS 7
BP 727
EP 735
DI 10.1089/aid.2010.0037
PG 9
WC Immunology; Infectious Diseases; Virology
SC Immunology; Infectious Diseases; Virology
GA 783MO
UT WOS:000292087600005
PM 20854169
DA 2024-01-16
ER

PT J
AU Zeh, C
   Weidle, PJ
   Nafisa, L
   Lwamba, HM
   Okonji, J
   Anyango, E
   Bondo, P
   Masaba, R
   Fowler, MG
   Nkengasong, JN
   Thigpen, MC
   Thomas, T
AF Zeh, Clement
   Weidle, Paul J.
   Nafisa, Lillian
   Lwamba, Humphrey M.
   Okonji, Jully
   Anyango, Emily
   Bondo, Philip
   Masaba, Rose
   Fowler, Mary Glenn
   Nkengasong, John N.
   Thigpen, Michael C.
   Thomas, Timothy
TI HIV-1 Drug Resistance Emergence among Breastfeeding Infants Born to HIV-Infected Mothers during a Single-Arm Trial of Triple-Antiretroviral Prophylaxis for Prevention of Mother-To-Child Transmission: A Secondary Analysis
SO PLOS MEDICINE
LA English
DT Article
ID randomized-trial; vertical transmission; pregnant-women; nevirapine; zidovudine; intrapartum; hivnet-012; therapy; milk
AB Background: Nevirapine and lamivudine given to mothers are transmitted to infants via breastfeeding in quantities sufficient to have biologic effects on the virus; this may lead to an increased risk of a breastfed infant's development of resistance to maternal antiretrovirals. The Kisumu Breastfeeding Study (KiBS), a single-arm open-label prevention of mother-to-child HIV transmission (PMTCT) trial, assessed the safety and efficacy of zidovudine, lamivudine, and either nevirapine or nelfinavir given to HIV-infected women from 34 wk gestation through 6 mo of breastfeeding. Here, we present findings from a KiBS trial secondary analysis that evaluated the emergence of maternal ARV-associated resistance among 32 HIV-infected breastfed infants. Methods and Findings: All infants in the cohort were tested for HIV infection using DNA PCR at multiple study visits during the 24 mo of the study, and plasma RNA viral load for all HIV-PCR-positive infants was evaluated retrospectively. Specimens from mothers and infants with viral load > 1,000 copies/ml were tested for HIV drug resistance mutations. Overall, 32 infants were HIV infected by 24 mo of age, and of this group, 24 (75%) infants were HIV infected by 6 mo of age. Of the 24 infants infected by 6 mo, nine were born to mothers on a nelfinavir-based regimen, whereas the remaining 15 were born to mothers on a nevirapine-based regimen. All infants were also given single-dose nevirapine within 48 hours of birth. We detected genotypic resistance mutations in none of eight infants who were HIV-PCR positive by 2 wk of age (specimens from six infants were not amplifiable), for 30% (6/20) at 6 wk, 63% (14/22) positive at 14 wk, and 67% (16/24) at 6 mo post partum. Among the 16 infants with resistance mutations by 6 mo post partum, the common mutations were M184V and K103N, conferring resistance to lamivudine and nevirapine, respectively. Genotypic resistance was detected among 9/9 (100%) and 7/15 (47%) infected infants whose mothers were on nelfinavir and nevirapine, respectively. No mutations were detected among the eight infants infected after the breastfeeding period (age 6 mo). Conclusions: Emergence of HIV drug resistance mutations in HIV-infected infants occurred between 2 wk and 6 mo post partum, most likely because of exposure to maternal ARV drugs through breast milk. Our findings may impact the choice of regimen for ARV treatment of HIV-infected breastfeeding mothers and their infected infants.
C1 [Zeh, Clement; Thomas, Timothy] US Ctr Dis Control & Prevent CDC, Div HIV AIDS Prevent, Kisumu, Kenya.
   [Weidle, Paul J.; Thigpen, Michael C.; Thomas, Timothy] CDC, Div HIV AIDS Prevent, Natl Ctr HIV Viral Hepatitis STD & TB Prevent, Atlanta, GA 30333 USA.
   [Nafisa, Lillian; Lwamba, Humphrey M.; Okonji, Jully; Anyango, Emily; Bondo, Philip; Masaba, Rose] Kenya Govt Med Res Ctr, Ctr Global Hlth Res, Kisumu, Kenya.
   [Fowler, Mary Glenn] Johns Hopkins Med Inst, Dept Pathol, Baltimore, MD 21205 USA.
   [Nkengasong, John N.] CDC, Div Global HIV AIDS, Ctr Global Hlth, Atlanta, GA 30333 USA.
   [Fowler, Mary Glenn] Makerere Univ, Johns Hopkins Univ Res Collaborat, Kampala, Uganda.
C3 Centers for Disease Control & Prevention - USA; Kenya Medical Research Institute; Johns Hopkins University; Johns Hopkins Medicine; Centers for Disease Control & Prevention - USA; Makerere University
RP Zeh, C (通讯作者)，US Ctr Dis Control & Prevent CDC, Div HIV AIDS Prevent, Kisumu, Kenya.
EM czeh@ke.cdc.gov
FU Kenya Medical Research Institute through US Centers for Disease Control and Prevention [5U19C1000323-05]
CR [Anonymous], 2001, PHYLOGENETIC ANAL US, V0, P0
   [Anonymous], 2008, REPORT ON THE GLOBAL AIDS EPIDEMIC, V0, P0
   [Anonymous], 2003, SCAL ANT THER RES LI, V0, P0
   Church JD, 2008, J INFECT DIS, V198, P1075, DOI 10.1086/591503
   Colebunders R, 2005, AIDS, V19, P1912, DOI 10.1097/01.aids.0000188428.33280.41
   Corbett A, 2008, 15 C RETR OPP INF 3, V0, P0
   Dabis F, 2002, LANCET, V359, P2097, DOI 10.1016/S0140-6736(02)08909-2
   Dorenbaum A, 2002, JAMA-J AM MED ASSOC, V288, P189, DOI 10.1001/jama.288.2.189
   Eshleman SH, 2001, AIDS, V15, P1951, DOI 10.1097/00002030-200110190-00006
   Harambat J, 2008, BMC PUBLIC HEALTH, V8, P0, DOI 10.1186/1471-2458-8-169
   Heinig M J, 1998, J HUM LACT, V14, P2, DOI 10.1177/089033449801400102
   Heinig MJ, 2002, PEDIATRICS, V110, P1033, DOI 10.1542/peds.110.5.1033
   Heinig MJ, 2001, PEDIATR CLIN N AM, V48, P105, DOI 10.1016/S0031-3955(05)70288-1
   Jackson JB, 2003, LANCET, V362, P859, DOI 10.1016/S0140-6736(03)14341-3
   Johnson Victoria A, 2008, TOP HIV MED, V16, P62
   Kumwenda NI, 2008, NEW ENGL J MED, V359, P119, DOI 10.1056/NEJMoa0801941
   LIDSTROM J, 2010, 17 C RETR OPP INF SA, V0, P433
   Mirochnick M, 2001, PEDIATR INFECT DIS J, V20, P803, DOI 10.1097/00006454-200108000-00017
   Mirochnick M, 2009, ANTIMICROB AGENTS CH, V53, P1170, DOI 10.1128/AAC.01117-08
   Mofenson LM, 2000, LANCET, V355, P2237, DOI 10.1016/S0140-6736(00)02415-6
   Moodley D, 2003, J INFECT DIS, V187, P725, DOI 10.1086/367898
   MOORTHY A, 2008, 15 C RETR OPP INF 3, V0, P0
   Nommsen-Rivers L, 1997, J HUM LACT, V13, P179, DOI 10.1177/089033449701300301
   Thomas TK, 2011, PLOS MED, V8, P0, DOI 10.1371/journal.pmed.1001015
   UNICEF, 2005, UN CHILDR UN AIDS CA, V0, P0
   *US FDA, 2005, PUBL HLTH ADV NEV VI, V0, P0
   Violari A, 2008, NEW ENGL J MED, V359, P2233, DOI 10.1056/NEJMoa0800971
   *WHO, 2007, HIV INF FEED UPD, V0, P0
   WHO, 2008, HIV TRANSMISSION THROUGH BREASTFEEDING; A REVIEW OF AVAILABLE EVIDENCE. 2007 UPDATE. GENEVA, V0, P0
   Wiktor SZ, 1999, LANCET, V353, P781, DOI 10.1016/S0140-6736(98)10412-9
   Yang CF, 2004, AIDS RES HUM RETROV, V20, P565, DOI 10.1089/088922204323087822
NR 31
TC 85
Z9 96
U1 0
U2 9
PU PUBLIC LIBRARY SCIENCE
PI SAN FRANCISCO
PA 185 BERRY ST, STE 1300, SAN FRANCISCO, CA 94107 USA
SN 1549-1277
EI 
J9 PLOS MED
JI PLos Med.
PD MAR 15
PY 2011
VL 8
IS 3
BP 
EP 
DI 10.1371/journal.pmed.1000430
PG 9
WC Medicine, General & Internal
SC General & Internal Medicine
GA 742LN
UT WOS:000288945200010
PM 21468304
DA 2024-01-16
ER

PT J
AU Alcaro, S
   Alteri, C
   Artese, A
   Ceccherini-Silberstein, F
   Costa, G
   Ortuso, F
   Bertoli, A
   Forbici, F
   Santoro, MM
   Parrotta, L
   Flandre, P
   Masquelier, B
   Descamps, D
   Calvez, V
   Marcelin, AG
   Perno, CF
   Sing, T
   Svicher, V
AF Alcaro, Stefano
   Alteri, Claudia
   Artese, Anna
   Ceccherini-Silberstein, Francesca
   Costa, Giosue
   Ortuso, Francesco
   Bertoli, Ada
   Forbici, Federica
   Santoro, Maria Mercedes
   Parrotta, Lucia
   Flandre, Philippe
   Masquelier, Bernard
   Descamps, Diane
   Calvez, Vincent
   Marcelin, Anne-Genevieve
   Perno, Carlo Federico
   Sing, Tobias
   Svicher, Valentina
TI Docking Analysis and Resistance Evaluation of Clinically Relevant Mutations Associated with the HIV-1 Non-nucleoside Reverse Transcriptase Inhibitors Nevirapine, Efavirenz and Etravirine
SO CHEMMEDCHEM
LA English
DT Article
DE drug resistance; human immunodeficiency virus (HIV); molecular modeling; NNRTIs; reverse transcriptase
ID immunodeficiency-virus type-1; drug-resistance; crystal-structures; structural basis; wild-type; conformational-changes; genetic barrier; highly potent; force-field; mechanisms
AB An integrated computational and statistical approach was used to determine the association of non-nucleoside reverse transcriptase inhibitors (NNRTIs) nevirapine, efavirenz and etravirine with resistance mutations that cause therapeutic failure and their impact on NNRTI resistance. Mutations detected for nevirapine virological failure with a prevalence greater than 10% in the used patient set were: K103N, Y181C, G190A, and K101E. A support vector regression model, based on matched genotypic/phenotypic data (n=850), showed that among 6365 analyzed mutations, K103N, Y181C and G190A have the first, third, and sixth greatest significance for nevirapine resistance, respectively. The most common indicator of treatment failure for efavirenz was K103N mutation present in 56.7% of the patients where the drug failed, followed by V108I, L100I, and G190A. For efavirenz resistance, K103N, G190, and L100I have the first, fourth, and eighth greatest significance, respectively, as determined in support vector regression model. No positive interactions were observed among nevirapine resistance mutations, while a more complex situation was observed with treatment failure of efavirenz and etravirine, characterized by the accumulation of multiple mutations. Docking simulations and free energy analysis based on docking scores of mutated human immunodeficiency virus (HIV) RT complexes were used to evaluate the influence of selected mutations on drug recognition. Results from support vector regression were confirmed by docking analysis. In particular, for nevirapine and efavirenz, a single mutation K103N was associated with the most unfavorable energetic profile compared to the wild-type sequence. This is in line with recent clinical data reporting that diarylpyrimidine etravirine, a very potent third generation drug effective against a wide range of drug-resistant HIV-1 variants, shows increased affinity towards K103N/S mutants due to its high conformational flexibility.
C1 [Alcaro, Stefano; Artese, Anna; Costa, Giosue; Ortuso, Francesco; Parrotta, Lucia] Magna Graecia Univ Catanzaro, Dipartimento Sci Farmacobiol, I-88021 Roccelletta Di Borgia, CZ, Italy.
   [Alteri, Claudia; Ceccherini-Silberstein, Francesca; Bertoli, Ada; Santoro, Maria Mercedes; Perno, Carlo Federico; Svicher, Valentina] Univ Roma Tor Vergata, Dipartimento Med Sperimentale & Biochim, I-00133 Rome, Italy.
   [Forbici, Federica] INMI L Spallanzani, I-00149 Rome, Italy.
   [Flandre, Philippe; Calvez, Vincent; Marcelin, Anne-Genevieve] Univ Paris 06, Pitie Salpetriere Hosp, AP HP, INSERM,Dept Virol,U943, F-75625 Paris, France.
   [Masquelier, Bernard] Univ Bordeaux Segalen, CHU Bordeaux, Virol Lab, F-33076 Bordeaux, France.
   [Masquelier, Bernard] Univ Bordeaux Segalen, UMR5234, F-33076 Bordeaux, France.
   [Descamps, Diane] Univ Denis Diderot Paris 7, Grp Hosp Bichat Claude Bernard, AP HP, Dept Virol, Paris, France.
   [Sing, Tobias] Max Planck Inst Informat, D-66123 Saarbrucken, Germany.
C3 Magna Graecia University of Catanzaro; University of Rome Tor Vergata; IRCCS Lazzaro Spallanzani; Institut National de la Sante et de la Recherche Medicale (Inserm); Assistance Publique Hopitaux Paris (APHP); Hopital Universitaire Paul-Brousse - APHP; Sorbonne Universite; Hopital Universitaire Pitie-Salpetriere - APHP; Universite Paris Cite; Hopital Universitaire Hotel-Dieu - APHP; Universite de Bordeaux; CHU Bordeaux; Universite de Bordeaux; Centre National de la Recherche Scientifique (CNRS); CNRS - National Institute for Biology (INSB); Universite Paris Cite; Assistance Publique Hopitaux Paris (APHP); Hopital Universitaire Paul-Brousse - APHP; Hopital Universitaire Bichat-Claude Bernard - APHP; Hopital Universitaire Hotel-Dieu - APHP; Max Planck Society
RP Artese, A (通讯作者)，Magna Graecia Univ Catanzaro, Dipartimento Sci Farmacobiol, Catanzaro Complesso Nini Barbieri, I-88021 Roccelletta Di Borgia, CZ, Italy.
EM artese@unicz.it
FU Collaborative HIV and Anti-HIV Drug Resistance Network (CHAIN) [223131]; European Commission
CR Alcaro S, 2011, DRUG RESIST UPDATE, V14, P141, DOI 10.1016/j.drup.2011.01.002
   Andries K, 2004, ANTIMICROB AGENTS CH, V48, P4680, DOI 10.1128/AAC.48.12.4680-4686.2004
   [Anonymous], 2009, MAESTR DESM INT TOOL, V0, P0
   [Anonymous], 2009, DESM MOL DYN SYST, V0, P0
   Bacheler LT, 2000, ANTIMICROB AGENTS CH, V44, P2475, DOI 10.1128/AAC.44.9.2475-2484.2000
   Balzarini J, 2004, CURR TOP MED CHEM, V4, P921, DOI 10.2174/1568026043388420
   Beerenwinkel N, 2005, BIOINFORMATICS, V21, P3943, DOI 10.1093/bioinformatics/bti654
   Beerenwinkel N, 2003, NUCLEIC ACIDS RES, V31, P3850, DOI 10.1093/nar/gkg575
   Bowers KJ, 2006, ACMIEEE SC 2006 C, V0, PP43, DOI 10.1109/SC.2006.54
   Ceccherini-Silberstein F, 2007, J VIROL, V81, P11507, DOI 10.1128/JVI.00303-07
   Clavel F, 2004, NEW ENGL J MED, V350, P1023, DOI 10.1056/NEJM2ra025195
   Corbau R, 2010, ANTIMICROB AGENTS CH, V54, P4451, DOI 10.1128/AAC.01455-09
   DAquila Richard T, 2002, TOP HIV MED, V10, P21
   Das K, 2004, J MED CHEM, V47, P2550, DOI 10.1021/jm030558s
   Das K, 2008, P NATL ACAD SCI USA, V105, P1466, DOI 10.1073/pnas.0711209105
   Das K, 2007, J MOL BIOL, V365, P77, DOI 10.1016/j.jmb.2006.08.097
   de Béthune MP, 2010, ANTIVIR RES, V85, P75, DOI 10.1016/j.antiviral.2009.09.008
   De Clercq E, 2004, J CLIN VIROL, V30, P115, DOI 10.1016/j.jcv.2004.02.009
   De Clercq E, 2009, MED RES REV, V29, P611, DOI 10.1002/med.20153
   Ding JP, 1997, BIOPOLYMERS, V44, P125, DOI 10.1002/(SICI)1097-0282(1997)44:2&lt;125::AID-BIP2&gt;3.0.CO;2-X
   Fatkenheuer G, 2007, 4 INT AIDS SOC C HIV, V0, PWESS202
   GASTEIGER J, 1980, TETRAHEDRON, V36, P3219, DOI 10.1016/0040-4020(80)80168-2
   Gregersen JL, 2006, SC 06 P 2006 ACM IEE, V0, P0
   Guillemont J, 2005, J MED CHEM, V48, P2072, DOI 10.1021/jm040838n
   Harrigan PR, 2005, AIDS, V19, P549, DOI 10.1097/01.aids.0000163930.68907.37
   Hopkins AL, 1996, J MED CHEM, V39, P1589, DOI 10.1021/jm960056x
   Hsiou Y, 2001, J MOL BIOL, V309, P437, DOI 10.1006/jmbi.2001.4648
   Johnson Victoria A, 2009, TOP HIV MED, V17, P138
   Jorgensen WL, 1996, J AM CHEM SOC, V118, P11225, DOI 10.1021/ja9621760
   Kaminski GA, 2001, J PHYS CHEM B, V105, P6474, DOI 10.1021/jp003919d
   KOHLSTAEDT LA, 1992, SCIENCE, V256, P1783, DOI 10.1126/science.1377403
   Lai MT, 2010, ANTIMICROB AGENTS CH, V54, P4812, DOI 10.1128/AAC.00829-10
   Lansdon EB, 2010, J MED CHEM, V53, P4295, DOI 10.1021/jm1002233
   Lindberg J, 2002, EUR J BIOCHEM, V269, P1670, DOI 10.1046/j.1432-1327.2002.02811.x
   Menéndez-Arias L, 2010, ANTIVIR RES, V85, P210, DOI 10.1016/j.antiviral.2009.07.006
   Mori J, 2008, 15 C RETR OPP INF BO, V0, PP728
   Nunrium P, 2005, CHEM PHYS LETT, V405, P198, DOI 10.1016/j.cplett.2005.02.023
   Pandey PK, 2002, BMC BIOCHEM, V3, P0, DOI 10.1186/1471-2091-3-18
   Paolucci S, 2007, ANTIVIR RES, V76, P99, DOI 10.1016/j.antiviral.2007.06.002
   Parniak M A, 2000, ADV PHARMACOL, V49, P67
   Prajapati DG, 2009, BIOORGAN MED CHEM, V17, P5744, DOI 10.1016/j.bmc.2009.06.060
   Ren J, 2001, J MOL BIOL, V312, P795, DOI 10.1006/jmbi.2001.4988
   Ren J, 2000, STRUCTURE, V8, P1089, DOI 10.1016/S0969-2126(00)00513-X
   Ren J, 1995, STRUCT BIOL, V2, P293, DOI 10.1038/NSB0495-293
   Ren JS, 2008, VIRUS RES, V134, P157, DOI 10.1016/j.virusres.2007.12.018
   Ren JS, 2007, J MED CHEM, V50, P2301, DOI 10.1021/jm061117m
   Ren JS, 2006, FEBS J, V273, P3850, DOI 10.1111/j.1742-4658.2006.05392.x
   Rhee SY, 2003, NUCLEIC ACIDS RES, V31, P298, DOI 10.1093/nar/gkg100
   Rimsky LT, 2009, ANTIVIR THER, V14, P0
   Rodríguez-Barrios F, 2004, J AM CHEM SOC, V126, P15386, DOI 10.1021/ja045409t
   Sing T, 2005, LECT NOTES ARTIF INT, V3721, P285
   Sluis-Cremer N, 2004, CURR HIV RES, V2, P323, DOI 10.2174/1570162043351093
   Srivab P, 2008, CHEMMEDCHEM, V3, P803, DOI 10.1002/cmdc.200700181
   Svicher V, 2008, J INFECT DIS, V197, P1408, DOI 10.1086/587693
   Svicher V, 2006, J VIROL, V80, P7186, DOI 10.1128/JVI.02084-05
   Tachedjian Gilda, 2003, CURR OPIN INVESTIG DRUGS, V4, P966
   TANTILLO C, 1994, J MOL BIOL, V243, P369, DOI 10.1006/jmbi.1994.1665
   Thornberry AS, 2009, 7 EUR HIV DRUG RES W, V0, P63
   Trott O, 2010, J COMPUT CHEM, V31, P455, DOI 10.1002/jcc.21334
   Vingerhoets J, 2005, J VIROL, V79, P12773, DOI 10.1128/JVI.79.20.12773-12782.2005
   Vingerhoets J, 2010, AIDS, V24, P503, DOI 10.1097/QAD.0b013e32833677ac
   WALLACE AC, 1995, PROTEIN ENG, V8, P127, DOI 10.1093/protein/8.2.127
   Walter H, 1999, J CLIN VIROL, V13, P71, DOI 10.1016/S1386-6532(99)00010-4
   Wang J, 2010, VIROLOGY, V402, P228, DOI 10.1016/j.virol.2010.03.018
   YOUNG SD, 1995, ANTIMICROB AGENTS CH, V39, P2602, DOI 10.1128/AAC.39.12.2602
   Zhang J, 2010, P NATL ACAD SCI USA, V107, P1321, DOI 10.1073/pnas.0907304107
NR 68
TC 15
Z9 15
U1 0
U2 10
PU WILEY-BLACKWELL
PI MALDEN
PA COMMERCE PLACE, 350 MAIN ST, MALDEN 02148, MA USA
SN 1860-7179
EI 
J9 CHEMMEDCHEM
JI ChemMedChem
PD DEC 9
PY 2011
VL 6
IS 12
BP 2203
EP 2213
DI 10.1002/cmdc.201100362
PG 11
WC Chemistry, Medicinal; Pharmacology & Pharmacy
SC Pharmacology & Pharmacy
GA 868YV
UT WOS:000298563400011
PM 21953939
DA 2024-01-16
ER

PT J
AU Callegaro, A
   Svicher, V
   Alteri, C
   Lo Presti, A
   Valenti, D
   Goglio, A
   Salemi, M
   Cella, E
   Perno, CF
   Ciccozzi, M
   Maggiolo, F
AF Callegaro, Annapaola
   Svicher, Valentina
   Alteri, Claudia
   Lo Presti, Alessandra
   Valenti, Daniela
   Goglio, Antonio
   Salemi, Marco
   Cella, Eleonora
   Perno, Carlo Federico
   Ciccozzi, Massimo
   Maggiolo, Franco
TI Epidemiological network analysis in HIV-1 B infected patients diagnosed in Italy between 2000 and 2008
SO INFECTION GENETICS AND EVOLUTION
LA English
DT Article
DE Epidemiological network; HIV-1 subtype B epidemic; Phylogenetic analysis; Time-scaled phylogenies; Transmitted drug-resistance (TDR)
ID primary drug-resistance; increasing prevalence; reverse-transcriptase; transmission; impact; mutations; variants; mutants; therapy; strains
AB This study, through a phylogenetic analysis, is aimed to identify potential epidemiological networks and sequence interrelationships between acute/early and chronic infections in both drug-naive and drug-experienced individuals within a local, well-defined setting and to investigate the population dynamics of transmitted resistance and the potential contribution of untreated patients to the spread of antiretroviral resistance. A total of 884 HIV-1 B subtype pol gene sequences from 306 drug-naive (40 recently and 266 chronically infected) and 578 drug-treated HIV-1 infected patients were collected through routine drug-resistance testing between 2000 and 2008 in a single center (Division of Infectious Disease, Bergamo, Northern Italy). Bayesian phylogenetic tree was reconstructed and transmission clusters were recognized using a posterior probability as statistical support of each cluster. Differences among clustered and non-clustered drug-resistance mutations were assessed by Fisher's exact test. In our cohort we identified five clusters including >= 6 sequences with the root posterior probability of 100%. Dated phylogenies reconstructed through Bayesian Markov chain Monte Carlo model was possible for only two main clade (>= 10 sequences) originated between 1990 and 2002. Among the 306 drug-naive individuals, 12% carried a viral strain with at least 1 major mutation associated with transmitted drug resistance and 36% of these strains were involved in significant clusters. We report for the first time that many (34%) of HIV-1 subtype B transmission clusters indentified in Italy were only composed by drug-naive individuals and that the 14% of transmitted drug resistance was linked to transmission clusters composed only of newly diagnosed individuals. The phylogenetic analysis was performed on a large cohort of drug-naive recently/chronically infected individuals where drug-experienced patients represent almost all infected individuals in a restricted geographical area. Our findings highlight the role of newly diagnosed individuals, not yet exposed to antiretroviral drugs, in the transmission of drug-resistant HIV-1 strains, providing new insights for the planning and management of treatment programs in developing countries. (c) 2011 Elsevier B.V. All rights reserved.
C1 [Lo Presti, Alessandra; Cella, Eleonora; Ciccozzi, Massimo] Ist Super Sanita, Dept Infect Dis, Rome, Italy.
   [Callegaro, Annapaola; Goglio, Antonio] Osped Riuniti Bergamo, Bergamo, Italy.
   [Svicher, Valentina; Alteri, Claudia; Perno, Carlo Federico] Univ Roma Tor Vergata, Dept Expt Med, Rome, Italy.
   [Valenti, Daniela; Maggiolo, Franco] Osped Riuniti Bergamo, Div Infect Dis, Bergamo, Italy.
   [Salemi, Marco] Univ Florida, Dept Pathol Immunol & Lab Med, Gainesville, FL USA.
C3 Istituto Superiore di Sanita (ISS); Ospedali Riuniti di Bergamo; University of Rome Tor Vergata; Ospedali Riuniti di Bergamo; State University System of Florida; University of Florida
RP Ciccozzi, M (通讯作者)，Ist Super Sanita, Dept Infect Dis, Viale Regina Elena 299, Rome, Italy.
EM ciccozzi@iss.it
FU European-Commission; Italian Ministry of Health [E81J10000000001]
CR Alteri C, 2009, BMC INFECT DIS, V16, P9
   Baldanti F, 2008, J MED VIROL, V80, P947, DOI 10.1002/jmv.21163
   Balotta C, 2001, J ACQ IMMUN DEF SYND, V27, P499, DOI 10.1097/00126334-200108150-00012
   Bennett DE, 2009, PLOS ONE, V4, P0, DOI 10.1371/journal.pone.0004724
   Brenner BG, 2007, J INFECT DIS, V195, P951, DOI 10.1086/512088
   Brenner BG, 2008, AIDS, V22, P2509, DOI 10.1097/QAD.0b013e3283121c90
   BUONAGURO L, 2008, INFECT AGENTS CANCER, V10, P3
   Burns S, 2007, AIDS, V21, P1035, DOI 10.1097/QAD.0b013e3280b07761
   Castelnuovo B, 2003, EUR J CLIN MICROBIOL, V22, P663, DOI 10.1007/s10096-003-1038-8
   Ciccozzi M, 2007, AIDS, V21, P1213, DOI 10.1097/QAD.0b013e32813aee1a
   Cong ME, 2007, J VIROL, V81, P3037, DOI 10.1128/JVI.02712-06
   Costagliola D, 2007, JAIDS-J ACQ IMM DEF, V46, P12
   de Ronde A, 2001, J VIROL, V75, P595, DOI 10.1128/JVI.75.2.595-602.2001
   Domaoal RA, 2006, JAIDS-J ACQ IMM DEF, V42, P405, DOI 10.1097/01.qai.0000222288.90201.33
   Drummond AJ, 2007, BMC EVOL BIOL, V7, P0, DOI 10.1186/1471-2148-7-214
   Grant RM, 2002, JAMA-J AM MED ASSOC, V288, P181, DOI 10.1001/jama.288.2.181
   Hall TA, 1999, NUCL ACIDS S SER, V41, P95
   Hué S, 2009, J VIROL, V83, P2645, DOI 10.1128/JVI.01556-08
   Huelsenbeck JP, 2001, BIOINFORMATICS, V17, P754, DOI 10.1093/bioinformatics/17.8.754
   KASS RE, 1995, J AM STAT ASSOC, V90, P773, DOI 10.1080/01621459.1995.10476572
   Keele BF, 2008, P NATL ACAD SCI USA, V105, P7552, DOI 10.1073/pnas.0802203105
   Lapadula G, 2008, J MED VIROL, V80, P747, DOI 10.1002/jmv.21139
   Martinez-Picado J, 1999, J VIROL, V73, P3744, DOI 10.1128/JVI.73.5.3744-3752.1999
   Pillay D, 2000, REV MED VIROL, V10, P231, DOI 10.1002/1099-1654(200007/08)10:4&lt;231::AID-RMV290&gt;3.0.CO;2-P
   Schmidt HA, 2002, BIOINFORMATICS, V18, P502, DOI 10.1093/bioinformatics/18.3.502
   Suchard MA, 2001, MOL BIOL EVOL, V18, P1001, DOI 10.1093/oxfordjournals.molbev.a003872
   Suligoi B, 2009, NOTIZIARIO I SUPERIO, V22, P3
   Thompson JD, 1994, NUCLEIC ACIDS RES, V25, P4876, DOI 10.1093/NAR/25.24.4876
   Tozzi V, 2006, ANTIVIR THER, V11, P553
   Turner D, 2004, JAIDS-J ACQ IMM DEF, V37, P1627, DOI 10.1097/00126334-200412150-00017
   Violin M, 2004, JAIDS-J ACQ IMM DEF, V36, P761, DOI 10.1097/00126334-200406010-00017
   Violin M, 2004, AIDS, V18, P227, DOI 10.1097/00002030-200401230-00012
   Walker Polly R, 2005, INFECTION GENETICS AND EVOLUTION, V5, P199, DOI 10.1016/j.meegid.2004.06.011
   Wensing AMJ, 2005, J INFECT DIS, V192, P958, DOI 10.1086/432916
   Wensing AMJ, 2008, AIDS, V22, P625, DOI 10.1097/QAD.0b013e3282f5e062
   Yerly S, 2001, AIDS, V15, P2287, DOI 10.1097/00002030-200111230-00010
   Yerly S, 2007, AIDS, V21, P2223, DOI 10.1097/QAD.0b013e3282f0b685
   Yerly S, 2009, AIDS, V23, P1415, DOI 10.1097/QAD.0b013e32832d40ad
NR 38
TC 29
Z9 31
U1 0
U2 4
PU ELSEVIER
PI AMSTERDAM
PA RADARWEG 29, 1043 NX AMSTERDAM, NETHERLANDS
SN 1567-1348
EI 1567-7257
J9 INFECT GENET EVOL
JI Infect. Genet. Evol.
PD APR 15
PY 2011
VL 11
IS 3
BP 624
EP 632
DI 10.1016/j.meegid.2011.01.019
PG 9
WC Infectious Diseases
SC Infectious Diseases
GA 756OV
UT WOS:000290023900011
PM 21292031
DA 2024-01-16
ER

PT J
AU Nie, T
   Detorio, M
   Schinazi, RF
AF Nie, Ting
   Detorio, Mervi
   Schinazi, Raymond F.
TI Universal profiling of HIV-1 <i>pol</i> for genotypic study and resistance analysis across subtypes
SO ANTIVIRAL THERAPY
LA English
DT Article
ID non-b subtypes; drug-resistance; reverse-transcriptase; rnase-h; group-o; integrase; diversity; identification; mutations; protease
AB Background: The increased use of anti-HIV-1 treatments in developing countries primarily infected by non-B subtypes necessitates development of novel tools to assess susceptibility and resistance. HIV-1 genomes are highly polymorphic and present challenges for the development of universal protocols capable of screening across subtypes. Currently available viral genotyping methods are useful for viral quantification, but are inadequate for sequence profiling or comprehensive mutation detection in the variable regions of HIV polymerase (pol). Methods: A novel set of universal primers within pal, with consensus among a variety of HIV-1 subtypes, was developed. One-round amplification was performed by one-step reverse transcription PCR on 79 samples from HIV-1 subtypes. Using a second set of primers, the amplified fragment was sequenced and assembled to produce a profile database per sample. Results: First-round amplification using universal primers generated a unique amplicon encompassing the major pol regions in all tested HIV-1 subtype samples. Sequence analysis of the amplified fragment not only confirmed the subtype of each HIV-1 isolate but also identified resistance mutations in the pol genes of HIV-1, including protease, reverse transcriptase, connection, RNase H, and integrase. Last, some of these primers were used to develop a viral load test using quantitative real time-PCR. Conclusions: A novel protocol was produced to effectively identify and simultaneously generate extensive sequence profiles of pol genes across HIV-1 subtypes. This protocol allows for expeditious and cost-effective mutation detection, genotypic evaluation and viral load determination in multiple HIV-1 subtypes.
C1 [Nie, Ting; Detorio, Mervi; Schinazi, Raymond F.] Emory Univ, VA Med Ctr, Biochem Pharmacol Lab, Dept Pediat,Ctr AIDS Res, Decatur, GA 30030 USA.
C3 US Department of Veterans Affairs; Veterans Health Administration (VHA); Atlanta VA Health Care System; Emory University
RP Schinazi, RF (通讯作者)，Emory Univ, VA Med Ctr, Biochem Pharmacol Lab, Dept Pediat,Ctr AIDS Res, Decatur, GA 30030 USA.
EM rschina@emory.edu
FU NIH [2P30-AI-050409, 5R37-AI-041980, 5R37-AI-025899, RO1-AI-071846]; Department of Veterans Affairs
CR Bar-Magen T, 2010, J VIROL, V84, P9210, DOI 10.1128/JVI.01164-10
   Brennan CA, 2009, TRANSFUSION, V49, P125, DOI 10.1111/j.1537-2995.2008.01935.x
   Fish MQ, 2010, AIDS RES HUM RETROV, V26, P489, DOI 10.1089/aid.2009.0249
   Kantor R, 2004, J CLIN VIROL, V29, P152, DOI 10.1016/S1386-6532(03)00115-X
   Kantor R, 2001, NUCLEIC ACIDS RES, V29, P296, DOI 10.1093/nar/29.1.296
   Kantor Rami, 2003, AIDS REVIEWS, V5, P25
   Katzenstein D, 2006, J INFECT DIS, V194, PS45, DOI 10.1086/505353
   Lambert-Niclot S, 2008, J ANTIMICROB CHEMOTH, V62, P905, DOI 10.1093/jac/dkn338
   Leoz M, 2008, AIDS, V22, P1239, DOI 10.1097/QAD.0b013e3283021c30
   Lu W, 1999, NAT MED, V5, P1081, DOI 10.1038/12520
   Martínez-Cajas JL, 2008, AIDS REV, V10, P212
   Nkolola JP, 2006, VACCINE, V24, P391, DOI 10.1016/j.vaccine.2005.08.007
   Osmanov S, 2002, J ACQ IMMUN DEF SYND, V29, P184, DOI 10.1097/00042560-200202010-00013
   Rhee SY, 2008, RETROVIROLOGY, V5, P0, DOI 10.1186/1742-4690-5-74
   Roquebert B, 2008, J ANTIMICROB CHEMOTH, V61, P973, DOI 10.1093/jac/dkn060
   Santos AFA, 2008, PLOS ONE, V3, P0, DOI 10.1371/journal.pone.0001781
   Spira S, 2003, J ANTIMICROB CHEMOTH, V51, P229, DOI 10.1093/jac/dkg079
   Tang N, 2007, J VIROL METHODS, V146, P236, DOI 10.1016/j.jviromet.2007.07.003
   Tebit DM, 2007, AIDS REV, V9, P75
   Van Laethem K, 2008, J VIROL METHODS, V153, P176, DOI 10.1016/j.jviromet.2008.07.008
   Wainberg MA, 2004, AIDS, V18, PS63, DOI 10.1097/00002030-200406003-00012
   Wittek M, 2007, EXPERT REV MOL DIAGN, V7, P237, DOI 10.1586/14737159.7.3.237
   Yap SH, 2007, PLOS MED, V4, P1887, DOI 10.1371/journal.pmed.0040335
   Yusa K, 2004, CURR PHARM DESIGN, V10, P4055, DOI 10.2174/1381612043382477
   Zhang HW, 2010, BIOORG MED CHEM LETT, V20, P60, DOI 10.1016/j.bmcl.2009.11.031
NR 25
TC 4
Z9 4
U1 1
U2 11
PU INT MEDICAL PRESS LTD
PI LONDON
PA 2-4 IDOL LANE, LONDON EC3R 5DD, ENGLAND
SN 1359-6535
EI 
J9 ANTIVIR THER
JI Antivir. Ther.
PD JUN 15
PY 2011
VL 16
IS 8
BP 1267
EP 1275
DI 10.3851/IMP1892
PG 9
WC Infectious Diseases; Pharmacology & Pharmacy; Virology
SC Infectious Diseases; Pharmacology & Pharmacy; Virology
GA 871EE
UT WOS:000298719900011
PM 22155908
DA 2024-01-16
ER

PT J
AU Zhang, H
   Qin, F
   Ye, W
   Li, Z
   Ma, SY
   Xia, Y
   Jiang, Y
   Zhu, JY
   Li, YX
   Zhang, J
   Chen, HF
AF Zhang, Hao
   Qin, Fang
   Ye, Wei
   Li, Zeng
   Ma, Songyao
   Xia, Yan
   Jiang, Yi
   Zhu, Jiayi
   Li, Yixue
   Zhang, Jian
   Chen, Hai-Feng
TI Revealing the Drug-Resistant Mechanism for Diarylpyrimidine Analogue Inhibitors of HIV-1 Reverse Transcriptase
SO CHEMICAL BIOLOGY & DRUG DESIGN
LA English
DT Article
DE 3D-QSAR; diarylpyrimidine analogues; drug resistance; HIV-1 reverse transcriptase; molecular dynamics simulation
ID molecular-dynamics simulation; wild-type; lys103asn mutation; similarity index; structural basis; field analysis; mutant; binding; potent; discovery
AB Diaryltriazine (DATA) and diarylpyrimidine (DAPY) were two category inhibitors with highly potent activity for wild type (wt) and four principal mutant types (L100I, K103N, Y181C and Y188L) of HIV-1 reverse transcriptase (RT). We had revealed the drug-resistant mechanism of DATA analogue inhibitors with molecular dynamics simulation and three-dimensional quantitative structure-activity relationship (3D-QSAR) methods. In this work, we investigated the drug-resistant mechanism of DAPY analogue inhibitors. It was found that DAPY analogue inhibitors form more hydrogen bonds and hydrophobic contacts with wild type and mutants of HIV-1 RT than DATA inhibitors. This could explain that DAPY analogue inhibitors are more potent than DATA for the wild type and mutants of HIV-1 RT. Then, 3D-QSAR models were constructed for these inhibitors of wild type and four principal mutant types HIV-1 RT and evaluated by test set compounds. These combined models can be used to design new chemical entities and make quantitative prediction of the bioactivities for HIV-1 RT inhibitors before resorting to in vitro and in vivo experiment.
C1 [Li, Yixue; Chen, Hai-Feng] Shanghai Ctr Bioinformat Technol, Shanghai 200235, Peoples R China.
   [Zhang, Hao; Qin, Fang; Ye, Wei; Li, Zeng; Ma, Songyao; Xia, Yan; Jiang, Yi; Chen, Hai-Feng] Shanghai Jiao Tong Univ, State Key Lab Microbial Metab, Dept Bioinformat & Biostat, Coll Life Sci & Biotechnol, Shanghai 200240, Peoples R China.
   [Zhu, Jiayi] Shanghai Jiao Tong Univ, High Sch, Shanghai 200439, Peoples R China.
   [Zhang, Jian] Shanghai Jiao Tong Univ, Dept Pathophysiol, Key Lab Cell Differentiat & Apoptosis, Chinese Minist Educ,Sch Med, Shanghai 200025, Peoples R China.
C3 Chinese Academy of Sciences; Shanghai Jiao Tong University; Shanghai Jiao Tong University; Shanghai Jiao Tong University
RP Li, YX (通讯作者)，Shanghai Ctr Bioinformat Technol, 100 Qinzhou Rd, Shanghai 200235, Peoples R China.
EM yxli@scbit.org; jian.zhang@sjtu.edu.cn; haifengchen@sjtu.edu.cn
FU Instrumental Analysis Center of Shanghai Jiaotong University; Natural Science Foundation of Shanghai [10ZR1414500]; Shanghai Pujiang Program [10PJD010, 10PJ1406800, 09PJ1407900]; Shanghai Jiaotong University [YG2010MS67]; National Key Technology R&D Program in the 11th Five year Plan of China [2008BAI64B01]; National Scientific-Basic Special Fund [2009FY120100]; Science and Technology Innovation Program of Basic Science Foundation of Shanghai [08JC1416700]
CR Alzate-Morales JH, 2010, J CHEM INF MODEL, V50, P1101, DOI 10.1021/ci100049h
   Barreca ML, 2007, BIOORG MED CHEM LETT, V17, P1956, DOI 10.1016/j.bmcl.2007.01.025
   Bastien P, 2005, COMPUT STAT DATA AN, V48, P17, DOI 10.1016/j.csda.2004.02.005
   Böhm M, 1999, J MED CHEM, V42, P458, DOI 10.1021/jm981062r
   Broder S, 2010, ANTIVIR RES, V85, P1, DOI 10.1016/j.antiviral.2009.10.002
   Cahn P, 2010, J ANTIMICROB CHEMOTH, V65, P213, DOI 10.1093/jac/dkp422
   CASE DA, 2004, AMBER 8, V0, P0
   Chen HF, 2008, J CHEM THEORY COMPUT, V4, P1360, DOI 10.1021/ct800030s
   Chen HF, 2007, J AM CHEM SOC, V129, P2930, DOI 10.1021/ja0678774
   Chen HF, 2009, PLOS ONE, V4, P0, DOI 10.1371/journal.pone.0006516
   Chen HF, 2009, COMPUT BIOL CHEM, V33, P41, DOI 10.1016/j.compbiolchem.2008.07.023
   Chen HF, 2005, J COMPUT AID MOL DES, V19, P243, DOI 10.1007/s10822-005-4790-2
   Chen HF, 2003, SAR QSAR ENVIRON RES, V14, P455, DOI 10.1080/10629360310001624033
   Chen Y, 2010, BIOPOLYMERS, V93, P578, DOI 10.1002/bip.21405
   Cieplak P, 2001, J COMPUT CHEM, V22, P1048, DOI 10.1002/jcc.1065
   Cihlar T, 2010, ANTIVIR RES, V85, P39, DOI 10.1016/j.antiviral.2009.09.014
   Cihlar T, 2009, ANTIMICROB AGENTS CH, V53, P150, DOI 10.1128/AAC.01183-08
   CLARK M, 1989, J COMPUT CHEM, V10, P982, DOI 10.1002/jcc.540100804
   Clavel F, 2004, NEW ENGL J MED, V350, P1023, DOI 10.1056/NEJM2ra025195
   CRAMER RD, 1988, J AM CHEM SOC, V110, P5959, DOI 10.1021/ja00226a005
   DARDEN T, 1993, J CHEM PHYS, V98, P10089, DOI 10.1063/1.464397
   Das K, 2004, J MED CHEM, V47, P2550, DOI 10.1021/jm030558s
   Das K, 2008, P NATL ACAD SCI USA, V105, P1466, DOI 10.1073/pnas.0711209105
   de Béthune MP, 2010, ANTIVIR RES, V85, P75, DOI 10.1016/j.antiviral.2009.09.008
   Deeks SG, 2001, J ACQ IMMUN DEF SYND, V26, PS25, DOI 10.1097/00126334-200103011-00004
   Ghosn J, 2009, AIDS REV, V11, P165
   Hsiou Y, 1998, J MOL BIOL, V284, P313, DOI 10.1006/jmbi.1998.2171
   Hsiou Y, 2001, J MOL BIOL, V309, P437, DOI 10.1006/jmbi.2001.4648
   Hu RJ, 2009, BIOORGAN MED CHEM, V17, P2400, DOI 10.1016/j.bmc.2009.02.003
   Jakalian A, 2002, J COMPUT CHEM, V23, P1623, DOI 10.1002/jcc.10128
   Jones LH, 2009, J MED CHEM, V52, P1219, DOI 10.1021/jm801322h
   JORGENSEN WL, 1983, J CHEM PHYS, V79, P926, DOI 10.1063/1.445869
   KLEBE G, 1994, J MED CHEM, V37, P4130, DOI 10.1021/jm00050a010
   Le Van K, 2009, J MED CHEM, V52, P3636, DOI 10.1021/jm801438e
   Lewis W, 2003, NAT REV DRUG DISCOV, V2, P812, DOI 10.1038/nrd1201
   Li Z, 2008, CHEM BIOL DRUG DES, V72, P350, DOI 10.1111/j.1747-0285.2008.00713.x
   Li Z, 2011, CHEM BIOL DRUG DES, V77, P63, DOI 10.1111/j.1747-0285.2010.01049.x
   Liang YH, 2009, EUR J MED CHEM, V44, P625, DOI 10.1016/j.ejmech.2008.03.021
   Lindberg J, 2002, EUR J BIOCHEM, V269, P1670, DOI 10.1046/j.1432-1327.2002.02811.x
   Ludovici DW, 2001, BIOORG MED CHEM LETT, V11, P2235, DOI 10.1016/S0960-894X(01)00412-7
   Mackman RL, 2007, BIOORGAN MED CHEM, V15, P5519, DOI 10.1016/j.bmc.2007.05.047
   Maeda K, 2007, TUBERCULOSIS, V87, PS31, DOI 10.1016/j.tube.2007.05.009
   Morris GM, 1998, J COMPUT CHEM, V19, P1639, DOI 10.1002/(SICI)1096-987X(19981115)19:14<1639::AID-JCC10>3.0.CO;2-B
   Nichols SE, 2009, J CHEM INF MODEL, V49, P1272, DOI 10.1021/ci900068k
   PAUWELS R, 1988, J VIROL METHODS, V20, P309, DOI 10.1016/0166-0934(88)90134-6
   Piscitelli F, 2009, J MED CHEM, V52, P1922, DOI 10.1021/jm801470b
   Qin F, 2010, RNA, V16, P1053, DOI 10.1261/rna.2008110
   Qin F, 2009, J CHEM PHYS, V131, P0, DOI 10.1063/1.3224126
   Ragno R, 2004, J MED CHEM, V47, P928, DOI 10.1021/jm0309856
   Ren J, 2004, J MOL BIOL, V336, P569, DOI 10.1016/j.jmb.2003.12.055
   Ren J, 2001, J MOL BIOL, V312, P795, DOI 10.1006/jmbi.2001.4988
   Ren J, 2008, J MED CHEM, V51, P5000, DOI 10.1021/jm8004493
   Rodríguez-Barrios F, 2005, J AM CHEM SOC, V127, P7570, DOI 10.1021/ja042289g
   Rodríguez-Barrios F, 2004, J AM CHEM SOC, V126, P15386, DOI 10.1021/ja045409t
   Ryckaert JP, 2001, MOL PHYS, V99, P155, DOI 10.1080/00268970010007280
   Sarafianos SG, 2009, J MOL BIOL, V385, P693, DOI 10.1016/j.jmb.2008.10.071
   Sotriffer CA, 2000, J AM CHEM SOC, V122, P6136, DOI 10.1021/ja001152x
   Spallarossa A, 2009, EUR J MED CHEM, V44, P1650, DOI 10.1016/j.ejmech.2008.09.024
   Su DS, 2009, J MED CHEM, V52, P7163, DOI 10.1021/jm901230r
   Tucker TJ, 2008, J MED CHEM, V51, P6503, DOI 10.1021/jm800856c
   Udier-Blagovic M, 2003, BIOORG MED CHEM LETT, V13, P3337, DOI 10.1016/S0960-894X(03)00681-4
NR 61
TC 6
Z9 6
U1 0
U2 20
PU WILEY
PI HOBOKEN
PA 111 RIVER ST, HOBOKEN 07030-5774, NJ USA
SN 1747-0277
EI 1747-0285
J9 CHEM BIOL DRUG DES
JI Chem. Biol. Drug Des.
PD SEP 15
PY 2011
VL 78
IS 3
BP 427
EP 437
DI 10.1111/j.1747-0285.2011.01163.x
PG 11
WC Biochemistry & Molecular Biology; Chemistry, Medicinal
SC Biochemistry & Molecular Biology; Pharmacology & Pharmacy
GA 821RA
UT WOS:000294990900010
PM 21696545
DA 2024-01-16
ER

PT J
AU Sigal, A
   Kim, JT
   Balazs, AB
   Dekel, E
   Mayo, A
   Milo, R
   Baltimore, D
AF Sigal, Alex
   Kim, Jocelyn T.
   Balazs, Alejandro B.
   Dekel, Erez
   Mayo, Avi
   Milo, Ron
   Baltimore, David
TI Cell-to-cell spread of HIV permits ongoing replication despite antiretroviral therapy
SO NATURE
LA English
DT Article
ID immunodeficiency-virus type-1; lymphoid-tissue; target-cells; infection; dynamics; recombination; lymphocytes; reservoirs; viremia; haart
AB Latency and ongoing replication(1) have both been proposed to explain the drug-insensitive human immunodeficiency virus (HIV) reservoir maintained during antiretroviral therapy. Here we explore a novel mechanism for ongoing HIV replication in the face of antiretroviral drugs. We propose a model whereby multiple infections(2,3) per cell lead to reduced sensitivity to drugs without requiring drug-resistant mutations, and experimentally validate the model using multiple infections per cell by cell-free HIV in the presence of the drug tenofovir. We then examine the drug sensitivity of cell-to-cell spread of HIV(4-7), a mode of HIV transmission that can lead to multiple infection events per target cell(8-10). Infections originating from cell-free virus decrease strongly in the presence of antiretrovirals tenofovir and efavirenz whereas infections involving cell-to-cell spread are markedly less sensitive to the drugs. The reduction in sensitivity is sufficient to keep multiple rounds of infection from terminating in the presence of drugs. We examine replication from cell-to-cell spread in the presence of clinical drug concentrations using a stochastic infection model and find that replication is intermittent, without substantial accumulation of mutations. If cell-to-cell spread has the same properties in vivo, it may have adverse consequences for the immune system(11-13), lead to therapy failure in individuals with risk factors(14), and potentially contribute to viral persistence and hence be a barrier to curing HIV infection.
C1 [Sigal, Alex; Kim, Jocelyn T.; Balazs, Alejandro B.; Baltimore, David] CALTECH, Div Biol, Pasadena, CA 91125 USA.
   [Kim, Jocelyn T.] Univ Calif Los Angeles, David Geffen Sch Med, Dept Med, Div Infect Dis, Los Angeles, CA 90095 USA.
   [Dekel, Erez; Mayo, Avi] Weizmann Inst Sci, Dept Mol Cell Biol, IL-76100 Rehovot, Israel.
   [Milo, Ron] Weizmann Inst Sci, Dept Plant Sci, IL-76100 Rehovot, Israel.
C3 California Institute of Technology; University of California System; University of California Los Angeles; University of California Los Angeles Medical Center; David Geffen School of Medicine at UCLA; Weizmann Institute of Science; Weizmann Institute of Science
RP Baltimore, D (通讯作者)，CALTECH, Div Biol, Pasadena, CA 91125 USA.
EM baltimo@caltech.edu
FU Human Frontier Science Program [LT00946]; UCLA [T32 AI089398]; amfAR Postdoctoral Research Fellowship [107756-47-RFVA]; Bill & Melinda Gates Foundation; National Institutes of Health [HHSN266200500035C]; National Institute of Allergy and Infectious Diseases; UCLA CFAR Virology Core Lab [P01-AI-28697]; UCSF-GIVI CFAR [P30-AI-27763]
CR Bailey JR, 2006, J VIROL, V80, P6441, DOI 10.1128/JVI.00591-06
   Buzón MJ, 2010, NAT MED, V16, P460, DOI 10.1038/nm.2111
   Chen BK, 1996, J VIROL, V70, P6044, DOI 10.1128/JVI.70.9.6044-6053.1996
   Chun TW, 2011, J INFECT DIS, V204, P135, DOI 10.1093/infdis/jir208
   Collins KL, 1998, NATURE, V391, P397, DOI 10.1038/34929
   Cu-Uvin S, 2010, AIDS, V24, P2486, DOI 10.1097/QAD.0b013e32833e5043
   Dang Q, 2004, P NATL ACAD SCI USA, V101, P632, DOI 10.1073/pnas.0307636100
   Del Portillo A, 2011, J VIROL, V85, P7169, DOI 10.1128/JVI.00231-11
   DIMITROV DS, 1993, J VIROL, V67, P2182, DOI 10.1128/JVI.67.4.2182-2190.1993
   Dixit NM, 2005, P NATL ACAD SCI USA, V102, P8198, DOI 10.1073/pnas.0407498102
   Dixit NM, 2004, J VIROL, V78, P8942, DOI 10.1128/JVI.78.16.8942-8945.2004
   Doitsh G, 2010, CELL, V143, P789, DOI 10.1016/j.cell.2010.11.001
   Frenkel LM, 2003, J VIROL, V77, P5721, DOI 10.1128/JVI.77.10.5721-5730.2003
   Gratton S, 2000, P NATL ACAD SCI USA, V97, P14566, DOI 10.1073/pnas.97.26.14566
   Grossman Z, 1999, NAT MED, V5, P1099, DOI 10.1038/13410
   Jung A, 2002, NATURE, V418, P144, DOI 10.1038/418144a
   Kieffer TL, 2004, J INFECT DIS, V189, P1452, DOI 10.1086/382488
   Levy DN, 2004, P NATL ACAD SCI USA, V101, P4204, DOI 10.1073/pnas.0306764101
   Martin N, 2010, J VIROL, V84, P3516, DOI 10.1128/JVI.02651-09
   Mathias AA, 2007, JAIDS-J ACQ IMM DEF, V46, P167, DOI 10.1097/QAI.0b013e3181427835
   North TW, 2010, J VIROL, V84, P2913, DOI 10.1128/JVI.02356-09
   Nowak M, 2000, VIRUS DYNAMICS MATH, V0, P0, DOI DOI 10.1038/87836
   Paredes R, 2010, J INFECT DIS, V201, P662, DOI 10.1086/650543
   Pierson T, 2000, ANNU REV IMMUNOL, V18, P665, DOI 10.1146/annurev.immunol.18.1.665
   Rhee SY, 2003, NUCLEIC ACIDS RES, V31, P298, DOI 10.1093/nar/gkg100
   Ribeiro RM, 2010, J VIROL, V84, P6096, DOI 10.1128/JVI.00127-10
   Rong LB, 2009, PLOS COMPUT BIOL, V5, P0, DOI 10.1371/journal.pcbi.1000533
   Sattentau Q, 2008, NAT REV MICROBIOL, V6, P815, DOI 10.1038/nrmicro1972
   Sourisseau M, 2007, J VIROL, V81, P1000, DOI 10.1128/JVI.01629-06
   Wu Y, 2007, CURR HIV RES, V5, P394
NR 30
TC 401
Z9 450
U1 2
U2 80
PU NATURE PUBLISHING GROUP
PI LONDON
PA MACMILLAN BUILDING, 4 CRINAN ST, LONDON N1 9XW, ENGLAND
SN 0028-0836
EI 
J9 NATURE
JI Nature
PD SEP 1
PY 2011
VL 477
IS 7362
BP 95
EP U100
DI 10.1038/nature10347
PG 5
WC Multidisciplinary Sciences
SC Science & Technology - Other Topics
GA 813XT
UT WOS:000294404300038
PM 21849975
DA 2024-01-16
ER

PT J
AU Souza, DCF
   Sucupira, MCA
   Brindeiro, RM
   Fernandez, JCC
   Sabino, EC
   Inocencio, LA
   Diaz, RS
AF Souza, Denise C. F.
   Sucupira, Maria Cecilia A.
   Brindeiro, Rodrigo M.
   Fernandez, Jose Carlos C.
   Sabino, Ester C.
   Inocencio, Lilian A.
   Diaz, Ricardo S.
TI The Brazilian Network for HIV-1 Genotyping External Quality Control Assurance Programme
SO JOURNAL OF THE INTERNATIONAL AIDS SOCIETY
LA English
DT Article
ID drug-resistance
AB The Brazilian network for genotyping is composed of 21 laboratories that perform and analyze genotyping tests for all HIV-infected patients within the public system, performing approximately 25,000 tests per year. We assessed the interlaboratory and intralaboratory reproducibility of genotyping systems by creating and implementing a local external quality control evaluation. Plasma samples from HIV-1-infected individuals (with low and intermediate viral loads) or RNA viral constructs with specific mutations were used. This evaluation included analyses of sensitivity and specificity of the tests based on qualitative and quantitative criteria, which scored laboratory performance on a 100-point system. Five evaluations were performed from 2003 to 2008, with 64% of laboratories scoring over 80 points in 2003, 81% doing so in 2005, 56% in 2006, 91% in 2007, and 90% in 2008 (Kruskal-Wallis, p = 0.003). Increased performance was aided by retraining laboratories that had specific deficiencies. The results emphasize the importance of investing in laboratory training and interpretation of DNA sequencing results, especially in developing countries where public (or scarce) resources are used to manage the AIDS epidemic.
C1 [Souza, Denise C. F.; Sucupira, Maria Cecilia A.; Inocencio, Lilian A.; Diaz, Ricardo S.] Univ Fed Sao Paulo, Lab Retrovirol, Sao Paulo, Brazil.
   [Souza, Denise C. F.; Inocencio, Lilian A.] Minist Hlth, Brazilian STD AIDS & Viruses Hepatitis Dept, Brasilia, DF, Brazil.
   [Brindeiro, Rodrigo M.] Univ Fed Rio de Janeiro, Mol Virol Lab, Rio De Janeiro, Brazil.
   [Fernandez, Jose Carlos C.] Inst Oswaldo Cruz, Lab AIDS & Mol Immunol, BR-20001 Rio De Janeiro, Brazil.
   [Sabino, Ester C.] Fundacao Prosangue, Hemoctr Sao Paulo, Sao Paulo, Brazil.
C3 Universidade Federal de Sao Paulo (UNIFESP); Universidade Federal do Rio de Janeiro; Fundacao Oswaldo Cruz
RP Diaz, RS (通讯作者)，Univ Fed Sao Paulo, Lab Retrovirol, Sao Paulo, Brazil.
EM rsdiaz@catg.com.br
CR Diaz RS, 2010, BRAZ J INFECT DIS, V14, P489, DOI 10.1590/S1413-86702010000500011
   DIAZ RS, 1988, BRAZ J MED BIOL RES, V31, P1239
   Galli RA, 2003, J CLIN MICROBIOL, V41, P2900, DOI 10.1128/JCM.41.7.2900-2907.2003
   Huang DD, 2003, J CLIN MICROBIOL, V41, P3265, DOI 10.1128/JCM.41.7.3265-3272.2003
   Pandit A, 2008, J CLIN VIROL, V43, P401, DOI 10.1016/j.jcv.2008.08.021
   Shafer RW, 2001, J CLIN MICROBIOL, V39, P1522, DOI 10.1128/JCM.39.4.1522-1529.2001
   Tural C, 2002, AIDS, V16, P209, DOI 10.1097/00002030-200201250-00010
NR 7
TC 7
Z9 7
U1 0
U2 6
PU JOHN WILEY & SONS LTD
PI CHICHESTER
PA THE ATRIUM, SOUTHERN GATE, CHICHESTER PO19 8SQ, W SUSSEX, ENGLAND
SN 
EI 1758-2652
J9 J INT AIDS SOC
JI J. Int. AIDS Soc.
PD SEP 21
PY 2011
VL 14
IS 
BP 
EP 
DI 10.1186/1758-2652-14-45
PG 6
WC Immunology; Infectious Diseases
SC Immunology; Infectious Diseases
GA 839GT
UT WOS:000296354200001
PM 21936945
DA 2024-01-16
ER

PT J
AU Gräf, T
   Passaes, CPB
   Ferreira, LGE
   Grisard, EC
   Morgado, MG
   Bello, G
   Pinto, AR
AF Graef, Tiago
   Passaes, Caroline P. B.
   Ferreira, Luis G. E.
   Grisard, Edmundo C.
   Morgado, Mariza G.
   Bello, Gonzalo
   Pinto, Aguinaldo R.
TI HIV-1 genetic diversity and drug resistance among treatment naive patients from Southern Brazil: An association of HIV-1 subtypes with exposure categories
SO JOURNAL OF CLINICAL VIROLOGY
LA English
DT Article
DE HIV-1; Molecular epidemiology; Drug resistance mutations; Southern Brazil
ID primary antiretroviral resistance; immunodeficiency-virus type-1; molecular characterization; low-prevalence; clade-c; mutations; surveillance; integrase; state; substitutions
AB Background: The AIDS epidemic in Southern Brazil has unique features, showing co-circulation of HIV-1 subtypes C, B and recombinant forms. Florianopolis has the second highest AIDS incidence among Brazilian capitals, but limited information is available about HIV molecular epidemiology and prevalence of primary drug resistance. Objectives: To investigate the molecular epidemiology of HIV-1 in Florianopolis and to describe the prevalence of primary HIV-1 drug resistance mutations (DMRs). Study design: Epidemiological and clinical data from 82 untreated patients from Florianopolis (2008-2009) were analyzed. The HIV-1 subtype at envelope, protease, reverse transcriptase and integrase regions were determined by phylogenetic and bootscaning analyses and the drug resistance profile were analyzed at the Stanford HIV Drug Resistance Database. Results: The most frequent HIV-1 genetic form was subtype C (65.8%) followed by mosaics BC (18.3%), subtype B (13.4%), subtype F1 (1.2%) and BCF1 recombinant (1.2%). HIV-1 subtype C and BC recombinants were much more frequent in the heterosexual exposure category, whereas subtype B was more common in the MSM exposure category. DRMs were seen in 11% of the sequences, 2.4% of them were related to PI, 5% to NRTI, 3.6% to NNRTI and 1.2% was related to INTI. Conclusions: The present study confirms the high prevalence of subtype C and BC recombinants in Santa Catarina State and revealed a significant difference in the subtype distribution among distinct virus exposure categories. This study also shows a relative high prevalence of protease/reverse transcriptase primary drug resistance mutations and corroborates the usefulness of the integrase inhibitors in southern Brazil. (C) 2011 Elsevier B.V. All rights reserved.
C1 [Graef, Tiago; Grisard, Edmundo C.; Pinto, Aguinaldo R.] Univ Fed Santa Catarina, Dept Microbiol Imunol & Parasitol, Ctr Ciencias Biol, BR-88040900 Florianopolis, SC, Brazil.
   [Passaes, Caroline P. B.; Morgado, Mariza G.; Bello, Gonzalo] Inst Oswaldo Cruz, Lab AIDS & Imunol Mol, BR-21045900 Rio De Janeiro, Brazil.
   [Ferreira, Luis G. E.] Hosp Reg Homero Miranda Gomes, BR-88103901 Sao Jose, SC, Brazil.
C3 Universidade Federal de Santa Catarina (UFSC); Fundacao Oswaldo Cruz
RP Pinto, AR (通讯作者)，Univ Fed Santa Catarina, Dept Microbiol Imunol & Parasitol, Ctr Ciencias Biol, BR-88040900 Florianopolis, SC, Brazil.
EM pintoar@ccb.ufsc.br
FU Fundacao de Apoio a Pesquisa Cientifica e Tecnologica do Estado de Santa Catarina (FAPESC)
CR Sucupira MCA, 2007, AIDS PATIENT CARE ST, V21, P116, DOI 10.1089/apc.2006.0079
   BELLO G, 2010, RETROVIROLOGY, V22, P7
   Bello G, 2008, AIDS, V22, P1993, DOI 10.1097/QAD.0b013e328315e0aa
   Bennett DE, 2009, PLOS ONE, V4, P0, DOI 10.1371/journal.pone.0004724
   Passaes CPB, 2009, INFECT GENET EVOL, V9, P474, DOI 10.1016/j.meegid.2009.01.008
   Bongertz V, 2000, J ACQ IMMUN DEF SYND, V23, P184
   BrasilMinisterio da Saude, 2010, B EP AIDS DST, V0, P0
   BRIGIDO LF, 2010, AIDS RES HUM RETROV, V26, P1
   Brígido LFM, 2007, AIDS RES HUM RETROV, V23, P1579, DOI 10.1089/aid.2007.0102
   Brindeiro RM, 2003, AIDS, V17, P1063, DOI 10.1097/00002030-200305020-00016
   Cabral VP, 2006, MEM I OSWALDO CRUZ, V101, P881, DOI 10.1590/S0074-02762006000800010
   Ceccherini-Silberstein F, 2010, J ANTIMICROB CHEMOTH, V65, P2305, DOI 10.1093/jac/dkq326
   Couto-Fernandez JC, 1999, J ACQ IMMUN DEF SYND, V22, P288
   Ferreira JLD, 2008, MEM I OSWALDO CRUZ, V103, P800, DOI 10.1590/S0074-02762008000800010
   de Sa DJ, 2009, AIDS RES HUM RETROV, V25, P925, DOI 10.1089/aid.2009.0073
   DELWART EL, 1995, PCR METH APPL, V4, P0
   Ersching J, 2009, REV MED VIROL, V19, P301, DOI 10.1002/rmv.625
   Gadelha SR, 2003, MEM I OSWALDO CRUZ, V98, P461, DOI 10.1590/S0074-02762003000400005
   Inocencio LA, 2009, J INT AIDS SOC, V12, P0, DOI 10.1186/1758-2652-12-20
   KIMURA M, 1980, J MOL EVOL, V16, P111, DOI 10.1007/BF01731581
   Lataillade M, 2007, ANTIVIR THER, V12, P563
   Locateli D, 2007, J MED VIROL, V79, P1455, DOI 10.1002/jmv.20955
   Lole KS, 1999, J VIROL, V73, P152, DOI 10.1128/JVI.73.1.152-160.1999
   Machado LFA, 2009, AIDS RES HUM RETROV, V25, P961, DOI 10.1089/aid.2009.0027
   Toledo PVM, 2010, BRAZ J INFECT DIS, V14, P230, DOI 10.1590/S1413-86702010000300006
   Payne BAI, 2008, J ANTIMICROB CHEMOTH, V62, P464, DOI 10.1093/jac/dkn228
   Pedroso C, 2007, JAIDS-J ACQ IMM DEF, V45, P251, DOI 10.1097/QAI.0b013e318050d8b0
   Rhee SY, 2008, RETROVIROLOGY, V5, P0, DOI 10.1186/1742-4690-5-74
   Rodrigues R, 2006, VIRUS RES, V116, P201, DOI 10.1016/j.virusres.2005.10.004
   Rodrigues R, 2010, AIDS RES HUM RETROV, V26, P351, DOI 10.1089/aid.2009.0214
   Santos AF, 2007, JAIDS-J ACQ IMM DEF, V45, P328
   Shafer RW, 2007, AIDS, V21, P215, DOI 10.1097/QAD.0b013e328011e691
   Soares EAJM, 2003, JAIDS-J ACQ IMM DEF, V34, P520, DOI 10.1097/00126334-200312150-00012
   Sprinz E, 2009, AIDS RES HUM RETROV, V25, P861, DOI 10.1089/aid.2009.0012
   TAMURA K, 1993, MOL BIOL EVOL, V10, P512, DOI 10.1093/oxfordjournals.molbev.a040023
   Tamura K, 2007, MOL BIOL EVOL, V24, P1596, DOI 10.1093/molbev/msm092
   THOMPSON JD, 1994, NUCLEIC ACIDS RES, V22, P4673, DOI 10.1093/nar/22.22.4673
   Cardoso LPV, 2009, J CLIN VIROL, V46, P134, DOI 10.1016/j.jcv.2009.07.009
   Véras NMC, 2007, AIDS RES HUM RETROV, V23, P1481, DOI 10.1089/aid.2007.0145
NR 39
TC 35
Z9 36
U1 0
U2 5
PU ELSEVIER
PI AMSTERDAM
PA RADARWEG 29, 1043 NX AMSTERDAM, NETHERLANDS
SN 1386-6532
EI 1873-5967
J9 J CLIN VIROL
JI J. Clin. Virol.
PD JUL 15
PY 2011
VL 51
IS 3
BP 186
EP 191
DI 10.1016/j.jcv.2011.04.011
PG 6
WC Virology
SC Virology
GA 779NJ
UT WOS:000291784700008
PM 21622023
DA 2024-01-16
ER

PT J
AU Mueller, SM
   Spriewald, BM
   Bergmann, S
   Eismann, K
   Leykauf, M
   Korn, K
   Walter, H
   Schmidt, B
   Arnold, ML
   Harrer, EG
   Kaiser, R
   Schweitzer, F
   Braun, P
   Reuter, S
   Jaeger, H
   Wolf, E
   Brockmeyer, NH
   Jansen, K
   Michalik, C
   Harrer, T
AF Mueller, Sandra M.
   Spriewald, Bernd M.
   Bergmann, Silke
   Eismann, Kathrin
   Leykauf, Melanie
   Korn, Klaus
   Walter, Hauke
   Schmidt, Barbara
   Arnold, Marie-Luise
   Harrer, Ellen G.
   Kaiser, Rolf
   Schweitzer, Finja
   Braun, Patrick
   Reuter, Stefan
   Jaeger, Hans
   Wolf, Eva
   Brockmeyer, Norbert H.
   Jansen, Klaus
   Michalik, Claudia
   Harrer, Thomas
TI Influence of Major HIV-1 Protease Inhibitor Resistance Mutations on CTL Recognition
SO JAIDS-JOURNAL OF ACQUIRED IMMUNE DEFICIENCY SYNDROMES
LA English
DT Article
DE CTL; drug resistance; protease inhibitor
ID immunodeficiency-virus type-1; restricted immune-responses; german competence network; cleavage site mutations; antiretroviral therapy; decay kinetics; patient cohort; pressure; evolution; selection
AB Background: HIV-1 protease is subjected to dual selection pressure exerted by protease inhibitors (PIs) and cytotoxic T lymphocytes (CTL). Recently, we identified KMIGGIGGF (KF9) as a HLA-B*1501-restricted CTL epitope, including several major PI resistance mutations (M46I/L, I47A/V, G48V, I50V). To assess potential interactions between KF9-specific CTL and emergence of these important resistance mutations, we studied CTL recognition of the mutations and analyzed protease sequences in an HLA-I-typed patient cohort. Methods: CTL recognition of KF9 and resistance mutations in KF9 were studied in 38 HLA-B*1501-positive HIV-1-infected patients using variant KF9 peptides in interferon-gamma enzyme-linked immunospot assays. Protease sequences were analyzed in 302 HLA-I-typed HIV-1-infected patients. Results: G48V abolished KF9 recognition by CTL in all patients. Furthermore, M46I, I47A, and I50V could impair or abolish CTL recognition in many patients. In contrast, M46L and I47V showed good CTL recognition in nearly all patients. HIV-1 protease sequence analysis showed no statistical correlation between the occurrence of resistance mutations in KF9 and HLA-B*1501. Viral load in patients failing therapy with KF9 mutations was significantly lower in HLA-B*1501-positive patients in comparison with HLA-B*1501-negative patients. Conclusions: PI mutations, G48V, M46I, and I47A, can abrogate CTL recognition, indicating potential interactions between development of drug resistance and CTL response. However, we could not find evidence that development of these PI mutations is influenced by KF9-specific CTL.
C1 [Mueller, Sandra M.; Bergmann, Silke; Eismann, Kathrin; Leykauf, Melanie; Arnold, Marie-Luise; Harrer, Ellen G.; Harrer, Thomas] Univ Erlangen Nurnberg, Univ Hosp Erlangen, Inst Clin Immunol, Dept Internal Med 3, D-91054 Erlangen, Germany.
   [Spriewald, Bernd M.] Univ Erlangen Nurnberg, Univ Hosp Erlangen, Dept Internal Med 5, D-91054 Erlangen, Germany.
   [Korn, Klaus; Walter, Hauke; Schmidt, Barbara] Univ Erlangen Nurnberg, Inst Clin & Mol Virol, German Natl Reference Ctr Retroviruses, D-91054 Erlangen, Germany.
   [Kaiser, Rolf; Schweitzer, Finja] Univ Cologne, Inst Virol, Cologne, Germany.
   [Braun, Patrick] Praxis Dr med Heribert Knechten, Aachen, Germany.
   [Reuter, Stefan] Univ Dusseldorf, Dept Gastroenterol, Dusseldorf, Germany.
   [Jaeger, Hans] MVZ Karlsplatz, HIV Res & Clin Care Ctr, Munich, Germany.
   [Wolf, Eva] MUC Res, Munich, Germany.
   [Brockmeyer, Norbert H.; Jansen, Klaus] Ruhr Univ Bochum, Dept Dermatol Venereol & Allergol, Bochum, Germany.
   [Michalik, Claudia] ZKS, Clin Trial Ctr, Cologne, Germany.
C3 University of Erlangen Nuremberg; University of Erlangen Nuremberg; University of Erlangen Nuremberg; University of Cologne; Heinrich Heine University Dusseldorf; Ruhr University Bochum
RP Mueller, SM (通讯作者)，Univ Erlangen Nurnberg, Univ Hosp Erlangen, Inst Clin Immunol, Dept Internal Med 3, Krankenhausstr 12, D-91054 Erlangen, Germany.
EM sandra.mueller@uk-erlangen.de
FU Deutsche Forschungsgemeinschaft (DFG) [HA 2331/2-1]; Interdisziplinares Zentrum fur Klinische Forschung (IZKF) Erlangen [A27]; Hector Foundation; Erlanger Leistungsbezogene Anschubfinanzierung und Nachwuchsforderung [07.03.28.1]; Bundesministerium fur Bildung und Forschung (BMBF) [01 KI 0501]
CR Bally F, 2000, AIDS RES HUM RETROV, V16, P1209, DOI 10.1089/08892220050116970
   Berkhout B, 1999, J BIOMED SCI, V6, P298, DOI 10.1007/BF02253518
   Borman AM, 1996, J GEN VIROL, V77, P419, DOI 10.1099/0022-1317-77-3-419
   Casazza JP, 2005, J VIROL, V79, P3653, DOI 10.1128/JVI.79.6.3653-3663.2005
   Casazza JP, 2001, J VIROL, V75, P6508, DOI 10.1128/JVI.75.14.6508-6516.2001
   Condra JH, 1996, J VIROL, V70, P8270, DOI 10.1128/JVI.70.12.8270-8276.1996
   CONDRA JH, 1995, NATURE, V374, P569, DOI 10.1038/374569a0
   Côté HCF, 2001, J VIROL, V75, P589, DOI 10.1128/JVI.75.2.589-594.2001
   Croteau G, 1997, J VIROL, V71, P1089, DOI 10.1128/JVI.71.2.1089-1096.1997
   Gatanaga H, 2010, AIDS, V24, PF15, DOI 10.1097/QAD.0b013e328337b010
   GUSTCHINA A, 1990, FEBS LETT, V269, P269, DOI 10.1016/0014-5793(90)81171-J
   HENTGES F, 1992, CLIN EXP IMMUNOL, V88, P237, DOI 10.1111/j.1365-2249.1992.tb03067.x
   Ishima R, 1999, STRUCTURE, V7, P1047, DOI 10.1016/S0969-2126(99)80172-5
   Jansen K, 2009, EUR J MED RES, V14, P415
   Jansen K, 2009, EUR J MED RES, V14, P323, DOI 10.1186/2047-783X-14-8-323
   John M, 2005, ANTIVIR THER, V10, P551
   Johnson Victoria A, 2009, TOP HIV MED, V17, P138
   Kalams SA, 1999, J VIROL, V73, P6721, DOI 10.1128/JVI.73.8.6721-6728.1999
   Karlsson AC, 2003, J VIROL, V77, P6743, DOI 10.1128/JVI.77.12.6743-6752.2003
   Kiepiela P, 2004, NATURE, V432, P769, DOI 10.1038/nature03113
   KUIKEN C, 2009, HIV SEQUENCE COMPEND, V0, P0
   Leslie A, 2005, J EXP MED, V201, P891, DOI 10.1084/jem.20041455
   Leslie AJ, 2004, NAT MED, V10, P282, DOI 10.1038/nm992
   Mahnke Lisa, 2006, AIDS RES THER, V3, P21, DOI 10.1186/1742-6405-3-21
   Mammano F, 2000, J VIROL, V74, P8524, DOI 10.1128/JVI.74.18.8524-8531.2000
   Manosuthi W, 2010, AIDS, V24, P411, DOI 10.1097/QAD.0b013e3283350eef
   Martinez-Picado J, 1999, J VIROL, V73, P3744, DOI 10.1128/JVI.73.5.3744-3752.1999
   Mason RA, 2004, J IMMUNOL, V172, P7212, DOI 10.4049/jimmunol.172.11.7212
   Middleton D, 2003, TISSUE ANTIGENS, V61, P403, DOI 10.1034/j.1399-0039.2003.00062.x
   MILLER M, 1989, SCIENCE, V246, P1149, DOI 10.1126/science.2686029
   Molla A, 1996, NAT MED, V2, P760, DOI 10.1038/nm0796-760
   Moore CB, 2002, SCIENCE, V296, P1439, DOI 10.1126/science.1069660
   Mueller SM, 2007, J VIROL, V81, P2887, DOI 10.1128/JVI.01547-06
   Ogg GS, 1999, J VIROL, V73, P797, DOI 10.1128/JVI.73.1.797-800.1999
   Propato A, 2001, HUM IMMUNOL, V62, P561, DOI 10.1016/S0198-8859(01)00245-2
   Samri A, 2000, J VIROL, V74, P9306, DOI 10.1128/JVI.74.19.9306-9312.2000
   Schmitt M, 2000, AIDS, V14, P653, DOI 10.1097/00002030-200004140-00004
   Scott WRP, 2000, STRUCTURE, V8, P1259, DOI 10.1016/S0969-2126(00)00537-2
   Shao W, 1997, P NATL ACAD SCI USA, V94, P2243, DOI 10.1073/pnas.94.6.2243
   Verheyen J, 2006, ANTIVIR THER, V11, P0
   WALKER BD, 1989, P NATL ACAD SCI USA, V86, P9514, DOI 10.1073/pnas.86.23.9514
   Wu TD, 2003, J VIROL, V77, P4836, DOI 10.1128/JVI.77.8.4836-4847.2003
NR 43
TC 11
Z9 11
U1 0
U2 5
PU LIPPINCOTT WILLIAMS & WILKINS
PI PHILADELPHIA
PA TWO COMMERCE SQ, 2001 MARKET ST, PHILADELPHIA, PA 19103 USA
SN 1525-4135
EI 1077-9450
J9 JAIDS-J ACQ IMM DEF
JI JAIDS
PD FEB 1
PY 2011
VL 56
IS 2
BP 109
EP 117
DI 10.1097/QAI.0b013e3181fe946e
PG 9
WC Immunology; Infectious Diseases
SC Immunology; Infectious Diseases
GA 714KE
UT WOS:000286807700014
PM 21107269
DA 2024-01-16
ER

PT J
AU Ferreira, J
   Hernandez-Vargas, EA
   Middleton, RH
AF Ferreira, Jorge
   Hernandez-Vargas, Esteban A.
   Middleton, Richard H.
TI Computer simulation of structured treatment interruption for HIV infection
SO COMPUTER METHODS AND PROGRAMS IN BIOMEDICINE
LA English
DT Article
ID active antiretroviral therapy; responses; discontinuation; suppression; mutations; dynamics; trial
AB The use of highly active antiretroviral therapy (HAART) for suppression of measurable levels of virus in the body has greatly contributed to restoration and preservation of the immune system in HIV positive patients. However, short and long term problems associated with HAART have led to proposals for alternative treatment strategies for controlling HIV infection. In particular, structured treatment interruptions (STIs) that consist of therapy withdrawal and re-initiation according to specific criteria have been considered. The aim of these STIs was one or both of: (i) to stimulate the immune system to react to HIV, (ii) to allow re-emergence of wild-type virus and thereby reduce problems of drug resistance. However, a number of clinical trials of STIs have shown adverse outcomes for patients under discontinuous therapy, including serious health risks associated with treatment interruptions. In this paper we consider in some detail two of the larger clinical studies, namely, (a) strategies for management of anti-retroviral therapy (SMART); (b) Staccato study. For each of these studies we perform computer simulations of the treatment strategies. These simulations suggest several underlying reasons for the adverse outcomes during treatment interruption. In particular, HIV infection exhibits rapid dynamic load changes, and therefore measurement based treatment regimes need to be carefully designed to avoid large transients in healthy CD4+T cell count. Furthermore, repeated treatment interruptions may accelerate the emergence of resistant mutant virus and may increase the infection of long term reservoirs such as macrophages which will accelerate progression to AIDS. (C) 2011 Elsevier Ireland Ltd. All rights reserved.
C1 [Ferreira, Jorge; Hernandez-Vargas, Esteban A.; Middleton, Richard H.] Natl Univ Ireland, Hamilton Inst, Maynooth, Kildare, Ireland.
C3 Maynooth University
RP Middleton, RH (通讯作者)，Natl Univ Ireland, Hamilton Inst, Maynooth, Kildare, Ireland.
EM Richard.Middleton@nuim.ie
CR Ananworanich J, 2003, AIDS, V17, PF33, DOI 10.1097/00002030-200310170-00001
   Ananworanich J, 2006, LANCET, V368, P459, DOI 10.1016/S0140-6736(06)69153-8
   Bennett S, 1993, HIST CONTROL ENG, V0, P1930
   Brian B, 1998, 16 AIDS C TOR CAN, V0, P0
   Burman W, 2006, 16 AIDS C TOR CAN, V0, P0
   Chun TW, 1997, P NATL ACAD SCI USA, V94, P13193, DOI 10.1073/pnas.94.24.13193
   Cohn D, 2006, 16 AIDS C TOR CAN, V0, P0
   Danel C, 2006, LANCET, V367, P1981, DOI 10.1016/S0140-6736(06)68887-9
   Daniel N, 2003, AIDS, V17, P2126, DOI 10.1097/00002030-200309260-00017
   Davenport M, 2000, SCIENCE, V288, P1129
   Davey RT, 1999, P NATL ACAD SCI USA, V96, P15109, DOI 10.1073/pnas.96.26.15109
   Doyle F, 2007, J PROCESS CONTR, V17, P571, DOI 10.1016/j.jprocont.2007.01.012
   Dybul M, 2001, P NATL ACAD SCI USA, V98, P15161, DOI 10.1073/pnas.261568398
   Dybul M, 2003, 10 C RETR OPP DIS, V0, P0
   El-Sadr W, 2006, 13 CROI DENV US, V0, P0
   Fagard C, 2003, ARCH INTERN MED, V163, P1220, DOI 10.1001/archinte.163.10.1220
   Fischer M, 2003, AIDS, V17, P195, DOI 10.1097/00002030-200301240-00009
   Hatano H, 2000, AIDS, V14, P1357, DOI 10.1097/00002030-200007070-00008
   Jeffrey AM, 2002, IEEE AFRICON, V0, PP77, DOI 10.1109/AFRCON.2002.1146809
   Kalams SA, 1999, J VIROL, V73, P6721, DOI 10.1128/JVI.73.8.6721-6728.1999
   Katlama C, 2003, 10 C RETR OPP INF TO, V0, P0
   Kwon HD, 2007, APPL MATH COMPUT, V188, P1193, DOI 10.1016/j.amc.2006.10.071
   Lisziewicz J, 1999, NEW ENGL J MED, V340, P1683, DOI 10.1056/NEJM199905273402114
   Lundgren J, 2006, 13 CROI DENV US, V0, P0
   MSMARTgroup, 2006, NEW ENGL J MED, V355, P2283
   Maggiolo F, 2004, AIDS, V18, P439, DOI 10.1097/00002030-200402200-00010
   Neumann A, 2002, AIDS, V13, P677
   Nowak MA, 1996, SCIENCE, V272, P74, DOI 10.1126/science.272.5258.74
   Orenstein JM, 2001, IMMUNOBIOLOGY, V204, P598, DOI 10.1078/0171-2985-00098
   Ortiz GM, 2001, P NATL ACAD SCI USA, V98, P13288, DOI 10.1073/pnas.221452198
   Panel C, 2009, PAN ANT GUID AD AD G, V0, P43
   Papasavvas E, 2003, AIDS, V17, P2337, DOI 10.1097/00002030-200311070-00008
   Phillips AN, 2001, AIDS, V15, P2379, DOI 10.1097/00002030-200112070-00005
   Pouton M, 2003, AIDS, V17, P126
   Rosenberg ES, 2000, NATURE, V407, P523, DOI 10.1038/35035103
   Ruiz L, 2000, AIDS, V14, P397, DOI 10.1097/00002030-200003100-00013
   WHO, 2009, DAT STAT GLOB SUMM A, V0, P0
   Winters MA, 2005, ANTIVIR THER, V10, P0
   Wodarz D, 2001, J THEOR BIOL, V213, P447, DOI 10.1006/jtbi.2001.2426
NR 39
TC 12
Z9 13
U1 0
U2 4
PU ELSEVIER IRELAND LTD
PI CLARE
PA ELSEVIER HOUSE, BROOKVALE PLAZA, EAST PARK SHANNON, CO, CLARE, 00000, IRELAND
SN 0169-2607
EI 1872-7565
J9 COMPUT METH PROG BIO
JI Comput. Meth. Programs Biomed.
PD NOV 15
PY 2011
VL 104
IS 2
BP 50
EP 61
DI 10.1016/j.cmpb.2011.07.011
PG 12
WC Computer Science, Interdisciplinary Applications; Computer Science, Theory & Methods; Engineering, Biomedical; Medical Informatics
SC Computer Science; Engineering; Medical Informatics
GA 847AU
UT WOS:000296945100004
PM 21899913
DA 2024-01-16
ER

PT J
AU Young, B
   Fransen, S
   Greenberg, KS
   Thomas, A
   Martens, S
   St Clair, M
   Petropoulos, CJ
   Ha, B
AF Young, Benjamin
   Fransen, Signe
   Greenberg, Kenneth S.
   Thomas, Amy
   Martens, Sharon
   St Clair, Marty
   Petropoulos, Christos J.
   Ha, Belinda
TI Transmission of integrase strand-transfer inhibitor multidrug-resistant HIV-1: case report and response to raltegravir-containing antiretroviral therapy
SO ANTIVIRAL THERAPY
LA English
DT Article
ID drug-resistance; susceptibility; naive
AB We report the case of an integrase strand-transfer inhibitor (INI)-resistant and four-drug-class-resistant HIV-1 variant infecting an antiretroviral therapy-naive man. The virus harboured INI drug resistance substitutions (Q148H and G140S) along with multiple reverse transcriptase and protease inhibitor resistance mutations. This case illustrates an emerging need to consider the possibility of acquired INI resistance among newly diagnosed treatment-naive individuals harbouring multidrug-resistant HIV-1.
C1 [Young, Benjamin; Greenberg, Kenneth S.; Thomas, Amy] Rocky Mt CARES DIDC, Denver, CO USA.
   [Young, Benjamin] Hlth Connect Int, Amsterdam, Netherlands.
   [Fransen, Signe; Martens, Sharon; Petropoulos, Christos J.] Monogram Biosci Inc, San Francisco, CA USA.
   [St Clair, Marty; Ha, Belinda] GlaxoSmithKline, Res Triangle Pk, NC USA.
C3 Monogram Biosciences Inc.; GlaxoSmithKline
RP Young, B (通讯作者)，Rocky Mt CARES DIDC, Denver, CO USA.
EM byoung@rockymountaincares.org
FU Bristol-Myers Squibb; Cerner Corporation; Gilead Sciences; Merck; Roche; GlaxoSmithKline; Boehringer Ingelheim
CR Ceccherini-Silberstein F, 2010, J ANTIMICROB CHEMOTH, V65, P2305, DOI 10.1093/jac/dkq326
   Delelis O, 2010, ANTIMICROB AGENTS CH, V54, P491, DOI 10.1128/AAC.01075-09
   Delelis O, 2009, NUCLEIC ACIDS RES, V37, P1193, DOI 10.1093/nar/gkn1050
   DHHS Panel on Antiretroviral Guidelines for Adults and Adolescents, 2011, DHHS PAN ANT GUID AD, V0, P0
   ERICE A, 1993, NEW ENGL J MED, V328, P1163, DOI 10.1056/NEJM199304223281605
   Fransen S, 2009, J VIROL, V83, P11440, DOI 10.1128/JVI.01168-09
   Fransen S, 2009, ANTIMICROB AGENTS CH, V53, P4522, DOI 10.1128/AAC.00651-09
   Geretti AM, 2007, CURR OPIN INFECT DIS, V20, P22, DOI 10.1097/QCO.0b013e328013caff
   Grant RM, 2002, JAMA-J AM MED ASSOC, V288, P181, DOI 10.1001/jama.288.2.181
   Hatano H, 2010, JAIDS-J ACQ IMM DEF, V54, P389, DOI 10.1097/QAI.0b013e3181c42ea4
   Hecht FM, 1998, NEW ENGL J MED, V339, P307, DOI 10.1056/NEJM199807303390504
   Imrie A, 1997, J INFECT DIS, V175, P1502, DOI 10.1086/516487
   Johnson Victoria A, 2009, TOP HIV MED, V17, P138
   Little SJ, 2002, NEW ENGL J MED, V347, P385, DOI 10.1056/NEJMoa013552
   Little SJ, 1999, JAMA-J AM MED ASSOC, V282, P1142, DOI 10.1001/jama.282.12.1142
   Petropoulos CJ, 2000, ANTIMICROB AGENTS CH, V44, P920, DOI 10.1128/AAC.44.4.920-928.2000
NR 16
TC 57
Z9 64
U1 0
U2 4
PU INT MEDICAL PRESS LTD
PI LONDON
PA 2-4 IDOL LANE, LONDON EC3R 5DD, ENGLAND
SN 1359-6535
EI 
J9 ANTIVIR THER
JI Antivir. Ther.
PD JUN 15
PY 2011
VL 16
IS 2
BP 253
EP 256
DI 10.3851/IMP1748
PG 4
WC Infectious Diseases; Pharmacology & Pharmacy; Virology
SC Infectious Diseases; Pharmacology & Pharmacy; Virology
GA 813NZ
UT WOS:000294375500016
PM 21447875
DA 2024-01-16
ER

PT J
AU Bélec, L
   Bonn, JP
AF Belec, Laurent
   Bonn, Jean-Paul
TI Challenges in implementing HIV laboratory monitoring in resource-constrained settings: how to do more with less
SO FUTURE MICROBIOLOGY
LA English
DT Article
DE CD4 T-cell count; diagnosis; HIV; HIV RNA load; lab monitoring; resource-limited settings; therapeutic failure
ID antiretroviral treatment failure; cd4 cell count; drug-resistance mutations; sub-saharan africa; dried blood spots; limited settings; viral load; cost-effectiveness; therapy failure; virological failure
AB Laboratory monitoring for HIV disease in resource-limited settings has now become one of the key challenges for antiretroviral treatment (ART) access and success, as emphasized by the 2010 revised WHO guidelines for ART in resource-limited settings. Thus, the most common method for initiating ART, and monitoring treatment response in resource-constrained environments is the measurement of CD4 T-cell count. Affordable CD4 T-cell counting has gradually been made possible by using simple, compact and robust, low-cost, new-generation cytometers, operating as single-platform volumetric instruments. Several cost-effective point-of-care CD4 T-cell testing options are also already on the market, in order to improve access to CD4 T-cell monitoring, especially for rural patients, and to reduce loss-to-follow-up of patients. In addition, HIV RNA viral load measurement is becoming increasingly important, mainly for a systematic confirmation of first-line ART failure before switching to second-line treatment to avoid belated as well as premature therapeutic decisions and their potentially negative consequences. Viral load testing should now be considered as the standard of care for therapeutic failure in all resource-limited settings. However, the measurement of HIV viral load remains a centralized marker, carried out in a limited number of reference laboratories. Finally, the costs of second-line ART regimens, rather than the laboratory test costs themselves, currently constitute the primary determinant of the total cost in ART switching. Laboratory monitoring strategies may become more attractive as price negotiations render second-line ART regimens less expensive worldwide.
C1 [Belec, Laurent] Hop Europeen Georges Pompidou, AP HP, Lab Virol, Paris, France.
   [Belec, Laurent] Univ Paris 05, Fac Med Paris Descartes, Paris, France.
   [Bonn, Jean-Paul] BBTpartners, F-75010 Paris, France.
C3 Assistance Publique Hopitaux Paris (APHP); Hopital Universitaire Paul-Brousse - APHP; Universite Paris Cite; Hopital Universitaire Europeen Georges-Pompidou - APHP; Hopital Universitaire Hotel-Dieu - APHP; Universite Paris Cite
RP Bélec, L (通讯作者)，Hop Europeen Georges Pompidou, AP HP, Lab Virol, Paris, France.
EM laurent.belec@egp.aphp.fr
CR Aghokeng AF, 2009, PLOS ONE, V4, P0, DOI 10.1371/journal.pone.0007702
   Aldous JL, 2009, CURR OPIN HIV AIDS, V4, P459, DOI 10.1097/COH.0b013e328331dea5
   Anderson David A, 2011, CURR HIV/AIDS REP, V8, P31, DOI 10.1007/s11904-010-0067-z
   [Anonymous], 2010, UN ACC SCAL PRIOR HI, V0, P0
   [Anonymous], 2003, SCAL ANT THER RES LI, V0, P0
   Badri M, 2008, BMC INFECT DIS, V8, P0, DOI 10.1186/1471-2334-8-89
   Barbesti S, 2005, CYTOM PART B-CLIN CY, V68B, P43, DOI 10.1002/cyto.b.20068
   Barth RE, 2010, LANCET INFECT DIS, V10, P155, DOI 10.1016/S1473-3099(09)70328-7
   Bartlett JA, 2009, LANCET INFECT DIS, V9, P637, DOI 10.1016/S1473-3099(09)70227-0
   Baum LL, 2007, CURR OPIN HIV AIDS, V2, P234, DOI 10.1097/COH.0b013e3280ef6909
   Bendavid E, 2008, ARCH INTERN MED, V168, P1910, DOI 10.1001/archinternmed.2008.1
   Bennett DE, 2008, ANTIVIR THER, V13, P25
   Bennett DE, 2008, ANTIVIR THER, V13, P1
   Bertagnolio S, 2010, AIDS REV, V12, P195
   Bishai D, 2007, AIDS, V21, P1333, DOI 10.1097/QAD.0b013e328137709e
   Bisson GP, 2006, AIDS, V20, P1613, DOI 10.1097/01.aids.0000238407.00874.dc
   Boyle DS, 2012, TRENDS BIOTECHNOL, V30, P45, DOI 10.1016/j.tibtech.2011.06.015
   Calmy A, 2007, CLIN INFECT DIS, V44, P128, DOI 10.1086/510073
   Calmy A, 2008, AIDS, V22, P2227, DOI 10.1097/QAD.0b013e32830f4c4d
   Chaiwarith R, 2007, INT J INFECT DIS, V11, P413, DOI 10.1016/j.ijid.2006.11.003
   CHANG LW, 2010, COCHRANE DB SYST REV, V14, P0
   Charpentier C, 2012, AIDS RES HUM RETROV, V28, P87, DOI 10.1089/aid.2011.0035
   Charpentier C, 2011, ARCH VIROL, V156, P1603, DOI 10.1007/s00705-011-0997-9
   Charpentier C, 2011, AIDS RES HUM RETROV, V27, P221, DOI 10.1089/aid.2010.0103
   Clavel F, 2004, NEW ENGL J MED, V350, P1023, DOI 10.1056/NEJM2ra025195
   Dieye TN, 2005, JAIDS-J ACQ IMM DEF, V39, P32, DOI 10.1097/01.qai.0000160515.20581.ad
   Dube C, 2010, B WORLD HEALTH ORGAN, V88, P788, DOI 10.2471/BLT.09.063982
   Gody JC, 2008, JAIDS-J ACQ IMM DEF, V49, P566, DOI 10.1097/QAI.0b013e318183acae
   Goldie SJ, 2006, NEW ENGL J MED, V355, P1141, DOI 10.1056/NEJMsa060247
   Hamers RL, 2008, ANTIVIR THER, V13, P625
   Hamers RL, 2009, ANTIVIR THER, V14, P619
   Harries AD, 2006, LANCET, V367, P1870, DOI 10.1016/S0140-6736(06)68809-0
   Harries AD, 2010, LANCET INFECT DIS, V10, P60, DOI 10.1016/S1473-3099(09)70321-4
   Jani IV, 2011, AIDS, V25, P807, DOI 10.1097/QAD.0b013e328344f424
   Johnson JA, 2008, PLOS MED, V5, P1112, DOI 10.1371/journal.pmed.0050158
   Jordan MR, 2008, ANTIVIR THER, V13, P15
   Kane CT, 2008, J VIROL METHODS, V148, P291, DOI 10.1016/j.jviromet.2007.11.011
   Kantor R, 2006, CURR OPIN INFECT DIS, V19, P594, DOI 10.1097/QCO.0b013e3280109122
   Kantor R, 2009, CLIN INFECT DIS, V49, P454, DOI 10.1086/600396
   Keiser O, 2011, AIDS, V25, P1761, DOI 10.1097/QAD.0b013e328349822f
   Keiser O, 2009, AIDS, V23, P1867, DOI 10.1097/QAD.0b013e32832e05b2
   Kimmel AD, 2010, JAIDS-J ACQ IMM DEF, V54, P258, DOI 10.1097/QAI.0b013e3181d0db97
   Klarkowski DB, 2009, PLOS ONE, V4, P0, DOI 10.1371/journal.pone.0004351
   Korenromp EL, 2011, AIDS, V25, P857, DOI 10.1097/QAD.0b013e3283454401
   Larsen CH, 2008, CYTOM PART B-CLIN CY, V74B, PS107, DOI 10.1002/cyto.b.20386
   Laurent C, 2011, LANCET INFECT DIS, V11, P825, DOI 10.1016/S1473-3099(11)70168-2
   Lawn SD, 2008, LANCET, V372, P287, DOI 10.1016/S0140-6736(08)61101-0
   Lee WG, 2010, ADV DRUG DELIVER REV, V62, P449, DOI 10.1016/j.addr.2009.11.016
   Loubiere S, 2010, CURR OPIN HIV AIDS, V5, P225, DOI 10.1097/COH.0b013e3283384a9d
   Lynen L, 2010, CURR OPIN HIV AIDS, V5, P1, DOI 10.1097/COH.0b013e3283333762
   Lynen L, 2009, JAIDS-J ACQ IMM DEF, V52, P40, DOI 10.1097/QAI.0b013e3181af6705
   Mandy F, 2008, CYTOM PART B-CLIN CY, V74B, PS27, DOI 10.1002/cyto.b.20414
   Mbopi-Kéou FX, 2007, AIDS, V21, P1994, DOI 10.1097/QAD.0b013e3282f006c3
   Mee P, 2008, AIDS, V22, P1971, DOI 10.1097/QAD.0b013e32830e4cd8
   Mellors JW, 1996, SCIENCE, V272, P1167, DOI 10.1126/science.272.5265.1167
   Meya D, 2009, J INT AIDS SOC, V12, P0, DOI 10.1186/1758-2652-12-3
   Moore DM, 2006, JAIDS-J ACQ IMM DEF, V43, P436, DOI 10.1097/01.qai.0000243105.80393.42
   Moore DM, 2008, JAIDS-J ACQ IMM DEF, V49, P477, DOI 10.1097/QAI.0b013e318186eb18
   Mtapuri-Zinyowera S, 2010, JAIDS-J ACQ IMM DEF, V55, P1, DOI 10.1097/QAI.0b013e3181e93071
   Mugyenyi P, 2010, LANCET, V375, P123, DOI 10.1016/S0140-6736(09)62067-5
   OGorman MRG, 2008, CYTOM PART B-CLIN CY, V74B, PS19, DOI 10.1002/cyto.b.20398
   OBrien WA, 1997, ANN INTERN MED, V126, P939, DOI 10.7326/0003-4819-126-12-199706150-00002
   Orrell C, 2007, ANTIVIR THER, V12, P83
   Patton JC, 2007, CLIN VACCINE IMMUNOL, V14, P201, DOI 10.1128/CVI.00223-06
   Patton JC, 2006, CLIN VACCINE IMMUNOL, V13, P152, DOI 10.1128/CVI.13.1.152-155.2006
   Peter T, 2008, CYTOM PART B-CLIN CY, V74B, PS123, DOI 10.1002/cyto.b.20416
   Phillips AN, 2008, LANCET, V371, P1443, DOI 10.1016/S0140-6736(08)60624-8
   Phillips AN, 2011, AIDS, V25, P843, DOI 10.1097/QAD.0b013e328344037a
   Plantier JC, 2005, AIDS, V19, P391, DOI 10.1097/01.aids.0000161768.98534.e7
   Pujades-Rodríguez M, 2010, JAMA-J AM MED ASSOC, V304, P303, DOI 10.1001/jama.2010.980
   Reynolds SJ, 2009, AIDS, V23, P697, DOI 10.1097/QAD.0b013e3283262a78
   Rouet F, 2007, JAIDS-J ACQ IMM DEF, V45, P380, DOI 10.1097/QAI.0b013e3180640cf5
   Sawe FK, 2009, CLIN INFECT DIS, V49, P463, DOI 10.1086/600397
   Sendagire H, 2009, AIDS REV, V11, P59
   Smith DM, 2008, CLIN INFECT DIS, V46, P1598, DOI 10.1086/587110
   Stevens WS, 2010, J INFECT DIS, V201, PS16, DOI 10.1086/650392
   Stevens WS, 2010, J INFECT DIS, V201, PS78, DOI 10.1086/650383
   Stover J, 2011, PLOS ONE, V6, P0, DOI 10.1371/journal.pone.0021048
   Taiwo BO, 2008, CYTOM PART B-CLIN CY, V74B, PS11, DOI 10.1002/cyto.b.20383
   UNAIDS, 2010, UNAIDS REP GLOB AIDS, V0, P0
   van Oosterhout JJG, 2009, TROP MED INT HEALTH, V14, P856, DOI 10.1111/j.1365-3156.2009.02309.x
   van Zyl GU, 2011, CLIN INFECT DIS, V52, P264, DOI 10.1093/cid/ciq084
   Vijayaraghavan A, 2007, JAIDS-J ACQ IMM DEF, V46, P91
   Walensky RP, 2008, LANCET, V372, P288, DOI 10.1016/S0140-6736(08)61102-2
   Walensky RP, 2010, CLIN INFECT DIS, V51, P85, DOI 10.1086/653119
   Wang SQ, 2010, BIOTECHNOL ADV, V28, P770, DOI 10.1016/j.biotechadv.2010.06.004
   WHO, 2010, ANTIRETROVIRAL THERAPY FOR HIV INFECTION IN ADULTS AND ADOLESCENTS: RECOMMENDATIONS FOR A PUBLIC HEALTH APPROACH, V0, P0
   *WHO, 2006, ANT THER HIV TREATM, V0, P0
   Willyard C, 2007, NAT MED, V13, P1131, DOI 10.1038/nm1007-1131
   Zachariah R, 2011, TROP MED INT HEALTH, V16, P37, DOI 10.1111/j.1365-3156.2010.02669.x
NR 96
TC 27
Z9 27
U1 0
U2 10
PU FUTURE MEDICINE LTD
PI LONDON
PA UNITEC HOUSE, 3RD FLOOR, 2 ALBERT PLACE, FINCHLEY CENTRAL, LONDON, N3 1QB, ENGLAND
SN 1746-0913
EI 1746-0921
J9 FUTURE MICROBIOL
JI Future Microbiol.
PD NOV 15
PY 2011
VL 6
IS 11
BP 1251
EP 1260
DI 10.2217/FMB.11.121
PG 10
WC Microbiology
SC Microbiology
GA 855OJ
UT WOS:000297573700008
PM 22082287
DA 2024-01-16
ER

PT J
AU Canducci, F
   Ceresola, ER
   Saita, D
   Al-Abed, Y
   Garotta, G
   Clementi, M
   Nicoletti, F
AF Canducci, Filippo
   Ceresola, Elisa Rita
   Saita, Diego
   Al-Abed, Yousef
   Garotta, Gianni
   Clementi, Massimo
   Nicoletti, Ferdinando
TI The new and less toxic protease inhibitor saquinavir-NO maintains anti-HIV-1 properties in vitro indistinguishable from those of the parental compound saquinavir
SO ANTIVIRAL RESEARCH
LA English
DT Article
DE Protease inhibitors; Genetic barrier; Toxicity; Drug resistance; Saquinavir
ID genotypic interpretation; variants resistant; hiv-1 protease; subtypes
AB Although, the antiviral activity, tolerability and convenience of protease inhibitors have improved significantly in recent years, toxicity-associated adverse events including diarrhea, lipid alterations, disturbance of glucose homeostasis and liver enzyme elevations still remain a major concern during treatment of HIV-1 patients. We have recently shown that the covalent attachment of the NO moiety to the HIV-1 protease inhibitor saquinavir (Sag-NO) reduces its toxicity. In this study, we evaluated in vitro the anti-HIV activity of Sag-NO vs. its parental compound Sag. Site directed mutants with the most frequently identified Sag associated resistance mutations and their combinations were generated on proviral ADS-based backbones. Phenotypic assays were conducted using wild type clinical isolates and fully replicating recombinant viruses with Saq and Sag-NO in parallel on purified CD4+ T cells. The following recombinant viruses were generated and tested: L33F, M461, G48V, I54V, I84V + L90M, M46I + L90M, G48V + L90M, M46I + I54V + L90M, L33F + M46I + L90M. The fold change resistance compared to the wild type viruses was between 1.3 and 7 for all single mutants, between 3.4 and 20 for double mutants and between 16.7 and 28.5 for viruses carrying three mutations for both compounds. The results clearly demonstrate that Sag-NO maintains an anti-HIV-1 profile very similar to that of Sag. The possibility to reduce Sag associated side effects and to increase the concentration of the drug in vivo may allow a higher and possibly more effective dosage of Sag-NO in HIV-1-infected patients and to increase the genetic barrier of this PI thus impairing the selection of resistant clones. (C) 2011 Elsevier B.V. All rights reserved.
C1 [Canducci, Filippo] Univ Vita Salute San Raffaele, Lab Virol & Microbiol, Ist Sci San Raffaele, I-20132 Milan, Italy.
   [Nicoletti, Ferdinando] Univ Catania, Dept Biomed Sci, I-95124 Catania, Italy.
   [Al-Abed, Yousef] Feinstein Inst Med Res, Med Chem Lab, Manhasset, NY 11030 USA.
   [Garotta, Gianni] GaNiAl Immunotherapeut, Wilmington, DE USA.
C3 Vita-Salute San Raffaele University; IRCCS Ospedale San Raffaele; University of Catania; Northwell Health
RP Canducci, F (通讯作者)，Univ Vita Salute San Raffaele, Lab Virol & Microbiol, Ist Sci San Raffaele, Via Olgettina 58, I-20132 Milan, Italy.
EM Canducci.filippo@hsr.it
CR Boeri E, 2003, AIDS RES HUM RETROV, V19, P1151, DOI 10.1089/088922203771881257
   Boesecke C, 2008, CURR OPIN HIV AIDS, V3, P653, DOI 10.1097/COH.0b013e328312c392
   BRUNVEZINET F, 1992, J VIROL METHODS, V37, P177, DOI 10.1016/0166-0934(92)90045-F
   Canducci F, 2010, J ANTIMICROB CHEMOTH, V65, P425, DOI 10.1093/jac/dkp477
   Hruz PW, 2008, CURR OPIN HIV AIDS, V3, P660, DOI 10.1097/COH.0b013e3283139134
   Johnson Victoria A, 2009, TOP HIV MED, V17, P138
   Johnson Victoria A, 2008, TOP HIV MED, V16, P138
   Kempf DJ, 1997, ANTIMICROB AGENTS CH, V41, P654, DOI 10.1128/AAC.41.3.654
   Maksimovic-Ivanic D, 2009, MOL CANCER THER, V8, P1169, DOI 10.1158/1535-7163.MCT-08-0998
   Martínez-Cajas JL, 2008, AIDS REV, V10, P212
   Menzo S, 2003, AIDS, V17, P663, DOI 10.1097/00002030-200303280-00003
   Paolucci S, 2003, J ANTIMICROB CHEMOTH, V51, P135, DOI 10.1093/jac/dkg016
   Ribera E, 2008, DRUGS, V68, P2257, DOI 10.2165/0003495-200868160-00001
   Santos AF, 2009, J ANTIMICROB CHEMOTH, V63, P593, DOI 10.1093/jac/dkn526
   Schütt M, 2004, J ENDOCRINOL, V183, P445, DOI 10.1677/joe.1.05620
   Shen L, 2008, NAT MED, V14, P762, DOI 10.1038/nm1777
   Fernández-Montero JV, 2009, EXPERT OPIN PHARMACO, V10, P1615, DOI 10.1517/14656560902980202
   Wensing AMJ, 2010, ANTIVIR RES, V85, P59, DOI 10.1016/j.antiviral.2009.10.003
NR 18
TC 9
Z9 10
U1 0
U2 4
PU ELSEVIER SCIENCE BV
PI AMSTERDAM
PA PO BOX 211, 1000 AE AMSTERDAM, NETHERLANDS
SN 0166-3542
EI 
J9 ANTIVIR RES
JI Antiviral Res.
PD SEP 15
PY 2011
VL 91
IS 3
BP 292
EP 295
DI 10.1016/j.antiviral.2011.07.001
PG 4
WC Pharmacology & Pharmacy; Virology
SC Pharmacology & Pharmacy; Virology
GA 820WM
UT WOS:000294936800010
PM 21763726
DA 2024-01-16
ER

PT J
AU Djoko, CF
   Rimoin, AW
   Vidal, N
   Tamoufe, U
   Wolfe, ND
   Butel, C
   LeBreton, M
   Tshala, FM
   Kayembe, PK
   Muyembe, JJ
   Edidi-Basepeo, S
   Pike, BL
   Fair, JN
   Mbacham, WF
   Saylors, KE
   Mpoudi-Ngole, E
   Delaporte, E
   Grillo, M
   Peeters, M
AF Djoko, Cyrille F.
   Rimoin, Anne W.
   Vidal, Nicole
   Tamoufe, Ubald
   Wolfe, Nathan D.
   Butel, Christelle
   LeBreton, Matthew
   Tshala, Felix M.
   Kayembe, Patrick K.
   Muyembe, Jean Jacques
   Edidi-Basepeo, Samuel
   Pike, Brian L.
   Fair, Joseph N.
   Mbacham, Wilfred F.
   Saylors, Karen E.
   Mpoudi-Ngole, Eitel
   Delaporte, Eric
   Grillo, Michael
   Peeters, Martine
TI High HIV Type 1 Group M <i>pol</i> Diversity and Low Rate of Antiretroviral Resistance Mutations Among the Uniformed Services in Kinshasa, Democratic Republic of the Congo
SO AIDS RESEARCH AND HUMAN RETROVIRUSES
LA English
DT Article
ID genetic diversity; circulating recombinant; infection; suggests; subtypes; virus; africa
AB For the first time the genetic diversity among the uniformed personnel in Kinshasa, the capital city of the Democratic Republic of Congo (DRC), a country that has experienced military conflicts since 1998 and in which the global HIV-1/M pandemic started, has now been documented. A total of 94 HIV-1-positive samples, collected in 2007 in Kinshasa garrison settings from informed consenting volunteers, were genetically characterized in the pol region (protease and RT). An extensive diversity was observed, with 51% of the strains corresponding to six pure subtypes (A 23%, C 13.8%, D, G, H, J, and untypable), 15% corresponding to nine different CRFs (01, 02, 11, 13, 25, 26, 37, 43, and 45), and 34% being unique recombinants with one-third being complex mosaic viruses involving three or more different subtypes/CRFs. Only one strain harbored a single mutation, I54V, associated with drug resistance to protease inhibitors. Due to their high mobility and potential risk behavior, HIV infections in military personnel can lead to an even more complex epidemic in the DRC and to a possible increase of subtype C.
C1 [Vidal, Nicole; Butel, Christelle; Delaporte, Eric; Peeters, Martine] IRD, UMR 145, Retrovirus Lab, F-34394 Montpellier 5, France.
   [Vidal, Nicole; Butel, Christelle; Delaporte, Eric; Peeters, Martine] Univ Montpellier I, Montpellier, France.
   [Djoko, Cyrille F.; Tamoufe, Ubald; Wolfe, Nathan D.; LeBreton, Matthew; Pike, Brian L.; Fair, Joseph N.; Saylors, Karen E.] Global Viral Forecasting Initiat, San Francisco, CA USA.
   [Djoko, Cyrille F.; Tamoufe, Ubald; Wolfe, Nathan D.; LeBreton, Matthew; Pike, Brian L.; Fair, Joseph N.; Saylors, Karen E.] Global Viral Forecasting Initiat, Yaounde, Cameroon.
   [Djoko, Cyrille F.; Mbacham, Wilfred F.] Univ Yaounde I, Ctr Biotechnol, Yaounde, Cameroon.
   [Djoko, Cyrille F.; Mbacham, Wilfred F.] Univ Yaounde I, Dept Biochem, Yaounde, Cameroon.
   [Rimoin, Anne W.] Univ Calif Los Angeles, Sch Publ Hlth, Los Angeles, CA 90024 USA.
   [Wolfe, Nathan D.] Stanford Univ, Program Human Biol, Stanford, CA 94305 USA.
   [Tshala, Felix M.] Minist Def, Mil Hlth Serv, Kinshasa, DEM REP CONGO.
   [Kayembe, Patrick K.] Kinshasa Sch Publ Hlth, Kinshasa, DEM REP CONGO.
   [Muyembe, Jean Jacques] Natl Inst Biomed Res, Kinshasa, DEM REP CONGO.
   [Edidi-Basepeo, Samuel] Natl AIDS Control Program Lab, Kinshasa, DEM REP CONGO.
   [Mpoudi-Ngole, Eitel] Minist Sci Res & Innovat, IMPM, Yaounde, Cameroon.
   [Delaporte, Eric] CHU Montpellier, Dept Infect Dis, Montpellier, France.
   [Grillo, Michael] Dept Def HIV AIDS Prevent Program, San Diego, CA USA.
C3 Institut de Recherche pour le Developpement (IRD); Universite de Montpellier; University of Yaounde I; University of Yaounde I; University of California System; University of California Los Angeles; Stanford University; Institute Nacional de Recherche Biomedical; Universite de Montpellier; CHU de Montpellier; United States Department of Defense
RP Peeters, M (通讯作者)，IRD, UMR 145, Retrovirus Lab, 911 Ave Agropolis,BP 64501, F-34394 Montpellier 5, France.
EM martine.peeters@ird.fr
FU National Institutes of Health (NIH) Fogarty International Center (FIC) [2 D 43 TW000010-16/17]; NIH [DP1-OD000370]; DoD; Henry M. Jackson Foundation; Skoll Foundation; Global Emerging Infections Surveillance and Response System (GEIS)-a Division of the United States Armed Forces Health Surveillance Center; Institut de Recherche pour le Developement (IRD), France
CR Ba Oumar, 2008, MED CONFL SURVIV, V24, P88, DOI 10.1080/13623690801950260
   Bártolo I, 2009, INFECT GENET EVOL, V9, P672, DOI 10.1016/j.meegid.2008.05.003
   Behets F, 2010, INT J EPIDEMIOL, V39, P1066, DOI 10.1093/ije/dyq060
   Bennett DE, 2009, PLOS ONE, V4, P0, DOI 10.1371/journal.pone.0004724
   Carr JK, 2010, RETROVIROLOGY, V7, P0, DOI 10.1186/1742-4690-7-39
   Djoko CF, 2010, AIDS RES HUM RETROV, V26, P1027, DOI 10.1089/aid.2010.0046
   Hamers RL, 2008, ANTIVIR THER, V13, P625
   Herbinger KH, 2006, AIDS RES HUM RETROV, V22, P599, DOI 10.1089/aid.2006.22.599
   Kalish ML, 2004, EMERG INFECT DIS, V10, P1227
   Keele BF, 2006, SCIENCE, V313, P523, DOI 10.1126/science.1126531
   Kita K, 2004, AIDS RES HUM RETROV, V20, P1352, DOI 10.1089/aid.2004.20.1352
   Niama FR, 2009, AIDS RES HUM RETROV, V25, P1345, DOI 10.1089/aid.2009.0169
   Niama FR, 2006, INFECT GENET EVOL, V6, P337, DOI 10.1016/j.meegid.2005.12.001
   Omba Kalonda J C, 2008, MED TROP (MARS), V68, P576
   Peeters M, 2003, AIDS, V17, P2547, DOI 10.1097/00002030-200312050-00002
   Powell RLR, 2007, AIDS RES HUM RETROV, V23, P923, DOI 10.1089/aid.2007.0040
   Thompson JD, 1997, NUCLEIC ACIDS RES, V25, P4876, DOI 10.1093/nar/25.24.4876
   Van Heuverswyn F, 2006, NATURE, V444, P164, DOI 10.1038/444164a
   VERGNE L, 2003, VIROLOGY, V17, P851
   Vidal N, 2000, J VIROL, V74, P10498, DOI 10.1128/JVI.74.22.10498-10507.2000
   Vidal N, 2006, AIDS RES HUM RETROV, V22, P202, DOI 10.1089/aid.2006.22.202
   Vidal N, 2005, JAIDS-J ACQ IMM DEF, V40, P456, DOI 10.1097/01.qai.0000159670.18326.94
   Vidal N, 2009, AIDS RES HUM RETROV, V25, P823, DOI 10.1089/aid.2008.0283
   Worobey M, 2008, NATURE, V455, P661, DOI 10.1038/nature07390
   Yamaguchi J, 2008, AIDS RES HUM RETROV, V24, P1327, DOI 10.1089/aid.2008.0101
   Yang CF, 2005, AIDS RES HUM RETROV, V21, P661, DOI 10.1089/aid.2005.21.661
NR 26
TC 33
Z9 35
U1 0
U2 3
PU MARY ANN LIEBERT, INC
PI NEW ROCHELLE
PA 140 HUGUENOT STREET, 3RD FL, NEW ROCHELLE, NY 10801 USA
SN 0889-2229
EI 1931-8405
J9 AIDS RES HUM RETROV
JI Aids Res. Hum. Retrovir.
PD MAR 15
PY 2011
VL 27
IS 3
BP 323
EP 329
DI 10.1089/aid.2010.0201
PG 7
WC Immunology; Infectious Diseases; Virology
SC Immunology; Infectious Diseases; Virology
GA 733DO
UT WOS:000288241600014
PM 20954909
DA 2024-01-16
ER

PT J
AU Cong, ME
   Youngpairoj, AS
   Zheng, Q
   Aung, W
   Mitchell, J
   Sweeney, E
   Hanson, DL
   Hendry, RM
   Dobard, C
   Heneine, W
   García-Lerma, JG
AF Cong, Mian-er
   Youngpairoj, Ae S.
   Zheng, Qi
   Aung, Wutyi
   Mitchell, James
   Sweeney, Elizabeth
   Hanson, Debra L.
   Hendry, R. Michael
   Dobard, Charles
   Heneine, Walid
   Garcia-Lerma, J. Gerardo
TI Protection against Rectal Transmission of an Emtricitabine-Resistant Simian/Human Immunodeficiency Virus SHIV162p3<sub>M184V</sub> Mutant by Intermittent Prophylaxis with Truvada
SO JOURNAL OF VIROLOGY
LA English
DT Article
ID antiretroviral drug-resistance; reverse-transcriptase; sexual transmission; rhesus macaques; mutations; fitness; type-1; k65r; chemoprophylaxis; epidemiology
AB Daily preexposure prophylaxis (PrEP) with Truvada (emtricitabine [FTC] and tenofovir disoproxil fumarate [TDF]) is a novel HIV prevention strategy recently found to reduce HIV incidence among men who have sex with men. We used a macaque model of HIV transmission to investigate if Truvada maintains prophylactic efficacy against an FTC-resistant isolate containing the M184V mutation. Five macaques received a dose of Truvada 3 days before exposing them rectally to the simian/human immunodeficiency virus mutant SHIV162p3(M184V), followed by a second dose 2 h after exposure. Five untreated animals were used as controls. Virus exposures were done weekly for up to 14 weeks. Despite the high (>100-fold) level of FTC resistance conferred by M184V, all five treated animals were protected from infection, while the five untreated macaques were infected (P = 0.0008). Our results show that Truvada maintains high prophylactic efficacy against an FTC-resistant isolate. Increased susceptibility to tenofovir due to M184V and other factors, including residual antiviral activity by FTC and/or reduced virus fitness due to M184V, may all have contributed to the observed protection.
C1 [Cong, Mian-er; Youngpairoj, Ae S.; Zheng, Qi; Aung, Wutyi; Mitchell, James; Sweeney, Elizabeth; Hanson, Debra L.; Hendry, R. Michael; Dobard, Charles; Heneine, Walid; Garcia-Lerma, J. Gerardo] CDC, Branch Lab, Div HIV AIDS Prevent,Ctr Dis Control & Prevent, Natl Ctr HIV Hepatitis STD & TB Prevent, Atlanta, GA 30329 USA.
C3 Centers for Disease Control & Prevention - USA
RP García-Lerma, JG (通讯作者)，CDC, Branch Lab, Div HIV AIDS Prevent,Ctr Dis Control & Prevent, Natl Ctr HIV Hepatitis STD & TB Prevent, MS G45,1600 Clifton Rd, Atlanta, GA 30329 USA.
EM ggarcia-lerma@cdc.gov
FU CDC [Y1-AI-0681-02]; NIH [Y1-AI-0681-02]
CR Brenner BG, 2002, J VIROL, V76, P1753, DOI 10.1128/JVI.76.4.1753-1761.2002
   Cane PA, 2005, CURR OPIN INFECT DIS, V18, P537, DOI 10.1097/01.qco.0000191506.10363.e1
   Cheung PK, 2004, AIDS REV, V6, P107
   Cohen MS, 2007, ANN INTERN MED, V146, P591, DOI 10.7326/0003-4819-146-8-200704170-00010
   Cong ME, 2007, J VIROL, V81, P3037, DOI 10.1128/JVI.02712-06
   Cong ME, 2011, VIROLOGY, V412, P435, DOI 10.1016/j.virol.2011.01.038
   de Mendoza C, 2004, CLIN INFECT DIS, V39, P1231, DOI 10.1086/424668
   Deval J, 2004, J BIOL CHEM, V279, P509, DOI 10.1074/jbc.M308806200
   Garcia-Lerma JG, 2008, PLOS MED, V5, P291, DOI 10.1371/journal.pmed.0050028
   Garcia-Lerma JG, 2010, SCI TRANSL MED, V2, P0, DOI 10.1126/scitranslmed.3000391
   García-Lerma JG, 2010, TRENDS PHARMACOL SCI, V31, P74, DOI 10.1016/j.tips.2009.10.009
   Geretti AM, 2007, CURR OPIN INFECT DIS, V20, P22, DOI 10.1097/QCO.0b013e328013caff
   Grant RM, 2005, SCIENCE, V309, P2170, DOI 10.1126/science.1116204
   Grant RM, 2010, NEW ENGL J MED, V363, P2587, DOI 10.1056/NEJMoa1011205
   Harouse JM, 1999, SCIENCE, V284, P816, DOI 10.1126/science.284.5415.816
   Harouse JM, 2001, J VIROL, V75, P1990, DOI 10.1128/JVI.75.4.1990-1995.2001
   Hsu M, 2005, JAIDS-J ACQ IMM DEF, V40, P383, DOI 10.1097/01.qai.0000184857.39318.4f
   Karim QA, 2010, SCIENCE, V329, P1168, DOI 10.1126/science.1193748
   LUCIW PA, 1995, P NATL ACAD SCI USA, V92, P7490, DOI 10.1073/pnas.92.16.7490
   Martinez-Cajas JL, 2009, J INT AIDS SOC, V12, P0, DOI 10.1186/1758-2652-12-11
   McColl DJ, 2008, ANTIVIR THER, V13, P189
   SCHINAZI RF, 1993, ANTIMICROB AGENTS CH, V37, P875, DOI 10.1128/AAC.37.4.875
   Shafer RW, 2008, AIDS REV, V10, P67
   Subbarao S, 2006, J INFECT DIS, V194, P904, DOI 10.1086/507306
   TISDALE M, 1993, P NATL ACAD SCI USA, V90, P5653, DOI 10.1073/pnas.90.12.5653
   Weinstock HS, 2004, J INFECT DIS, V189, P2174, DOI 10.1086/420789
   Wheeler WH, 2010, AIDS, V24, P1203, DOI 10.1097/QAD.0b013e3283388742
   White KL, 2002, ANTIMICROB AGENTS CH, V46, P3437, DOI 10.1128/AAC.46.11.3437-3446.2002
   Wolf K, 2003, ANTIMICROB AGENTS CH, V47, P3478, DOI 10.1128/AAC.47.11.3478-3484.2003
NR 29
TC 33
Z9 37
U1 0
U2 9
PU AMER SOC MICROBIOLOGY
PI WASHINGTON
PA 1752 N ST NW, WASHINGTON, DC 20036-2904 USA
SN 0022-538X
EI 1098-5514
J9 J VIROL
JI J. Virol.
PD AUG 15
PY 2011
VL 85
IS 15
BP 7933
EP 7936
DI 10.1128/JVI.00843-11
PG 4
WC Virology
SC Virology
GA 788LV
UT WOS:000292447300046
PM 21632769
DA 2024-01-16
ER

PT J
AU Barth, RE
   Tempelman, HA
   Smelt, E
   Wensing, AMJ
   Hoepelman, AI
   Geelen, SP
AF Barth, Roos E.
   Tempelman, Hugo A.
   Smelt, Elbert
   Wensing, Annemarie M. J.
   Hoepelman, Andy I.
   Geelen, Sibyl P.
TI Long-term Outcome of Children Receiving Antiretroviral Treatment in Rural South Africa <i>Substantial Virologic Failure on First</i>-<i>line Treatment</i>
SO PEDIATRIC INFECTIOUS DISEASE JOURNAL
LA English
DT Article
DE HIV; Africa; child; antiretroviral therapy; virologic failure
ID reverse-transcriptase inhibitor; hiv-infected children; type-1 drug-resistance; sub-saharan africa; hiv-1-infected children; treatment failure; cote-divoire; viral load; therapy; abidjan
AB Background: Long-term (> 12 months follow-up) virologic data of children receiving antiretroviral therapy (ART) in Sub-Saharan Africa are limited. Data from rural areas are especially scarce. The aim of this study was to evaluate the long-term virologic outcome of a pediatric cohort in rural South Africa. Methods: We performed a retrospective, observational cohort study, including children who initiated ART at least 1 year before data-analysis. Regular monitoring, including HIV-RNA testing, was performed. Genotypic resistance testing was done for children with virologic failure (HIV-RNA > 1000 copies/mL). Logistic regression analysis was used to determine predictors of virologic failure. Results: A total of 101 children were included. Median duration since beginning ART was 31 months. Overall patient retention-rate was 76% (77/101), with early mortality being the main cause of attrition (13/24, 54%). Initial immunologic and virologic responses were excellent. However, 38% (31/81) of children subsequently experienced virologic failure. Correlation between virologic failure and immunologic decline was nearly absent. At the time of failure, multiple non-nucleoside reverse transcription inhibitor-associated mutations were observed in 52% (12/23) of children. No definite predictors of virologic failure could be determined. Conclusions: ART provides significant benefits for children in this rural African setting, but the finding that a large proportion of children had virologic failure and developed major drug-resistance mutations on first-line ART is worrying. Causes of failure need to be analyzed and effective prevention strategies are needed. Because of the lack of a correlation between immunologic and virologic failure, treatment failure generally stays unnoticed in settings where HIV-RNA testing is not available.
C1 [Barth, Roos E.; Smelt, Elbert; Hoepelman, Andy I.] Univ Med Ctr Utrecht, Dept Internal Med & Infect Dis, NL-3508 GA Utrecht, Netherlands.
   [Tempelman, Hugo A.] Ndlovu Med Ctr, Elandsdoorn, South Africa.
   [Wensing, Annemarie M. J.] Univ Med Ctr Utrecht, Dept Virol, NL-3508 GA Utrecht, Netherlands.
   [Geelen, Sibyl P.] Univ Med Ctr Utrecht, Wilhelmina Childrens Hosp, Dept Pediat Infect Dis, NL-3508 GA Utrecht, Netherlands.
C3 Utrecht University; Utrecht University Medical Center; Utrecht University; Utrecht University Medical Center; Utrecht University; Utrecht University Medical Center; Wilhelmina Kinderziekenhuis
RP Barth, RE (通讯作者)，Univ Med Ctr Utrecht, Dept Internal Med & Infect Dis, F02-126,Postbus 85500, NL-3508 GA Utrecht, Netherlands.
EM r.e.barth@umcutrecht.nl
CR Adjé-Touré C, 2008, AIDS RES HUM RETROV, V24, P911, DOI 10.1089/aid.2007.0264
   Arpadi SM, 2000, J ACQ IMMUN DEF SYND, V25, PS37, DOI 10.1097/00126334-200010001-00006
   Barth RE, 2008, AIDS, V22, P2210, DOI 10.1097/QAD.0b013e328313bf87
   Bock P, 2008, T ROY SOC TROP MED H, V102, P905, DOI 10.1016/j.trstmh.2008.06.010
   Bolton-Moore C, 2007, JAMA-J AM MED ASSOC, V298, P1888, DOI 10.1001/jama.298.16.1888
   Boulle A, 2008, B WORLD HEALTH ORGAN, V86, P678, DOI 10.2471/BLT.07.045294
   Chaix ML, 2005, PEDIATR INFECT DIS J, V24, P1072, DOI 10.1097/01.inf.0000190413.88671.92
   Ciaranello AL, 2009, CLIN INFECT DIS, V49, P1915, DOI 10.1086/648079
   Davies MA, 2008, BMC PEDIATR, V8, P0, DOI 10.1186/1471-2431-8-34
   De Baets AJ, 2008, CURR HIV RES, V6, P351, DOI 10.2174/157016208785132491
   Fassinou P, 2004, AIDS, V18, P1905, DOI 10.1097/00002030-200409240-00006
   Germanaud D, 2010, J ANTIMICROB CHEMOTH, V65, P118, DOI 10.1093/jac/dkp412
   Gibb DM, 2003, PEDIATR INFECT DIS J, V22, P56, DOI 10.1097/00006454-200301000-00015
   Gody JC, 2008, JAIDS-J ACQ IMM DEF, V49, P566, DOI 10.1097/QAI.0b013e318183acae
   Gupta RK, 2009, LANCET INFECT DIS, V9, P409, DOI 10.1016/S1473-3099(09)70136-7
   Jaspan HB, 2008, PEDIATR INFECT DIS J, V27, P993, DOI 10.1097/INF.0b013e31817acf7b
   Johnson Victoria A, 2008, TOP HIV MED, V16, P62
   Kabue MM, 2008, AIDS PATIENT CARE ST, V22, P245, DOI 10.1089/apc.2007.0049
   Kantor R, 2009, CLIN INFECT DIS, V49, P454, DOI 10.1086/600396
   Kekitiinwa A, 2008, JAIDS-J ACQ IMM DEF, V49, P384, DOI 10.1097/QAI.0b013e31818cdef5
   Lockman S, 2007, NEW ENGL J MED, V356, P135, DOI 10.1056/NEJMoa062876
   *LOS AL NAT LAB, 2005, HIV SEQ DAT, V0, P0
   Lwembe R, 2007, J MED VIROL, V79, P865, DOI 10.1002/jmv.20912
   Mee P, 2008, AIDS, V22, P1971, DOI 10.1097/QAD.0b013e32830e4cd8
   Müller AD, 2008, PEDIATR INFECT DIS J, V27, P257, DOI 10.1097/INF.0b013e31815b1ad4
   Muller Alexandra D, 2009, CLIN INFECT DIS, V48, Pe3, DOI 10.1086/595553
   Musiime V, 2009, AIDS RES HUM RETROV, V25, P989, DOI 10.1089/aid.2009.0054
   Newell ML, 2004, LANCET, V364, P1236, DOI 10.1016/S0140-6736(04)17140-7
   Pillay V, 2008, AIDS RES HUM RETROV, V24, P1449, DOI 10.1089/aid.2008.0180
   Rouet F, 2006, AIDS, V20, P2315, DOI 10.1097/QAD.0b013e328010943b
   Song R, 2007, PEDIATRICS, V120, PE856, DOI 10.1542/peds.2006-1122
   Sutcliffe CG, 2008, LANCET INFECT DIS, V8, P477, DOI 10.1016/S1473-3099(08)70180-4
   van Griensven J, 2008, BMC PEDIATR, V8, P0, DOI 10.1186/1471-2431-8-39
   Working Group on Antiretroviral Therapy and Medical Management of HIV-Infected Children, 2009, GUID US ANT AG PED H, V0, P1
NR 37
TC 47
Z9 52
U1 0
U2 0
PU LIPPINCOTT WILLIAMS & WILKINS
PI PHILADELPHIA
PA 530 WALNUT ST, PHILADELPHIA, PA 19106-3621 USA
SN 0891-3668
EI 
J9 PEDIATR INFECT DIS J
JI Pediatr. Infect. Dis. J.
PD JAN 15
PY 2011
VL 30
IS 1
BP 52
EP 56
DI 10.1097/INF.0b013e3181ed2af3
PG 5
WC Immunology; Infectious Diseases; Pediatrics
SC Immunology; Infectious Diseases; Pediatrics
GA 697FU
UT WOS:000285498800013
PM 20631647
DA 2024-01-16
ER

PT J
AU Lihana, RW
   Lwembe, RM
   Bi, XQ
   Ochieng, W
   Panikulam, A
   Palakudy, T
   Musoke, R
   Owens, M
   Ishizaki, A
   Okoth, FA
   Songok, EM
   Ichimura, H
AF Lihana, Raphael W.
   Lwembe, Raphael M.
   Bi, Xiuqiong
   Ochieng, Washingtone
   Panikulam, Annie
   Palakudy, Tresa
   Musoke, Rachel
   Owens, Mary
   Ishizaki, Azumi
   Okoth, Frederick A.
   Songok, Elijah M.
   Ichimura, Hiroshi
TI Efficient monitoring of HIV-1 vertically infected children in Kenya on first-line antiretroviral therapy
SO JOURNAL OF CLINICAL VIROLOGY
LA English
DT Article
DE HIV-1; Children; Antiretroviral therapy; Kenya
ID immunodeficiency-virus type-1; resource-limited settings; reverse-transcriptase inhibitor; drug-resistance mutations; fixed-dose combination; cd4 cell count; viral load; virological failure; hiv-1-infected children; disease progression
AB Background: Worldwide access to antiretroviral therapy (ART) in low- and middle-income countries has significantly increased. Although this presents better treatment options for HIV-infected individuals, the challenge of monitoring ART in these settings still remains. Objective: To investigate efficient and cost-effective criteria for assessing ART failure among HIV-1-infected children on first-line ART in resource-limited settings. Study design: Retrospective analysis of 75 HIV-1 vertically infected Kenyan children with a follow-up period of 24 months after initiating ART. Plasma viral load, peripheral CD4(+)T-cell counts and HIV-1 drug-resistance mutations were monitored biannually. Results: Plasma viral load (VL) was suppressed to undetectable level or more than 1.5 log(10) from baseline levels in 53 (70.7%) children within 24 months. VL in the remaining 22 (29.3%) children was not suppressed significantly. Of the 22 children, 21 were infected with HIV-1 strains that developed drug-resistance mutations; 9 within 12 months and 12 between 12 and 24 months. Among the 53 who were successfully treated, VL was suppressed in 33 within 12 months and in 20 between 12 and 24 months. There was no significant difference in VL at baseline and the change of CD4(+)T-cell counts after initiating ART between those treated successfully and the failure groups. Conclusion: After initiating ART, children may require longer times to achieve complete viral suppression. Plasma viral load testing 24 months after initiating ART could be used to differentiate ART failures among HIV-1 vertically infected children in resource-limited settings. Additionally, drug resistance testing, if affordable, would be helpful in identifying those failing therapy and in choosing second-line regimens. (C) 2011 Elsevier B. V. All rights reserved.
C1 [Lihana, Raphael W.; Bi, Xiuqiong; Ishizaki, Azumi; Ichimura, Hiroshi] Kanazawa Univ, Grad Sch Med Sci, Dept Viral Infect & Int Hlth, Kanazawa, Ishikawa 9208640, Japan.
   [Lihana, Raphael W.; Lwembe, Raphael M.; Ochieng, Washingtone; Okoth, Frederick A.; Songok, Elijah M.] Kenya Govt Med Res Ctr, Ctr Virus Res, Nairobi, Kenya.
   [Panikulam, Annie; Palakudy, Tresa; Owens, Mary] Nyumbani Childrens Home, Nairobi, Kenya.
   [Musoke, Rachel] Univ Nairobi, Dept Pediat, Nairobi, Kenya.
C3 Kanazawa University; Kenya Medical Research Institute; University of Nairobi
RP Ichimura, H (通讯作者)，Kanazawa Univ, Grad Sch Med Sci, Dept Viral Infect & Int Hlth, 13-1 Takara Machi, Kanazawa, Ishikawa 9208640, Japan.
EM ichimura@med.kanazawa-u.ac.jp
FU Japan Ministry of Health, Labor and Welfare; Kanazawa University; KEMRI
CR Bendavid E, 2008, ARCH INTERN MED, V168, P1910, DOI 10.1001/archinternmed.2008.1
   Bisson GP, 2006, AIDS, V20, P1613, DOI 10.1097/01.aids.0000238407.00874.dc
   Brindeiro PA, 2002, J CLIN MICROBIOL, V40, P4512, DOI 10.1128/JCM.40.12.4512-4519.2002
   Cambiano V, 2010, AIDS, V24, P1153, DOI 10.1097/QAD.0b013e32833847af
   Chaix ML, 2005, PEDIATR INFECT DIS J, V24, P1072, DOI 10.1097/01.inf.0000190413.88671.92
   Duncombe C, 2005, AIDS, V19, P169, DOI 10.1097/00002030-200501280-00009
   Emmett SD, 2010, JAIDS-J ACQ IMM DEF, V54, P368, DOI 10.1097/QAI.0b013e3181cf4882
   Fassinou P, 2004, AIDS, V18, P1905, DOI 10.1097/00002030-200409240-00006
   Hornberger J, 2007, MED DECIS MAKING, V27, P789, DOI 10.1177/0272989X07306112
   Hosseinipour MC, 2009, AIDS, V23, P1127, DOI 10.1097/QAD.0b013e32832ac34e
   Jlizi A, 2008, ARCH VIROL, V153, P1103, DOI 10.1007/s00705-008-0104-z
   Johnson VA, 2001, J INFECT DIS, V183, P1688, DOI 10.1086/320697
   Judd A, 2007, CLIN INFECT DIS, V45, P918, DOI 10.1086/521167
   Kamya MR, 2007, JAIDS-J ACQ IMM DEF, V46, P187, DOI 10.1097/QAI.0b013e31814278c0
   Lwembe R, 2007, J MED VIROL, V79, P865, DOI 10.1002/jmv.20912
   Lwembe R, 2009, AIDS RES HUM RETROV, V25, P141, DOI 10.1089/aid.2008.0144
   MacArthur RD, 2004, HIV CLIN TRIALS, V5, P361, DOI 10.1310/WEQG-QTHL-DL3X-FTXC
   Machado ES, 2004, J CLIN VIROL, V30, P24, DOI 10.1016/j.jcv.2003.08.001
   Mocroft A, 2003, AIDS, V17, P1741, DOI 10.1097/00002030-200308150-00003
   Moore DM, 2006, JAIDS-J ACQ IMM DEF, V43, P436, DOI 10.1097/01.qai.0000243105.80393.42
   Moore DM, 2008, JAIDS-J ACQ IMM DEF, V49, P477, DOI 10.1097/QAI.0b013e318186eb18
   Mullen J, 2002, J MED VIROL, V68, P299, DOI 10.1002/jmv.10203
   Napravnik S, 2005, JAIDS-J ACQ IMM DEF, V40, P34, DOI 10.1097/01.qai.0000174929.87015.d6
   Ndembi N, 2004, JAIDS-J ACQ IMM DEF, V37, P1641, DOI 10.1097/00126334-200412150-00019
   OBrien DP, 2006, AIDS, V20, P1955, DOI 10.1097/01.aids.0000247117.66585.ce
   OBrien WA, 1996, NEW ENGL J MED, V334, P426, DOI 10.1056/NEJM199602153340703
   Parkin NT, 2000, AIDS, V14, P2877, DOI 10.1097/00002030-200012220-00009
   Petersen ML, 2008, AIDS, V22, P2097, DOI 10.1097/QAD.0b013e32830f97e2
   Phillips AN, 2008, LANCET, V371, P1443, DOI 10.1016/S0140-6736(08)60624-8
   Reddi Anand, 2007, BMC PEDIATR, V7, P13, DOI 10.1186/1471-2431-7-13
   Shearer WT, 1997, NEW ENGL J MED, V336, P1337, DOI 10.1056/NEJM199705083361901
   Sivapalasingam S, 2009, PLOS ONE, V4, P0, DOI 10.1371/journal.pone.0006828
   Songok EM, 2004, AIDS RES HUM RETROV, V20, P255, DOI 10.1089/088922204773004996
   Sungkanuparph S, 2007, CLIN INFECT DIS, V44, P447, DOI 10.1086/510745
   Tee KK, 2006, MED MICROBIOL IMMUN, V195, P107, DOI 10.1007/s00430-005-0010-x
   Troyer RM, 2008, AIDS RES HUM RETROV, V24, P235, DOI 10.1089/aid.2007.0138
   Valdez H, 2002, AIDS, V16, P1859, DOI 10.1097/00002030-200209270-00002
   Wainberg MA, 1998, JAMA-J AM MED ASSOC, V279, P1977, DOI 10.1001/jama.279.24.1977
   World Health Organization, 2010, REC PUBL HLTH APPR 2, V0, P0
   World Health Organization (WHO) Joint United Nations Programme on HIV/AIDS (UNAIDS) United Nations Childrens Fund (UNICEF), 2009, UN ACC PROGR REP 200, V0, P0
   Yeni PG, 2002, JAMA-J AM MED ASSOC, V288, P222, DOI 10.1001/jama.288.2.222
NR 42
TC 6
Z9 6
U1 0
U2 1
PU ELSEVIER SCIENCE BV
PI AMSTERDAM
PA PO BOX 211, 1000 AE AMSTERDAM, NETHERLANDS
SN 1386-6532
EI 
J9 J CLIN VIROL
JI J. Clin. Virol.
PD OCT 15
PY 2011
VL 52
IS 2
BP 123
EP 128
DI 10.1016/j.jcv.2011.06.014
PG 6
WC Virology
SC Virology
GA 828WS
UT WOS:000295535500012
PM 21798798
DA 2024-01-16
ER

PT J
AU Nouhin, J
   Donchai, T
   Khanh, THH
   Ken, S
   Kamkorn, J
   Ton, T
   Ayouba, A
   Peeters, M
   Chaix, ML
   Truong, XL
   Nerrienet, E
   Ngo-Giang-Huong, N
AF Nouhin, Janin
   Donchai, Tawee
   Khanh Thu Huynh Hoang
   Ken, Sreymom
   Kamkorn, Jiraporn
   Ton Tran
   Ayouba, Ahidjo
   Peeters, Martine
   Chaix, Marie-Laure
   Truong Xuan Lien
   Nerrienet, Eric
   Ngo-Giang-Huong, Nicole
TI Natural polymorphisms of HIV-1 CRF01_AE integrase coding region in ARV-naive individuals in Cambodia, Thailand and Vietnam: An ANRS AC12 working group study
SO INFECTION GENETICS AND EVOLUTION
LA English
DT Article
DE HIV-1 integrase; Resistance mutations; Antiretroviral naive; South East Asia
ID virus type-1 integrase; optimized background therapy; in-vitro; genetic analyses; inhibitors; resistance; raltegravir; mutations; infection; replication
AB The HIV integrase enzyme is essential for the HIV life cycle as it mediates integration of HIV-1 proviral DNA into the infected cell's genome. Recently, the development of drugs capable of inhibiting integrase has provided major new options for HIV-infected, treatment-experienced patients with multidrug resistant virus, as well treatment-naive patients. More than 40 amino acid substitutions within integrase have been described as associated mostly with resistance of HIV B-subtypes to currently available integrase inhibitors (INIs). We have analyzed the natural polymorphisms of the integrase coding region in 87 anti retroviral-naive subjects (32 from Cambodia, 37 from Thailand and 18 from Vietnam) infected with CRF01_AE virus, the predominant HIV-1 strain circulating in Southeast Asia. The 864 bp integrase coding region was sequenced using the ANRS consensus sequencing technique from plasma samples, and amino acid results were interpreted for drug resistance according to the ANRS (Updated July 2009, version 18) and Stanford algorithms (Version November 6, 2009). Alignment of the 87 amino acid sequences against the 2004 Los Alamos HIV-1 clade B consensus sequence showed that overall, 119 of 288 (41.3%) amino acid positions presented at least one polymorphism each. Substitutions found in >60% of study subjects occurred at: K14, A21, V31, S39,172, T112, T124, T125, G134, 1135, K136, D167, V201, L234 and S283. Also, new amino acid substitutions of as yet unknown significance were identified: E152K/H, S153F/L, N1551 and E157G. None of the known integrase resistance mutations were observed, except E157Q found in one Cambodian subject (1.1%, CI 95% 0.02-6.3%). The clinical impact of this substitution on resistance of B and nonB-viruses to the licensed INI raltegravir is unclear. If this substitution is confirmed to compromise the virologic response to raltegravir, further studies will be needed to better assess the prevalence of this substitution among CRF01_AE virus. (C) 2010 Elsevier B.V. All rights reserved.
C1 [Ngo-Giang-Huong, Nicole] Chiang Mai Univ, Dept Med Technol, Fac Associated Med Sci, Inst Rech Dev PHPT U174, Chiang Mai 50200, Thailand.
   [Donchai, Tawee; Kamkorn, Jiraporn; Ngo-Giang-Huong, Nicole] Inst Rech Dev U174 PHPT, Marseille, France.
   [Nouhin, Janin; Ken, Sreymom; Nerrienet, Eric] Inst Pasteur Cambodge, Lab VIH Hepatites, Phnom Penh, Cambodia.
   [Khanh Thu Huynh Hoang; Ton Tran; Truong Xuan Lien] Inst Pasteur Ho Chi Minh Ville, Ho Chi Minh City, Vietnam.
   [Ayouba, Ahidjo; Peeters, Martine] Univ Montpellier I, Montpellier, France.
   [Ayouba, Ahidjo; Peeters, Martine] IR, UMR145, Montpellier, France.
   [Chaix, Marie-Laure] Univ Paris 05, Hop Necker, APHP, EA 3620, Paris, France.
   [Ngo-Giang-Huong, Nicole] Harvard Univ, Sch Publ Hlth, Boston, MA 02115 USA.
C3 Chiang Mai University; Le Reseau International des Instituts Pasteur (RIIP); Institut Pasteur Cambodia; Universite de Montpellier; Assistance Publique Hopitaux Paris (APHP); Hopital Universitaire Ambroise-Pare - APHP; Universite Paris Cite; Hopital Universitaire Necker-Enfants Malades - APHP; Harvard University; Harvard T.H. Chan School of Public Health
RP Ngo-Giang-Huong, N (通讯作者)，Chiang Mai Univ, Dept Med Technol, Fac Associated Med Sci, Inst Rech Dev PHPT U174, Inthawaroros Rd, Chiang Mai 50200, Thailand.
EM njanin@pasteur-kh.org; tawee@phpt.org; hhkthu@gmail.com; ksreymom@pasteur-kh.org; jiraporn@phpt.org; trantonlx@yahoo.com; ahidjo.ayouba@mpl.ird.fr; martine.peeters@mpl.ird.fr; marie-laure.chaix@nck.ap-hop-paris.fr; truongxuanlien@gmail.com; enerrienet@pasteur-kh.org; nicole@phpt.org
FU Agence Nationale de Recherches sur le Sida et les Hepatites Virales (ANRS)
CR Ananworanich J, 2008, JAIDS-J ACQ IMM DEF, V49, P151, DOI 10.1097/QAI.0b013e318183a96d
   Ayouba A, 2009, AIDS RES HUM RETROV, V25, P1193, DOI 10.1089/aid.2009.0142
   Ceccherini-Silberstein F, 2007, ANTIVIR THER, V12, P0
   Ceccherini-Silberstein F, 2010, J ANTIMICROB CHEMOTH, V65, P2305, DOI 10.1093/jac/dkq326
   Ceccherini-Silberstein F, 2009, AIDS REV, V11, P17
   Cooper DA, 2008, NEW ENGL J MED, V359, P355, DOI 10.1056/NEJMoa0708978
   ENGELMAN A, 1992, J VIROL, V66, P6361, DOI 10.1128/JVI.66.11.6361-6369.1992
   Eshleman SH, 2009, AIDS RES HUM RETROV, V25, P343, DOI 10.1089/aid.2008.0236
   Garrido C, 2010, J ANTIMICROB CHEMOTH, V65, P320, DOI 10.1093/jac/dkp423
   Hazuda DJ, 2000, SCIENCE, V287, P646, DOI 10.1126/science.287.5453.646
   Hazuda DJ, 2004, SCIENCE, V305, P528, DOI 10.1126/science.1098632
   Herring BL, 2004, AIDS RES HUM RETROV, V20, P1010, DOI 10.1089/aid.2004.20.1010
   Janin N, 2009, AIDS RES HUM RETROV, V25, P543, DOI 10.1089/aid.2008.0305
   Buzón MJ, 2010, AIDS, V24, P17, DOI 10.1097/QAD.0b013e328331c81e
   Lallemant M, 2010, CLIN INFECT DIS, V50, P898, DOI 10.1086/650745
   Lataillade M, 2007, ANTIVIR THER, V12, P563
   LEAVITT AD, 1993, J BIOL CHEM, V268, P2113
   Lee DJ, 2004, J VIROL, V78, P5835, DOI 10.1128/JVI.78.11.5835-5847.2004
   Low A, 2009, ANTIMICROB AGENTS CH, V53, P4275, DOI 10.1128/AAC.00397-09
   Lu R, 2005, J VIROL, V79, P10356, DOI 10.1128/JVI.79.16.10356-10368.2005
   Lu R, 2005, J VIROL, V79, P2493, DOI 10.1128/JVI.79.4.2493-2505.2005
   Ly N, 2005, AIDS RES HUM RETROV, V21, P971, DOI 10.1089/aid.2005.21.971
   Malet I, 2008, ANTIMICROB AGENTS CH, V52, P1351, DOI 10.1128/AAC.01228-07
   Mckee CJ, 2008, J BIOL CHEM, V283, P31802, DOI 10.1074/jbc.M805843200
   Menu E, 1999, J ACQ IMMUN DEF SYND, V20, P481, DOI 10.1097/00042560-199904150-00011
   Michel F, 2009, EMBO J, V28, P980, DOI 10.1038/emboj.2009.41
   Myers RE, 2008, J VIROL, V82, P9228, DOI 10.1128/JVI.01535-07
   Nguyen THL, 2003, AIDS RES HUM RETROV, V19, P925, DOI 10.1089/088922203322493111
   Pommier Y, 2005, NAT REV DRUG DISCOV, V4, P236, DOI 10.1038/nrd1660
   Rhee SY, 2008, RETROVIROLOGY, V5, P0, DOI 10.1186/1742-4690-5-74
   Rouet F, 2007, JAIDS-J ACQ IMM DEF, V45, P380, DOI 10.1097/QAI.0b013e3180640cf5
   Sayasith K, 2000, MOL CELLS, V10, P525, DOI 10.1007/s10059-000-0525-3
   Skinner LM, 1998, J ACQ IMMUN DEF SYND, V19, P99, DOI 10.1097/00042560-199810010-00001
   Steigbigel RT, 2008, NEW ENGL J MED, V359, P339, DOI 10.1056/NEJMoa0708975
   Steigbigel RT, 2010, CLIN INFECT DIS, V50, P605, DOI 10.1086/650002
   Thompson JD, 1997, NUCLEIC ACIDS RES, V25, P4876, DOI 10.1093/nar/25.24.4876
   van Hal SJ, 2009, RETROVIROLOGY, V6, P0, DOI 10.1186/1742-4690-6-12
   Van Maele B, 2005, AIDS REV, V7, P26
NR 38
TC 18
Z9 18
U1 0
U2 2
PU ELSEVIER SCIENCE BV
PI AMSTERDAM
PA PO BOX 211, 1000 AE AMSTERDAM, NETHERLANDS
SN 1567-1348
EI 1567-7257
J9 INFECT GENET EVOL
JI Infect. Genet. Evol.
PD JAN 15
PY 2011
VL 11
IS 1
BP 38
EP 43
DI 10.1016/j.meegid.2010.10.014
PG 6
WC Infectious Diseases
SC Infectious Diseases
GA 711AT
UT WOS:000286558800006
PM 21094281
DA 2024-01-16
ER

PT J
AU Razonable, RR
AF Razonable, Raymund R.
TI Antiviral Drugs for Viruses Other Than Human Immunodeficiency Virus
SO MAYO CLINIC PROCEEDINGS
LA English
DT Article
ID chronic hepatitis-b; progressive multifocal leukoencephalopathy; herpes-simplex-virus; positive chronic hepatitis; alpha-2a plus ribavirin; tenofovir disoproxil fumarate; acute interstitial nephritis; recurrent genital herpes; congo hemorrhagic-fever; hiv-infected patients
AB Most viral diseases, with the exception of those caused by human Immunodeficiency virus, are self-limited illnesses that do not require specific antiviral therapy. The currently available antiviral drugs target 3 main groups of viruses: herpes, hepatitis, and Influenza viruses. With the exception of the antisense molecule fomivirsen, all antiherpes drugs inhibit viral replication by serving as competitive substrates for viral DNA polymerase. Drugs for the treatment of influenza inhibit the ion channel M-2 protein or the enzyme neuraminidase. Combination therapy with interferon-a and ribavirin remains the backbone treatment for chronic hepatitis C; the addition of serine protease inhibitors improves the treatment outcome of patients infected with hepatitis C virus genotype 1. Chronic hepatitis B can be treated with Interferon or a combination of nucleos(t)ide analogues. Notably, almost all the nucleos(t) ide analogues for the treatment of chronic hepatitis B possess anti human immunodeficiency virus properties, and they Inhibit replication of hepatitis B virus by serving as competitive substrates for its DNA polymerase. Some antiviral drugs possess multiple potential clinical applications, such as ribavirin for the treatment of chronic hepatitis C and respiratory syncytial virus and cidofovir for the treatment of cytomegalovirus and other DNA viruses. Drug resistance is an emerging threat to the clinical utility of antiviral drugs. The major mechanisms for drug resistance are mutations In the viral DNA polymerase gene or in genes that encode for the viral kinases required for the activation of certain drugs such as acyclovir and ganciclovir. Widespread antiviral resistance has limited the clinical utility of M2 inhibitors for the prevention and treatment of Influenza infections. This article provides an overview of clinically available antiviral drugs for the primary care physician, with a special focus on pharmacology, clinical uses, and adverse effects.
C1 Mayo Clin, Div Infect Dis, Rochester, MN 55905 USA.
C3 Mayo Clinic
RP Razonable, RR (通讯作者)，Mayo Clin, Div Infect Dis, 200 1st St SW, Rochester, MN 55905 USA.
EM razonable.raymund@mayo.edu
CR Acosta EP, 1997, ANN PHARMACOTHER, V31, P185, DOI 10.1177/106002809703100211
   Agesta N, 2002, DERMATOLOGY, V205, P300, DOI 10.1159/000065841
   Alberti A, 2005, J HEPATOL, V42, P615, DOI 10.1016/j.jhep.2005.03.003
   Ambati J, 1999, BRIT J OPHTHALMOL, V83, P1153, DOI 10.1136/bjo.83.10.1153
   AMOS RJ, 1983, LANCET, V1, P242
   [Anonymous], 2004, AM J TRANSPLANT, V4 Suppl 10, P66
   Åsberg A, 2007, AM J TRANSPLANT, V7, P2106, DOI 10.1111/j.1600-6143.2007.01910.x
   AVERBUCH SD, 1984, NEW ENGL J MED, V310, P32, DOI 10.1056/NEJM198401053100107
   Bacon BR, 2011, NEW ENGL J MED, V364, P1207, DOI 10.1056/NEJMoa1009482
   Bacon TH, 2003, CLIN MICROBIOL REV, V16, P114, DOI 10.1128/CMR.16.1.114-128.2003
   BACON TH, 1995, ANTIMICROB AGENTS CH, V39, P1599, DOI 10.1128/AAC.39.7.1599
   BALFOUR HH, 1990, J PEDIATR-US, V116, P633, DOI 10.1016/S0022-3476(05)81618-X
   Balfour HH, 1996, ANTIMICROB AGENTS CH, V40, P2721, DOI 10.1128/AAC.40.12.2721
   BEAN B, 1985, J INFECT DIS, V151, P362, DOI 10.1093/infdis/151.2.362
   BEAUFILS H, 1990, LANCET, V336, P755, DOI 10.1016/0140-6736(90)92253-E
   Belfort R, 2002, AM J OPHTHALMOL, V133, P467
   Betts R F, 1989, SEMIN RESPIR INFECT, V4, P304
   Brok J, 2010, COCHRANE DB SYST REV, V0, P0, DOI DOI 10.1002/14651858.CD005445.pub2
   Brown F, 1999, CLIN PHARMACOKINET, V37, P167, DOI 10.2165/00003088-199937020-00005
   Bryant P, 2001, PEDIATR INFECT DIS J, V20, P1083, DOI 10.1097/00006454-200111000-00016
   BUCK ML, 1993, ANN PHARMACOTHER, V27, P1458, DOI 10.1177/106002809302701208
   Caldés A, 2009, ANTIMICROB AGENTS CH, V53, P4816, DOI 10.1128/AAC.00085-09
   Carrat F, 2004, JAMA-J AM MED ASSOC, V292, P2839, DOI 10.1001/jama.292.23.2839
   Cernik C, 2008, ARCH INTERN MED, V168, P1137, DOI 10.1001/archinte.168.11.1137
   Cesaro S, 2009, CLIN INFECT DIS, V49, P233, DOI 10.1086/599829
   Cha S, 2005, TRANSPL INFECT DIS, V7, P158, DOI 10.1111/j.1399-3062.2005.00099.x
   Chacko M, 2007, CUTIS, V80, P77
   Chan HLY, 2007, ANN INTERN MED, V147, P745, DOI 10.7326/0003-4819-147-11-200712040-00183
   Cherrington JM, 1998, J INFECT DIS, V178, P1821, DOI 10.1086/314487
   Chong HT, 2001, ANN NEUROL, V49, P810, DOI 10.1002/ana.1062
   CHRISP P, 1991, DRUGS, V41, P104, DOI 10.2165/00003495-199141010-00009
   Chung RT, 2004, NEW ENGL J MED, V351, P451, DOI 10.1056/NEJMoa032653
   COREY L, 1983, ANN INTERN MED, V98, P914, DOI 10.7326/0003-4819-98-6-914
   Cundy KC, 1999, CLIN PHARMACOKINET, V36, P127, DOI 10.2165/00003088-199936020-00004
   Dando TM, 2003, DRUGS, V63, P2215, DOI 10.2165/00003495-200363200-00007
   Danve-Szatanek C, 2004, J CLIN MICROBIOL, V42, P242, DOI 10.1128/JCM.42.1.242-249.2004
   De Clercq E, 2004, BIOCHEM PHARMACOL, V68, P2301, DOI 10.1016/j.bcp.2004.07.039
   De Clercq E, 2004, J CLIN VIROL, V30, P115, DOI 10.1016/j.jcv.2004.02.009
   de Jong MD, 2005, NEW ENGL J MED, V353, P2667, DOI 10.1056/NEJMoa054512
   DECLERCQ E, 1993, J ANTIMICROB CHEMOTH, V32, P121
   Delaney WE, 2007, J ANTIMICROB CHEMOTH, V59, P827, DOI 10.1093/jac/dkl551
   Dharan NJ, 2009, JAMA-J AM MED ASSOC, V301, P1034, DOI 10.1001/jama.2009.294
   DIENSTAG JL, 1995, NEW ENGL J MED, V333, P1657, DOI 10.1056/NEJM199512213332501
   Dienstag JL, 1999, NEW ENGL J MED, V341, P1256, DOI 10.1056/NEJM199910213411702
   Dieperink E, 2000, AM J PSYCHIAT, V157, P867, DOI 10.1176/appi.ajp.157.6.867
   DREW WL, 1995, NEW ENGL J MED, V333, P615, DOI 10.1056/NEJM199509073331002
   DURAND JM, 1991, LANCET, V338, P1268
   Eid AJ, 2008, CLIN TRANSPLANT, V22, P162, DOI 10.1111/j.1399-0012.2007.00761.x
   Einsele H, 2006, BLOOD, V107, P3002, DOI 10.1182/blood-2005-09-3786
   Ernst ME, 1998, ANN PHARMACOTHER, V32, P111, DOI 10.1345/aph.17135
   ERON LJ, 1986, NEW ENGL J MED, V315, P1059, DOI 10.1056/NEJM198610233151704
   FARCI P, 1994, NEW ENGL J MED, V330, P88, DOI 10.1056/NEJM199401133300202
   Farci P, 2004, GASTROENTEROLOGY, V126, P1740, DOI 10.1053/j.gastro.2004.03.017
   Faro S, 1998, INFECT DIS OBSTET GYNECOL, V6, P38, DOI 10.1155/S1064744998000088
   FISHERHOCH SP, 1995, LANCET, V346, P472, DOI 10.1016/S0140-6736(95)91323-8
   Foote BS, 2011, ANN PHARMACOTHER, V45, P1085, DOI 10.1345/aph.1P744
   FRANK KB, 1984, J BIOL CHEM, V259, P1566
   Freund B, 1999, DRUG SAFETY, V21, P267, DOI 10.2165/00002018-199921040-00003
   Fried MW, 2002, NEW ENGL J MED, V347, P975, DOI 10.1056/NEJMoa020047
   Gallant JE, 2003, CLIN INFECT DIS, V37, P944, DOI 10.1086/378068
   Gane E, 1997, LANCET, V350, P1729, DOI 10.1016/S0140-6736(97)05535-9
   Garvey L, 2006, AIDS, V20, P791, DOI 10.1097/01.aids.0000216390.83351.87
   Gaur AH, 2010, NEW ENGL J MED, V362, P88, DOI 10.1056/NEJMc0910893
   Geschwind MD, 2001, J NEUROVIROL, V7, P353
   Ghany MG, 2009, HEPATOLOGY, V49, P1335, DOI 10.1002/hep.22759
   Gill KS, 1996, CLIN PHARMACOKINET, V31, P1, DOI 10.2165/00003088-199631010-00001
   Gish RG, 2006, J ANTIMICROB CHEMOTH, V57, P8, DOI 10.1093/jac/dki405
   Gitman MD, 2007, EXPERT OPIN DRUG SAF, V6, P155, DOI 10.1517/14740338.6.2.155
   Gluud LL, 2009, AM J GASTROENTEROL, V104, P2335, DOI 10.1038/ajg.2009.311
   Gravenstein S, 2001, DRUG SAFETY, V24, P1113, DOI 10.2165/00002018-200124150-00003
   Grillone LR, 2001, DRUG TODAY, V37, P245, DOI 10.1358/dot.2001.37.4.620590
   Grim SA, 2003, ANN PHARMACOTHER, V37, P849, DOI 10.1345/aph.1C388
   Gupta R, 2007, LANCET, V370, P2127, DOI 10.1016/S0140-6736(07)61908-4
   Gupta SK, 2008, AIDS PATIENT CARE ST, V22, P99, DOI 10.1089/apc.2007.0052
   Hadziyannis SJ, 2003, NEW ENGL J MED, V348, P800, DOI 10.1056/NEJMoa021812
   Hadziyannis SJ, 2005, NEW ENGL J MED, V352, P2673, DOI 10.1056/NEJMoa042957
   HARIA M, 1995, DRUGS, V50, P873, DOI 10.2165/00003495-199550050-00007
   Hatakeyama S, 2007, JAMA-J AM MED ASSOC, V297, P1435, DOI 10.1001/jama.297.13.1435
   HAYDEN FG, 1991, ANTIMICROB AGENTS CH, V35, P1741, DOI 10.1128/AAC.35.9.1741
   HAYDEN FG, 1992, CURR TOP MICROBIOL, V176, P119
   Heathcote EJ, 2000, NEW ENGL J MED, V343, P1673, DOI 10.1056/NEJM200012073432302
   Helldén A, 2006, J ANTIMICROB CHEMOTH, V57, P945, DOI 10.1093/jac/dkl067
   Hézode C, 2009, NEW ENGL J MED, V360, P1839, DOI 10.1056/NEJMoa0807650
   Higgins RR, 2009, J CLIN VIROL, V44, P91, DOI 10.1016/j.jcv.2008.10.001
   Highleyman L, 1998, BETA, V29, P31
   HONKOOP P, 1995, LANCET, V346, P1156, DOI 10.1016/S0140-6736(95)91829-9
   Huang SS, 1998, J NEUROVIROL, V4, P324, DOI 10.3109/13550289809114533
   HUGGINS JW, 1991, J INFECT DIS, V164, P1119, DOI 10.1093/infdis/164.6.1119
   Humar A, 2009, AM J TRANSPLANT, V9, PS78, DOI 10.1111/j.1600-6143.2009.02897.x
   Jabs DA, 1998, ANTIMICROB AGENTS CH, V42, P2240, DOI 10.1128/AAC.42.9.2240
   Jacobson IM, 2011, NEW ENGL J MED, V364, P2405, DOI 10.1056/NEJMoa1012912
   JACOBSON MA, 1993, J INFECT DIS, V168, P444, DOI 10.1093/infdis/168.2.444
   Jaeckel E, 2001, NEW ENGL J MED, V345, P1452, DOI 10.1056/NEJMoa011232
   Janssen HLA, 2005, LANCET, V365, P123, DOI 10.1016/S0140-6736(05)17701-0
   Johnson MA, 1999, CLIN PHARMACOKINET, V36, P41, DOI 10.2165/00003088-199936010-00004
   Jones R, 2006, INT J CLIN PRACT, V60, P1295, DOI 10.1111/j.1742-1241.2006.01143.x
   Kapitsinou Pinelopi P, 2008, J MED CASE REP, V2, P94, DOI 10.1186/1752-1947-2-94
   Kazory A, 2007, J ANTIMICROB CHEMOTH, V60, P193, DOI 10.1093/jac/dkm143
   Kearney BP, 2004, CLIN PHARMACOKINET, V43, P595, DOI 10.2165/00003088-200443090-00003
   Kendle JB, 1998, ANN PHARMACOTHER, V32, P1181, DOI 10.1345/aph.17312
   Khazeni N, 2009, ANN INTERN MED, V151, P464, DOI 10.7326/0003-4819-151-7-200910060-00143
   Khoury JA, 2006, AM J TRANSPLANT, V6, P2134, DOI 10.1111/j.1600-6143.2006.01413.x
   Kidd IM, 2009, LANCET, V374, P1036, DOI 10.1016/S0140-6736(09)61528-2
   Kilgore PE, 1997, CLIN INFECT DIS, V24, P718, DOI 10.1093/clind/24.4.718
   Kim JW, 2006, ANN PHARMACOTHER, V40, P472, DOI 10.1345/aph.1G027
   Kiso M, 2004, LANCET, V364, P759, DOI 10.1016/S0140-6736(04)16934-1
   Knowles SR, 2003, CLIN INFECT DIS, V37, P1139, DOI 10.1086/378304
   Kopp T, 2002, BRIT J DERMATOL, V147, P134, DOI 10.1046/j.1365-2133.2002.04747.x
   Kottke MD, 2006, J AM ACAD DERMATOL, V55, P533, DOI 10.1016/j.jaad.2006.01.007
   Kotton CN, 2010, TRANSPLANTATION, V89, P779, DOI 10.1097/TP.0b013e3181cee42f
   KRAMER TH, 1990, ANTIMICROB AGENTS CH, V34, P489, DOI 10.1128/AAC.34.3.489
   Krumbholz A, 2009, J GEN VIROL, V90, P900, DOI 10.1099/vir.2008.007260-0
   Lai CL, 2007, NEW ENGL J MED, V357, P2576, DOI 10.1056/NEJMoa066422
   Lai CL, 1998, NEW ENGL J MED, V339, P61, DOI 10.1056/NEJM199807093390201
   LALEZARI JP, 1994, J INFECT DIS, V170, P570, DOI 10.1093/infdis/170.3.570
   Lamoth F, 2008, ANTIVIR THER, V13, P1001
   Lanier R, 2010, VIRUSES-BASEL, V2, P2740, DOI 10.3390/v2122740
   Lau GKK, 2005, NEW ENGL J MED, V352, P2682, DOI 10.1056/NEJMoa043470
   Le QM, 2005, NATURE, V437, P1108, DOI 10.1038/4371108a
   Lea AP, 1996, DRUGS, V52, P225, DOI 10.2165/00003495-199652020-00006
   Len O, 2008, CLIN INFECT DIS, V46, P20, DOI 10.1086/523590
   Leung DT, 2000, DRUGS, V60, P1329, DOI 10.2165/00003495-200060060-00007
   LEVENSON JL, 1993, AM J GASTROENTEROL, V88, P760
   Lim SG, 2006, ARCH INTERN MED, V166, P49, DOI 10.1001/archinte.166.1.49
   Lok ASF, 2009, HEPATOLOGY, V50, P661, DOI 10.1002/hep.23190
   LOR E, 1994, ANN PHARMACOTHER, V28, P1035, DOI 10.1177/106002809402800908
   Lowance D, 1999, NEW ENGL J MED, V340, P1462, DOI 10.1056/NEJM199905133401903
   LUBY JP, 1984, J INFECT DIS, V150, P1, DOI 10.1093/infdis/150.1.1
   Malvy D, 2005, CLIN INFECT DIS, V41, P320, DOI 10.1086/431585
   Manns MP, 2001, LANCET, V358, P958, DOI 10.1016/S0140-6736(01)06102-5
   Marcellin P, 2004, NEW ENGL J MED, V351, P1206, DOI 10.1056/NEJMoa040431
   Marcellin P, 2005, J VIRAL HEPATITIS, V12, P333, DOI 10.1111/j.1365-2893.2005.00599.x
   Marcellin P, 2003, NEW ENGL J MED, V348, P808, DOI 10.1056/NEJMoa020681
   Mardani M, 2003, CLIN INFECT DIS, V36, P1613, DOI 10.1086/375058
   Marra CM, 2002, AIDS, V16, P1791, DOI 10.1097/00002030-200209060-00012
   Martin DF, 2002, NEW ENGL J MED, V346, P1119, DOI 10.1056/NEJMoa011759
   Matthews SJ, 2006, CLIN THER, V28, P184, DOI 10.1016/j.clinthera.2006.02.012
   MCCORMICK JB, 1986, NEW ENGL J MED, V314, P20, DOI 10.1056/NEJM198601023140104
   McHutchison JG, 2009, NEW ENGL J MED, V360, P1827, DOI 10.1056/NEJMoa0806104
   McJunkin JE, 1997, PEDIATRICS, V99, P261, DOI 10.1542/peds.99.2.261
   Midturi J, 2004, CLIN INFECT DIS, V39, P1724, DOI 10.1086/425746
   Muller MP, 2007, PHARMACOTHERAPY, V27, P494, DOI 10.1592/phco.27.4.494
   Musselman DL, 2001, NEW ENGL J MED, V344, P961, DOI 10.1056/NEJM200103293441303
   Nichols WG, 2000, J CLIN VIROL, V16, P25
   NILSEN AE, 1982, LANCET, V2, P571
   Pawlotsky JM, 2007, GASTROENTEROLOGY, V132, P1979, DOI 10.1053/j.gastro.2007.03.116
   Paya C, 2004, AM J TRANSPLANT, V4, P611, DOI 10.1111/j.1600-6143.2004.00382.x
   Pedder SCJ, 2003, SEMIN LIVER DIS, V23, P19
   Pelaez A, 2009, J HEART LUNG TRANSPL, V28, P67, DOI 10.1016/j.healun.2008.10.008
   Perazella MA, 1999, AM J MED, V106, P459, DOI 10.1016/S0002-9343(99)00041-8
   Pergam SA, 2009, AM J TRANSPLANT, V9, PS108, DOI 10.1111/j.1600-6143.2009.02901.x
   Perry CM, 2001, DRUGS, V61, P2263, DOI 10.2165/00003495-200161150-00013
   Poordad F, 2011, NEW ENGL J MED, V364, P1195, DOI 10.1056/NEJMoa1010494
   Poynard T, 1996, HEPATOLOGY, V24, P778
   PROCHODA K, 1993, NEW ENGL J MED, V329, P1744, DOI 10.1056/NEJM199312023292321
   Razonable Raymund R, 2004, EXPERT REV ANTI INFECT THER, V2, P27, DOI 10.1586/14787210.2.1.27
   Razonable RR, 2002, LIVER TRANSPLANT, V8, P651, DOI 10.1053/jlts.2002.34966
   Razonable RR, 2001, MAYO CLIN PROC, V76, P1171, DOI 10.4065/76.11.1171
   REICHMAN RC, 1984, JAMA-J AM MED ASSOC, V251, P2103, DOI 10.1001/jama.251.16.2103
   Reijnders JGP, 2008, J HEPATOL, V48, P383, DOI 10.1016/j.jhep.2007.12.006
   RENAULT PF, 1987, ARCH INTERN MED, V147, P1577, DOI 10.1001/archinte.147.9.1577
   Rivkin AM, 2004, ANN PHARMACOTHER, V38, P625, DOI 10.1345/aph.1D362
   SALTZMAN R, 1994, ANTIMICROB AGENTS CH, V38, P2454, DOI 10.1128/AAC.38.10.2454
   Santantonio T, 2005, J HEPATOL, V42, P329, DOI 10.1016/j.jhep.2004.11.021
   Sarisky RT, 2003, ARCH VIROL, V148, P1757, DOI 10.1007/s00705-003-0124-7
   Sarrazin C, 2007, GASTROENTEROLOGY, V132, P1767, DOI 10.1053/j.gastro.2007.02.037
   Schmid S, 2007, VIRCHOWS ARCH, V450, P665, DOI 10.1007/s00428-007-0418-3
   Scott LJ, 2009, DRUGS, V69, P1003, DOI 10.2165/00003495-200969080-00005
   Segarra-Newnham M, 2001, ANN PHARMACOTHER, V35, P741
   SEROTA FT, 1982, JAMA-J AM MED ASSOC, V247, P2132, DOI 10.1001/jama.247.15.2132
   Sims KA, 2006, PHARMACOTHERAPY, V26, P1745, DOI 10.1592/phco.26.12.1745
   Snoeck Robert, 2002, CURR OPIN INVESTIG DRUGS, V3, P1561
   Snydman DR, 2008, CLIN INFECT DIS, V46, P28, DOI 10.1086/523589
   Soriano V, 2005, AIDS, V19, P221, DOI 10.1097/01.aids.0000192093.46506.e5
   SPECTOR SA, 1993, J INFECT DIS, V168, P557, DOI 10.1093/infdis/168.3.557
   Spruance SL, 1996, ARCH INTERN MED, V156, P1729, DOI 10.1001/archinte.156.15.1729
   Spruance SL, 1997, JAMA-J AM MED ASSOC, V277, P1374, DOI 10.1001/jama.277.17.1374
   Sugaya N, 2008, CLIN INFECT DIS, V47, P339, DOI 10.1086/589748
   Superti F, 2008, CURR MED CHEM, V15, P900, DOI 10.2174/092986708783955419
   Tappenden P, 2009, HEALTH TECHNOL ASSES, V13, P1, DOI 10.3310/hta13110
   Toro JR, 2003, DERMATOL CLIN, V21, P301, DOI 10.1016/S0733-8635(02)00116-X
   Torriani FJ, 2004, NEW ENGL J MED, V351, P438, DOI 10.1056/NEJMoa040842
   Tseng AL, 1999, ANN PHARMACOTHER, V33, P167, DOI 10.1345/aph.17453
   Valencia I, 2004, NEUROPEDIATRICS, V35, P371, DOI 10.1055/s-2004-830372
   Ventre K, 2007, COCHRANE DB SYST REV, V0, P0, DOI DOI 10.1002/14651858.CD000181.pub3
   Viallard JF, 2007, INFECTION, V35, P33, DOI 10.1007/s15010-006-5103-y
   Wade JR, 2006, BRIT J CLIN PHARMACO, V62, P710, DOI 10.1111/j.1365-2125.2006.02704.x
   WADE JC, 1983, ANN INTERN MED, V98, P921, DOI 10.7326/0003-4819-98-6-921
   WALLACE MR, 1992, ANN INTERN MED, V117, P358, DOI 10.7326/0003-4819-117-5-358
   Ward P, 2005, J ANTIMICROB CHEMOTH, V55, P5, DOI 10.1093/jac/dki018
   Wilhelmus KR, 2008, COCHRANE DB SYST REV, V0, P0, DOI DOI 10.1002/14651858.CD002898.pub3
   Wiltshire H, 2005, CLIN PHARMACOKINET, V44, P495, DOI 10.2165/00003088-200544050-00003
   Wolf DL, 2003, J CLIN PHARMACOL, V43, P43, DOI 10.1177/0091270002239705
   WONG DKH, 1993, ANN INTERN MED, V119, P312, DOI 10.7326/0003-4819-119-4-199308150-00011
   Wong SN, 2006, HEPATOLOGY, V44, P309, DOI 10.1002/hep.21307
   Wood MJ, 1996, CLIN INFECT DIS, V22, P341, DOI 10.1093/clinids/22.2.341
   Zeuzem S, 2000, NEW ENGL J MED, V343, P1666, DOI 10.1056/NEJM200012073432301
   Zeuzem S, 2003, SEMIN LIVER DIS, V23, P23
   Zeuzem S, 2011, NEW ENGL J MED, V364, P2417, DOI 10.1056/NEJMoa1013086
   Zhou XJ, 2009, J CLIN PHARMACOL, V49, P725, DOI 10.1177/0091270009333555
   Zimmermann AE, 2006, CLIN INFECT DIS, V42, P283, DOI 10.1086/499048
   Zuckerman R, 2009, AM J TRANSPLANT, V9, PS104, DOI 10.1111/j.1600-6143.2009.02900.x
NR 202
TC 148
Z9 196
U1 0
U2 19
PU ELSEVIER SCIENCE INC
PI NEW YORK
PA STE 800, 230 PARK AVE, NEW YORK, NY 10169 USA
SN 0025-6196
EI 1942-5546
J9 MAYO CLIN PROC
JI Mayo Clin. Proc.
PD OCT 15
PY 2011
VL 86
IS 10
BP 1009
EP 1026
DI 10.4065/mcp.2011.0309
PG 18
WC Medicine, General & Internal
SC General & Internal Medicine
GA 830NS
UT WOS:000295664300012
PM 21964179
DA 2024-01-16
ER

PT J
AU Gupta, S
   Vingerhoets, J
   Fransen, S
   Tambuyzer, L
   Azijn, H
   Frantzell, A
   Paredes, R
   Coakley, E
   Nijs, S
   Clotet, B
   Petropoulos, CJ
   Schapiro, J
   Huang, W
   Picchio, G
AF Gupta, Soumi
   Vingerhoets, Johan
   Fransen, Signe
   Tambuyzer, Lotke
   Azijn, Hilde
   Frantzell, Arne
   Paredes, Roger
   Coakley, Eoin
   Nijs, Steven
   Clotet, Bonaventura
   Petropoulos, Christos J.
   Schapiro, Jonathan
   Huang, Wei
   Picchio, Gaston
TI Connection Domain Mutations in HIV-1 Reverse Transcriptase Do Not Impact Etravirine Susceptibility and Virologic Responses to Etravirine-Containing Regimens
SO ANTIMICROBIAL AGENTS AND CHEMOTHERAPY
LA English
DT Article
ID immunodeficiency-virus type-1; experienced hiv-1-infected patients; placebo-controlled trial; inhibitor resistance; angstrom resolution; tmc125 etravirine; crystal-structure; drug-resistance; dual resistance; double-blind
AB Connection domain mutations (CDMs) in HIV-1 reverse transcriptase (RT) alter susceptibility to some nucleoside/nonnucleoside RT inhibitors (NRTIs/NNRTIs). Their effects on susceptibility and virologic responses to etravirine were analyzed. Seventeen CDMs were evaluated: L283I, E312Q, G333D, G333E, G335C, G335D, N348I, A360I, A360T, A360V, V365I, T369I, A371V, A376S, I393L, E399D, and E399G. CDM prevalence and effects on virologic responses were analyzed retrospectively using clinical data. The effects on etravirine susceptibility were assessed in clinical samples and confirmed using site-directed mutants. The most prevalent CDMs (> 10%) were A371V, E399D, A376S, N348I, A360T, G333E, and L283I. CDM presence was positively correlated with thymidine analogue-associated mutations, but not with NNRTI resistance-associated mutations (RAMs). The presence or number of CDMs did not significantly reduce etravirine susceptibility, although small reductions were seen in samples with G333D, N348I, A360V, T369I, and A376S. N348I, E399G, and N348I/T369I were associated with reduced etravirine susceptibility when present with K103N, L100I, or Y181C. N348I or T369I was associated with reduced etravirine susceptibility when present with K101P or K103R/ V179D. Virologic responses to an etravirine-containing regimen were slightly diminished when G333D, G335D, or A376S was present, but this was not confirmed in subgroups with higher baseline resistance or without etravirine RAMs. CDMs alone do not confer substantial reductions in etravirine susceptibility but can further reduce etravirine susceptibility in combination with certain NNRTI mutations. Since virologic responses to etravirine were not affected by CDMs, the clinical impacts of these mutations on etravirine susceptibility appear to be minimal.
C1 [Vingerhoets, Johan; Tambuyzer, Lotke; Azijn, Hilde; Nijs, Steven] Tibotec BVBA, B-2340 Beerse, Belgium.
   [Gupta, Soumi; Fransen, Signe; Frantzell, Arne; Coakley, Eoin; Petropoulos, Christos J.; Huang, Wei] Monogram Biosci Inc, San Francisco, CA USA.
   [Paredes, Roger; Clotet, Bonaventura] Univ Autonoma Barcelona, IrsiCaixa Fdn, Hosp Univ Germans Trias I Pujol, Catalonia, Spain.
   [Schapiro, Jonathan] Chaim Sheba Med Ctr, Natl Hemophilia Ctr, IL-52621 Tel Hashomer, Israel.
   [Picchio, Gaston] Tibotec Inc, Titusville, NJ USA.
C3 Johnson & Johnson; Monogram Biosciences Inc.; Institut de Recerca de la Sida - IrsiCaixa; Hospital Germans Trias i Pujol; Autonomous University of Barcelona; Chaim Sheba Medical Center; Johnson & Johnson; Johnson & Johnson USA
RP Vingerhoets, J (通讯作者)，Tibotec BVBA, Turnhoutseweg 30, B-2340 Beerse, Belgium.
EM JVINGERH@its.jnj.com
FU Tibotec; Boehringer Ingelheim; GlaxoSmithKline; Pfizer; ViiV; Quest; Siemens; Merck
CR Andries K, 2004, ANTIMICROB AGENTS CH, V48, P4680, DOI 10.1128/AAC.48.12.4680-4686.2004
   Benhamida J, 2008, ANTIVIR THER, V13, P0
   BENJAMINI Y, 1995, J R STAT SOC B, V57, P289, DOI 10.1111/j.2517-6161.1995.tb02031.x
   Brehm JH, 2007, J VIROL, V81, P7852, DOI 10.1128/JVI.02203-06
   Brown AJL, 2000, J VIROL, V74, P10269, DOI 10.1128/JVI.74.22.10269-10273.2000
   Das K, 2004, J MED CHEM, V47, P2550, DOI 10.1021/jm030558s
   Delviks-Frankenberry KA, 2007, J VIROL, V81, P6837, DOI 10.1128/JVI.02820-06
   FIGUEIREDO A, 2007, 4 IAS C HIV PATH TRE, V0, P0
   Götte M, 2007, PLOS MED, V4, P1858, DOI 10.1371/journal.pmed.0040346
   Gupta S, 2007, ANTIVIR THER, V12, P0
   Gupta S, 2010, ANTIMICROB AGENTS CH, V54, P1973, DOI 10.1128/AAC.00870-09
   Hachiya A, 2008, J VIROL, V82, P3261, DOI 10.1128/JVI.01154-07
   Hachiya A, 2009, ANTIVIR RES, V82, P115, DOI 10.1016/j.antiviral.2009.02.189
   Harrigan PR, 2002, J VIROL, V76, P6836, DOI 10.1128/JVI.76.13.6836-6840.2002
   Hertogs K, 1998, ANTIMICROB AGENTS CH, V42, P269, DOI 10.1093/jac/42.2.269
   Huang HF, 1998, SCIENCE, V282, P1669, DOI 10.1126/science.282.5394.1669
   JACOBOMOLINA A, 1993, P NATL ACAD SCI USA, V90, P6320, DOI 10.1073/pnas.90.13.6320
   Johnson Victoria A, 2009, TOP HIV MED, V17, P138
   Katlama C, 2009, AIDS, V23, P2289, DOI 10.1097/QAD.0b013e3283316a5e
   Kemp SD, 1998, J VIROL, V72, P5093, DOI 10.1128/JVI.72.6.5093-5098.1998
   KOHLSTAEDT LA, 1992, SCIENCE, V256, P1783, DOI 10.1126/science.1377403
   Lazzarin A, 2007, LANCET, V370, P39, DOI 10.1016/S0140-6736(07)61048-4
   Madruga JV, 2007, LANCET, V370, P29, DOI 10.1016/S0140-6736(07)61047-2
   Nikolenko GN, 2007, P NATL ACAD SCI USA, V104, P317, DOI 10.1073/pnas.0609642104
   Nikolenko GN, 2010, J VIROL, V84, P5238, DOI 10.1128/JVI.01545-09
   PAREDES R, 2009, 16 C RETR OPP INF, V0, P0
   PAUWELS R, 1998, ANTIVIR THER S, V3, P35
   Petropoulos CJ, 2000, ANTIMICROB AGENTS CH, V44, P920, DOI 10.1128/AAC.44.4.920-928.2000
   Picchio G, 2008, ANTIVIR THER, V13, P0
   Poveda E, 2008, AIDS, V22, P2395, DOI 10.1097/QAD.0b013e32831692fb
   Sarafianos SG, 1999, CHEM BIOL, V6, PR137, DOI 10.1016/S1074-5521(99)80071-4
   SARKAR G, 1990, BIOTECHNIQUES, V8, P404
   Vingerhoets J, 2005, J VIROL, V79, P12773, DOI 10.1128/JVI.79.20.12773-12782.2005
   Vingerhoets J, 2010, AIDS, V24, P503, DOI 10.1097/QAD.0b013e32833677ac
   WANG J, 1994, P NATL ACAD SCI USA, V91, P7242, DOI 10.1073/pnas.91.15.7242
   Yap SH, 2007, PLOS MED, V4, P1887, DOI 10.1371/journal.pmed.0040335
   Zhang ZJ, 2007, ANTIMICROB AGENTS CH, V51, P429, DOI 10.1128/AAC.01032-06
NR 37
TC 23
Z9 28
U1 0
U2 1
PU AMER SOC MICROBIOLOGY
PI WASHINGTON
PA 1752 N ST NW, WASHINGTON, DC 20036-2904 USA
SN 0066-4804
EI 
J9 ANTIMICROB AGENTS CH
JI Antimicrob. Agents Chemother.
PD JUN 15
PY 2011
VL 55
IS 6
BP 2872
EP 2879
DI 10.1128/AAC.01695-10
PG 8
WC Microbiology; Pharmacology & Pharmacy
SC Microbiology; Pharmacology & Pharmacy
GA 765NA
UT WOS:000290713400053
PM 21464253
DA 2024-01-16
ER

PT J
AU Metzner, KJ
   Rauch, P
   Braun, P
   Knechten, H
   Ehret, R
   Korn, K
   Kaiser, R
   Sichtig, N
   Ranneberg, B
   van Lunzen, J
   Walter, H
AF Metzner, Karin J.
   Rauch, Pia
   Braun, Patrick
   Knechten, Heribert
   Ehret, Robert
   Korn, Klaus
   Kaiser, Rolf
   Sichtig, Nadine
   Ranneberg, Britta
   van Lunzen, Jan
   Walter, Hauke
TI Prevalence of key resistance mutations K65R, K103N, and M184V as minority HIV-1 variants in chronically HIV-1 infected, treatment-naive patients
SO JOURNAL OF CLINICAL VIROLOGY
LA English
DT Article
DE HIV-1; ART; Drug resistance; Minority drug-resistant HIV-1 variants; Allele-specific real-time PCR; Treatment failure
ID antiretroviral-drug-resistance; type-1; therapy; impact; transmission; populations; switzerland; emergence; infection; failure
AB Background and objectives: Minority drug-resistant HIV-1 variants, undetected by conventional genotyping, may impair the outcome of antiretroviral therapy (ART). Thus, we retrospectively analyzed the prevalence of minority drug-resistant HIV-1 variants before ART in chronically HIV-1 infected patients initiating first-line therapy and assessed the impact on clinical outcome in the prospective German Truvada cohort. Study design: Samples from 146 antiretroviral treatment-naive patients were collected between April 2005 and August 2006. K65R, K103N, and M184V variants at low frequencies were detected by allele-specific real-time PCR. Results: Minority drug-resistant HIV-1 variants were detected in 20/146 patients (13.7%): the M184V mutation in 12/146 patients (8.2%), the K103N mutation in 8/146 patients (5.5%), and the K65R mutation in 4/146 patients (2.7%). Four patients with the M184V mutation also harbored the K65R or the K103N mutation. The 12- and 24 months virological efficacy data revealed that the rate of treatment failure was not increased in the group of patients harboring minority drug-resistant HIV-1 variants prior to ART. Conclusions: Minority drug-resistant HIV-1 variants can be frequently detected in treatment-naive, chronically HIV-1 infected patients. Despite the presence of those mutations as minority variants before initiating ART, most of the patients were successfully treated. (C) 2010 Elsevier B.V. All rights reserved.
C1 [Metzner, Karin J.] Univ Zurich, Univ Zurich Hosp, Dept Med, Div Infect Dis & Hosp Epidemiol, CH-8091 Zurich, Switzerland.
   [Metzner, Karin J.; Rauch, Pia; Korn, Klaus; Walter, Hauke] Univ Erlangen Nurnberg, Inst Clin & Mol Virol, D-8520 Erlangen, Germany.
   [Braun, Patrick; Knechten, Heribert; Ehret, Robert] Praxis Zentrum Blondelstr, Aachen, Germany.
   [Kaiser, Rolf; Sichtig, Nadine] Univ Cologne, Inst Virol, D-5000 Cologne 41, Germany.
   [Ranneberg, Britta] Gilead Sci, Martinsried, Germany.
   [van Lunzen, Jan] Univ Med Ctr Hamburg Eppendorf, Infect Dis Unit, Dept Med, Hamburg, Germany.
C3 University of Zurich; University Zurich Hospital; University of Erlangen Nuremberg; University of Cologne; Gilead Sciences; University of Hamburg; University Medical Center Hamburg-Eppendorf
RP Metzner, KJ (通讯作者)，Univ Zurich, Univ Zurich Hosp, Dept Med, Div Infect Dis & Hosp Epidemiol, Ramistr 100, CH-8091 Zurich, Switzerland.
EM Karin.Metzner@usz.ch
FU Gilead; Roche Diagnostics; GlaxoSmithKline; Bristol-Myers Squibb; Abbott; Tibotec; Boehringer Ingelheim; Pfizer; Merck; Roche; Bayer Diagnostics; MSD; Siemens Medical Solutions Diagnostics; Boehringer; Johnson Johnson; Virco.; Deutsche Forschungsgemeinschaft (Graduiertenkolleg) [1071]; Swiss National Science Foundation (SNF) [324700-120793]; Gilead Sciences
CR Balduin M, 2009, J CLIN VIROL, V45, P34, DOI 10.1016/j.jcv.2009.03.002
   Bushman FD, 2008, AIDS, V22, P1411, DOI 10.1097/QAD.0b013e3282fc972e
   Carr JM, 2009, J MED VIROL, V81, P1983, DOI 10.1002/jmv.21628
   Cheung PK, 2004, AIDS REV, V6, P107
   Daar ES, 2005, AIDS RES HUM RETROV, V21, P343, DOI 10.1089/aid.2005.21.343
   Deval J, 2004, J BIOL CHEM, V279, P509, DOI 10.1074/jbc.M308806200
   Egger M, 1997, BMJ-BRIT MED J, V315, P1194, DOI 10.1136/bmj.315.7117.1194
   Flexner C, 2007, NAT REV DRUG DISCOV, V6, P959, DOI 10.1038/nrd2336
   Geretti AM, 2009, JAIDS-J ACQ IMM DEF, V52, P569, DOI 10.1097/QAI.0b013e3181ba11e8
   Goodman DD, 2009, ANTIVIR THER, V14, P0
   Günthard HF, 1998, AIDS RES HUM RETROV, V14, P869, DOI 10.1089/aid.1998.14.869
   Hirsch MS, 2008, CLIN INFECT DIS, V47, P266, DOI 10.1086/589297
   Johnson JA, 2008, PLOS MED, V5, P1112, DOI 10.1371/journal.pmed.0050158
   Johnson Victoria A, 2008, TOP HIV MED, V16, P138
   Kaufmann IR, 2004, ANTIVIR THER, V9, P263
   Little SJ, 2002, NEW ENGL J MED, V347, P385, DOI 10.1056/NEJMoa013552
   Luber Andrew D, 2005, MEDGENMED, V7, P69, DOI 10.1186/1758-2652-7-3-69
   Metzner Karin J, 2006, J HIV THER, V11, P74
   Metzner KJ, 2006, FUTURE VIROL, V1, P377, DOI 10.2217/17460794.1.3.377
   Metzner KJ, 2010, J INFECT DIS, V201, P1063, DOI 10.1086/651136
   Metzner KJ, 2009, CLIN INFECT DIS, V48, P239, DOI 10.1086/595703
   Metzner KJ, 2003, J INFECT DIS, V188, P1433, DOI 10.1086/379215
   Metzner KJ, 2005, AIDS, V19, P1819, DOI 10.1097/01.aids.0000189878.97480.ed
   Nicastri E, 2005, J MED VIROL, V76, P153, DOI 10.1002/jmv.20352
   Nicastri E, 2003, J MED VIROL, V69, P1, DOI 10.1002/jmv.10269
   Oette M, 2006, JAIDS-J ACQ IMM DEF, V41, P573, DOI 10.1097/01.qai.0000214805.52723.c1
   Paredes R, 2010, J INFECT DIS, V201, P662, DOI 10.1086/650543
   Peuchant O, 2008, AIDS, V22, P1417, DOI 10.1097/QAD.0b013e3283034953
   Schuurman R, 1999, J CLIN MICROBIOL, V37, P2291, DOI 10.1128/JCM.37.7.2291-2296.1999
   Simen BB, 2009, J INFECT DIS, V199, P693, DOI 10.1086/596736
   Toni TA, 2009, ANTIMICROB AGENTS CH, V53, P1670, DOI 10.1128/AAC.01494-08
   VANLUNZEN J, 2008, 9 INT C DRUG THER HI, V0, P0
   Yerly S, 1999, LANCET, V354, P729, DOI 10.1016/S0140-6736(98)12262-6
   Yerly S, 2007, AIDS, V21, P2223, DOI 10.1097/QAD.0b013e3282f0b685
NR 34
TC 45
Z9 48
U1 1
U2 4
PU ELSEVIER
PI AMSTERDAM
PA RADARWEG 29, 1043 NX AMSTERDAM, NETHERLANDS
SN 1386-6532
EI 1873-5967
J9 J CLIN VIROL
JI J. Clin. Virol.
PD FEB 15
PY 2011
VL 50
IS 2
BP 156
EP 161
DI 10.1016/j.jcv.2010.10.001
PG 6
WC Virology
SC Virology
GA 711KP
UT WOS:000286590600014
PM 21056001
DA 2024-01-16
ER

PT J
AU Codoñer, FM
   Pou, C
   Thielen, A
   García, F
   Delgado, R
   Dalmau, D
   Alvarez-Tejado, M
   Ruiz, L
   Clotet, B
   Paredes, R
AF Codoner, Francisco M.
   Pou, Christian
   Thielen, Alexander
   Garcia, Federico
   Delgado, Rafael
   Dalmau, David
   Alvarez-Tejado, Miguel
   Ruiz, Lidia
   Clotet, Bonaventura
   Paredes, Roger
TI Added Value of Deep Sequencing Relative to Population Sequencing in Heavily Pre-Treated HIV-1-Infected Subjects
SO PLOS ONE
LA English
DT Article
ID resistant viral variants; antiretroviral therapy; drug-resistance; treatment-naive; virological responses; minority variants; hiv-1; protease; transmission; mutations
AB Objective: To explore the potential of deep HIV-1 sequencing for adding clinically relevant information relative to viral population sequencing in heavily pre-treated HIV-1-infected subjects. Methods: In a proof-of-concept study, deep sequencing was compared to population sequencing in HIV-1-infected individuals with previous triple-class virological failure who also developed virologic failure to deep salvage therapy including, at least, darunavir, tipranavir, etravirine or raltegravir. Viral susceptibility was inferred before salvage therapy initiation and at virological failure using deep and population sequencing genotypes interpreted with the HIVdb, Rega and ANRS algorithms. The threshold level for mutant detection with deep sequencing was 1%. Results: 7 subjects with previous exposure to a median of 15 antiretrovirals during a median of 13 years were included. Deep salvage therapy included darunavir, tipranavir, etravirine or raltegravir in 4, 2, 2 and 5 subjects, respectively. Self-reported treatment adherence was adequate in 4 and partial in 2; one individual underwent treatment interruption during follow-up. Deep sequencing detected all mutations found by population sequencing and identified additional resistance mutations in all but one individual, predominantly after virological failure to deep salvage therapy. Additional genotypic information led to consistent decreases in predicted susceptibility to etravirine, efavirenz, nucleoside reverse transcriptase inhibitors and indinavir in 2, 1, 2 and 1 subject, respectively. Deep sequencing data did not consistently modify the susceptibility predictions achieved with population sequencing for darunavir, tipranavir or raltegravir. Conclusions: In this subset of heavily pre-treated individuals, deep sequencing improved the assessment of genotypic resistance to etravirine, but did not consistently provide additional information on darunavir, tipranavir or raltegravir susceptibility. These data may inform the design of future studies addressing the clinical value of minority drug-resistant variants in treatment-experienced subjects.
C1 [Codoner, Francisco M.; Pou, Christian; Ruiz, Lidia; Clotet, Bonaventura; Paredes, Roger] SIDA irsiCaixa HIVACAT, Inst Recerca, Badalona, Spain.
   [Clotet, Bonaventura; Paredes, Roger] Hosp Badalona Germans Trias & Pujol, Unitat VIH, Badalona, Spain.
   [Thielen, Alexander] Max Planck Inst Informat, Saarbrucken, Germany.
   [Garcia, Federico] Hosp San Cecilio, Granada, Spain.
   [Delgado, Rafael] Hosp 12 Octubre, E-28041 Madrid, Spain.
   [Dalmau, David] Hosp Univ Mutua Terrassa, Terrassa, Spain.
   [Alvarez-Tejado, Miguel] Roche Diagnost SL, Sant Cugat Del Valles, Spain.
C3 Institut de Recerca de la Sida - IrsiCaixa; Hospital Germans Trias i Pujol; Max Planck Society; Hospital Universitario San Cecilio; Hospital Universitario 12 de Octubre; Hospital Universitario Mutua Terrassa; Roche Holding
RP Codoñer, FM (通讯作者)，Lifesequencing SL, Valencia, Spain.
EM fcodoner@gmail.com; rparedes@irsicaixa.es
FU CDTI (Centro para el Desarrollo Tecnologico Industrial); Spanish Ministry of Science and Innovation [IDI-20080843]; CHAIN, Collaborative HIV and Anti-HIV Drug Resistance Network, European Commission [223131]; Marie Curie European Reintegration Grant [238885]; European Commission; Abbott; BMS; Gilead; Roche; Pfizer; Siemens; Merck; Boehringer Ingelheim
CR Balduin M, 2009, J CLIN VIROL, V45, P34, DOI 10.1016/j.jcv.2009.03.002
   DAquila RT, 2011, AIDS RES HUM RETROV, V27, P201, DOI 10.1089/aid.2010.0077
   de Meyer S, 2008, AIDS RES HUM RETROV, V24, P379, DOI 10.1089/aid.2007.0173
   Geretti AM, 2009, JAIDS-J ACQ IMM DEF, V52, P569, DOI 10.1097/QAI.0b013e3181ba11e8
   Goodman DD, 2011, AIDS, V25, P325, DOI 10.1097/QAD.0b013e3283427dcb
   Jakobsen MR, 2010, CLIN INFECT DIS, V50, P566, DOI 10.1086/650001
   Johnson JA, 2008, PLOS MED, V5, P1112, DOI 10.1371/journal.pmed.0050158
   Lataillade M, 2010, PLOS ONE, V5, P0, DOI 10.1371/journal.pone.0010952
   Le T, 2009, PLOS ONE, V4, P0, DOI 10.1371/journal.pone.0006079
   Lodwick R, 2010, ARCH INTERN MED, V170, P410, DOI 10.1001/archinternmed.2009.472
   Marcelin AG, 2008, ANTIMICROB AGENTS CH, V52, P3237, DOI 10.1128/AAC.00133-08
   Margulies M, 2005, NATURE, V437, P376, DOI 10.1038/nature03959
   Metzner KJ, 2011, J CLIN VIROL, V50, P156, DOI 10.1016/j.jcv.2010.10.001
   Metzner KJ, 2009, CLIN INFECT DIS, V48, P239, DOI 10.1086/595703
   Paredes R, 2010, J INFECT DIS, V201, P662, DOI 10.1086/650543
   Pellegrin I, 2006, ANTIVIR THER, V11, P421
   Peuchant O, 2008, AIDS, V22, P1417, DOI 10.1097/QAD.0b013e3283034953
   Rhee SY, 2005, J INFECT DIS, V192, P456, DOI 10.1086/431601
   Shao W, 2009, ANTIVIR THER, V14, P0
   Shikuma CM, 2007, JAIDS-J ACQ IMM DEF, V44, P540, DOI 10.1097/QAI.0b013e318031d5a0
   Simen BB, 2009, J INFECT DIS, V199, P693, DOI 10.1086/596736
   Toni TA, 2009, ANTIMICROB AGENTS CH, V53, P1670, DOI 10.1128/AAC.01494-08
   Van Laethem K, 2009, ALGORITHM USE GENOTY, V0, P0
   Varghese V, 2009, JAIDS-J ACQ IMM DEF, V52, P309, DOI 10.1097/QAI.0b013e3181bca669
   Yates PJ, 2006, ANTIMICROB AGENTS CH, V50, P1092, DOI 10.1128/AAC.50.3.1092-1095.2006
NR 25
TC 42
Z9 47
U1 1
U2 7
PU PUBLIC LIBRARY SCIENCE
PI SAN FRANCISCO
PA 1160 BATTERY STREET, STE 100, SAN FRANCISCO, CA 94111 USA
SN 1932-6203
EI 
J9 PLOS ONE
JI PLoS One
PD MAY 13
PY 2011
VL 6
IS 5
BP 
EP 
DI 10.1371/journal.pone.0019461
PG 5
WC Multidisciplinary Sciences
SC Science & Technology - Other Topics
GA 763LP
UT WOS:000290558500011
PM 21602929
DA 2024-01-16
ER

PT J
AU Dean, J
   Thu, HTT
   Dunford, L
   Carr, MJ
   Nguyen, LT
   Coughlan, S
   Connell, J
   Nguyen, HT
   Hall, WW
   Lan, ANT
AF Dean, Jonathan
   Thu Hong Ta Thi
   Dunford, Linda
   Carr, Michael J.
   Linh Thuy Nguyen
   Coughlan, Suzie
   Connell, Jeff
   Hien Tran Nguyen
   Hall, William W.
   Lan Anh Nguyen Thi
TI Prevalence of HIV Type 1 Antiretroviral Drug Resistance Mutations in Vietnam: A Multicenter Study
SO AIDS RESEARCH AND HUMAN RETROVIRUSES
LA English
DT Article
ID internal control; pcr assay; province; china
AB The prevalence of HIV-1 drug resistance mutations (DRMs) was determined for a cross-section of individuals (n = 8654) in five centers across Vietnam (Hanoi, Hai Phong, Da Nang, Khanh Hoa, and Can Tho) between 2008 and 2009. Following serological screening for HIV infection, HIV-1 viral load was determined, using an in-house real-time reverse transcriptase polymerase chain reaction (RT-PCR) assay. Samples with quantifiable viral loads [all either commercial sex workers (CSW) or intravenous drug users (IDU)] underwent DRM analysis. Sequences were obtained for 92 treatment-naive individuals, the majority of whom were infected with HIV-1 CRF01_AE (99%), with one instance of subtype A1 also detected. DRMs were detected in seven treatment-naive individuals (7.6%). The most common DRMs observed were M184V, V75A/M, M41L, and K65R (NRTI) and K103N, G190A, and Y181C (NNRTI). Overall, the data from this first multicenter survey of DRMs in Vietnam indicate that the problem of transmitted drug resistance is of major concern in the highest-risk groups of IDU and CSW.
C1 [Thu Hong Ta Thi; Linh Thuy Nguyen; Hien Tran Nguyen; Lan Anh Nguyen Thi] Natl Inst Hyg & Epidemiol, Lab Mol Diagnost, Hanoi, Vietnam.
   [Dean, Jonathan; Thu Hong Ta Thi; Dunford, Linda; Carr, Michael J.; Linh Thuy Nguyen; Coughlan, Suzie; Connell, Jeff; Hien Tran Nguyen; Hall, William W.; Lan Anh Nguyen Thi] Ireland Vietnam Blood Borne Virus Initiat IVVI, Dublin, Ireland.
   [Dean, Jonathan; Thu Hong Ta Thi; Dunford, Linda; Carr, Michael J.; Linh Thuy Nguyen; Coughlan, Suzie; Connell, Jeff; Hien Tran Nguyen; Hall, William W.; Lan Anh Nguyen Thi] Ireland Vietnam Blood Borne Virus Initiat IVVI, Hanoi, Vietnam.
   [Dean, Jonathan; Dunford, Linda; Carr, Michael J.; Coughlan, Suzie; Connell, Jeff; Hall, William W.] Univ Coll Dublin, Natl Virus Reference Lab, Dublin 2, Ireland.
C3 National Institute of Hygiene & Epidemiology (NIHE); University College Dublin
RP Lan, ANT (通讯作者)，Natl Inst Hyg & Epidemiol, Lab Mol Diagnost, IVVI Bldg,1 Yersin St, Hanoi, Vietnam.
EM lananh_2003@yahoo.com
FU Irish Aid; Atlantic Philanthropies; Government of Ireland
CR Ayouba A, 2009, AIDS RES HUM RETROV, V25, P1193, DOI 10.1089/aid.2009.0142
   Bennett DE, 2009, PLOS ONE, V4, P0, DOI 10.1371/journal.pone.0004724
   Drosten C, 2006, CLIN CHEM, V52, P1258, DOI 10.1373/clinchem.2006.066498
   Ferns RB, 2006, J VIROL METHODS, V135, P102, DOI 10.1016/j.jviromet.2006.02.005
   Han XX, 2007, AIDS RES HUM RETROV, V23, P357, DOI 10.1089/aid.2006.0094
   Ishizaki A, 2009, AIDS RES HUM RETROV, V25, P175, DOI 10.1089/aid.2008.0193
   Johnson Victoria A, 2009, TOP HIV MED, V17, P138
   Liao HA, 2009, VIROLOGY, V391, P51, DOI 10.1016/j.virol.2009.05.023
   Liu J, 2007, ARCH VIROL, V152, P1799, DOI 10.1007/s00705-007-1019-9
   Nguyen HT, 2008, ANTIVIR THER, V13, P115
   Nguyen THL, 2003, AIDS RES HUM RETROV, V19, P925, DOI 10.1089/088922203322493111
   Phan TTC, 2010, AIDS RES HUM RETROV, V26, P233, DOI 10.1089/aid.2009.0206
   *UNAIDS, 2008, UN GEN ASS SPEC SESS, V0, P0
   UNAIDS, 2010, UN GEN ASS SPEC SESS, V0, P0
   *UNAIDS WHO, 2006, EP FACT SHEETS HIV A, V0, P0
NR 15
TC 24
Z9 26
U1 0
U2 3
PU MARY ANN LIEBERT, INC
PI NEW ROCHELLE
PA 140 HUGUENOT STREET, 3RD FL, NEW ROCHELLE, NY 10801 USA
SN 0889-2229
EI 1931-8405
J9 AIDS RES HUM RETROV
JI Aids Res. Hum. Retrovir.
PD JUL 15
PY 2011
VL 27
IS 7
BP 797
EP 801
DI 10.1089/aid.2011.0013
PG 5
WC Immunology; Infectious Diseases; Virology
SC Immunology; Infectious Diseases; Virology
GA 783MO
UT WOS:000292087600014
PM 21366425
DA 2024-01-16
ER

PT J
AU Mave, V
   Gahunia, M
   Frontini, M
   Clark, R
   Mushatt, D
AF Mave, Vidya
   Gahunia, Mona
   Frontini, Maria
   Clark, Rebecca
   Mushatt, David
TI Gender Differences in HIV Drug Resistance Mutations and Virological Outcome
SO JOURNAL OF WOMENS HEALTH
LA English
DT Article
ID active antiretroviral therapy; immunodeficiency-virus-infection; society-usa panel; united-states; recommendations; progression; morbidity; disease; haart; sex
AB Background: Previous studies have shown that female gender has higher odds of developing HIV drug resistance mutations. We aimed to evaluate the gender differences in HIV drug resistance mutation patterns and outcomes in a cohort of an HIV-infected population who underwent genotype resistance testing (GRT). Methods: We conducted a retrospective study from January 2004 to April 2007 of patients >12 years of age who underwent GRT in the HIV Outpatient Program Clinic (HOP) at the Medical Center of Louisiana at New Orleans. Results: Among 391 patients included in the analysis, 130 were females and 261 were males. There were no major statistically significant differences in the baseline demographic, clinical, or genotypic characteristics between males and females before GRT except for race, presence of coexisting hepatitis B and C infection, prior diagnosis of tuberculosis, presence of thymidine analogue mutations (TAMs), and protease inhibitor (PI) mutations L90M and I84V (p<0.05). Females showed a 1.6 fold probability of carrying nonnucleoside reverse transcriptase inhibitor (NNRTI) mutations (odds ratio [OR] 1.6, 95% confidence interval [CI] 1.02-2.6), whereas males showed a 2-fold probability of carrying PI mutations (OR 2, 95% CI 1.12-3.8). Sixty-seven percent of males achieved virological suppression compared with 57% of females at 1 year (+/- 6 months). Independent of history of optimal treatment and race, females showed 2-fold odds of having virological failure compared with males at 1 year (+/- 6 months) after GRT (OR 2.0, 95% CI 1.04-3.8). Conclusions: Females did worse than males in regard to viral load suppression at the end of 1 year if they had documented HIV drug resistance at baseline. Further longitudinal studies are needed to confirm our findings.
C1 [Mave, Vidya] Tulane Univ, Sch Med, Hlth Sci Ctr, Infect Dis Sect, New Orleans, LA 70130 USA.
   [Gahunia, Mona; Frontini, Maria; Clark, Rebecca] Louisiana State Univ, Hlth Sci Ctr, New Orleans, LA USA.
C3 Tulane University; Louisiana State University System; Louisiana State University Health Sciences Center New Orleans
RP Mave, V (通讯作者)，Tulane Univ, Sch Med, Hlth Sci Ctr, Infect Dis Sect, 1430 Tulane Ave,SL-87, New Orleans, LA 70130 USA.
EM vmave@tulane.edu
CR Blackham J, 2005, AIDS, V19, P487
   COFFIN JM, 1995, SCIENCE, V267, P483, DOI 10.1126/science.7824947
   COOPER D, 2008, 15 C RETR OPP INF BO, V0, P0
   Cressey TR, 2007, INFECT GENET EVOL, V7, P333, DOI 10.1016/j.meegid.2006.08.004
   Giaquinto C, 2005, CLIN INFECT DIS, V40, P458, DOI 10.1086/427287
   Hammer SM, 2006, JAMA-J AM MED ASSOC, V296, P827, DOI 10.1001/jama.296.7.827
   Hirsch MS, 2003, CLIN INFECT DIS, V37, P113, DOI 10.1086/375597
   Hogg RS, 2006, PLOS MED, V3, P1570, DOI 10.1371/journal.pmed.0030356
   JOHNSON M, 2008, 15 C RETR OPP INF BO, V0, P0
   Kozal MJ, 2007, HIV CLIN TRIALS, V8, P357, DOI 10.1310/hct0806-357
   Madruga JV, 2007, LANCET, V370, P29, DOI 10.1016/S0140-6736(07)61047-2
   Mayers DL, 1998, JAMA-J AM MED ASSOC, V279, P2000, DOI 10.1001/jama.279.24.2000
   McKenna MT, 2007, AM J OBSTET GYNECOL, V197, PS10, DOI 10.1016/j.ajog.2007.02.032
   Miller V, 2001, AIDS, V15, P309, DOI 10.1097/00002030-200102160-00003
   Murri R, 2003, JAIDS-J ACQ IMM DEF, V34, P184, DOI 10.1097/00126334-200310010-00008
   Napravnik S, 2002, JAIDS-J ACQ IMM DEF, V31, P11, DOI 10.1097/00126334-200209010-00002
   Palella FJ, 1998, NEW ENGL J MED, V338, P853, DOI 10.1056/NEJM199803263381301
   Richman DD, 2004, AIDS, V18, P1393, DOI 10.1097/01.aids.0000131310.52526.c7
   Sayles JN, 2006, J WOMENS HEALTH, V15, P173, DOI 10.1089/jwh.2006.15.173
   Shafer RW, 2008, AIDS REV, V10, P67
   Steigbigel RT, 2008, NEW ENGL J MED, V359, P339, DOI 10.1056/NEJMoa0708975
   Tai JH, 2007, J INFECT DIS, V196, P1044, DOI 10.1086/520814
   Touloumi G, 2006, JAIDS-J ACQ IMM DEF, V42, P554, DOI 10.1097/01.qai.0000230321.85911.db
   Turner BJ, 2003, J GEN INTERN MED, V18, P248, DOI 10.1046/j.1525-1497.2003.20122.x
   Umeh OC, 2006, EXPERT OPIN DRUG MET, V2, P273, DOI 10.1517/17425255.2.2.273
   Wainberg MA, 1998, JAMA-J AM MED ASSOC, V279, P1977, DOI 10.1001/jama.279.24.1977
   WYL VV, 2008, CLIN INFECT DIS, V46, P1299
NR 29
TC 7
Z9 9
U1 0
U2 3
PU MARY ANN LIEBERT INC
PI NEW ROCHELLE
PA 140 HUGUENOT STREET, 3RD FL, NEW ROCHELLE, NY 10801 USA
SN 1540-9996
EI 
J9 J WOMENS HEALTH
JI J. Womens Health
PD JAN 15
PY 2011
VL 20
IS 1
BP 117
EP 122
DI 10.1089/jwh.2009.1846
PG 6
WC Public, Environmental & Occupational Health; Medicine, General & Internal; Obstetrics & Gynecology; Women's Studies
SC Public, Environmental & Occupational Health; General & Internal Medicine; Obstetrics & Gynecology; Women's Studies
GA 709NH
UT WOS:000286446900015
PM 21190485
DA 2024-01-16
ER

PT J
AU Ravich, VL
   Masso, M
   Vaisman, II
AF Ravich, Vadim L.
   Masso, Majid
   Vaisman, Iosif I.
TI A combined sequence-structure approach for predicting resistance to the non-nucleoside HIV-1 reverse transcriptase inhibitor Nevirapine
SO BIOPHYSICAL CHEMISTRY
LA English
DT Article
DE Delaunay tessellation; Knowledge-based statistical potential; Computational mutagenesis; Machine learning; HIV-1 drug resistance; Prediction
ID drug-resistance; catalytic subunit; protease; susceptibility; mutation; design; algorithms; phenotype; mechanism; patterns
AB The development of drug resistance to antiretroviral medications used to treat infection with HIV-1 is a major concern. Given the cost and time constraints associated with phenotypic resistance testing, computational approaches leading to accurate predictive models of resistance based on a patient's mutational patterns in the target protein would provide a welcome alternative. A combined sequence-structure computational mutagenesis procedure is used to generate attribute vectors for each of 222 mutational patterns of HIV-1 reverse transcriptase that were isolated and sequenced from patients. Phenotypic fold-levels of resistance to the non-nucleoside inhibitor Nevirapine are known for over 25% of these mutants, whose values are used to assign each assayed mutant to a drug susceptibility class, either sensitive or resistant. Support vector machine and random forest supervised learning algorithms applied to this subset respectively classify mutants based on drug susceptibility with 85% and 92% cross-validation accuracy. The trained models are used to predict susceptibility to Nevirapine for all remaining mutant isolates, and predictions are in agreement for 90% of the test cases. (C) 2010 Elsevier B.V. All rights reserved.
C1 [Ravich, Vadim L.; Masso, Majid; Vaisman, Iosif I.] George Mason Univ, Dept Bioinformat & Computat Biol, Lab Struct Bioinformat, Manassas, VA 20110 USA.
C3 George Mason University
RP Vaisman, II (通讯作者)，George Mason Univ, Dept Bioinformat & Computat Biol, Lab Struct Bioinformat, 10900 Univ Blvd,MSN 5B3, Manassas, VA 20110 USA.
EM ivaisman@gmu.edu
CR Baldi P, 2000, BIOINFORMATICS, V16, P412, DOI 10.1093/bioinformatics/16.5.412
   Barbaro G, 2005, CURR PHARM DESIGN, V11, P1805, DOI 10.2174/1381612053764869
   Barber CB, 1996, ACM T MATH SOFTWARE, V22, P469, DOI 10.1145/235815.235821
   Beerenwinkel N, 2002, P NATL ACAD SCI USA, V99, P8271, DOI 10.1073/pnas.112177799
   Beerenwinkel N, 2003, NUCLEIC ACIDS RES, V31, P3850, DOI 10.1093/nar/gkg575
   Berman HM, 2000, NUCLEIC ACIDS RES, V28, P235, DOI 10.1093/nar/28.1.235
   Breiman L, 2001, MACHINE LEARNING, V45, P5, DOI 10.1023/A:1010933404324
   Cao ZW, 2005, DRUG DISCOV TODAY, V10, P521, DOI 10.1016/S1359-6446(05)03377-5
   Chen XF, 2004, J MOL MODEL, V10, P373, DOI 10.1007/s00894-004-0205-x
   Chen YZ, 2001, J MOL GRAPH MODEL, V19, P560, DOI 10.1016/S1093-3263(01)00091-2
   Ding JP, 1998, J MOL BIOL, V284, P1095, DOI 10.1006/jmbi.1998.2208
   DiRienzo AG, 2003, STAT MED, V22, P2785, DOI 10.1002/sim.1516
   Draghici S, 2003, BIOINFORMATICS, V19, P98, DOI 10.1093/bioinformatics/19.1.98
   ESNOUF R, 1995, NAT STRUCT BIOL, V2, P303, DOI 10.1038/nsb0495-303
   Frank E, 2004, BIOINFORMATICS, V20, P2479, DOI 10.1093/bioinformatics/bth261
   Hou TJ, 2009, PROTEINS, V74, P837, DOI 10.1002/prot.22192
   Hsiou Y, 2001, J MOL BIOL, V309, P437, DOI 10.1006/jmbi.2001.4648
   LINGNER J, 1997, SCIENCE, V276, P561, DOI 10.1126/SCIENCE.276.5312.561
   Masso M, 2003, BIOCHEM BIOPH RES CO, V305, P322, DOI 10.1016/S0006-291X(03)00760-5
   MASSO M, 2007, P IEEE BIOINFORMATIC, V2, P952
   Nair AC, 2002, J MOL GRAPH MODEL, V21, P171, DOI 10.1016/S1093-3263(02)00149-3
   Nakamura TM, 1997, SCIENCE, V277, P955, DOI 10.1126/science.277.5328.955
   Parkin NT, 2004, ANTIMICROB AGENTS CH, V48, P437, DOI 10.1128/AAC.48.2.437-443.2004
   Petropoulos CJ, 2000, ANTIMICROB AGENTS CH, V44, P920, DOI 10.1128/AAC.44.4.920-928.2000
   Pettersen EF, 2004, J COMPUT CHEM, V25, P1605, DOI 10.1002/jcc.20084
   PLATT, 1998, ADV KERNEL METHODS S, V0, P0
   Prosperi MCF, 2009, ANTIVIR THER, V14, P433
   Puchhammer-Stockl E, 2002, HIV MED, V3, P200, DOI 10.1046/j.1468-1293.2002.00116.x
   Reeves JD, 2005, DRUGS, V65, P1747, DOI 10.2165/00003495-200565130-00002
   REN JS, 1995, NAT STRUCT BIOL, V2, P293, DOI 10.1038/nsb0495-293
   Rhee SY, 2004, ANTIMICROB AGENTS CH, V48, P3122, DOI 10.1128/AAC.48.8.3122-3126.2004
   RODGERS DW, 1995, P NATL ACAD SCI USA, V92, P1222, DOI 10.1073/pnas.92.4.1222
   Schmidt B, 2000, AIDS, V14, P1731, DOI 10.1097/00002030-200008180-00007
   Sebastian J, 2004, MED RES REV, V24, P115, DOI 10.1002/med.10057
   Shenderovich MD, 2003, PROTEIN SCI, V12, P1706, DOI 10.1110/ps.0301103
   Singh RK, 1996, J COMPUT BIOL, V3, P213, DOI 10.1089/cmb.1996.3.213
   Stoffler D, 2002, PROTEINS, V48, P63, DOI 10.1002/prot.10130
   Vingerhoets J, 2010, AIDS, V24, P503, DOI 10.1097/QAD.0b013e32833677ac
   Wang DC, 2003, J INFECT DIS, V188, P653, DOI 10.1086/377453
   Wang DP, 2001, BIOORG MED CHEM LETT, V11, P2799, DOI 10.1016/S0960-894X(01)00510-8
   Wang W, 2001, P NATL ACAD SCI USA, V98, P14937, DOI 10.1073/pnas.251265598
   Weber IT, 1999, PROTEIN ENG, V12, P469, DOI 10.1093/protein/12.6.469
   Wrobel JA, 1998, P NATL ACAD SCI USA, V95, P638, DOI 10.1073/pnas.95.2.638
   Zazzi M, 2004, J ANTIMICROB CHEMOTH, V53, P356, DOI 10.1093/jac/dkh021
NR 44
TC 11
Z9 12
U1 0
U2 7
PU ELSEVIER
PI AMSTERDAM
PA RADARWEG 29, 1043 NX AMSTERDAM, NETHERLANDS
SN 0301-4622
EI 1873-4200
J9 BIOPHYS CHEM
JI Biophys. Chem.
PD JAN 15
PY 2011
VL 153
IS 2-3
BP 168
EP 172
DI 10.1016/j.bpc.2010.11.004
PG 5
WC Biochemistry & Molecular Biology; Biophysics; Chemistry, Physical
SC Biochemistry & Molecular Biology; Biophysics; Chemistry
GA 720QA
UT WOS:000287294000005
PM 21146283
DA 2024-01-16
ER

PT J
AU Persaud, D
   Bedri, A
   Ziemniak, C
   Moorthy, A
   Gudetta, B
   Abashawl, A
   Mengistu, Y
   Omer, SB
   Isehak, A
   Kumbi, S
   Adamu, R
   Lulseged, S
   Ashworth, R
   Hassen, E
   Ruff, A
AF Persaud, Deborah
   Bedri, Abubaker
   Ziemniak, Carrie
   Moorthy, Anitha
   Gudetta, Berhanu
   Abashawl, Aida
   Mengistu, Yohannes
   Omer, Saad B.
   Isehak, Abdulhamid
   Kumbi, Solomon
   Adamu, Rahel
   Lulseged, Sileshi
   Ashworth, Roxann
   Hassen, Elham
   Ruff, Andrea
TI Slower Clearance of Nevirapine Resistant Virus in Infants Failing Extended Nevirapine Prophylaxis for Prevention of Mother-to-Child HIV Transmission
SO AIDS RESEARCH AND HUMAN RETROVIRUSES
LA English
DT Article
ID single-dose nevirapine; breast-milk; subtype-c; antiretroviral therapy; vertical transmission; reverse-transcriptase; receiving nevirapine; infected children; drug-resistance; ugandan infants
AB Nevirapine resistance mutations arise commonly following single or extended-dose nevirapine (ED-NVP) prophylaxis to prevent mother-to-child transmission (PMTCT) of human immunodeficiency virus (HIV), but decay within 6-12 months of single-dose exposure. Use of ED-NVP prophylaxis in infants is expected to rise, but data on decay of nevirapine resistance mutations in infants in whom ED-NVP failed remain limited. We assessed, in Ethiopian infants participating in the Six-Week Extended Nevirapine (SWEN) Trial, the prevalence and persistence of nevirapine resistance mutations at 6 and 12 months following single-dose or up to 6 weeks of ED-NVP, and correlated their presence with the timing of infection and the type of resistance mutations. Standard population genotyping followed by high-throughput cloning were done on dried blood spot samples collected during the trial. More infants who received ED-NVP had nevirapine resistance detected by standard population genotyping (high frequencies) at age 6 months compared with those who received single-dose nevirapine (SD-NVP) (58% of 24 vs. 26% of 19, respectively; p = 0.06). Moreover, 56% of ED-NVP-exposed infants with nevirapine resistance at age 6 months still had nevirapine resistance mutations present at high frequencies at age 1 year. Infants infected before 6 weeks of age who received either SD- or ED-NVP were more likely to have Y181C or K103N; these mutations were also more likely to persist at high frequencies through 1 year of age. HIV-infected infants in whom ED-NVP prophylaxis fails are likely to experience delayed clearance of nevirapine-resistant virus in the first year of life, which in turn places them at risk for early selection of multidrug-resistant HIV after initial therapy with nonnucleoside reverse transcriptase inhibitor-based regimens.
C1 [Persaud, Deborah] Johns Hopkins Univ, Dept Pediat, Sch Med, Baltimore, MD 21287 USA.
   [Bedri, Abubaker; Gudetta, Berhanu; Mengistu, Yohannes; Isehak, Abdulhamid; Kumbi, Solomon; Lulseged, Sileshi] Univ Addis Ababa, Fac Med, Addis Ababa, Ethiopia.
   [Moorthy, Anitha; Abashawl, Aida; Adamu, Rahel; Hassen, Elham; Ruff, Andrea] Johns Hopkins Univ, Bloomberg Sch Publ Hlth, Baltimore, MD 21287 USA.
   [Omer, Saad B.] Emory Univ, Rollins Sch Publ Hlth, Atlanta, GA 30322 USA.
C3 Johns Hopkins University; Addis Ababa University; Johns Hopkins University; Johns Hopkins Bloomberg School of Public Health; Emory University; Rollins School Public Health
RP Persaud, D (通讯作者)，Johns Hopkins Univ, Dept Pediat, Sch Med, 200 N Wolfe St, Baltimore, MD 21287 USA.
EM dpers@jhmi.edu
FU Elizabeth Glaser Pediatric AIDS Foundation; National Institutes of Health [R01HD057784, R01-AI38576]
CR Arrivé E, 2007, INT J EPIDEMIOL, V36, P1009, DOI 10.1093/ije/dym104
   Bedri A, 2008, LANCET, V372, P300, DOI 10.1016/S0140-6736(08)61114-9
   Chasela CS, 2010, NEW ENGL J MED, V362, P2271, DOI 10.1056/NEJMoa0911486
   Chi BH, 2007, AIDS, V21, P957, DOI 10.1097/QAD.0b013e32810996b2
   Church JD, 2008, J INFECT DIS, V198, P1075, DOI 10.1086/591503
   Church JD, 2009, AIDS RES HUM RETROV, V25, P673, DOI 10.1089/aid.2009.0003
   Coovadia A, 2009, CLIN INFECT DIS, V48, P462, DOI 10.1086/596486
   Coovadia A, 2010, JAMA-J AM MED ASSOC, V304, P1082, DOI 10.1001/jama.2010.1278
   Eshleman SH, 2001, AIDS, V15, P1951, DOI 10.1097/00002030-200110190-00006
   Flys TS, 2007, J INFECT DIS, V195, P711, DOI 10.1086/511433
   Flys TS, 2006, JAIDS-J ACQ IMM DEF, V42, P610, DOI 10.1097/01.qai.0000221686.67810.20
   Guay LA, 1999, LANCET, V354, P795, DOI 10.1016/S0140-6736(99)80008-7
   Hudelson SE, 2010, AIDS, V24, P557, DOI 10.1097/QAD.0b013e3283346e60
   Jackson JB, 2000, AIDS, V14, PF111, DOI 10.1097/00002030-200007280-00001
   Jackson JB, 2003, LANCET, V362, P859, DOI 10.1016/S0140-6736(03)14341-3
   Johnson JA, 2005, J INFECT DIS, V192, P16, DOI 10.1086/430741
   Johnson Victoria A, 2009, TOP HIV MED, V17, P138
   Jourdain G, 2004, NEW ENGL J MED, V351, P229, DOI 10.1056/NEJMoa041305
   Kassaye S, 2007, AIDS RES HUM RETROV, V23, P1055, DOI 10.1089/aid.2007.0045
   Kumwenda NI, 2008, NEW ENGL J MED, V359, P119, DOI 10.1056/NEJMoa0801941
   Lockman S, 2010, NEW ENGL J MED, V363, P1499, DOI 10.1056/NEJMoa0906626
   Lockman S, 2007, NEW ENGL J MED, V356, P135, DOI 10.1056/NEJMoa062876
   Lohman-Payne B, 2009, CLIN EXP IMMUNOL, V156, P511, DOI 10.1111/j.1365-2249.2009.03937.x
   Martinson NA, 2007, JAIDS-J ACQ IMM DEF, V44, P148, DOI 10.1097/QAI.0b013e31802b920e
   Moorthy A, 2011, CLIN INFECT DIS, V52, P514, DOI 10.1093/cid/ciq161
   Moorthy A, 2009, PLOS ONE, V4, P0, DOI 10.1371/journal.pone.0004096
   Obimbo EM, 2009, JAIDS-J ACQ IMM DEF, V51, P209, DOI 10.1097/QAI.0b013e31819c16d8
   Palmer S, 2006, P NATL ACAD SCI USA, V103, P7094, DOI 10.1073/pnas.0602033103
   Palumbo P, 2001, J INFECT DIS, V184, P1120, DOI 10.1086/323804
   Palumbo P, 2010, NEW ENGL J MED, V363, P1510, DOI 10.1056/NEJMoa1000931
   Perelson AS, 1996, SCIENCE, V271, P1582, DOI 10.1126/science.271.5255.1582
   Shapiro RL, 2010, NEW ENGL J MED, V362, P2282, DOI 10.1056/NEJMoa0907736
   Simen BB, 2009, J INFECT DIS, V199, P693, DOI 10.1086/596736
   *STANF U, 2008, STANF U HIV DRUG RES, V0, P0
   Violari A, 2008, NEW ENGL J MED, V359, P2233, DOI 10.1056/NEJMoa0800971
   *WHO, 2010, HIV INF FEED REV PRI, V0, P0
   *WHO UNAIDS, 2010, ANT THER HIV INF INF, V0, P0
   Wind-Rotolo M, 2009, J INFECT DIS, V199, P1301, DOI 10.1086/597759
   Ziemniak C, 2006, J VIROL METHODS, V136, P238, DOI 10.1016/j.jviromet.2006.05.030
NR 40
TC 22
Z9 24
U1 0
U2 2
PU MARY ANN LIEBERT, INC
PI NEW ROCHELLE
PA 140 HUGUENOT STREET, 3RD FL, NEW ROCHELLE, NY 10801 USA
SN 0889-2229
EI 1931-8405
J9 AIDS RES HUM RETROV
JI Aids Res. Hum. Retrovir.
PD AUG 15
PY 2011
VL 27
IS 8
BP 823
EP 829
DI 10.1089/aid.2010.0346
PG 7
WC Immunology; Infectious Diseases; Virology
SC Immunology; Infectious Diseases; Virology
GA 803IV
UT WOS:000293575900004
PM 21241214
DA 2024-01-16
ER

PT J
AU Andreani, G
   Espada, C
   Ceballos, A
   Ambrosioni, J
   Petroni, A
   Pugliese, D
   Bouzas, MB
   Giuliano, SF
   Weissenbacher, MC
   Losso, M
   Benetucci, J
   Carr, JK
   Peralta, LM
AF Andreani, Guadalupe
   Espada, Constanza
   Ceballos, Ana
   Ambrosioni, Juan
   Petroni, Alejandro
   Pugliese, Dora
   Belen Bouzas, Maria
   Fernandez Giuliano, Silvia
   Weissenbacher, Mercedes C.
   Losso, Marcelo
   Benetucci, Jorge
   Carr, Jean K.
   Martinez Peralta, Liliana
TI Detection of HIV-1 dual infections in highly exposed treated patients
SO VIROLOGY JOURNAL
LA English
DT Article
ID drug-resistance; superinfection; recombinant; argentina; type-1; mutations; evolution; subtype; users
AB Background: Genetic characterization of HIV-1 in Argentina has shown that BF recombinants predominate among heterosexuals and injecting drug users, while in men who have sex with men the most prevalent form is subtype B. Objectives: The aim of this work was to investigate the presence of HIV dual infections in HIV-infected individuals with high probability of reinfection Study design: Blood samples were collected from 23 HIV positive patients with the risk of reinfection from Buenos Aires. A fragment of the HIV gene pol was amplified and phylogenetic analyses were performed. Antiretroviral drug resistance patterns of all the sequences were analyzed. Results: Five dual infections were detected with four patients coinfected with subtype B and BF recombinants and one patient was coinfected with two BF recombinants presenting different recombination patterns. Prolonged infection with a stable clinical condition was observed in the five individuals. Resistance mutation patterns were different between the predominant and the minority strains. Conclusions: Our results show that HIV dual infection can occur with closely related subtypes, and even with different variants of the same recombinant form in certain populations. Clinical observations showed neither aggressive disease progression nor impact on the resistance patterns in the dually-infected patients.
C1 [Andreani, Guadalupe; Espada, Constanza; Ceballos, Ana; Ambrosioni, Juan; Weissenbacher, Mercedes C.; Martinez Peralta, Liliana] Univ Buenos Aires, Dept Microbiol, Natl Reference Ctr AIDS, Sch Med, Buenos Aires, DF, Argentina.
   [Petroni, Alejandro; Pugliese, Dora; Benetucci, Jorge] Fdn Ayuda Inmunodeficiente FUNDAI, Retrovirus Lab, Buenos Aires, DF, Argentina.
   [Belen Bouzas, Maria; Fernandez Giuliano, Silvia] Infect Dis Hosp, Virol Sect, Buenos Aires, DF, Argentina.
   [Losso, Marcelo] Ramos Mejia Hosp, Serv Inmusuprimidos, Buenos Aires, DF, Argentina.
C3 University of Buenos Aires; University of Buenos Aires; Hospital Ramos Mejia
RP Peralta, LM (通讯作者)，Univ Buenos Aires, Dept Microbiol, Natl Reference Ctr AIDS, Sch Med, Paraguay 2155,C1121ABG, Buenos Aires, DF, Argentina.
EM lilimp@fmed.uba.ar
FU Fogarty International Center/NIH at Mount Sinai School of Medicine-Argentina [5D43 TW0010137]; University of Buenos Aires [M043]; National Agency for Promotion of Science and Technology [PICT 2007-01021]; Rotary Scholarship
CR Avila MM, 2002, J ACQ IMMUN DEF SYND, V29, P422, DOI 10.1097/00126334-200204010-00015
   Blackard JT, 2004, SEX TRANSM DIS, V31, P201, DOI 10.1097/01.OLQ.0000118082.45312.1F
   Blick G, 2007, J INFECT DIS, V195, P1250, DOI 10.1086/512240
   Carobene MG, 2004, JAIDS-J ACQ IMM DEF, V35, P207, DOI 10.1097/00126334-200402010-00018
   Carr JK, 2005, JAIDS-J ACQ IMM DEF, V39, P570
   Casado C, 2001, J GEN VIROL, V82, P2495, DOI 10.1099/0022-1317-82-10-2495
   Espinosa A, 2004, JAIDS-J ACQ IMM DEF, V36, P630, DOI 10.1097/00126334-200405010-00012
   Fang GW, 2004, AIDS, V18, P153, DOI 10.1097/00002030-200401230-00003
   Gallant Joel E, 2006, AIDS READ, V16, P556
   Johnson Victoria A, 2009, TOP HIV MED, V17, P138
   Jurriaans S, 2008, JAIDS-J ACQ IMM DEF, V47, P69, DOI 10.1097/QAI.0b013e3181582d6f
   Kijak Gustavo H, 2005, CURR INFECT DIS REP, V7, P480, DOI 10.1007/s11908-005-0051-8
   Leontiev VV, 2008, INFECT GENET EVOL, V8, P40, DOI 10.1016/j.meegid.2007.09.008
   Paredes R, 2009, J VIROL, V83, P2038, DOI 10.1128/JVI.02154-08
   Pernas M, 2006, JAIDS-J ACQ IMM DEF, V42, P12, DOI 10.1097/01.qai.0000214810.65292.73
   Petroni A, 2006, JAIDS-J ACQ IMM DEF, V42, P506, DOI 10.1097/01.qai.0000222285.44460.e2
   Piantadosi A, 2007, PLOS PATHOG, V3, P1745, DOI 10.1371/journal.ppat.0030177
   Prado JG, 2005, CLIN INFECT DIS, V41, P729, DOI 10.1086/432619
   Ramos A, 2002, J VIROL, V76, P7444, DOI 10.1128/JVI.76.15.7444-7452.2002
   Segura M, 2007, AIDS RES HUM RETROV, V23, P1322, DOI 10.1089/aid.2007.0063
   Smith DM, 2005, AIDS, V19, P1251, DOI 10.1097/01.aids.0000180095.12276.ac
   van der Kuyl AC, 2007, RETROVIROLOGY, V4, P0, DOI 10.1186/1742-4690-4-67
NR 22
TC 6
Z9 6
U1 0
U2 6
PU BIOMED CENTRAL LTD
PI LONDON
PA 236 GRAYS INN RD, FLOOR 6, LONDON WC1X 8HL, ENGLAND
SN 1743-422X
EI 
J9 VIROL J
JI Virol. J.
PD AUG 8
PY 2011
VL 8
IS 
BP 
EP 
DI 10.1186/1743-422X-8-392
PG 6
WC Virology
SC Virology
GA 813HT
UT WOS:000294358100001
PM 21824422
DA 2024-01-16
ER

PT J
AU Saigo, H
   Altmann, A
   Bogojeska, J
   Müller, F
   Nowozin, S
   Lengauer, T
AF Saigo, Hiroto
   Altmann, Andre
   Bogojeska, Jasmina
   Mueller, Fabian
   Nowozin, Sebastian
   Lengauer, Thomas
TI Learning from Past Treatments and Their Outcome Improves Prediction of <i>In Vivo</i> Response to Anti-HIV Therapy
SO STATISTICAL APPLICATIONS IN GENETICS AND MOLECULAR BIOLOGY
LA English
DT Article
DE data mining; discriminative sequence features; boosting; HIV; clinical; optimization
ID reverse-transcriptase; drug-resistance; genetic barrier; mutations; networks; genotype
AB Infections with the human immunodeficiency virus type 1 (HIV-1) are treated with combinations of drugs. Unfortunately, HIV responds to the treatment by developing resistance mutations. Consequently, the genome of the viral target proteins is sequenced and inspected for resistance mutations as part of routine diagnostic procedures for ensuring an effective treatment. For predicting response to a combination therapy, currently available computer-based methods rely on the genotype of the virus and the composition of the regimen as input. However, no available tool takes full advantage of the knowledge about the order of and the response to previously prescribed regimens. The resulting high-dimensional feature space makes existing methods difficult to apply in a straightforward fashion. The machine learning system proposed in this work, sequence boosting, is tailored to exploiting such high-dimensional information, i.e. the extraction of longitudinal features, by utilizing the recent advancements in data mining and boosting. When applied to predicting the latest treatment outcome for 3,759 treatment-experienced patients from the EuResist integrated database, sequence boosting achieved superior performance compared to SVMs with RBF kernels. Moreover, sequence boosting allows an easy access to the discriminative treatment information. Analysis of feature importance values provided by our model confirmed known facts regarding HIV treatment. For instance, application of potent and recently licensed drugs was beneficial for patients, and, conversely, the patient group that was subject to NRTI mono-therapies in the past had poor treatment perspectives today. Furthermore, our model revealed novel biological insights. More precisely, the combination of previously used drugs with their in vivo response is more informative than the information of previously used drugs alone. Using this information improves the performance of systems for predicting therapy outcome.
C1 [Nowozin, Sebastian] Max Planck Inst Biol Cybernet, D-72076 Tubingen, Germany.
C3 Max Planck Society
RP Saigo, H (通讯作者)，Kyushu Inst Technol, 680-4 Kawazu, Fukuoka, Japan.
EM hiroto@mpi-inf.mpg.de; altmann@mpi-inf.de; jasmina@mpi-inf.mpg.de; fmueller@mpi-inf.mpg.de; sebastian.nowozin@tuebingen.mpg.de; lengauer@mpi-inf.mpg.de
FU EuResist project [EU-STREP IST-2004-027173]
CR Altmann A, 2007, ANTIVIR THER, V12, P169
   Altmann A, 2009, J INFECT DIS, V199, P999, DOI 10.1086/597305
   Antinori A, 2002, AIDS RES HUM RETROV, V18, P835, DOI 10.1089/08892220260190308
   Baldi P, 2000, BIOINFORMATICS, V16, P412, DOI 10.1093/bioinformatics/16.5.412
   BARRESINOUSSI F, 1983, SCIENCE, V220, P868, DOI 10.1126/science.6189183
   Beerenwinkel N, 2002, P NATL ACAD SCI USA, V99, P8271, DOI 10.1073/pnas.112177799
   Beerenwinkel N, 2003, NUCLEIC ACIDS RES, V31, P3850, DOI 10.1093/nar/gkg575
   BICKEL P, 2002, MATH STAT BASIC IDEA, V0, P0
   Bickel S, 2008, P 25 INT C MACH LEAR, V0, PP56, DOI 10.1145/1390156.1390164
   Bratt G, 1998, AIDS, V12, P2193, DOI 10.1097/00002030-199816000-00015
   Clavel F, 2004, NEW ENGL J MED, V350, P1023, DOI 10.1056/NEJM2ra025195
   Deforche K, 2006, BIOINFORMATICS, V22, P2975, DOI 10.1093/bioinformatics/btl508
   Deforche K, 2008, ANTIVIR THER, V13, P399
   Demiriz A, 2002, MACH LEARN, V46, P225, DOI 10.1023/A:1012470815092
   Foulkes AS, 2003, J AM STAT ASSOC, V98, P859, DOI 10.1198/016214503000000792
   Foulkes AS, 2002, BIOMETRICS, V58, P145, DOI 10.1111/j.0006-341X.2002.00145.x
   Gao F, 2004, J VIROL, V78, P2426, DOI 10.1128/JVI.78.5.2426-2433.2004
   Johnson Victoria A, 2008, TOP HIV MED, V16, P62
   KUDO T, 2005, ADV NEURAL INFORM PR, V17, P729
   Larder B, 2007, ANTIVIR THER, V12, P15
   NOWOZIN S, 2008, INT C COMP VIS, V0, P1919
   Pei J, 2004, IEEE T KNOWL DATA EN, V16, P1424, DOI 10.1109/TKDE.2004.77
   Rabinowitz M, 2006, BIOINFORMATICS, V22, P541, DOI 10.1093/bioinformatics/btk011
   Rhee SY, 2006, P NATL ACAD SCI USA, V103, P17355, DOI 10.1073/pnas.0607274103
   Rosen-Zvi M, 2008, BIOINFORMATICS, V24, PI399, DOI 10.1093/bioinformatics/btn141
   Roy P, 2007, FIELDS VIROLOGY, V2, P2541
   Saigo H, 2007, BIOINFORMATICS, V23, P2455, DOI 10.1093/bioinformatics/btm353
   Scholkopf B, 2001, LEARNING KERNELS SUP, V0, P0
   SING T, 2007, ADV NEURAL INFORM PR, V19, P1297
   SING T, 2005, 9 EUR C PRINC PRACT, V0, P285
   Wang DC, 2003, J INFECT DIS, V188, P653, DOI 10.1086/377453
   Zaccarelli M, 2009, ANTIVIR THER, V14, P285
   Zou H, 2006, J AM STAT ASSOC, V101, P1418, DOI 10.1198/016214506000000735
NR 34
TC 7
Z9 7
U1 0
U2 3
PU WALTER DE GRUYTER GMBH
PI BERLIN
PA GENTHINER STRASSE 13, D-10785 BERLIN, GERMANY
SN 2194-6302
EI 1544-6115
J9 STAT APPL GENET MOL
JI Stat. Appl. Genet. Mol. Biol.
PD JUN 15
PY 2011
VL 10
IS 1
BP 
EP 
DI 10.2202/1544-6115.1604
PG 33
WC Biochemistry & Molecular Biology; Mathematical & Computational Biology; Statistics & Probability
SC Biochemistry & Molecular Biology; Mathematical & Computational Biology; Mathematics
GA 715OC
UT WOS:000286892800006
PM 21291416
DA 2024-01-16
ER

PT J
AU Brehm, JH
   Lalama, CM
   Hughes, MD
   Haubrich, R
   Riddler, SA
   Sluis-Cremer, N
   Mellors, JW
AF Brehm, Jessica H.
   Lalama, Christina M.
   Hughes, Michael D.
   Haubrich, Richard
   Riddler, Sharon A.
   Sluis-Cremer, Nicolas
   Mellors, John W.
TI Failure of Initial Therapy With Two Nucleosides and Efavirenz Is Not Associated With Early Emergence of Mutations in the C-Terminus of HIV-1 Reverse Transcriptase
SO JAIDS-JOURNAL OF ACQUIRED IMMUNE DEFICIENCY SYNDROMES
LA English
DT Article
DE HIV-1 drug resistance; HIV-1 reverse transcriptase; efavirenz; nucleoside and nonnucleoside RT inhibitors; RT connection domain; RT RNase H domain
ID rnase-h domain; connection domain; resistance mutations; zidovudine; combination; inhibitors; subdomain; naive; n348i
AB It is uncertain how often mutations in the connection or RNase H domains of HIV-1 reverse transcriptase (RT) emerge with failure of first-line antiretroviral therapy. Full-length RT sequences in plasma obtained pretherapy and at virologic failure were compared in 53 patients on first-line efavirenz-containing regimens from AIDS Clinical Trials Group study A5142. HIV-1 was mostly subtype B (48 of 53). Mutations in the polymerase but not in connection or RNase H domains of RT increased in frequency between pretherapy and failure (K103N, P = 0.001; M184I/V, P = 0.016). Selection of mutations in C-terminal domains of RT is not common with early failure of efavirenz-containing regimens.
C1 [Mellors, John W.] Univ Pittsburgh, Dept Med, Div Infect Dis, Sch Med, Pittsburgh, PA 15261 USA.
   [Brehm, Jessica H.] Univ Pittsburgh, Dept Infect Dis & Microbiol, Grad Sch Publ Hlth, Pittsburgh, PA 15261 USA.
   [Lalama, Christina M.; Hughes, Michael D.] Harvard Univ, Sch Publ Hlth, Stat & Data Anal Ctr, Boston, MA 02115 USA.
   [Haubrich, Richard] Univ Calif San Diego, Antiviral Res Ctr, San Diego, CA 92103 USA.
C3 Pennsylvania Commonwealth System of Higher Education (PCSHE); University of Pittsburgh; Pennsylvania Commonwealth System of Higher Education (PCSHE); University of Pittsburgh; Harvard University; Harvard T.H. Chan School of Public Health; University of California System; University of California San Diego
RP Mellors, JW (通讯作者)，Univ Pittsburgh, Dept Med, Div Infect Dis, Sch Med, S818 Scaife Hall,3550 Terrace St, Pittsburgh, PA 15261 USA.
EM jwm1@pitt.edu
FU National Institute of Allergy and Infectious Diseases, National Institute of Health [R01AI081571, AI064086, AI27670, AI36214, AI69432]; National Institute of Allergy and Infectious Diseases, National Institute of Health, ACTG Central Group [U01AI38858]; NIH/NIAID [5T32AI065380-04]; University of Pittsburgh Clinical Translational Science Institute [T32-5TL1RR024155-04]
CR Cane PA, 2007, AIDS, V21, P447, DOI 10.1097/QAD.0b013e3280129964
   Götte M, 2007, PLOS MED, V4, P1858, DOI 10.1371/journal.pmed.0040346
   Gupta S, 2010, ANTIMICROB AGENTS CH, V54, P1973, DOI 10.1128/AAC.00870-09
   Hachiya A, 2008, J VIROL, V82, P3261, DOI 10.1128/JVI.01154-07
   Hachiya A, 2009, ANTIVIR RES, V82, P115, DOI 10.1016/j.antiviral.2009.02.189
   John M, 2010, J IMMUNOL, V184, P4368, DOI 10.4049/jimmunol.0903745
   Johnson Victoria A, 2008, TOP HIV MED, V16, P138
   Kemp SD, 1998, J VIROL, V72, P5093, DOI 10.1128/JVI.72.6.5093-5098.1998
   Nikolenko GN, 2007, P NATL ACAD SCI USA, V104, P317, DOI 10.1073/pnas.0609642104
   Ntemgwa M, 2007, ANTIMICROB AGENTS CH, V51, P3861, DOI 10.1128/AAC.00646-07
   Riddler SA, 2008, NEW ENGL J MED, V358, P2095, DOI 10.1056/NEJMoa074609
   Roquebert B, 2008, J ANTIMICROB CHEMOTH, V61, P973, DOI 10.1093/jac/dkn060
   Roquebert B, 2007, J MED VIROL, V79, P207, DOI 10.1002/jmv.20788
   Santos AFA, 2008, PLOS ONE, V3, P0, DOI 10.1371/journal.pone.0001781
   Sluis-Cremer N, 2010, AIDS, V24, P317, DOI 10.1097/QAD.0b013e3283315697
   von Wyl V, 2010, CLIN INFECT DIS, V51, P620, DOI 10.1086/655764
   WANG J, 1994, P NATL ACAD SCI USA, V91, P7242, DOI 10.1073/pnas.91.15.7242
   Waters JM, 2009, ANTIVIR THER, V14, P231
   Yap SH, 2007, PLOS MED, V4, P1887, DOI 10.1371/journal.pmed.0040335
NR 19
TC 4
Z9 5
U1 0
U2 3
PU LIPPINCOTT WILLIAMS & WILKINS
PI PHILADELPHIA
PA TWO COMMERCE SQ, 2001 MARKET ST, PHILADELPHIA, PA 19103 USA
SN 1525-4135
EI 1077-9450
J9 JAIDS-J ACQ IMM DEF
JI JAIDS
PD APR 15
PY 2011
VL 56
IS 4
BP 344
EP 348
DI 10.1097/QAI.0b013e31820cf029
PG 5
WC Immunology; Infectious Diseases
SC Immunology; Infectious Diseases
GA 726QH
UT WOS:000287740700017
PM 21350368
DA 2024-01-16
ER

PT J
AU McColl, DJ
   Margot, N
   Chen, SS
   Harris, J
   Borroto-Esoda, K
   Miller, MD
AF McColl, Damian J.
   Margot, Nicolas
   Chen, Shan-Shan
   Harris, Jeanette
   Borroto-Esoda, Katyna
   Miller, Michael D.
TI Reduced Emergence of the M184V/I Resistance Mutation When Antiretroviral-Naive Subjects Use Emtricitabine Versus Lamivudine in Regimens Composed of Two NRTIs Plus the NNRTI Efavirenz
SO HIV CLINICAL TRIALS
LA English
DT Article
DE antiretroviral drug resistance; emtricitable; FTC; HIV-1 nucleoside reverse transcriptase inhibitors; human immunodeficiency virus type 1; lamivudine; 3TC; M184V/I
ID immunodeficiency-virus type-1; reverse-transcriptase inhibitors; tenofovir disoproxil fumarate; virological failure; randomized-trial; daily lopinavir/ritonavir; hiv-1-infected patients; combination therapy; drug-resistance; hiv-infection
AB Purpose: To compare the development of the M184V/I substitution among antiretroviral treatment-nave patients taking the nucleoside reverse transcriptase inhibitors (NRTIs), emtricitable (FTC) or lamivudine (3TC) from three phase 3 clinical trials of dual NRTIs (including either FTC or 3TC) plus the non-nucleoside reverse transcriptase inhibitor efavirenz (EFV). Methods: Study subjects from three phase 3 clinical trials (FTC 301A, GS-99-903, and GS-01-934) were classified as virologic failures (VF) if they had confirmed >= 400 copies/mL of HIV-1 RNA at week 48 or early study drug discontinuation. Subjects with VF were genotyped by population sequencing. The prevalence of the M184V/I substitution in the FTC or 3TC groups was analyzed using Fisher exact test and in multivariate logistic regression analyses. Results: Among the 3 trials, 522 subjects were treated with FTC dosed once daily and 841 subjects were treated with 3TC dosed twice daily. Among VF subjects at week 48, 5/26 (19.2%) FTC-treated subjects and 27/77 (35.5%) 3TC-treated subjects developed the M184V/I mutation (P = .145). Using the denominator of all subjects treated, 5/522 (1.0%) FTC-treated subjects versus 27/841 (3.2%) 3TC-treated subjects developed the M184V/I substitution (P = .009). Multivariate analyses adjusting for baseline viral load, baseline CD4 cell counts, and baseline NRTI resistance showed that treatment with FTC had a significantly lower rate of M184V/I development than treatment with 3TC (odds ratio 0.32; P = .02). Conclusions: The results of this pooled analysis of 3 clinical trials indicate a lower frequency of development of the M184V/I mutation in subjects treated with FTC versus 3TC when combined in regimens containing dual NRTIs and EFV.
C1 [McColl, Damian J.; Margot, Nicolas; Chen, Shan-Shan; Miller, Michael D.] Gilead Sci Inc, Foster City, CA 94404 USA.
   [Harris, Jeanette; Borroto-Esoda, Katyna] Gilead Sci Inc, Durham, NC USA.
C3 Gilead Sciences; Gilead Sciences
RP McColl, DJ (通讯作者)，Gilead Sci Inc, 333 Lakeside Dr, Foster City, CA 94404 USA.
EM damian.mccoll@gilead.com
FU Triangle Pharmaceuticals, Inc (now part of Gilead Sciences, Inc) [FTC-301A, GS-99-903, GS-01-934]
CR Back DJ, 2005, JAIDS-J ACQ IMM DEF, V39, PS1, DOI 10.1097/01.qai.0000168882.67942.3f
   Bartlett JA, 2007, HIV CLIN TRIALS, V8, P221, DOI 10.1310/hct0804-221
   Borroto-Esoda K, 2007, AIDS RES HUM RETROV, V23, P988, DOI 10.1089/aid.2006.0310
   BOUCHER CAB, 1993, ANTIMICROB AGENTS CH, V37, P2231, DOI 10.1128/AAC.37.10.2231
   De Clercq E, 2009, INT J ANTIMICROB AG, V33, P307, DOI 10.1016/j.ijantimicag.2008.10.010
   Elion R, 2008, HIV CLIN TRIALS, V9, P213, DOI 10.1310/hct0904-213
   Feng JY, 1999, BIOCHEMISTRY-US, V38, P55, DOI 10.1021/bi982340r
   Frankel FA, 2007, AIDS, V21, P665, DOI 10.1097/QAD.0b013e3280187505
   Gallant JE, 2006, NEW ENGL J MED, V354, P251, DOI 10.1056/NEJMoa051871
   Gallant JE, 2004, JAMA-J AM MED ASSOC, V292, P191, DOI 10.1001/jama.292.2.191
   Gao HQ, 2000, J MOL BIOL, V300, P403, DOI 10.1006/jmbi.2000.3823
   Hogg RS, 2006, PLOS MED, V3, P1570, DOI 10.1371/journal.pmed.0030356
   Hui CK, 2008, J HEPATOL, V48, P714, DOI 10.1016/j.jhep.2007.10.013
   Johnson MA, 2006, JAIDS-J ACQ IMM DEF, V43, P153, DOI 10.1097/01.qai.0000242449.67155.1a
   Johnson Victoria A, 2005, TOP HIV MED, V13, P125
   Kuritzkes DR, 2008, J INFECT DIS, V197, P867, DOI 10.1086/528802
   Lima VD, 2008, AIDS, V22, P2371, DOI 10.1097/QAD.0b013e328315cdd3
   Margot NA, 2006, ANTIMICROB AGENTS CH, V50, P4087, DOI 10.1128/AAC.00816-06
   Margot NA, 2009, JAIDS-J ACQ IMM DEF, V52, P209, DOI 10.1097/QAI.0b013e3181b05f7c
   Maserati R, 2010, AIDS, V24, P1013, DOI 10.1097/QAD.0b013e328336e962
   McColl DJ, 2008, ANTIVIR THER, V13, P189
   Miller MD, 2004, J INFECT DIS, V189, P837, DOI 10.1086/381784
   Molina JM, 2008, LANCET, V372, P646, DOI 10.1016/S0140-6736(08)61081-8
   Moore KHP, 1999, AIDS, V13, P2239, DOI 10.1097/00002030-199911120-00006
   Nguyen MH, 2009, J VIRAL HEPATITIS, V16, P149, DOI 10.1111/j.1365-2893.2009.01078.x
   Ortiz R, 2008, AIDS, V22, P1389, DOI 10.1097/QAD.0b013e32830285fb
   Petropoulos CJ, 2000, ANTIMICROB AGENTS CH, V44, P920, DOI 10.1128/AAC.44.4.920-928.2000
   Piliero PJ, 2004, JAIDS-J ACQ IMM DEF, V37, PS2, DOI 10.1097/01.qai.0000137001.40505.56
   Rousseau FS, 2003, J INFECT DIS, V188, P1652, DOI 10.1086/379667
   Rousseau FS, 2001, J ANTIMICROB CHEMOTH, V48, P507, DOI 10.1093/jac/48.4.507
   Saag MS, 2004, JAMA-J AM MED ASSOC, V292, P180, DOI 10.1001/jama.292.2.180
   Schinazi RF, 2003, JAIDS-J ACQ IMM DEF, V34, P243, DOI 10.1097/00126334-200310010-00017
   Smith KY, 2009, AIDS, V23, P1547, DOI 10.1097/QAD.0b013e32832cbcc2
   Svicher V, 2010, JAIDS-J ACQ IMM DEF, V55, P336, DOI 10.1097/QAI.0b013e3181e6763f
   Thompson MA, 2010, JAMA-J AM MED ASSOC, V304, P321, DOI 10.1001/jama.2010.1004
   WALMSLEY S, 2007, 11 EUR AIDS C EACS O, V0, P0
   Wang LH, 2004, AIDS RES HUM RETROV, V20, P1173, DOI 10.1089/aid.2004.20.1173
   White KL, 2002, ANTIMICROB AGENTS CH, V46, P3437, DOI 10.1128/AAC.46.11.3437-3446.2002
NR 39
TC 19
Z9 23
U1 0
U2 1
PU THOMAS LAND PUBLISHERS, INC
PI ST LOUIS
PA 255 JEFFERSON RD, ST LOUIS, MO 63119-3627 USA
SN 1528-4336
EI 1945-5771
J9 HIV CLIN TRIALS
JI HIV Clin. Trials
PD MAR-APR 15
PY 2011
VL 12
IS 2
BP 61
EP 70
DI 10.1310/hct1202-61
PG 10
WC Infectious Diseases; Pharmacology & Pharmacy
SC Infectious Diseases; Pharmacology & Pharmacy
GA 751BW
UT WOS:000289593500001
PM 21498149
DA 2024-01-16
ER

PT J
AU Hamers, RL
   Wallis, CL
   Kityo, C
   Siwale, M
   Mandaliya, K
   Conradie, F
   Botes, ME
   Wellington, M
   Osibogun, A
   Sigaloff, KCE
   Nankya, I
   Schuurman, R
   Wit, FW
   Stevens, WS
   van Vugt, M
   de Wit, TFR
AF Hamers, Raph L.
   Wallis, Carole L.
   Kityo, Cissy
   Siwale, Margaret
   Mandaliya, Kishor
   Conradie, Francesca
   Botes, Mariette E.
   Wellington, Maureen
   Osibogun, Akin
   Sigaloff, Kim C. E.
   Nankya, Immaculate
   Schuurman, Rob
   Wit, Ferdinand W.
   Stevens, Wendy S.
   van Vugt, Michele
   de Wit, Tobias F. Rinke
TI HIV-1 drug resistance in antiretroviral-naive individuals in sub-Saharan Africa after rollout of antiretroviral therapy: a multicentre observational study
SO LANCET INFECTIOUS DISEASES
LA English
DT Article
ID mutations; prevalence; surveillance; recommendations; nevirapine
AB Background There are few data on the epidemiology of primary HIV-1 drug resistance after the roll-out of antiretroviral treatment (ART) in sub-Saharan Africa. We aimed to assess the prevalence of primary resistance in six African countries after ART roll-out and if wider use of ART in sub-Saharan Africa is associated with rising prevalence of drug resistance. Methods We did a cross-sectional study in antiretroviral-naive adults infected with HIV-1 who had not started first-line ART, recruited between 2007 and 2009 from 11 regions in Kenya, Nigeria, South Africa, Uganda, Zambia, and Zimbabwe. We did population-based sequencing of the pol gene on plasma specimens with greater than 1000 copies per mL of HIV RNA. We identified drug-resistance mutations with the WHO list for transmitted resistance. The prevalence of sequences containing at least one drug-resistance mutation was calculated accounting for the sampling weights of the sites. We assessed the risk factors of resistance with multilevel logistic regression with random coefficients. Findings 2436 (94.1%) of 2590 participants had a pretreatment genotypic resistance result. 1486 participants (57.4%) were women, 1575 (60.8%) had WHO clinical stage 3 or 4 disease, and the median CD4 count was 133 cells per mu L (IQR 62-204). Overall sample-weighted drug-resistance prevalence was 5.6% (139 of 2436; 95% CI 4.6-6-7), ranging from 1.1% (two of 176; 0.0-2.7) in Pretoria, South Africa, to 12.3% (22 of 179; 7.5-17.1) in Kampala, Uganda. The pooled prevalence for all three Ugandan sites was 11.6% (66 of 570; 8.9-14.2), compared with 3-5% (73 of 1866; 2.5-4-5) for all other sites. Drug class-specific resistance prevalence was 2.5% (54 of 2436; 1.8-3.2) for nucleoside reverse-transcriptase inhibitors (NRTIs), 3.3% (83 of 2436; 2.5-4.2) for non-NRTIs (NNRTIs), 1.3% (31 of 2436; 0-8-1.8) for protease inhibitors, and 1.2% (25 of 2436; 0.7-1-7) for dual-class resistance to NRTIs and NNRTIs. The most common drug-resistance mutations were K103N (43 [1.8%] of 2436), thymidine analogue mutations (33 [1.6%] of 2436), M184V (25 [1.2%] of 2436), and Y181C/I (19 [0.7%] of 2436). The odds ratio for drug resistance associated with each additional year since the start of the ART roll-out in a region was 1.38 (95% CI 1-13-1-68; p=0.001). Interpretation The higher prevalence of primary drug resistance in Uganda than in other African countries is probably related to the earlier start of ART roll-out in Uganda. Resistance surveillance and prevention should be prioritised in settings where ART programmes are scaled up. Funding Ministry of Foreign Affairs of the Netherlands.
C1 [Hamers, Raph L.; Sigaloff, Kim C. E.; Wit, Ferdinand W.; de Wit, Tobias F. Rinke] Univ Amsterdam, PharmAccess Fdn, Dept Global Hlth, Acad Med Ctr,Amsterdam Inst Global Hlth & Dev, NL-1105 BM Amsterdam, Netherlands.
   [Wallis, Carole L.; Stevens, Wendy S.] Univ Witwatersrand, Dept Mol Med & Haematol, Johannesburg, South Africa.
   [Conradie, Francesca] Univ Witwatersrand, Clin HIV Res Unit, Johannesburg, South Africa.
   [Kityo, Cissy; Nankya, Immaculate] Joint Clin Res Ctr, Kampala, Uganda.
   [Siwale, Margaret] Lusaka Trust Hosp, Lusaka, Zambia.
   [Mandaliya, Kishor] Coast Prov Gen Hosp, Int Ctr Reprod Hlth, Mombasa, Kenya.
   [Botes, Mariette E.] Muelmed Hosp, Pretoria, South Africa.
   [Wellington, Maureen] Newlands Clin, Harare, Zimbabwe.
   [Osibogun, Akin] Univ Lagos, Teaching Hosp, Lagos, Nigeria.
   [Schuurman, Rob] Univ Med Ctr Utrecht, Dept Med Microbiol, Utrecht, Netherlands.
   [van Vugt, Michele] Univ Amsterdam, Acad Med Ctr, Dept Internal Med, Div Infect Dis,Ctr Trop & Travel Med, NL-1105 AZ Amsterdam, Netherlands.
C3 University of Amsterdam; Academic Medical Center Amsterdam; University of Witwatersrand; University of Witwatersrand; Joint Clinic Research Center - United Arab Emirates; University of Lagos; Utrecht University; Utrecht University Medical Center; University of Amsterdam; Academic Medical Center Amsterdam
RP Hamers, RL (通讯作者)，Univ Amsterdam, PharmAccess Fdn, Dept Global Hlth, Acad Med Ctr,Amsterdam Inst Global Hlth & Dev, Trinity Bldg C,Pietersbergweg 17, NL-1105 BM Amsterdam, Netherlands.
EM r.hamers@amc-cpcd.org
FU Ministry of Foreign Affairs of the Netherlands; Ministry of Foreign Affairs of The Netherlands [12454]; PharmAccess Foundation; Contract Laboratory Services; Stichting Aids Fonds; Foundation for AIDS Research (amfAR)-TREAT Asia; International Civil Society; MRC [MC_U950080938, MC_U950097144] Funding Source: UKRI; Medical Research Council [MC_U950097144, MC_U950080938] Funding Source: researchfish
CR 11 EACS, 2010, GUID CLIN MAN TREAT, V0, P0
   [Anonymous], 2010, UN ACC SCAL PRIOR HI, V0, P0
   Arrivé E, 2007, INT J EPIDEMIOL, V36, P1009, DOI 10.1093/ije/dym104
   Bennett DE, 2008, ANTIVIR THER, V13, P25
   Bennett DE, 2009, PLOS ONE, V4, P0, DOI 10.1371/journal.pone.0004724
   Blower S, 2005, AIDS, V19, P1, DOI 10.1097/00002030-200501030-00001
   Cozzi-Lepri A, 2005, ANTIVIR THER, V10, P791
   de Oliveira T, 2005, BIOINFORMATICS, V21, P3797, DOI 10.1093/bioinformatics/bti607
   Gifford RJ, 2009, BIOINFORMATICS, V25, P1197, DOI 10.1093/bioinformatics/btp134
   Gilks CF, 2006, LANCET, V368, P505, DOI 10.1016/S0140-6736(06)69158-7
   Grant RM, 2002, JAMA-J AM MED ASSOC, V288, P181, DOI 10.1001/jama.288.2.181
   Gupta RK, 2009, LANCET INFECT DIS, V9, P409, DOI 10.1016/S1473-3099(09)70136-7
   Hamers RL, 2012, INT J EPIDEMIOL, V41, P43, DOI 10.1093/ije/dyq192
   Hamers RL, 2010, JAIDS-J ACQ IMM DEF, V55, P95, DOI 10.1097/QAI.0b013e3181e544e0
   Johnson JA, 2008, PLOS MED, V5, P1112, DOI 10.1371/journal.pmed.0050158
   Kantor R, 2005, PLOS MED, V2, P325, DOI 10.1371/journal.pmed.0020112
   Kuritzkes DR, 2008, J INFECT DIS, V197, P867, DOI 10.1086/528802
   Land S, 2009, J VIROL METHODS, V159, P185, DOI 10.1016/j.jviromet.2009.03.016
   Little SJ, 2002, NEW ENGL J MED, V347, P385, DOI 10.1056/NEJMoa013552
   Little SJ, 2008, J VIROL, V82, P5510, DOI 10.1128/JVI.02579-07
   Myers RE, 2005, BIOINFORMATICS, V21, P3535, DOI 10.1093/bioinformatics/bti569
   Ndembi N, 2008, AIDS RES HUM RETROV, V24, P889, DOI 10.1089/aid.2007.0317
   Ndembi N, 2011, AIDS, V25, P905, DOI 10.1097/QAD.0b013e328346260f
   Novak RM, 2005, CLIN INFECT DIS, V40, P468, DOI 10.1086/427212
   Price MA, 2011, AIDS RES HUM RETROV, V27, P5, DOI 10.1089/aid.2010.0030
   Richard N, 2004, AIDS RES HUM RETROV, V20, P355, DOI 10.1089/088922204323048104
   RICHMAN DD, 1994, J VIROL, V68, P1660, DOI 10.1128/JVI.68.3.1660-1666.1994
   Thompson MA, 2010, JAMA-J AM MED ASSOC, V304, P321, DOI 10.1001/jama.2010.1004
   UNAIDS, 2010, UN GEN ASS SPEC SESS, V0, P0
   van de Vijver DA, 2006, JAIDS-J ACQ IMM DEF, V41, P352, DOI 10.1097/01.qai.0000209899.05126.e4
   Vercauteren J, 2009, J INFECT DIS, V200, P1503, DOI 10.1086/644505
   Wainberg MA, 1998, JAMA-J AM MED ASSOC, V279, P1977, DOI 10.1001/jama.279.24.1977
   Wallis CL, 2010, J VIROL METHODS, V163, P505, DOI 10.1016/j.jviromet.2009.11.011
   Weidle PJ, 2002, LANCET, V360, P34, DOI 10.1016/S0140-6736(02)09330-3
   Wensing AMJ, 2005, J INFECT DIS, V192, P958, DOI 10.1086/432916
   Wheeler WH, 2010, AIDS, V24, P1203, DOI 10.1097/QAD.0b013e3283388742
   *WHO, 2006, ANT THER HIV INF AD, V0, P0
   Wittkop L, 2011, LANCET INFECT DIS, V11, P363, DOI 10.1016/S1473-3099(11)70032-9
NR 39
TC 229
Z9 247
U1 0
U2 16
PU ELSEVIER SCI LTD
PI OXFORD
PA THE BOULEVARD, LANGFORD LANE, KIDLINGTON, OXFORD OX5 1GB, OXON, ENGLAND
SN 1473-3099
EI 1474-4457
J9 LANCET INFECT DIS
JI Lancet Infect. Dis.
PD OCT 15
PY 2011
VL 11
IS 10
BP 750
EP 759
DI 10.1016/S1473-3099(11)70149-9
PG 10
WC Infectious Diseases
SC Infectious Diseases
GA 831ZD
UT WOS:000295768700020
PM 21802367
DA 2024-01-16
ER

PT J
AU Kisic, M
   Matamoros, T
   Nevot, M
   Mendieta, J
   Martinez-Picado, J
   Martínez, MA
   Menéndez-Arias, L
AF Kisic, Monica
   Matamoros, Tania
   Nevot, Maria
   Mendieta, Jesus
   Martinez-Picado, Javier
   Martinez, Miguel A.
   Menendez-Arias, Luis
TI Thymidine Analogue Excision and Discrimination Modulated by Mutational Complexes Including Single Amino Acid Deletions of Asp-67 or Thr-69 in HIV-1 Reverse Transcriptase
SO JOURNAL OF BIOLOGICAL CHEMISTRY
LA English
DT Article
ID immunodeficiency-virus type-1; high-level resistance; drug-resistance; replication capacity; nucleotide analogs; primer unblocking; viral replication; catalytic complex; coding region; zidovudine
AB Single amino acid deletions in the beta 3-beta 4 hairpin loop of human immunodeficiency virus type 1 (HIV-1) reverse transcriptase (RT) have been identified in heavily treated patients. The deletion of Asp-67 together with mutations T69G and K70R (Delta 67 complex) are usually associated with thymidine analog resistance mutations (TAMs) (e. g. M41L, T215Y, etc.) while the deletion of Thr-69 (Delta 69) is rarely found in isolates containing TAMs. Here, we show that the complex Delta 67/T69G/K70R enhances ATP-dependent phosphorolytic activity on primers terminated with 3'-azido-3'-deoxythymidine (AZT) or 2',3'-didehydro-2',3terminated with 3'-azido-3'-deoxythymidine (AZT) or 2',3'-didehydro-2',3'-dideoxythymidine (d4T) both in the presence or absence of TAMs (i.e. M41L/T215Y), while Delta 69 (or the complex S68G/Delta 69/K70G) antagonize the effects of TAMs in ATP-mediated excision. These effects are consistent with AZT susceptibility data obtained with recombinant HIV-1 bearing the relevant RTs. Molecular dynamics studies based on models of wild-type HIV-1 RT and mutant Delta 69, Delta 67/T69G/K70R, and D67N/K70R RTs support a relevant role for Lys/Arg-70 in the excision reaction. In Delta 69 RT, the side chain of Lys-70 locates away from the putative pyrophosphate binding site. Therefore, its participation in interactions required for the excision reaction is unlikely. Our theoretical studies also suggest a role for Lys-219 in thymidine analog excision/discrimination. However, pre-steady-state kinetics revealed only minor differences in selectivity of AZT-triphosphate versus dTTP between deletion-containing RTs and their homologous enzymes having the K219E mutation. K219E reduced both ATP- and pyrophosphate-mediated excision of primers terminated with thymidine analogues, only when introduced in RTs bearing Delta 69 or S68G/Delta 69/K70G, providing further biochemical evidence that explains the lack of association of Delta 69 and TAMs in HIV-1 isolates.
C1 [Kisic, Monica; Matamoros, Tania; Mendieta, Jesus; Menendez-Arias, Luis] Univ Autonoma Madrid, E-28049 Madrid, Spain.
   [Kisic, Monica; Matamoros, Tania; Mendieta, Jesus; Menendez-Arias, Luis] CSIC, Ctr Biol Mol Severo Ochoa, Madrid 28049, Spain.
   [Nevot, Maria; Martinez-Picado, Javier; Martinez, Miguel A.] Hosp Badalona Germans Trias & Pujol, Fundacio IrsiCaixa, Lab Retrovirol, Barcelona 08916, Spain.
   [Martinez-Picado, Javier] Inst Catalana Recerca & Estudis Avancats, Barcelona 08010, Spain.
C3 Autonomous University of Madrid; Consejo Superior de Investigaciones Cientificas (CSIC); CSIC - Centro de Biologia Molecular Severo Ochoa (CBM); Hospital Germans Trias i Pujol; Institut de Recerca de la Sida - IrsiCaixa; ICREA
RP Menéndez-Arias, L (通讯作者)，Ctr Biol Mol Severo Ochoa CSIC UAM, C Nicolas Cabrera,1,Campus Cantoblanco, Madrid 28049, Spain.
EM lmenendez@cbm.uam.es
FU Ministry of Science and Innovation of Spain [BIO2010/15542]; Fundacion para la Investigacion y Prevencion del SIDA en Espana (FIPSE) [36771/08]; Fondo de Investigacion Sanitaria (through the "Red Tematica de Investigacion Cooperativa en SIDA") [RD06/006]; Fundacion Ramon Areces; Spanish Ministry of Science and Innovation [BFU2010-15194]; European Community; ICREA Funding Source: Custom
CR Betancor G, 2010, ANTIMICROB AGENTS CH, V54, P4799, DOI 10.1128/AAC.00716-10
   Boretto J, 2001, ANAL BIOCHEM, V292, P139, DOI 10.1006/abio.2001.5045
   Boyer PL, 2004, J VIROL, V78, P9987, DOI 10.1128/JVI.78.18.9987-9997.2004
   Boyer PL, 2001, J VIROL, V75, P4832, DOI 10.1128/JVI.75.10.4832-4842.2001
   Brehm JH, 2007, J VIROL, V81, P7852, DOI 10.1128/JVI.02203-06
   Cases-González CE, 2007, J MOL BIOL, V365, P298, DOI 10.1016/j.jmb.2006.09.073
   Cozzi-Lepri A, 2005, ANTIVIR THER, V10, P791
   De Clercq E, 2010, CURR OPIN PHARMACOL, V10, P507, DOI 10.1016/j.coph.2010.04.011
   Deval J, 2002, J BIOL CHEM, V277, P42097, DOI 10.1074/jbc.M206725200
   Eggink D, 2007, ANTIVIR RES, V75, P93, DOI 10.1016/j.antiviral.2007.03.001
   Hanna GJ, 2000, J INFECT DIS, V181, P904, DOI 10.1086/315329
   Harrigan PR, 1996, J VIROL, V70, P5930, DOI 10.1128/JVI.70.9.5930-5934.1996
   Herschhorn A, 2010, CELL MOL LIFE SCI, V67, P2717, DOI 10.1007/s00018-010-0346-2
   Hooker DJ, 1996, J VIROL, V70, P8010, DOI 10.1128/JVI.70.11.8010-8018.1996
   Hu ZX, 2007, JAIDS-J ACQ IMM DEF, V45, P494, DOI 10.1097/QAI.0b013e31806ada48
   Huang HF, 1998, SCIENCE, V282, P1669, DOI 10.1126/science.282.5394.1669
   Imamichi T, 2000, J VIROL, V74, P1023, DOI 10.1128/JVI.74.2.1023-1028.2000
   Imamichi T, 2001, J VIROL, V75, P3988, DOI 10.1128/JVI.75.8.3988-3992.2001
   KATI WM, 1992, J BIOL CHEM, V267, P25988
   KELLAM P, 1992, P NATL ACAD SCI USA, V89, P1934, DOI 10.1073/pnas.89.5.1934
   KELLAM P, 1994, ANTIMICROB AGENTS CH, V38, P23, DOI 10.1128/AAC.38.1.23
   Kisic M, 2008, J MOL BIOL, V382, P327, DOI 10.1016/j.jmb.2008.07.030
   LACEY SF, 1994, J VIROL, V68, P3421, DOI 10.1128/JVI.68.5.3421-3424.1994
   LARDER BA, 1991, J VIROL, V65, P5232, DOI 10.1128/JVI.65.10.5232-5236.1991
   LARDER BA, 1989, SCIENCE, V243, P1731, DOI 10.1126/science.2467383
   MartinHernandez AM, 1997, NUCLEIC ACIDS RES, V25, P1383, DOI 10.1093/nar/25.7.1383
   Mas A, 2002, J MOL BIOL, V323, P181, DOI 10.1016/S0022-2836(02)00911-7
   Masquelier B, 2001, ANTIMICROB AGENTS CH, V45, P1836, DOI 10.1128/AAC.45.6.1836-1842.2001
   Matamoros T, 2005, J MOL BIOL, V349, P451, DOI 10.1016/j.jmb.2005.04.004
   Matamoros T, 2009, J BIOL CHEM, V284, P32792, DOI 10.1074/jbc.M109.038885
   Mendieta J, 2008, PROTEINS, V71, P565, DOI 10.1002/prot.21711
   Menéndez-Arias L, 2008, VIRUS RES, V134, P124, DOI 10.1016/j.virusres.2007.12.015
   Menéndez-Arias L, 2006, CURR PHARM DESIGN, V12, P1811, DOI 10.2174/138161206776873608
   Menéndez-Arias L, 2010, ANTIVIR RES, V85, P210, DOI 10.1016/j.antiviral.2009.07.006
   Meyer PR, 1999, MOL CELL, V4, P35, DOI 10.1016/S1097-2765(00)80185-9
   Meyer PR, 2000, ANTIMICROB AGENTS CH, V44, P3465, DOI 10.1128/AAC.44.12.3465-3472.2000
   Meyer PR, 1998, P NATL ACAD SCI USA, V95, P13471, DOI 10.1073/pnas.95.23.13471
   Naeger LK, 2001, ANTIVIR THER, V6, P115
   Ross L, 2000, J HUMAN VIROL, V3, P144
   Ross L, 2004, AIDS, V18, P1691, DOI 10.1097/01.aids.0000131355.44834.e4
   Sarafianos SG, 1999, P NATL ACAD SCI USA, V96, P10027, DOI 10.1073/pnas.96.18.10027
   Sarafianos SG, 2009, J MOL BIOL, V385, P693, DOI 10.1016/j.jmb.2008.10.071
   Smith AJ, 2006, CURR PHARM DESIGN, V12, P1827, DOI 10.2174/138161206776873572
   Tu XY, 2010, NAT STRUCT MOL BIOL, V17, P1202, DOI 10.1038/nsmb.1908
   Villena C, 2007, J VIROL, V81, P4713, DOI 10.1128/JVI.02135-06
   Winters MA, 2000, J VIROL, V74, P10707, DOI 10.1128/JVI.74.22.10707-10713.2000
   Yahi N, 1999, J CLIN MICROBIOL, V37, P4099, DOI 10.1128/JCM.37.12.4099-4106.1999
NR 47
TC 13
Z9 13
U1 0
U2 6
PU AMER SOC BIOCHEMISTRY MOLECULAR BIOLOGY INC
PI BETHESDA
PA 9650 ROCKVILLE PIKE, BETHESDA, MD 20814-3996 USA
SN 
EI 1083-351X
J9 J BIOL CHEM
JI J. Biol. Chem.
PD JUN 10
PY 2011
VL 286
IS 23
BP 20615
EP 20624
DI 10.1074/jbc.M111.226100
PG 10
WC Biochemistry & Molecular Biology
SC Biochemistry & Molecular Biology
GA 772WC
UT WOS:000291267600048
PM 21504903
DA 2024-01-16
ER

PT J
AU Treviño, A
   de Mendoza, C
   Caballero, E
   Rodríguez, C
   Parra, P
   Benito, R
   Cabezas, T
   Roc, L
   Aguilera, A
   Soriano, V
AF Trevino, Ana
   de Mendoza, Carmen
   Caballero, Estrella
   Rodriguez, Carmen
   Parra, Patricia
   Benito, Rafael
   Cabezas, Teresa
   Roc, Lourdes
   Aguilera, Antonio
   Soriano, Vincent
TI Drug resistance mutations in patients infected with HIV-2 living in Spain
SO JOURNAL OF ANTIMICROBIAL CHEMOTHERAPY
LA English
DT Article
DE reverse transcriptase; protease; integrase
ID immunodeficiency-virus type-2; reverse-transcriptase inhibitors; protease inhibitors; phenotypic susceptibility; antiretroviral therapy; integrase inhibitors; west-africa; in-vitro; polymorphism; emergence
AB Background: In contrast with HIV-1, information about drug resistance in HIV-2 is scarce and mainly derived from small series of patients failing antiretroviral therapy. Methods: The spectrum of changes in the reverse transcriptase (RT), protease (PR) and integrase (INT) genes was examined in HIV-2 individuals enrolled in the HIV-2 Spanish register. Results: From a total of 236 HIV-2-infected individuals registered in Spain from 1989 to June 2010, 53 PR, 44 RT and 8 INT sequences were obtained. Low plasma viraemia precluded collection of this information from most of the remaining cases. No major mutations associated with drug resistance in HIV-1 were recognized in 29 PR, 20 RT and 5 INT sequences from antiretroviral-naive HIV-2 individuals, although natural polymorphisms with potential effects on susceptibility to PR inhibitors were recognized at 10 positions (L10V/I, V32I, M36I, M46I, I47V, Q58E, A71V/I, G73A, V82I and L89I/V) and for nucleoside reverse transcriptase inhibitors at three positions (T69N, V75I and K219E). In 24 antiretroviral-experienced patients with virological failure the most frequent major RT resistance mutations were M184V (58%), Q151M (33%) and K65R (21%), which are rarely seen thymidine analogue mutations. In PR the most frequent major changes were V47A (17%), I54M (17%), I82F (13%), L90M (29%) and L99F (29%). Two of the three patients who failed on raltegravir had N155H in the INT region. Conclusions: Drug resistance mutations in HIV-2 are selected at the same positions as in HIV-1, although with different frequency. Polymorphisms in the RT and PR associated with drug resistance in HIV-1 as compensatory changes are common in untreated HIV-2 subjects. These findings highlight the need for specific guidelines for interpreting genotypic resistance patterns in HIV-2 infection.
C1 [Trevino, Ana; de Mendoza, Carmen; Parra, Patricia; Soriano, Vincent] Hosp Carlos III, Dept Infect Dis, Madrid 28029, Spain.
   [Caballero, Estrella] Hosp Valle De Hebron, Microbiol Serv, Barcelona, Spain.
   [Rodriguez, Carmen] Ctr Sanitario Sandoval, Madrid, Spain.
   [Benito, Rafael] Hosp Clin Univ Lozano Blesa, Microbiol Serv, Zaragoza, Spain.
   [Cabezas, Teresa] Hosp Poniente, Microbiol Serv, Almeria, Spain.
   [Roc, Lourdes] Hosp Miguel Servet, Microbiol Serv, Zaragoza, Spain.
   [Aguilera, Antonio] Hosp Conxo CHUS, Microbiol Serv, Santiago, Spain.
C3 Hospital Carlos III; Hospital Universitari Vall d'Hebron; Lozano Blesa University Clinical Hospital; Miguel Servet University Hospital; Complexo Hospitalario Universitario de Santiago de Compostela
RP Treviño, A (通讯作者)，Hosp Carlos III, Dept Infect Dis, Calle Sinesio Delgado 10, Madrid 28029, Spain.
EM ana.trevino.rc@gmail.com
FU FIPSE [36742/08]; Fundacion Investigacion y Educacion en Sida (IES); Agencia Lain Entralgo; RIS (Red de Investigacion en SIDA) [ISCIII-RETIC RD06/0006/0040]; European NEAT project [LSHP-CT-2006-037570]; European 'Collaborative HIV and Anti-HIV Drug Resistance Network (CHAIN)' [FP7/2007-2013, 223131]
CR Brower ET, 2008, CHEM BIOL DRUG DES, V71, P298, DOI 10.1111/j.1747-0285.2008.00647.x
   CAVACOSILVA J, 2010, 17 C RETR OPP INF SA, V0, P0
   CAVACOSILVA J, 2009, 16 C RETR OPP INF MO, V0, P0
   CAVACOSILVA J, 2010, REV ANTIVIR THER INF, V1, P44
   Colson P, 2004, J CLIN MICROBIOL, V42, P570, DOI 10.1128/JCM.42.2.570-577.2004
   Damond F, 2008, AIDS, V22, P665, DOI 10.1097/QAD.0b013e3282f51203
   de Mendoza C, 2005, CLIN INFECT DIS, V41, P1350, DOI 10.1086/496982
   Desbois D, 2008, ANTIMICROB AGENTS CH, V52, P1545, DOI 10.1128/AAC.01284-07
   Descamps D, 2004, J MED VIROL, V74, P197, DOI 10.1002/jmv.20174
   Gottlieb GS, 2009, CLIN INFECT DIS, V48, P476, DOI 10.1086/596504
   HIZI A, 1991, VIROLOGY, V180, P339, DOI 10.1016/0042-6822(91)90038-D
   Jallow S, 2009, CLIN INFECT DIS, V48, P1790, DOI 10.1086/599107
   Johnson Victoria A, 2009, TOP HIV MED, V17, P138
   Alcantara LCJ, 2009, NUCLEIC ACIDS RES, V37, PW634, DOI 10.1093/nar/gkp455
   Little SJ, 2002, NEW ENGL J MED, V347, P385, DOI 10.1056/NEJMoa013552
   Ntemgwa M, 2007, ANTIMICROB AGENTS CH, V51, P604, DOI 10.1128/AAC.00870-06
   Ntemgwa ML, 2009, ANTIMICROB AGENTS CH, V53, P3611, DOI 10.1128/AAC.00154-09
   Ohtaka H, 2005, PROG BIOPHYS MOL BIO, V88, P193, DOI 10.1016/j.pbiomolbio.2004.07.005
   Parkin NT, 2004, ANTIVIR THER, V9, P3
   POULSEN AG, 1993, J ACQ IMMUN DEF SYND, V6, P941
   Poveda E, 2004, AIDS RES HUM RETROV, V20, P347, DOI 10.1089/088922204322996590
   Reeves JD, 2002, J GEN VIROL, V83, P1253, DOI 10.1099/0022-1317-83-6-1253
   Rodés B, 2006, J ANTIMICROB CHEMOTH, V57, P709, DOI 10.1093/jac/dkl034
   Rodés B, 2006, AIDS, V20, P127, DOI 10.1097/01.aids.0000196171.35056.6c
   Rodés B, 2000, J CLIN MICROBIOL, V38, P1370
   Roquebert B, 2008, J ANTIMICROB CHEMOTH, V62, P914, DOI 10.1093/jac/dkn335
   Salgado M, 2009, J CLIN VIROL, V46, P173, DOI 10.1016/j.jcv.2009.06.020
   SILVA JC, 2010, ANTIVIR THER S, V15, P182
   Smith R, 2010, 17 C RETR OPP INF SA, V0, P0
   Witvrouw M, 2004, ANTIVIR THER, V9, P57
NR 30
TC 28
Z9 30
U1 0
U2 11
PU OXFORD UNIV PRESS
PI OXFORD
PA GREAT CLARENDON ST, OXFORD OX2 6DP, ENGLAND
SN 0305-7453
EI 
J9 J ANTIMICROB CHEMOTH
JI J. Antimicrob. Chemother.
PD JUL 15
PY 2011
VL 66
IS 7
BP 1484
EP 1488
DI 10.1093/jac/dkr164
PG 5
WC Infectious Diseases; Microbiology; Pharmacology & Pharmacy
SC Infectious Diseases; Microbiology; Pharmacology & Pharmacy
GA 776LK
UT WOS:000291536100006
PM 21558334
DA 2024-01-16
ER

PT J
AU Hauser, A
   Mugenyi, K
   Kabasinguzi, R
   Kuecherer, C
   Harms, G
   Kunz, A
AF Hauser, Andrea
   Mugenyi, Kizito
   Kabasinguzi, Rose
   Kuecherer, Claudia
   Harms, Gundel
   Kunz, Andrea
TI Emergence and Persistence of Minor Drug-Resistant HIV-1 Variants in Ugandan Women after Nevirapine Single-Dose Prophylaxis
SO PLOS ONE
LA English
DT Article
ID to-child transmission; antiretroviral therapy; prevention; intrapartum; mutations; pregnancy; k103n; postpartum; zidovudine; infants
AB Background: Nevirapine (NVP) single-dose is still a widely used antiretroviral prophylaxis for the prevention of vertical HIV-1 transmission in resource-limited settings. However, the main disadvantage of the Non-nucleoside Reverse Transcriptase Inhibitor (NNRTI) NVP is the rapid selection of NVP-resistant virus with negative implications for subsequent NNRTI-based long-term antiretroviral therapy (ART). Here, we analysed the emergence of drug-resistant HIV-1 including minor variants in the early phase after NVP single-dose prophylaxis and the persistence of drug-resistant virus over time. Methods and Findings: NVP-resistant HIV-1 harbouring the K103N and/or Y181C resistance mutations in the HIV-1 reverse transcriptase gene was measured from 1 week up to 18 months after NVP single-dose prophylaxis in 29 Ugandan women using allele-specific PCR assays capable of detecting drug-resistant variants representing less than 1% of the whole viral population. In total, drug-resistant HIV-1 was identified in 18/29 (62%) women; rates increased from 18% to 38% and 44% at week 1, 2, 6, respectively, and decreased to 18%, 25%, 13% and 4% at month 3, 6, 12 and 18, respectively. The proportion of NVP-resistant virus of the total viral population was significantly higher in women infected with subtype D (median 40.5%) as compared to subtype A (median 1.3%; p = 0.032, Mann-Whitney U test). 33% of resistant virus was not detectable at week 2 but was for the first time measurable 6-12 weeks after NVP single-dose prophylaxis. Three (10%) women harboured resistant virus in proportions >10% still at month 6. Conclusions: Current WHO guidelines recommend an additional postnatal intake of AZT and 3TC for one week to avoid NVP resistance formation. Our findings indicate that a 1-week medication might be too short to impede the emergence of NVP resistance in a substantial proportion of women. Furthermore, subsequent NNRTI-based ART should not be started earlier than 12 months after NVP single-dose prophylaxis.
C1 [Hauser, Andrea; Harms, Gundel; Kunz, Andrea] Charite, Inst Trop Med & Int Hlth, Berlin, Germany.
   [Hauser, Andrea; Kuecherer, Claudia] Robert Koch Inst, Project HIV Variabil & Mol Epidemiol, D-1000 Berlin, Germany.
   [Mugenyi, Kizito; Kabasinguzi, Rose] German Tech Cooperat PMTCT Project Western Ugand, Minist Hlth, Ft Portal, Uganda.
C3 Free University of Berlin; Humboldt University of Berlin; Charite Universitatsmedizin Berlin; Robert Koch Institute
RP Hauser, A (通讯作者)，Charite, Inst Trop Med & Int Hlth, Berlin, Germany.
EM andrea-ursula.kunz@charite.de
FU German Ministry for Economic Cooperation and Development [PN 01.2029.5]; H.W. & J. Hector Stiftung, Germany
CR Coovadia A, 2009, CLIN INFECT DIS, V48, P462, DOI 10.1086/596486
   de Oliveira T, 2005, BIOINFORMATICS, V21, P3797, DOI 10.1093/bioinformatics/bti607
   Ekouevi DK, 2008, AIDS, V22, P1815, DOI 10.1097/QAD.0b013e32830b8ab9
   Eshleman SH, 2005, JAIDS-J ACQ IMM DEF, V40, P24, DOI 10.1097/01.qai.0000174656.71276.d6
   Eshleman SH, 2001, AIDS, V15, P1951, DOI 10.1097/00002030-200110190-00006
   Farr SL, 2010, JAIDS-J ACQ IMM DEF, V54, P515, DOI 10.1097/QAI.0b013e3181e3a70e
   Flys TS, 2007, J INFECT DIS, V195, P711, DOI 10.1086/511433
   Guay LA, 1999, LANCET, V354, P795, DOI 10.1016/S0140-6736(99)80008-7
   Hauser A, 2009, ANTIMICROB AGENTS CH, V53, P2965, DOI 10.1128/AAC.01672-08
   Johnson JA, 2005, J INFECT DIS, V192, P16, DOI 10.1086/430741
   Jourdain G, 2004, NEW ENGL J MED, V351, P229, DOI 10.1056/NEJMoa041305
   Kunz A, 2009, J ANTIMICROB CHEMOTH, V63, P170, DOI 10.1093/jac/dkn441
   Lallemant M, 2010, CLIN INFECT DIS, V50, P898, DOI 10.1086/650745
   Lehman DA, 2009, JAIDS-J ACQ IMM DEF, V51, P522, DOI 10.1097/QAI.0b013e3181aa8a22
   Lipshultz SE, 2011, J AM COLL CARDIOL, V57, P76, DOI 10.1016/j.jacc.2010.08.620
   Lockman S, 2007, NEW ENGL J MED, V356, P135, DOI 10.1056/NEJMoa062876
   Loubser S, 2006, AIDS, V20, P995, DOI 10.1097/01.aids.0000222071.60620.1d
   MacLeod IJ, 2010, J CLIN VIROL, V48, P162, DOI 10.1016/j.jcv.2010.03.017
   McIntyre JA, 2009, PLOS MED, V6, P0, DOI 10.1371/journal.pmed.1000172
   Meda N, 2011, LANCET INFECT DIS, V11, P171, DOI 10.1016/S1473-3099(10)70288-7
   Palmer S, 2006, P NATL ACAD SCI USA, V103, P7094, DOI 10.1073/pnas.0602033103
   Paredes R, 2010, AIDS, V24, P45, DOI 10.1097/QAD.0b013e32832e5303
   Pilger D, 2011, ANTIVIR THER, V16, P109, DOI 10.3851/IMP1698
   Rowley CF, 2010, AIDS RES HUM RETROV, V26, P293, DOI 10.1089/aid.2009.0082
   Shapiro RL, 2010, NEW ENGL J MED, V362, P2282, DOI 10.1056/NEJMoa0907736
   Stringer JSA, 2010, PLOS MED, V7, P0, DOI 10.1371/journal.pmed.1000233
   Townsend CL, 2010, ANTIVIR THER, V15, P775, DOI 10.3851/IMP1613
   WHO, 2010, ANTIRETROVIRAL DRUGS FOR TREATING PREGNANT WOMEN AND PREVENTING HIV INFECTIONS IN INFANTS: RECOMMENDATIONS FOR A PUBLIC HEALTH APPROACH, V0, P0
   Wind-Rotolo M, 2009, J INFECT DIS, V199, P1301, DOI 10.1086/597759
NR 29
TC 12
Z9 13
U1 0
U2 1
PU PUBLIC LIBRARY SCIENCE
PI SAN FRANCISCO
PA 1160 BATTERY STREET, STE 100, SAN FRANCISCO, CA 94111 USA
SN 1932-6203
EI 
J9 PLOS ONE
JI PLoS One
PD MAY 31
PY 2011
VL 6
IS 5
BP 
EP 
DI 10.1371/journal.pone.0020357
PG 5
WC Multidisciplinary Sciences
SC Science & Technology - Other Topics
GA 770OP
UT WOS:000291097600052
PM 21655245
DA 2024-01-16
ER

PT J
AU Sampah, MES
   Shen, L
   Jilek, BL
   Siliciano, RF
AF Sampah, Maame Efua S.
   Shen, Lin
   Jilek, Benjamin L.
   Siliciano, Robert F.
TI Dose-response curve slope is a missing dimension in the analysis of HIV-1 drug resistance
SO PROCEEDINGS OF THE NATIONAL ACADEMY OF SCIENCES OF THE UNITED STATES OF AMERICA
LA English
DT Article
DE HIV/AIDS; pharmacology; virology; highly active antiretroviral therapy; evolution
ID immunodeficiency-virus type-1; high-level resistance; in-vitro selection; reverse-transcriptase; cross-resistance; protease inhibitors; reduced replication; nucleoside analogs; crystal-structures; viral dynamics
AB HIV-1 drug resistance is a major clinical problem. Resistance is evaluated using in vitro assays measuring the fold change in IC50 caused by resistance mutations. Antiretroviral drugs are used at concentrations above IC50, however, and inhibition at clinical concentrations can only be predicted from IC50 if the shape of the dose-response curve is also known. Curve shape is influenced by cooperative interactions and is described mathematically by the slope parameter or Hill coefficient (m). Implicit in current analysis of resistance is the assumption that mutations shift dose-response curves to the right without affecting the slope. We show here that m is altered by resistance mutations. For reverse transcriptase and fusion inhibitors, single resistance mutations affect both slope and IC50. For protease inhibitors, single mutations primarily affect slope. For integrase inhibitors, only IC50 is affected. Thus, there are fundamental pharmacodynamic differences in resistance to different drug classes. Instantaneous inhibitory potential (IIP), the log inhibition of single-round infectivity at clinical concentrations, takes into account both slope and IC50, and thus provides a direct measure of the reduction in susceptibility produced by mutations and the residual activity of drugs against resistant viruses. The standard measure, fold change in IC50, does not correlate well with changes in IIP when mutations alter slope. These results challenge a fundamental assumption underlying current analysis of HIV-1 drug resistance and suggest that a more complete understanding of how resistance mutations reduce antiviral activity requires consideration of a previously ignored parameter, the dose-response curve slope.
C1 [Sampah, Maame Efua S.; Shen, Lin; Jilek, Benjamin L.; Siliciano, Robert F.] Johns Hopkins Univ, Sch Med, Dept Med, Baltimore, MD 21205 USA.
   [Shen, Lin] Johns Hopkins Univ, Sch Med, Dept Pharmacol & Mol Sci, Baltimore, MD 21205 USA.
   [Siliciano, Robert F.] Johns Hopkins Univ, Sch Med, Howard Hughes Med Inst, Baltimore, MD 21205 USA.
C3 Johns Hopkins University; Johns Hopkins University; Howard Hughes Medical Institute; Johns Hopkins University
RP Siliciano, RF (通讯作者)，Johns Hopkins Univ, Sch Med, Dept Med, Baltimore, MD 21205 USA.
EM rsiliciano@jhmi.edu
FU National Institutes of Health [AI081600]; Howard Hughes Medical Institute
CR Ala PJ, 1997, BIOCHEMISTRY-US, V36, P1573, DOI 10.1021/bi962234u
   Arion D, 1998, BIOCHEMISTRY-US, V37, P15908, DOI 10.1021/bi981200e
   Back NKT, 1996, EMBO J, V15, P4040, DOI 10.1002/j.1460-2075.1996.tb00777.x
   Bangsberg David R, 2007, CURR HIV/AIDS REP, V4, P65, DOI 10.1007/s11904-007-0010-0
   BOYER PL, 1993, J VIROL, V67, P2412, DOI 10.1128/JVI.67.4.2412-2420.1993
   CHOU TC, 1976, J THEOR BIOL, V59, P253, DOI 10.1016/0022-5193(76)90169-7
   CHOU TC, 1984, ADV ENZYME REGUL, V22, P27, DOI 10.1016/0065-2571(84)90007-4
   Clavel F, 2004, NEW ENGL J MED, V350, P1023, DOI 10.1056/NEJM2ra025195
   COFFIN JM, 1995, SCIENCE, V267, P483, DOI 10.1126/science.7824947
   Cong ME, 2007, J VIROL, V81, P3037, DOI 10.1128/JVI.02712-06
   Croteau G, 1997, J VIROL, V71, P1089, DOI 10.1128/JVI.71.2.1089-1096.1997
   Das K, 1996, J MOL BIOL, V264, P1085, DOI 10.1006/jmbi.1996.0698
   Dicker IB, 2008, J BIOL CHEM, V283, P23599, DOI 10.1074/jbc.M804213200
   DING JP, 1995, NAT STRUCT BIOL, V2, P407, DOI 10.1038/nsb0595-407
   Ferguson NM, 2001, TRENDS PHARMACOL SCI, V22, P97, DOI 10.1016/S0165-6147(00)01615-1
   Gallant JE, 2005, J INFECT DIS, V192, P1921, DOI 10.1086/498069
   Gardner EM, 2009, AIDS, V23, P1035, DOI 10.1097/QAD.0b013e32832ba8ec
   Goudsmit J, 1997, J VIROL, V71, P4479, DOI 10.1128/JVI.71.6.4479-4484.1997
   Henrich TJ, 2010, CLIN INFECT DIS, V51, P93, DOI 10.1086/653430
   Hertogs K, 1998, ANTIMICROB AGENTS CH, V42, P269, DOI 10.1093/jac/42.2.269
   Hill AV, 1910, J. PHYSIOL., V40, Piv, DOI 10.1113/JPHYSIOL.1910.SP001386
   Hirsch MS, 2008, CLIN INFECT DIS, V47, P266, DOI 10.1086/589297
   HOLFORD NHG, 1981, CLIN PHARMACOKINET, V6, P429, DOI 10.2165/00003088-198106060-00002
   JAPOUR AJ, 1993, ANTIMICROB AGENTS CH, V37, P1095, DOI 10.1128/AAC.37.5.1095
   Johnson Victoria A, 2009, TOP HIV MED, V17, P138
   Khanlou H, 2005, AIDS PATIENT CARE ST, V19, P135, DOI 10.1089/apc.2005.19.135
   KOHLSTAEDT LA, 1992, SCIENCE, V256, P1783, DOI 10.1126/science.1377403
   LARDER BA, 1989, SCIENCE, V243, P1731, DOI 10.1126/science.2467383
   MacArthur RD, 2010, CLIN INFECT DIS, V51, P99, DOI 10.1086/653431
   Mahalingam B, 2001, PROTEINS, V43, P455, DOI 10.1002/prot.1057
   Mammano F, 2000, J VIROL, V74, P8524, DOI 10.1128/JVI.74.18.8524-8531.2000
   MANSKY LM, 1995, J VIROL, V69, P5087, DOI 10.1128/JVI.69.8.5087-5094.1995
   Meyer PR, 1999, MOL CELL, V4, P35, DOI 10.1016/S1097-2765(00)80185-9
   Meyer PR, 1998, P NATL ACAD SCI USA, V95, P13471, DOI 10.1073/pnas.95.23.13471
   Miller V, 2001, ANTIVIR THER, V6, P25
   Molla A, 1996, NAT MED, V2, P760, DOI 10.1038/nm0796-760
   Naeger LK, 2001, ANTIVIR THER, V6, P115
   Petropoulos CJ, 2000, ANTIMICROB AGENTS CH, V44, P920, DOI 10.1128/AAC.44.4.920-928.2000
   PRESTON BD, 1988, SCIENCE, V242, P1168, DOI 10.1126/science.2460924
   Qari SH, 2002, J CLIN MICROBIOL, V40, P31, DOI 10.1128/JCM.40.1.31-35.2002
   Quiñones-Mateu ME, 2002, DRUG RESIST UPDATE, V5, P224, DOI 10.1016/S1368-7646(02)00123-1
   QUINONESMATEU ME, 2001, HIV SEQUENCE COMPEND, V0, P134
   Race E, 1999, AIDS, V13, P2061, DOI 10.1097/00002030-199910220-00008
   Rhee SY, 2010, ANTIMICROB AGENTS CH, V54, P4253, DOI 10.1128/AAC.00574-10
   Rhee SY, 2003, NUCLEIC ACIDS RES, V31, P298, DOI 10.1093/nar/gkg100
   RICHMAN DD, 1990, AM J MED, V88, PS8, DOI 10.1016/0002-9343(90)90414-9
   ROBERTS JD, 1988, SCIENCE, V242, P1171, DOI 10.1126/science.2460925
   Shafer RW, 2008, AIDS REV, V10, P67
   Shafer RW, 2006, J INFECT DIS, V194, PS51, DOI 10.1086/505356
   Shen L, 2008, NAT MED, V14, P762, DOI 10.1038/nm1777
   Shen L, 2010, CLIN INFECT DIS, V51, P1105, DOI 10.1086/656688
   TISDALE M, 1993, P NATL ACAD SCI USA, V90, P5653, DOI 10.1073/pnas.90.12.5653
   Underwood MR, 2009, J INFECT DIS, V199, P84, DOI 10.1086/595296
   Wainberg MA, 1999, ANTIVIR THER, V4, P87
   Watkins T, 2003, ANTIMICROB AGENTS CH, V47, P759, DOI 10.1128/AAC.47.2.759-769.2003
   WEI XP, 1995, NATURE, V373, P117, DOI 10.1038/373117a0
   Whitcomb JM, 2003, J INFECT DIS, V188, P992, DOI 10.1086/378281
   Wolf K, 2003, ANTIMICROB AGENTS CH, V47, P3478, DOI 10.1128/AAC.47.11.3478-3484.2003
   Zhang HL, 2004, J VIROL, V78, P1718, DOI 10.1128/JVI.78.4.1718-1729.2004
NR 59
TC 74
Z9 90
U1 0
U2 9
PU NATL ACAD SCIENCES
PI WASHINGTON
PA 2101 CONSTITUTION AVE NW, WASHINGTON, DC 20418 USA
SN 0027-8424
EI 
J9 P NATL ACAD SCI USA
JI Proc. Natl. Acad. Sci. U. S. A.
PD MAY 3
PY 2011
VL 108
IS 18
BP 7613
EP 7618
DI 10.1073/pnas.1018360108
PG 6
WC Multidisciplinary Sciences
SC Science & Technology - Other Topics
GA 758YF
UT WOS:000290203100066
PM 21502494
DA 2024-01-16
ER

PT J
AU Dunn, DT
   Coughlin, K
   Cane, PA
AF Dunn, David T.
   Coughlin, Kate
   Cane, Patricia A.
TI Genotypic resistance testing in routine clinical care
SO CURRENT OPINION IN HIV AND AIDS
LA English
DT Article
DE drug resistance; genotypic interpretation systems; minority species; prediction engines
ID treatment-experienced patients; antiretroviral drug-resistance; treatment-naive; hiv-1 tropism; proviral dna; therapy; susceptibility; mutations; variants; impact
AB Purpose of review Genotypic resistance testing has become part of routine clinical management of HIV-infected patients. Focussing on observational studies, this review looks at recent advances in this area. Recent findings Translation of the nucleotide sequence generated by the resistance test into clinically useful information remains a major challenge. A recent key development is the availability of therapy optimization tools to predict regimens that are most likely to achieve virological suppression. Standard genotypic resistance testing only examines protease and part of reverse transcriptase; as drugs are licensed to further targets, it has become necessary to expand the repertoire for testing. Traditionally, genotypic testing has not been attempted at viral loads less than 1000 copies/ml, but recent studies indicate that major mutations are often detected at much lower levels. Similarly, various methods have been developed for the detection of minority variants including allele-specific PCR, single-genome sequencing, and ultra-deep sequencing. Summary The technology and interpretation of genotypic resistance tests is in a phase of rapid development. It remains uncertain which of these developments will become part of routine clinical practice.
C1 [Dunn, David T.; Coughlin, Kate] MRC, Clin Trials Unit, London NW1 2DA, England.
   [Cane, Patricia A.] Hlth Protect Agcy, London, England.
C3 Medical Research Council Clinical Trials Unit; Health Protection Agency
RP Dunn, DT (通讯作者)，MRC, Clin Trials Unit, 222 Euston Rd, London NW1 2DA, England.
EM d.dunn@ctu.mrc.ac.uk
FU MRC [MC_U122886351] Funding Source: UKRI; Medical Research Council [MC_U122886351] Funding Source: researchfish; Medical Research Council [MC_U122886351] Funding Source: Medline
CR Altmann A, 2009, ANTIVIR THER, V14, P273
   Assoumou L, 2010, AIDS, V24, P365, DOI 10.1097/QAD.0b013e32833338ba
   Bansi L, 2011, AIDS, V25, P603, DOI 10.1097/QAD.0b013e32834403a0
   Buckton AJ, 2009, ANTIVIR THER, V14, P0
   Canducci F, 2010, J ANTIMICROB CHEMOTH, V65, P425, DOI 10.1093/jac/dkp477
   Cane PA, 2008, HIV MED, V9, P673, DOI 10.1111/j.1468-1293.2008.00607.x
   Cane P, 2011, METHODS MOL BIOL, V665, P123, DOI 10.1007/978-1-60761-817-1_8
   DAquila RT, 2011, AIDS RES HUM RETROV, V27, P201, DOI 10.1089/aid.2010.0077
   Dam E, 2009, PLOS PATHOG, V5, P0, DOI 10.1371/journal.ppat.1000345
   Dunn DT, 2004, ANTIVIR THER, V9, P641
   *EUR HIV DRUG RES, 2009, EUR HIV DRUG RES GUI, V0, P0
   Fehr J, 2011, J TRANSL MED, V9, P0, DOI 10.1186/1479-5876-9-14
   Ferns RB, 2009, AIDS, V23, P2159, DOI 10.1097/QAD.0b013e32832ec4ae
   Fransen S, 2009, J VIROL, V83, P11440, DOI 10.1128/JVI.01168-09
   Frentz D, 2010, PLOS ONE, V5, P0, DOI 10.1371/journal.pone.0011505
   Fun A, 2010, J ANTIMICROB CHEMOTH, V65, P2300, DOI 10.1093/jac/dkq319
   GERETTI AM, 2010, INT HIV HEP VIR DRUG, V0, P0
   Geretti AM, 2009, JAIDS-J ACQ IMM DEF, V52, P569, DOI 10.1097/QAI.0b013e3181ba11e8
   Goicoechea M, 2010, AIDS, V24, P707, DOI 10.1097/QAD.0b013e32833676eb
   Grant PM, 2009, CURR OPIN HIV AIDS, V4, P474, DOI 10.1097/COH.0b013e328331c14f
   Gupta RK, 2010, AIDS, V24, P1651, DOI 10.1097/QAD.0b013e3283398216
   Halvas EK, 2010, J INFECT DIS, V201, P672, DOI 10.1086/650542
   Harrigan PR, 2011, AIDS, V25, P257, DOI 10.1097/QAD.0b013e32834113f9
   Hedskog C, 2010, PLOS ONE, V5, P0, DOI 10.1371/journal.pone.0011345
   Hughes GJ, 2009, PLOS PATHOG, V5, P0, DOI 10.1371/journal.ppat.1000590
   Johnson JA, 2008, PLOS MED, V5, P1112, DOI 10.1371/journal.pmed.0050158
   LARDER BA, 2010, INT HIV HEP DRUG RES, V0, P0
   Larder BA, 2011, AIDS PATIENT CARE ST, V25, P29, DOI 10.1089/apc.2010.0254
   Lengauer T, 2006, NAT REV MICROBIOL, V4, P790, DOI 10.1038/nrmicro1477
   Low AJ, 2007, AIDS, V21, PF19, DOI 10.1097/QAD.0b013e3282ef81ea
   Mackie NE, 2010, J INFECT DIS, V201, P1303, DOI 10.1086/651618
   MCGOVERN R, 2010, 17 C RETR OPP INF FE, V0, P0
   McGovern RA, 2010, AIDS, V24, P2512, DOI 10.1097/QAD.0b013e32833e6cfb
   Metzner KJ, 2011, J CLIN VIROL, V50, P156, DOI 10.1016/j.jcv.2010.10.001
   Metzner KJ, 2009, CLIN INFECT DIS, V48, P239, DOI 10.1086/595703
   Obermeier M, 2010, ANTIVIR THER, V15, P0
   Panidou ET, 2004, AIDS, V18, P2153, DOI 10.1097/00002030-200411050-00007
   Paredes R, 2010, J INFECT DIS, V201, P662, DOI 10.1086/650543
   Parry CM, 2009, J VIROL, V83, P9094, DOI 10.1128/JVI.02356-08
   Prosperi MCF, 2010, PLOS ONE, V5, P0, DOI 10.1371/journal.pone.0013753
   Prosperi MCF, 2010, RETROVIROLOGY, V7, P0, DOI 10.1186/1742-4690-7-56
   Reeves D, 2009, J VIRAL ENTRY, V3, P94
   Rosen-Zvi M, 2008, BIOINFORMATICS, V24, PI399, DOI 10.1093/bioinformatics/btn141
   Sabin CA, 2008, AIDS, V22, P1943, DOI 10.1097/QAD.0b013e32830e4cf3
   Sánchez V, 2011, JAIDS-J ACQ IMM DEF, V56, P51, DOI 10.1097/QAI.0b013e3181fc012b
   Simen BB, 2009, J INFECT DIS, V199, P693, DOI 10.1086/596736
   Sing T, 2007, ANTIVIR THER, V12, P1097
   Soulié C, 2010, J ANTIMICROB CHEMOTH, V65, P749, DOI 10.1093/jac/dkq029
   Swenson LC, 2010, JAIDS-J ACQ IMM DEF, V54, P506, DOI 10.1097/QAI.0b013e3181d0558f
   Talbot A, 2010, ANTIMICROB AGENTS CH, V54, P2473, DOI 10.1128/AAC.00096-10
   Thompson I Richard, 2009, AIDS RES THER, V6, P9, DOI 10.1186/1742-6405-6-9
   Tilton JC, 2010, J VIROL, V84, P10863, DOI 10.1128/JVI.01109-10
   Toni TA, 2009, ANTIMICROB AGENTS CH, V53, P1670, DOI 10.1128/AAC.01494-08
   Vandekerckhove L, 2011, LANCET INFECT DIS, V0, P0
   Varghese V, 2010, PLOS ONE, V5, P0, DOI 10.1371/journal.pone.0010992
   von Wyl V, 2009, CLIN INFECT DIS, V48, P979, DOI 10.1086/597352
   Whitcomb JM, 2007, ANTIMICROB AGENTS CH, V51, P566, DOI 10.1128/AAC.00853-06
   Zazzi M, 2011, HIV MED, V12, P211, DOI 10.1111/j.1468-1293.2010.00871.x
NR 58
TC 19
Z9 21
U1 0
U2 4
PU LIPPINCOTT WILLIAMS & WILKINS
PI PHILADELPHIA
PA TWO COMMERCE SQ, 2001 MARKET ST, PHILADELPHIA, PA 19103 USA
SN 1746-630X
EI 1746-6318
J9 CURR OPIN HIV AIDS
JI Curr. Opin. HIV AIDS
PD JUL 15
PY 2011
VL 6
IS 4
BP 251
EP 257
DI 10.1097/COH.0b013e32834732e8
PG 7
WC Immunology; Infectious Diseases
SC Immunology; Infectious Diseases
GA 828PK
UT WOS:000295514200004
PM 21646877
DA 2024-01-16
ER

PT J
AU Prosperi, MCF
   Mackie, N
   Di Giambenedetto, S
   Zazzi, M
   Camacho, R
   Fanti, I
   Torti, C
   Sönnerborg, A
   Kaiser, R
   Codoñer, FM
   Van Laethem, K
   Bansi, L
   van de Vijver, DAMC
   Geretti, AM
   De Luca, A
AF Prosperi, Mattia C. F.
   Mackie, Nicola
   Di Giambenedetto, Simona
   Zazzi, Maurizio
   Camacho, Ricardo
   Fanti, Iuri
   Torti, Carlo
   Soennerborg, Anders
   Kaiser, Rolf
   Codoner, Francisco M.
   Van Laethem, Kristel
   Bansi, Loveleen
   van de Vijver, David A. M. C.
   Geretti, Anna Maria
   De Luca, Andrea
TI Detection of drug resistance mutations at low plasma HIV-1 RNA load in a European multicentre cohort study
SO JOURNAL OF ANTIMICROBIAL CHEMOTHERAPY
LA English
DT Article
DE HIV; genotypic testing; viral load
ID low viral load; hiv-1-infected patients; antiretroviral therapy; detectable viremia; infected patients; copies/ml; evolution; sequences; regimen; samples
AB Background and objectives: Guidelines indicate a plasma HIV-1 RNA load of 500-1000 copies/mL as the minimal threshold for antiretroviral drug resistance testing. Resistance testing at lower viral load levels may be useful to guide timely treatment switches, although data on the clinical utility of this remain limited. We report here the influence of viral load levels on the probability of detecting drug resistance mutations (DRMs) and other mutations by routine genotypic testing in a large multicentre European cohort, with a focus on tests performed at a viral load <1000 copies/mL. Methods: A total of 16511 HIV-1 reverse transcriptase and protease sequences from 11492 treatment-experienced patients were identified, and linked to clinical data on viral load, CD4 T cell counts and antiretroviral treatment history. Test results from 3162 treatment-naive patients served as controls. Multivariable analysis was employed to identify predictors of reverse transcriptase and protease DRMs. Results: Overall, 2500/16511 (15.14%) test results were obtained at a viral load <1000 copies/mL. Individuals with viral load levels of 1000-10000 copies/mL showed the highest probability of drug resistance to any drug class. Independently from other measurable confounders, treatment-experienced patients showed a trend for DRMs and other mutations to decrease at viral load levels <500 copies/mL. Conclusions: Genotypic testing at low viral load may identify emerging antiretroviral drug resistance at an early stage, and thus might be successfully employed in guiding prompt management strategies that may reduce the accumulation of resistance and cross-resistance, viral adaptive changes, and larger viral load increases.
C1 [Prosperi, Mattia C. F.; Di Giambenedetto, Simona; Fanti, Iuri; De Luca, Andrea] Univ Cattolica Sacro Cuore, Clin Infect Dis, I-00168 Rome, Italy.
   [Prosperi, Mattia C. F.] Informa PRO Contract Res Org, Rome, Italy.
   [Prosperi, Mattia C. F.] Univ Florida, Coll Med, Dept Pathol, Emerging Pathogens Inst, Gainesville, FL USA.
   [Mackie, Nicola] Imperial Coll Healthcare NHS Trust, Dept HIV Med, London, England.
   [Zazzi, Maurizio] Univ Siena, Dept Mol Biol, I-53100 Siena, Italy.
   [Camacho, Ricardo] Ctr Hosp Lisboa Ocidenta, Mol Biol Lab, Lisbon, Portugal.
   [Torti, Carlo] Univ Brescia, Clin Infect & Trop Dis, Brescia, Italy.
   [Soennerborg, Anders] Karolinska Inst, Div Infect Dis, Dept Med, Stockholm, Sweden.
   [Kaiser, Rolf] Univ Cologne, Inst Virol, Cologne, Germany.
   [Codoner, Francisco M.] IrsiCaixa Fdn, Lab Retrovirol, Badalona, Spain.
   [Van Laethem, Kristel] Katholieke Univ Leuven, Rega Inst Med Res, Louvain, Belgium.
   [Bansi, Loveleen] UCL Med Sch, Div Populat Hlth, London, England.
   [van de Vijver, David A. M. C.] Erasmus MC, Dept Virol, Rotterdam, Netherlands.
   [Geretti, Anna Maria] UCL, Dept Virol, Sch Med, London, England.
   [De Luca, Andrea] Univ Hosp Siena, Infect Dis Unit, Siena, Italy.
C3 Catholic University of the Sacred Heart; IRCCS Policlinico Gemelli; State University System of Florida; University of Florida; Imperial College London; University of Siena; Centro Hospitalar de Lisboa Ocidental, EPE; University of Brescia; Karolinska Institutet; University of Cologne; Institut de Recerca de la Sida - IrsiCaixa; KU Leuven; University of London; University College London; Erasmus University Rotterdam; Erasmus MC; University of London; University College London; UCL Medical School; University of Siena; University Hospital of Siena
RP Prosperi, MCF (通讯作者)，Univ Cattolica Sacro Cuore, Clin Infect Dis, Largo F Vito 1, I-00168 Rome, Italy.
EM ahnven@yahoo.it
FU EU [233847]; CHAIN [223131]; Fonds voor Wetenschappelijk Onderzoek Vlaanderen [G.0611.09N]; AIDS Reference Laboratory of Leuven; Belgian Ministry of Social Affairs; MRC [G0900274] Funding Source: UKRI; Medical Research Council [G0900274] Funding Source: researchfish
CR [Anonymous], 2010, R LANG ENV STAT COMP, V0, P0
   Babiker A, 2011, LANCET INFECT DIS, V11, P273, DOI 10.1016/S1473-3099(10)70313-3
   Cane PA, 2008, HIV MED, V9, P673, DOI 10.1111/j.1468-1293.2008.00607.x
   Ceccherini-Silberstein F, 2010, CLIN MICROBIOL INFEC, V16, P1511, DOI 10.1111/j.1469-0691.2010.03353.x
   Cozzi-Lepri A, 2007, AIDS, V21, P721, DOI 10.1097/QAD.0b013e3280141fdf
   Department of Health, 2011, PANEL ON ANTIRETROVIRAL GUIDELINES FOR ADULTS AND ADOLEXCENTS. GUIDELINES FOR THE USE OF ANTIRETROVIRAL AGENTS IN HIV-L-INFECTED ADULTS AND ADOLESCENTS, V0, P1
   Gale HB, 2006, CLIN VACCINE IMMUNOL, V13, P235, DOI 10.1128/CVI.13.2.235-238.2006
   GOTOH O, 1982, J MOL BIOL, V162, P705, DOI 10.1016/0022-2836(82)90398-9
   Hatano H, 2006, CLIN INFECT DIS, V43, P1329, DOI 10.1086/508655
   Alcantara LCJ, 2009, NUCLEIC ACIDS RES, V37, PW634, DOI 10.1093/nar/gkp455
   King MS, 2005, J INFECT DIS, V191, P2046, DOI 10.1086/430387
   LIANG KY, 1986, BIOMETRIKA, V73, P13, DOI 10.2307/2336267
   Mackie N, 2004, J VIROL METHODS, V119, P73, DOI 10.1016/j.jviromet.2004.02.015
   Mackie NE, 2010, J INFECT DIS, V201, P1303, DOI 10.1086/651618
   Malet I, 2009, J ANTIMICROB CHEMOTH, V63, P795, DOI 10.1093/jac/dkp014
   Mitsuya Y, 2006, JAIDS-J ACQ IMM DEF, V43, P56, DOI 10.1097/01.qai.0000232609.99705.a2
   PRENTICE RL, 1991, BIOMETRICS, V47, P825, DOI 10.2307/2532642
   Stelzl E, 2010, J VIROL METHODS, V168, P152, DOI 10.1016/j.jviromet.2010.05.007
   Taiwo B, 2010, ANTIVIR THER, V15, P0
   Waters L, 2006, AIDS, V20, P778, DOI 10.1097/01.aids.0000216381.37679.69
   Yang Z, 2008, LABMEDICINE, V39, P671, DOI 10.1309/LMVOVU1XRB9O3JZV
NR 23
TC 34
Z9 36
U1 0
U2 4
PU OXFORD UNIV PRESS
PI OXFORD
PA GREAT CLARENDON ST, OXFORD OX2 6DP, ENGLAND
SN 0305-7453
EI 1460-2091
J9 J ANTIMICROB CHEMOTH
JI J. Antimicrob. Chemother.
PD AUG 15
PY 2011
VL 66
IS 8
BP 1886
EP 1896
DI 10.1093/jac/dkr171
PG 11
WC Infectious Diseases; Microbiology; Pharmacology & Pharmacy
SC Infectious Diseases; Microbiology; Pharmacology & Pharmacy
GA 791VW
UT WOS:000292696400031
PM 21624929
DA 2024-01-16
ER

PT J
AU Pujades-Rodríguez, M
   Schramm, B
   Som, L
   Nerrienet, E
   Narom, P
   Chanchhaya, N
   Ferradini, L
   Balkan, S
AF Pujades-Rodriguez, Mar
   Schramm, Birgit
   Som, Leakena
   Nerrienet, Eric
   Narom, Prak
   Chanchhaya, Ngeth
   Ferradini, Laurent
   Balkan, Suna
TI Immunovirological outcomes and resistance patterns at 4 years of antiretroviral therapy use in HIV-infected patients in Cambodia
SO TROPICAL MEDICINE & INTERNATIONAL HEALTH
LA English
DT Article
DE HIV; programme evaluation; treatment failure; drug resistance; developing countries
ID self-reported symptoms; cd4 cell count; adherence; cohort; haart; lipodystrophy; suppression; prevalence; predictors; responses
AB OBJECTIVES To report immunovirological outcomes and resistance patterns in adults treated with triple combination antiretroviral therapy (cART) for 4 years in an HIV programme of Phnom Penh, Cambodia. METHODS It is a longitudinal study and cross-sectional evaluation of adults receiving cART for 4 years. CD4 cell counts and HIV-1 RNA were quantified, and resistance patterns were determined. Drug-related toxicity was assessed by clinicians and through laboratory testing. RESULTS After 4 years of cART start, the cumulative probability of retention in care was 0.80 and survival among patients not lost to follow-up was 0.85. A total of 349 patients (98% of eligible) participated in the cross-sectional evaluation. Ninety per cent were receiving first-line therapy, 29% stavudine- and 58% zidovudine-containing regimens (compared with 94% and 3% at cART initiation). Ninety-three per cent of patients were clinically asymptomatic, and severe lipodystrophy and dyslipidemia were diagnosed in 7.2% and 4.0%, respectively. Good treatment adherence was reported by 83% of patients. Median CD4 T-cell count was 410 cells/mu l [IQR 290-511], and 90% of patients had > 200 cells/mu l. Only 15 (4%) patients had detectable HIV viral load (eight had < 200 CD4 cells/mu l), five had thymidine analogue mutations, and nine were resistant to two drug classes. In an intention-to-treat analysis, 26.1% (95% CI 22.0-30.5) of patients had failed first-line therapy. CONCLUSIONS In this Cambodian cohort of adults who started cART at an advanced stage of HIV disease, we observed good clinical and immunovirological outcomes and self-reported treatment adherence at 4 years of therapy.
C1 [Pujades-Rodriguez, Mar] Epictr, MSF, F-75011 Paris, France.
   [Som, Leakena; Ferradini, Laurent] Med Sans Frontieres, Phnom Penh, Cambodia.
   [Nerrienet, Eric] Inst Pasteur, HIV Hepatitis Lab, Phnom Penh, Cambodia.
   [Narom, Prak; Chanchhaya, Ngeth] Khmero Soviet Friendship Hosp, Phnom Penh, Cambodia.
   [Balkan, Suna] Med Sans Frontieres, Paris, France.
C3 Doctors Without Borders; Le Reseau International des Instituts Pasteur (RIIP); Institut Pasteur Cambodia; Doctors Without Borders
RP Pujades-Rodríguez, M (通讯作者)，Epictr, MSF, 8 Rue St Sabin, F-75011 Paris, France.
EM mar.pujades@epicentre.msf.org
FU Medecins Sans Frontieres
CR Ammassari A, 2002, JAIDS, V31, PS123, DOI 10.1097/00126334-200212153-00007
   Ammassari A, 2001, J ACQ IMMUN DEF SYND, V28, P445, DOI 10.1097/00042560-200112150-00006
   Bassetti S, 1999, J ACQ IMMUN DEF SYND, V21, P114
   Bussmann H, 2008, AIDS, V22, P2303, DOI 10.1097/QAD.0b013e3283129db0
   Carr A, 2000, LANCET, V356, P1423, DOI 10.1016/S0140-6736(00)02854-3
   Collini P, 2009, CLIN INFECT DIS, V48, P988, DOI 10.1086/597353
   Egger S, 2009, JAIDS-J ACQ IMM DEF, V50, P513, DOI 10.1097/QAI.0b013e31819906d3
   Etard JF, 2006, AIDS, V20, P1181, DOI 10.1097/01.aids.0000226959.87471.01
   Fellay J, 2001, LANCET, V358, P1322, DOI 10.1016/S0140-6736(01)06413-3
   Ferradini L, 2007, AIDS, V21, P2293, DOI 10.1097/QAD.0b013e32828cc8b7
   Friis-Moller N, 2003, NEW ENGL J MED, V349, P1993, DOI 10.1056/NEJMoa030218
   Gandhi RT, 2006, JAIDS-J ACQ IMM DEF, V42, P426, DOI 10.1097/01.qai.0000226789.51992.3f
   García F, 2004, JAIDS-J ACQ IMM DEF, V36, P702, DOI 10.1097/00126334-200406010-00007
   Harrigan PR, 2005, J INFECT DIS, V191, P339, DOI 10.1086/427192
   Hemelaar J, 2006, AIDS, V20, PW13, DOI 10.1097/01.aids.0000247564.73009.bc
   Homsanit M, 2007, AIDS RES HUM RETROV, V23, P1314, DOI 10.1089/aid.2007.0013
   Hunt PW, 2003, AIDS, V17, P1907, DOI 10.1097/00002030-200309050-00009
   Hurst M, 1999, DRUGS, V58, P919, DOI 10.2165/00003495-199958050-00012
   Justice AC, 1999, J ACQ IMMUN DEF SYND, V21, P126
   Kelley CF, 2009, CLIN INFECT DIS, V48, P787, DOI 10.1086/597093
   Mauss S, 2002, HIV MED, V3, P49, DOI 10.1046/j.1464-2662.2001.00100.x
   Mills EJ, 2006, PLOS MED, V3, P2039, DOI 10.1371/journal.pmed.0030438
   Mocroft A, 2007, LANCET, V370, P407, DOI 10.1016/S0140-6736(07)60948-9
   Nash D, 2008, AIDS, V22, P2291, DOI 10.1097/QAD.0b013e3283121ca9
   Orrell C, 2003, AIDS, V17, P1369, DOI 10.1097/00002030-200306130-00011
   Paton NI, 2002, CLIN INFECT DIS, V35, P1244, DOI 10.1086/344055
   Saint-Marc T, 1999, AIDS, V13, P1659, DOI 10.1097/00002030-199909100-00009
   Srasuebkul P, 2007, HIV MED, V8, P46, DOI 10.1111/j.1468-1293.2007.00427.x
   Tam LWY, 2008, JAIDS-J ACQ IMM DEF, V49, P266, DOI 10.1097/QAI.0b013e318189a753
   Walsh JC, 2002, AIDS, V16, P269, DOI 10.1097/00002030-200201250-00017
   Weiser S, 2003, JAIDS-J ACQ IMM DEF, V34, P281, DOI 10.1097/00126334-200311010-00004
   WHO, 2010, ANTIRETROVIRAL THERAPY FOR HIV INFECTION IN ADULTS AND ADOLESCENTS: RECOMMENDATIONS FOR A PUBLIC HEALTH APPROACH, V0, P0
   *WHO, 2006, ANT THER HIV INF AD, V0, P0
   Yamashita TE, 2001, AIDS, V15, P735, DOI 10.1097/00002030-200104130-00009
NR 34
TC 12
Z9 13
U1 0
U2 0
PU WILEY-BLACKWELL PUBLISHING, INC
PI MALDEN
PA COMMERCE PLACE, 350 MAIN ST, MALDEN 02148, MA USA
SN 1360-2276
EI 
J9 TROP MED INT HEALTH
JI Trop. Med. Int. Health
PD FEB 15
PY 2011
VL 16
IS 2
BP 205
EP 213
DI 10.1111/j.1365-3156.2010.02689.x
PG 9
WC Public, Environmental & Occupational Health; Tropical Medicine
SC Public, Environmental & Occupational Health; Tropical Medicine
GA 705GI
UT WOS:000286116500010
PM 21087376
DA 2024-01-16
ER

PT J
AU Magiorkinis, E
   Paraskevis, D
   Detsika, MG
   Lu, LJ
   Magiorkinis, G
   Lazanas, M
   Imbrechts, S
   Van Laethem, K
   Vandamme, AM
   Pilot-Matias, T
   Molla, A
   Camacho, RJ
   Hatzakis, A
AF Magiorkinis, Emmanouil
   Paraskevis, Dimitrios
   Detsika, Maria G.
   Lu, Liangjun
   Magiorkinis, Gkikas
   Lazanas, Marios
   Imbrechts, Stijn
   Van Laethem, Kristel
   Vandamme, Anne-Mieke
   Pilot-Matias, Tami
   Molla, Akhteruzzaman
   Camacho, Ricardo J.
   Hatzakis, Angelos
TI Appearance of a Single Amino Acid Insertion at Position 33 in HIV Type 1 Protease Under a Lopinavir-Containing Regimen, Associated with Reduced Protease Inhibitor Susceptibility
SO AIDS RESEARCH AND HUMAN RETROVIRUSES
LA English
DT Article
ID immunodeficiency-virus type-1; reverse-transcriptase; drug susceptibility; pair insertion; resistance; gene; replication; mutations; codon-69; failure
AB HIV drug resistance is a multifactorial phenomenon and constitutes a major concern as it results in therapy failure. The aim of this study was to assess the impact of an amino acid insertion identified at position 33 of the protease gene, derived from samples from three patients under lopinavir therapy, on viral fitness and protease inhibitor (PI) resistance. Successive samples were available from one of the patients for genotypic and phenotypic testing in order to investigate the role of this insertion. The patient had been pretreated with various antiretroviral drugs and showed poor virological response from the point of the acquisition of the mutation onward. The insertion was acquired in the context of a number of other PI mutations and was stable following acquisition. Phenotypic testing revealed reduced susceptibility to various PIs and a reduction of the replicative capacity (RC) of the virus. In the presence of the insertion alone, a decrease of the RC was observed, which seemed to be compensated by the presence of other mutations. The L33ins might have a potential role in PI resistance pathways but further investigation in a larger number of clinical samples is required in order to elucidate this resistance mechanism.
C1 [Hatzakis, Angelos] Univ Athens, Sch Med, Dept Hyg Epidemiol & Med Stat, Natl Retrovirus Reference Ctr, GR-11527 Athens, Greece.
   [Lu, Liangjun; Pilot-Matias, Tami; Molla, Akhteruzzaman] Abbott Global Pharmaceut R&D, Antiviral Res, Abbott Pk, IL USA.
   [Lazanas, Marios] Red Cross Gen Hosp, Athens, Greece.
   [Imbrechts, Stijn; Van Laethem, Kristel; Vandamme, Anne-Mieke] Katholieke Univ Leuven, Rega Inst Med Res, Louvain, Belgium.
   [Camacho, Ricardo J.] Ctr Hosp Lisboa Ocidental, Lisbon, Portugal.
   [Camacho, Ricardo J.] Univ Nova Lisboa, Inst Higiene & Med Trop, P-1200 Lisbon, Portugal.
C3 National & Kapodistrian University of Athens; Athens Medical School; KU Leuven; Centro Hospitalar de Lisboa Ocidental, EPE; Universidade de Lisboa; Universidade Nova de Lisboa; Institute of Hygiene & Tropical Medicine - UNL
RP Hatzakis, A (通讯作者)，Univ Athens, Sch Med, Dept Hyg Epidemiol & Med Stat, Natl Retrovirus Reference Ctr, Mikras Asias 75, GR-11527 Athens, Greece.
EM ahatzak@med.uoa.gr
FU Hellenic Center for Infectious Diseases Control (HCIDC) of the Ministry of Health Welfare; Belgian AIDS Reference Laboratory; Belgian Fonds voor Wetenschappelijk Onderzoek Vlaanderen (F.W.O.) [G.0611.09]; programme for Interuniversitaire Attractiepolen (IUAP) [P6/41]; Abbott Laboratories; European Community [223131]
CR Bouvier-Alias M, 2009, 7 EUR HIV DRUG RES W, V0, P0
   Brann TW, 2006, J VIROL, V80, P6136, DOI 10.1128/JVI.02212-05
   Bulgheroni E, 2004, J CLIN VIROL, V29, P27, DOI 10.1016/S1386-6532(03)00082-9
   de Oliveira T, 2005, BIOINFORMATICS, V21, P3797, DOI 10.1093/bioinformatics/bti607
   Grant RM, 2001, ANTIVIR THER S, V6, P44
   Johnson Victoria A, 2008, TOP HIV MED, V16, P138
   Kagan R, 2004, AIDS RES HUM RETROV, V20, P1, DOI 10.1089/088922204322749440
   Kempf DJ, 2001, J VIROL, V75, P7462, DOI 10.1128/JVI.75.16.7462-7469.2001
   Kim EY, 2001, J VIROL, V75, P11227, DOI 10.1128/JVI.75.22.11227-11233.2001
   Kozísek M, 2008, J VIROL, V82, P5869, DOI 10.1128/JVI.02325-07
   Larder BA, 1999, ANTIMICROB AGENTS CH, V43, P1961, DOI 10.1128/AAC.43.8.1961
   Lobato RL, 2002, AIDS RES HUM RETROV, V18, P733, DOI 10.1089/088922202760072375
   Marchadier E, 2000, ANTIVIR THER S, V5, P44
   Mo HM, 2004, J CLIN MICROBIOL, V42, P4169, DOI 10.1128/JCM.42.9.4169-4174.2004
   Paolucci S, 2006, ANTIVIR RES, V69, P181, DOI 10.1016/j.antiviral.2005.12.005
   Schneider V, 2004, CLIN MICROBIOL INFEC, V10, P127, DOI 10.1111/j.1198-743x.2003.00864.x
   Stürmer M, 2003, AIDS RES HUM RETROV, V19, P967, DOI 10.1089/088922203322588314
   Tramuto F, 2005, AIDS RES HUM RETROV, V21, P420, DOI 10.1089/aid.2005.21.420
   van der Hoek L, 2005, J VIROL, V79, P3536, DOI 10.1128/JVI.79.6.3536-3543.2005
   Van Vaerenbergh K, 2000, ANTIMICROB AGENTS CH, V44, P2109, DOI 10.1128/AAC.44.8.2109-2117.2000
   Winters MA, 2005, ANTIMICROB AGENTS CH, V49, P2575, DOI 10.1128/AAC.49.7.2575-2582.2005
   Winters MA, 1998, J CLIN INVEST, V102, P1769, DOI 10.1172/JCI4948
NR 22
TC 0
Z9 0
U1 0
U2 5
PU MARY ANN LIEBERT, INC
PI NEW ROCHELLE
PA 140 HUGUENOT STREET, 3RD FL, NEW ROCHELLE, NY 10801 USA
SN 0889-2229
EI 
J9 AIDS RES HUM RETROV
JI Aids Res. Hum. Retrovir.
PD NOV 15
PY 2011
VL 27
IS 11
BP 1223
EP 1229
DI 10.1089/aid.2010.0275
PG 7
WC Immunology; Infectious Diseases; Virology
SC Immunology; Infectious Diseases; Virology
GA 843GI
UT WOS:000296659900011
PM 21417947
DA 2024-01-16
ER

PT J
AU Tuma, P
   Pineda, JA
   Labarga, P
   Vidal, F
   Rodriguez, C
   Poveda, E
   Santos, J
   Gonzalez-García, J
   Sobrino, P
   Tural, C
   Soriano, V
AF Tuma, Paula
   Antonio Pineda, Juan
   Labarga, Pablo
   Vidal, Francesc
   Rodriguez, Carmen
   Poveda, Eva
   Santos, Jesus
   Gonzalez-Garcia, Juan
   Sobrino, Paz
   Tural, Cristina
   Soriano, Vincent
TI HBV primary drug resistance in newly diagnosed HIV-HBV-coinfected individuals in Spain
SO ANTIVIRAL THERAPY
LA English
DT Article
ID hepatitis-b-virus; infected patients; antiretroviral therapy; lamivudine; polymorphism; genotype; adefovir
AB Background: The wide use of lamivudine (3TC) as oral therapy for chronic HBV infection has favoured the selection and circulation of 3TC-resistant HBV strains worldwide. Although transmission of 3TC-resistant HBV variants has been reported only sporadically, few studies have been conducted in the HIV population where exposure to 3TC has been greater forming part of antiretroviral therapy (ART) regimens. Methods: All individuals positive for serum hepatitis B surface antigen (HBsAg), newly diagnosed with HIV-1 infection, naive to ART and enrolled in the Spanish HIV cohort (CoRIS) since 2004 were identified. The HBV polymerase gene was sequenced and drug resistance mutations were characterized retrospectively in stored frozen plasma specimens. Results: From 4,419 ART-naive HIV-1-infected individuals, 223 (5.1% were positive for serum HBsAg. Baseline stored sera were available for 84 patients, of whom 73 could be characterized virologically. This population was mainly represented by men who had sex with men (52.1%), native Spaniards (65.7%) and Latin Americans (16.4%). The mean age was 36 years, mean CD4(+) T-cell count 375 cells/mm(3) and mean plasma HIV RNA 4.5 log(10) copies/ml. The HBV genotype distribution was 64% A, 20% F, 12% D and 4% others. Drug-resistant mutations in the HBV polymerase were found in four (5.5%) patients: two harboured rtL180M, one rtL80V and one rtV173L. Conclusions: The rate of primary drug resistance in HBV among newly diagnosed HIV-HBV-coinfected patients in Spain is currently low (5.5%) and restricted to 3TC. Thus, HBV drug resistance testing before prescription of oral antiviral therapy is not warranted, although periodic surveillance might be recommended.
C1 [Tuma, Paula; Labarga, Pablo; Poveda, Eva; Soriano, Vincent; CoRIS Study Grp] Hosp Carlos III, Dept Infect Dis, Madrid, Spain.
   [Antonio Pineda, Juan] Hosp Valme, Dept Infect Dis, Seville, Spain.
   [Vidal, Francesc] Univ Rovira & Virgili, Hosp Univ Tarragona Joan XXIII, IISPV, Tarragona, Spain.
   [Rodriguez, Carmen] Sanit Ctr Sandoval, Madrid, Spain.
   [Santos, Jesus] Hosp Virgen de la Victoria, Dept Infect Dis, Malaga, Spain.
   [Gonzalez-Garcia, Juan] Hosp La Paz, HIV Unit, Madrid, Spain.
   [Sobrino, Paz] Inst Salud Carlos III, Natl Ctr Epidemiol, Madrid, Spain.
   [Tural, Cristina] Hosp Badalona Germans Trias & Pujol, HIV Unit, Barcelona, Spain.
C3 Hospital Carlos III; Hospital Valme; Universitat Rovira i Virgili; Hospital Universitari De Tarragona Joan XXIII; Institut d'Investigacio Sanitaria Pere Virgili (IISPV); Hospital Virgen de la Victoria; Hospital Universitario La Paz; Instituto de Salud Carlos III; Hospital Germans Trias i Pujol
RP Soriano, V (通讯作者)，Hosp Carlos III, Dept Infect Dis, Madrid, Spain.
EM vsoriano@dragonet.es
FU Fundacion Investigacion y Educacion en SIDA (IES); Red de Investigacion en SIDA [RD06/0006]; Agencia Lain Entralgo and the European NEAT [LSHP-CT-2006-037570]; Instituto de Salud Carlos III [RD06/0006/0035]; Fundacion para la investigacion y prevencion del SIDA en Espana (FIPSE)
CR ALTER MJ, 2006, J HEPATOL, V44, P1
   Benhamou Y, 1999, HEPATOLOGY, V30, P1302, DOI 10.1002/hep.510300525
   Bottecchia M, 2008, J ANTIMICROB CHEMOTH, V62, P626, DOI 10.1093/jac/dkn207
   Caro-Murillo AM, 2007, ENFERM INFEC MICR CL, V25, P23, DOI 10.1157/13096749
   Clements CJ, 2010, B WORLD HEALTH ORGAN, V88, P66, DOI 10.2471/BLT.08.065722
   FUNG S, 2008, LAMIVUDINE RESISTANT, V0, P0
   García-Merino I, 2009, RETROVIROLOGY, V6, P0, DOI 10.1186/1742-4690-6-27
   Hirsch MS, 2008, CLIN INFECT DIS, V47, P266, DOI 10.1086/589297
   Hoffmann CJ, 2008, CLIN INFECT DIS, V47, P1479, DOI 10.1086/593104
   Lok ASF, 2007, HEPATOLOGY, V45, P507, DOI 10.1002/hep.21513
   LUDWIG A, 2008, PRIMARY RESISTANCE M, V0, P0
   Margeridon-Thermet S, 2009, J INFECT DIS, V199, P1275, DOI 10.1086/597808
   Matthews GV, 2006, AIDS, V20, P863, DOI 10.1097/01.aids.0000218550.85081.59
   Rodriguez-Frias F, 2008, ANTIVIR THER, V13, P991
   Servant-Delmas A, 2010, TRANSFUSION, V50, P2607, DOI 10.1111/j.1537-2995.2010.02725.x
   Sheldon J, 2008, J ANTIMICROB CHEMOTH, V61, P766, DOI 10.1093/jac/dkn014
   Sloan RD, 2009, J CLIN VIROL, V44, P157, DOI 10.1016/j.jcv.2008.11.010
   Soriano V, 2008, CLIN INFECT DIS, V47, P1486, DOI 10.1086/593105
   Soriano V, 2010, J ANTIMICROB CHEMOTH, V65, P548, DOI 10.1093/jac/dkp479
   Thibault V, 2002, AIDS, V16, P131, DOI 10.1097/00002030-200201040-00020
   Thio CL, 2007, AIDS REV, V9, P40
   Treviño A, 2009, AIDS RES HUM RETROV, V25, P1273, DOI 10.1089/aid.2009.0119
   Vallejo F, 2008, J SUBST ABUSE TREAT, V34, P398, DOI 10.1016/j.jsat.2007.07.003
   Wongprasit P, 2010, AIDS PATIENT CARE ST, V24, P205, DOI 10.1089/apc.2009.0322
   Xu ZH, 2010, J CLIN VIROL, V48, P270, DOI 10.1016/j.jcv.2010.05.010
   Zoulim F, 2009, GASTROENTEROLOGY, V137, P1593, DOI 10.1053/j.gastro.2009.08.063
NR 27
TC 19
Z9 20
U1 0
U2 6
PU INT MEDICAL PRESS LTD
PI LONDON
PA 2-4 IDOL LANE, LONDON EC3R 5DD, ENGLAND
SN 1359-6535
EI 
J9 ANTIVIR THER
JI Antivir. Ther.
PD JUN 15
PY 2011
VL 16
IS 4
BP 585
EP 589
DI 10.3851/IMP1778
PG 5
WC Infectious Diseases; Pharmacology & Pharmacy; Virology
SC Infectious Diseases; Pharmacology & Pharmacy; Virology
GA 813OB
UT WOS:000294375700015
PM 21685546
DA 2024-01-16
ER

PT J
AU Swenson, LC
   Mo, T
   Dong, WWY
   Zhong, XY
   Woods, CK
   Jensen, MA
   Thielen, A
   Chapman, D
   Lewis, M
   James, I
   Heera, J
   Valdez, H
   Harrigan, PR
AF Swenson, Luke C.
   Mo, Theresa
   Dong, Winnie W. Y.
   Zhong, Xiaoyin
   Woods, Conan K.
   Jensen, Mark A.
   Thielen, Alexander
   Chapman, Douglass
   Lewis, Marilyn
   James, Ian
   Heera, Jayvant
   Valdez, Hernan
   Harrigan, P. Richard
TI Deep Sequencing to Infer HIV-1 Co-Receptor Usage: Application to Three Clinical Trials of Maraviroc in Treatment-Experienced Patients
SO JOURNAL OF INFECTIOUS DISEASES
LA English
DT Article
ID drug-resistance mutations; envelope glycoprotein; entry inhibitors; receptor; ccr5; identification; phenotype; genotype; regions; tropism
AB Background. The Maraviroc versus Optimized Therapy in Viremic Antiretroviral Treatment-Experienced Patients (MOTIVATE) studies compared maraviroc versus placebo in treatment-experienced patients with CCR5-using (R5) human immunodeficiency virus type 1 (HIV-1), screened using the original Trofile assay. A subset with non-R5 HIV infection entered the A4001029 trial. We retrospectively examined the performance of a genotypic tropism assay based on deep sequencing of the HIV env V3 loop in predicting virologic response to maraviroc in these trials. Methods. V3 amplicons were prepared from 1827 screening plasma samples and sequenced on a Roche/454 GS-FLX to a depth of >3000 sequences/sample. Samples were considered non-R5 if >= 2% of their viral population scored greater than or equal to -4.75 or <= 3.5 using the PSSMx4/R5 or geno2pheno algorithms, respectively. Results. Deep sequencing identified more than twice as many maraviroc recipients as having non-R5 HIV, compared with the original Trofile. With use of genotyping, we determined that 49% of maraviroc recipients with R5 HIV at screening had a week 48 viral load <50 copies/mL versus 26% of recipients with non-R5. Corresponding percentages were 46% and 23% with screening by Trofile. In cases-in which screening assays differed, median week 8 logo copies/mL viral load decrease favored 454. Other parameters predicted by genotyping included likelihood of changing to non-R5 tropism. Conclusions. This large study establishes deep V3 sequencing as a promising tool for identifying treatment-experienced individuals who could benefit from CCR5-antagonist-containing regimens.
C1 [Swenson, Luke C.; Mo, Theresa; Dong, Winnie W. Y.; Zhong, Xiaoyin; Woods, Conan K.; Harrigan, P. Richard] BC Ctr Excellence HIV AIDS, Vancouver, BC V6Z 1Y6, Canada.
   [Harrigan, P. Richard] Univ British Columbia, Fac Med, Vancouver, BC, Canada.
   [Jensen, Mark A.] Fortinbras Res, Buford, GA USA.
   [Chapman, Douglass; Heera, Jayvant; Valdez, Hernan] Pfizer, New York, NY USA.
   [Thielen, Alexander] Max Planck Inst Informat, Saarbrucken, Germany.
   [Lewis, Marilyn; James, Ian] Pfizer Global R&D, Sandwich, Kent, England.
C3 B.C. Centre for Excellence in HIV/AIDS; University of British Columbia; Pfizer; Max Planck Society; Pfizer
RP Harrigan, PR (通讯作者)，BC Ctr Excellence HIV AIDS, 603-1081 Burrard St, Vancouver, BC V6Z 1Y6, Canada.
EM prharrigan@cfenet.ubc.ca
FU Pfizer; Glaxo-Smith Kline; Abbott; Merck; Virco; Canadian Institutes of Health Research (CIHR); GlaxoSmithKline/CIHR Chair in Clinical Virology
CR Archer J, 2009, AIDS, V23, P1209, DOI 10.1097/QAD.0b013e32832b4399
   Berger EA, 1999, ANNU REV IMMUNOL, V17, P657, DOI 10.1146/annurev.immunol.17.1.657
   Briz V, 2006, J ANTIMICROB CHEMOTH, V57, P619, DOI 10.1093/jac/dkl027
   Bushman FD, 2008, AIDS, V22, P1411, DOI 10.1097/QAD.0b013e3282fc972e
   Carter NJ, 2007, DRUGS, V67, P2277, DOI 10.2165/00003495-200767150-00010
   Chan SY, 1999, J VIROL, V73, P2350, DOI 10.1128/JVI.73.3.2350-2358.1999
   Cho MW, 1998, J VIROL, V72, P2509, DOI 10.1128/JVI.72.3.2509-2515.1998
   Cooper DA, 2010, J INFECT DIS, V201, P803, DOI 10.1086/650697
   DEJONG JJ, 1992, J VIROL, V66, P6777, DOI 10.1128/JVI.66.11.6777-6780.1992
   Dorr P, 2005, ANTIMICROB AGENTS CH, V49, P4721, DOI 10.1128/AAC.49.11.4721-4732.2005
   Droege M, 2008, J BIOTECHNOL, V136, P3, DOI 10.1016/j.jbiotec.2008.03.021
   Esté JA, 2007, LANCET, V370, P81, DOI 10.1016/S0140-6736(07)61052-6
   Fätkenheuer G, 2008, NEW ENGL J MED, V359, P1442, DOI 10.1056/NEJMoa0803154
   FOUCHIER RAM, 1995, J CLIN MICROBIOL, V33, P906, DOI 10.1128/JCM.33.4.906-911.1995
   Gulick RM, 2008, NEW ENGL J MED, V359, P1429, DOI 10.1056/NEJMoa0803152
   HARRIGAN PR, 2009, OPTIMIZATION CLIN CU, V0, P0
   Harrigan PR, 2009, 5 IAS C HIV PATH TRE, V0, P0
   Hoffman NG, 2002, J VIROL, V76, P3852, DOI 10.1128/JVI.76.8.3852-3864.2002
   Jensen MA, 2003, J VIROL, V77, P13376, DOI 10.1128/JVI.77.24.13376-13388.2003
   Kwong PD, 1998, NATURE, V393, P648, DOI 10.1038/31405
   Low AJ, 2007, AIDS, V21, PF19, DOI 10.1097/QAD.0b013e3282ef81ea
   McGovern RA, 2009, 12 EUR AIDS C COL GE, V0, P0
   Nabatov AA, 2004, J VIROL, V78, P524, DOI 10.1128/JVI.78.1.524-530.2004
   Palmer S, 2005, J CLIN MICROBIOL, V43, P406, DOI 10.1128/JCM.43.1.406-413.2005
   Reeves D, 2009, J VIRAL ENTRY, V3, P94
   Rose JD, 2009, CURR OPIN HIV AIDS, V4, P136, DOI 10.1097/COH.0b013e328322f973
   Saag M, 2009, J INFECT DIS, V199, P1638, DOI 10.1086/598965
   Schuurman R, 1999, J CLIN MICROBIOL, V37, P2291, DOI 10.1128/JCM.37.7.2291-2296.1999
   SHIODA T, 1991, NATURE, V349, P167, DOI 10.1038/349167a0
   Sierra S, 2007, EUR J MED RES, V12, P453
   Sing T, 2007, ANTIVIR THER, V12, P1097
   Soriano V, 2008, AIDS, V22, P2231, DOI 10.1097/QAD.0b013e3283136d95
   Swenson LC, 2010, 17 C RETR OPP INF SA, V0, P0
   Swenson LC, 2010, JAIDS-J ACQ IMM DEF, V54, P506, DOI 10.1097/QAI.0b013e3181d0558f
   Trinh L, 2008, ANTIVIR THER, V13, P0
   VALDEZ H, 2008, 48 ANN ICAAC IDSA 46, V0, P0
   Westby M, 2006, J VIROL, V80, P4909, DOI 10.1128/JVI.80.10.4909-4920.2006
   Whitcomb JM, 2007, ANTIMICROB AGENTS CH, V51, P566, DOI 10.1128/AAC.00853-06
NR 38
TC 129
Z9 134
U1 0
U2 14
PU OXFORD UNIV PRESS INC
PI CARY
PA JOURNALS DEPT, 2001 EVANS RD, CARY, NC 27513 USA
SN 0022-1899
EI 1537-6613
J9 J INFECT DIS
JI J. Infect. Dis.
PD JAN 15
PY 2011
VL 203
IS 2
BP 237
EP 245
DI 10.1093/infdis/jiq030
PG 9
WC Immunology; Infectious Diseases; Microbiology
SC Immunology; Infectious Diseases; Microbiology
GA 705XB
UT WOS:000286172900015
PM 21288824
DA 2024-01-16
ER

PT J
AU La Regina, G
   Coluccia, A
   Brancale, A
   Piscitelli, F
   Gatti, V
   Maga, G
   Samuele, A
   Pannecouque, C
   Schols, D
   Balzarini, J
   Novellino, E
   Silvestri, R
AF La Regina, Giuseppe
   Coluccia, Antonio
   Brancale, Andrea
   Piscitelli, Francesco
   Gatti, Valerio
   Maga, Giovanni
   Samuele, Alberta
   Pannecouque, Christophe
   Schols, Dominique
   Balzarini, Jan
   Novellino, Ettore
   Silvestri, Romano
TI Indolylarylsulfones as HIV-1 Non-Nucleoside Reverse Transcriptase Inhibitors: New Cyclic Substituents at Indole-2-carboxamide
SO JOURNAL OF MEDICINAL CHEMISTRY
LA English
DT Article
ID indolyl aryl sulfones; wild-type; drug-resistance; crystal-structures; binding mode; in-vitro; mutations; discovery; potent; derivatives
AB New indolylarylsulfone derivatives bearing cyclic substituents at indole-2-carboxamide linked through a methylene/ethylene spacer were potent inhibitors of the WT HIV-1 replication in CEM and PBMC cells with inhibitory concentrations in the low nanomolar range. Against the mutant L100I and K103N RT HIV-1 strains in MT-4 cells, compounds 20, 24-26, 36, and 40 showed antiviral potency superior to that of NVP and EFV. Against these mutant strains, derivatives 20, 24-26, and 40 were equipotent to ETV. Molecular docking experiments on this novel series of IAS analogues have also suggested that the H-bond interaction between the nitrogen atom in the carboxamide chain of IAS and Glu138:B is important in the binding of these compounds. These results are in accordance with the experimental data obtained on the WT and on the mutant HIV-1 strains tested.
C1 [La Regina, Giuseppe; Coluccia, Antonio; Piscitelli, Francesco; Gatti, Valerio; Silvestri, Romano] Univ Roma La Sapienza, Inst Pasteur, Fdn Cenci Bolognetti, Dipartimento Chim & Tecnol Farmaco, I-00185 Rome, Italy.
   [Brancale, Andrea] Cardiff Univ, Welsh Sch Pharm, Cardiff CF10 3NB, S Glam, Wales.
   [Maga, Giovanni; Samuele, Alberta] CNR, Ist Genet Mol, I-27100 Pavia, Italy.
   [Novellino, Ettore] Univ Naples Federico II, Dipartimento Chim Farmaceut & Tossicol, I-80131 Naples, Italy.
   [Pannecouque, Christophe; Schols, Dominique; Balzarini, Jan] Katholieke Univ Leuven, Rega Inst Med Res, B-3000 Louvain, Belgium.
C3 Fondazione Cenci Bolognetti; Sapienza University Rome; Cardiff University; Consiglio Nazionale delle Ricerche (CNR); Istituto di Genetica Molecolare (IGM-CNR); University of Naples Federico II; KU Leuven
RP Silvestri, R (通讯作者)，Univ Roma La Sapienza, Inst Pasteur, Fdn Cenci Bolognetti, Dipartimento Chim & Tecnol Farmaco, Piazzale Aldo Moro 5, I-00185 Rome, Italy.
EM romano.silvestri@uniroma1.it
FU Istituto Pasteur; Fondazione Cenci Bolognetti [2009]; FILAS (Finanziaria Laziale di Sviluppo) [2010]
CR [Anonymous], 1900, P10, V0, P0
   BARRESINOUSSI F, 1983, SCIENCE, V220, P868, DOI 10.1126/science.6189183
   Case DA, 2005, J COMPUT CHEM, V26, P1668, DOI 10.1002/jcc.20290
   Ceccherini-Silberstein F, 2007, J VIROL, V81, P11507, DOI 10.1128/JVI.00303-07
   Corbett JW, 2002, PROGR MED CHEM, V40, P63, DOI 10.1016/S0079-6468(08)70082-1
   Cywin CL, 1998, J MED CHEM, V41, P2972, DOI 10.1021/jm9707030
   Das K, 2008, P NATL ACAD SCI USA, V105, P1466, DOI 10.1073/pnas.0711209105
   De Clercq E, 2010, J MED CHEM, V53, P1438, DOI 10.1021/jm900932g
   De Martino Gabriella, 2006, ANTIVIRAL CHEMISTRY & CHEMOTHERAPY, V17, P59
   Esté JA, 2010, ANTIVIR RES, V85, P25, DOI 10.1016/j.antiviral.2009.10.007
   GALLO RC, 1983, SCIENCE, V220, P865, DOI 10.1126/science.6601823
   Goodsell DS, 1996, J MOL RECOGNIT, V9, P1, DOI 10.1002/(SICI)1099-1352(199601)9:1<1::AID-JMR241>3.0.CO;2-6
   Haubrich R, 2008, NAT REV DRUG DISCOV, V7, P287, DOI 10.1038/nrd2563
   Hawkins T, 2010, ANTIVIR RES, V85, P201, DOI 10.1016/j.antiviral.2009.10.016
   Klunder JM, 1998, J MED CHEM, V41, P2960, DOI 10.1021/jm9707028
   KOHLSTAEDT LA, 1992, SCIENCE, V256, P1783, DOI 10.1126/science.1377403
   Korb O, 2006, LECT NOTES COMPUT SC, V4150, P247
   La Regina G, 2007, J MED CHEM, V50, P5034, DOI 10.1021/jm070488f
   La Regina Giuseppe, 2010, ANTIVIRAL CHEMISTRY & CHEMOTHERAPY, V20, P213, DOI 10.3851/IMP1607
   Ludovici DW, 2001, BIOORG MED CHEM LETT, V11, P2229, DOI 10.1016/S0960-894X(01)00411-5
   Maga G, 1997, J MOL BIOL, V274, P738, DOI 10.1006/jmbi.1997.1427
   Meagher KL, 2003, J COMPUT CHEM, V24, P1016, DOI 10.1002/jcc.10262
   Mehellou Y, 2010, J MED CHEM, V53, P521, DOI 10.1021/jm900492g
   Menéndez-Arias L, 2010, ANTIVIR RES, V85, P210, DOI 10.1016/j.antiviral.2009.07.006
   Pannecouque C, 2008, NAT PROTOC, V3, P427, DOI 10.1038/nprot.2007.517
   Paredes R, 2010, ANTIVIR RES, V85, P245, DOI 10.1016/j.antiviral.2009.09.015
   Piscitelli F, 2009, J MED CHEM, V52, P1922, DOI 10.1021/jm801470b
   Polinsky A, 2008, PRACTICE OF MEDICINAL CHEMISTRY, V0, P244, DOI 10.1016/B978-0-12-374194-3.00012-3
   Ragno R, 2005, J MED CHEM, V48, P213, DOI 10.1021/jm040854k
   Ragno R, 2006, J MED CHEM, V49, P3172, DOI 10.1021/jm0512490
   Ren J, 2004, J MOL BIOL, V336, P569, DOI 10.1016/j.jmb.2003.12.055
   Ren J, 2001, J MOL BIOL, V312, P795, DOI 10.1006/jmbi.2001.4988
   Ren J, 2000, STRUCTURE, V8, P1089, DOI 10.1016/S0969-2126(00)00513-X
   Ren JS, 2007, J MED CHEM, V50, P2301, DOI 10.1021/jm061117m
   Silvestri R, 2004, J MED CHEM, V47, P3892, DOI 10.1021/jm031147e
   Silvestri R, 2003, J MED CHEM, V46, P2482, DOI 10.1021/jm0211063
   Silvestri R, 2003, J MED CHEM, V46, P917, DOI 10.1021/jm0256124
   Silvestri R, 2006, J MED CHEM, V49, P5840, DOI 10.1021/jm0602716
   Silvestri Romano, 2004, FARMACO (LAUSANNE), V59, P201, DOI 10.1016/j.farmac.2003.11.004
   Sweeneyl ZK, 2008, CURR OPIN DRUG DISC, V11, P454
   Tetko IV, 2005, J COMPUT AID MOL DES, V19, P453, DOI 10.1007/s10822-005-8694-y
   Van Nhien AN, 2005, J MED CHEM, V48, P4276, DOI 10.1021/jm050091g
   Veber DF, 2002, J MED CHEM, V45, P2615, DOI 10.1021/jm020017n
   Vingerhoets J, 2005, J VIROL, V79, P12773, DOI 10.1128/JVI.79.20.12773-12782.2005
   Wang JM, 2004, J COMPUT CHEM, V25, P1157, DOI 10.1002/jcc.20035
   Wang JM, 2006, J MOL GRAPH MODEL, V25, P247, DOI 10.1016/j.jmgm.2005.12.005
   Williams TA, 1992, PATENT APPLICATION EP, V0, Patent No. [0530907, 0 530 907 A1]
   WILLIAMS TM, 1993, J MED CHEM, V36, P1291, DOI 10.1021/jm00061a022
   Zhao ZJ, 2008, BIOORG MED CHEM LETT, V18, P554, DOI 10.1016/j.bmcl.2007.11.085
NR 54
TC 117
Z9 118
U1 0
U2 20
PU AMER CHEMICAL SOC
PI WASHINGTON
PA 1155 16TH ST, NW, WASHINGTON, DC 20036 USA
SN 0022-2623
EI 1520-4804
J9 J MED CHEM
JI J. Med. Chem.
PD MAR 24
PY 2011
VL 54
IS 6
BP 1587
EP 1598
DI 10.1021/jm101614j
PG 12
WC Chemistry, Medicinal
SC Pharmacology & Pharmacy
GA 735GF
UT WOS:000288400700005
PM 21366296
DA 2024-01-16
ER

PT J
AU Santos, AF
   Silveira, J
   Muniz, CP
   Tornatore, M
   Góes, LR
   Mendoza-Sassi, RA
   Martinez, AMB
   Tupinambás, U
   Greco, DB
   Soares, MA
AF Santos, Andre F.
   Silveira, Jussara
   Muniz, Claudia P.
   Tornatore, Michele
   Goes, Livia R.
   Mendoza-Sassi, Raul A.
   Martinez, Ana M. B.
   Tupinambas, Unai
   Greco, Dirceu B.
   Soares, Marcelo A.
TI Primary HIV-1 drug resistance in the C-terminal domains of viral reverse transcriptase among drug-naive patients from Southern Brazil
SO JOURNAL OF CLINICAL VIROLOGY
LA English
DT Article
DE Primary resistance; Drug resistance mutation; C-terminal; Connection; RNase H; Brazil
ID rnase-h domains; connection domain; mutations; virus; nucleoside; subdomain; individuals; n348i; 3'-azido-3'-deoxythymidine; susceptibility
AB Background: Major and accessory drug resistance mutations have been recently characterized in the C-terminal RT subdomains of HIV-1, connection and RNase H. However, their presence in treatment-naive patients infected with HIV-1 non-B subtypes remains largely unknown. Objectives: To characterize the patterns of primary resistance at the C-terminal RT subdomains of HIV-1 infecting subjects in the southern region of Brazil, where HIV-1 subtypes B and C co-circulate. Study design: Plasma viral RNA was extracted from patients recently diagnosed for HIV infection (2005-2008). The protease and reverse transcriptase regions were PCR-amplified and sequenced. Infecting HIV subtypes were assigned by phylogenetic inference and drug resistance mutations were determined following the IAS consensus and recent reports on C-terminal RT mutations. Results: The major mutation to NNRTI T369I/V was found in 1.8% of patients, while A376S was present in another 8.3%. In the RNase H domain, the compensatory mutation D488E was more frequently observed in subtype C than in subtype B (p = 0.038), while the inverse was observed for mutation Q547K (p < 0.001). The calculated codon genetic barrier showed that 22% of subtype B isolates, but no subtype C, carried T360, requiring two transitions to change into the resistance mutation 360V. Conclusions: Major resistance-conferring mutations to NNRTI were detected in 10% of RT connection domain viral sequences from treatment-naive subjects. We showed for the first time that the presence of specific polymorphisms can constrain the acquisition of definite resistance mutations in the connection and RNase H subdomains of HIV-1 RT. (C) 2011 Elsevier B.V. All rights reserved.
C1 [Silveira, Jussara; Tornatore, Michele; Mendoza-Sassi, Raul A.; Martinez, Ana M. B.] Univ Fed Rio de Janeiro, Dept Patol, Rio De Janeiro, Brazil.
   [Tupinambas, Unai; Greco, Dirceu B.] Univ Fed Minas Gerais, Belo Horizonte, MG, Brazil.
   [Soares, Marcelo A.] Inst Nacl Canc, Programa Genet, Rio De Janeiro, Brazil.
   [Soares, Marcelo A.] Univ Fed Rio de Janeiro, Dept Genet, CCS, BR-21949570 Rio De Janeiro, Brazil.
C3 Universidade Federal do Rio de Janeiro; Universidade Federal de Minas Gerais; National Cancer Institute (Inca); Universidade Federal do Rio de Janeiro
RP Soares, MA (通讯作者)，Univ Fed Rio de Janeiro, Dept Genet, CCS, Bloco A,Sala A2-120,Cidade Univ, BR-21949570 Rio De Janeiro, Brazil.
EM masoares@biologia.ufrj.br
FU Brazilian Ministry of Health [123535-8]; Brazilian Research Council (CNPq) [563766/2008-5]; Rio de Janeiro State Science Foundation (FAPERJ) [E-26/102.858/2008]
CR Bartmeyer B, 2010, PLOS ONE, V5, P0, DOI 10.1371/journal.pone.0012718
   Bonura F, 2010, AIDS RES HUM RETROV, V26, P961, DOI 10.1089/aid.2009.0250
   Brehm JH, 2007, J VIROL, V81, P7852, DOI 10.1128/JVI.02203-06
   Chilton DN, 2010, ANTIVIR THER, V15, P985, DOI 10.3851/IMP1658
   Dau B, 2010, JAIDS-J ACQ IMM DEF, V54, P160, DOI 10.1097/QAI.0b013e3181cbd235
   de Silva TI, 2010, RETROVIROLOGY, V7, P0, DOI 10.1186/1742-4690-7-82
   Delviks-Frankenberry KA, 2010, ANTIVIR THER, V15, P0
   Delviks-Frankenberry KA, 2009, J VIROL, V83, P8502, DOI 10.1128/JVI.00859-09
   Ehteshami M, 2008, J BIOL CHEM, V283, P22222, DOI 10.1074/jbc.M803521200
   Gupta S, 2010, ANTIMICROB AGENTS CH, V54, P1973, DOI 10.1128/AAC.00870-09
   Hachiya A, 2008, J VIROL, V82, P3261, DOI 10.1128/JVI.01154-07
   Hachiya A, 2009, ANTIVIR RES, V82, P115, DOI 10.1016/j.antiviral.2009.02.189
   Hall TA, 1999, NUCLEIC ACIDS SYMP. SER, V0, P95
   Hemelaar J, 2011, AIDS, V25, P679, DOI 10.1097/QAD.0b013e328342ff93
   Inocencio LA, 2009, J INT AIDS SOC, V12, P0, DOI 10.1186/1758-2652-12-20
   Johnson Victoria A, 2010, TOP HIV MED, V18, P156
   Lengruber RB, 2011, J ANTIMICROB CHEMOTH, V66, P702, DOI 10.1093/jac/dkr005
   Nikolenko GN, 2007, P NATL ACAD SCI USA, V104, P317, DOI 10.1073/pnas.0609642104
   Nikolenko GN, 2005, P NATL ACAD SCI USA, V102, P2093, DOI 10.1073/pnas.0409823102
   Palma AC, 2007, INFECT GENET EVOL, V7, P391, DOI 10.1016/j.meegid.2007.01.009
   Rhee SY, 2003, NUCLEIC ACIDS RES, V31, P298, DOI 10.1093/nar/gkg100
   Robertson DL, 2000, SCIENCE, V288, P55, DOI 10.1126/science.288.5463.55d
   Ross L, 2007, HIV CLIN TRIALS, V8, P1, DOI 10.1310/hct0801-1
   Santos AF, 2007, JAIDS-J ACQ IMM DEF, V45, P328
   Santos AF, 2010, VIRUSES-BASEL, V2, P503, DOI 10.3390/v2020503
   Santos AFA, 2008, PLOS ONE, V3, P0, DOI 10.1371/journal.pone.0001781
   Soares EA, 2010, J CLIN VIROL, V48, P173, DOI 10.1016/j.jcv.2010.04.008
   Sprinz E, 2009, AIDS RES HUM RETROV, V25, P861, DOI 10.1089/aid.2009.0012
   Tamura K, 2007, MOL BIOL EVOL, V24, P1596, DOI 10.1093/molbev/msm092
   Tanuma J, 2010, MICROBES INFECT, V12, P1170, DOI 10.1016/j.micinf.2010.08.003
   Van Houtte M, 2009, J MED VIROL, V81, P1702, DOI 10.1002/jmv.21585
   Vidal N, 2009, AIDS RES HUM RETROV, V25, P823, DOI 10.1089/aid.2008.0283
   von Wyl V, 2010, CLIN INFECT DIS, V51, P620, DOI 10.1086/655764
   Yap SH, 2007, PLOS MED, V4, P1887, DOI 10.1371/journal.pmed.0040335
   Youmans E, 2011, SOUTH MED J, V104, P95, DOI 10.1097/SMJ.0b013e3181fcd75b
NR 35
TC 9
Z9 9
U1 0
U2 2
PU ELSEVIER
PI AMSTERDAM
PA RADARWEG 29, 1043 NX AMSTERDAM, NETHERLANDS
SN 1386-6532
EI 1873-5967
J9 J CLIN VIROL
JI J. Clin. Virol.
PD DEC 15
PY 2011
VL 52
IS 4
BP 373
EP 376
DI 10.1016/j.jcv.2011.09.005
PG 4
WC Virology
SC Virology
GA 847GT
UT WOS:000296961100021
PM 21975076
DA 2024-01-16
ER

PT J
AU Chung, J
   Rossi, JJ
   Jung, U
AF Chung, Janet
   Rossi, John J.
   Jung, Ulrike
TI Current progress and challenges in HIV gene therapy
SO FUTURE VIROLOGY
LA English
DT Review
DE antibody mimetic; dominant negative mutant; gene therapy; hematopoietic stem cell; HIV-1; ribozyme; RNA decoy; RNAi; sequence-specific nuclease; T cell
ID immunodeficiency-virus type-1; zinc-finger nucleases; hematopoietic stem-cells; small interfering rnas; lentiviral vector; bone-marrow; in-vivo; genome-wide; t-cells; expression
AB HIV-1 causes AIDS, a syndrome that affects millions of people globally. Existing HAART is efficient in slowing down disease progression but cannot eradicate the virus. Furthermore the severity of the side effects and the emergence of drug-resistant mutants call for better therapy. Gene therapy serves as an attractive alternative as it reconstitutes the immune system with HIV-resistant cells and could thereby provide a potential cure. The feasibility of this approach was first demonstrated with the 'Berlin patient', who was functionally cured from HIV/AIDS with undetectable HIV-1 viral load after transplantation of bone marrow harboring a naturally occurring CCR5 mutation that blocks viral entry. Here, we give an overview of the current status of HIV gene therapy and remaining challenges and obstacles.
C1 [Chung, Janet; Rossi, John J.; Jung, Ulrike] City Hope Natl Med Ctr, Beckman Res Inst, Div Mol & Cell Biol, Duarte, CA 91010 USA.
   [Rossi, John J.] City Hope Natl Med Ctr, Grad Sch Biol Sci, Duarte, CA 91010 USA.
C3 City of Hope; Beckman Research Institute of City of Hope; City of Hope
RP Rossi, JJ (通讯作者)，City Hope Natl Med Ctr, Beckman Res Inst, Div Mol & Cell Biol, 1500 E Duarte Rd, Duarte, CA 91010 USA.
EM jrossi@coh.org
FU NHLBI NIH HHS [R01 HL074704] Funding Source: Medline; NIAID NIH HHS [R37 AI029329, R01 AI042552] Funding Source: Medline
CR Aagaard L, 2008, GENE THER, V15, P1536, DOI 10.1038/gt.2008.147
   Abkowitz JL, 2000, BLOOD, V96, P3399, DOI 10.1182/blood.V96.10.3399.h8003399_3399_3405
   Amado RG, 2004, HUM GENE THER, V15, P251, DOI 10.1089/104303404322886101
   An DS, 2006, MOL THER, V14, P494, DOI 10.1016/j.ymthe.2006.05.015
   Anderson JS, 2009, MOL THER, V17, P2103, DOI 10.1038/mt.2009.187
   Annoni A, 2009, BLOOD, V114, P5152, DOI 10.1182/blood-2009-04-214569
   Aubert M, 2011, PLOS ONE, V6, P0, DOI 10.1371/journal.pone.0016825
   Bartel DP, 2004, CELL, V116, P281, DOI 10.1016/S0092-8674(04)00045-5
   Berkhout B, 2011, ANTIVIR RES, V92, P7, DOI 10.1016/j.antiviral.2011.04.002
   Boden D, 2003, J VIROL, V77, P11531, DOI 10.1128/JVI.77.21.11531-11535.2003
   Bonyhadi ML, 1997, J VIROL, V71, P4707, DOI 10.1128/JVI.71.6.4707-4716.1997
   Bos TJ, 2010, J BIOTECHNOL, V150, P37, DOI 10.1016/j.jbiotec.2010.07.010
   Botos I, 2002, J BIOL CHEM, V277, P34336, DOI 10.1074/jbc.M205909200
   BouHamdan M, 1999, GENE THER, V6, P660, DOI 10.1038/sj.gt.3300864
   Bradrick SS, 2007, RNA, V13, P1582, DOI 10.1261/rna.556107
   Brooks AR, 2004, J GENE MED, V6, P395, DOI 10.1002/jgm.516
   Buchschacher GL, 2000, BLOOD, V95, P2499
   Buonomo SBC, 1999, RNA, V5, P993, DOI 10.1017/S1355838299990064
   Cagnon L, 2000, ANTISENSE NUCLEIC A, V10, P251, DOI 10.1089/108729000421439
   Cantó-Nogués C, 2001, MICRON, V32, P579, DOI 10.1016/S0968-4328(00)00053-6
   Carmody SR, 2009, J CELL SCI, V122, P1933, DOI 10.1242/jcs.041236
   Chamie G, 2010, CLIN INFECT DIS, V50, PS245, DOI 10.1086/651498
   da Silva FA, 2004, J MOL BIOL, V340, P525, DOI 10.1016/j.jmb.2004.04.062
   Das AT, 2004, J VIROL, V78, P2601, DOI 10.1128/JVI.78.5.2601-2605.2004
   Davidson BL, 2011, NAT REV GENET, V12, P329, DOI 10.1038/nrg2968
   DiGiusto DL, 2010, SCI TRANSL MED, V2, P0, DOI 10.1126/scitranslmed.3000931
   Doench JG, 2003, GENE DEV, V17, P438, DOI 10.1101/gad.1064703
   DUNDR M, 1995, J CELL SCI, V108, P2811
   Egelhofer M, 2004, J VIROL, V78, P568, DOI 10.1128/JVI.78.2.568-575.2004
   Ehsani A, 2010, MOL THER, V18, P796, DOI 10.1038/mt.2009.321
   Endo S, 1989, VIRUS GENES, V3, P99
   Eulalio A, 2007, MOL CELL BIOL, V27, P3970, DOI 10.1128/MCB.00128-07
   Follenzi A, 2007, CURR GENE THER, V7, P306, DOI 10.2174/156652307782151515
   Frecha C, 2010, MOL THER, V18, P1748, DOI 10.1038/mt.2010.178
   Frecha C, 2008, CURR GENE THER, V8, P449, DOI 10.2174/156652308786848003
   Gabriel R, 2011, NAT BIOTECHNOL, V29, P816, DOI 10.1038/nbt.1948
   Grimm D, 2006, NATURE, V441, P537, DOI 10.1038/nature04791
   Hannon GJ, 2004, NATURE, V431, P371, DOI 10.1038/nature02870
   HEAPHY S, 1991, P NATL ACAD SCI USA, V88, P7366, DOI 10.1073/pnas.88.16.7366
   Holt N, 2010, NAT BIOTECHNOL, V28, P839, DOI 10.1038/nbt.1663
   Hoorelbeke B, 2010, ANTIMICROB AGENTS CH, V54, P3287, DOI 10.1128/AAC.00254-10
   Huang YX, 1996, NAT MED, V2, P1240, DOI 10.1038/nm1196-1240
   Hütter G, 2009, NEW ENGL J MED, V360, P692, DOI 10.1056/NEJMoa0802905
   Jackson RJ, 2010, NAT REV MOL CELL BIO, V11, P113, DOI 10.1038/nrm2838
   Kafri T, 1997, NAT GENET, V17, P314, DOI 10.1038/ng1197-314
   Kimura T, 2007, STEM CELLS, V25, P1348, DOI 10.1634/stemcells.2006-0727
   KOENIG S, 1995, NAT MED, V1, P330, DOI 10.1038/nm0495-330
   Kohn DB, 1999, BLOOD, V94, P368, DOI 10.1182/blood.V94.1.368.413a47_368_371
   Kumar M, 2001, HUM GENE THER, V12, P1893, DOI 10.1089/104303401753153947
   Lee NS, 2002, NAT BIOTECHNOL, V20, P500, DOI 10.1038/nbt0502-500
   Lee SJ, 2011, CURR OPIN STRUC BIOL, V21, P101, DOI 10.1016/j.sbi.2010.11.004
   LEWIS P, 1992, EMBO J, V11, P3053, DOI 10.1002/j.1460-2075.1992.tb05376.x
   Li MJ, 2005, MOL THER, V12, P900, DOI 10.1016/j.ymthe.2005.07.524
   Li MJ, 2003, MOL THER, V8, P196, DOI 10.1016/S1525-0016(03)00165-5
   Liu SW, 2007, J BIOL CHEM, V282, P9612, DOI 10.1074/jbc.M609148200
   Liu YP, 2008, NUCLEIC ACIDS RES, V36, P2811, DOI 10.1093/nar/gkn109
   Liu YP, 2011, METHODS MOL BIOL, V721, P293, DOI 10.1007/978-1-61779-037-9_18
   Loser P, 1998, J VIROL, V72, P180
   MACIEJEWSKI JP, 1995, NAT MED, V1, P667, DOI 10.1038/nm0795-667
   Maier P, 2010, GENE THER, V17, P389, DOI 10.1038/gt.2009.133
   Marom L, 2009, RNA BIOL, V6, P446, DOI 10.4161/rna.6.4.8951
   Mátrai J, 2010, MOL THER, V18, P477, DOI 10.1038/mt.2009.319
   Melekhovets YF, 1996, NUCLEIC ACIDS RES, V24, P1908, DOI 10.1093/nar/24.10.1908
   Michienzi A, 2002, P NATL ACAD SCI USA, V99, P14047, DOI 10.1073/pnas.212229599
   Michienzi A, 2000, P NATL ACAD SCI USA, V97, P8955, DOI 10.1073/pnas.97.16.8955
   Michienzi Alessandro, 2006, AIDS RES THER, V3, P13, DOI 10.1186/1742-6405-3-13
   Mitsuyasu RT, 2009, NAT MED, V15, P285, DOI 10.1038/nm.1932
   Montini E, 2006, NAT BIOTECHNOL, V24, P687, DOI 10.1038/nbt1216
   Moreno R, 2008, J GENE MED, V10, P951, DOI 10.1002/jgm.1227
   Morozov A, 1998, P NATL ACAD SCI USA, V95, P1120, DOI 10.1073/pnas.95.3.1120
   Morris KV, 2004, MOL THER, V10, P181, DOI 10.1016/j.ymthe.2004.03.019
   Mulhbacher J, 2010, CURR OPIN PHARMACOL, V10, P551, DOI 10.1016/j.coph.2010.07.002
   MUYLDERMANS S, 1994, PROTEIN ENG, V7, P1129, DOI 10.1093/protein/7.9.1129
   Nakayama EE, 2010, REV MED VIROL, V20, P77, DOI 10.1002/rmv.637
   Nishino T, 2009, EXP HEMATOL, V37, P1364, DOI 10.1016/j.exphem.2009.09.001
   Notta F, 2011, NATURE, V469, P362, DOI 10.1038/nature09733
   Ondondo BO, 2006, EUR J IMMUNOL, V36, P2585, DOI 10.1002/eji.200636508
   Pattanayak V, 2011, NAT METHODS, V8, P765, DOI 10.1038/nmeth.1670
   Peiperl L, 2010, PLOS ONE, V5, P0, DOI 10.1371/journal.pone.0013579
   Perez EE, 2008, NAT BIOTECHNOL, V26, P808, DOI 10.1038/nbt1410
   Pham QT, 2010, GENE THER, V17, P859, DOI 10.1038/gt.2010.40
   Pimanda JE, 2010, INT J DEV BIOL, V54, P1201, DOI 10.1387/ijdb.093038jp
   Podsakoff GM, 2005, MOL THER, V12, P77, DOI 10.1016/j.ymthe.2005.02.024
   Ramezani A, 2000, MOL THER, V2, P458, DOI 10.1006/mthe.2000.0190
   Rigopoulos D, 2004, CLIN DERMATOL, V22, P487, DOI 10.1016/j.clindermatol.2004.07.007
   Sabariegos R, 2006, J VIROL, V80, P571, DOI 10.1128/JVI.80.2.571-577.2006
   Salmon P, 2000, BLOOD, V96, P3392
   Sarkar I, 2007, SCIENCE, V316, P1912, DOI 10.1126/science.1141453
   Schambach A, 2007, DNA REPAIR, V6, P1187, DOI 10.1016/j.dnarep.2007.03.017
   Schambach A, 2008, CURR GENE THER, V8, P474, DOI 10.2174/156652308786848049
   Scherer LJ, 2007, NUCLEIC ACIDS RES, V35, P2620, DOI 10.1093/nar/gkm103
   Schorpp M, 1996, NUCLEIC ACIDS RES, V24, P1787, DOI 10.1093/nar/24.9.1787
   SIOMI H, 1990, J VIROL, V64, P1803, DOI 10.1128/JVI.64.4.1803-1807.1990
   Stauber RH, 1998, VIROLOGY, V251, P38, DOI 10.1006/viro.1998.9295
   Strappe PM, 2005, RETROVIROLOGY, V2, P0, DOI 10.1186/1742-4690-2-55
   Takebe Y, 2008, ADV PHARMACOL, V56, P1, DOI 10.1016/S1054-3589(07)56001-1
   TILEY LS, 1992, P NATL ACAD SCI USA, V89, P758, DOI 10.1073/pnas.89.2.758
   Unwalla HJ, 2008, MOL THER, V16, P1113, DOI 10.1038/mt.2008.54
   Uren AG, 2005, ONCOGENE, V24, P7656, DOI 10.1038/sj.onc.1209043
   Urnov FD, 2005, NATURE, V435, P646, DOI 10.1038/nature03556
   Valori CF, 2008, CURR GENE THER, V8, P406, DOI 10.2174/156652308786848030
   VANDERLOO JCM, 1995, BLOOD, V85, P2598, DOI 10.1182/blood.V85.9.2598.bloodjournal8592598
   Veron P, 2009, J TRANSL MED, V7, P0, DOI 10.1186/1479-5876-7-10
   Wayengera M, 2011, THEOR BIOL MED MODEL, V8, P0, DOI 10.1186/1742-4682-8-26
   Westerhout EM, 2005, NUCLEIC ACIDS RES, V33, P796, DOI 10.1093/nar/gki220
   Wilen CB, 2011, PLOS PATHOG, V7, P0, DOI 10.1371/journal.ppat.1002020
   Xia XF, 2007, STEM CELLS DEV, V16, P167, DOI 10.1089/scd.2006.0057
   Yamashita M, 2006, VIROLOGY, V344, P88, DOI 10.1016/j.virol.2005.09.012
   Yung E, 2004, J VIROL, V78, P2222, DOI 10.1128/JVI.78.5.2222-2231.2004
   Zeng Y, 2003, P NATL ACAD SCI USA, V100, P9779, DOI 10.1073/pnas.1630797100
   Zhang CC, 2005, BLOOD, V105, P4314, DOI 10.1182/blood-2004-11-4418
NR 112
TC 10
Z9 10
U1 0
U2 28
PU FUTURE MEDICINE LTD
PI LONDON
PA UNITEC HOUSE, 3RD FLOOR, 2 ALBERT PLACE, FINCHLEY CENTRAL, LONDON, N3 1QB, ENGLAND
SN 1746-0794
EI 1746-0808
J9 FUTURE VIROL
JI Future Virol.
PD NOV 15
PY 2011
VL 6
IS 11
BP 1319
EP 1328
DI 10.2217/FVL.11.113
PG 10
WC Virology
SC Virology
GA 850SO
UT WOS:000297219000010
PM 22754586
DA 2024-01-16
ER

PT J
AU Abraham, AG
   Lau, B
   Deeks, S
   Moore, RD
   Zhang, JB
   Eron, J
   Harrigan, R
   Gill, MJ
   Kitahata, M
   Klein, M
   Napravnik, S
   Rachlis, A
   Rodriguez, B
   Rourke, S
   Benson, C
   Bosch, R
   Collier, A
   Gebo, K
   Goedert, J
   Hogg, R
   Horberg, M
   Jacobson, L
   Justice, A
   Kirk, G
   Martin, J
   McKaig, R
   Silverberg, M
   Sterling, T
   Thorne, J
   Willig, J
   Gange, SJ
AF Abraham, Alison G.
   Lau, Bryan
   Deeks, Steven
   Moore, Richard D.
   Zhang, Jinbing
   Eron, Joseph
   Harrigan, Richard
   Gill, M. John
   Kitahata, Mari
   Klein, Marina
   Napravnik, Sonia
   Rachlis, Anita
   Rodriguez, Benigno
   Rourke, Sean
   Benson, Constance
   Bosch, Ron
   Collier, Ann
   Gebo, Kelly
   Goedert, James
   Hogg, Robert
   Horberg, Michael
   Jacobson, Lisa
   Justice, Amy
   Kirk, Greg
   Martin, Jeff
   McKaig, Rosemary
   Silverberg, Michael
   Sterling, Timothy
   Thorne, Jennifer
   Willig, James
   Gange, Stephen J.
TI Missing Data on the Estimation of the Prevalence of Accumulated Human Immunodeficiency Virus Drug Resistance in Patients Treated With Antiretroviral Drugs in North America
SO AMERICAN JOURNAL OF EPIDEMIOLOGY
LA English
DT Article
DE antiretroviral therapy; highly active; drug resistance; genotype; HIV
ID disease progression; virological failure; reverse-transcriptase; hiv-1 infection; therapy; risk; protease; cohort; time; predictors
AB Determination of the prevalence of accumulated antiretroviral drug resistance among persons infected with human immunodeficiency virus (HIV) is complicated by the lack of routine measurement in clinical care. By using data from 8 clinic-based cohorts from the North American AIDS Cohort Collaboration on Research and Design, drug-resistance mutations from those with genotype tests were determined and scored using the Genotypic Resistance Interpretation Algorithm developed at Stanford University. For each year from 2000 through 2005, the prevalence was calculated using data from the tested subset, assumptions that incorporated clinical knowledge, and multiple imputation methods to yield a complete data set. A total of 9,289 patients contributed data to the analysis; 3,959 had at least 1 viral load above 1,000 copies/mL, of whom 2,962 (75%) had undergone at least 1 genotype test. Using these methods, the authors estimated that the prevalence of accumulated resistance to 2 or more antiretroviral drug classes had increased from 14% in 2000 to 17% in 2005 (P < 0.001). In contrast, the prevalence of resistance in the tested subset declined from 57% to 36% for 2 or more classes. The authors' use of clinical knowledge and multiple imputation methods revealed trends in HIV drug resistance among patients in care that were markedly different from those observed using only data from patients who had undergone genotype tests.
C1 [Abraham, Alison G.; Lau, Bryan; Moore, Richard D.; Zhang, Jinbing; Gebo, Kelly; Jacobson, Lisa; Kirk, Greg; Thorne, Jennifer; Gange, Stephen J.] Johns Hopkins Univ, Bloomberg Sch Publ Hlth, Dept Epidemiol, Baltimore, MD 21205 USA.
   [Lau, Bryan] Johns Hopkins Univ, Sch Med, Dept Med, Baltimore, MD 21205 USA.
   [Moore, Richard D.; Gebo, Kelly] Johns Hopkins Univ, Sch Med, Div Infect Dis, Baltimore, MD 21205 USA.
   [Thorne, Jennifer] Johns Hopkins Univ, Sch Med, Wilmer Eye Inst, Div Ocular Immunol, Baltimore, MD 21205 USA.
   [Deeks, Steven; Martin, Jeff] Univ Calif San Francisco, Dept Epidemiol, San Francisco, CA 94143 USA.
   [Deeks, Steven; Martin, Jeff] Univ Calif San Francisco, Dept Med, San Francisco, CA USA.
   [Eron, Joseph] Univ N Carolina, Div Infect Dis, Chapel Hill, NC USA.
   [Napravnik, Sonia] Univ N Carolina, Dept Epidemiol, Chapel Hill, NC USA.
   [Harrigan, Richard] BC Ctr Excellence HIV AIDS, Drug Treatment Program, Lab Program, Vancouver, BC, Canada.
   [Hogg, Robert] BC Ctr Excellence HIV AIDS, Epidemiol & Populat Hlth Program, Vancouver, BC, Canada.
   [Gill, M. John] Univ Calgary, Dept Med, Calgary, AB, Canada.
   [Gill, M. John] Univ Calgary, Dept Microbiol, Calgary, AB, Canada.
   [Gill, M. John] Univ Calgary, Dept Immunol & Infect Dis, Calgary, AB, Canada.
   [Gill, M. John] Univ Calgary, Dept Pathol, Calgary, AB, Canada.
   [Gill, M. John] Univ Calgary, Dept Lab Med, Calgary, AB, Canada.
   [Kitahata, Mari; Collier, Ann] Univ Washington, Dept Med, Div Allergy & Infect Dis, Seattle, WA USA.
   [Klein, Marina] McGill Univ, Dept Med, Div Infect Dis, Montreal, PQ, Canada.
   [Klein, Marina] McGill Univ, Immunodeficiency Serv, Montreal, PQ, Canada.
   [Rachlis, Anita] Univ Toronto, Dept Med, Div Infect Dis, Toronto, ON, Canada.
   [Rourke, Sean] Univ Toronto, Dept Psychiat, Ontario HIV Treatment Network, Toronto, ON, Canada.
   [Rodriguez, Benigno] Case Western Reserve Univ, Div Infect Dis, Cleveland, OH 44106 USA.
   [Benson, Constance] Univ Calif San Diego, Sch Med, Div Infect Dis, San Diego, CA 92103 USA.
   [Bosch, Ron] Harvard Univ, Sch Publ Hlth, Dept Biostat, Boston, MA 02115 USA.
   [Goedert, James] NCI, Div Canc Epidemiol & Genet, Infect & Immunoepidemiol Branch, NIH, Bethesda, MD 20892 USA.
   [McKaig, Rosemary] NIAID, Epidemiol Branch, Off Clin Res Operat, NIH, Bethesda, MD 20892 USA.
   [Horberg, Michael; Silverberg, Michael] Kaiser Permanente No Calif, Div Res, Oakland, CA USA.
   [Justice, Amy] VA Connecticut Healthcare Syst, Dept Internal Med, New Haven, CT USA.
   [Justice, Amy] Yale Univ, Sch Med, New Haven, CT USA.
   [Sterling, Timothy] Vanderbilt Univ, Med Ctr, Dept Med, Div Infect Dis, Nashville, TN USA.
   [Willig, James] Univ Alabama Birmingham, Dept Med, Div Infect Dis, Birmingham, AL 35294 USA.
C3 Johns Hopkins University; Johns Hopkins Bloomberg School of Public Health; Johns Hopkins University; Johns Hopkins University; Johns Hopkins University; Johns Hopkins Medicine; University of California System; University of California San Francisco; University of California System; University of California San Francisco; University of North Carolina; University of North Carolina Chapel Hill; University of North Carolina; University of North Carolina Chapel Hill; B.C. Centre for Excellence in HIV/AIDS; B.C. Centre for Excellence in HIV/AIDS; University of Calgary; University of Calgary; University of Calgary; University of Calgary; University of Calgary; University of Washington; University of Washington Seattle; McGill University; McGill University; University of Toronto; University of Toronto; Case Western Reserve University; University of California System; University of California San Diego; Harvard University; Harvard T.H. Chan School of Public Health; National Institutes of Health (NIH) - USA; NIH National Cancer Institute (NCI); National Institutes of Health (NIH) - USA; NIH National Institute of Allergy & Infectious Diseases (NIAID); Kaiser Permanente; US Department of Veterans Affairs; Veterans Health Administration (VHA); VA Connecticut Healthcare System; Yale University; Vanderbilt University; University of Alabama System; University of Alabama Birmingham
RP Abraham, AG (通讯作者)，Johns Hopkins Univ, Bloomberg Sch Publ Hlth, Dept Epidemiol, 615 N Wolfe St,Suite E7640, Baltimore, MD 21205 USA.
EM aabraham@jhsph.edu
FU National Institutes of Health; Centers for Disease Control and Prevention [CDC200-2006-18797]; Canadian Institutes for Health Research [TGF-96118, HCP-97105, CBR-86906, CBR-94036, KRS-86251, 169621]; Canadian Trials Network [242]
CR Bangsberg David R, 2007, CURR HIV/AIDS REP, V4, P65, DOI 10.1007/s11904-007-0010-0
   Bangsberg DR, 2006, AIDS, V20, P223, DOI 10.1097/01.aids.0000199825.34241.49
   Bannister WP, 2006, JAIDS-J ACQ IMM DEF, V42, P229, DOI 10.1097/01.qai.0000214815.95786.31
   De Mendoza C, 2007, AIDS RES HUM RETROV, V23, P879, DOI 10.1089/aid.2005.0072
   Deeks SG, 2003, LANCET, V362, P2002, DOI 10.1016/S0140-6736(03)15022-2
   Deeks SG, 2000, J INFECT DIS, V181, P946, DOI 10.1086/315334
   Deeks SG, 2009, CLIN INFECT DIS, V49, P1582, DOI 10.1086/644768
   Di Giambenedetto S, 2007, ANTIVIR THER, V12, P835
   Gange SJ, 2007, INT J EPIDEMIOL, V36, P294, DOI 10.1093/ije/dyl286
   Greenland S, 1995, AM J EPIDEMIOL, V142, P1255, DOI 10.1093/oxfordjournals.aje.a117592
   Grover D, 2008, J ANTIMICROB CHEMOTH, V61, P705, DOI 10.1093/jac/dkm522
   Harrigan PR, 2005, J INFECT DIS, V191, P339, DOI 10.1086/427192
   Hermankova M, 2001, JAMA-J AM MED ASSOC, V286, P196, DOI 10.1001/jama.286.2.196
   Hirsch MS, 2008, CLIN INFECT DIS, V47, P266, DOI 10.1086/589297
   Hogg RS, 2006, PLOS MED, V3, P1570, DOI 10.1371/journal.pmed.0030356
   Lampe FC, 2006, ARCH INTERN MED, V166, P521, DOI 10.1001/archinte.166.5.521
   Lima VD, 2010, AM J EPIDEMIOL, V172, P460, DOI 10.1093/aje/kwq101
   Little RJA, 2014, STATISTICAL ANALYSIS WITH MISSING DATA, V0, P0
   Little SJ, 2002, NEW ENGL J MED, V347, P385, DOI 10.1056/NEJMoa013552
   Lohse N, 2005, AIDS, V19, P815, DOI 10.1097/01.aids.0000168976.51843.9f
   Lucas GM, 2004, AIDS, V18, P1539, DOI 10.1097/01.aids.0000131339.68666.1a
   Lucas GM, 2005, J ANTIMICROB CHEMOTH, V55, P413, DOI 10.1093/jac/dki042
   Mocroft A, 2004, J INFECT DIS, V190, P1947, DOI 10.1086/425424
   Napravnik S, 2007, AIDS, V21, P825, DOI 10.1097/QAD.0b013e32805e8764
   *OFF NAT AIDS POL, 2010, 2010 NAT HIV AIDS ST, V0, P0
   Palella FJ, 1998, NEW ENGL J MED, V338, P853, DOI 10.1056/NEJM199803263381301
   Raffanti SP, 2004, JAIDS-J ACQ IMM DEF, V37, P1147, DOI 10.1097/01.qai.0000136738.24090.d0
   Recsky MA, 2004, J INFECT DIS, V190, P285, DOI 10.1086/422007
   Rhee SY, 2003, NUCLEIC ACIDS RES, V31, P298, DOI 10.1093/nar/gkg100
   RUBIN DB, 1995, J AM STAT ASSOC, V90, P822, DOI 10.2307/2291315
   Siliciano JD, 2004, J ANTIMICROB CHEMOTH, V54, P6, DOI 10.1093/jac/dkh292
   VACH W, 1991, AM J EPIDEMIOL, V134, P895, DOI 10.1093/oxfordjournals.aje.a116164
   Vercauteren J, 2008, RETROVIROLOGY, V5, P0, DOI 10.1186/1742-4690-5-12
   Von Wyl V, 2007, ARCH INTERN MED, V167, P1782, DOI 10.1001/archinte.167.16.1782
NR 36
TC 9
Z9 9
U1 0
U2 4
PU OXFORD UNIV PRESS INC
PI CARY
PA JOURNALS DEPT, 2001 EVANS RD, CARY, NC 27513 USA
SN 0002-9262
EI 1476-6256
J9 AM J EPIDEMIOL
JI Am. J. Epidemiol.
PD SEP 15
PY 2011
VL 174
IS 6
BP 727
EP 735
DI 10.1093/aje/kwr141
PG 9
WC Public, Environmental & Occupational Health
SC Public, Environmental & Occupational Health
GA 818ER
UT WOS:000294734600011
PM 21813792
DA 2024-01-16
ER

PT J
AU Martínez, JP
   Bocharov, G
   Ignatovich, A
   Reiter, J
   Dittmar, MT
   Wain-Hobson, S
   Meyerhans, A
AF Martinez, Javier P.
   Bocharov, Gennady
   Ignatovich, Anna
   Reiter, Jochen
   Dittmar, Matthias T.
   Wain-Hobson, Simon
   Meyerhans, Andreas
TI Fitness Ranking of Individual Mutants Drives Patterns of Epistatic Interactions in HIV-1
SO PLOS ONE
LA English
DT Article
ID immunodeficiency-virus type-1; reverse-transcriptase; deleterious mutations; rna virus; positive epistasis; nucleoside analogs; genetic robustness; drug-resistance; viral fitness; evolution
AB Fitness interactions between mutations, referred to as epistasis, can strongly impact evolution. For RNA viruses and retroviruses with their high mutation rates, epistasis may be particularly important to overcome fitness losses due to the accumulation of deleterious mutations and thus could influence the frequency of mutants in a viral population. As human immunodeficiency virus type 1 (HIV-1) resistance to azidothymidine (AZT) requires selection of sequential mutations, it is a good system to study the impact of epistasis. Here we present a thorough analysis of a classical AZT-resistance pathway (the 41-215 cluster) of HIV-1 variants by fitness measurements in single round infection assays covering physiological drug concentrations ex vivo. The sign and value of epistasis varied and did not predict the epistatic effect on the mutant frequency. This complex behavior is explained by the fitness ranking of the variants that strongly depends on environmental factors, i.e., the presence and absence of drugs and the host cells used. Although some interactions compensate fitness losses, the observed small effect on the relative mutant frequencies suggests that epistasis might be inefficient as a buffering mechanism for fitness losses in vivo. While the use of epistasis-based hypotheses to make general assumptions on the evolutionary dynamics of viral populations is appealing, our data caution their interpretation without further knowledge on the characteristics of the viral mutant spectrum under different environmental conditions.
C1 [Martinez, Javier P.; Reiter, Jochen; Meyerhans, Andreas] Univ Saarland, Dept Virol, D-6650 Homburg, Germany.
   [Bocharov, Gennady; Ignatovich, Anna] Russian Acad Sci, Inst Numer Math, Moscow, Russia.
   [Dittmar, Matthias T.] Barts & London Queen Marys Sch Med & Dent, Ctr Immunol & Infect Dis, London, England.
   [Wain-Hobson, Simon] Inst Pasteur, Mol Retrovirol Unit, Paris, France.
   [Meyerhans, Andreas] Univ Pompeu Fabra, Dept Expt & Hlth Sci, ICREA Infect Biol Lab, Barcelona, Spain.
C3 Saarland University; Russian Academy of Sciences; University of London; Queen Mary University London; Le Reseau International des Instituts Pasteur (RIIP); Universite Paris Cite; Institut Pasteur Paris; ICREA; Pompeu Fabra University
RP Martínez, JP (通讯作者)，Univ Saarland, Dept Virol, D-6650 Homburg, Germany.
EM andreas.meyerhans@upf.edu
FU Deutsche Forschungsgemeinschaft; Deutsche Akademische Austauschdienst (DAAD); Russian Foundation for Basic Research; Russian Academy of Sciences; ICREA Funding Source: Custom
CR Althaus CL, 2005, J VIROL, V79, P13572, DOI 10.1128/JVI.79.21.13572-13578.2005
   [Anonymous], 2004, FITNESS LANDSCAPES O, V0, P0, DOI DOI 10.1515/9780691187051
   Arien KK, 2007, NAT REV MICROBIOL, V5, P141, DOI 10.1038/nrmicro1594
   Armitage PM, 2002, STATISTICAL METHODS IN MEDICAL RESEARCH, V0, P0
   Arts EJ, 1998, DRUG RESIST UPDATE, V1, P21, DOI 10.1016/S1368-7646(98)80211-2
   Arts EJ, 1996, J VIROL, V70, P712, DOI 10.1128/JVI.70.2.712-720.1996
   ARTS EJ, 1994, ANTIMICROB AGENTS CH, V38, P1008, DOI 10.1128/AAC.38.5.1008
   Badano JL, 2006, NATURE, V439, P326, DOI 10.1038/nature04370
   Bateson W, 1909, MENDELS PRINCIPLES OF HEREDITY, V0, P0
   Beerenwinkel N, 2005, J INFECT DIS, V191, P1953, DOI 10.1086/430005
   Bonhoeffer S, 2004, SCIENCE, V306, P1547, DOI 10.1126/science.1101786
   Boyer PL, 2006, PLOS PATHOG, V2, P101, DOI 10.1371/journal.ppat0020010
   Burch CL, 2004, GENETICS, V167, P559, DOI 10.1534/genetics.103.021196
   Carlborg Ö, 2006, NAT GENET, V38, P418, DOI 10.1038/ng1761
   CHUN TW, 1995, NAT MED, V1, P1284, DOI 10.1038/nm1295-1284
   Cordell HJ, 2009, NAT REV GENET, V10, P392, DOI 10.1038/nrg2579
   Crotty S, 2001, P NATL ACAD SCI USA, V98, P6895, DOI 10.1073/pnas.111085598
   da Silva J, 2010, GENETICS, V185, P293, DOI 10.1534/genetics.109.112458
   de Visser JAGM, 2007, NAT REV GENET, V8, P139, DOI 10.1038/nrg1985
   de Visser JAGM, 2003, EVOLUTION, V57, P1959, DOI 10.1554/02-750R
   Elena SF, 2010, CHAOS, V20, P0, DOI 10.1063/1.3449300
   Elena SF, 2006, EMBO REP, V7, P168, DOI 10.1038/sj.embor.7400636
   Elena SF, 1999, J MOL EVOL, V49, P703, DOI 10.1007/PL00000082
   Fletcher CV, 2000, AIDS, V14, P2137, DOI 10.1097/00002030-200009290-00010
   Gelderblom HC, 2008, RETROVIROLOGY, V5, P0, DOI 10.1186/1742-4690-5-60
   GRAHAM FL, 1977, J GEN VIROL, V36, P59, DOI 10.1099/0022-1317-36-1-59
   Gregersen JW, 2006, NATURE, V443, P574, DOI 10.1038/nature05133
   Harrigan PR, 1998, J VIROL, V72, P3773, DOI 10.1128/JVI.72.5.3773-3778.1998
   Havlir DV, 1996, J VIROL, V70, P7894, DOI 10.1128/JVI.70.11.7894-7899.1996
   HO SN, 1989, GENE, V77, P51, DOI 10.1016/0378-1119(89)90358-2
   Hu ZX, 2006, J VIROL, V80, P7020, DOI 10.1128/JVI.02747-05
   Jung A, 2002, NATURE, V418, P144, DOI 10.1038/418144a
   Kouyos RD, 2007, TRENDS ECOL EVOL, V22, P308, DOI 10.1016/j.tree.2007.02.014
   Kouyos RD, 2006, GENETICS, V173, P589, DOI 10.1534/genetics.105.053108
   LACEY SF, 1994, J VIROL, V68, P3421, DOI 10.1128/JVI.68.5.3421-3424.1994
   Maeda Y, 1998, J INFECT DIS, V177, P1207, DOI 10.1086/515282
   Michalakis Y, 2004, SCIENCE, V306, P1492, DOI 10.1126/science.1106677
   Montville R, 2005, PLOS BIOL, V3, P1939, DOI 10.1371/journal.pbio.0030381
   Neumann T, 2005, VIROLOGY, V333, P251, DOI 10.1016/j.virol.2004.12.035
   NOWAK AMM, 2000, VIRUS DYNAMICS, V0, P0
   Ortlund EA, 2007, SCIENCE, V317, P1544, DOI 10.1126/science.1142819
   Otto SP, 2006, BIOCHEM SOC T, V34, P519, DOI 10.1042/BST0340519
   Parera M, 2007, MOL BIOL EVOL, V24, P382, DOI 10.1093/molbev/msl168
   Parera M, 2009, J MOL BIOL, V392, P243, DOI 10.1016/j.jmb.2009.07.015
   Petropoulos CJ, 2000, ANTIMICROB AGENTS CH, V44, P920, DOI 10.1128/AAC.44.4.920-928.2000
   Platt EJ, 1998, J VIROL, V72, P2855, DOI 10.1128/JVI.72.4.2855-2864.1998
   RICHMAN D, 1991, P NATL ACAD SCI USA, V88, P11241, DOI 10.1073/pnas.88.24.11241
   Rolland M, 2007, NAT REV MICROBIOL, V5, P2006, DOI 10.1038/nrmicro1594-C1
   Sanjuán R, 2004, P NATL ACAD SCI USA, V101, P15376, DOI 10.1073/pnas.0404125101
   Silander OK, 2007, PLOS BIOL, V5, P922, DOI 10.1371/journal.pbio.0050094
   Sluis-Cremer N, 2000, CELL MOL LIFE SCI, V57, P1408, DOI 10.1007/PL00000626
   SLUSHER JT, 1992, ANTIMICROB AGENTS CH, V36, P2473, DOI 10.1128/AAC.36.11.2473
   Tsetsarkin KA, 2009, PLOS ONE, V4, P0, DOI 10.1371/journal.pone.0006835
   van Opijnen T, 2006, J VIROL, V80, P6678, DOI 10.1128/JVI.02547-05
   van Opijnen T, 2007, PLOS ONE, V2, P0, DOI 10.1371/journal.pone.0000271
   Wang K, 2006, SCIENCE, V312, P0, DOI 10.1126/science.1109904
   Wei XP, 2002, ANTIMICROB AGENTS CH, V46, P1896, DOI 10.1128/AAC.46.6.1896-1905.2002
NR 57
TC 20
Z9 21
U1 0
U2 12
PU PUBLIC LIBRARY SCIENCE
PI SAN FRANCISCO
PA 1160 BATTERY STREET, STE 100, SAN FRANCISCO, CA 94111 USA
SN 1932-6203
EI 
J9 PLOS ONE
JI PLoS One
PD MAR 31
PY 2011
VL 6
IS 3
BP 
EP 
DI 10.1371/journal.pone.0018375
PG 9
WC Multidisciplinary Sciences
SC Science & Technology - Other Topics
GA 743YU
UT WOS:000289057200067
PM 21483787
DA 2024-01-16
ER

PT J
AU Jeon, CY
   Calver, AD
   Victor, TC
   Warren, RM
   Shin, SS
   Murray, MB
AF Jeon, C. Y.
   Calver, A. D.
   Victor, T. C.
   Warren, R. M.
   Shin, S. S.
   Murray, M. B.
TI Use of fluoroquinolone antibiotics leads to tuberculosis treatment delay in a South African gold mining community
SO INTERNATIONAL JOURNAL OF TUBERCULOSIS AND LUNG DISEASE
LA English
DT Article
DE fluoroquinolone; tuberculosis; smear microscopy; treatment delay; drug-resistant TB
ID resistant mycobacterium-tuberculosis; pulmonary tuberculosis; empiric treatment; tract infections; moxifloxacin; diagnosis; exposure; impact; pneumonia; mutations
AB BACKGROUND: Empiric use of fluoroquinolone (FQ) antibiotics could delay tuberculosis (TB) treatment and lead to FQ-resistant TB. METHODS: We examined the impact of FQ use on TB outcomes, including smear status, treatment delay and FQ resistance, through a retrospective cohort study of 440 FQ-exposed and 511 non-exposed patients in a gold mining community in South Africa. We considered both recent (<= 100 days before sputum collection) and distant exposure (<= 1 year). We examined 201 and 180 isolates from FQ-exposed and non-exposed individuals for the presence of gyrA mutations. RESULTS: Patients recently exposed to >= 5 days of FQ were less likely to be smear-positive (OR 0.27, 95%CI 0.11-0.63), with an increased time to treatment (time ratio 2.02, 95%CI 1.19-3.44). The strength of association decreased when we considered distant exposure. Adjusting for smear status nullified the effect of FQ exposure on treatment delay. We detected a gyrA mutation in one isolate (0.5%) taken from an individual exposed to FQ for 8 days. CONCLUSION: FQ exposure is associated with treatment delay, mediated by negative smear status. Short exposures to FQ do not routinely lead to resistance encoded by gyrA mutations. We recommend prudent use of FQ in settings with a high burden of human immunodeficiency virus and TB.
C1 [Jeon, C. Y.; Murray, M. B.] Harvard Univ, Sch Publ Hlth, Dept Epidemiol, Boston, MA 02115 USA.
   [Calver, A. D.] Anglogold Ashanti Hlth W Vaal Hosp, Orkney, North West, South Africa.
   [Victor, T. C.; Warren, R. M.] Univ Stellenbosch, Fac Hlth Sci, Div Mol Biol & Human Genet, Cape Town, South Africa.
   [Shin, S. S.; Murray, M. B.] Harvard Univ, Brigham & Womens Hosp, Sch Med, Boston, MA 02115 USA.
C3 Harvard University; Harvard T.H. Chan School of Public Health; Stellenbosch University; Harvard University; Brigham & Women's Hospital; Harvard Medical School
RP Jeon, CY (通讯作者)，Harvard Univ, Sch Publ Hlth, Dept Epidemiol, 677 Huntington Ave, Boston, MA 02115 USA.
EM christie.jeon@gmail.com
FU Committee on African Studies at Harvard University; Department of Epidemiology at Harvard School of Public Health
CR Agrawal D, 2009, INT J TUBERC LUNG D, V13, P79
   Andriole VT, 2005, CLIN INFECT DIS, V41, PS113, DOI 10.1086/428051
   [Anonymous], 2003, AM J RESP CRIT CARE, V167, P603
   Burman WJ, 2006, AM J RESP CRIT CARE, V174, P331, DOI 10.1164/rccm.200603-360OC
   Chang KC, 2010, EUR RESPIR J, V35, P606, DOI 10.1183/09031936.00104209
   Cheng AFB, 2004, ANTIMICROB AGENTS CH, V48, P596, DOI 10.1128/AAC.48.2.596-601.2004
   Corbett EL, 2003, J INFECT DIS, V188, P1156, DOI 10.1086/378519
   *DAN INT ANT RES M, 2007, US ANT AG OCC ANT RE, V0, P0
   *DEP HLTH S AFR, 2007, DRAFT TUB STRAT PLAN, V0, P0
   Devasia RA, 2009, AM J RESP CRIT CARE, V180, P365, DOI 10.1164/rccm.200901-0146OC
   Dooley KE, 2002, CLIN INFECT DIS, V34, P1607, DOI 10.1086/340618
   Eisler R, 2003, ENVIRON GEOCHEM HLTH, V25, P325, DOI 10.1023/A:1024573701073
   Gaba PD, 2007, ARCH INTERN MED, V167, P2317, DOI 10.1001/archinte.167.21.2317
   Gillespie SH, 1999, J ANTIMICROB CHEMOTH, V44, P393, DOI 10.1093/jac/44.3.393
   Ginsburg AS, 2003, CLIN INFECT DIS, V37, P1448, DOI 10.1086/379328
   Golub JE, 2005, INT J TUBERC LUNG D, V9, P392
   Grimaldo ER, 2001, INT J TUBERC LUNG D, V5, P546
   Guthrie R, 2001, CHEST, V120, P2021, DOI 10.1378/chest.120.6.2021
   Huang ES, 2002, ARCH INTERN MED, V162, P41, DOI 10.1001/archinte.162.1.41
   Huang TS, 2005, J ANTIMICROB CHEMOTH, V56, P1058, DOI 10.1093/jac/dki353
   Jeon CY, 2008, CLIN INFECT DIS, V46, P42, DOI 10.1086/524017
   Ji BH, 1998, ANTIMICROB AGENTS CH, V42, P2066, DOI 10.1128/AAC.42.8.2066
   Long R, 2009, CLIN INFECT DIS, V48, P1354, DOI 10.1086/598196
   Osawa N, 2008, HEMODIAL INT, V12, P499, DOI 10.1111/j.1542-4758.2008.00314.x
   Park IN, 2007, INT J TUBERC LUNG D, V11, P319
   Pletz MWR, 2004, ANTIMICROB AGENTS CH, V48, P780, DOI 10.1128/AAC.48.3.780-782.2004
   Post FA, 2004, J INFECT DIS, V190, P99, DOI 10.1086/421501
   Takiff HE, 1996, P NATL ACAD SCI USA, V93, P362, DOI 10.1073/pnas.93.1.362
   Vaccheri A, 2008, J ANTIMICROB CHEMOTH, V61, P953, DOI 10.1093/jac/dkn010
   Wang JY, 2006, THORAX, V61, P903, DOI 10.1136/thx.2005.056887
   Wang JY, 2007, J ANTIMICROB CHEMOTH, V59, P860, DOI 10.1093/jac/dkm061
   *WHO, 2009, GLOB TUB DAT, V0, P0
   Xu P, 2009, ANTIMICROB AGENTS CH, V53, P3170, DOI 10.1128/AAC.00177-09
   Yew WW, 2000, CHEST, V117, P744, DOI 10.1378/chest.118.3.744
   Yoon YS, 2005, INT J TUBERC LUNG D, V9, P1215
NR 35
TC 20
Z9 22
U1 0
U2 0
PU INT UNION AGAINST TUBERCULOSIS LUNG DISEASE (I U A T L D)
PI PARIS
PA 68 BOULEVARD SAINT-MICHEL,, 75006 PARIS, FRANCE
SN 1027-3719
EI 
J9 INT J TUBERC LUNG D
JI Int. J. Tuberc. Lung Dis.
PD JAN 15
PY 2011
VL 15
IS 1
BP 77
EP 83
DI 
PG 7
WC Infectious Diseases; Respiratory System
SC Infectious Diseases; Respiratory System
GA 710CO
UT WOS:000286488700015
PM 21276301
DA 2024-01-16
ER

PT J
AU Liu, J
   Chen, XM
   Xie, Q
   Zhang, WD
   Wei, L
   Shen, T
   Xu, Q
   Zhuang, H
   Gao, F
   Lu, FM
AF Liu, Jia
   Chen, Xiangmei
   Xie, Qing
   Zhang, Weidong
   Wei, Lai
   Shen, Tao
   Xu, Qiang
   Zhuang, Hui
   Gao, Feng
   Lu, Fengmin
TI Drug Resistance and HCV Coinfection in Former Blood Donors Infected with HIV Type 1 in China
SO AIDS RESEARCH AND HUMAN RETROVIRUSES
LA English
DT Article
ID hepatitis-c virus; antiretroviral treatment program; commercial plasma donors; natural-history; epidemiology; prevalence; mutation; therapy; patient
AB Unhygienic blood collection caused an outbreak of HIV-1 and HCV infections among blood donors in rural areas in Henan province, China. Partial HIV-1 pol and HCV NS5b gene sequences were obtained from 97 persons infected with HIV-1 to determine the efficacy of treatment, the prevalence of drug-resistant mutations, and the impact of HCV infection on disease progression of infection with HIV-1. After antiretroviral therapy, 60 out of 97 HIV-1-infected blood donors had their HIV-1 RNA levels reduced to an undetectable level. Drug-resistant mutations to reverse transcriptase inhibitors were detected in one-third of treatment failure patients, with K103N as the most frequent mutation. Drug-resistant mutations were not detected in the other two-thirds of treatment-failure patients, suggesting a poor adherence to the treatment. The majority of HIV-1-infected patients (91.8%) were also infected with HCV. Sequence analysis showed that they were infected with HCV subtype 1b (47.5%) or 2a (52.5%). HCV viral loads were significantly higher in patients infected with subtype 2a than in patients infected with HCV subtype 1b, although no differences in HIV-1 viral loads and CD4(+)T cell counts was observed between the two subtypes. These results suggest that improved adherence and treatment regimens will be critical to effectively treat HIV-1 and HCV-coinfected patients in resource-limited areas.
C1 [Liu, Jia; Chen, Xiangmei; Xie, Qing; Shen, Tao; Xu, Qiang; Zhuang, Hui; Gao, Feng; Lu, Fengmin] Peking Univ, Hlth Sci Ctr, Dept Microbiol, Beijing 100191, Peoples R China.
   [Zhang, Weidong] Zhengzhou Univ, Dept Epidemiol, Coll Publ Hlth, Zhengzhou, Henan, Peoples R China.
   [Wei, Lai] Peking Univ Peoples Hosp, Inst Hepatol, Beijing, Peoples R China.
   [Gao, Feng] Duke Univ, Med Ctr, Human Vaccine Inst, Durham, NC 27710 USA.
C3 Peking University; Zhengzhou University; Peking University; Duke University
RP Gao, F (通讯作者)，Duke Univ, Med Ctr, Duke Human Vaccine Inst, 3072B MSRB 2,106 Res Dr, Durham, NC 27710 USA.
EM zhuangbmu@126.com; fgao@duke.edu
FU China National Basic Research 973 Program [2005CB523103]; National S & T Major Project for Infectious Diseases Control [2008ZX10002-013]
CR Andersson Karin, 2006, CLIN LIVER DIS, V10, P303, DOI 10.1016/j.cld.2006.05.002
   Jiang SL, 2006, JAIDS-J ACQ IMM DEF, V42, P512, DOI 10.1097/01.qai.0000221688.69596.ba
   Li JY, 2005, CELL RES, V15, P843, DOI 10.1038/sj.cr.7290356
   Liu PP, 2008, AIDS RES HUM RETROV, V24, P1, DOI 10.1089/aid.2007.0144
   Liu Zhen, 2006, ZHONGHUA GAN ZANG BING ZA ZHI, V14, P464
   McGovern BH, 2007, JAIDS-J ACQ IMM DEF, V45, PS47, DOI 10.1097/QAI.0b013e318068d190
   McGovern BH, 2007, J ACQUIR IMMUNE D S2, V45, P0
   Pan Pin-liang, 2007, ZHONGHUA LIU XING BING XUE ZA ZHI, V28, P589
   Qian HZ, 2006, AIDS, V20, P1429, DOI 10.1097/01.aids.0000233577.33973.fa
   Soto B, 1997, J HEPATOL, V26, P1, DOI 10.1016/S0168-8278(97)80001-3
   Su R, 2003, AIDS, V17, P2515, DOI 10.1097/00002030-200311210-00015
   Thomas DL, 2000, JAMA-J AM MED ASSOC, V284, P450, DOI 10.1001/jama.284.4.450
   WU ZY, 1995, LANCET, V346, P61, DOI 10.1016/S0140-6736(95)92698-4
   Wu ZY, 2001, HEALTH POLICY PLANN, V16, P41, DOI 10.1093/heapol/16.1.41
   Xu JQ, 2006, CHINESE MED J-PEKING, V119, P1941, DOI 10.1097/00029330-200612010-00002
   Yoo TW, 2005, J INFECT DIS, V191, P4, DOI 10.1086/426513
   Zhang FJ, 2005, CELL RES, V15, P877, DOI 10.1038/sj.cr.7290362
   Zhang FJ, 2007, AIDS, V21, PS143, DOI 10.1097/01.aids.0000304710.10036.2b
   Zhang FJ, 2009, ANN INTERN MED, V151, P241, DOI 10.7326/0003-4819-151-4-200908180-00006
   Zhang LQ, 2004, J VIROL, V78, P13591, DOI 10.1128/JVI.78.24.13591-13599.2004
   Zhang M, 2008, JPN J INFECT DIS, V61, P361
NR 21
TC 5
Z9 6
U1 0
U2 8
PU MARY ANN LIEBERT, INC
PI NEW ROCHELLE
PA 140 HUGUENOT STREET, 3RD FL, NEW ROCHELLE, NY 10801 USA
SN 0889-2229
EI 1931-8405
J9 AIDS RES HUM RETROV
JI Aids Res. Hum. Retrovir.
PD AUG 15
PY 2011
VL 27
IS 8
BP 925
EP 930
DI 10.1089/aid.2010.0328
PG 6
WC Immunology; Infectious Diseases; Virology
SC Immunology; Infectious Diseases; Virology
GA 803IV
UT WOS:000293575900015
PM 21114465
DA 2024-01-16
ER

PT J
AU Cozzi-Lepri, A
   Prosperi, MCF
   Kjær, J
   Dunn, D
   Paredes, R
   Sabin, CA
   Lundgren, JD
   Phillips, AN
   Pillay, D
AF Cozzi-Lepri, Alessandro
   Prosperi, Mattia C. F.
   Kjaer, Jesper
   Dunn, David
   Paredes, Roger
   Sabin, Caroline A.
   Lundgren, Jens D.
   Phillips, Andrew N.
   Pillay, Deenan
TI Can Linear Regression Modeling Help Clinicians in the Interpretation of Genotypic Resistance Data? An Application to Derive a Lopinavir-Score
SO PLOS ONE
LA English
DT Article
ID virological response; protease genotype; genetic barrier; markov model; lopinavir/ritonavir; prediction; phenotype; ritonavir; identification; validation
AB Background: The question of whether a score for a specific antiretroviral (e. g. lopinavir/r in this analysis) that improves prediction of viral load response given by existing expert-based interpretation systems (IS) could be derived from analyzing the correlation between genotypic data and virological response using statistical methods remains largely unanswered. Methods and Findings: We used the data of the patients from the UK Collaborative HIV Cohort (UK CHIC) Study for whom genotypic data were stored in the UK HIV Drug Resistance Database (UK HDRD) to construct a training/validation dataset of treatment change episodes (TCE). We used the average square error (ASE) on a 10-fold cross-validation and on a test dataset (the EuroSIDA TCE database) to compare the performance of a newly derived lopinavir/r score with that of the 3 most widely used expert-based interpretation rules (ANRS, HIVDB and Rega). Our analysis identified mutations V82A, I54V, K20I and I62V, which were associated with reduced viral response and mutations I15V and V91S which determined lopinavir/r hypersensitivity. All models performed equally well (ASE on test ranging between 1.1 and 1.3, p = 0.34). Conclusions: We fully explored the potential of linear regression to construct a simple predictive model for lopinavir/rbased TCE. Although, the performance of our proposed score was similar to that of already existing IS, previously unrecognized lopinavir/r-associated mutations were identified. The analysis illustrates an approach of validation of expert-based IS that could be used in the future for other antiretrovirals and in other settings outside HIV research.
C1 [Cozzi-Lepri, Alessandro; Sabin, Caroline A.; Phillips, Andrew N.] UCL Med Sch, Dept Infect & Populat Hlth, Div Populat Hlth, London, England.
   [Cozzi-Lepri, Alessandro] Univ Minnesota, Div Biostat, Minneapolis, MN USA.
   [Prosperi, Mattia C. F.] Univ Florida, Coll Med, Dept Pathol Immunol & Lab Med, Emerging Pathogens Inst, Gainesville, FL USA.
   [Kjaer, Jesper; Lundgren, Jens D.] Univ Copenhagen, Panum Inst, Copenhagen HIV Programme, DK-2200 Copenhagen, Denmark.
   [Dunn, David] MRC, Clin Trials Unit, London, England.
   [Paredes, Roger] Hosp Badalona Germans Trias & Pujol, HIV Unit, Barcelona, Spain.
   [Paredes, Roger] Hosp Badalona Germans Trias & Pujol, IrsiCaixa Retrovirol Lab, Barcelona, Spain.
   [Lundgren, Jens D.] Copenhagen Univ Hosp, Ctr Viral Dis, Dept Infect Dis, Copenhagen, Denmark.
   [Pillay, Deenan] UCL, Dept Virol, London, England.
C3 University of London; University College London; University of Minnesota System; University of Minnesota Twin Cities; State University System of Florida; University of Florida; University of Copenhagen; Medical Research Council Clinical Trials Unit; Hospital Germans Trias i Pujol; Institut de Recerca de la Sida - IrsiCaixa; Hospital Germans Trias i Pujol; University of Copenhagen; University of London; University College London
RP Cozzi-Lepri, A (通讯作者)，UCL Med Sch, Dept Infect & Populat Hlth, Div Populat Hlth, Royal Free Campus, London, England.
EM aclepri@ccbr.umn.edu
FU Department of Health; Swiss National Science Foundation [108787]; EU [223131]; Bristol-Myers Squibb; Gilead; Pfizer; Tibotec (a division of Janssen-Cilag Ltd); European Commission [CT94-1637, CT97-2713, QLK2-2000-00773, LSHP-CT-2006-018632, 260694]; MRC [G0900274, MC_EX_G0800814, MC_U122886351] Funding Source: UKRI; Medical Research Council [MC_U122886351, MC_EX_G0800814, G0900274] Funding Source: researchfish
CR *ABB PHARM, 2004, LOP RIT KAL US PRESC, V0, P0
   Altmann A, 2007, ANTIVIR THER, V12, P169
   [Anonymous], 2009, GUIDELINES FOR THE USE OF ANTIRETROVIRAL AGENTS IN HIV-1-INFECTED ADULTS AND ADOLESCENTS, V0, P0
   Assoumou L, 2008, J INFECT DIS, V198, P470, DOI 10.1086/590156
   Assoumou L, 2010, J ANTIMICROB CHEMOTH, V65, P752, DOI 10.1093/jac/dkq034
   Assoumou L, 2010, AIDS, V24, P365, DOI 10.1097/QAD.0b013e32833338ba
   Beerenwinkel N, 2007, BIOSTATISTICS, V8, P53, DOI 10.1093/biostatistics/kxj033
   *BHIVA, 2008, BHIVA GUID TREATM HI, V0, P0
   Bogojeska J, 2010, BIOINFORMATICS, V26, P2085, DOI 10.1093/bioinformatics/btq361
   Buendia P, 2009, BIOINFORMATICS, V25, P2522, DOI 10.1093/bioinformatics/btp466
   de Requena DG, 2004, AIDS RES HUM RETROV, V20, P275, DOI 10.1089/088922204322996509
   Deforche K, 2008, ANTIVIR THER, V13, P399
   Efron B, 2004, ANN STAT, V32, P407, DOI 10.1214/009053604000000067
   Gianotti N, 2006, J MED VIROL, V78, P1537, DOI 10.1002/jmv.20736
   Grant P, 2008, ANTIMICROB AGENTS CH, V52, P4050, DOI 10.1128/AAC.00605-08
   Grant RM, 1996, CURR OPIN INFECT DIS, V9, P7, DOI 10.1097/00001432-199602000-00003
   Hill A, 2009, HIV MED, V10, P620, DOI 10.1111/j.1468-1293.2009.00734.x
   Kempf DJ, 2001, J VIROL, V75, P7462, DOI 10.1128/JVI.75.16.7462-7469.2001
   King MS, 2007, ANTIMICROB AGENTS CH, V51, P3067, DOI 10.1128/AAC.00388-07
   KIRK O, 1994, EUROSIDA MULTICENTRE, V0, P0
   Larder Brendan, 2008, V458, V0, P123
   Loutfy MR, 2004, ANTIVIR THER, V9, P595
   Maillard A, 2007, J CLIN VIROL, V38, P131, DOI 10.1016/j.jcv.2006.11.011
   Mocroft A, 1998, LANCET, V352, P1725, DOI 10.1016/S0140-6736(98)03201-2
   Naeger LK, 2006, AIDS, V20, P847, DOI 10.1097/01.aids.0000218548.77457.76
   Palella FJ, 1998, NEW ENGL J MED, V338, P853, DOI 10.1056/NEJM199803263381301
   Parkin NT, 2003, AIDS, V17, P955, DOI 10.1097/00002030-200305020-00003
   Prosperi MCF, 2010, PLOS ONE, V5, P0, DOI 10.1371/journal.pone.0013753
   Prosperi MCF, 2009, ANTIVIR THER, V14, P433
   Rosen-Zvi M, 2008, BIOINFORMATICS, V24, PI399, DOI 10.1093/bioinformatics/btn141
   Sabin C, 2004, HIV MED, V5, P115
   Tibshirani R, 1996, J ROY STAT SOC B, V58, P267, DOI 10.1111/j.2517-6161.1996.tb02080.x
   Vella S, 1995, J ACQ IMMUN DEF SYND, V10, P0
   *WHO, 2006, ANT THER HIV INF AD, V0, P0
   Zazzi M, 2011, HIV MED, V12, P211, DOI 10.1111/j.1468-1293.2010.00871.x
NR 35
TC 6
Z9 6
U1 0
U2 4
PU PUBLIC LIBRARY SCIENCE
PI SAN FRANCISCO
PA 1160 BATTERY STREET, STE 100, SAN FRANCISCO, CA 94111 USA
SN 1932-6203
EI 
J9 PLOS ONE
JI PLoS One
PD NOV 16
PY 2011
VL 6
IS 11
BP 
EP 
DI 10.1371/journal.pone.0025665
PG 9
WC Multidisciplinary Sciences
SC Science & Technology - Other Topics
GA 855HV
UT WOS:000297555400006
PM 22110581
DA 2024-01-16
ER

PT J
AU Vu, BC
   Boyer, PL
   Siddiqui, MA
   Marquez, VE
   Hughes, SH
AF Vu, B. Christie
   Boyer, Paul L.
   Siddiqui, Maqbool A.
   Marquez, Victor E.
   Hughes, Stephen H.
TI 4′-<i>C</i>-Methyl-2′-Deoxyadenosine and 4′-<i>C</i>-Ethyl-2′-Deoxyadenosine Inhibit HIV-1 Replication
SO ANTIMICROBIAL AGENTS AND CHEMOTHERAPY
LA English
DT Article
ID immunodeficiency-virus type-1; reverse-transcriptase; nucleoside analogs; molecular-mechanisms; steric hindrance; drug-resistance; 3tc resistance; lamivudine 3tc; dna; excision
AB It is important to develop new anti-HIV drugs that are effective against the existing drug-resistant mutants. Because the excision mechanism is an important pathway for resistance to nucleoside analogs, we are preparing analogs that retain a 3'-OH and can be extended after they are incorporated by the viral reverse transcriptase. We show that 4'-C-alkyl-deoxyadenosine (4'-C-alkyl-dA) compounds can be phosphorylated in cultured cells and can inhibit the replication of HIV-1 vectors: 4'-C-methyl-and 4'-C-ethyl-dA show both efficacy and selectivity against HIV-1. The compounds are also effective against viruses that replicate using reverse transcriptases (RTs) that carry nucleoside reverse transcriptase inhibitor resistance mutations, with the exception of the M184V mutant. Analysis of viral DNA synthesis in infected cells showed that viral DNA synthesis is blocked by the incorporation of either 4'-C-methyl-or 4'-C-ethyl-2'-deoxyadenosine. In vitro experiments with purified HIV-1 RT showed that 4'-C-methyl-2'-dATP can compete with dATP and that incorporation of the analog causes pausing in DNA synthesis. The 4'-C-ethyl compound also competes with dATP and shows a differential ability to block DNA synthesis on RNA and DNA templates. Experiments that measure the ability of the compounds to block DNA synthesis in infected cells suggest that this differential block to DNA synthesis also occurs in infected cells.
C1 [Vu, B. Christie; Boyer, Paul L.; Hughes, Stephen H.] NCI, HIV Drug Resistance Program, Frederick, MD 21702 USA.
   [Siddiqui, Maqbool A.; Marquez, Victor E.] NCI, Med Chem Lab, Frederick, MD 21702 USA.
C3 National Institutes of Health (NIH) - USA; NIH National Cancer Institute (NCI); National Institutes of Health (NIH) - USA; NIH National Cancer Institute (NCI)
RP Hughes, SH (通讯作者)，NCI, HIV Drug Resistance Program, POB B,Bldg 539, Frederick, MD 21702 USA.
EM hughesst@mail.nih.gov
FU NIH, National Cancer Institute; National Cancer Institute, National Institutes of Health [N01-CO-12400]; National Cancer Institute
CR Arion D, 1998, BIOCHEMISTRY-US, V37, P15908, DOI 10.1021/bi981200e
   Boyer PL, 2007, J MOL BIOL, V371, P873, DOI 10.1016/j.jmb.2007.05.043
   Boyer PL, 2009, J MED CHEM, V52, P5356, DOI 10.1021/jm801176e
   Boyer PL, 2005, J MOL BIOL, V345, P441, DOI 10.1016/j.jmb.2004.10.021
   Boyer PL, 2002, J VIROL, V76, P9143, DOI 10.1128/JVI.76.18.9143-9151.2002
   Boyer PL, 2001, J VIROL, V75, P4832, DOI 10.1128/JVI.75.10.4832-4842.2001
   CHEN CH, 1991, MOL PHARMACOL, V39, P625
   Choi YS, 2003, J MED CHEM, V46, P3292, DOI 10.1021/jm030116g
   Comin MJ, 2008, CHEMMEDCHEM, V3, P1129, DOI 10.1002/cmdc.200800027
   Das K, 2009, J BIOL CHEM, V284, P35092, DOI 10.1074/jbc.M109.022525
   Gao HQ, 2000, J MOL BIOL, V300, P403, DOI 10.1006/jmbi.2000.3823
   Hayakawa Hiroyuki, 2004, ANTIVIRAL CHEMISTRY & CHEMOTHERAPY, V15, P169
   Henry M, 2006, J CLIN VIROL, V37, P227, DOI 10.1016/j.jcv.2006.07.001
   Huang HF, 1998, SCIENCE, V282, P1669, DOI 10.1126/science.282.5394.1669
   Iversen AKN, 1996, J VIROL, V70, P1086, DOI 10.1128/JVI.70.2.1086-1090.1996
   Julias JG, 2001, J VIROL, V75, P6537, DOI 10.1128/JVI.75.14.6537-6546.2001
   LARDER BA, 1989, SCIENCE, V246, P1155, DOI 10.1126/science.2479983
   Marquez VE, 2006, ANTIVIR RES, V71, P268, DOI 10.1016/j.antiviral.2006.04.012
   McMahon MA, 2007, NEW ENGL J MED, V356, P2614, DOI 10.1056/NEJMoa067710
   Meyer PR, 2003, J VIROL, V77, P3871, DOI 10.1128/JVI.77.6.3871-3877.2003
   Meyer PR, 1998, P NATL ACAD SCI USA, V95, P13471, DOI 10.1073/pnas.95.23.13471
   Nakata H, 2007, ANTIMICROB AGENTS CH, V51, P2701, DOI 10.1128/AAC.00277-07
   Obika S, 2002, TETRAHEDRON, V58, P3039, DOI 10.1016/S0040-4020(02)00227-2
   Oh J, 2008, J VIROL, V82, P719, DOI 10.1128/JVI.02611-06
   Ohrui H, 2007, NUCLEOS NUCLEOT NUCL, V26, P1543, DOI 10.1080/15257770701545218
   Ohrui Hiroshi, 2001, CURRENT DRUG TARGETS - INFECTIOUS DISORDERS, V1, P1, DOI 10.2174/1568005013343218
   Petropoulos CJ, 2000, ANTIMICROB AGENTS CH, V44, P920, DOI 10.1128/AAC.44.4.920-928.2000
   Rangam G, 2005, SYNTHESIS-STUTTGART, V0, PP1467, DOI 10.1055/s-2005-865328
   Ray AS, 2003, BIOCHEMISTRY-US, V42, P8831, DOI 10.1021/bi034435l
   Sarafianos SG, 1999, P NATL ACAD SCI USA, V96, P10027, DOI 10.1073/pnas.96.18.10027
   Sarafianos SG, 2004, INT J BIOCHEM CELL B, V36, P1706, DOI 10.1016/j.biocel.2004.02.027
   Sarafianos SG, 2002, EMBO J, V21, P6614, DOI 10.1093/emboj/cdf637
   SARAFIANOS SG, 1995, BIOCHEMISTRY-US, V34, P7207, DOI 10.1021/bi00021a036
   Sarafianos SG, 2001, EMBO J, V20, P1449, DOI 10.1093/emboj/20.6.1449
   Sarafianos SG, 2009, J MOL BIOL, V385, P693, DOI 10.1016/j.jmb.2008.10.071
   Schinazi R, 2000, INT ANTIVIRAL NEWS, V8, P65
   SCHUURMAN R, 1995, J INFECT DIS, V171, P1411, DOI 10.1093/infdis/171.6.1411
   SHIRASAKA T, 1995, P NATL ACAD SCI USA, V92, P2398, DOI 10.1073/pnas.92.6.2398
   Takebe Y, 2006, VIROLOGY, V351, P1, DOI 10.1016/j.virol.2006.05.009
   Tu XY, 2010, NAT STRUCT MOL BIOL, V17, P1202, DOI 10.1038/nsmb.1908
   Tuske S, 2004, NAT STRUCT MOL BIOL, V11, P469, DOI 10.1038/nsmb760
   Waga T, 1996, NUCLEOS NUCLEOT, V15, P287, DOI 10.1080/07328319608002385
   WAGA T, 1993, BIOSCI BIOTECH BIOCH, V57, P1433, DOI 10.1271/bbb.57.1433
   Winters MA, 1997, ANTIMICROB AGENTS CH, V41, P757, DOI 10.1128/AAC.41.4.757
   YOUSSEFYEH RD, 1979, J ORG CHEM, V44, P1301, DOI 10.1021/jo01322a024
NR 45
TC 8
Z9 8
U1 0
U2 4
PU AMER SOC MICROBIOLOGY
PI WASHINGTON
PA 1752 N ST NW, WASHINGTON, DC 20036-2904 USA
SN 0066-4804
EI 
J9 ANTIMICROB AGENTS CH
JI Antimicrob. Agents Chemother.
PD MAY 15
PY 2011
VL 55
IS 5
BP 2379
EP 2389
DI 10.1128/AAC.01290-10
PG 11
WC Microbiology; Pharmacology & Pharmacy
SC Microbiology; Pharmacology & Pharmacy
GA 756NM
UT WOS:000290019200070
PM 21343443
DA 2024-01-16
ER

PT J
AU Taiwo, B
   Gallien, S
   Aga, E
   Ribaudo, H
   Haubrich, R
   Kuritzkes, DR
   Eron, JJ
AF Taiwo, Babafemi
   Gallien, Sebastien
   Aga, Evgenia
   Ribaudo, Heather
   Haubrich, Richard
   Kuritzkes, Daniel R.
   Eron, Joseph J., Jr.
TI Antiretroviral Drug Resistance in HIV-1-Infected Patients Experiencing Persistent Low-Level Viremia During First-Line Therapy
SO JOURNAL OF INFECTIOUS DISEASES
LA English
DT Article
ID genotypic resistance; virological failure; initial treatment; hiv-1 infection; regimens; efavirenz
AB Population sequencing was performed for persons identified with persistent low-level viremia in 2 clinical trials. Persistent low-level viremia (defined as plasma HIV-1 RNA level > 50 and < 1000 copies/mL in at least 2 determinations over a 24-week period, after at least 24 weeks of antiretroviral therapy) was observed in 65 (5.6%) of 1158 patients at risk. New resistance mutations were detected during persistent low-level viremia in 37% of the 54 evaluable cases. The most common mutations were M184I/V (14 cases), K103N (9), and M230L (3). Detection of new mutations was associated with higher HIV-1 RNA levels during persistent low-level viremia.
C1 [Taiwo, Babafemi] Northwestern Univ, Div Infect Dis, Chicago, IL 60611 USA.
   [Gallien, Sebastien; Kuritzkes, Daniel R.] Harvard Univ, Sch Med, Sect Retroviral Therapeut, Cambridge, MA 02138 USA.
   [Aga, Evgenia; Ribaudo, Heather] Harvard Univ, Sch Publ Hlth, Stat Data Anal Ctr, Boston, MA 02115 USA.
   [Haubrich, Richard] Univ Calif San Diego, Div Infect Dis, La Jolla, CA 92093 USA.
   [Eron, Joseph J., Jr.] Univ N Carolina, Div Infect Dis, Chapel Hill, NC USA.
C3 Northwestern University; Harvard University; Harvard University; Harvard T.H. Chan School of Public Health; University of California System; University of California San Diego; University of North Carolina; University of North Carolina Chapel Hill
[truncated: 1,713,924 more chars]
