# Supplementary material for: Development and emerging trends of drug resistance mutations in HIV: a bibliometric analysis based on CiteSpace
Source: Front Microbiol. 2024 May 15;15:1374582. doi: 10.3389/fmicb.2024.1374582 (PMC11133539; doi:10.3389/fmicb.2024.1374582)
Supplement: Supplementary file 1 [file Data_Sheet_1.ZIP › data/download2012u350.txt]

PT J
AU Quashie, PK
   Mesplède, T
   Han, YS
   Oliveira, M
   Singhroy, DN
   Fujiwara, T
   Underwood, MR
   Wainberg, MA
AF Quashie, Peter K.
   Mesplede, Thibault
   Han, Ying-Shan
   Oliveira, Maureen
   Singhroy, Diane N.
   Fujiwara, Tamio
   Underwood, Mark R.
   Wainberg, Mark A.
TI Characterization of the R263K Mutation in HIV-1 Integrase That Confers Low-Level Resistance to the Second-Generation Integrase Strand Transfer Inhibitor Dolutegravir
SO JOURNAL OF VIROLOGY
LA English
DT Article
ID immunodeficiency-virus type-1; treatment-experienced patients; optimized background therapy; reverse-transcriptase; treatment-naive; antiviral activity; protein-structure; cross-resistance; active-site; subtype b
AB Integrase (IN) strand transfer inhibitors (INSTIs) have been developed to inhibit the ability of HIV-1 integrase to irreversibly link the reverse-transcribed viral DNA to the host genome. INSTIs have proven their high efficiency in inhibiting viral replication in vitro and in patients. However, first-generation INSTIs have only a modest genetic barrier to resistance, allowing the virus to escape these powerful drugs through several resistance pathways. Second-generation INSTIs, such as dolutegravir (DTG, S/GSK1349572), have been reported to have a higher resistance barrier, and no novel drug resistance mutation has yet been described for this drug. Therefore, we performed in vitro selection experiments with DTG using viruses of subtypes B, C, and A/G and showed that the most common mutation to emerge was R263K. Further analysis by site-directed mutagenesis showed that R263K does confer low-level resistance to DTG and decreased integration in cell culture without altering reverse transcription. Biochemical cell-free assays performed with purified IN enzyme containing R263K confirmed the absence of major resistance against DTG and showed a slight decrease in 3' processing and strand transfer activities compared to the wild type. Structural modeling suggested and in vitro IN-DNA binding assays show that the R263K mutation affects IN-DNA interactions.
C1 [Quashie, Peter K.; Mesplede, Thibault; Han, Ying-Shan; Oliveira, Maureen; Singhroy, Diane N.; Wainberg, Mark A.] McGill Univ, Jewish Gen Hosp, Lady Davis Inst Med Res, AIDS Ctr, Montreal, PQ H3T 1E2, Canada.
   [Quashie, Peter K.; Wainberg, Mark A.] McGill Univ, Fac Med, Div Expt Med, Montreal, PQ, Canada.
   [Singhroy, Diane N.; Wainberg, Mark A.] McGill Univ, Fac Med, Dept Microbiol & Immunol, Montreal, PQ, Canada.
   [Fujiwara, Tamio] Shionogi & Co Ltd, Osaka, Japan.
   [Underwood, Mark R.] GlaxoSmithKline, Res Triangle Pk, NC USA.
C3 McGill University; Lady Davis Institute; McGill University; McGill University; Shionogi & Company Limited; GlaxoSmithKline
RP Wainberg, MA (通讯作者)，McGill Univ, Jewish Gen Hosp, Lady Davis Inst Med Res, AIDS Ctr, Montreal, PQ H3T 1E2, Canada.
EM mark.wainberg@mcgill.ca
FU Canadian Institutes of Health Research (CIHR); Canadian Foundation for AIDS Research (CANFAR); ISTP Canada; CAHR/CIHR; BMS/CTN
CR ADACHI A, 1986, J VIROL, V59, P284, DOI 10.1128/JVI.59.2.284-291.1986
   Bar-Magen T, 2010, AIDS, V24, P2171, DOI 10.1097/QAD.0b013e32833cf265
   Bar-Magen T, 2010, J VIROL, V84, P9210, DOI 10.1128/JVI.01164-10
   Bar-Magen T, 2009, RETROVIROLOGY, V6, P0, DOI 10.1186/1742-4690-6-103
   Blanco JL, 2011, J INFECT DIS, V203, P1204, DOI 10.1093/infdis/jir025
   Brenner BG, 2011, J MED VIROL, V83, P751, DOI 10.1002/jmv.22047
   BUKRINSKY MI, 1993, P NATL ACAD SCI USA, V90, P6125, DOI 10.1073/pnas.90.13.6125
   Chen JCH, 2000, P NATL ACAD SCI USA, V97, P8233, DOI 10.1073/pnas.150220297
   Cherepanov P, 2011, CURR OPIN STRUC BIOL, V21, P249, DOI 10.1016/j.sbi.2010.12.005
   Cohen C, 2011, AIDS, V25, PF7, DOI 10.1097/QAD.0b013e328345766f
   Cooper DA, 2008, NEW ENGL J MED, V359, P355, DOI 10.1056/NEJMoa0708978
   DeJesus E, 2006, JAIDS-J ACQ IMM DEF, V43, P1, DOI 10.1097/01.qai.0000233308.82860.2f
   Derdeyn CA, 2000, J VIROL, V74, P8358, DOI 10.1128/JVI.74.18.8358-8367.2000
   Dobard CW, 2007, J VIROL, V81, P10037, DOI 10.1128/JVI.00519-07
   Dolan J, 2009, J MOL BIOL, V385, P568, DOI 10.1016/j.jmb.2008.10.083
   Donahue DA, 2010, ANTIMICROB AGENTS CH, V54, P1047, DOI 10.1128/AAC.01537-09
   Eron JJ, 2010, LANCET, V375, P396, DOI 10.1016/S0140-6736(09)62041-9
   Espeseth AS, 2000, P NATL ACAD SCI USA, V97, P11244, DOI 10.1073/pnas.200139397
   Goethals O, 2008, J VIROL, V82, P10366, DOI 10.1128/JVI.00470-08
   Goethals O, 2011, ANTIVIR RES, V91, P167, DOI 10.1016/j.antiviral.2011.05.011
   Goethals O, 2010, VIROLOGY, V402, P338, DOI 10.1016/j.virol.2010.03.034
   GRANDGENETT DP, 1994, PROTEIN SCI, V3, P888
   Grinsztejn B, 2007, LANCET, V369, P1261, DOI 10.1016/S0140-6736(07)60597-2
   Grobler JA, 2002, P NATL ACAD SCI USA, V99, P6661, DOI 10.1073/pnas.092056199
   Hare S, 2011, MOL PHARMACOL, V80, P565, DOI 10.1124/mol.111.073189
   Hare S, 2010, NATURE, V464, P232, DOI 10.1038/nature08784
   Hare S, 2009, PLOS PATHOG, V5, P0, DOI 10.1371/journal.ppat.1000515
   HAZUDA DJ, 1994, NUCLEIC ACIDS RES, V22, P1121, DOI 10.1093/nar/22.6.1121
   Hazuda DJ, 2004, P NATL ACAD SCI USA, V101, P11233, DOI 10.1073/pnas.0402357101
   Jayappa KD, 2011, J MOL BIOL, V410, P847, DOI 10.1016/j.jmb.2011.04.011
   Johnson Victoria A, 2010, TOP HIV MED, V18, P156
   Jones G, 2007, 14 CROI C RETR OPP I, V0, P0
   Kobayashi M, 2011, ANTIMICROB AGENTS CH, V55, P813, DOI 10.1128/AAC.01209-10
   Krishnan L, 2010, P NATL ACAD SCI USA, V107, P15910, DOI 10.1073/pnas.1002346107
   Lennox JL, 2010, JAIDS-J ACQ IMM DEF, V55, P39, DOI 10.1097/QAI.0b013e3181da1287
   Low A, 2009, ANTIMICROB AGENTS CH, V53, P4275, DOI 10.1128/AAC.00397-09
   LUSSO P, 1995, J VIROL, V69, P3712, DOI 10.1128/JVI.69.6.3712-3720.1995
   LUTZKE RAP, 1994, NUCLEIC ACIDS RES, V22, P4125, DOI 10.1093/nar/22.20.4125
   Maertens GN, 2010, NATURE, V468, P326, DOI 10.1038/nature09517
   Maignan S, 1998, J MOL BIOL, V282, P359, DOI 10.1006/jmbi.1998.2002
   Marinello J, 2008, BIOCHEMISTRY-US, V47, P9345, DOI 10.1021/bi800791q
   Markowitz M, 2007, JAIDS-J ACQ IMM DEF, V46, P125, DOI 10.1097/QAI.0b013e318157131c
   MCCOLL DJ, 2007, 16 INT HIV DRUG RES, V0, P0
   Métifiot M, 2011, AIDS, V25, P1175, DOI 10.1097/QAD.0b013e3283473599
   Min S, 2011, AIDS, V25, P1737, DOI 10.1097/QAD.0b013e32834a1dd9
   Min S, 2010, ANTIMICROB AGENTS CH, V54, P254, DOI 10.1128/AAC.00842-09
   Mouscadet JF, 2010, DRUG RESIST UPDATE, V13, P139, DOI 10.1016/j.drup.2010.05.001
   National Committee for Clinical Laboratory Standards, 1979, NCCLS STAND, V0, P0
   Nguyen BYT, 2011, ANN NY ACAD SCI, V1222, P83, DOI 10.1111/j.1749-6632.2011.05972.x
   Nishitsuji H, 2009, PLOS ONE, V4, P0, DOI 10.1371/journal.pone.0007825
   Oliveira Maureen, 2009, V485, V0, PP427, DOI 10.1007/978-1-59745-170-3_29
   Oz I, 2002, BIOCHEM J, V361, P557, DOI 10.1042/0264-6021:3610557
   Platt EJ, 1998, J VIROL, V72, P2855, DOI 10.1128/JVI.72.4.2855-2864.1998
   Platt EJ, 2009, J VIROL, V83, P8289, DOI 10.1128/JVI.00709-09
   Prlic A, 2010, BIOINFORMATICS, V26, P2983, DOI 10.1093/bioinformatics/btq572
   Roy A, 2010, NAT PROTOC, V5, P725, DOI 10.1038/nprot.2010.5
   Sato A, 2009, 49 ANN INT C ANT AG, V0, P0
   Schader SM, 2011, AIDS, V25, P1585, DOI 10.1097/QAD.0b013e3283491f89
   Selci T, 2010, 17 CROI C RETR OPP I, V0, P0
   Shimura K, 2008, J VIROL, V82, P764, DOI 10.1128/JVI.01534-07
   Song I, 2011, ANTIMICROB AGENTS CH, V55, P3517, DOI 10.1128/AAC.00073-11
   Steigbigel RT, 2008, NEW ENGL J MED, V359, P339, DOI 10.1056/NEJMoa0708975
   Steigbigel RT, 2010, CLIN INFECT DIS, V50, P605, DOI 10.1086/650002
   Summa V, 2008, J MED CHEM, V51, P5843, DOI 10.1021/jm800245z
   Takeuchi Y, 2008, J VIROL, V82, P12585, DOI 10.1128/JVI.01726-08
   Turner D, 2006, AIDS REV, V8, P17
   Van Wesenbeeck L, 2011, ANTIMICROB AGENTS CH, V55, P321, DOI 10.1128/AAC.01733-09
   Vavro C, 2010, 50 ANN INT C ANT AG, V0, P0
   Wainberg MA, 2004, AIDS, V18, PS63, DOI 10.1097/00002030-200406003-00012
   Wainberg MA, 2011, NEW ENGL J MED, V365, P637, DOI 10.1056/NEJMra1004180
   Walker JM, 2005, THE PROTEOMICS PROTOCOLS HANDBOOK, V0, P0, DOI DOI 10.1385/1592598900
   Wang JY, 2001, EMBO J, V20, P7333, DOI 10.1093/emboj/20.24.7333
   Wei XP, 2002, ANTIMICROB AGENTS CH, V46, P1896, DOI 10.1128/AAC.46.6.1896-1905.2002
   Wilkinson TA, 2009, J BIOL CHEM, V284, P7931, DOI 10.1074/jbc.M806241200
   Xu HT, 2011, J VIROL, V85, P11300, DOI 10.1128/JVI.05584-11
   Zhan ZR, 2003, BIOTECHNIQUES, V35, P980, DOI 10.2144/03355st06
   Zhang ZR, 2003, BIOTECHNIQUES, V35, P988, DOI 10.2144/03355st07
   Zolopa AR, 2010, J INFECT DIS, V201, P814, DOI 10.1086/650698
NR 78
TC 191
Z9 206
U1 0
U2 11
PU AMER SOC MICROBIOLOGY
PI WASHINGTON
PA 1752 N ST NW, WASHINGTON, DC 20036-2904 USA
SN 0022-538X
EI 1098-5514
J9 J VIROL
JI J. Virol.
PD MAR 15
PY 2012
VL 86
IS 5
BP 2696
EP 2705
DI 10.1128/JVI.06591-11
PG 10
WC Virology
SC Virology
GA 896AC
UT WOS:000300536800027
PM 22205735
DA 2024-01-16
ER

PT J
AU Delwart, E
   Slikas, E
   Stramer, SL
   Kamel, H
   Kessler, D
   Krysztof, D
   Tobler, LH
   Carrick, DM
   Steele, W
   Todd, D
   Wright, DJ
   Kleinman, SH
   Busch, MP
AF Delwart, Eric
   Slikas, Elizabeth
   Stramer, Susan L.
   Kamel, Hany
   Kessler, Debra
   Krysztof, David
   Tobler, Leslie H.
   Carrick, Danielle M.
   Steele, Whitney
   Todd, Deborah
   Wright, David J.
   Kleinman, Steven H.
   Busch, Michael P.
TI Genetic Diversity of Recently Acquired and Prevalent HIV, Hepatitis B Virus, and Hepatitis C Virus Infections in US Blood Donors
SO JOURNAL OF INFECTIOUS DISEASES
LA English
DT Article
ID human-immunodeficiency-virus; injection-drug users; surface-antigen variants; new-york-city; united-states; reverse-transcriptase; resistant strains; immune globulin; residual risk; subtypes
AB Background. Genetic variations of human immunodeficiency virus (HIV), hepatitis C virus (HCV), and hepatitis B virus (HBV) can affect diagnostic assays and therapeutic interventions. Recent changes in prevalence of subtypes/genotypes and drug/immune-escape variants were characterized by comparing recently infected vs more remotely infected blood donors. Methods. Infected donors were identified among approximately 34 million US blood donations, 2006-2009; incident infections were defined as having no or low antiviral antibody titers. Viral genomes were partially sequenced. Results. Of 321 HIV strains (50% incident), 2.5% were non-B HIV subtypes. Protease and reverse transcriptase (RT) inhibitor resistance mutations were found in 2% and 11% of infected donors, respectively. Subtypes in 278 HCV strains (31% incident) yielded 1a > 1b > 3a > 2b > 2a > 4a > 6d, 6e: higher frequencies of 3a in incident cases vs higher frequencies of 1b in prevalent cases were found (P = .04). Twenty subgenotypes among 193 HBV strains (26% incident) yielded higher frequencies of A2 in incident cases and higher frequencies of A1, B2, and B4 in prevalent cases (P = .007). No HBV drug resistance mutations were detected. Six percent of incident vs 26% of prevalent HBV contained antibody neutralization escape mutations (P = .01). Conclusions. Viral genetic variant distribution in blood donors was similar to that seen in high-risk US populations. Blood-borne viruses detected through large-scale routine screening of blood donors can complement molecular surveillance studies of highly exposed populations.
C1 [Delwart, Eric; Slikas, Elizabeth; Tobler, Leslie H.; Busch, Michael P.] BSRI, San Francisco, CA 94118 USA.
   [Delwart, Eric; Busch, Michael P.] Univ Calif San Francisco, San Francisco, CA 94143 USA.
   [Stramer, Susan L.; Krysztof, David] Amer Red Cross, Gaithersburg, MD USA.
   [Kamel, Hany] Blood Syst Inc, Scottsdale, AZ USA.
   [Kessler, Debra] New York Blood Ctr, New York, NY 10021 USA.
   [Carrick, Danielle M.; Steele, Whitney; Todd, Deborah; Wright, David J.; Kleinman, Steven H.] Westat Corp, Rockville, MD USA.
   [Kleinman, Steven H.] Univ British Columbia, Victoria, BC, Canada.
C3 University of California System; University of California San Francisco; American Red Cross; Vitalant; New York Blood Center; Westat; University of British Columbia
RP Delwart, E (通讯作者)，BSRI, 270 Masonic Ave, San Francisco, CA 94118 USA.
EM delwarte@medicine.ucsf.edu
FU National Institutes of Health, Heart, Lung, and Blood Institute [N01-HB-47168, N01-HB-47169, N01-HB-47170, N01-HB-47171, N01-HB-47172, N01-HB-47174, N01-HB-47175, N01-HB-57181]
CR Achkar JM, 2004, JAIDS-J ACQ IMM DEF, V36, P835, DOI 10.1097/00126334-200407010-00011
   Alter MJ, 1999, NEW ENGL J MED, V341, P556, DOI 10.1056/NEJM199908193410802
   Avellón A, 2011, J MED VIROL, V83, P95, DOI 10.1002/jmv.21943
   Bernardin F, 2008, HEPATOLOGY, V47, P1446, DOI 10.1002/hep.22184
   Brennan CA, 2006, J MED VIROL, V78, PS24, DOI 10.1002/jmv.20603
   Brennan CA, 2010, TRANSFUSION, V50, P2707, DOI 10.1111/j.1537-2995.2010.02767.x
   Brennan CA, 2009, TRANSFUSION, V49, P125, DOI 10.1111/j.1537-2995.2008.01935.x
   Brodine SK, 2003, AIDS, V17, P2521, DOI 10.1097/00002030-200311210-00016
   Busch MP, 2010, AIDS, V24, P2763, DOI 10.1097/QAD.0b013e32833f1142
   Cooreman MP, 2001, J BIOMED SCI, V8, P237, DOI 10.1007/BF02256597
   de Oliveira CF, 2000, TRANSFUSION, V40, P1399, DOI 10.1046/j.1537-2995.2000.40111399.x
   de Oliveira T, 2005, BIOINFORMATICS, V21, P3797, DOI 10.1093/bioinformatics/bti607
   Delwart EL, 2003, AIDS RES HUM RETROV, V19, P1065, DOI 10.1089/088922203771881149
   Delwart E, 2006, J MED VIROL, V78, PS30, DOI 10.1002/jmv.20604
   Dias PT, 2011, BMC INFECT DIS, V11, P0, DOI 10.1186/1471-2334-11-208
   Echevarría JM, 2006, J MED VIROL, V78, PS36, DOI 10.1002/jmv.20605
   Gauthier M, 2010, J CLIN MICROBIOL, V48, P4207, DOI 10.1128/JCM.00344-10
   Gifford RJ, 2009, BIOINFORMATICS, V25, P1197, DOI 10.1093/bioinformatics/btp134
   Girardi E, 2003, SCAND J INFECT DIS, V35, P17, DOI 10.1080/03008870310009597
   Grant RM, 2002, JAMA-J AM MED ASSOC, V288, P181, DOI 10.1001/jama.288.2.181
   Hahn JA, 2002, J INFECT DIS, V186, P1558, DOI 10.1086/345554
   Herring BL, 2004, J INFECT DIS, V190, P1396, DOI 10.1086/424491
   Janssen RS, 1998, JAMA-J AM MED ASSOC, V280, P42, DOI 10.1001/jama.280.1.42
   Jongerius JM, 1998, TRANSFUSION, V38, P56, DOI 10.1046/j.1537-2995.1998.38198141499.x
   Alcantara LCJ, 2009, NUCLEIC ACIDS RES, V37, PW634, DOI 10.1093/nar/gkp455
   Kidd-Ljunggren K, 2002, J GEN VIROL, V83, P1267, DOI 10.1099/0022-1317-83-6-1267
   Lin HH, 2006, JAIDS-J ACQ IMM DEF, V41, P399, DOI 10.1097/01.qai.0000200663.47838.f1
   Machado DM, 2002, AIDS, V16, P113, DOI 10.1097/00002030-200201040-00014
   Myers R, 2006, J GEN VIROL, V87, P1459, DOI 10.1099/vir.0.81734-0
   Page K, 2009, J INFECT DIS, V200, P1216, DOI 10.1086/605947
   Peeters M, 2010, CLIN MICROBIOL INFEC, V16, P1525, DOI 10.1111/j.1469-0691.2010.03300.x
   Pillay D, 2004, ANTIVIR THER, V9, P695
   Protzer-Knolle U, 1998, HEPATOLOGY, V27, P254, DOI 10.1002/hep.510270138
   Rawal BD, 2003, JAIDS-J ACQ IMM DEF, V33, P349, DOI 10.1097/00126334-200307010-00009
   Rhee SY, 2003, NUCLEIC ACIDS RES, V31, P298, DOI 10.1093/nar/gkg100
   Scheiblauer H, 2010, VOX SANG, V98, P403, DOI 10.1111/j.1423-0410.2009.01272.x
   Shafer RW, 2007, AIDS, V21, P215, DOI 10.1097/QAD.0b013e328011e691
   Shafer RW, 2000, NAT MED, V6, P1290, DOI 10.1038/81407
   Shafer RW, 2001, J CLIN MICROBIOL, V39, P1522, DOI 10.1128/JCM.39.4.1522-1529.2001
   Simmonds P, 2005, HEPATOLOGY, V42, P962, DOI 10.1002/hep.20819
   Singer DE, 2010, AIDS RES HUM RETROV, V26, P889, DOI 10.1089/aid.2009.0289
   Song BC, 2005, J MED VIROL, V76, P194, DOI 10.1002/jmv.20354
   Stramer SL, 2011, NEW ENGL J MED, V364, P236, DOI 10.1056/NEJMoa1007644
   Thomson MM, 2001, CLIN INFECT DIS, V32, P1732, DOI 10.1086/320764
   Tran N, 2006, J CLIN MICROBIOL, V44, P2792, DOI 10.1128/JCM.00295-06
   Turner D, 2006, AIDS REV, V8, P17
   Weinstock HS, 2004, J INFECT DIS, V189, P2174, DOI 10.1086/420789
   Wensing Annemarie MJ, 2003, AIDS REVIEWS, V5, P140
   Zou SM, 2010, TRANSFUSION, V50, P1495, DOI 10.1111/j.1537-2995.2010.02622.x
   Zou SM, 2009, TRANSFUSION, V49, P1609, DOI 10.1111/j.1537-2995.2009.02195.x
NR 50
TC 50
Z9 53
U1 0
U2 12
PU OXFORD UNIV PRESS INC
PI CARY
PA JOURNALS DEPT, 2001 EVANS RD, CARY, NC 27513 USA
SN 0022-1899
EI 
J9 J INFECT DIS
JI J. Infect. Dis.
PD MAR 15
PY 2012
VL 205
IS 6
BP 875
EP 885
DI 10.1093/infdis/jir862
PG 11
WC Immunology; Infectious Diseases; Microbiology
SC Immunology; Infectious Diseases; Microbiology
GA 898FU
UT WOS:000300724100004
PM 22293432
DA 2024-01-16
ER

PT J
AU Kitidee, K
   Nangola, S
   Hadpech, S
   Laopajon, W
   Kasinrerk, W
   Tayapiwatana, C
AF Kitidee, Kuntida
   Nangola, Sawitree
   Hadpech, Sudarat
   Laopajon, Witida
   Kasinrerk, Watchara
   Tayapiwatana, Chatchai
TI A drug discovery platform: A simplified immunoassay for analyzing HIV protease activity
SO JOURNAL OF VIROLOGICAL METHODS
LA English
DT Article
DE HIV protease activity; Immunoassay; Protease inhibitor
ID immunodeficiency-virus type-1; single-chain antibody; reduced susceptibility; virological response; inhibitor; resistance; lopinavir; mutations; assay; ritonavir
AB Although numerous methods for the determination of HIV protease (HIV-PR) activity have been described, new high-throughput assays are required for clinical and pharmaceutical applications due to the occurrence of resistant strains. In this study, a simple enzymatic immunoassay to identify HIV-PR activity was developed based on a Ni2+-immobilized His(6)-Matrix-Capsid substrate (H(6)MA-CA) is cleaved by HIV protease-His(6) (HIV-PRH6) which removes the CA domain and exposes the free C terminus of MA Following this cleavage, two monoclonal antibodies specific for either the free C-terminal MA or CA epitope are used to quantify the proteolytic activity using a standard ELISA-based system. Specificity for detection of the HIV-PRH6 activity was confirmed with addition of protease inhibitor (PI), lopinavir. In addition, the assay was able to detect an HIV-PR variant activity indicating that this assay is capable of assessing viral mutation affect HIV-PR activity. The efficacy of commercially available PIs and their 50% inhibitory concentration (IC50) were determined. This assay provides a high-throughput method for both validating the efficiency of new drugs in vitro and facilitating the discovery of new PIs. In addition, it could serve as a method for examining the influence of various mutations in HIV-PRs isolated from drug-resistant strains. (C) 2012 Elsevier B.V. All rights reserved.
C1 [Kitidee, Kuntida; Nangola, Sawitree; Hadpech, Sudarat; Laopajon, Witida; Kasinrerk, Watchara; Tayapiwatana, Chatchai] Chiang Mai Univ, Fac Associated Med Sci, Div Clin Immunol, Chiang Mai 50200, Thailand.
   [Kasinrerk, Watchara; Tayapiwatana, Chatchai] Chiang Mai Univ, Fac Associated Med Sci,Natl Sci & Technol Dev Agc, Natl Ctr Genet Engn & Biotechnol, Biomed Technol Res Unit, Chiang Mai 50200, Thailand.
C3 Chiang Mai University; Chiang Mai University; National Science & Technology Development Agency - Thailand; National Center Genetic Engineering & Biotechnology (BIOTEC)
RP Tayapiwatana, C (通讯作者)，Chiang Mai Univ, Fac Associated Med Sci, Div Clin Immunol, Chiang Mai 50200, Thailand.
EM asimi002@hotmail.com
FU CHE-PhD-SW program from the Commission on Higher Education, Ministry of Education, Thailand; Royal Golden Jubilee Ph.D. program from the Thailand Research Fund; National Research University Project under Thailand's Office of the Higher Education Commission
CR Arrivé E, 2007, INT J EPIDEMIOL, V36, P1009, DOI 10.1093/ije/dym104
   Bagossi P, 2004, J VIROL METHODS, V119, P87, DOI 10.1016/j.jviromet.2004.03.001
   Barbaro G, 2009, CURR DIABETES REP, V9, P37, DOI 10.1007/s11892-009-0008-7
   BILLICH S, 1988, J BIOL CHEM, V263, P17905
   Booth CL, 2007, J ANTIMICROB CHEMOTH, V59, P1047, DOI 10.1093/jac/dkm082
   Bühler B, 2001, J VIROL, V75, P9502, DOI 10.1128/JVI.75.19.9502-9508.2001
   Chang MW, 2010, PLOS ONE, V5, P0, DOI 10.1371/journal.pone.0011955
   CHENG YSE, 1990, GENE, V87, P243, DOI 10.1016/0378-1119(90)90308-E
   Côté HCF, 2001, J VIROL, V75, P589, DOI 10.1128/JVI.75.2.589-594.2001
   Cressey R, 2008, BMC BIOTECHNOL, V8, P0, DOI 10.1186/1472-6750-8-16
   DAquila R, 1999, JAMA-J AM MED ASSOC, V282, P1668, DOI 10.1001/jama.282.17.1668
   DARKE PL, 1989, J BIOL CHEM, V264, P2307
   Dautin N, 2000, J BACTERIOL, V182, P7060, DOI 10.1128/JB.182.24.7060-7066.2000
   Duvivier C, 2009, AIDS, V23, P817, DOI 10.1097/QAD.0b013e328328f789
   Fournout S, 1997, ANAL CHEM, V69, P1746, DOI 10.1021/ac961075h
   Friend J, 2004, AIDS, V18, P1965, DOI 10.1097/00002030-200409240-00016
   Fuse T, 2006, MICROBES INFECT, V8, P1783, DOI 10.1016/j.micinf.2006.02.016
   Ghosh AK, 2008, ACCOUNTS CHEM RES, V41, P78, DOI 10.1021/ar7001232
   Goobar L, 1991, PROTEIN EXPR PURIF, V2, P15, DOI 10.1016/1046-5928(91)90003-2
   Halvas EK, 2006, J CLIN MICROBIOL, V44, P2612, DOI 10.1128/JCM.00449-06
   Hammer SM, 2006, JAMA-J AM MED ASSOC, V296, P827, DOI 10.1001/jama.296.7.827
   Hurst M, 2000, DRUGS, V60, P1371, DOI 10.2165/00003495-200060060-00009
   Jiménez JL, 2005, J ANTIMICROB CHEMOTH, V56, P1081, DOI 10.1093/jac/dki356
   Kabashima T, 2008, PEPTIDES, V29, P356, DOI 10.1016/j.peptides.2007.11.014
   Kempf D J, 1994, BIOORG MED CHEM, V2, P847, DOI 10.1016/S0968-0896(00)82036-2
   Kempf DJ, 2001, J VIROL, V75, P7462, DOI 10.1128/JVI.75.16.7462-7469.2001
   Kitidee K, 2010, BMC BIOTECHNOL, V10, P0, DOI 10.1186/1472-6750-10-80
   Kovalevsky AY, 2007, BIOCHEMISTRY-US, V46, P14854, DOI 10.1021/bi700822g
   KRAUSSLICH HG, 1992, J VIROL, V66, P567
   Lee VS, 2010, MOL IMMUNOL, V47, P982, DOI 10.1016/j.molimm.2009.11.021
   Levy Y, 2003, J PHYS CHEM B, V107, P3068, DOI 10.1021/jp0219956
   Liu FL, 2008, J MOL BIOL, V381, P102, DOI 10.1016/j.jmb.2008.05.062
   Mallewa JE, 2008, J ANTIMICROB CHEMOTH, V62, P648, DOI 10.1093/jac/dkn251
   Masquelier B, 2002, ANTIMICROB AGENTS CH, V46, P2926, DOI 10.1128/AAC.46.9.2926-2932.2002
   MATAYOSHI ED, 1990, SCIENCE, V247, P954, DOI 10.1126/science.2106161
   Mitra RD, 1996, GENE, V173, P13, DOI 10.1016/0378-1119(95)00768-7
   Mo HM, 2005, J VIROL, V79, P3329, DOI 10.1128/JVI.79.6.3329-3338.2005
   Molla A, 1996, NAT MED, V2, P760, DOI 10.1038/nm0796-760
   Paborsky LR, 1996, ANAL BIOCHEM, V234, P60, DOI 10.1006/abio.1996.0050
   Qazi Nadeem A, 2002, EXPERT OPIN PHARMACOTHER, V3, P315, DOI 10.1517/14656566.3.3.315
   RIZZO CJ, 1994, METHOD ENZYMOL, V241, P16
   ROBERTS NA, 1990, SCIENCE, V248, P358, DOI 10.1126/science.2183354
   Sasková KG, 2008, PROTEIN SCI, V17, P1555, DOI 10.1110/ps.036079.108
   Sham HL, 1998, ANTIMICROB AGENTS CH, V42, P3218, DOI 10.1128/AAC.42.12.3218
   Stebbins J, 1997, ANAL BIOCHEM, V248, P246, DOI 10.1006/abio.1997.2111
   STEBBINS J, 1994, METHOD ENZYMOL, V241, P3
   Steindl TM, 2007, J CHEM INF MODEL, V47, P563, DOI 10.1021/ci600321m
   Stoll V, 2002, BIOORGAN MED CHEM, V10, P2803, DOI 10.1016/S0968-0896(02)00051-2
   Tewari D, 1998, J IMMUNOL, V161, P2642
   Vlahov D, 2005, AM J EPIDEMIOL, V161, P999, DOI 10.1093/aje/kwi133
NR 50
TC 8
Z9 8
U1 0
U2 14
PU ELSEVIER SCIENCE BV
PI AMSTERDAM
PA PO BOX 211, 1000 AE AMSTERDAM, NETHERLANDS
SN 0166-0934
EI 1879-0984
J9 J VIROL METHODS
JI J. Virol. Methods
PD DEC 15
PY 2012
VL 186
IS 1-2
BP 21
EP 29
DI 10.1016/j.jviromet.2012.07.022
PG 9
WC Biochemical Research Methods; Biotechnology & Applied Microbiology; Virology
SC Biochemistry & Molecular Biology; Biotechnology & Applied Microbiology; Virology
GA 060GD
UT WOS:000312763600004
PM 22846787
DA 2024-01-16
ER

PT J
AU Winters, MA
   Lloyd, RM
   Shafer, RW
   Kozal, MJ
   Miller, MD
   Holodniy, M
AF Winters, Mark A.
   Lloyd, Robert M., Jr.
   Shafer, Robert W.
   Kozal, Michael J.
   Miller, Michael D.
   Holodniy, Mark
TI Development of Elvitegravir Resistance and Linkage of Integrase Inhibitor Mutations with Protease and Reverse Transcriptase Resistance Mutations
SO PLOS ONE
LA English
DT Article
ID treatment-experienced patients; treatment-naive patients; hiv-1 integrase; raltegravir resistance; drug-resistance; dna recombination; type-1 variants; double-blind; evolution; efficacy
AB Failure of antiretroviral regimens containing elvitegravir (EVG) and raltegravir (RAL) can result in the appearance of integrase inhibitor (INI) drug-resistance mutations (DRMs). While several INI DRMs have been identified, the evolution of EVG DRMs and the linkage of these DRMs with protease inhibitor (PI) and reverse transcriptase inhibitor (RTI) DRMs have not been studied at the clonal level. We examined the development of INI DRMs in 10 patients failing EVG-containing regimens over time, and the linkage of INI DRMs with PI and RTI DRMs in these patients plus 6 RAL-treated patients. A one-step RT-nested PCR protocol was used to generate a 2.7 kB amplicon that included the PR, RT, and IN coding region, and standard cloning and sequencing techniques were used to determine DRMs in 1,277 clones (mean 21 clones per time point). Results showed all patients had multiple PI, NRTI, and/or NNRTI DRMs at baseline, but no primary INI DRM. EVG-treated patients developed from 2 to 6 strains with different primary INI DRMs as early as 2 weeks after initiation of treatment, predominantly as single mutations. The prevalence of these strains fluctuated and new strains, and/or strains with new combinations of INI DRMs, developed over time. Final failure samples (weeks 14 to 48) typically showed a dominant strain with multiple mutations or N155H alone. Single N155H or multiple mutations were also observed in RAL-treated patients at virologic failure. All patient strains showed evidence of INI DRM co-located with single or multiple PI and/or RTI DRMs on the same viral strand. Our study shows that EVG treatment can select for a number of distinct INI-resistant strains whose prevalence fluctuates over time. Continued appearance of new INI DRMs after initial INI failure suggests a potent, highly dynamic selection of INI resistant strains that is unaffected by co-location with PI and RTI DRMs.
C1 [Winters, Mark A.; Holodniy, Mark] Vet Affairs Palo Alto Hlth Care Syst, AIDS Res Ctr, Palo Alto, CA USA.
   [Winters, Mark A.; Shafer, Robert W.; Holodniy, Mark] Stanford Univ, Div Infect Dis & Geog Med, Stanford, CA 94305 USA.
   [Lloyd, Robert M., Jr.] Res ThinkTank Inc, Buford, GA USA.
   [Kozal, Michael J.] Yale Univ, Sch Med, New Haven, CT USA.
   [Kozal, Michael J.] Vet Affairs Connecticut Healthcare Syst, New Haven, CT USA.
   [Miller, Michael D.] Gilead Sci Inc, Foster City, CA 94404 USA.
C3 US Department of Veterans Affairs; Veterans Health Administration (VHA); VA Palo Alto Health Care System; Stanford University; Yale University; US Department of Veterans Affairs; Veterans Health Administration (VHA); VA Connecticut Healthcare System; Gilead Sciences
RP Winters, MA (通讯作者)，Vet Affairs Palo Alto Hlth Care Syst, AIDS Res Ctr, Palo Alto, CA USA.
EM Mark.winters@stanford.edu
FU Department of Veterans Affairs; Veterans Affairs Merit Award; Merck; Pfizer; Gilead; Abbott; Glaxo Smith Kline; Bristol-Myers Squibb; Stanford University for some HIV diagnostic tests
CR Baldanti F, 2010, J MED VIROL, V82, P116, DOI 10.1002/jmv.21651
   Blanco JL, 2011, J INFECT DIS, V203, P1204, DOI 10.1093/infdis/jir025
   BOUCHER CAB, 1992, J INFECT DIS, V165, P105, DOI 10.1093/infdis/165.1.105
   Brenner BG, 2011, J MED VIROL, V83, P751, DOI 10.1002/jmv.22047
   Canducci F, 2011, CLIN MICROBIOL INFEC, V17, P928, DOI 10.1111/j.1469-0691.2010.03375.x
   Canducci F, 2010, J ANTIMICROB CHEMOTH, V65, P425, DOI 10.1093/jac/dkp477
   Canducci F, 2009, AIDS, V23, P455, DOI 10.1097/QAD.0b013e328323da60
   Codoñer FM, 2010, ANTIVIR RES, V88, P281, DOI 10.1016/j.antiviral.2010.09.016
   Cohen C, 2011, AIDS, V25, PF7, DOI 10.1097/QAD.0b013e328345766f
   da Silva D, 2010, J ANTIMICROB CHEMOTH, V65, P1262, DOI 10.1093/jac/dkq099
   Fang GW, 1998, J VIROL METHODS, V76, P139, DOI 10.1016/S0166-0934(98)00133-5
   Ferns RB, 2009, AIDS, V23, P2159, DOI 10.1097/QAD.0b013e32832ec4ae
   Fransen S, 2009, J VIROL, V83, P11440, DOI 10.1128/JVI.01168-09
   Gonzales MJ, 2003, JAIDS-J ACQ IMM DEF, V34, P398, DOI 10.1097/00126334-200312010-00006
   Goodman D, 2008, ANTIVIR THER, V13, P0
   Hatano H, 2010, JAIDS-J ACQ IMM DEF, V54, P389, DOI 10.1097/QAI.0b013e3181c42ea4
   Hedskog C, 2010, PLOS ONE, V5, P0, DOI 10.1371/journal.pone.0011345
   Hu ZX, 2010, JAIDS-J ACQ IMM DEF, V55, P148, DOI 10.1097/QAI.0b013e3181e9a87a
   Huson DH, 2006, MOL BIOL EVOL, V23, P254, DOI 10.1093/molbev/msj030
   Ingale Kundan B, 2011, ANTIVIRAL CHEMISTRY & CHEMOTHERAPY, V22, P95, DOI 10.3851/IMP1740
   Jordan MR, 2010, J VIROL METHODS, V168, P114, DOI 10.1016/j.jviromet.2010.04.030
   Buzón MJ, 2010, AIDS, V24, P17, DOI 10.1097/QAD.0b013e328331c81e
   Kavlick MF, 1998, J INFECT DIS, V177, P1506, DOI 10.1086/515324
   Lataillade M, 2011, ANTIVIR THER, V16, P0
   Lennox JL, 2009, LANCET, V374, P796, DOI 10.1016/S0140-6736(09)60918-1
   Liu J, 2011, ANTIMICROB AGENTS CH, V55, P1114, DOI 10.1128/AAC.01492-10
   Lole KS, 1999, J VIROL, V73, P152, DOI 10.1128/JVI.73.1.152-160.1999
   Malet I, 2011, J ANTIMICROB CHEMOTH, V66, P2827, DOI 10.1093/jac/dkr389
   Malet I, 2009, J ANTIMICROB CHEMOTH, V63, P795, DOI 10.1093/jac/dkp014
   Mbisa JL, 2011, RETROVIROLOGY, V8, P0, DOI 10.1186/1742-4690-8-31
   McColl DJ, 2007, ANTIVIR THER, V12, P0
   MEYERHANS A, 1990, NUCLEIC ACIDS RES, V18, P1687, DOI 10.1093/nar/18.7.1687
   Molina JM, 2012, LANCET INFECT DIS, V12, P27, DOI 10.1016/S1473-3099(11)70249-3
   Molla A, 1996, NAT MED, V2, P760, DOI 10.1038/nm0796-760
   Mukherjee R, 2011, AIDS, V25, P1951, DOI 10.1097/QAD.0b013e32834b34de
   Palmer S, 2005, J CLIN MICROBIOL, V43, P406, DOI 10.1128/JCM.43.1.406-413.2005
   Rangel HR, 2010, AIDS RES HUM RETROV, V26, P923, DOI 10.1089/aid.2010.0039
   Reigadas S, 2010, PLOS ONE, V5, P0, DOI 10.1371/journal.pone.0010311
   RICHMAN DD, 1994, J VIROL, V68, P1660, DOI 10.1128/JVI.68.3.1660-1666.1994
   Rockstroh JK, 2011, AIDS, V25, P1365, DOI 10.1097/QAD.0b013e328348065a
   Rodenburg CM, 2001, AIDS RES HUM RETROV, V17, P161, DOI 10.1089/08892220150217247
   Salazar-Gonzalez JF, 2008, J VIROL, V82, P3952, DOI 10.1128/JVI.02660-07
   Shafer RW, 2006, J INFECT DIS, V194, PS51, DOI 10.1086/505356
   Shi B, 2010, VIROLOGY, V404, P5, DOI 10.1016/j.virol.2010.04.008
   Simen BB, 2009, J INFECT DIS, V199, P693, DOI 10.1086/596736
   Soriano Vincent, 2002, HIV CLIN TRIALS, V3, P249
   Steigbigel RT, 2010, CLIN INFECT DIS, V50, P605, DOI 10.1086/650002
   Towler WI, 2008, AIDS RES HUM RETROV, V24, P1209, DOI 10.1089/aid.2008.0109
   van Lunzen J, 2011, LANCET INFECT DIS, V0, P0
   Vandenbroucke Ina, 2008, OPEN VIROL J, V2, P8, DOI 10.2174/1874357900802010008
   Varghese V, 2010, AIDS RES HUM RETROV, V26, P1323, DOI 10.1089/aid.2010.0123
   Yang YL, 1996, AIDS RES HUM RETROV, V12, P303, DOI 10.1089/aid.1996.12.303
   Zolopa AR, 2010, J INFECT DIS, V201, P814, DOI 10.1086/650698
NR 53
TC 25
Z9 27
U1 0
U2 2
PU PUBLIC LIBRARY SCIENCE
PI SAN FRANCISCO
PA 1160 BATTERY STREET, STE 100, SAN FRANCISCO, CA 94111 USA
SN 1932-6203
EI 
J9 PLOS ONE
JI PLoS One
PD JUL 18
PY 2012
VL 7
IS 7
BP 
EP 
DI 10.1371/journal.pone.0040514
PG 10
WC Multidisciplinary Sciences
SC Science & Technology - Other Topics
GA 975YY
UT WOS:000306548900028
PM 22815755
DA 2024-01-16
ER

PT J
AU Huang, A
   Hogan, JW
   Istrail, S
   DeLong, A
   Katzenstein, DA
   Kantor, R
AF Huang, Austin
   Hogan, Joseph W.
   Istrail, Sorin
   DeLong, Allison
   Katzenstein, David A.
   Kantor, Rami
TI Global analysis of sequence diversity within HIV-1 subtypes across geographic regions
SO FUTURE VIROLOGY
LA English
DT Article
DE geography; HIV-1; pol gene sequences; protease; reverse transcriptase; subtyping
ID injecting drug-users; reverse-transcriptase; molecular epidemiology; antiretroviral therapy; resistance mutations; c epidemic; type-1; virus; identification; protease
AB Aims: HIV-1 sequence diversity can affect host immune responses and phenotypic characteristics such as antiretroviral drug resistance. Current HIV-1 sequence diversity classification uses phylogeny-based methods to identify subtypes and recombinants, which may overlook distinct subpopulations within subtypes. While local epidemic studies have characterized sequence-level clustering within subtypes using phylogeny, identification of new genotype-phenotype associations are based on mutational correlations at individual sequence positions. We perform a systematic, global analysis of position-specific pol gene sequence variation across geographic regions within HIV-1 subtypes to characterize subpopulation differences that may be missed by standard subtyping methods and sequence-level phylogenetic clustering analyses. Materials & methods: Analysis was performed on a large, globally diverse, cross-sectional pol sequence dataset. Sequences were partitioned into subtypes and geographic subpopulations within subtypes. For each subtype, we identified positions that varied according to geography using VESPA (viral epidemiology signature pattern analysis) to identify sequence signature differences and a likelihood ratio test adjusted for multiple comparisons to characterize differences in amino acid (AA) frequencies, including minority mutations. Synonymous nonsynonymous analysis program (SNAP) was used to explore the role of evolutionary selection witihin subtype C. Results: In 7693 protease (PR) and reverse transcriptase (RI) sequences from untreated patients in multiple geographic regions, 11 PR and 11 RT positions exhibited sequence signature differences within subtypes. Thirty six PR and 80 RI positions exhibited within-subtype geography-dependent differences in AA distributions, including minority mutations, at both conserved and variable loci. Among subtype C samples from India and South Africa, nine PR and nine PT positions had significantly different AA distributions, including one PR and five PT positions that differed in consensus AA between regions. A selection analysis of subtype C using SNAP demonstrated that estimated rates of nonsynonymous and synonymous mutations are consistent with the possibility of positive selection across geographic subpopulations within subtypes. Conclusion: We characterized systematic genotypic pol differences across geographic regions within subtypes that are not captured by the subtyping nomenclature. Awareness of such differences may improve the interpretation of future studies determining the phenotypic consequences of genetic backgrounds.
C1 [Huang, Austin; Istrail, Sorin] Brown Univ, Ctr Computat Mol Biol, Providence, RI 02912 USA.
   [Hogan, Joseph W.; DeLong, Allison] Brown Univ, Ctr Stat Sci, Providence, RI 02912 USA.
   [Katzenstein, David A.] Stanford Univ, Div Infect Dis, Stanford, CA 94305 USA.
   [Huang, Austin; Kantor, Rami] Brown Univ, Div Infect Dis, Providence, RI 02912 USA.
C3 Brown University; Brown University; Stanford University; Brown University
RP Kantor, R (通讯作者)，Miriam Hosp, RISE 154,164 Summit Ave, Providence, RI 02906 USA.
EM rkantor@brown.edu
FU NIH [R01AI66922, CFAR-P30AI042853, T32DA13911-10]
CR Abebe A, 2001, AIDS RES HUM RETROV, V17, P657, DOI 10.1089/088922201300119770
   Abebe A, 2000, AIDS RES HUM RETROV, V16, P1909, DOI 10.1089/08892220050195865
   Adwan G, 1999, AIDS RES HUM RETROV, V15, P679, DOI 10.1089/088922299310980
   Agresti A, 2013, CATEGORICAL DATA ANA, V0, P0
   [Anonymous], 2002, EXPT DESIGN DATA ANA, V0, P0, DOI DOI 10.1017/CBO9780511806384
   Bello G, 2008, AIDS, V22, P1993, DOI 10.1097/QAD.0b013e328315e0aa
   BENJAMINI Y, 1995, J R STAT SOC B, V57, P289, DOI 10.1111/j.2517-6161.1995.tb02031.x
   Benson DA, 1999, NUCLEIC ACIDS RES, V27, P12, DOI 10.1093/nar/27.1.12
   Boivin MJ, 2010, AIDS, V24, P1163, DOI 10.1097/QAD.0b013e3283389dcc
   Brenner BG, 2006, AIDS, V20, PF9, DOI 10.1097/01.aids.0000232228.88511.0b
   Brígido LFM, 2011, AIDS RES HUM RETROV, V27, P339, DOI 10.1089/aid.2010.0157
   Calazans A, 2005, J INFECT DIS, V191, P1961, DOI 10.1086/430002
   Castro-Nallar E, 2012, MOL PHYLOGENET EVOL, V62, P777, DOI 10.1016/j.ympev.2011.11.019
   Chan Philip A, 2009, HIV THERAPY, V3, P447, DOI 10.2217/HIV.09.30
   Véras NMC, 2011, AIDS RES HUM RETROV, V27, P1173, DOI 10.1089/aid.2010.0333
   Véras NMC, 2011, J GEN VIROL, V92, P1698, DOI 10.1099/vir.0.028951-0
   de Oliveira T, 2010, NATURE, V464, P673, DOI 10.1038/464673c
   de Oliveira T, 2010, PLOS ONE, V5, P0, DOI 10.1371/journal.pone.0009311
   Edgar RC, 2004, NUCLEIC ACIDS RES, V32, P1792, DOI 10.1093/nar/gkh340
   FRAHM N, 2002, HIV MOL IMMUNOLOGY 2, V0, P3
   Gao F, 2001, AIDS RES HUM RETROV, V17, P675, DOI 10.1089/088922201750236951
   Grossman Z, 2004, ANTIMICROB AGENTS CH, V48, P2159, DOI 10.1128/AAC.48.6.2159-2165.2004
   Guimaraes ML, 2009, RETROVIROLOGY, V6, P0, DOI 10.1186/1742-4690-6-39
   Hemelaar J, 2006, AIDS, V20, PW13, DOI 10.1097/01.aids.0000247564.73009.bc
   Johnson Victoria A, 2010, TOP HIV MED, V18, P156
   Just JJ, 1995, HUM IMMUNOL, V44, P156, DOI 10.1016/0198-8859(95)00034-8
   KALISH ML, 1995, AIDS, V9, P851, DOI 10.1097/00002030-199508000-00004
   Kalpana A, 2004, AIDS RES HUM RETROV, V20, P889, DOI 10.1089/0889222041725217
   Kanki PJ, 1999, J INFECT DIS, V179, P68, DOI 10.1086/314557
   Kantor R, 2005, PLOS MED, V2, P325, DOI 10.1371/journal.pmed.0020112
   Kaslow RA, 1996, NAT MED, V2, P405, DOI 10.1038/nm0496-405
   Kawashima Y, 2009, NATURE, V458, P641, DOI 10.1038/nature07746
   KORBER B, 1992, AIDS RES HUM RETROV, V8, P1549, DOI 10.1089/aid.1992.8.1549
   Korber B, 2000, COMPUTATIONAL ANAL H, V0, PP55, DOI 10.1007/B112102
   Kuiken C, 2002, COMPUTATIONAL EVOLUT, V0, P27
   KUIKEN CL, 1994, AIDS RES HUM RETROV, V10, P319, DOI 10.1089/aid.1994.10.319
   Land S, 2009, J VIROL METHODS, V159, P185, DOI 10.1016/j.jviromet.2009.03.016
   Mehta SR, 2011, INFECT GENET EVOL, V11, P975, DOI 10.1016/j.meegid.2011.03.009
   Meloni ST, 2004, J VIROL, V78, P12438, DOI 10.1128/JVI.78.22.12438-12445.2004
   MORGADO MG, 1994, AIDS RES HUM RETROV, V10, P569, DOI 10.1089/aid.1994.10.569
   Myers RE, 2005, BIOINFORMATICS, V21, P3535, DOI 10.1093/bioinformatics/bti569
   Neogi U, 2011, AIDS RES HUM RETROV, V27, P1249, DOI 10.1089/aid.2011.0078
   Neogi U, 2010, AIDS RES HUM RETROV, V26, P1097, DOI 10.1089/aid.2010.0092
   Novitsky V, 2007, AIDS RES HUM RETROV, V23, P868, DOI 10.1089/aid.2006.0298
   Ojesina AI, 2006, PLOS MED, V3, P2462, DOI 10.1371/journal.pmed.0030540
   OU CY, 1993, LANCET, V341, P1171, DOI 10.1016/0140-6736(93)91001-3
   OU CY, 1992, AIDS RES HUM RETROV, V8, P1471, DOI 10.1089/aid.1992.8.1471
   Paraskevis D, 2009, RETROVIROLOGY, V6, P0, DOI 10.1186/1742-4690-6-49
   Rhee SY, 2003, NUCLEIC ACIDS RES, V31, P298, DOI 10.1093/nar/gkg100
   Rodrigues R, 2006, VIRUS RES, V116, P201, DOI 10.1016/j.virusres.2005.10.004
   Seth P, 2010, INDIAN J VIROL, V21, P3, DOI 10.1007/s13337-010-0001-4
   Shafer RW, 2008, ANTIVIR THER, V13, P59
   Shankarappa R, 2001, J VIROL, V75, P10479, DOI 10.1128/JVI.75.21.10479-10487.2001
   SHANNON CE, 1948, BELL SYST TECH J, V27, P379, DOI 10.1002/j.1538-7305.1948.tb01338.x
   SMERALDI RS, 1988, HUM IMMUNOL, V22, P73, DOI 10.1016/0198-8859(88)90038-9
   SMERALDI RS, 1986, LANCET, V2, P1187
   Soares MA, 2003, AIDS, V17, P11, DOI 10.1097/00002030-200301030-00004
   Subbarao S, 1998, AIDS RES HUM RETROV, V14, P319, DOI 10.1089/aid.1998.14.319
   Taylor BS, 2008, NEW ENGL J MED, V358, P1590, DOI 10.1056/NEJMra0706737
   Tomiyama H, 1999, HUM IMMUNOL, V60, P177, DOI 10.1016/S0198-8859(98)00113-X
   Triques K, 1999, VIROLOGY, V259, P99, DOI 10.1006/viro.1999.9720
   Triques K, 2000, AIDS RES HUM RETROV, V16, P139, DOI 10.1089/088922200309485
   Vidal N, 2006, AIDS RES HUM RETROV, V22, P182, DOI 10.1089/aid.2006.22.182
   Yusim K, 2002, J VIROL, V76, P8757, DOI 10.1128/JVI.76.17.8757-8768.2002
NR 64
TC 11
Z9 12
U1 3
U2 7
PU FUTURE MEDICINE LTD
PI LONDON
PA UNITEC HOUSE, 3RD FLOOR, 2 ALBERT PLACE, FINCHLEY CENTRAL, LONDON, N3 1QB, ENGLAND
SN 1746-0794
EI 1746-0808
J9 FUTURE VIROL
JI Future Virol.
PD MAY 15
PY 2012
VL 7
IS 5
BP 505
EP 517
DI 10.2217/FVL.12.37
PG 13
WC Virology
SC Virology
GA 935WM
UT WOS:000303552900013
PM 22822410
DA 2024-01-16
ER

PT J
AU Lockman, S
   Hughes, M
   Sawe, F
   Zheng, Y
   McIntyre, J
   Chipato, T
   Asmelash, A
   Rassool, M
   Kimaiyo, S
   Shaffer, D
   Hosseinipour, M
   Mohapi, L
   Ssali, F
   Chibowa, M
   Amod, F
   Halvas, E
   Hogg, E
   Alston-Smith, B
   Smith, L
   Schooley, R
   Mellors, J
   Currier, J
AF Lockman, Shahin
   Hughes, Michael
   Sawe, Fred
   Zheng, Yu
   McIntyre, James
   Chipato, Tsungai
   Asmelash, Aida
   Rassool, Mohammed
   Kimaiyo, Sylvester
   Shaffer, Douglas
   Hosseinipour, Mina
   Mohapi, Lerato
   Ssali, Francis
   Chibowa, Margret
   Amod, Farida
   Halvas, Elias
   Hogg, Evelyn
   Alston-Smith, Beverly
   Smith, Laura
   Schooley, Robert
   Mellors, John
   Currier, Judith
TI Nevirapine- Versus Lopinavir/Ritonavir-Based Initial Therapy for HIV-1 Infection among Women in Africa: A Randomized Trial
SO PLOS MEDICINE
LA English
DT Article
ID early virological failure; antiretroviral therapy; south-africa; resistance; exposure
AB Background: Nevirapine (NVP) is widely used in antiretroviral treatment (ART) of HIV-1 globally. The primary objective of the AA5208/OCTANE trial was to compare the efficacy of NVP-based versus lopinavir/ritonavir (LPV/r)-based initial ART. Methods and Findings: In seven African countries (Botswana, Kenya, Malawi, South Africa, Uganda, Zambia, and Zimbabwe), 500 antiretroviral-naive HIV-infected women with CD4 < 200 cells/mm(3) were enrolled into a two-arm randomized trial to initiate open-label ART with tenofovir (TDF)/emtricitabine (FTC) once/day plus either NVP (n = 249) or LPV/r (n = 251) twice/day, and followed for >= 48 weeks. The primary endpoint was time from randomization to death or confirmed virologic failure ([VF]) (plasma HIV RNA < 1 log(10) below baseline 12 weeks after treatment initiation, or >= 400 copies/ml at or after 24 weeks), with comparison between treatments based on hazard ratios (HRs) in intention-to-treat analysis. Equivalence of randomized treatments was defined as finding the 95% CI for HR for virological failure or death in the range 0.5 to 2.0. Baseline characteristics were (median): age = 34 years, CD4 = 121 cells/mm(3), HIV RNA = 5.2 log(10)copies/ml. Median follow-up = 118 weeks; 29 (6%) women were lost to follow-up. 42 women (37 VFs, five deaths; 17%) in the NVP and 50 (43 VFs, seven deaths; 20%) in the LPV/r arm reached the primary endpoint (HR 0.85, 95% CI 0.56-1.29). During initial assigned treatment, 14% and 16% of women receiving NVP and LPV/r experienced grade 3/4 signs/symptoms and 26% and 22% experienced grade 3/4 laboratory abnormalities. However, 35 (14%) women discontinued NVP because of adverse events, most in the first 8 weeks, versus none for LPV/r (p < 0.001). VF, death, or permanent treatment discontinuation occurred in 80 (32%) of NVP and 54 (22%) of LPV/r arms (HR = 1.7, 95% CI 1.2-2.4), with the difference primarily due to more treatment discontinuation in the NVP arm. 13 (45%) of 29 women tested in the NVP versus six (15%) of 40 in the LPV/r arm had any drug resistance mutation at time of VF. Conclusions: Initial ART with NVP+TDF/FTC demonstrated equivalent virologic efficacy but higher rates of treatment discontinuation and new drug resistance compared with LPV/r+TDF/FTC in antiretroviral-naive women with CD4 < 200 cells/mm(3).
C1 [Lockman, Shahin] Brigham & Womens Hosp, Boston, MA 02115 USA.
   [Lockman, Shahin; Hughes, Michael; Zheng, Yu] Harvard Univ, Sch Publ Hlth, Boston, MA 02115 USA.
   [Lockman, Shahin; Asmelash, Aida] Botswana Harvard Sch Publ Hlth AIDS Initiat Partn, Gaborone, Botswana.
   [Sawe, Fred; Shaffer, Douglas] Kenya Govt Med Res Ctr, Walter Reed Project, Kericho, Kenya.
   [Sawe, Fred; Shaffer, Douglas] US Mil HIV Res Program, Kericho, Kenya.
   [McIntyre, James] Anova Hlth Inst, Johannesburg, South Africa.
   [Chipato, Tsungai] Univ Zimbabwe, Harare, Zimbabwe.
   [Rassool, Mohammed] Univ Witwatersrand, Johannesburg, South Africa.
   [Kimaiyo, Sylvester] Moi Univ, Fac Hlth Sci, Eldoret, Kenya.
   [Hosseinipour, Mina] Univ N Carolina Project, Kamuzu Cent Hosp, Lilongwe, Malawi.
   [Mohapi, Lerato] Chris Hani Baragwanath Hosp, Johannesburg, South Africa.
   [Ssali, Francis] Joint Clin Res Ctr, Kampala, Uganda.
   [Chibowa, Margret] Univ Alabama, Birmingham Ctr Infect Dis Res Zambia, Lusaka, Zambia.
   [Amod, Farida] Univ Kwazulu Natal, Durban, South Africa.
   [Halvas, Elias; Mellors, John] Univ Pittsburgh, Pittsburgh, PA USA.
   [Hogg, Evelyn] Social & Sci Syst, Silver Spring, MD USA.
   [Alston-Smith, Beverly] NIH, Bethesda, MD 20892 USA.
   [Smith, Laura] Frontier Sci & Technol Res Fdn Inc, Amherst, MA USA.
   [Schooley, Robert] Univ Calif San Diego, San Diego, CA 92103 USA.
   [Currier, Judith] Univ Calif Los Angeles, Los Angeles, CA USA.
C3 Harvard University; Brigham & Women's Hospital; Harvard University; Harvard T.H. Chan School of Public Health; Kenya Medical Research Institute; University of Zimbabwe; University of Witwatersrand; Moi University; Joint Clinic Research Center - United Arab Emirates; University of Kwazulu Natal; Pennsylvania Commonwealth System of Higher Education (PCSHE); University of Pittsburgh; Social & Scientific Systems; National Institutes of Health (NIH) - USA; Frontier Science Foundation; University of California System; University of California San Diego; University of California System; University of California Los Angeles
RP Lockman, S (通讯作者)，Brigham & Womens Hosp, 75 Francis St, Boston, MA 02115 USA.
EM slockman@hsph.harvard.edu
FU National Institute of Allergy and Infectious Diseases [U01AI068636, AI38838]; Statistical and Data Management Center [AI68634]; National Institute of Allergy and Infectious Diseases; General Clinical Research Center Units; National Center for Research; University of Zimbabwe, Parirenyatwa, Harare, Zimbabwe CRS (Site 30313) CTU Grant [U01AI069436]; WITS HIV Research Group, Johannesburg, South Africa (Site 11101) CTU Grant [U01 AI69463-03]; KMRI/Walter Reed Project Clinical Research Center; Kericho, Kenya (Site 12501) CTU Grant [IAAY1AI8374]; UNC Project; Kamuzu Central Hospital; Lilongwe (Site 12001) CTU Grant [5 U01 AI069518]; Soweto, South Africa ACTG CRS (Site 12301) CTU Grant [AI69453]; Moi University; Eldoret, Kenya CRS (Site 12601) [AACTG. 50.5208.07]; United States Military HIV Research Program; Centre for Infectious Disease Research, Kalingalinga; Lusaka, Zambia (Site 12801) CTU Grant [5U01AI069455-03, 3U01AI32775-13S5]; Botswana (Site 12701) CTU Grant [5U01AI069456-03]; JCRC, Kampala, Uganda (Site 12401) CTU Grant [AI-069501]; University of Natal, Durban, South Africa (11201) CTU Grant [AI69426]; Pharmaceutical Affairs Branch; SSS Ops; DAIDS; Abbott Speakers Bureau; Abbott Virology for educational presentations; Merck; Idenix Pharmaceuticals; Chimerix; RFS Pharmaceuticals; Panacos Pharmaceuticals; Abbott Laboratories; Glaxo-SmithKline; GlaxoSmithKline; Merck and Tibotec;  [K24 AI56933]
CR Ciaranello AL, 2011, AIDS, V25, P479, DOI 10.1097/QAD.0b013e3283428cbe
   Lapadula G, 2008, CLIN INFECT DIS, V46, P1127, DOI 10.1086/529394
   Lockman S, 2010, NEW ENGL J MED, V363, P1499, DOI 10.1056/NEJMoa0906626
   Marconi VC, 2008, CLIN INFECT DIS, V46, P1589, DOI 10.1086/587109
   Orrell C, 2009, ANTIVIR THER, V14, P523
   PETO R, 1976, BRIT J CANCER, V34, P585, DOI 10.1038/bjc.1976.220
   Reekie J, 2011, HIV MED, V12, P259, DOI 10.1111/j.1468-1293.2010.00877.x
   Rey D, 2009, J ANTIMICROB CHEMOTH, V63, P380, DOI 10.1093/jac/dkn471
   Soriano V, 2011, ANTIVIR THER, V16, P339, DOI 10.3851/IMP1745
   Wallis CL, 2011, AIDS RES TREAT, V2011, P0, DOI 10.1155/2011/769627
   Wallis CL, 2010, JAIDS-J ACQ IMM DEF, V53, P480, DOI 10.1097/QAI.0b013e3181bc478b
   WHO, 2010, ANTIRETROVIRAL THERAPY FOR HIV INFECTION IN ADULTS AND ADOLESCENTS: RECOMMENDATIONS FOR A PUBLIC HEALTH APPROACH, V0, P0
NR 12
TC 34
Z9 35
U1 0
U2 6
PU PUBLIC LIBRARY SCIENCE
PI SAN FRANCISCO
PA 1160 BATTERY STREET, STE 100, SAN FRANCISCO, CA 94111 USA
SN 1549-1676
EI 
J9 PLOS MED
JI PLos Med.
PD JUN 15
PY 2012
VL 9
IS 6
BP 
EP 
DI 10.1371/journal.pmed.1001236
PG 12
WC Medicine, General & Internal
SC General & Internal Medicine
GA 967ZH
UT WOS:000305946200009
PM 22719231
DA 2024-01-16
ER

PT J
AU El Annaz, H
   Recordon-Pinson, P
   Tagajdid, R
   Doblali, T
   Belefquih, B
   Oumakhir, S
   Sedrati, O
   Mrani, S
   Fleury, H
AF El Annaz, Hicham
   Recordon-Pinson, Patricia
   Tagajdid, Rida
   Doblali, Toufik
   Belefquih, Bouchra
   Oumakhir, Siham
   Sedrati, Omar
   Mrani, Saad
   Fleury, Herve
TI Drug Resistance Mutations in HIV Type 1 Isolates from Patients Failing Antiretroviral Therapy in Morocco
SO AIDS RESEARCH AND HUMAN RETROVIRUSES
LA English
DT Article
ID prevalence; failure; individuals; management; infection; genotypes; regimen; brazil
AB The emergence of viral-resistant strains is a major problem for the medical management of HIV-infected individuals. The aim of this study was to characterize viral subtypes and drug-resistance mutations (DRMs) in HIV-1 isolates from patients failing antiretroviral therapy (ART). A total of 45 HIV-1-infected patients failing ART were enrolled. The viral RT and Prot genes were amplified and sequenced to determine subtypes and potential DRMs. The subtype distribution was 74% subtype B, 11% subtype A, 9% CRF02-AG, 4% subtype G, and 2% subtype C. Virus samples from 34% of the patients had no DRM while 53%, 27%, and 2% of samples carried at least one DRM conferring resistance to drugs of one, two, or three classes, respectively. DRMs were observed in 50% of the patients infected with non-B strains. The prevalence of nucleoside transcriptase inhibitor (NRTI) mutations was 48%, M184V being largely predominant. The prevalence of nonnucleoside reverse transcriptase inhibitor (NNRTI) mutations was 13%, with K103N present in 57% of samples from NNRTIs-exposed patients. The prevalence of protease inhibitor (PI) mutations was 22%, with major mutations V82A and M46I seen in 16% and 11% of viruses from PI-exposed individuals, respectively. Our study shows the emergence of DRMs in HIV-1 isolates from Moroccan patients failing ART. Although not surprising, the data plead for longitudinal surveys of the dynamics of emergence of DRMs (with a focus on multidrug resistance) in treated patients and circulation of resistant HIV-1 strains in this country.
C1 [El Annaz, Hicham] Univ Mohammed V Souissi, Virol Lab, Hop Mil Instruct Mohammed V, Fac Med & Pharm, Rabat 10100, Morocco.
   [Recordon-Pinson, Patricia; Fleury, Herve] Univ Victor Segalen, WHO Accredited HIV Resistance, CNRS, Virol Lab,UMR5234, Bordeaux, France.
C3 Mohammed V University in Rabat; Ibn sina University Hospital Center of Rabat; Centre National de la Recherche Scientifique (CNRS); CNRS - National Institute for Biology (INSB); Universite de Bordeaux
RP El Annaz, H (通讯作者)，Univ Mohammed V Souissi, Virol Lab, Hop Mil Instruct Mohammed V, Fac Med & Pharm, Rabat 10100, Morocco.
EM hichamelannaz@yahoo.fr
FU CNRS UMR [5234]; Mohammed V University at Souissi
CR [Anonymous], 2010, GEN INT NUCL NUCL RE, V0, P0
   Blackham J, 2005, AIDS, V19, P487
   Cortez KJ, 2011, VIRUSES-BASEL, V3, P347, DOI 10.3390/v3040347
   Costagliola D, 2007, JAIDS-J ACQ IMM DEF, V46, P12
   Couto-Fernandez JC, 2005, MEM I OSWALDO CRUZ, V100, P73, DOI 10.1590/S0074-02762005000100014
   El Annaz H, 2011, AIDS RES HUM RETROV, V27, P917, DOI 10.1089/aid.2010.0284
   El Aouad R, 2009, EURO SURVEILL, V14, P0
   Gallego O, 2002, J CLIN MICROBIOL, V40, P3865, DOI 10.1128/JCM.40.10.3865-3866.2002
   da Silva MMG, 2010, BRAZ J INFECT DIS, V14, P495, DOI 10.1590/S1413-86702010000500012
   Gupta R, 2008, CLIN INFECT DIS, V47, P712, DOI 10.1086/590943
   Harrigan PR, 2005, J INFECT DIS, V191, P339, DOI 10.1086/427192
   Hosseinipour MC, 2009, AIDS, V23, P1127, DOI 10.1097/QAD.0b013e32832ac34e
   Khachani Imane, 2012, J INT ASSOC PHYSICIANS AIDS CARE (CHIC), V11, P47, DOI 10.1177/1545109710397891
   Kozal MJ, 2007, HIV CLIN TRIALS, V8, P357, DOI 10.1310/hct0806-357
   Loubiere S, 2008, ANTIVIR THER, V13, P241
   Marconi VC, 2008, CLIN INFECT DIS, V46, P1589, DOI 10.1086/587109
   Toledo PV, 2010, BRAZ J INFECT DIS, V14, P360, DOI 10.1590/S1413-86702010000400009
   Pillay D, 2005, J INFECT DIS, V192, P967, DOI 10.1086/432763
   Rhee SY, 2004, ANTIMICROB AGENTS CH, V48, P3122, DOI 10.1128/AAC.48.8.3122-3126.2004
   Richman DD, 2004, AIDS, V18, P1393, DOI 10.1097/01.aids.0000131310.52526.c7
   Riddler SA, 2008, NEW ENGL J MED, V358, P2095, DOI 10.1056/NEJMoa074609
   Salustiano Cavalcanti AM, 2007, MEM I OSWALDO CRUZ, V102, P785, DOI 10.1590/S0074-02762007005000109
   Sukasem C, 2007, J CHEMOTHERAPY, V19, P528, DOI 10.1179/joc.2007.19.5.528
   Tamalet C, 2003, AIDS, V17, P2383, DOI 10.1097/00002030-200311070-00014
   Tozzi V, 2006, ANTIVIR THER, V11, P553
   Vella S, 2005, CLIN INFECT DIS, V41, PS239, DOI 10.1086/430784
   Volberding PA, 2010, LANCET, V376, P49, DOI 10.1016/S0140-6736(10)60676-9
   Weidle PJ, 2002, LANCET, V360, P34, DOI 10.1016/S0140-6736(02)09330-3
   Westin MR, 2011, AIDS RES HUM RETROV, V27, P981, DOI 10.1089/aid.2010.0260
   Zazzi M, 2006, ANTIVIR THER, V11, P0
NR 30
TC 7
Z9 8
U1 0
U2 0
PU MARY ANN LIEBERT, INC
PI NEW ROCHELLE
PA 140 HUGUENOT STREET, 3RD FL, NEW ROCHELLE, NY 10801 USA
SN 0889-2229
EI 1931-8405
J9 AIDS RES HUM RETROV
JI Aids Res. Hum. Retrovir.
PD AUG 15
PY 2012
VL 28
IS 8
BP 944
EP 948
DI 10.1089/aid.2011.0278
PG 5
WC Immunology; Infectious Diseases; Virology
SC Immunology; Infectious Diseases; Virology
GA 977SA
UT WOS:000306683600031
PM 21919803
DA 2024-01-16
ER

PT J
AU Turner, D
   Amit, S
   Chalom, S
   Penn, O
   Pupko, T
   Katchman, E
   Matus, N
   Tellio, H
   Katzir, M
   Avidor, B
AF Turner, D.
   Amit, S.
   Chalom, S.
   Penn, O.
   Pupko, T.
   Katchman, E.
   Matus, N.
   Tellio, H.
   Katzir, M.
   Avidor, B.
TI Emergence of an HIV-1 cluster harbouring the major protease L90M mutation among treatment-naive patients in Tel Aviv, Israel
SO HIV MEDICINE
LA English
DT Article
DE HIV; drug resistance transmission; protease inhibitor L90M mutation
ID immunodeficiency-virus type-1; drug-resistance; maximum-likelihood; infection; therapy; phylogeny; algorithm; men; sex; dna
AB Objective Drug resistance-associated mutations (DRMs) among HIV-1 treatment-naive patients have increased in recent years. Their incidence and prevalence in various exposure risk categories (ERCs) were evaluated. Design Plasma samples of HIV-1 treatment-naive patients diagnosed between 2001 and 2009 at the Tel Aviv Medical Center were screened for DRMs. Methods Samples obtained from patients following the HIV diagnosis were analysed retrospectively. Genotyping was carried out using the Trugene HIV-1 genotype kit (Siemens, Berkeley, CA, USA). Phylogenetic relationships among viral sequences were estimated using the maximum likelihood method. Results Thirty-eight of the 266 analysed sequences (14.3%) had DRMs, all occurring exclusively in the group of men who have sex with men (MSM). The rate of DRMs has constantly risen, reaching a peak of 21.9% in 2009. Notably, protease inhibitor (PI) DRMs became the most frequent DRMs in 2009. Phylogenetic analysis showed a tight cluster comprising 13 of 14 viruses harbouring the L90M major PI resistance mutation, suggesting a single infection source. Conclusion There was an unexpectedly high rate of the major L90M PI resistance mutation in the MSM group. The clustered transmission of this mutation might be related to a high-risk sexual behaviour. Added to nonnucleoside reverse transcriptase inhibitor and nucleoside reverse transcriptase inhibitor resistance mutations, such a PI mutation may limit future therapeutic options for this particular patient population.
C1 [Turner, D.; Amit, S.; Chalom, S.; Katchman, E.; Matus, N.; Tellio, H.; Katzir, M.; Avidor, B.] Tel Aviv Sourasky Med Ctr, Crusaid Kobler AIDS Ctr, IL-64239 Tel Aviv, Israel.
   [Penn, O.; Pupko, T.] Tel Aviv Univ, George S Wise Fac Life Sci, Dept Cell Res & Immunol, Ramat Aviv, Israel.
   [Pupko, T.] Natl Evolutionary Synth Ctr NESCent, Durham, NC USA.
   [Avidor, B.] Tel Aviv Sourasky Med Ctr, Lab Viruses & Mol Biol, IL-64239 Tel Aviv, Israel.
C3 Tel Aviv University; Sackler Faculty of Medicine; Tel Aviv Sourasky Medical Center; Tel Aviv University; The National Evolutionary Synthesis Center; Tel Aviv University; Sackler Faculty of Medicine; Tel Aviv Sourasky Medical Center
RP Turner, D (通讯作者)，Tel Aviv Sourasky Med Ctr, Crusaid Kobler AIDS Ctr, 6 Weizman St, IL-64239 Tel Aviv, Israel.
EM dan.turner@tasmc.health.gov.il
FU Israel Science Foundation [878/09]; National Evolutionary Synthesis Center (NESCent; NSF) [EF-0905606]
CR Bennett DE, 2009, PLOS ONE, V4, P0, DOI 10.1371/journal.pone.0004724
   Boulos D, 2006, CAN COMMUN DIS REP, V32, P165
   Brenner BG, 2008, AIDS, V22, P2509, DOI 10.1097/QAD.0b013e3283121c90
   Chemtob D, 2004, INT J STD AIDS, V15, P691, DOI 10.1258/0956462041944321
   FELSENSTEIN J, 1981, J MOL EVOL, V17, P368, DOI 10.1007/BF01734359
   FELSENSTEIN J, 1985, EVOLUTION, V39, P783, DOI 10.1111/j.1558-5646.1985.tb00420.x
   Fisher M, 2007, AIDS, V21, P2309, DOI 10.1097/QAD.0b013e3282ef9fed
   Guindon S, 2005, NUCLEIC ACIDS RES, V33, PW557, DOI 10.1093/nar/gki352
   Guindon S, 2003, SYST BIOL, V52, P696, DOI 10.1080/10635150390235520
   Hance AJ, 2001, J VIROL, V75, P6410, DOI 10.1128/JVI.75.14.6410-6417.2001
   Harrison L, 2010, AIDS, V24, P1917, DOI 10.1097/QAD.0b013e32833c1d93
   HASEGAWA M, 1985, J MOL EVOL, V22, P160, DOI 10.1007/BF02101694
   Katoh K, 2005, NUCLEIC ACIDS RES, V33, P511, DOI 10.1093/nar/gki198
   Kim D, 2010, 7 C RETR OPP INF SAN, V0, P0
   Levy I, 2011, CLIN INFECT DIS, V52, P1363, DOI 10.1093/cid/cir244
   Little SJ, 2004, ANTIVIR THER, V9, P0
   Little SJ, 2008, J VIROL, V82, P5510, DOI 10.1128/JVI.02579-07
   Marcus U, 2006, EURO SURVEILL, V11, P9, DOI 10.2807/esm.11.09.00645-en
   Pingen M, 2010, ANTIVIR THER, V15, P0
   Ross LL, 2010, ANTIVIR THER, V15, P0
   Truong HM, 2010, ANTIVIR THER, V15, P0
   Turner D, 2004, ANTIVIR THER, V9, P301
   Turner D, 2004, JAIDS-J ACQ IMM DEF, V37, P1627, DOI 10.1097/00126334-200412150-00017
   van Maarseveen NM, 2006, JAIDS-J ACQ IMM DEF, V42, P162, DOI 10.1097/01.qai.0000219787.65915.56
   Yerly S, 2009, AIDS, V23, P1415, DOI 10.1097/QAD.0b013e32832d40ad
NR 25
TC 10
Z9 10
U1 0
U2 3
PU WILEY
PI HOBOKEN
PA 111 RIVER ST, HOBOKEN 07030-5774, NJ USA
SN 1464-2662
EI 1468-1293
J9 HIV MED
JI HIV Med.
PD APR 15
PY 2012
VL 13
IS 4
BP 202
EP 206
DI 10.1111/j.1468-1293.2011.00960.x
PG 5
WC Infectious Diseases
SC Infectious Diseases
GA 902PZ
UT WOS:000301051700002
PM 22093289
DA 2024-01-16
ER

PT J
AU Myers, JE
   Taylor, BS
   Fermín, RAR
   Reyes, EV
   Vaughan, C
   José, L
   Javier, C
   Estévez, RF
   Cabral, YD
   Batista, A
   Lie, Y
   Coakley, E
   Hammer, SM
   Brudney, K
AF Myers, Julie E.
   Taylor, Barbara S.
   Fermin, Rita A. Rojas
   Reyes, Emily Virginia
   Vaughan, Catherine
   Jose, Lina
   Javier, Carmen
   Estevez, Ramona Franco
   Cabral, Yeycy Donastorg
   Batista, Arelis
   Lie, Yolanda
   Coakley, Eoin
   Hammer, Scott M.
   Brudney, Karen
TI Transmitted Drug Resistance Among Antiretroviral-Naive Patients with Established HIV Type 1 Infection in Santo Domingo, Dominican Republic and Review of the Latin American and Caribbean Literature
SO AIDS RESEARCH AND HUMAN RETROVIRUSES
LA English
DT Review
ID diagnosed individuals; nevirapine exposure; brazilian network; prevalence; surveillance; mutations; epidemiology; city
AB Emergence of HIV resistance is a concerning consequence of global scale-up of antiretroviral therapy (ART). To date, there is no published information about HIV resistance from the Dominican Republic. The study's aim was to determine the prevalence of transmitted drug resistance (TDR) to reverse transcriptase and protease inhibitors in a sample of chronically HIV-1-infected patients in one clinic in Santo Domingo. The data are presented in the context of a review of the TDR literature from Latin America and the Caribbean. Genotype testing was successfully performed on 103 treatment-naive adults planning to initiate antiretroviral therapy; the World Health Organization (WHO) list of surveillance drug resistance mutations (SDRM) was used to determine the presence of TDR mutations. WHO SDRM were identified in eight patients (7.8%); none had received sdNVP. There were no significant differences in epidemiologic or clinical variables between those with or without WHO SDRM. The prevalence of WHO SDRM was 1.0% and 6.8% for nucleoside reverse transcriptase inhibitors and nonnucleoside reverse transcriptase inhibitors, respectively. No WHO SDRMs for protease inhibitors were identified. Among 12 studies of TDR in the region with a sample size of at least 100 subjects, the reported prevalence of SDRM ranged from 2.8% to 8.1%. The most commonly identified SDRM was K103N. This information adds to our understanding of the epidemiology of TDR in the region and the possible role such mutations could play in undermining first-line treatment. Ongoing surveillance is clearly needed to better understand the TDR phenomenon in the Caribbean.
C1 [Myers, Julie E.; Taylor, Barbara S.; Hammer, Scott M.; Brudney, Karen] Columbia Univ, Med Ctr, Div Infect Dis, New York, NY 10032 USA.
   [Myers, Julie E.; Hammer, Scott M.] Columbia Univ, Mailman Sch Publ Hlth, Dept Epidemiol, New York, NY 10032 USA.
   [Taylor, Barbara S.] Univ Texas Hlth Sci Ctr San Antonio, Div Infect Dis, San Antonio, TX 78229 USA.
   [Fermin, Rita A. Rojas; Reyes, Emily Virginia; Vaughan, Catherine] Dominican HIV AIDS Cohort Study, Santo Domingo, Dominican Rep.
   [Jose, Lina; Javier, Carmen; Estevez, Ramona Franco] Inst Dermatol & Cirugia Piel, HIV Care Unit, Santo Domingo, Dominican Rep.
   [Cabral, Yeycy Donastorg] Inst Dermatol & Cirugia Piel, HIV Vaccine Trials Unit, Santo Domingo, Dominican Rep.
   [Batista, Arelis] Direcc Gen Control Infecc Transmis Sexual & SIDA, Santo Domingo, Dominican Rep.
   [Lie, Yolanda; Coakley, Eoin] Monogram Biosci Inc, San Francisco, CA USA.
C3 Columbia University; Columbia University; University of Texas System; University of Texas Health Science Center at San Antonio; Monogram Biosciences Inc.
RP Myers, JE (通讯作者)，Columbia Univ, Med Ctr, Div Infect Dis, 630 W 168th St,PH8-876, New York, NY 10032 USA.
EM jem2200@columbia.edu
FU National Institutes of Health (NIH) [T32 AI049821-09, T32 A149821-06]; NIH K23 Career Development Award [7K23AI081538];  [AI069470];  [RR024156]
CR [Anonymous], 2010, UN ACC SCAL PRIOR HI, V0, P0
   Barreto CC, 2006, JAIDS-J ACQ IMM DEF, V41, P338
   Bennett DE, 2008, ANTIVIR THER, V13, P1
   Bennett DE, 2009, PLOS ONE, V4, P0, DOI 10.1371/journal.pone.0004724
   Bhat M, 2009, EMERG INFECT DIS, V15, P285, DOI 10.3201/eid1502.080609
   Booth CL, 2007, J ANTIMICROB CHEMOTH, V59, P1047, DOI 10.1093/jac/dkm082
   Booth CL, 2007, J ANTIMICROB CHEMOTH, V59, P517, DOI 10.1093/jac/dkl501
   Brindeiro RM, 2003, AIDS, V17, P1063, DOI 10.1097/00002030-200305020-00016
   DiazGranados CA, 2010, INT J INFECT DIS, V14, PE298, DOI 10.1016/j.ijid.2009.05.006
   Dilernia DA, 2007, AIDS, V21, P1355, DOI 10.1097/QAD.0b013e3280b07db1
   FAghokeng A, 2009, ANTIVIR THER, V14, P401
   Geretti AM, 2007, CURR OPIN INFECT DIS, V20, P22, DOI 10.1097/QCO.0b013e328013caff
   Gonsalez CR, 2007, VIRUS RES, V129, P87, DOI 10.1016/j.virusres.2007.06.021
   Haidara A, 2010, HIV MED, V11, P404, DOI 10.1111/j.1468-1293.2009.00806.x
   Hamers R, 2011, 18 CROI FEBR 28 MARC, V0, P0
   Inocencio LA, 2009, J INT AIDS SOC, V12, P0, DOI 10.1186/1758-2652-12-20
   Jain V, 2011, J INFECT DIS, V203, P1174, DOI 10.1093/infdis/jiq167
   Kim D, 2010, 17 CROI FEBR 16 19 S, V0, P0
   Lama JR, 2006, JAIDS-J ACQ IMM DEF, V42, P501, DOI 10.1097/01.qai.0000221677.29693.dd
   Little SJ, 2006, ANTIVIR THER, V11, P0
   Lloyd B, 2008, AIDS RES HUM RETROV, V24, P529, DOI 10.1089/aid.2007.0172
   Lockman S, 2010, NEW ENGL J MED, V363, P1499, DOI 10.1056/NEJMoa0906626
   Miller M, 2008, STAPHYLOCOCCUS AUREU, V0, P0
   Murillo W, 2010, J CLIN VIROL, V49, P239, DOI 10.1016/j.jcv.2010.03.013
   Ndembi N, 2011, AIDS, V25, P905, DOI 10.1097/QAD.0b013e328346260f
   Palumbo P, 2010, NEW ENGL J MED, V363, P1510, DOI 10.1056/NEJMoa1000931
   Pérez L, 2007, AIDS RES HUM RETROV, V23, P407, DOI 10.1089/aid.2006.0155
   Price MA, 2011, AIDS RES HUM RETROV, V27, P5, DOI 10.1089/aid.2010.0030
   Rodrigues R, 2006, VIRUS RES, V116, P201, DOI 10.1016/j.virusres.2005.10.004
   Ross L, 2007, HIV CLIN TRIALS, V8, P1, DOI 10.1310/hct0801-1
   Shet A, 2006, JAIDS-J ACQ IMM DEF, V41, P439, DOI 10.1097/01.qai.0000219290.49152.6a
   Smith D, 2007, CLIN INFECT DIS, V44, P456, DOI 10.1086/510748
   Sprinz E, 2009, AIDS RES HUM RETROV, V25, P861, DOI 10.1089/aid.2009.0012
   Taiwo Babafemi O, 2007, J INT ASSOC PHYSICIANS AIDS CARE (CHIC), V6, P188, DOI 10.1177/1545109707300683
   Thao Vu Le T, 2011, 18 CROI FEBR 28 MARC, V0, P0
   Turner D, 2004, JAIDS-J ACQ IMM DEF, V37, P1627, DOI 10.1097/00126334-200412150-00017
   Weinstock HS, 2004, J INFECT DIS, V189, P2174, DOI 10.1086/420789
   World Health Organization, 2003, GUIDELINES SURVEILLA, V0, P0
   World Health Organization, 2010, HIV DRUG RES EARL WA, V0, P0
   Yang Cm Nguyen BD, 2011, 18 CROI FEBR 28 MARC, V0, P0
NR 42
TC 21
Z9 22
U1 0
U2 6
PU MARY ANN LIEBERT, INC
PI NEW ROCHELLE
PA 140 HUGUENOT STREET, 3RD FL, NEW ROCHELLE, NY 10801 USA
SN 0889-2229
EI 1931-8405
J9 AIDS RES HUM RETROV
JI Aids Res. Hum. Retrovir.
PD JUL 15
PY 2012
VL 28
IS 7
BP 667
EP 674
DI 10.1089/aid.2010.0355
PG 8
WC Immunology; Infectious Diseases; Virology
SC Immunology; Infectious Diseases; Virology
GA 966BF
UT WOS:000305810900006
PM 21851324
DA 2024-01-16
ER

PT J
AU Quashie, PK
   Sloan, RD
   Wainberg, MA
AF Quashie, Peter K.
   Sloan, Richard D.
   Wainberg, Mark A.
TI Novel therapeutic strategies targeting HIV integrase
SO BMC MEDICINE
LA English
DT Review
DE crystal structure; dolutegravir; HIV integrase; mutations; new drugs; raltegravir; resistance
ID virus type-1 integrase; treatment-experienced patients; strand transfer inhibitors; reverse-transcriptase; resistance mutations; catalytic domain; treatment-naive; subtype b; in-vitro; dolutegravir s/gsk1349572
AB Integration of the viral genome into host cell chromatin is a pivotal and unique step in the replication cycle of retroviruses, including HIV. Inhibiting HIV replication by specifically blocking the viral integrase enzyme that mediates this step is an obvious and attractive therapeutic strategy. After concerted efforts, the first viable integrase inhibitors were developed in the early 2000s, ultimately leading to the clinical licensure of the first integrase strand transfer inhibitor, raltegravir. Similarly structured compounds and derivative second generation integrase strand transfer inhibitors, such as elvitegravir and dolutegravir, are now in various stages of clinical development. Furthermore, other mechanisms aimed at the inhibition of viral integration are being explored in numerous preclinical studies, which include inhibition of 3' processing and chromatin targeting. The development of new clinically useful compounds will be aided by the characterization of the retroviral intasome crystal structure. This review considers the history of the clinical development of HIV integrase inhibitors, the development of antiviral drug resistance and the need for new antiviral compounds.
C1 [Quashie, Peter K.; Sloan, Richard D.; Wainberg, Mark A.] McGill Univ, Lady Davis Inst, AIDS Ctr, Montreal, PQ, Canada.
   [Quashie, Peter K.; Wainberg, Mark A.] McGill Univ, Div Expt Med, Montreal, PQ, Canada.
   [Wainberg, Mark A.] McGill Univ, Dept Microbiol & Immunol, Montreal, PQ, Canada.
C3 Lady Davis Institute; McGill University; McGill University; McGill University
RP Wainberg, MA (通讯作者)，McGill Univ, Lady Davis Inst, AIDS Ctr, Montreal, PQ, Canada.
EM mark.wainberg@mcgill.ca
FU Canadian Institutes of Health Research (CIHR); Canadian Association for HIV Research (CAHR); CAHR/CIHR; CIHR Canadian HIV Trials Network (CTN)
CR Al-Mawsawi LQ, 2008, EXPERT OPIN EMERG DR, V13, P213, DOI 10.1517/14728214.13.2.213
   [Anonymous], 2009, AIDS ALERT, V24, P106
   [Anonymous], 1900, PATENT NO. 9950245, V0, P0
   Aslanyan S, 2011, 51 INT C ANT CHEM 20, V0, P0
   Bar-Magen T, 2010, AIDS, V24, P2171, DOI 10.1097/QAD.0b013e32833cf265
   Bar-Magen T, 2010, J VIROL, V84, P9210, DOI 10.1128/JVI.01164-10
   Bar-Magen T, 2009, RETROVIROLOGY, V6, P0, DOI 10.1186/1742-4690-6-103
   Blanco JL, 2011, J INFECT DIS, V203, P1204, DOI 10.1093/infdis/jir025
   Brenner BG, 2011, J MED VIROL, V83, P751, DOI 10.1002/jmv.22047
   Brigo A, 2005, MED CHEM, V1, P263, DOI 10.2174/1573406053765440
   Buzon MJ, 2011, J VIROL, V85, P9646, DOI 10.1128/JVI.05327-11
   Canducci F, 2011, CLIN MICROBIOL INFEC, V17, P928, DOI 10.1111/j.1469-0691.2010.03375.x
   Canducci F, 2009, AIDS, V23, P455, DOI 10.1097/QAD.0b013e328323da60
   Cherepanov P, 2011, CURR OPIN STRUC BIOL, V21, P249, DOI 10.1016/j.sbi.2010.12.005
   Christ F, 2010, NAT CHEM BIOL, V6, P442, DOI 10.1038/nchembio.370
   Coffin JM, 1997, RETROVIRUSES, V0, P0
   Cooper DA, 2008, NEW ENGL J MED, V359, P355, DOI 10.1056/NEJMoa0708978
   De Luca L, 2011, MINI-REV MED CHEM, V11, P714, DOI 10.2174/138955711796268787
   De Luca L, 2011, CHEMMEDCHEM, V6, P1184, DOI 10.1002/cmdc.201100071
   De Luca L, 2010, BIOORGAN MED CHEM, V18, P7515, DOI 10.1016/j.bmc.2010.08.051
   de Soultrait VR, 2003, CURR MED CHEM, V10, P1765
   DeJesus E, 2006, JAIDS-J ACQ IMM DEF, V43, P1, DOI 10.1097/01.qai.0000233308.82860.2f
   Delelis O, 2009, NUCLEIC ACIDS RES, V37, P1193, DOI 10.1093/nar/gkn1050
   Di Santo R, 2011, CURR MED CHEM, V18, P3335, DOI 10.2174/092986711796504619
   Dicker IB, 2008, J BIOL CHEM, V283, P23599, DOI 10.1074/jbc.M804213200
   Donahue DA, 2010, ANTIMICROB AGENTS CH, V54, P1047, DOI 10.1128/AAC.01537-09
   DYDA F, 1994, SCIENCE, V266, P1981, DOI 10.1126/science.7801124
   Egbertson MS, 2011, ANTIVIRAL DRUGS: FROM BASIC DISCOVERY THROUGH CLINICAL TRIALS, V0, P163
   Eron J, 2010, J INT AIDS SOC S4, V13, P0
   Eron JJ, 2010, LANCET, V375, P396, DOI 10.1016/S0140-6736(09)62041-9
   Eron JJ, 2011, LANCET INFECT DIS, V11, P907, DOI 10.1016/S1473-3099(11)70196-7
   Fenvvick C, 2011, 51 INT C ANT CHEM 20, V0, P0
   Garrido C, 2011, ANTIVIR RES, V90, P164, DOI 10.1016/j.antiviral.2011.03.178
   Garrido Carolina, 2008, ENFERM INFECC MICROBIOL CLIN, V26 Suppl 12, P40
   Goethals O, 2008, J VIROL, V82, P10366, DOI 10.1128/JVI.00470-08
   Goethals O, 2011, ANTIVIR RES, V91, P167, DOI 10.1016/j.antiviral.2011.05.011
   Goldgur Y, 1999, P NATL ACAD SCI USA, V96, P13040, DOI 10.1073/pnas.96.23.13040
   Grinsztejn B, 2007, LANCET, V369, P1261, DOI 10.1016/S0140-6736(07)60597-2
   Gupta SP, 2003, CURR MED CHEM, V10, P1779, DOI 10.2174/0929867033456972
   Hall LH, 2004, CHEM BIODIVERS, V1, P183, DOI 10.1002/cbdv.200490010
   Hare S, 2011, MOL PHARMACOL, V80, P565, DOI 10.1124/mol.111.073189
   Hare S, 2010, P NATL ACAD SCI USA, V107, P20057, DOI 10.1073/pnas.1010246107
   Hare S, 2010, NATURE, V464, P232, DOI 10.1038/nature08784
   Hare S, 2009, PLOS PATHOG, V5, P0, DOI 10.1371/journal.ppat.1000515
   Hazuda D, 2009, ANNU REV PHARMACOL, V49, P377, DOI 10.1146/annurev.pharmtox.011008.145553
   Hazuda DJ, 2000, SCIENCE, V287, P646, DOI 10.1126/science.287.5453.646
   Hightower KE, 2011, ANTIMICROB AGENTS CH, V55, P4552, DOI 10.1128/AAC.00157-11
   Hu ZX, 2010, JAIDS-J ACQ IMM DEF, V55, P148, DOI 10.1097/QAI.0b013e3181e9a87a
   JENKINS TM, 1995, P NATL ACAD SCI USA, V92, P6057, DOI 10.1073/pnas.92.13.6057
   Jenkins TM, 1996, J BIOL CHEM, V271, P7712, DOI 10.1074/jbc.271.13.7712
   Jing Naijie, 2001, CURRENT DRUG TARGETS - INFECTIOUS DISORDERS, V1, P79, DOI 10.2174/1568005013343173
   Johnson BC, 2012, ANTIMICROB AGENTS CH, V56, P411, DOI 10.1128/AAC.05292-11
   Johnson TW, 2011, J MED CHEM, V54, P3393, DOI 10.1021/jm200208d
   Johnson Victoria A, 2010, TOP HIV MED, V18, P156
   Kessl JJ, 2011, NUCLEIC ACIDS RES, V39, P9009, DOI 10.1093/nar/gkr581
   Klibanov OM, 2009, CURR OPIN INVEST DR, V10, P190
   Kobayashi M, 2011, ANTIMICROB AGENTS CH, V55, P813, DOI 10.1128/AAC.01209-10
   Krishnan L, 2010, P NATL ACAD SCI USA, V107, P15910, DOI 10.1073/pnas.1002346107
   Lanzafame M, 2010, J ANTIMICROB CHEMOTH, V65, P595, DOI 10.1093/jac/dkp488
   Li XA, 2011, VIROLOGY, V411, P194, DOI 10.1016/j.virol.2010.12.008
   Liao CZ, 2010, FUTURE MED CHEM, V2, P1123, DOI 10.4155/FMC.10.193
   Liu Q, 2011, BMC BIOINFORMATICS, V12, P0, DOI 10.1186/1471-2105-12-294
   Loizidou EZ, 2009, BIOCHEMISTRY-US, V48, P4, DOI 10.1021/bi8019349
   Madlala P, 2011, AIDS, V25, P1711, DOI 10.1097/QAD.0b013e328349c693
   Maertens GN, 2010, NATURE, V468, P326, DOI 10.1038/nature09517
   Malet I, 2008, ANTIMICROB AGENTS CH, V52, P1351, DOI 10.1128/AAC.01228-07
   Malet I, 2011, J ANTIMICROB CHEMOTH, V66, P2827, DOI 10.1093/jac/dkr389
   Malet I, 2011, J ANTIMICROB CHEMOTH, V66, P1481, DOI 10.1093/jac/dkr152
   Marchand C, 2002, J BIOL CHEM, V277, P12596, DOI 10.1074/jbc.M110758200
   Markowitz M, 2007, JAIDS-J ACQ IMM DEF, V46, P125, DOI 10.1097/QAI.0b013e318157131c
   Mathias AA, 2009, CLIN PHARMACOL THER, V85, P64, DOI 10.1038/clpt.2008.168
   Maurin C, 2003, CURR MED CHEM, V10, P1795, DOI 10.2174/0929867033456981
   McColl DJ, 2010, ANTIVIR RES, V85, P101, DOI 10.1016/j.antiviral.2009.11.004
   McNeely M, 2011, J MOL BIOL, V410, P811, DOI 10.1016/j.jmb.2011.03.073
   Meehan AM, 2011, J VIROL, V85, P3570, DOI 10.1128/JVI.01295-10
   Métifiot M, 2011, ANTIMICROB AGENTS CH, V55, P5127, DOI 10.1128/AAC.05288-11
   Métifiot M, 2011, AIDS, V25, P1175, DOI 10.1097/QAD.0b013e3283473599
   Min S, 2011, AIDS, V25, P1737, DOI 10.1097/QAD.0b013e32834a1dd9
   Min S, 2010, ANTIMICROB AGENTS CH, V54, P254, DOI 10.1128/AAC.00842-09
   Muraglia E, 2008, J MED CHEM, V51, P861, DOI 10.1021/jm701164t
   Nagasawa JY, 2011, BIOORG MED CHEM LETT, V21, P760, DOI 10.1016/j.bmcl.2010.11.108
   Pace P, 2007, J MED CHEM, V50, P2225, DOI 10.1021/jm070027u
   Pandey KK, 2010, BIOCHEMISTRY-US, V49, P8376, DOI 10.1021/bi100514s
   Quashie PK, 2012, J VIROL, V86, P2696, DOI 10.1128/JVI.06591-11
   Ramanathan S, 2011, CLIN PHARMACOKINET, V50, P229, DOI 10.2165/11584570-000000000-00000
   Reinke R, 2002, ANTIMICROB AGENTS CH, V46, P3301, DOI 10.1128/AAC.46.10.3301-3303.2002
   ROCKSTROH J, 2010, J INT AIDS SOC S4, V13, P0
   Rosemond MJC, 2004, CHEM-BIOL INTERACT, V147, P129, DOI 10.1016/j.cbi.2003.12.001
   Sato M, 2006, J MED CHEM, V49, P1506, DOI 10.1021/jm0600139
   Seegulam ME, 2011, ANTIMICROB AGENTS CH, V55, P2011, DOI 10.1128/AAC.01413-10
   Shimura K, 2008, J VIROL, V82, P764, DOI 10.1128/JVI.01534-07
   Shionogi & Co Ltd, 1999, AIDS PATIENT CARE ST, V0, Patent No. 99/50245
   Singh SB, 2001, J NAT PROD, V64, P874, DOI 10.1021/np000632z
   Sloan RD, 2011, RETROVIROLOGY, V8, P0, DOI 10.1186/1742-4690-8-52
   Sluis-Cremer N, 2002, EUR J BIOCHEM, V269, P5103, DOI 10.1046/j.1432-1033.2002.03216.x
   Steigbigel RT, 2010, CLIN INFECT DIS, V50, P605, DOI 10.1086/650002
   Taiwo B, 2011, AIDS, V25, P2113, DOI 10.1097/QAD.0b013e32834bbaa9
   Tang J, 2011, ACS MED CHEM LETT, V2, P63, DOI 10.1021/ml1002162
   Telvekar VN, 2011, CHEM BIOL DRUG DES, V78, P150, DOI 10.1111/j.1747-0285.2011.01130.x
   Terreni M, 2010, RETROVIROLOGY, V7, P0, DOI 10.1186/1742-4690-7-18
   Toropova AP, 2011, CHEM BIOL DRUG DES, V77, P343, DOI 10.1111/j.1747-0285.2011.01109.x
   UNDERWOOD M, 2009, 5 INT AIDS SOC C HIV, V0, P0
   Van Maele B, 2006, TRENDS BIOCHEM SCI, V31, P98, DOI 10.1016/j.tibs.2005.12.002
   Van Wesenbeeck L, 2011, ANTIMICROB AGENTS CH, V55, P321, DOI 10.1128/AAC.01733-09
   Vispo E, 2010, HIV CLIN TRIALS, V11, P197, DOI 10.1310/hct1104-197
   Wai JS, 2007, BIOORG MED CHEM LETT, V17, P5595, DOI 10.1016/j.bmcl.2007.07.092
   Wang ZQ, 2010, BIOORGAN MED CHEM, V18, P4202, DOI 10.1016/j.bmc.2010.05.004
   Wenning LA, 1900, V53, V0, P2852
   Yoshinaga Y, 2010, INT HIV HEP VIR DRUG, V0, P0
   Zamborlini A, 2011, J BIOL CHEM, V286, P21013, DOI 10.1074/jbc.M110.189274
   Zolopa AR, 2010, J INFECT DIS, V201, P814, DOI 10.1086/650698
NR 121
TC 59
Z9 71
U1 1
U2 45
PU BIOMED CENTRAL LTD
PI LONDON
PA 236 GRAYS INN RD, FLOOR 6, LONDON WC1X 8HL, ENGLAND
SN 1741-7015
EI 
J9 BMC MED
JI BMC Med.
PD APR 12
PY 2012
VL 10
IS 
BP 
EP 
DI 10.1186/1741-7015-10-34
PG 11
WC Medicine, General & Internal
SC General & Internal Medicine
GA 939MT
UT WOS:000303816000001
PM 22498430
DA 2024-01-16
ER

PT J
AU Lee, CK
   Lee, HK
   Loh, TP
   Sethi, SK
   Koay, ESC
   Tang, JWT
AF Lee, Chun Kiat
   Lee, Hong Kai
   Loh, Tze Ping
   Sethi, Sunil Kumar
   Koay, Evelyn Siew-Chuan
   Tang, Julian Wei-Tze
TI An in-house HIV genotyping assay for the detection of drug resistance mutations in Southeast Asian patients infected with HIV-1
SO JOURNAL OF MEDICAL VIROLOGY
LA English
DT Article
DE gag-pol region; C-terminal domain; sequencing; reverse-transcriptase; protease
ID nonnucleoside reverse-transcriptase; connection domain; inhibitor resistance; virus; subtype; performance; nucleoside; zidovudine; system; impact
AB Genotyping for HIV drug resistance is costly and beyond the means for many Southeast Asian patients, who are self-funded. This prompted the development of a more cost-effective, in-house assay for an ethnically diverse, Southeast Asian population at the National University Hospital in Singapore, using Sanger-based sequencing. Plasma samples from 20 treatment-failure patients with a broad spectrum of HIV drug resistance mutations were used to validate this assay clinically. Blinded testing gave concordant results for 7/7 (100%) protease drug resistance-related mutations, including one major and six minor mutations, and 111/116 (95.7%) reverse-transcriptase (RT) drug resistance-related mutations, including 65 nucleoside RT inhibitors (NRTI) and 46 non-nucleoside RT inhibitors (NNRTI) mutations. There were five discordant results, involving three NRTI- and two NNRTI-resistance-associated mutations. Highly conserved primers designed to have a wide coverage of the HIV pol gene (covering the entire protease and 395 codons of the RT region) enabled efficient multi-ethnic population-based genotyping. Reagents for this in-house test cost around 60% less than those for commercially available assays (SGD150 vs. SGD350 per sample). In addition, this assay also identified mutations located within the C-terminal domain (codons 312560) of RT that are beyond the reach of most published and commercial GRTs. Currently, most research on C-terminal drug-resistance-related mutations has been conducted on HIV subtype B infections. Therefore this assay enables further study of these C-terminal mutations in Southeast Asian populations, where there is a high prevalence of CRF01_AE and other non-subtype B HIV infections. J. Med. Virol. 84:394401, 2012. (C) 2011 Wiley Periodicals, Inc.
C1 [Lee, Chun Kiat; Lee, Hong Kai; Koay, Evelyn Siew-Chuan; Tang, Julian Wei-Tze] Natl Univ Singapore Hosp, Dept Lab Med, Mol Diag Ctr, Singapore 119074, Singapore.
   [Lee, Hong Kai; Sethi, Sunil Kumar; Koay, Evelyn Siew-Chuan] Natl Univ, Dept Pathol, Yong Loo Lin Sch Med, Singapore, Singapore.
C3 National University of Singapore; National University of Singapore
RP Tang, JWT (通讯作者)，Natl Univ Singapore Hosp, Dept Lab Med, Mol Diag Ctr, 5 Lower Kent Ridge Rd, Singapore 119074, Singapore.
EM jwtang49@hotmail.com
CR Cane PA, 2007, AIDS, V21, P447, DOI 10.1097/QAD.0b013e3280129964
   Caride E, 2000, VIROLOGY, V275, P107, DOI 10.1006/viro.2000.0487
   Chen JHK, 2007, J CLIN VIROL, V39, P125, DOI 10.1016/j.jcv.2007.03.008
   Chilton DN, 2010, ANTIVIR THER, V15, P985, DOI 10.3851/IMP1658
   Dau B, 2010, JAIDS-J ACQ IMM DEF, V54, P160, DOI 10.1097/QAI.0b013e3181cbd235
   Delviks-Frankenberry KA, 2010, VIRUSES-BASEL, V2, P1476, DOI 10.3390/v2071476
   Easterbrook PJ, 2010, J INT AIDS SOC, V13, P0, DOI 10.1186/1758-2652-13-4
   Fokam J, 2011, ARCH VIROL, V156, P1235, DOI 10.1007/s00705-011-0982-3
   Geretti AM, 2009, CLIN INFECT DIS, V48, P1296, DOI 10.1086/598502
   Goulden MG, 1996, AIDS, V10, P101, DOI 10.1097/00002030-199601000-00015
   Gupta S, 2010, ANTIMICROB AGENTS CH, V54, P1973, DOI 10.1128/AAC.00870-09
   Harrigan PR, 2002, J VIROL, V76, P6836, DOI 10.1128/JVI.76.13.6836-6840.2002
   Hirsch MS, 2008, CLIN INFECT DIS, V47, P266, DOI 10.1086/589297
   Huang DD, 2003, J CLIN MICROBIOL, V41, P3265, DOI 10.1128/JCM.41.7.3265-3272.2003
   Hué S, 2009, J VIROL, V83, P2645, DOI 10.1128/JVI.01556-08
   Kemp SD, 1998, J VIROL, V72, P5093, DOI 10.1128/JVI.72.6.5093-5098.1998
   McCutchan FE, 2006, J MED VIROL, V78, PS7, DOI 10.1002/jmv.20599
   Miller V, 2001, AIDS, V15, P309, DOI 10.1097/00002030-200102160-00003
   Nikolenko GN, 2007, P NATL ACAD SCI USA, V104, P317, DOI 10.1073/pnas.0609642104
   Peduzzi C, 2002, J CLIN VIROL, V25, P57, DOI 10.1016/S1386-6532(01)00252-9
   Pelemans H, 1998, J BIOL CHEM, V273, P34234, DOI 10.1074/jbc.273.51.34234
   Saeng-aroon S, 2010, ANTIVIR RES, V87, P22, DOI 10.1016/j.antiviral.2010.04.001
   Santos AF, 2008, PLOS ONE, V12, P12
   Saravanan S, 2009, J VIROL METHODS, V159, P211, DOI 10.1016/j.jviromet.2009.03.021
   Steegen K, 2006, J VIROL METHODS, V133, P137, DOI 10.1016/j.jviromet.2005.11.004
   Tanuma J, 2010, MICROBES INFECT, V12, P1170, DOI 10.1016/j.micinf.2010.08.003
   Torti C, 2004, JAIDS-J ACQ IMM DEF, V36, P1104, DOI 10.1097/00126334-200408150-00016
   *UNAIDS, 2008, UNAIDS 2008 REP GLOB, V0, P0
   Wallis CL, 2010, J VIROL METHODS, V163, P505, DOI 10.1016/j.jviromet.2009.11.011
   Xu SH, 2011, MOL DIAGN THER, V15, P41, DOI 10.2165/11588860-000000000-00000
   Yap SH, 2007, PLOS MED, V4, P1887, DOI 10.1371/journal.pmed.0040335
NR 31
TC 5
Z9 5
U1 0
U2 2
PU WILEY
PI HOBOKEN
PA 111 RIVER ST, HOBOKEN 07030-5774, NJ USA
SN 0146-6615
EI 1096-9071
J9 J MED VIROL
JI J. Med. Virol.
PD MAR 15
PY 2012
VL 84
IS 3
BP 394
EP 401
DI 10.1002/jmv.23202
PG 8
WC Virology
SC Virology
GA 875YH
UT WOS:000299071300004
PM 22246824
DA 2024-01-16
ER

PT J
AU Rottinghaus, EK
   Ugbena, R
   Diallo, K
   Bassey, O
   Azeez, A
   DeVos, J
   Zhang, GQ
   Aberle-Grasse, J
   Nkengasong, J
   Yang, CF
AF Rottinghaus, Erin K.
   Ugbena, Richard
   Diallo, Karidia
   Bassey, Orji
   Azeez, Aderemi
   DeVos, Joshua
   Zhang, Guoqing
   Aberle-Grasse, John
   Nkengasong, John
   Yang, Chunfu
TI Dried Blood Spot Specimens Are a Suitable Alternative Sample Type for HIV-1 Viral Load Measurement and Drug Resistance Genotyping in Patients Receiving First-Line Antiretroviral Therapy
SO CLINICAL INFECTIOUS DISEASES
LA English
DT Article
ID human-immunodeficiency-virus; transmitted hiv; whole-blood; childbearing women; surveillance; assay; plasma; prevention; mutations; diagnosis
AB Background. Antiretroviral therapy (ART) is being administered in developing nations at unprecedented numbers following the World Health Organization's (WHO) development of standardized first-line drug regimens. To ensure continued efficacy of these drug regimens, WHO recommends monitoring virological responses and development of human immunodeficiency virus (HIV) drug resistance (HIVDR) in HIV-infected patients in a prospective cohort. The current study compared dried fluid spot specimens with the reference standard plasma specimens as a practical tool for viral load (VL) and HIVDR genotyping in resource-limited settings. Methods. Dried blood spot (DBS), dried plasma spot (DPS), and plasma specimens were collected from 173 -patients receiving ART at 2 hospital sites in Abuja, Nigeria. HIV-1 VL analysis was performed using NucliSENS EasyQ HIV-1 v1.1 RUO test kits. Genotyping of the HIV-1 pol gene was performed using a broadly sensitive in-house assay. Results. Direct comparison of VL levels showed that DBS specimens, and not DPS specimens, gave results comparable to those of plasma specimens (P = .0619 and .0007, respectively); however, both DBS and DPS specimens had excellent correlation with plasma specimens in predicting virological failure (VL, >= 1000 copies/mL) in patients (kappa = 0.78 and 0.83, respectively). Of the 18 specimens with a plasma VL >= 1000 copies/mL, HIVDR genotyping rates were 100% in DBS and 38.9% in DPS specimens, and DBS specimens identified 61 of 65 HIVDR mutations (93.8%) identified in plasma specimens. Conclusions. Our results indicate that DBS specimens could be used for surveys to monitor HIVDR prevention failure in resource-limited settings.
C1 [Rottinghaus, Erin K.; Diallo, Karidia; DeVos, Joshua; Zhang, Guoqing; Nkengasong, John; Yang, Chunfu] Ctr Dis Control & Prevent, Int Lab Branch, Div Global HIV AIDS, Ctr Global Hlth, Atlanta, GA 30333 USA.
   [Aberle-Grasse, John] Ctr Dis Control & Prevent, Epidemiol & Strateg Informat Branch, Div Global HIV AIDS, Ctr Global Hlth, Atlanta, GA 30333 USA.
   [Ugbena, Richard; Bassey, Orji] GAP CDC Nigeria, Abuja, Nigeria.
   [Azeez, Aderemi] Minist Hlth Nigeria, Abuja, Nigeria.
C3 Centers for Disease Control & Prevention - USA; Centers for Disease Control & Prevention - USA
RP Yang, CF (通讯作者)，Ctr Dis Control & Prevent, Int Lab Branch, Div Global HIV AIDS, Ctr Global Hlth, Stop A-11,1600 Clifton Rd NE, Atlanta, GA 30333 USA.
EM cyang1@cdc.gov
FU US President's Emergency Plan for AIDS Relief; American Public Health Laboratory; US Centers for Disease Control and Prevention
CR [Anonymous], 2010, WHO MAN HIV DRUG RES, V0, P0
   [Anonymous], 1981, STAT METHODS RATES P, V0, P0
   Bennett DE, 2008, ANTIVIR THER, V13, P1
   Bertagnolio S, 2007, ANTIVIR THER, V12, P107
   Biomerieux, 2007, NUCLISENS EASYQ HIV, V0, P0
   BLAND JM, 1986, LANCET, V1, P307, DOI 10.1016/s0140-6736(86)90837-8
   Buckton AJ, 2008, J ANTIMICROB CHEMOTH, V62, P1191, DOI 10.1093/jac/dkn412
   Bussmann H, 2011, AIDS RES HUM RETROV, V27, P365, DOI 10.1089/aid.2009.0299
   Comeau AM, 1996, J PEDIATR-US, V129, P111, DOI 10.1016/S0022-3476(96)70197-X
   García-Lerma JG, 2009, J ANTIMICROB CHEMOTH, V64, P33, DOI 10.1093/jac/dkp150
   Garrido C, 2008, J ANTIMICROB CHEMOTH, V61, P694, DOI 10.1093/jac/dkm515
   GWINN M, 1991, JAMA-J AM MED ASSOC, V265, P1704, DOI 10.1001/jama.265.13.1704
   Hallack R, 2008, J CLIN VIROL, V41, P283, DOI 10.1016/j.jcv.2007.12.011
   HOFF R, 1988, NEW ENGL J MED, V318, P525, DOI 10.1056/NEJM198803033180901
   Johannessen A, 2009, CLIN INFECT DIS, V49, P976, DOI 10.1086/605502
   Jordan MR, 2008, ANTIVIR THER, V13, P15
   Kamoto K, 2008, ANTIVIR THER, V13, P83
   KAYE S, 1995, AIDS RES HUM RETROV, V11, P1221, DOI 10.1089/aid.1995.11.1221
   Lira R, 2010, ARCH VIROL, V155, P1117, DOI 10.1007/s00705-010-0696-y
   Masciotra S, 2007, AIDS, V21, P2503, DOI 10.1097/QAD.0b013e3281c618db
   McNulty A, 2007, J CLIN MICROBIOL, V45, P517, DOI 10.1128/JCM.02016-06
   Monleau M, 2010, J ANTIMICROB CHEMOTH, V65, P1562, DOI 10.1093/jac/dkq205
   National AIDS/STDs Control Program FMoH Abuja Nigeria, 2007, NAT GUID HIV AIDS TR, V0, P0
   Nguyen DB, 2012, CLIN INFECT DIS, V0, P0, DOI DOI 10.1093/cid/cir1049
   Sherman GG, 2005, JAIDS-J ACQ IMM DEF, V38, P615, DOI 10.1097/01.qai.0000143604.71857.5d
   Somi GR, 2008, ANTIVIR THER, V13, P77
   Steegen K, 2007, J CLIN MICROBIOL, V45, P3342, DOI 10.1128/JCM.00814-07
   Stevens W, 2008, J CLIN MICROBIOL, V46, P3941, DOI 10.1128/JCM.00754-08
   Ugbena R, 2012, VIROLOGICAL RESPONSE, V0, P0, DOI DOI 10.1093/cid/cir1064
   World Health Organization (WHO), 2011, GUID REG TRANSP INF, V0, P0
   Yang CF, 2010, J CLIN MICROBIOL, V48, P3158, DOI 10.1128/JCM.00564-10
   Youngpairoj AS, 2008, J ANTIMICROB CHEMOTH, V61, P1217, DOI 10.1093/jac/dkn100
   Zhang J, 2010, AIDS RES HUM RETROV, V26, P99, DOI 10.1089/aid.2009.0184
   Zhou ZY, 2011, PLOS ONE, V6, P0, DOI 10.1371/journal.pone.0028184
   Ziemniak C, 2006, J VIROL METHODS, V136, P238, DOI 10.1016/j.jviromet.2006.05.030
NR 36
TC 50
Z9 52
U1 0
U2 6
PU OXFORD UNIV PRESS INC
PI CARY
PA JOURNALS DEPT, 2001 EVANS RD, CARY, NC 27513 USA
SN 1058-4838
EI 1537-6591
J9 CLIN INFECT DIS
JI Clin. Infect. Dis.
PD APR 15
PY 2012
VL 54
IS 8
BP 1187
EP 1195
DI 10.1093/cid/cis015
PG 9
WC Immunology; Infectious Diseases; Microbiology
SC Immunology; Infectious Diseases; Microbiology
GA 915EW
UT WOS:000302007900026
PM 22412066
DA 2024-01-16
ER

PT J
AU Davis, DA
   Soule, EE
   Davidoff, KS
   Daniels, SI
   Naiman, NE
   Yarchoan, R
AF Davis, David A.
   Soule, Erin E.
   Davidoff, Katharine S.
   Daniels, Sarah I.
   Naiman, Nicole E.
   Yarchoan, Robert
TI Activity of Human Immunodeficiency Virus Type 1 Protease Inhibitors against the Initial Autocleavage in Gag-Pol Polyprotein Processing
SO ANTIMICROBIAL AGENTS AND CHEMOTHERAPY
LA English
DT Article
ID naive hiv-1-infected patients; hiv-1 protease; drug-resistance; pharmacokinetics; saquinavir; mutations; ritonavir; replication; combination; precursor
AB Inhibitors of HIV protease have proven to be important drugs in combination anti-HIV therapy. These inhibitors were designed to target mature protease and prevent viral particle maturation by blocking Gag and Gag-Pol processing by mature protease. Currently there are few data assessing the ability of these protease inhibitors to block the initial step in autoproteolytic processing of Gag-Pol. This unique step involves the dimerization of two Gag-Pol polyproteins and autocleavage of the Gag-Pol polyprotein by the embedded dimeric protease. We developed a plasmid encoding a modified form of Gag-Pol that can undergo autoprocessing only at the initial cleavage site between p2 and nucleocapsid. Using an in vitro transcription/translation system, we assessed the ability of six different approved protease inhibitors (darunavir, indinavir, nelfinavir, ritonavir, saquinavir, and tipranavir) to block this initial autocleavage step. Of these inhibitors, darunavir and saquinavir were the most effective. Darunavir and saquinavir were also the most effective at blocking the initial autoprocessing of full-length Gag-Pol in HIV-1-infected T cells. Thus, we have identified at least two HIV-1 protease inhibitors that have activity against the primary autocatalytic step of the embedded HIV-1 protease in Gag-Pol at concentrations that may be attained in HIV-1-infected patients. Due to unique aspects of the initial processing step, it may be possible to develop inhibitors with greater potency against this step, thus halting viral maturation at the earliest stages. The transcription/translation assay could be used to develop more potent inhibitors of this essential first step in viral maturation.
C1 [Davis, David A.; Soule, Erin E.; Davidoff, Katharine S.; Daniels, Sarah I.; Naiman, Nicole E.; Yarchoan, Robert] NCI, HIV & AIDS Malignancy Branch, Ctr Canc Res, NIH, Bethesda, MD 20892 USA.
C3 National Institutes of Health (NIH) - USA; NIH National Cancer Institute (NCI)
RP Davis, DA (通讯作者)，NCI, HIV & AIDS Malignancy Branch, Ctr Canc Res, NIH, Bethesda, MD 20892 USA.
EM dadavis@helix.nih.gov
FU Intramural Research Program of the Center for Cancer Research, National Cancer Institute, National Institutes of Health
CR Bickel M, 2009, J ANTIMICROB CHEMOTH, V64, P1260, DOI 10.1093/jac/dkp348
   Bragman K, 1996, ADV EXP MED BIOL, V394, P305
   Burlet S, 2005, CURR PHARM DESIGN, V11, P3077, DOI 10.2174/1381612054864939
   Cressey TR, 2005, J ANTIMICROB CHEMOTH, V55, P1041, DOI 10.1093/jac/dki143
   Croom KF, 2005, DRUGS, V65, P1669, DOI 10.2165/00003495-200565120-00005
   Daniels SI, 2010, PLOS ONE, V5, P0, DOI 10.1371/journal.pone.0013595
   Davis DA, 2006, ANTIVIR RES, V72, P89, DOI 10.1016/j.antiviral.2006.03.015
   Ghosh AK, 2004, J ORG CHEM, V69, P7822, DOI 10.1021/jo049156y
   Koh Y, 2007, J BIOL CHEM, V282, P28709, DOI 10.1074/jbc.M703938200
   Kruse G, 2005, ANTIVIR THER, V10, P349
   Lefebvre E, 2008, AIDS REV, V10, P131
   Llibre JM, 2009, AIDS REV, V11, P215
   Louis JM, 1999, NAT STRUCT BIOL, V6, P868
   Louis JM, 2011, P NATL ACAD SCI USA, V108, P9072, DOI 10.1073/pnas.1102278108
   Mitsuya Y, 2007, J INFECT DIS, V196, P1177, DOI 10.1086/521624
   Naggie S, 2010, J ANTIMICROB CHEMOTH, V65, P1094, DOI 10.1093/jac/dkq130
   Pettit SC, 2005, J VIROL, V79, P10601, DOI 10.1128/JVI.79.16.10601-10607.2005
   Pettit SC, 2004, J VIROL, V78, P8477, DOI 10.1128/JVI.78.16.8477-8485.2004
   Pettit SC, 2003, J VIROL, V77, P366, DOI 10.1128/JVI.77.1.366-374.2003
   RIDKY T, 1995, J BIOL CHEM, V270, P29621, DOI 10.1074/jbc.270.50.29621
   Roberts NA, 1995, AIDS, V9, P0
   Schön A, 2003, BIOPHYS CHEM, V105, P221, DOI 10.1016/S0301-4622(03)00071-1
   Sekar V, 2010, ANTIMICROB AGENTS CH, V54, P4440, DOI 10.1128/AAC.01749-09
   Svicher V, 2005, ANTIMICROB AGENTS CH, V49, P2015, DOI 10.1128/AAC.49.5.2015-2025.2005
   Yusa K, 2004, CURR PHARM DESIGN, V10, P4055, DOI 10.2174/1381612043382477
   Zhang YM, 1997, J VIROL, V71, P6662, DOI 10.1128/JVI.71.9.6662-6670.1997
NR 26
TC 28
Z9 32
U1 0
U2 3
PU AMER SOC MICROBIOLOGY
PI WASHINGTON
PA 1752 N ST NW, WASHINGTON, DC 20036-2904 USA
SN 0066-4804
EI 1098-6596
J9 ANTIMICROB AGENTS CH
JI Antimicrob. Agents Chemother.
PD JUL 15
PY 2012
VL 56
IS 7
BP 3620
EP 3628
DI 10.1128/AAC.00055-12
PG 9
WC Microbiology; Pharmacology & Pharmacy
SC Microbiology; Pharmacology & Pharmacy
GA 964DD
UT WOS:000305673000023
PM 22508308
DA 2024-01-16
ER

PT J
AU Bello, G
   Zanotto, PMD
   Iamarino, A
   Gräf, T
   Pinto, AR
   Couto-Fernandez, JC
   Morgado, MG
AF Bello, Gonzalo
   Zanotto, Paolo M. de A.
   Iamarino, Atila
   Graef, Tiago
   Pinto, Aguinaldo R.
   Couto-Fernandez, Jose C.
   Morgado, Mariza G.
TI Phylogeographic Analysis of HIV-1 Subtype C Dissemination in Southern Brazil
SO PLOS ONE
LA English
DT Article
ID immunodeficiency-virus type-1; molecular epidemiology; genetic diversity; drug-resistance; clade-c; phylogenetics; individuals; prevalence; mutations; inference
AB The HIV-1 subtype C has spread efficiently in the southern states of Brazil (Rio Grande do Sul, Santa Catarina and Parana). Phylogeographic studies indicate that the subtype C epidemic in southern Brazil was initiated by the introduction of a single founder virus population at some time point between 1960 and 1980, but little is known about the spatial dynamics of viral spread. A total of 135 Brazilian HIV-1 subtype C pol sequences collected from 1992 to 2009 at the three southern state capitals (Porto Alegre, Florianopolis and Curitiba) were analyzed. Maximum-likelihood and Bayesian methods were used to explore the degree of phylogenetic mixing of subtype C sequences from different cities and to reconstruct the geographical pattern of viral spread in this country region. Phylogeographic analyses supported the monophyletic origin of the HIV-1 subtype C clade circulating in southern Brazil and placed the root of that clade in Curitiba (Parana state). This analysis further suggested that Florianopolis (Santa Catarina state) is an important staging post in the subtype C dissemination displaying high viral migration rates from and to the other cities, while viral flux between Curitiba and Porto Alegre (Rio Grande do Sul state) is very low. We found a positive correlation (r(2) = 0.64) between routine travel and viral migration rates among localities. Despite the intense viral movement, phylogenetic intermixing of subtype C sequences from different Brazilian cities is lower than expected by chance. Notably, a high proportion (67%) of subtype C sequences from Porto Alegre branched within a single local monophyletic sub-cluster. These results suggest that the HIV-1 subtype C epidemic in southern Brazil has been shaped by both frequent viral migration among states and in situ dissemination of local clades.
C1 [Bello, Gonzalo; Couto-Fernandez, Jose C.; Morgado, Mariza G.] Fiocruz MS, Inst Oswaldo Cruz, Lab AIDS & Imunol Mol, BR-21045900 Rio De Janeiro, Brazil.
   [Bello, Gonzalo] Univ Fed Rio de Janeiro, IMPPG, Dept Virol, Rio De Janeiro, Brazil.
   [Zanotto, Paolo M. de A.; Iamarino, Atila] Univ Sao Paulo, Inst Ciencias Biomed, Dept Microbiol, LEMB, Sao Paulo, Brazil.
   [Graef, Tiago; Pinto, Aguinaldo R.] Univ Fed Santa Catarina, Dept Microbiol Immunol & Parasitol, Florianopolis, SC, Brazil.
C3 Fundacao Oswaldo Cruz; Universidade Federal do Rio de Janeiro; Universidade de Sao Paulo; Universidade Federal de Santa Catarina (UFSC)
RP Bello, G (通讯作者)，Fiocruz MS, Inst Oswaldo Cruz, Lab AIDS & Imunol Mol, BR-21045900 Rio De Janeiro, Brazil.
EM gbellobr@gmail.com
FU FAPERJ; CNPq
CR Anisimova M, 2006, SYST BIOL, V55, P539, DOI 10.1080/10635150600755453
   [Anonymous], 2009, FIGTREE V.1.3.1: TREE FIGURE DRAWING TOOL, V0, P0
   Bello G, 2008, AIDS, V22, P1993, DOI 10.1097/QAD.0b013e328315e0aa
   Bello G, 2009, AIDS RES HUM RETROV, V25, P1065, DOI 10.1089/aid.2009.0106
   Brazilian Ministry of Health, 2011, AIDS EP B, V0, P0
   Brazilian Ministry of Tourism, 2009, EX REP CHAR SIZ DOM, V0, P0
   Brígido LFM, 2007, AIDS RES HUM RETROV, V23, P1579, DOI 10.1089/aid.2007.0102
   Brindeiro RM, 2003, AIDS, V17, P1063, DOI 10.1097/00002030-200305020-00016
   Véras NMC, 2011, J GEN VIROL, V92, P1698, DOI 10.1099/vir.0.028951-0
   Couto-Fernandez JC, 2005, MEM I OSWALDO CRUZ, V100, P73, DOI 10.1590/S0074-02762005000100014
   de Oliveira T, 2010, PLOS ONE, V5, P0, DOI 10.1371/journal.pone.0009311
   Ferreira JLD, 2008, MEM I OSWALDO CRUZ, V103, P800, DOI 10.1590/S0074-02762008000800010
   Drummond AJ, 2002, GENETICS, V161, P1307
   Drummond AJ, 2007, BMC EVOL BIOL, V7, P0, DOI 10.1186/1471-2148-7-214
   Drummond AJ, 2006, PLOS BIOL, V4, P699, DOI 10.1371/journal.pbio.0040088
   Fontella R, 2008, AIDS, V22, P2001, DOI 10.1097/QAD.0b013e3283108f69
   da Silva MMG, 2010, BRAZ J INFECT DIS, V14, P495, DOI 10.1590/S1413-86702010000500012
   Gräf T, 2011, J CLIN VIROL, V51, P186, DOI 10.1016/j.jcv.2011.04.011
   Guindon S, 2005, NUCLEIC ACIDS RES, V33, PW557, DOI 10.1093/nar/gki352
   Guindon S, 2003, SYST BIOL, V52, P696, DOI 10.1080/10635150390235520
   Lemey P, 2009, PLOS COMPUT BIOL, V5, P0, DOI 10.1371/journal.pcbi.1000520
   Locateli D, 2007, J MED VIROL, V79, P1455, DOI 10.1002/jmv.20955
   Machado LFA, 2009, AIDS RES HUM RETROV, V25, P961, DOI 10.1089/aid.2009.0027
   Toledo PVM, 2010, BRAZ J INFECT DIS, V14, P230, DOI 10.1590/S1413-86702010000300006
   Minin VN, 2008, MOL BIOL EVOL, V25, P1459, DOI 10.1093/molbev/msn090
   Morgado MG, 1998, MEM I OSWALDO CRUZ, V93, P383, DOI 10.1590/S0074-02761998000300020
   Pagel M, 2004, SYST BIOL, V53, P673, DOI 10.1080/10635150490522232
   Parker J, 2008, INFECT GENET EVOL, V8, P239, DOI 10.1016/j.meegid.2007.08.001
   Posada D, 2008, MOL BIOL EVOL, V25, P1253, DOI 10.1093/molbev/msn083
   Raboni SM, 2010, MEM I OSWALDO CRUZ, V105, P1044, DOI 10.1590/S0074-02762010000800015
   Rambaut A, 2007, TRACER V1 4, V0, P0
   Rodrigues R, 2006, VIRUS RES, V116, P201, DOI 10.1016/j.virusres.2005.10.004
   Rodrigues R, 2010, AIDS RES HUM RETROV, V26, P351, DOI 10.1089/aid.2009.0214
   Ronquist F, 2003, BIOINFORMATICS, V19, P1572, DOI 10.1093/bioinformatics/btg180
   Salustiano Cavalcanti AM, 2007, MEM I OSWALDO CRUZ, V102, P785, DOI 10.1590/S0074-02762007005000109
   Santos AF, 2007, JAIDS-J ACQ IMM DEF, V45, P328
   Simon D, 2010, REV SAUDE PUBLICA, V0, P0
   SLATKIN M, 1989, GENETICS, V123, P603
   Soares EAJM, 2003, JAIDS-J ACQ IMM DEF, V34, P520, DOI 10.1097/00126334-200312150-00012
   Stefani MMA, 2007, J CLIN VIROL, V39, P205, DOI 10.1016/j.jcv.2007.04.012
   Thompson JD, 1997, NUCLEIC ACIDS RES, V25, P4876, DOI 10.1093/nar/25.24.4876
   Wang TH, 2001, J VIROL, V75, P11686, DOI 10.1128/JVI.75.23.11686-11699.2001
NR 42
TC 21
Z9 24
U1 0
U2 5
PU PUBLIC LIBRARY SCIENCE
PI SAN FRANCISCO
PA 1160 BATTERY STREET, STE 100, SAN FRANCISCO, CA 94111 USA
SN 1932-6203
EI 
J9 PLOS ONE
JI PLoS One
PD APR 18
PY 2012
VL 7
IS 4
BP 
EP 
DI 10.1371/journal.pone.0035649
PG 7
WC Multidisciplinary Sciences
SC Science & Technology - Other Topics
GA 959XD
UT WOS:000305350600108
PM 22530062
DA 2024-01-16
ER

PT J
AU Johnson, BC
   Pauly, GT
   Rai, G
   Patel, D
   Bauman, JD
   Baker, HL
   Das, K
   Schneider, JP
   Maloney, DJ
   Arnold, E
   Thomas, CJ
   Hughes, SH
AF Johnson, Barry C.
   Pauly, Gary T.
   Rai, Ganesha
   Patel, Disha
   Bauman, Joseph D.
   Baker, Heather L.
   Das, Kalyan
   Schneider, Joel P.
   Maloney, David J.
   Arnold, Eddy
   Thomas, Craig J.
   Hughes, Stephen H.
TI A comparison of the ability of rilpivirine (TMC278) and selected analogues to inhibit clinically relevant HIV-1 reverse transcriptase mutants
SO RETROVIROLOGY
LA English
DT Article
DE HIV; Reverse transcriptase; Rilpivirine
ID nonnucleoside inhibitors; hiv-1-infected patients; double-blind; wild-type; design; drug; etravirine; phase-3; potent; thrive
AB Background: The recently approved anti-AIDS drug rilpivirine (TMC278, Edurant) is a nonnucleoside inhibitor (NNRTI) that binds to reverse transcriptase (RT) and allosterically blocks the chemical step of DNA synthesis. In contrast to earlier NNRTIs, rilpivirine retains potency against well-characterized, clinically relevant RT mutants. Many structural analogues of rilpivirine are described in the patent literature, but detailed analyses of their antiviral activities have not been published. This work addresses the ability of several of these analogues to inhibit the replication of wild-type (WT) and drug-resistant HIV-1. Results: We used a combination of structure activity relationships and X-ray crystallography to examine NNRTIs that are structurally related to rilpivirine to determine their ability to inhibit WT RT and several clinically relevant RT mutants. Several analogues showed broad activity with only modest losses of potency when challenged with drug-resistant viruses. Structural analyses (crystallography or modeling) of several analogues whose potencies were reduced by RT mutations provide insight into why these compounds were less effective. Conclusions: Subtle variations between compounds can lead to profound differences in their activities and resistance profiles. Compounds with larger substitutions replacing the pyrimidine and benzonitrile groups of rilpivirine, which reorient pocket residues, tend to lose more activity against the mutants we tested. These results provide a deeper understanding of how rilpivirine and related compounds interact with the NNRTI binding pocket and should facilitate development of novel inhibitors.
C1 [Johnson, Barry C.; Hughes, Stephen H.] NCI, HIV Drug Resistance Program, Frederick Natl Lab Canc Res, Frederick, MD 21702 USA.
   [Pauly, Gary T.; Schneider, Joel P.] Frederick Natl Lab Canc Res, Canc Biol Lab, Frederick, MD USA.
   [Rai, Ganesha; Baker, Heather L.; Maloney, David J.; Thomas, Craig J.] NIH, Chem Genom Ctr, Natl Ctr Adv Translat Sci, Bethesda, MD 20892 USA.
   [Patel, Disha; Bauman, Joseph D.; Das, Kalyan; Arnold, Eddy] Rutgers State Univ, Ctr Adv Biotechnol & Med, Piscataway, NJ 08854 USA.
   [Patel, Disha; Bauman, Joseph D.; Das, Kalyan; Arnold, Eddy] Rutgers State Univ, Dept Chem & Chem Biol, Piscataway, NJ 08854 USA.
C3 National Institutes of Health (NIH) - USA; NIH National Cancer Institute (NCI); Frederick National Laboratory for Cancer Research; National Institutes of Health (NIH) - USA; NIH National Cancer Institute (NCI); Frederick National Laboratory for Cancer Research; National Institutes of Health (NIH) - USA; NIH National Center for Advancing Translational Sciences (NCATS); Rutgers System; Rutgers New Brunswick; Rutgers System; Rutgers New Brunswick
RP Hughes, SH (通讯作者)，NCI, HIV Drug Resistance Program, Frederick Natl Lab Canc Res, POB BBldg 539,Room 130A, Frederick, MD 21702 USA.
EM hughesst@mail.nih.gov
FU Intramural Research Programs of the National Cancer Institute; National Human Genome Research Institute; National Center for Advancing Translational Sciences; Intramural AIDS Targeted Antiviral Program (IATAP); R37 Merit Award [AI 27690]
CR Adams J, 2010, ANN PHARMACOTHER, V44, P157, DOI 10.1345/aph.1M359
   Adams PD, 2010, ACTA CRYSTALLOGR D, V66, P213, DOI 10.1107/S0907444909052925
   Azijn H, 2010, ANTIMICROB AGENTS CH, V54, P718, DOI 10.1128/AAC.00986-09
   Bauman JD, 2008, NUCLEIC ACIDS RES, V36, P5083, DOI 10.1093/nar/gkn464
   Chen XW, 2011, CURR MED CHEM, V18, P359, DOI 10.2174/092986711794839142
   Cohen CJ, 2012, JAIDS-J ACQ IMM DEF, V60, P33, DOI 10.1097/QAI.0b013e31824d006e
   Cohen CJ, 2011, LANCET, V378, P229, DOI 10.1016/S0140-6736(11)60983-5
   Das K, 2004, J MED CHEM, V47, P2550, DOI 10.1021/jm030558s
   Das K, 2008, P NATL ACAD SCI USA, V105, P1466, DOI 10.1073/pnas.0711209105
   Das K, 2011, J MED CHEM, V54, P2727, DOI 10.1021/jm101536x
   De Corte BL, 2005, J MED CHEM, V48, P1689, DOI 10.1021/jm040127p
   Emsley P, 2004, ACTA CRYSTALLOGR D, V60, P2126, DOI 10.1107/S0907444904019158
   Esnouf RM, 1997, P NATL ACAD SCI USA, V94, P3984, DOI 10.1073/pnas.94.8.3984
   Guillemont J, 2005, J MED CHEM, V48, P2072, DOI 10.1021/jm040838n
   Guillemont JEG, 2008, HIV INHIBITING BICYC, V0, P0
   Hartman Tracy L, 2012, MOL BIOL INT, V2012, P401965, DOI 10.1155/2012/401965
   Janssen PAJ, 2005, J MED CHEM, V48, P1901, DOI 10.1021/jm040840e
   Jorgensen WL, 2011, J AM CHEM SOC, V133, P15686, DOI 10.1021/ja2058583
   KELLEY JL, 1988, J MED CHEM, V31, P2001, DOI 10.1021/jm00118a025
   Lazzarin A, 2007, LANCET, V370, P39, DOI 10.1016/S0140-6736(07)61048-4
   Li DY, 2012, J MED CHEM, V55, P3595, DOI 10.1021/jm200990c
   Liang YH, 2009, CHEMMEDCHEM, V4, P1537, DOI 10.1002/cmdc.200900212
   Otwinowski Z, 2001, CRYSTALLOGRAPHY BIOL, V0, P0
   Ren J, 2008, J MED CHEM, V51, P5000, DOI 10.1021/jm8004493
   Rimsky L, 2012, JAIDS-J ACQ IMM DEF, V59, P39, DOI 10.1097/QAI.0b013e31823df4da
   Su DS, 2009, J MED CHEM, V52, P7163, DOI 10.1021/jm901230r
   Sun LQ, 2012, J MED CHEM, V55, P7219, DOI 10.1021/jm3007678
   Sweeney ZK, 2008, J MED CHEM, V51, P7449, DOI 10.1021/jm800527x
   Vu BC, 2011, ANTIMICROB AGENTS CH, V55, P2379, DOI 10.1128/AAC.01290-10
   Wolfe JP, 2000, J ORG CHEM, V65, P1144, DOI 10.1021/jo9916986
   Xu HT, 2011, J VIROL, V85, P11300, DOI 10.1128/JVI.05584-11
NR 31
TC 35
Z9 39
U1 0
U2 17
PU BMC
PI LONDON
PA CAMPUS, 4 CRINAN ST, LONDON N1 9XW, ENGLAND
SN 
EI 1742-4690
J9 RETROVIROLOGY
JI Retrovirology
PD DEC 5
PY 2012
VL 9
IS 
BP 
EP 
DI 10.1186/1742-4690-9-99
PG 11
WC Virology
SC Virology
GA 076NF
UT WOS:000313962500001
PM 23217210
DA 2024-01-16
ER

PT J
AU Croxtall, JD
AF Croxtall, Jamie D.
TI Etravirine A Review of its Use in the Management of Treatment-Experienced Patients with HIV-1 Infection
SO DRUGS
LA English
DT Review
ID reverse-transcriptase inhibitors; drug-resistant hiv-1; immunodeficiency-virus type-1; steady-state pharmacokinetics; placebo-controlled trial; treatment-naive patients; hiv-1-infected patients; virological response; double-blind; duet trials
AB Etravirine (Intelence (R)) is an orally administered next-generation non-nucleoside reverse transcriptase inhibitor (NNRTI). It is approved for the treatment of HIV-1 infection in treatment-experienced adult patients who have evidence of viral replication and are harbouring HIV-1 strains resistant to other antiretroviral (ARV) agents. In the US, etravirine must be used in combination with other ARV agents; in the EU, it must be used in combination with other ARV agents that include a boosted HIV-1 protease inhibitor. Etravirine shows good activity in vitro against most wild-type strains of HIV-1, as well as against several strains resistant to available NNRTIs. Furthermore, etravirine appears to present a higher barrier than first-generation NNRTIs against the development of drug resistance. Whereas the presence of a single mutation is sufficient to affect the virological response to efavirenz or nevirapine, the resistance profile of etravirine is more complex and a prediction of virological response may be calculated using a weighted genotypic score. Importantly, the most prevalent NNRTI-associated mutation, K103N, alone does not affect the etravirine response. In two identically designed randomized clinical trials, the addition of etravirine to an optimized background therapy (OBT) regimen improved virological responses to a greater extent than placebo plus OBT following 24 weeks' treatment in highly treatment-experienced adult patients with HIV-1 infection who had evidence of viral replication (HIV-1 RNA levels of >5000 copies/mL at baseline). Furthermore, pre-planned pooled analyses of the trials at 48 and 96 weeks showed that etravirine plus OBT provided durable virological suppression. Consistently higher virological response rates were observed for recipients of etravirine plus OBT than placebo plus OBT in a pre-specified subgroup analysis of baseline viral loads, CD4+ cell counts. HIV-1 subtype or the composition of background ARV therapy. Greater improvements from baseline in immunological outcomes were also observed for recipients of etravirine plus OBT compared with those receiving placebo plus OBT over the 96-week treatment period of the trials. When used as part of an OBT regimen in trials of up to 96 weeks duration, etravirine was well tolerated with an overall tolerabilty profile similar to that of placebo. The only treatment-emergent adverse event that occurred with a higher frequency for recipients of etravirine compared with placebo plus OBT was rash. In highly treatment-experienced patients with HIV-1 infection and evidence of viral replication, the addition of etravirine to an OBT regimen provides an effective and well tolerated treatment that leads to improvements in both virological and immunological outcomes.
C1 Adis, Auckland, New Zealand.
C3 Adis International
RP Croxtall, JD (通讯作者)，Adis, 41 Centorian Dr,Private Bag 65901,N Shore 0754, Auckland, New Zealand.
EM demail@adis.co.nz
CR Anderson D, 2011, 4 ANN AM C TREATM HI, V0, P0
   Andries K, 2004, ANTIMICROB AGENTS CH, V48, P4680, DOI 10.1128/AAC.48.12.4680-4686.2004
   Asboe D, 2012, HIV MED, V13, P1, DOI 10.1111/j.1468-1293.2011.00971.x
   Cahn Pedro, 2010, HIV THERAPY, V4, P605, DOI 10.2217/HIV.10.41
   Cella D, 2010, HIV CLIN TRIALS, V11, P18, DOI 10.1310/hct1101-18
   Chaix ML, 2007, ANTIVIR THER, V12, P1305
   Clotet B, 2010, J ANTIMICROB CHEMOTH, V65, P2450, DOI 10.1093/jac/dkq332
   Clumeck N, 2010, INT J STD AIDS, V21, P738, DOI 10.1258/ijsa.2010.010139
   Dahri K, 2007, CLIN PHARMACOKINET, V46, P109, DOI 10.2165/00003088-200746020-00002
   Das K, 2004, J MED CHEM, V47, P2550, DOI 10.1021/jm030558s
   Das K, 2008, P NATL ACAD SCI USA, V105, P1466, DOI 10.1073/pnas.0711209105
   Deeks ED, 2008, DRUGS, V68, P2357, DOI 10.2165/0003495-200868160-00007
   DeJesus E, 2010, ANTIVIR THER, V15, P711, DOI 10.3851/IMP1562
   Delaugerre C, 2001, J MED VIROL, V65, P445, DOI 10.1002/jmv.2055
   Fätkenheuer G, 2012, J ANTIMICROB CHEMOTH, V67, P685, DOI 10.1093/jac/dkr533
   Fagard C, 2012, JAIDS-J ACQ IMM DEF, V59, P489, DOI 10.1097/QAI.0b013e31824bb720
   Figueiredo A, 2006, PLOS PATHOG, V2, P1051, DOI 10.1371/journal.ppat.0020119
   Fletcher CV, 2007, DRUGS, V67, P1969, DOI 10.2165/00003495-200767140-00001
   Fulco PP, 2009, PHARMACOTHERAPY, V29, P281, DOI 10.1592/phco.29.3.281
   Gardner EM, 2010, AIDS, V24, P395, DOI 10.1097/QAD.0b013e328335cd8a
   Gazzard B, 2011, AIDS, V25, P2249, DOI 10.1097/QAD.0b013e32834c4c06
   Grant RM, 2002, JAMA-J AM MED ASSOC, V288, P181, DOI 10.1001/jama.288.2.181
   Hirsch MS, 2008, CLIN INFECT DIS, V47, P266, DOI 10.1086/589297
   Hogg RS, 2006, PLOS MED, V3, P1570, DOI 10.1371/journal.pmed.0030356
   Izurieta P, 2011, HIV MED, V12, P257, DOI 10.1111/j.1468-1293.2010.00874.x
   Kakuda TN, 2010, CLIN PHARMACOL THER, V88, P695, DOI 10.1038/clpt.2010.181
   Kakuda TN, 2008, ANTIVIR THER, V13, P655
   Kakuda TN, 2011, CLIN PHARMACOKINET, V50, P25, DOI 10.2165/11534740-000000000-00000
   Kakuda TN, 2010, ANTIVIR THER, V15, P817, DOI 10.3851/IMP1652
   Katlama C, 2010, ANTIVIR THER, V15, P1045, DOI 10.3851/IMP1662
   Katlama C, 2009, AIDS, V23, P2289, DOI 10.1097/QAD.0b013e3283316a5e
   Königs C, 2012, AIDS, V26, P447, DOI 10.1097/QAD.0b013e32834f30b1
   Lazzarin A, 2007, LANCET, V370, P39, DOI 10.1016/S0140-6736(07)61048-4
   Li JZ, 2011, JAMA-J AM MED ASSOC, V305, P1327, DOI 10.1001/jama.2011.375
   Losina E, 2007, ANTIVIR THER, V12, P543
   Madruga JV, 2007, LANCET, V370, P29, DOI 10.1016/S0140-6736(07)61047-2
   Mauskopf J, 2012, AIDS, V26, P355, DOI 10.1097/QAD.0b013e32834e87e6
   Nelson M, 2011, AIDS, V25, P335, DOI 10.1097/QAD.0b013e3283416873
   Patterson K, 2011, ANTIMICROB AGENTS CH, V55, P1120, DOI 10.1128/AAC.00889-10
   Pedersen OS, 1999, ANTIVIR CHEM CHEMOTH, V10, P285, DOI 10.1177/095632029901000601
   Peeters M, 2008, ANN PHARMACOTHER, V42, P757, DOI 10.1345/aph.1K681
   Peeters M, 2010, AIDS, V24, P921, DOI 10.1097/QAD.0b013e328336ac2a
   Ramanathan S, 2008, ANTIVIR THER, V13, P1011
   Richman DD, 2004, AIDS, V18, P1393, DOI 10.1097/01.aids.0000131310.52526.c7
   Sanford M, 2012, DRUGS, V72, P525, DOI 10.2165/11208590-000000000-00000
   Santos JR, 2011, AIDS RES HUM RETROV, V27, P713, DOI 10.1089/aid.2010.0283
   Schöller-Gyüre M, 2010, CLIN THER, V32, P328, DOI 10.1016/j.clinthera.2010.02.013
   Schöller-Gyüre M, 2008, PHARMACOTHERAPY, V28, P1215, DOI 10.1592/phco.28.10.1215
   Schöller-Gyüre M, 2009, CLIN PHARMACOKINET, V48, P561, DOI 10.2165/10895940-000000000-00000
   Shet A, 2006, JAIDS-J ACQ IMM DEF, V41, P439, DOI 10.1097/01.qai.0000219290.49152.6a
   SHORTLE D, 1978, P NATL ACAD SCI USA, V75, P2170, DOI 10.1073/pnas.75.5.2170
   Song I, 2011, ANTIMICROB AGENTS CH, V55, P3517, DOI 10.1128/AAC.00073-11
   Stellbrink HJ, 2009, CORE EVID, V4, P149
   Tambuyzer L, 2011, JAIDS-J ACQ IMM DEF, V58, P18, DOI 10.1097/QAI.0b013e3182237f74
   Tambuyzer L, 2010, AIDS RES HUM RETROV, V26, P1197, DOI 10.1089/aid.2009.0302
   ter Heine R, 2010, BRIT J CLIN PHARMACO, V69, P475, DOI 10.1111/j.1365-2125.2010.03634.x
   Thompson MA, 2010, JAMA-J AM MED ASSOC, V304, P321, DOI 10.1001/jama.2010.1004
   Towner W, 2010, JAIDS-J ACQ IMM DEF, V53, P614, DOI 10.1097/QAI.0b013e3181cdebb1
   Trottier B, 2010, HIV CLIN TRIALS, V11, P175, DOI 10.1310/hct1104-175
   Vercauteren J, 2008, RETROVIROLOGY, V5, P0, DOI 10.1186/1742-4690-5-12
   Vingerhoets J, 2005, J VIROL, V79, P12773, DOI 10.1128/JVI.79.20.12773-12782.2005
   Vingerhoets J, 2010, AIDS, V24, P503, DOI 10.1097/QAD.0b013e32833677ac
   Waters L, 2007, INT J CLIN PRACT, V61, P105, DOI 10.1111/j.1742-1241.2006.01146.x
   Wensing AMJ, 2008, AIDS, V22, P625, DOI 10.1097/QAD.0b013e3282f5e062
   Yazdanpanah Y, 2009, CLIN INFECT DIS, V49, P1441, DOI 10.1086/630210
NR 73
TC 30
Z9 32
U1 0
U2 5
PU ADIS INT LTD
PI AUCKLAND
PA 41 CENTORIAN DR, PRIVATE BAG 65901, MAIRANGI BAY, AUCKLAND 1311, NEW ZEALAND
SN 0012-6667
EI 
J9 DRUGS
JI Drugs
PD JUN 15
PY 2012
VL 72
IS 6
BP 847
EP 869
DI 10.2165/11209110-000000000-00000
PG 23
WC Pharmacology & Pharmacy; Toxicology
SC Pharmacology & Pharmacy; Toxicology
GA 943OC
UT WOS:000304132700007
PM 22512366
DA 2024-01-16
ER

PT J
AU Readhead, AC
   Gordon, DE
   Wang, ZY
   Anderson, BJ
   Brousseau, KS
   Kouznetsova, MA
   Forgione, LA
   Smith, LC
   Torian, LV
AF Readhead, Adam C.
   Gordon, Daniel E.
   Wang, Zhengyan
   Anderson, Bridget J.
   Brousseau, Kathleen S.
   Kouznetsova, Maria A.
   Forgione, Lisa A.
   Smith, Lou C.
   Torian, Lucia V.
TI Transmitted Antiretroviral Drug Resistance in New York State, 2006-2008: Results from a New Surveillance System
SO PLOS ONE
LA English
DT Article
ID recent hiv-infections; dual-tropic hiv-1; multidrug-resistant; virological failure; rapid progression; prevalence; mutations; risk; epidemiology; transmission
AB Background: HIV transmitted drug resistance (TDR) is a public health concern because it has the potential to compromise antiretroviral therapy (ART) at the population level. In New York State, high prevalence of TDR in a local cohort and a multiclass resistant case cluster led to the development and implementation of a statewide resistance surveillance system. Methodology: We conducted a cross-sectional analysis of the 13,109 cases of HIV infection that were newly diagnosed and reported in New York State between 2006 and 2008, including 4,155 with HIV genotypes drawn within 3 months of initial diagnosis and electronically reported to the new resistance surveillance system. We assessed compliance with DHHS recommendations for genotypic resistance testing and estimated TDR among new HIV diagnoses. Principal Findings: Of 13,109 new HIV diagnoses, 9,785 (75%) had laboratory evidence of utilization of HIV-related medical care, and 4,155 (43%) had a genotype performed within 3 months of initial diagnosis. Of these, 11.2% (95% confidence interval [CI], 10.2%-12.1%) had any evidence of TDR. The proportion with mutations associated with any antiretroviral agent in the NNRTI, NRTI or PI class was 6.3% (5.5%-7.0%), 4.3% (3.6%-4.9%) and 2.9% (2.4%-3.4%), respectively. Multiclass resistance was observed in <1%. TDR did not increase significantly over time (p for trend = 0.204). Men who have sex with men were not more likely to have TDR than persons with heterosexual risk factor (OR 1.0 (0.77-1.30)). TDR to EFV+TDF+FTC and LPV/r+TDF+FTC regimens was 7.1% (6.3%-7.9%) and 1.4% (1.0%-1.8%), respectively. Conclusions/Significance: TDR appears to be evenly distributed and stable among new HIV diagnoses in New York State; multiclass TDR is rare. Less than half of new diagnoses initiating care received a genotype per DHHS guidelines.
C1 [Readhead, Adam C.; Forgione, Lisa A.; Torian, Lucia V.] New York City Dept Hlth & Mental Hyg, HIV Epidemiol & Field Serv Program, New York, NY USA.
   [Gordon, Daniel E.; Wang, Zhengyan; Anderson, Bridget J.; Brousseau, Kathleen S.; Kouznetsova, Maria A.; Smith, Lou C.] New York State Dept Hlth, Bur HIV AIDS Epidemiol, Albany, NY USA.
C3 New York City Department of Health & Mental Hygiene; State University of New York (SUNY) System
RP Readhead, AC (通讯作者)，New York City Dept Hlth & Mental Hyg, HIV Epidemiol & Field Serv Program, New York, NY USA.
EM ltorian@health.nyc.gov
FU Centers for Disease Control and Prevention [PS08-80202, UC62/CCU223595]; New York City government; New York state government
CR [Anonymous], 2010, NAT HIV AIDS STRAT U, V0, P0
   [Anonymous], 2006, GUIDELINES USE ANTIR, V0, P0
   Bennett DE, 2009, PLOS ONE, V4, P0, DOI 10.1371/journal.pone.0004724
   Blick G, 2007, J INFECT DIS, V195, P1250, DOI 10.1086/512240
   Borroto-Esoda K, 2007, AIDS RES HUM RETROV, V23, P988, DOI 10.1089/aid.2006.0310
   Cane P, 2005, BMJ-BRIT MED J, V331, P1368, DOI 10.1136/bmj.38665.534595.55
   Centers for Disease Control, 2007, ANN REP 2007, V0, P0
   *DEP HLTH HUM SERV, 2006, GUID US ANT AG HIV 1, V0, P0
   Descamps D, 2005, JAIDS-J ACQ IMM DEF, V38, P545, DOI 10.1097/01.qai.0000155201.51232.2e
   Grant ECG, 2002, JAMA-J AM MED ASSOC, V287, P2360, DOI 10.1001/jama.287.18.2360
   Grant RM, 2010, NEW ENGL J MED, V363, P2587, DOI 10.1056/NEJMoa1011205
   Hurt CB, 2009, ANTIVIR THER, V14, P673
   Institute of Medicine (US) Committee on Understanding and Eliminating Racial and Ethnic Disparities in Health Care, 2003, UNEQUAL TREATMENT: CONFRONTING RACIAL AND ETHNIC DISPARITIES IN HEALTH CARE, V0, P0
   Jain V, 2010, PLOS ONE, V5, P0, DOI 10.1371/journal.pone.0015510
   Jayaraman GC, 2006, JAIDS-J ACQ IMM DEF, V42, P86, DOI 10.1097/01.qai.0000196666.16616.fe
   Johnson JA, 2008, PLOS MED, V5, P1112, DOI 10.1371/journal.pmed.0050158
   Kuritzkes DR, 2008, J INFECT DIS, V197, P867, DOI 10.1086/528802
   Little SJ, 2002, NEW ENGL J MED, V347, P385, DOI 10.1056/NEJMoa013552
   Liu TF, 2006, CLIN INFECT DIS, V42, P1608, DOI 10.1086/503914
   Markowitz M, 2005, LANCET, V365, P1031, DOI 10.1016/S0140-6736(05)74227-6
   McDavid K, 2006, AIDS PATIENT CARE ST, V20, P285, DOI 10.1089/apc.2006.20.285
   Mimiaga MJ, 2009, AIDS PATIENT CARE ST, V23, P825, DOI 10.1089/apc.2009.0086
   New York State Department of Health, 2008, NEW YORK STAT HIV AI, V0, P0
   Ross L, 2007, HIV CLIN TRIALS, V8, P1, DOI 10.1310/hct0801-1
   Shet A, 2006, JAIDS-J ACQ IMM DEF, V41, P439, DOI 10.1097/01.qai.0000219290.49152.6a
   Sohler NL, 2009, AIDS PATIENT CARE ST, V23, P775, DOI 10.1089/apc.2009.0041
   SPREAD Programme, 2008, 17 INT AIDS C MEX CI, V22, P625
   Torian LV, 2006, MORBIDITY AND MORTALITY WEEKLY REPORT, V55, P793
   Torian LV, 2008, ARCH INTERN MED, V168, P1181, DOI 10.1001/archinte.168.11.1181
   Torian LV, 2007, PUBLIC HEALTH REP, V122, P4, DOI 10.1177/00333549071220S102
   Truong HHA, 2006, AIDS, V20, P2193, DOI 10.1097/01.aids.0000252059.85236.af
   Weinstock HS, 2004, J INFECT DIS, V189, P2174, DOI 10.1086/420789
   Wheeler WH, 2010, AIDS, V24, P1203, DOI 10.1097/QAD.0b013e3283388742
   Yerly S, 2007, AIDS, V21, P2223, DOI 10.1097/QAD.0b013e3282f0b685
   Youmans E, 2011, SOUTH MED J, V104, P95, DOI 10.1097/SMJ.0b013e3181fcd75b
NR 35
TC 17
Z9 17
U1 0
U2 6
PU PUBLIC LIBRARY SCIENCE
PI SAN FRANCISCO
PA 1160 BATTERY STREET, STE 100, SAN FRANCISCO, CA 94111 USA
SN 1932-6203
EI 
J9 PLOS ONE
JI PLoS One
PD AUG 6
PY 2012
VL 7
IS 8
BP 
EP 
DI 10.1371/journal.pone.0040533
PG 9
WC Multidisciplinary Sciences
SC Science & Technology - Other Topics
GA 992WD
UT WOS:000307810000005
PM 22879878
DA 2024-01-16
ER

PT J
AU Bock, C
   Lengauer, T
AF Bock, Christoph
   Lengauer, Thomas
TI Managing drug resistance in cancer: lessons from HIV therapy
SO NATURE REVIEWS CANCER
LA English
DT Review
ID antiretroviral therapy; inhibitors; combination; sensitivity; strategy; braf; guidelines; tamoxifen; genetics; melanoma
AB Drug resistance is a common cause of treatment failure for HIV infection and cancer. The high mutation rate of HIV leads to genetic heterogeneity among viral populations and provides the seed from which drug-resistant clones emerge in response to therapy. Similarly, most cancers are characterized by extensive genetic, epigenetic, transcriptional and cellular diversity, and drug-resistant cancer cells outgrow their non-resistant peers in a process of somatic evolution. Patient-specific combination of antiviral drugs has emerged as a powerful approach for treating drug-resistant HIV infection, using genotype-based predictions to identify the best matched combination therapy among several hundred possible combinations of HIV drugs. In this Opinion article, we argue that HIV therapy provides a 'blueprint' for designing and validating patient-specific combination therapies in cancer.
C1 [Bock, Christoph] Austrian Acad Sci, CeMM Res Ctr Mol Med, A-1090 Vienna, Austria.
   [Bock, Christoph] Med Univ Vienna, Dept Lab Med, A-1090 Vienna, Austria.
   [Bock, Christoph; Lengauer, Thomas] Max Planck Inst Informat, D-66123 Saarbrucken, Germany.
C3 Austrian Academy of Sciences; CeMM Research Center for Molecular Medicine of the Austrian Academy of Sciences; Medical University of Vienna; Max Planck Society
RP Bock, C (通讯作者)，Austrian Acad Sci, CeMM Res Ctr Mol Med, A-1090 Vienna, Austria.
EM cbock@cemm.oeaw.ac.at
FU European Union (EU) [HEALTH-F5-2011-282510, HEALTH-F3-2009-223131]; CHAIN project; HIV Cell Entry project; German Ministry of Science and Education (BMBF) [0315480A, 01GS08103]; Oncogene project
CR Abramson V, 2011, CLIN CANCER RES, V17, P952, DOI 10.1158/1078-0432.CCR-09-1947
   Airoldi EM, 2009, PLOS COMPUT BIOL, V5, P0, DOI 10.1371/journal.pcbi.1000257
   Altmann A, 2009, J INFECT DIS, V199, P999, DOI 10.1086/597305
   [Anonymous], 2011, SCI TRANSL MED, V0, P0
   Barretina J, 2012, NATURE, V483, P603, DOI 10.1038/nature11003
   Beerenwinkel N, 2005, BIOINFORMATICS, V21, P3943, DOI 10.1093/bioinformatics/bti654
   Beerenwinkel N, 2002, P NATL ACAD SCI USA, V99, P8271, DOI 10.1073/pnas.112177799
   Berg JS, 2011, GENET MED, V13, P499, DOI 10.1097/GIM.0b013e318220aaba
   Bixby D, 2011, LEUKEMIA, V25, P7, DOI 10.1038/leu.2010.238
   Bock C, 2011, CELL, V144, P439, DOI 10.1016/j.cell.2010.12.032
   Bray RA, 2008, BIOL BLOOD MARROW TR, V14, P45, DOI 10.1016/j.bbmt.2008.06.014
   Broder S, 2010, ANTIVIR RES, V85, P1, DOI 10.1016/j.antiviral.2009.10.002
   Burmeister M, 2008, NAT REV GENET, V9, P527, DOI 10.1038/nrg2381
   Ceccherini-Silberstein F, 2010, CLIN MICROBIOL INFEC, V16, P1511, DOI 10.1111/j.1469-0691.2010.03353.x
   Chapman PB, 2011, NEW ENGL J MED, V364, P2507, DOI 10.1056/NEJMoa1103782
   Chin L, 2008, NATURE, V452, P553, DOI 10.1038/nature06914
   Chin L, 2011, NAT MED, V17, P297, DOI 10.1038/nm.2323
   Clavel F, 2004, NEW ENGL J MED, V350, P1023, DOI 10.1056/NEJM2ra025195
   Cohen AL, 2011, MOL SYST BIOL, V7, P0, DOI 10.1038/msb.2011.47
   Corcoran RB, 2011, ONCOTARGET, V2, P336
   Dancey JE, 2006, NAT REV DRUG DISCOV, V5, P649, DOI 10.1038/nrd2089
   Dean M, 2005, NAT REV CANCER, V5, P275, DOI 10.1038/nrc1590
   Decker S, 2005, ANN NY ACAD SCI, V1059, P61, DOI 10.1196/annals.1339.024
   DeVita VT, 2008, CANCER RES, V68, P8643, DOI 10.1158/0008-5472.CAN-07-6611
   Dong X, 2010, CLIN CANCER RES, V16, P1442, DOI 10.1158/1078-0432.CCR-09-2878
   Dudley JT, 2011, SCI TRANSL MED, V3, P0, DOI 10.1126/scitranslmed.3002648
   Dummer R, 2012, CURR OPIN ONCOL, V24, P150, DOI 10.1097/CCO.0b013e32834fca92
   Esteva FJ, 2010, NAT REV CLIN ONCOL, V7, P98, DOI 10.1038/nrclinonc.2009.216
   Feng Y, 2009, NAT REV DRUG DISCOV, V8, P567, DOI 10.1038/nrd2876
   Fernandez AF, 2012, GENOME RES, V22, P407, DOI 10.1101/gr.119867.110
   Flaherty KT, 2012, NAT REV CANCER, V12, P349, DOI 10.1038/nrc3218
   Flaherty KT, 2010, NEW ENGL J MED, V363, P809, DOI 10.1056/NEJMoa1002011
   Fleming TR, 2005, HEALTH AFFAIR, V24, P67, DOI 10.1377/hlthaff.24.1.67
   Frentz D, 2010, PLOS ONE, V5, P0, DOI 10.1371/journal.pone.0011505
   Garnett MJ, 2012, NATURE, V483, P570, DOI 10.1038/nature11005
   Gatenby RA, 2011, NAT REV CANCER, V11, P237, DOI 10.1038/nrc3036
   Gatenby RA, 2009, NATURE, V459, P508, DOI 10.1038/459508a
   Glickman MS, 2012, CELL, V148, P1089, DOI 10.1016/j.cell.2012.02.015
   Goldberg DE, 2012, CELL, V148, P1271, DOI 10.1016/j.cell.2012.02.021
   Gottesman II, 2003, AM J PSYCHIAT, V160, P636, DOI 10.1176/appi.ajp.160.4.636
   Gottesman MM, 2002, ANNU REV MED, V53, P615, DOI 10.1146/annurev.med.53.082901.103929
   Hanahan D, 2011, CELL, V144, P646, DOI 10.1016/j.cell.2011.02.013
   Hawkins RD, 2010, NAT REV GENET, V11, P476, DOI 10.1038/nrg2795
   Hidalgo M, 2011, MOL CANCER THER, V10, P1311, DOI 10.1158/1535-7163.MCT-11-0233
   Hopkins AL, 2002, NAT REV DRUG DISCOV, V1, P727, DOI 10.1038/nrd892
   Hoskins JM, 2009, NAT REV CANCER, V9, P576, DOI 10.1038/nrc2683
   Humphrey RW, 2011, JNCI-J NATL CANCER I, V103, P1222, DOI 10.1093/jnci/djr246
   Imaz A, 2011, AIDS REV, V13, P180
   Johnson Victoria A, 2010, TOP HIV MED, V18, P156
   Kalisky T, 2011, NAT METHODS, V8, P311, DOI 10.1038/nmeth0411-311
   Kantarjian HM, 2011, CLIN CANCER RES, V17, P1674, DOI 10.1158/1078-0432.CCR-10-2922
   Kummar S, 2010, NAT REV DRUG DISCOV, V9, P843, DOI 10.1038/nrd3216
   Kwak EL, 2007, CLIN CANCER RES, V13, P5232, DOI 10.1158/1078-0432.CCR-07-1385
   Lage H, 2008, CELL MOL LIFE SCI, V65, P3145, DOI 10.1007/s00018-008-8111-5
   Lengauer T, 2006, NAT REV MICROBIOL, V4, P790, DOI 10.1038/nrmicro1477
   Lengauer T, 2012, INTERVIROLOGY, V55, P108, DOI 10.1159/000332000
   Metzker ML, 2010, NAT REV GENET, V11, P31, DOI 10.1038/nrg2626
   Metzner K, 2006, ANTIRETROVIRAL RESIS, V0, P0
   Osborne CK, 1998, NEW ENGL J MED, V339, P1609, DOI 10.1056/NEJM199811263392207
   Phillips KA, 2006, NAT REV DRUG DISCOV, V5, P463, DOI 10.1038/nrd2033
   Reuter S, 2011, J MED VIROL, V83, P187, DOI 10.1002/jmv.21971
   Ribeiro RM, 2000, P NATL ACAD SCI USA, V97, P7681, DOI 10.1073/pnas.97.14.7681
   Rosen-Zvi M, 2008, BIOINFORMATICS, V24, PI399, DOI 10.1093/bioinformatics/btn141
   Samson DJ, 2004, J CLIN ONCOL, V22, P3618, DOI 10.1200/JCO.2004.04.077
   Sawyers C, 2004, NATURE, V432, P294, DOI 10.1038/nature03095
   Sawyers CL, 2008, NATURE, V452, P548, DOI 10.1038/nature06913
   Schadt EE, 2009, NAT REV DRUG DISCOV, V8, P286, DOI 10.1038/nrd2826
   Schilsky RL, 2010, NAT REV DRUG DISCOV, V9, P363, DOI 10.1038/nrd3181
   Sellers WR, 2011, CELL, V147, P26, DOI 10.1016/j.cell.2011.09.016
   Shen-Orr SS, 2010, NAT METHODS, V7, P287, DOI 10.1038/NMETH.1439
   Sridhar SS, 2003, LANCET ONCOL, V4, P397, DOI 10.1016/S1470-2045(03)01137-9
   Szakács G, 2004, CANCER CELL, V6, P129, DOI 10.1016/j.ccr.2004.06.026
   Thomas RK, 2006, CLIN CANCER RES, V12, P4384S, DOI 10.1158/1078-0432.CCR-06-0098
   USDepartment of Health and Human Services, 2012, GUID US ANT AG HIV 1, V0, P0
   Vandamme AM, 2011, AIDS REV, V13, P77
   Vandekerckhove LPR, 2011, LANCET INFECT DIS, V11, P394, DOI 10.1016/S1473-3099(10)70319-4
   Wensing AMJ, 2008, AIDS, V22, P625, DOI 10.1097/QAD.0b013e3282f5e062
   Wheeler DL, 2010, NAT REV CLIN ONCOL, V7, P493, DOI 10.1038/nrclinonc.2010.97
   Young TN, 2007, COCHRANE DB SYST REV, V0, P0, DOI DOI 10.1002/14651858.CD002835.pub3
NR 79
TC 125
Z9 186
U1 0
U2 65
PU NATURE PUBLISHING GROUP
PI LONDON
PA MACMILLAN BUILDING, 4 CRINAN ST, LONDON N1 9XW, ENGLAND
SN 1474-175X
EI 1474-1768
J9 NAT REV CANCER
JI Nat. Rev. Cancer
PD JUL 15
PY 2012
VL 12
IS 7
BP 494
EP 501
DI 10.1038/nrc3297
PG 8
WC Oncology
SC Oncology
GA 965FF
UT WOS:000305751700016
PM 22673150
DA 2024-01-16
ER

PT J
AU Beck, IA
   Jang, MY
   McKernan-Mullin, J
   Bull, M
   Wagner, T
   Huang, S
   Song, LY
   Nachman, S
   Krogstad, P
   Eshleman, SH
   Wiznia, A
   Frenkel, LM
AF Beck, Ingrid A.
   Jang, Minyoung
   McKernan-Mullin, Jennifer
   Bull, Marta
   Wagner, Thor
   Huang, Sharon
   Song, Lin-Ye
   Nachman, Sharon
   Krogstad, Paul
   Eshleman, Susan H.
   Wiznia, Andrew
   Frenkel, Lisa M.
TI Monitoring of HIV Type 1 DNA Load and Drug Resistance in Peripheral Blood Mononuclear Cells During Suppressive Antiretroviral Therapy Does Not Predict Virologic Failure
SO AIDS RESEARCH AND HUMAN RETROVIRUSES
LA English
DT Article
ID reverse-transcriptase inhibitors; immunodeficiency-virus-infection; oligonucleotide ligation assay; plus nevirapine; hiv-1-infected children; latent reservoir; controlled-trial; viral load; replication; nelfinavir
AB Our objective was to determine whether monitoring HIV-1 DNA concentration or new resistance mutations in peripheral blood mononuclear cells (PBMCs) during effective antiretroviral therapy (ART) predicts virologic failure. A retrospective analysis used blood specimens and clinical data from three nevirapine containing arms of a four-arm, open-label, randomized trial comparing ART regimens in HIV-1-infected children who had failed mono-or dual-nucleoside therapy. Sensitive assays compared cell-associated HIV-1 DNA concentrations and nevirapine (NVP) and lamivudine (3TC) resistance mutations in children with plasma HIV-1 RNA <400 copies(c)/ml who did or did not experience subsequent virologic failure. Forty-six children were analyzed through the last available follow-up specimen, collected at 48 (n = 16) or 96 (n = 30) weeks of ART. Thirty-five (76%) had sustained viral suppression and 11 (24%) had plasma viral rebound to 400 c/ml (virologic failure detected at a median of 36 weeks). HIV-1 DNA levels at baseline, 24, 48, and 96 weeks of ART were similar in children who did vs. did not experience virologic failure (p = 0.82). HIV-1 DNA levels did not increase prior to viral rebound. NVP resistance mutations were detected in 91% of subjects in the failure group vs. 3% in the suppressed group (p < 0.0001). Among nine evaluable children, NVP mutations were first detected prior to virologic failure in two (22%), at viral rebound in five (56%), and after failure in two (22%) children. HIV-1 DNA concentrations did not predict virologic failure in this cohort. New drug resistance mutations were detected in the PBMCs of a minority of virologically suppressed children who subsequently failed ART.
C1 [Beck, Ingrid A.; McKernan-Mullin, Jennifer; Bull, Marta; Wagner, Thor; Frenkel, Lisa M.] Seattle Childrens Hosp Res Inst, Seattle, WA 98101 USA.
   [Jang, Minyoung] UMDNJ Robert Wood Johnson Med Sch, New Brunswick, NJ USA.
   [Wagner, Thor; Frenkel, Lisa M.] Univ Washington, Dept Pediat, Seattle, WA 98195 USA.
   [Wagner, Thor; Frenkel, Lisa M.] Univ Washington, Dept Lab Med, Seattle, WA 98195 USA.
   [Huang, Sharon; Song, Lin-Ye] Harvard Univ, Sch Publ Hlth, Stat Data Anal Ctr, Boston, MA 02115 USA.
   [Nachman, Sharon] SUNY Stony Brook, Dept Pediat, Stony Brook, NY 11794 USA.
   [Krogstad, Paul] Univ Calif Los Angeles, David Geffen Sch Med, Dept Pediat, Los Angeles, CA 90095 USA.
   [Eshleman, Susan H.] Johns Hopkins Univ, Sch Med, Dept Pathol, Baltimore, MD 21205 USA.
   [Wiznia, Andrew] Albert Einstein Coll Med, Jacobi Med Ctr, Dept Pediat, Bronx, NY 10467 USA.
C3 Seattle Children's Hospital; Rutgers System; Rutgers New Brunswick; Rutgers Biomedical & Health Sciences; University of Washington; University of Washington Seattle; University of Washington; University of Washington Seattle; Harvard University; Harvard T.H. Chan School of Public Health; State University of New York (SUNY) System; State University of New York (SUNY) Stony Brook; University of California System; University of California Los Angeles; University of California Los Angeles Medical Center; David Geffen School of Medicine at UCLA; Johns Hopkins University; Yeshiva University; Albert Einstein College of Medicine; Jacobi Medical Center
RP Frenkel, LM (通讯作者)，Seattle Childrens Hosp Res Inst, 1900 9th Ave,C9S 8, Seattle, WA 98101 USA.
EM lfrenkel@u.washington.edu
FU Society for Pediatric Research awards; National Institute of Allergy and Infectious Diseases (NIAID) [U01 AI068632]; Eunice Kennedy Shriver National Institute of Child Health and Human Development (NICHD; National Institute of Mental Health (NIMH) [AI068632]; Statistical and Data Analysis Center at Harvard School of Public Health, under the National Institute of Allergy and Infectious Diseases [5 U01 AI41110]; Pediatric AIDS Clinical Trials Group (PACTG) [1 U01 AI068616]; IMPAACT Group; National Institute of Allergy and Infectious Diseases (NIAID); NICHD International and Domestic Pediatric and Maternal HIV Clinical Trials Network; NICHD [N01-DK-9-001/HHSN267200800001C];  [1 U01 AI068632]
CR Bailey JR, 2006, J VIROL, V80, P6441, DOI 10.1128/JVI.00591-06
   Beck IA, 2008, JAIDS-J ACQ IMM DEF, V48, P418, DOI 10.1097/QAI.0b013e31817ed7d7
   Carr JM, 2007, J CLIN MICROBIOL, V45, P1288, DOI 10.1128/JCM.01926-06
   Chomont N, 2009, NAT MED, V15, P893, DOI 10.1038/nm.1972
   De Rossi A, 2002, AIDS, V16, P1961, DOI 10.1097/00002030-200209270-00015
   Edelstein RE, 1998, J CLIN MICROBIOL, V36, P569, DOI 10.1128/JCM.36.2.569-572.1998
   Ellis GM, 2009, JAIDS-J ACQ IMM DEF, V51, P283, DOI 10.1097/QAI.0b013e3181a9972c
   Eshleman SH, 2001, J INFECT DIS, V183, P1732, DOI 10.1086/320728
   Finzi D, 1999, NAT MED, V5, P512, DOI 10.1038/8394
   Fischer M, 2004, J INFECT DIS, V190, P1979, DOI 10.1086/425983
   Frenkel LM, 2003, J VIROL, V77, P5721, DOI 10.1128/JVI.77.10.5721-5730.2003
   Greub G, 2002, AIDS, V16, P1967, DOI 10.1097/00002030-200209270-00017
   Gulick RM, 1997, NEW ENGL J MED, V337, P734, DOI 10.1056/NEJM199709113371102
   Hammer SM, 2008, JAMA-J AM MED ASSOC, V300, P555, DOI 10.1001/jama.300.5.555
   Hammer SM, 1997, NEW ENGL J MED, V337, P725, DOI 10.1056/NEJM199709113371101
   Havlir DV, 2001, JAMA-J AM MED ASSOC, V286, P171, DOI 10.1001/jama.286.2.171
   Hermankova M, 2001, JAMA-J AM MED ASSOC, V286, P196, DOI 10.1001/jama.286.2.196
   Kieffer TL, 2004, J INFECT DIS, V189, P1452, DOI 10.1086/382488
   Krogstad P, 2002, CLIN INFECT DIS, V34, P991, DOI 10.1086/338814
   Lassen K, 2004, TRENDS MOL MED, V10, P525, DOI 10.1016/j.molmed.2004.09.006
   Martinez-Picado J, 2000, P NATL ACAD SCI USA, V97, P10948, DOI 10.1073/pnas.97.20.10948
   Morand-Doubert L, 2005, JAIDS-J ACQ IMM DEF, V38, P268
   Morlese J, 2003, AIDS, V17, P679, DOI 10.1097/00002030-200303280-00005
   Ngo-Giang-Huong N, 2001, AIDS, V15, P665, DOI 10.1097/00002030-200104130-00001
   Pellegrin I, 2003, J INFECT DIS, V187, P38, DOI 10.1086/345860
   Perelson AS, 1997, NATURE, V387, P188, DOI 10.1038/387188a0
   Rong LB, 2009, MATH BIOSCI, V217, P77, DOI 10.1016/j.mbs.2008.10.006
   Saitoh A, 2002, J INFECT DIS, V185, P1409, DOI 10.1086/340614
   Schacker TW, 1998, ANN INTERN MED, V128, P613, DOI 10.7326/0003-4819-128-8-199804150-00001
   Sedaghat AR, 2007, PLOS PATHOG, V3, P1165, DOI 10.1371/journal.ppat.0030122
   Sharkey M, 2005, J VIROL, V79, P5203, DOI 10.1128/JVI.79.8.5203-5210.2005
   Shiu C, 2009, J VIROL, V83, P9731, DOI 10.1128/JVI.00570-09
   Siliciano JD, 2003, NAT MED, V9, P727, DOI 10.1038/nm880
   Starr SE, 1999, NEW ENGL J MED, V341, P1874, DOI 10.1056/NEJM199912163412502
   Strain MC, 2003, P NATL ACAD SCI USA, V100, P4819, DOI 10.1073/pnas.0736332100
   Tierney C, 2003, J INFECT DIS, V187, P144, DOI 10.1086/345870
   Tobin NH, 2005, J VIROL, V79, P9625, DOI 10.1128/JVI.79.15.9625-9634.2005
   Vesanen M, 1997, VIROLOGY, V236, P104, DOI 10.1006/viro.1997.8718
   Wiznia A, 2000, AIDS RES HUM RETROV, V16, P1113, DOI 10.1089/088922200414956
   Zanchetta M, 2006, J INFECT DIS, V193, P1718, DOI 10.1086/504264
   Zhang LQ, 1999, NEW ENGL J MED, V340, P1605, DOI 10.1056/NEJM199905273402101
NR 41
TC 2
Z9 2
U1 0
U2 0
PU MARY ANN LIEBERT, INC
PI NEW ROCHELLE
PA 140 HUGUENOT STREET, 3RD FL, NEW ROCHELLE, NY 10801 USA
SN 0889-2229
EI 1931-8405
J9 AIDS RES HUM RETROV
JI Aids Res. Hum. Retrovir.
PD AUG 15
PY 2012
VL 28
IS 8
BP 780
EP 788
DI 10.1089/aid.2011.0039
PG 9
WC Immunology; Infectious Diseases; Virology
SC Immunology; Infectious Diseases; Virology
GA 977SA
UT WOS:000306683600007
PM 22081867
DA 2024-01-16
ER

PT J
AU Ammaranond, P
   Sanguansittianan, S
AF Ammaranond, Palanee
   Sanguansittianan, Sayompoo
TI Mechanism of HIV antiretroviral drugs progress toward drug resistance
SO FUNDAMENTAL & CLINICAL PHARMACOLOGY
LA English
DT Review
DE antiretroviral; drug resistance; HIV
ID human-immunodeficiency-virus; type-1 reverse-transcriptase; society-usa panel; treatment experienced patients; protease inhibitor resistance; ribonuclease-h activity; acid mutation patterns; cross-resistance; base-line; combination therapy
AB The rapid replication rate of HIV-1 RNA and its inherent genetic variation have led to the production of many HIV-1 variants with decreased drug susceptibility. The capacity of HIV to develop drug resistance mutations is a major obstacle to long-term effective anti-HIV therapy. Incomplete suppression of viral replication with an initial drug regimen diminishes the clinical benefit to the patient and may promote the development of broader drug resistance that may cause subsequent treatment regimens to be ineffective. The increased clinical use of combination antiretroviral treatment for HIV-1 infection has led to the selection of viral strains resistant to multiple drugs, including strains resistant to all licensed nucleoside analog RT inhibitors and protease inhibitors. Therefore, it is important to understand the influence of such mutations on viral properties such as replicative fitness, fidelity, and mutation rates. Although research continues to improve our understanding of resistance, leading to refined treatment strategies and, in some cases, improved outcome, resistance to antiretroviral therapy remains a major cause of treatment failure among patients living with HIV-1.
C1 [Ammaranond, Palanee; Sanguansittianan, Sayompoo] Chulalongkorn Univ, Dept Transfus Med, Fac Allied Hlth Sci, Innovat Ctr Res & Dev Med Diagnost Technol Projec, Bangkok 10330, Thailand.
C3 Chulalongkorn University
RP Ammaranond, P (通讯作者)，Chulalongkorn Univ, Dept Transfus Med, Fac Allied Hlth Sci, Innovat Ctr Res & Dev Med Diagnost Technol Projec, Bangkok 10330, Thailand.
EM palanee@gmail.com
CR Abram ME, 2005, J VIROL, V79, P11952, DOI 10.1128/JVI.79.18.11952-11961.2005
   Aleman S, 2002, AIDS, V16, P1039, DOI 10.1097/00002030-200205030-00010
   Ammaranond P, 2003, J CLIN VIROL, V26, P153, DOI 10.1016/S1386-6532(02)00114-2
   Arakaki R, 1999, J VIROL, V73, P1719, DOI 10.1128/JVI.73.2.1719-1723.1999
   Arion D, 1999, DRUG RESIST UPDATE, V2, P91, DOI 10.1054/drup.1999.0076
   Arion D, 2000, J BIOL CHEM, V275, P9251, DOI 10.1074/jbc.275.13.9251
   Baba M, 1999, P NATL ACAD SCI USA, V96, P5698, DOI 10.1073/pnas.96.10.5698
   Bacheler L, 2001, J VIROL, V75, P4999, DOI 10.1128/JVI.75.11.4999-5008.2001
   Balzarini J, 2004, CURR TOP MED CHEM, V4, P921, DOI 10.2174/1568026043388420
   Bangsberg DR, 2001, AIDS, V15, P1181, DOI 10.1097/00002030-200106150-00015
   Banke S, 2009, J VIROL, V83, P8916, DOI 10.1128/JVI.00003-09
   Barbour JD, 2004, AIDS, V18, P1683, DOI 10.1097/01.aids.0000131391.91468.ff
   BARRESINOUSSI F, 1983, SCIENCE, V220, P868, DOI 10.1126/science.6189183
   Bauman JD, 2008, NUCLEIC ACIDS RES, V36, P5083, DOI 10.1093/nar/gkn464
   BLATTNER WA, 1991, FASEB J, V5, P2340, DOI 10.1096/fasebj.5.10.2065886
   Blower SM, 2001, NAT MED, V7, P1016, DOI 10.1038/nm0901-1016
   Brenner B, 2000, INT J ANTIMICROB AG, V16, P429, DOI 10.1016/S0924-8579(00)00270-3
   Brenner BG, 2002, EXPERT OPIN BIOL TH, V2, P751, DOI 10.1517/14712598.2.7.751
   Briones C, 2001, J ACQ IMMUN DEF SYND, V26, P145, DOI 10.1097/00126334-200102010-00006
   Brumme ZL, 2005, J INFECT DIS, V192, P466, DOI 10.1086/431519
   Ceccherini-Silberstein F, 2004, AIDS, V18, PF11, DOI 10.1097/01.aids.0000131394.76221.02
   Ceccherini-Silberstein F, 2009, AIDS REV, V11, P17
   Chen RY, 2002, EXPERT OPIN INV DRUG, V11, P1837, DOI 10.1517/13543784.11.12.1837
   Condra JH, 1996, J VIROL, V70, P8270, DOI 10.1128/JVI.70.12.8270-8276.1996
   CONDRA JH, 1995, NATURE, V374, P569, DOI 10.1038/374569a0
   Conway B, 2001, AIDS, V15, P1269, DOI 10.1097/00002030-200107060-00008
   Côté HCF, 2001, J VIROL, V75, P589, DOI 10.1128/JVI.75.2.589-594.2001
   Craigie R, 2001, J BIOL CHEM, V276, P23213, DOI 10.1074/jbc.R100027200
   Cullen MD, 2009, J MED CHEM, V52, P6467, DOI 10.1021/jm901167t
   DAquila Richard T, 2003, TOP HIV MED, V11, P92
   DAquila Richard T, 2002, TOP HIV MED, V10, P21
   Das K, 2007, J MOL BIOL, V365, P77, DOI 10.1016/j.jmb.2006.08.097
   De Clercq E, 2002, MED RES REV, V22, P531
   de Ronde A, 2001, J VIROL, V75, P595, DOI 10.1128/JVI.75.2.595-602.2001
   Deeks SG, 2001, J ACQ IMMUN DEF SYND, V26, PS25, DOI 10.1097/00126334-200103011-00004
   Delgado E, 2001, AIDS RES HUM RETROV, V17, P753, DOI 10.1089/088922201750237022
   Demeter LM, 2000, ANTIMICROB AGENTS CH, V44, P794, DOI 10.1128/AAC.44.3.794-797.2000
   Domaoal RA, 2004, INT J BIOCHEM CELL B, V36, P1735, DOI 10.1016/j.biocel.2004.02.026
   Dronda F, 2001, AIDS RES HUM RETROV, V17, P211, DOI 10.1089/088922201750063124
   DUEWEKE TJ, 1993, ANTIMICROB AGENTS CH, V37, P1127, DOI 10.1128/AAC.37.5.1127
   Duwe S, 2001, J ACQ IMMUN DEF SYND, V26, P266, DOI 10.1097/00126334-200103010-00010
   Eastman PS, 1998, J VIROL, V72, P5154, DOI 10.1128/JVI.72.6.5154-5164.1998
   Erickson JW, 1999, AIDS, V13, P0
   Espeseth AS, 2000, P NATL ACAD SCI USA, V97, P11244, DOI 10.1073/pnas.200139397
   Falloon J, 2000, CLIN INFECT DIS, V30, P313, DOI 10.1086/313667
   Fätkenheuer G, 2005, NAT MED, V11, P1170, DOI 10.1038/nm1319
   FRIEDLAND GH, 1987, NEW ENGL J MED, V317, P1125, DOI 10.1056/NEJM198710293171806
   FUCHS D, 1986, LANCET, V1, P324
   Gadthula S, 2005, NUCLEOS NUCLEOT NUCL, V24, P1707, DOI 10.1080/15257770500267170
   Gallego O, 2001, AIDS, V15, P1894, DOI 10.1097/00002030-200109280-00025
   GALLO RC, 1984, SCIENCE, V224, P500, DOI 10.1126/science.6200936
   Gandhi RT, 2003, CLIN INFECT DIS, V37, P1693, DOI 10.1086/379773
   García-Lerma JG, 2001, P NATL ACAD SCI USA, V98, P13907, DOI 10.1073/pnas.241300698
   García-Lerma JG, 2004, J VIROL, V78, P7545, DOI 10.1128/JVI.78.14.7545-7552.2004
   Gibbs JE, 2003, J PHARMACOL EXP THER, V306, P1035, DOI 10.1124/jpet.103.053827
   Gonzales MJ, 2001, J INFECT DIS, V184, P998, DOI 10.1086/323601
   Goudsmit J, 2001, AIDS, V15, P2293, DOI 10.1097/00002030-200111230-00011
   Grant RM, 2002, JAMA-J AM MED ASSOC, V288, P181, DOI 10.1001/jama.288.2.181
   Grobler JA, 2002, P NATL ACAD SCI USA, V99, P6661, DOI 10.1073/pnas.092056199
   Grossman Z, 2005, CLIN INFECT DIS, V40, P294, DOI 10.1086/426592
   Gulick RM, 2003, CLIN MICROBIOL INFEC, V9, P186, DOI 10.1046/j.1469-0691.2003.00570.x
   Gulick RM, 2007, J INFECT DIS, V196, P304, DOI 10.1086/518797
   Hanna GJ, 2000, J INFECT DIS, V181, P904, DOI 10.1086/315329
   Harrigan PR, 2005, J INFECT DIS, V191, P339, DOI 10.1086/427192
   Harrison JE, 2008, J VIROL, V82, P11695, DOI 10.1128/JVI.01303-08
   Havlir DV, 2000, JAMA-J AM MED ASSOC, V283, P229, DOI 10.1001/jama.283.2.229
   Hazuda DJ, 2000, SCIENCE, V287, P646, DOI 10.1126/science.287.5453.646
   Hazuda DJ, 2004, SCIENCE, V305, P528, DOI 10.1126/science.1098632
   Hertogs K, 2000, AIDS, V14, P1203, DOI 10.1097/00002030-200006160-00018
   Hirsch MS, 2008, CLIN INFECT DIS, V47, P266, DOI 10.1086/589297
   Hirsch MS, 2000, JAMA-J AM MED ASSOC, V283, P2417, DOI 10.1001/jama.283.18.2417
   Hirsch MS, 1998, JAMA-J AM MED ASSOC, V279, P1984, DOI 10.1001/jama.279.24.1984
   Hirsch MS, 2003, CLIN INFECT DIS, V37, P113, DOI 10.1086/375597
   Hogg RS, 2002, AIDS, V16, P1051, DOI 10.1097/00002030-200205030-00012
   Hsiou Y, 2001, J MOL BIOL, V309, P437, DOI 10.1006/jmbi.2001.4648
   Huang HF, 2000, CHEM BIOL, V7, P355, DOI 10.1016/S1074-5521(00)00113-7
   Huff JR, 2001, ADV PROTEIN CHEM, V56, P213
   Idemyor V, 2002, PHARMACOTHERAPY, V22, P659, DOI 10.1592/phco.22.8.659.33215
   Imrie A, 1997, J INFECT DIS, V175, P1502, DOI 10.1086/516487
   Izopet J, 2000, AIDS, V14, P2247, DOI 10.1097/00002030-200010200-00005
   JACOBOMOLINA A, 1993, P NATL ACAD SCI USA, V90, P6320, DOI 10.1073/pnas.90.13.6320
   Johnson Victoria A, 2007, TOP HIV MED, V15, P119
   Kan MJ, 2009, BIOINFORMATION, V4, P36, DOI 10.6026/97320630004036
   Kantor R, 2002, ANTIMICROB AGENTS CH, V46, P1086, DOI 10.1128/AAC.46.4.1086-1092.2002
   Kantor R, 2001, NUCLEIC ACIDS RES, V29, P296, DOI 10.1093/nar/29.1.296
   Katz MH, 2002, AM J PUBLIC HEALTH, V92, P388, DOI 10.2105/AJPH.92.3.388
   Kaufmann GR, 2001, AIDS RES HUM RETROV, V17, P487, DOI 10.1089/08892220151126526
   Kempf DJ, 2001, J VIROL, V75, P7462, DOI 10.1128/JVI.75.16.7462-7469.2001
   Khandazhinskaya AL, 2009, DRUG METAB DISPOS, V37, P494, DOI 10.1124/dmd.108.022269
   Kilby JM, 2002, AIDS RES HUM RETROV, V18, P685, DOI 10.1089/088922202760072294
   Kilby JM, 2003, NEW ENGL J MED, V348, P2228, DOI 10.1056/NEJMra022812
   Kirk O, 2002, ANTIVIR THER, V7, P271
   Kuritzkes DR, 2000, J INFECT DIS, V181, P491, DOI 10.1086/315244
   LaBonte J, 2003, NAT REV DRUG DISCOV, V2, P345, DOI 10.1038/nrd1091
   Lalezari JP, 2003, AIDS, V17, P691, DOI 10.1097/00002030-200303280-00007
   Lalezari JP, 2003, NEW ENGL J MED, V348, P2175, DOI 10.1056/NEJMoa035026
   Larder BA, 1999, NAT STRUCT BIOL, V6, P103, DOI 10.1038/5787
   Lazzarin A, 2003, NEW ENGL J MED, V348, P2186, DOI 10.1056/NEJMoa035211
   Little SJ, 2002, NEW ENGL J MED, V347, P385, DOI 10.1056/NEJMoa013552
   Little SJ, 1999, JAMA-J AM MED ASSOC, V282, P1142, DOI 10.1001/jama.282.12.1142
   Louie M, 2003, J INFECT DIS, V187, P896, DOI 10.1086/368164
   Loveday C, 2001, J ACQ IMMUN DEF SYND, V26, PS10, DOI 10.1097/00126334-200103011-00003
   Mammano F, 2000, J VIROL, V74, P8524, DOI 10.1128/JVI.74.18.8524-8531.2000
   Martinez-Cajas JL, 2007, ANTIVIR RES, V76, P203, DOI 10.1016/j.antiviral.2007.06.010
   Martinez-Picado J, 1999, J VIROL, V73, P3744, DOI 10.1128/JVI.73.5.3744-3752.1999
   Masuhr A, 2002, EUR J MED RES, V7, P341
   MASUR H, 1981, NEW ENGL J MED, V305, P1431, DOI 10.1056/NEJM198112103052402
   Melby T, 2006, J INFECT DIS, V194, P238, DOI 10.1086/504693
   Menéndez-Arias L, 2008, VIRUS RES, V134, P124, DOI 10.1016/j.virusres.2007.12.015
   Meyer PR, 1999, MOL CELL, V4, P35, DOI 10.1016/S1097-2765(00)80185-9
   Miller V, 2001, J ACQ IMMUN DEF SYND, V26, PS34, DOI 10.1097/00126334-200103011-00005
   Moyle G, 2003, J ANTIMICROB CHEMOTH, V51, P213, DOI 10.1093/jac/dkg066
   Moyle GJ, 2005, J INFECT DIS, V191, P866, DOI 10.1086/428096
   Neamati N, 2003, EXPERT OPIN INV DRUG, V12, P289, DOI 10.1517/13543784.12.2.289
   Neamati N, 2001, EXPERT OPIN INV DRUG, V10, P281, DOI 10.1517/13543784.10.2.281
   Oette M, 2004, EUR J MED RES, V9, P273
   Opii WO, 2007, EXP NEUROL, V204, P29, DOI 10.1016/j.expneurol.2006.09.010
   Opravil M, 2002, J INFECT DIS, V185, P1251, DOI 10.1086/340312
   Palmer S, 1999, AIDS, V13, P661, DOI 10.1097/00002030-199904160-00006
   Para MF, 2000, J INFECT DIS, V182, P733, DOI 10.1086/315769
   Perryman AL, 2004, PROTEIN SCI, V13, P1108, DOI 10.1110/ps.03468904
   Petropoulos CJ, 2000, ANTIMICROB AGENTS CH, V44, P920, DOI 10.1128/AAC.44.4.920-928.2000
   Pieniazek D, 2000, AIDS, V14, P1489, DOI 10.1097/00002030-200007280-00004
   Puig T, 2000, AIDS, V14, P727, DOI 10.1097/00002030-200004140-00012
   Ray N, 2009, J VIROL, V83, P2989, DOI 10.1128/JVI.02496-08
   Reeves JD, 2002, P NATL ACAD SCI USA, V99, P16249, DOI 10.1073/pnas.252469399
   Ren J, 2004, J MOL BIOL, V336, P569, DOI 10.1016/j.jmb.2003.12.055
   Ren JS, 2007, J MED CHEM, V50, P2301, DOI 10.1021/jm061117m
   Ren JS, 2006, FEBS J, V273, P3850, DOI 10.1111/j.1742-4658.2006.05392.x
   Rezende LF, 2004, INT J BIOCHEM CELL B, V36, P1716, DOI 10.1016/j.biocel.2004.02.025
   RICHMAN D, 1991, ANTIMICROB AGENTS CH, V35, P305, DOI 10.1128/AAC.35.2.305
   RICHMAN DD, 1993, ANTIMICROB AGENTS CH, V37, P1207, DOI 10.1128/AAC.37.6.1207
   Richman DD, 2004, AIDS, V18, P1393, DOI 10.1097/01.aids.0000131310.52526.c7
   ROOKE R, 1990, VIROLOGY, V176, P205, DOI 10.1016/0042-6822(90)90245-M
   RUBINSTEIN A, 1983, JAMA-J AM MED ASSOC, V249, P2350, DOI 10.1001/jama.249.17.2350
   Salomon H, 2000, AIDS, V14, PF17, DOI 10.1097/00002030-200001280-00003
   Sarafianos SG, 1999, CHEM BIOL, V6, PR137, DOI 10.1016/S1074-5521(99)80071-4
   Sarafianos SG, 2009, J MOL BIOL, V385, P693, DOI 10.1016/j.jmb.2008.10.071
   Schmit JC, 1998, AIDS, V12, P2007, DOI 10.1097/00002030-199815000-00012
   SCOTT GB, 1984, NEW ENGL J MED, V310, P76, DOI 10.1056/NEJM198401123100202
   Scott P, 2004, J ANTIMICROB CHEMOTH, V53, P469, DOI 10.1093/jac/dkh102
   Seckler JM, 2009, BIOCHEMISTRY-US, V48, P7646, DOI 10.1021/bi900790x
   Sevilya Z, 2003, J MOL BIOL, V327, P19, DOI 10.1016/S0022-2836(03)00052-4
   Sevilya Z, 2003, NUCLEIC ACIDS RES, V31, P1481, DOI 10.1093/nar/gkg235
   Shafer RW, 2002, CLIN MICROBIOL REV, V15, P247, DOI 10.1128/CMR.15.2.247-277.2002
   Shaheen F, 2004, CURR OPIN INFECT DIS, V17, P7, DOI 10.1097/00001432-200402000-00003
   Suñé C, 2004, CLIN MICROBIOL INFEC, V10, P119, DOI 10.1111/j.1469-0691.2004.00832.x
   Tanuri A, 2002, J CLIN VIROL, V25, P39, DOI 10.1016/S1386-6532(01)00249-9
   Taylor S, 2003, AIDS RES HUM RETROV, V19, P353, DOI 10.1089/088922203765551700
   Tesoriero J, 2003, JAIDS-J ACQ IMM DEF, V33, P484, DOI 10.1097/00126334-200308010-00009
   Tupinambás Unaí, 2005, BRAZ J INFECT DIS, V9, P324, DOI 10.1590/S1413-86702005000400009
   *UNAIDS, 2004, GLOB SUMM HIV AIDS E, V0, P0
   Van Laethem K, 2000, AIDS, V14, P469, DOI 10.1097/00002030-200003100-00027
   Velazquez-Campoy Adrian, 2003, CURRENT DRUG TARGETS - INFECTIOUS DISORDERS, V3, P311, DOI 10.2174/1568005033481051
   Volberding P, 2002, AIDS READ, V12, P56
   Volberding P, 2002, AIDS READ, V12, P68
   Volberding Paul, 2002, AIDS READ, V12, P349
   Wainberg MA, 1998, JAMA-J AM MED ASSOC, V279, P1977, DOI 10.1001/jama.279.24.1977
   WAINBERG MA, 1993, J ACQ IMMUN DEF SYND, V6, P0
   Walsh JC, 2002, J ACQ IMMUN DEF SYND, V30, P278, DOI 10.1097/00126334-200207010-00003
   Wapling J, 2005, J VIROL, V79, P10247, DOI 10.1128/JVI.79.16.10247-10257.2005
   Wegner SA, 2000, AIDS, V14, P1009, DOI 10.1097/00002030-200005260-00013
   Weinstock H, 2000, J INFECT DIS, V182, P330, DOI 10.1086/315686
   Wensing Annemarie MJ, 2003, AIDS REVIEWS, V5, P140
   Wilkin TJ, 2007, CLIN INFECT DIS, V44, P591, DOI 10.1086/511035
   Witvrouw M, 2004, ANTIVIR THER, V9, P57
   Xu L, 2002, AIDS, V16, P1684, DOI 10.1097/00002030-200208160-00016
   YARCHOAN R, 1989, SCIENCE, V245, P412, DOI 10.1126/science.2502840
   Yerly S, 1999, LANCET, V354, P729, DOI 10.1016/S0140-6736(98)12262-6
   Yi Y, 2008, JAIDS-J ACQ IMM DEF, V47, P285, DOI 10.1097/QAI.0b013e31816520f6
NR 170
TC 26
Z9 30
U1 0
U2 32
PU WILEY-BLACKWELL
PI MALDEN
PA COMMERCE PLACE, 350 MAIN ST, MALDEN 02148, MA USA
SN 0767-3981
EI 
J9 FUND CLIN PHARMACOL
JI Fundam. Clin. Pharmacol.
PD FEB 15
PY 2012
VL 26
IS 1
BP 146
EP 161
DI 10.1111/j.1472-8206.2011.01009.x
PG 16
WC Pharmacology & Pharmacy
SC Pharmacology & Pharmacy
GA 873JF
UT WOS:000298878000015
PM 22118474
DA 2024-01-16
ER

PT J
AU Wu, H
   Zhang, HJ
   Zhang, XM
   Xu, HF
   Wang, M
   Huang, JD
   Zheng, BJ
AF Wu, Hao
   Zhang, Hao-Jie
   Zhang, Xiao-min
   Xu, Hui-fang
   Wang, Ming
   Huang, Jian-dong
   Zheng, Bo-Jian
TI Identification of Drug Resistant Mutations in HIV-1 CRF07_BC Variants Selected by Nevirapine <i>In Vitro</i>
SO PLOS ONE
LA English
DT Article
ID transcriptase inhibitor resistance; human immunodeficiency virus-1; reverse-transcriptase; nonnucleoside inhibitors; genotypic analysis; genetic diversity; protease; subtype; susceptibility; strains
AB Since the antiretroviral therapy (ART) was introduced to patients infected by human immunodeficiency virus (HIV), the HIV related mortality and morbidity have been significantly reduced. The major obstacle for long-term successful anti-HIV treatment is the emergence of drug resistant mutants. Current data of drug resistance was mainly obtained on HIV-1 subtype B but rarely on non-B virus, even more rare with newly emerged circulating recombinant forms (CRFs). The lack of such data limits the rational management of ART for the increasing number of patients infected by non-subtype B virus. In this study, a HIV-1 CRF07_BC strain CNGZD was isolated from a HIV patient and its genome was sequenced and deposited in GenBank (JQ423923). Potential drug resistant mutants of this CRF07_BC virus strain were selected in PBMCs cultures in the presence of Nevirapine (NVP), which is the most frequently used antiretroviral drug in China. Four combination profiles of mutations were identified in the NVP-selected mutants, which were initiated with A98G, V108I, Y181C and I135T/I382L and followed by more than two other mutations at the end of the selections, respectively. A total of seven previously reported mutations (A98G, V106M, V108I, I135T, Y181C, V189I, K238N) and seven novel mutations (P4H, T48I, I178M, V314A, I382L/V, T386A) in the reverse transcriptase gene were found in these NVP-selected mutants. Phenotypic analysis in the NVP-selected mutants showed that all the mutations, except P4H, contribute to NVP resistance. Among them, V106M and Y181C reduce NVP susceptibility for more than 20-fold, while the other mutations cause less than 20 folds drug resistance. Although the information obtained in this in vitro selection study may not fully cover resistant mutations which will actually occur in patients, it has still provided useful information for rational management of ART in patients infected with HIV CRF_BC subtype.
C1 [Wu, Hao; Zhang, Hao-Jie; Zhang, Xiao-min; Zheng, Bo-Jian] Univ Hong Kong, Dept Microbiol, Guangzhou, Guangdong, Peoples R China.
   [Huang, Jian-dong] Univ Hong Kong, Dept Biochem, Hong Kong, Hong Kong, Peoples R China.
C3 University of Hong Kong; University of Hong Kong
RP Wu, H (通讯作者)，Univ Hong Kong, Dept Microbiol, Guangzhou, Guangdong, Peoples R China.
EM bzheng@hkucc.hku.hk
FU AIDS Trust Fund, Hong Kong SAR Government
CR Azijn H, 2010, ANTIMICROB AGENTS CH, V54, P718, DOI 10.1128/AAC.00986-09
   BYRNES VW, 1994, ANTIMICROB AGENTS CH, V38, P1404, DOI 10.1128/AAC.38.6.1404
   Casado JL, 2000, AIDS, V14, PF1, DOI 10.1097/00002030-200001280-00001
   Ceccherini-Silberstein F, 2007, J VIROL, V81, P11507, DOI 10.1128/JVI.00303-07
   Chen JHK, 2007, J CLIN VIROL, V39, P125, DOI 10.1016/j.jcv.2007.03.008
   Conway B, 2001, AIDS, V15, P1269, DOI 10.1097/00002030-200107060-00008
   de Oliveira T, 2005, BIOINFORMATICS, V21, P3797, DOI 10.1093/bioinformatics/bti607
   Grossman Z, 2004, AIDS, V18, P909, DOI 10.1097/00002030-200404090-00008
   Hemelaar J, 2011, AIDS, V25, P679, DOI 10.1097/QAD.0b013e328342ff93
   Iglesias-Ussel MD, 2002, J GEN VIROL, V83, P93, DOI 10.1099/0022-1317-83-1-93
   JR Ye, 2011, AIDS RES HUM RETROVI, V0, P0
   Kieffer TL, 2004, J INFECT DIS, V189, P1452, DOI 10.1086/382488
   Kleim JP, 1996, P NATL ACAD SCI USA, V93, P34, DOI 10.1073/pnas.93.1.34
   Li TS, 2008, PLOS ONE, V3, P0, DOI 10.1371/journal.pone.0003918
   Liao LJ, 2007, AIDS RES HUM RETROV, V23, P1062, DOI 10.1089/aid.2007.0050
   Loemba H, 2002, ANTIMICROB AGENTS CH, V46, P2087, DOI 10.1128/AAC.46.7.2087-2094.2002
   Martínez-Cajas JL, 2008, AIDS REV, V10, P212
   MELLORS JW, 1992, MOL PHARMACOL, V41, P446
   Michael N, 1999, HIV PROTOCOLS, V0, P0
   Reuman EC, 2010, J ANTIMICROB CHEMOTH, V65, P1477, DOI 10.1093/jac/dkq140
   Rhee SY, 2006, AIDS, V20, P643, DOI 10.1097/01.aids.0000216363.36786.2b
   RICHMAN D, 1991, P NATL ACAD SCI USA, V88, P11241, DOI 10.1073/pnas.88.24.11241
   Robertson DL, 2000, SCIENCE, V288, P55, DOI 10.1126/science.288.5463.55d
   Services DoHaH, 2011, GUID US ANT AG HIV 1, V0, P174
   Shafer RW, 2008, AIDS REV, V10, P67
   Staden R, 2000, METHODS MOL BIOL, V132, P115
   Su L, 2000, J VIROL, V74, P11367, DOI 10.1128/JVI.74.23.11367-11376.2000
   Takeuchi Y, 2008, J VIROL, V82, P12585, DOI 10.1128/JVI.01726-08
   Tee KK, 2008, J VIROL, V82, P9206, DOI 10.1128/JVI.00399-08
   Tombuyzer L, 2009, ANTIVIR THER, V14, P103
   vant Wout AB, 2008, NAT PROTOC, V3, P363, DOI 10.1038/nprot.2008.3
   Vergne L, 2000, J CLIN MICROBIOL, V38, P3919, DOI 10.1128/JCM.38.11.3919-3925.2000
   Vergne L, 2006, J CLIN VIROL, V36, P43, DOI 10.1016/j.jcv.2006.01.012
   Yu G, 2009, AIDS RES HUM RETROV, V25, P869, DOI 10.1089/aid.2008.0312
   Zhang HJ, 2009, PLOS ONE, V4, P0, DOI 10.1371/journal.pone.0006108
   Zhang QW, 2012, PLOS ONE, V7, P0, DOI 10.1371/journal.pone.0031233
NR 36
TC 5
Z9 7
U1 0
U2 6
PU PUBLIC LIBRARY SCIENCE
PI SAN FRANCISCO
PA 1160 BATTERY STREET, STE 100, SAN FRANCISCO, CA 94111 USA
SN 1932-6203
EI 
J9 PLOS ONE
JI PLoS One
PD SEP 12
PY 2012
VL 7
IS 9
BP 
EP 
DI 10.1371/journal.pone.0044333
PG 10
WC Multidisciplinary Sciences
SC Science & Technology - Other Topics
GA 005GJ
UT WOS:000308738500048
PM 22984494
DA 2024-01-16
ER

PT J
AU Praparattanapan, J
   Kotarathitithum, W
   Chaiwarith, R
   Nuntachit, N
   Sirisanthana, T
   Supparatpinyo, K
AF Praparattanapan, Jutarat
   Kotarathitithum, Wilai
   Chaiwarith, Romanee
   Nuntachit, Nontakan
   Sirisanthana, Thira
   Supparatpinyo, Khuanchai
TI Resistance-Associated Mutations after Initial Antiretroviral Treatment Failure in a Large Cohort of Patients Infected with HIV-1 Subtype CRF01_AE
SO CURRENT HIV RESEARCH
LA English
DT Article
DE HIV-1; CRF01_AE; TAMs; drug resistance; thymidine analog mutation
ID immunodeficiency-virus type-1; reverse-transcriptase; drug-resistance; experienced patients; cross-resistance; therapy; prevalence; patterns; nucleoside; zidovudine
AB The nucleoside reverse transcriptase inhibitors (NRTIs), zidovudine (AZT) and stavudine (d4T) are thymidine analog drugs recommended as first-line antiretroviral therapy in HIV-1-naive patients. Two thymidine analog mutation (TAM) pathways, TAM-1 and TAM-2, confer high levels of resistance with mutations in the viral RT. The relative prevalence of TAM pathways and their associations with other NRTI resistance mutations acquired under the pressure of drug treatment in a large cohort of 1,876 patients infected with HIV-1 CRF01_AE attending the Infectious Disease Clinic, Chiang Mai University Hospital, Chiang Mai, Thailand, were studied. From 117 patients infected with HIV-1 CRF01_AE who had plasma HIV-1 RNA of >= 500 copies/mL, 69 patients had at least one TAM. The most common mutation associated with NRTI resistance was M184V/I (89.9%). The TAM-2 (89.9%) pathway occurred approximately two times more frequently than the TAM-1 (43.5%) pathway. The presence of TAM and the TAM-1 pathway was significantly more frequent in the AZT-than the d4T-receiving group ((OR, 2.89; 95% CI, 1.12-7.46; P<0.05) and (OR, 3.33; 95% CI, 1.19-9.37; P<0.05), respectively). In conclusion, the TAM-2 pathway was selected more frequently than the TAM-1 pathway by thymidine analog drugs in HIV-1 CRF01_AE-infected patients, while the TAM-1 pathway occurred more frequently than the TAM-2 pathway in such patients with AZT-based treatment. Routine monitoring of plasma HIV-1 RNA may result in less exposure to failing regimens and reduce the opportunity for TAMs to accumulate. However, the low frequency of the TAM-1 pathway in our cohort data suggests that these patients should respond well to second-line regimens containing a ritonavir-boosted protease inhibitor.
C1 [Praparattanapan, Jutarat; Kotarathitithum, Wilai; Chaiwarith, Romanee; Nuntachit, Nontakan; Supparatpinyo, Khuanchai] Chiang Mai Univ, Dept Med, Fac Med, Chiang Mai 50200, Thailand.
   [Sirisanthana, Thira; Supparatpinyo, Khuanchai] Chiang Mai Univ, Res Inst Hlth Sci, Chiang Mai 50200, Thailand.
C3 Chiang Mai University; Chiang Mai University
RP Supparatpinyo, K (通讯作者)，Chiang Mai Univ, Dept Med, Fac Med, Chiang Mai 50200, Thailand.
EM khuanchai@idthai.org
FU Thailand's Office of the Higher Education Commission
CR Armstrong KL, 2009, J VIROL, V83, P4051, DOI 10.1128/JVI.02645-08
   Chaiwarith R, 2011, CURR HIV RES, V9, P82, DOI 10.2174/157016211795569131
   Delaugerre C, 2001, ANTIMICROB AGENTS CH, V45, P946, DOI 10.1128/AAC.45.3.946-948.2001
   Elliott JH, 2008, CURR OPIN HIV AIDS, V3, P612, DOI 10.1097/COH.0b013e3283139147
   Fujisaki S, 2007, JPN J INFECT DIS, V60, P113
   Hanna GJ, 2000, J INFECT DIS, V181, P904, DOI 10.1086/315329
   Hertogs K, 2000, AIDS, V14, P1203, DOI 10.1097/00002030-200006160-00018
   Hu DJ, 2005, AIDS, V19, P303
   Japour A J, 1995, AIDS CLIN CARE, V7, P63
   Japour AJ, 1995, AIDS CLIN CARE, V7, P0
   Jenwitheesuk Ekachai, 2003, ANN CLIN MICROBIOL ANTIMICROB, V2, P4, DOI 10.1186/1476-0711-2-4
   Kaleebu P, 2006, AIDS, V20, P1391, DOI 10.1097/01.aids.0000233572.59522.45
   Land S, 2009, J VIROL METHODS, V159, P185, DOI 10.1016/j.jviromet.2009.03.016
   Marcelin AG, 2004, J MED VIROL, V72, P162, DOI 10.1002/jmv.10550
   Marconi VC, 2008, CLIN INFECT DIS, V46, P1589, DOI 10.1086/587109
   May Myat W, 2011, J INT ASS PHYS AIDS, V10, P57
   Miller MD, 2004, J INFECT DIS, V189, P837, DOI 10.1086/381784
   Miller V, 2001, ANTIVIR THER, V6, P25
   Myint L, 2002, ANTIMICROB AGENTS CH, V46, P3861, DOI 10.1128/AAC.46.12.3861-3868.2002
   Ngo-Giang-Huong N, 2011, PLOS ONE, V6, P0, DOI 10.1371/journal.pone.0027427
   Paintsil E, 2006, J MED VIROL, V78, P425, DOI 10.1002/jmv.20557
   Praparattanapan J, 2011, AIDS RES HUM RETROV, V2011, P6
   Puthanakit T, 2010, ASIAN BIOMED, V4, P505, DOI 10.2478/abm-2010-0065
   Schinazi R, 2000, INT ANTIVIRAL NEWS, V8, P65
   Sugiura W, 1999, JPN J INFECT DIS, V52, P21
   Sukasem C, 2007, JPN J INFECT DIS, V60, P284
   Sungkanuparph S, 2010, ASIAN BIOMED, V4, P515, DOI 10.2478/abm-2010-0066
   Yahi N, 1999, J CLIN MICROBIOL, V37, P4099, DOI 10.1128/JCM.37.12.4099-4106.1999
   Yeni PG, 2002, JAMA-J AM MED ASSOC, V288, P222, DOI 10.1001/jama.288.2.222
NR 29
TC 4
Z9 5
U1 0
U2 11
PU BENTHAM SCIENCE PUBL LTD
PI SHARJAH
PA EXECUTIVE STE Y-2, PO BOX 7917, SAIF ZONE, 1200 BR SHARJAH, U ARAB EMIRATES
SN 1570-162X
EI 
J9 CURR HIV RES
JI Curr. HIV Res.
PD DEC 15
PY 2012
VL 10
IS 8
BP 647
EP 652
DI 10.2174/157016212803901356
PG 6
WC Immunology; Infectious Diseases; Virology
SC Immunology; Infectious Diseases; Virology
GA 037LL
UT WOS:000311106100004
PM 23061604
DA 2024-01-16
ER

PT J
AU Freimanis, GL
   Loua, A
   Allain, JP
AF Freimanis, G. L.
   Loua, A.
   Allain, J. P.
TI HIV-1 subtypes D and F are prevalent in Guinea Conakry
SO JOURNAL OF CLINICAL VIROLOGY
LA English
DT Article
DE HIV-1; Guinea Conakry; Molecular epidemiology; Blood donor; Subtype F; Subtype D
ID immunodeficiency-virus type-1; drug-resistance mutations; disease progression; genetic diversity; central-africa; cote-divoire; west-africa; b-virus; infection; recombinant
AB Background: Limited data is available upon the distribution of different HIV-1/2 genotypes in the blood donor population from Guinea Conakry. Objectives: To investigate the prevalence of HIV-1/2 subtypes in asymptomatic blood donors in Guinea Conakry, in order to update knowledge of HIV-1/2 epidemiology within this country. Study design: Samples from 104 blood donors seropositive for HIV-1/2 were tested for HIV-1 by real-time RT-PCR. Those negative for HIV-1 were tested with HIV-2 nested RT-PCR. Positive samples were further amplified in the HIV-1 gag and pol regions and sequenced. Subtypes were determined by phylogenetic analysis on amplicon sequences. Results: 61 samples were positive by HIV-1 real-time RT-PCR. Of the 43 negative, 2 (4.6%) were positive for HIV-2. 52/61 (85.3%) samples were positive by nested RT-PCR. Of the 52, 43 (70.5%) and 31(59.6%) sequences were obtained in the gag and pol regions, respectively; 23 for both regions. HIV-1 subtype distribution was 1 B (2.1%), 8 F (17%), 8 D (17%) and 28 CRF02 AG (59.6%) with 2 unclassified recombinants (4.3%). Unique clusters for subtype D and F distinguished Guinea from HIV-1 subtype distribution in neighboring countries. Conclusions: Subtype F and subtype D strains, uncommon in West Africa, are a substantial part of HIV-1 epidemiology in Guinea. (C) 2011 Elsevier B. V. All rights reserved.
C1 [Freimanis, G. L.; Allain, J. P.] Univ Cambridge, Div Transfus Med, Dept Haematol, Cambridge Blood Ctr, Cambridge CB2 2PT, England.
   [Loua, A.] Ctr Natl Transfus Sanguine, Conakry, Guinea.
C3 University of Cambridge
RP Allain, JP (通讯作者)，Univ Cambridge, Div Transfus Med, Dept Haematol, Cambridge Blood Ctr, Long Rd, Cambridge CB2 2PT, England.
EM jpa1000@cam.ac.uk
CR Andersson S, 1999, VIROLOGY, V262, P312, DOI 10.1006/viro.1999.9867
   Baeten JM, 2007, J INFECT DIS, V195, P1177, DOI 10.1086/512682
   Bennett DE, 2009, PLOS ONE, V4, P0, DOI 10.1371/journal.pone.0004724
   Candotti D, 2004, J VIROL METHODS, V118, P39, DOI 10.1016/j.jviromet.2004.01.017
   Chaix ML, 2003, AIDS, V17, P2635, DOI 10.1097/00002030-200312050-00011
   Charpentier C, 2011, ANTIVIR THER, V16, P429, DOI 10.3851/IMP1754
   Cornelissen M, 1997, J VIROL, V71, P6348, DOI 10.1128/JVI.71.9.6348-6358.1997
   Derache A, 2008, J ANTIMICROB CHEMOTH, V62, P456, DOI 10.1093/jac/dkn234
   Esbjörnsson J, 2011, PLOS ONE, V6, P0, DOI 10.1371/journal.pone.0017025
   Fischetti L, 2004, J MED VIROL, V73, P158, DOI 10.1002/jmv.20070
   Hemelaar J, 2011, AIDS, V25, P679, DOI 10.1097/QAD.0b013e328342ff93
   Ishikawa K, 1998, AIDS, V12, P1419, DOI 10.1097/00002030-199812000-00003
   Kiwanuka N, 2008, J INFECT DIS, V197, P707, DOI 10.1086/527416
   Kiwanuka N, 2010, JAIDS-J ACQ IMM DEF, V54, P180, DOI 10.1097/QAI.0b013e3181c98fc0
   Lai A, 2010, HIV MED, V11, P593, DOI 10.1111/j.1468-1293.2010.00832.x
   Loua A, 2004, BULL SOC PATHOL EXOT, V97, P139
   Månsson F, 2009, AIDS, V23, P1575, DOI 10.1097/QAD.0b013e32832cedfb
   Montavon C, 2000, J ACQ IMMUN DEF SYND, V23, P363
   Raymond S, 2011, RETROVIROLOGY, V8, P0, DOI 10.1186/1742-4690-8-56
   Rhee SY, 2003, NUCLEIC ACIDS RES, V31, P298, DOI 10.1093/nar/gkg100
   Santiago ML, 2005, J VIROL, V79, P12515, DOI 10.1128/JVI.79.19.12515-12527.2005
   Sawadogo S, 2003, J CLIN MICROBIOL, V41, P3056, DOI 10.1128/JCM.41.7.3056-3059.2003
   Toure-Kane C, 2000, AIDS RES HUM RETROV, V16, P603, DOI 10.1089/088922200309025
   Triques K, 1999, VIROLOGY, V259, P99, DOI 10.1006/viro.1999.9720
   Tscherning C, 1998, VIROLOGY, V241, P181, DOI 10.1006/viro.1997.8980
   Worobey M, 2008, NATURE, V455, P661, DOI 10.1038/nature07390
   Yang CF, 2003, AIDS, V17, P1667, DOI 10.1097/00002030-200307250-00011
NR 27
TC 1
Z9 2
U1 0
U2 0
PU ELSEVIER SCIENCE BV
PI AMSTERDAM
PA PO BOX 211, 1000 AE AMSTERDAM, NETHERLANDS
SN 1386-6532
EI 
J9 J CLIN VIROL
JI J. Clin. Virol.
PD APR 15
PY 2012
VL 53
IS 4
BP 350
EP 353
DI 10.1016/j.jcv.2011.12.026
PG 4
WC Virology
SC Virology
GA 906PI
UT WOS:000301358300014
PM 22269393
DA 2024-01-16
ER

PT J
AU Chang, YCE
   Yu, XX
   Zhang, Y
   Tie, YF
   Wang, YF
   Yashchuk, S
   Ghosh, AK
   Harrison, RW
   Weber, IT
AF Chang, Yu-Chung E.
   Yu, XiaXia
   Zhang, Ying
   Tie, Yunfeng
   Wang, Yuan-Fang
   Yashchuk, Sofiya
   Ghosh, Arun K.
   Harrison, Robert W.
   Weber, Irene T.
TI Potent Antiviral HIV-1 Protease Inhibitor GRL-02031 Adapts to the Structures of Drug Resistant Mutants with Its P1′-Pyrrolidinone Ring
SO JOURNAL OF MEDICINAL CHEMISTRY
LA English
DT Article
ID human-immunodeficiency-virus; resolution crystal-structures; type-1 protease; reverse-transcriptase; kinetic-analysis; l76v mutation; dynamics; therapy; d30n; site
AB GRL-02031 (1) is an HIV-1 protease (PR) inhibitor containing a novel P1' (R)-aminomethyl-2-pyrrolidinone group. Crystal structures at resolutions of 1.25-1.55 angstrom were analyzed for complexes of 1 with the PR containing major drug resistant mutations, PRI47V, PRL76V, PRV82A, and PRN88D. Mutations of I47V and V82A alter residues in the inhibitor-binding site, while L76V and N88D are distal mutations having no direct contact with the inhibitor. Substitution of a smaller amino acid in PRI47V and PRL76V and the altered charge of PRN88D are associated with significant local structural changes compared to the wild-type PR, while substitution of alanine in PRV82A, increases the size of the S1' subsite. The P1' pyrrolidinone group of 1 accommodates to these local changes by assuming two different conformations. Overall, the conformation and interactions of 1 with PR mutants resemble those of PRWT with similar inhibition constants in good agreement with the antiviral potency on multidrug resistant HIV-1.
C1 [Chang, Yu-Chung E.; Wang, Yuan-Fang; Harrison, Robert W.; Weber, Irene T.] Georgia State Univ, Dept Biol, Mol Basis Dis Program, Atlanta, GA 30302 USA.
   [Yu, XiaXia; Harrison, Robert W.] Georgia State Univ, Dept Comp Sci, Mol Basis Dis Program, Atlanta, GA 30303 USA.
   [Zhang, Ying; Weber, Irene T.] Georgia State Univ, Dept Chem, Mol Basis Dis Program, Atlanta, GA 30303 USA.
   [Tie, Yunfeng] Ctr Dis Control & Prevent, Atlanta, GA 30341 USA.
   [Yashchuk, Sofiya; Ghosh, Arun K.] Purdue Univ, Dept Chem, W Lafayette, IN 47907 USA.
   [Yashchuk, Sofiya; Ghosh, Arun K.] Purdue Univ, Dept Med Chem, W Lafayette, IN 47907 USA.
C3 University System of Georgia; Georgia State University; University System of Georgia; Georgia State University; University System of Georgia; Georgia State University; Centers for Disease Control & Prevention - USA; Purdue University System; Purdue University; Purdue University West Lafayette Campus; Purdue University System; Purdue University; Purdue University West Lafayette Campus
RP Weber, IT (通讯作者)，Georgia State Univ, Dept Biol, Mol Basis Dis Program, POB 4010, Atlanta, GA 30302 USA.
EM iweber@gsu.edu
FU Georgia State University; Georgia Research Alliance; National Institutes of Health [GM062920, GM053386]; U.S. Department of Energy, Basic Energy Sciences, Office of Science [W-31-109-Eng-38]
CR Bagossi P, 2005, J VIROL, V79, P4213, DOI 10.1128/JVI.79.7.4213-4218.2005
   BAILEY S, 1994, ACTA CRYSTALLOGR D, V50, P760, DOI 10.1107/s0907444994003112
   Bandyopadhyay P, 2006, CHEM BIOL DRUG DES, V67, P155, DOI 10.1111/j.1747-0285.2006.00348.x
   Bartlett JA, 2006, AIDS, V20, P2051, DOI 10.1097/01.aids.0000247578.08449.ff
   BEBENEK K, 1993, J BIOL CHEM, V268, P10324
   Berman HM, 2000, NUCLEIC ACIDS RES, V28, P235, DOI 10.1093/nar/28.1.235
   Bihani SC, 2009, BIOCHEM BIOPH RES CO, V389, P295, DOI 10.1016/j.bbrc.2009.08.138
   Briggs JAG, 2009, P NATL ACAD SCI USA, V106, P11090, DOI 10.1073/pnas.0903535106
   Davis IW, 2007, NUCLEIC ACIDS RES, V35, PW375, DOI 10.1093/nar/gkm216
   De Meyer S, 2005, ANTIMICROB AGENTS CH, V49, P2314, DOI 10.1128/AAC.49.6.2314-2321.2005
   Emsley P, 2004, ACTA CRYSTALLOGR D, V60, P2126, DOI 10.1107/S0907444904019158
   Ghosh AK, 1998, BIOORG MED CHEM LETT, V8, P687, DOI 10.1016/S0960-894X(98)00098-5
   Ghosh AK, 2007, BIOORGAN MED CHEM, V15, P7576, DOI 10.1016/j.bmc.2007.09.010
   Ghosh AK, 2009, J MED CHEM, V52, P3902, DOI 10.1021/jm900303m
   Grabar S, 2000, AIDS, V14, P141, DOI 10.1097/00002030-200001280-00009
   Hong L, 1998, PROTEIN SCI, V7, P300
   Ide K, 2011, ANTIMICROB AGENTS CH, V55, P1717, DOI 10.1128/AAC.01540-10
   IDO E, 1991, J BIOL CHEM, V266, P24359
   JI JP, 1992, BIOCHEMISTRY-US, V31, P954, DOI 10.1021/bi00119a002
   Johnson Victoria A, 2010, TOP HIV MED, V18, P156
   JONES TA, 1991, ACTA CRYSTALLOGR A, V47, P110, DOI 10.1107/S0108767390010224
   Koh Y, 2003, ANTIMICROB AGENTS CH, V47, P3123, DOI 10.1128/AAC.47.10.3123-3129.2003
   Koh Y, 2009, ANTIMICROB AGENTS CH, V53, P997, DOI 10.1128/AAC.00689-08
   KOHL NE, 1988, P NATL ACAD SCI USA, V85, P4686, DOI 10.1073/pnas.85.13.4686
   Kovalevsky AY, 2006, J MED CHEM, V49, P1379, DOI 10.1021/jm050943c
   Kozísek M, 2007, J MOL BIOL, V374, P1005, DOI 10.1016/j.jmb.2007.09.083
   Liu FL, 2008, J MOL BIOL, V381, P102, DOI 10.1016/j.jmb.2008.05.062
   Louis JM, 1999, NAT STRUCT BIOL, V6, P868
   Louis JM, 2007, ADV PHARMACOL, V55, P261, DOI 10.1016/S1054-3589(07)55008-8
   Louis JM, 2011, BIOCHEMISTRY-US, V50, P4786, DOI 10.1021/bi200033z
   Mahalingam B, 1999, EUR J BIOCHEM, V263, P238, DOI 10.1046/j.1432-1327.1999.00514.x
   Mahalingam B, 2004, EUR J BIOCHEM, V271, P1516, DOI 10.1111/j.1432-1033.2004.04060.x
   Mahalingam B, 2001, PROTEINS, V43, P455, DOI 10.1002/prot.1057
   MAIBAUM J, 1988, J MED CHEM, V31, P625, DOI 10.1021/jm00398a022
   Martinez-Picado J, 1999, J VIROL, V73, P3744, DOI 10.1128/JVI.73.5.3744-3752.1999
   Mitsuya Y, 2006, AIDS RES HUM RETROV, V22, P1300, DOI 10.1089/aid.2006.22.1300
   Munshi S, 2000, ACTA CRYSTALLOGR D, V56, P381, DOI 10.1107/S0907444900000469
   Otwinowski Z, 1997, METHOD ENZYMOL, V276, P307, DOI 10.1016/S0076-6879(97)76066-X
   Pomerantz RJ, 2003, NAT MED, V9, P867, DOI 10.1038/nm0703-867
   Reiling KK, 2002, BIOCHEMISTRY-US, V41, P4582, DOI 10.1021/bi011781z
   Rhee SY, 2010, ANTIMICROB AGENTS CH, V54, P4253, DOI 10.1128/AAC.00574-10
   ROSE JR, 1995, J VIROL, V69, P2751
   Santos AFA, 2011, MEM I OSWALDO CRUZ, V106, P177, DOI 10.1590/S0074-02762011000200010
   Schrodinger LLC, 2010, THE PYMOL MOLECULAR GRAPHICS SYSTEM (2.5.4), V0, P0
   Sepkowitz KA, 2001, NEW ENGL J MED, V344, P1764, DOI 10.1056/NEJM200106073442306
   Shafer RW, 2008, AIDS REV, V10, P67
   Shao W, 1997, P NATL ACAD SCI USA, V94, P2243, DOI 10.1073/pnas.94.6.2243
   Sheldrick GM, 2008, ACTA CRYSTALLOGR A, V64, P112, DOI 10.1107/S0108767307043930
   Shibata J, 2011, ANTIVIR RES, V90, P33, DOI 10.1016/j.antiviral.2011.02.004
   Tie YF, 2004, J MOL BIOL, V338, P341, DOI 10.1016/j.jmb.2004.02.052
   Tie YF, 2007, PROTEINS, V67, P232, DOI 10.1002/prot.21304
   Weber IT, 2009, VIRUSES-BASEL, V1, P1110, DOI 10.3390/v1031110
   Wiesmann F, 2011, AIDS RES THER, V8, P0, DOI 10.1186/1742-6405-8-7
   Wlodawer A, 2000, BBA-PROTEIN STRUCT M, V1477, P16, DOI 10.1016/S0167-4838(99)00267-8
   Yoshimura K, 1999, P NATL ACAD SCI USA, V96, P8675, DOI 10.1073/pnas.96.15.8675
   Yoshimura K, 2002, J VIROL, V76, P1349, DOI 10.1128/JVI.76.3.1349-1358.2002
   Young TP, 2010, ANTIMICROB AGENTS CH, V54, P4903, DOI 10.1128/AAC.00906-10
NR 57
TC 18
Z9 19
U1 0
U2 13
PU AMER CHEMICAL SOC
PI WASHINGTON
PA 1155 16TH ST, NW, WASHINGTON, DC 20036 USA
SN 0022-2623
EI 1520-4804
J9 J MED CHEM
JI J. Med. Chem.
PD APR 12
PY 2012
VL 55
IS 7
BP 3387
EP 3397
DI 10.1021/jm300072d
PG 11
WC Chemistry, Medicinal
SC Pharmacology & Pharmacy
GA 923AT
UT WOS:000302591100044
PM 22401672
DA 2024-01-16
ER

PT J
AU Kekitiinwa, A
   Asiimwe, AR
   Kasirye, P
   Korutaro, V
   Kitaka, S
   Maganda, A
   Madalon, M
   Graziano, FM
AF Kekitiinwa, Adeodata
   Asiimwe, Alice R.
   Kasirye, Philip
   Korutaro, Violet
   Kitaka, Sabrina
   Maganda, Albert
   Madalon, Michael
   Graziano, Frank M.
TI Prospective Long-term Outcomes of a Cohort of Ugandan Children With Laboratory Monitoring During Antiretroviral Therapy
SO PEDIATRIC INFECTIOUS DISEASE JOURNAL
LA English
DT Article
DE antiretroviral therapy; long-term analysis; Ugandan children; viral load; resistance mutations
ID drug-resistance mutations; hiv-1-infected children; reverse-transcriptase; infected children; africa; hiv-1; inhibitors; regimens; immune
AB Background: Treatment of HIV-1 infected Ugandan children with antiretroviral therapy (ART) is increasing, but few prospective long-term studies evaluating the treatment process have been reported. In this study, we sought to determine prospectively how consistent monitoring of HIV-1 RNA levels affects the ART treatment process. Methods: One hundred eight children initiating ART were enrolled into this study. These children had comprehensive laboratory monitoring, including HIV-1 RNA level determination and genotype analysis (where appropriate), CD4% plus absolute counts and safety laboratory measurements performed before starting therapy and at regular intervals after receiving ART. Kaplan-Meier statistics were used to examine predictors of survival and virologic failure. Viral genotype analysis was performed on samples obtained from children having virologic failure to determine the emergence of mutations. Results: Clinically, there was no difference in the 3-year survival between our cohort receiving consistent laboratory monitoring and a matched historical clinic cohort not routinely receiving laboratory monitoring. However, 34% of children receiving ART demonstrated virologic failure. Eleven of these children received second-line ART, and all responded with an undetectable HIV-1 RNA level and an increase in CD4 count. Children remaining on a failing antiretroviral regimen accumulated resistance mutations. Conclusions: Our prospective long-term findings support the general use of monitoring HIV-1 RNA levels for the management of children on ART and the adoption of a clearer definition for virologic failure and better guidelines for managing children with unsuppressed HIV-1 RNA levels.
C1 [Graziano, Frank M.] Mulago Hosp, Baylor Coll Med, Childrens Fdn Uganda, Bristol Myers Squibb Childrens Clin Ctr Excellenc, Kampala, Uganda.
   [Madalon, Michael] Univ Wisconsin Hosp & Clin, Madison, WI 53792 USA.
C3 Mulago National Referral Hospital; Baylor College of Medicine; Bristol-Myers Squibb; University of Wisconsin System; University of Wisconsin Madison
RP Graziano, FM (通讯作者)，Mulago Hosp, Baylor Coll Med, Childrens Fdn Uganda, Bristol Myers Squibb Childrens Clin Ctr Excellenc, Block 5,POB 7051, Kampala, Uganda.
EM fgraziano0@gmail.com
CR [Anonymous], 2008, J AQUIR IMMUNE DEFIC, V15, P523
   [Anonymous], 2010, ANT THER HIV INF INF, V0, P0
   Bakanda C, 2011, PLOS ONE, V6, P0, DOI 10.1371/journal.pone.0019261
   Barth RE, 2011, PEDIATR INFECT DIS J, V30, P52, DOI 10.1097/INF.0b013e3181ed2af3
   Bennett DE, 2009, PLOS ONE, V4, P0, DOI 10.1371/journal.pone.0004724
   Bolton-Moore C, 2007, JAMA-J AM MED ASSOC, V298, P1888, DOI 10.1001/jama.298.16.1888
   Castelnuovo Barbara, 2009, J INT ASSOC PHYSICIANS AIDS CARE (CHIC), V8, P52, DOI 10.1177/1545109708328538
   Cozzi-Lepri A, 2009, J INFECT DIS, V200, P687, DOI 10.1086/604731
   Davies MA, 2011, JAIDS-J ACQ IMM DEF, V56, P270, DOI 10.1097/QAI.0b013e3182060610
   Davies MA, 2009, SAMJ S AFR MED J, V99, P730
   Deeks SG, 2002, AIDS, V16, P201, DOI 10.1097/00002030-200201250-00009
   Eley B, 2006, SAMJ S AFR MED J, V96, P988
   Gazzard B, 2005, HIV MED, V6, P1, DOI 10.1111/j.1468-1293.2005.0311b.x
   Ghaffari G, 2004, PEDIATRICS, V114, PE604, DOI 10.1542/peds.2004-0274
   Hammer SM, 2006, JAMA-J AM MED ASSOC, V296, P827, DOI 10.1001/jama.296.7.827
   Jooste JP, 2005, SAMJ S AFR MED J, V95, P812
   Lai MT, 2010, ANTIMICROB AGENTS CH, V54, P4812, DOI 10.1128/AAC.00829-10
   Martinez-Cajas JL, 2009, J INT AIDS SOC, V12, P0, DOI 10.1186/1758-2652-12-11
   Mugyenyi P, 2010, LANCET, V375, P123, DOI 10.1016/S0140-6736(09)62067-5
   Musoke PM, 2010, BMC PEDIATR, V10, P0, DOI 10.1186/1471-2431-10-56
   Nyandiko WM, 2006, JAIDS-J ACQ IMM DEF, V43, P418, DOI 10.1097/01.qai.0000243122.52282.89
   Paintsil E, 2011, AIDS RES TREAT, V2011, P0, DOI 10.1155/2011/280901
   Palumbo P, 2010, NEW ENGL J MED, V363, P1510, DOI 10.1056/NEJMoa1000931
   Peytavin G, 2003, 9 EUR AIDS C 2003 OC, V0, P0
   Reddi Anand, 2007, BMC PEDIATR, V7, P13, DOI 10.1186/1471-2431-7-13
   Ren J, 2002, P NATL ACAD SCI USA, V99, P14410, DOI 10.1073/pnas.222366699
   Rouet F, 2006, AIDS, V20, P2315, DOI 10.1097/QAD.0b013e328010943b
   Ruel TD, 2011, JAIDS-J ACQ IMM DEF, V56, P44, DOI 10.1097/QAI.0b013e3181fbcbf7
   Sutcliffe CG, 2008, LANCET INFECT DIS, V8, P477, DOI 10.1016/S1473-3099(08)70180-4
   Towler WI, 2010, AIDS RES HUM RETROV, V26, P563, DOI 10.1089/aid.2009.0164
   van Rossum AMC, 2002, LANCET INFECT DIS, V2, P93, DOI 10.1016/S1473-3099(02)00183-4
   Wainberg MA, 2011, NEW ENGL J MED, V365, P637, DOI 10.1056/NEJMra1004180
   World Health Organization UNAIDS and UNICEF, 2009, USE STEMS SEL INT NO, V0, P4
NR 34
TC 13
Z9 13
U1 0
U2 2
PU LIPPINCOTT WILLIAMS & WILKINS
PI PHILADELPHIA
PA 530 WALNUT ST, PHILADELPHIA, PA 19106-3621 USA
SN 0891-3668
EI 
J9 PEDIATR INFECT DIS J
JI Pediatr. Infect. Dis. J.
PD AUG 15
PY 2012
VL 31
IS 8
BP E117
EP E125
DI 10.1097/INF.0b013e31825cb9d6
PG 9
WC Immunology; Infectious Diseases; Pediatrics
SC Immunology; Infectious Diseases; Pediatrics
GA 976HR
UT WOS:000306572500004
PM 22581223
DA 2024-01-16
ER

PT J
AU Astakhova, IK
   Samokhina, E
   Babu, BR
   Wengel, J
AF Astakhova, Irina Kira
   Samokhina, Evgeniya
   Babu, B. Ravindra
   Wengel, Jesper
TI Novel (Phenylethynyl)pyrene-LNA Constructs for Fluorescence SNP Sensing in Polymorphic Nucleic Acid Targets
SO CHEMBIOCHEM
LA English
DT Article
DE (phenylethynyl)pyrenes; LNA; mutation; oligonucleotides; sensors
ID real-time pcr; dna; 2'-amino-lna; probes; rna; oligonucleotides; amplification; hybridization; infection; monomers
AB We describe fluorescent oligonucleotide probes labeled with novel (phenylethynyl)pyrene dyes attached to locked nucleic acids. Furthermore, we prove the utility of these probes for the effective detection of single-nucleotide polymorphisms in natural nucleic acids. High-affinity hybridization of the probes and excellent fluorescence responses to single-base mismatches in DNA/RNA targets are demonstrated in model dual-probe and doubly labeled probe formats. This stimulated us to develop two diagnostic systems for the homogeneous detection of a drug-resistance-causing mutation in HIV-1 protease cDNA and RNA gene fragments. Target sequences were obtained by analysis of 200 clinical samples from patients currently receiving anti-HIV/AIDS combination therapy at the Russian Federal AIDS Center. Using these fluorescent oligonucleotides, we were able to detect the target mutation despite all the challenges of the natural targets, that is, the presence of additional mutations, neighboring sequence variation, and low target concentration, which typically reduce binding and effectiveness of sensing by fluorescent oligonucleotides.
C1 [Astakhova, Irina Kira; Babu, B. Ravindra; Wengel, Jesper] Univ So Denmark, Dept Phys Chem & Pharm, Nucle Acid Ctr, DK-5230 Odense M, Denmark.
   [Samokhina, Evgeniya] Russian Fed AIDS Ctr, Moscow 105274, Russia.
C3 University of Southern Denmark
RP Astakhova, IK (通讯作者)，Univ So Denmark, Dept Phys Chem & Pharm, Nucle Acid Ctr, DK-5230 Odense M, Denmark.
EM ias@sdu.dk; jwe@sdu.dk
FU Villum Kann Rasmussen Foundation; Danish National Research Foundation
CR AbdelMagid AF, 1996, J ORG CHEM, V61, P3849, DOI 10.1021/jo960057x
   [Anonymous], 2005, MACROMODEL VERS 9 1, V0, P0
   Asseline U, 2006, CURR ORG CHEM, V10, P491, DOI 10.2174/138527206776055349
   Astakhova IV, 2008, RUSS J BIOORG CHEM+, V34, P510, DOI 10.1134/S1068162008040171
   Astakhova IV, 2008, BIOCONJUGATE CHEM, V19, P1995, DOI 10.1021/bc800202v
   Astakhova IV, 2010, CHEM COMMUN, V46, P8362, DOI 10.1039/c0cc03026k
   Astakhova IV, 2008, CHEM-EUR J, V14, P11010, DOI 10.1002/chem.200801077
   Bao G, 2009, ANNU REV BIOMED ENG, V11, P25, DOI 10.1146/annurev-bioeng-061008-124920
   BARAWKAR DA, 1995, NUCLEIC ACIDS RES, V23, P159, DOI 10.1093/nar/23.1.159
   DEWAR RL, 1994, J INFECT DIS, V170, P1172, DOI 10.1093/infdis/170.5.1172
   Drago L, 2004, BMC INFECT DIS, V4, P0, DOI 10.1186/1471-2334-4-55
   Filichev VV, 2008, CHEM-EUR J, V14, P9968, DOI 10.1002/chem.200800380
   Gandhi S, 2010, NAT NEUROSCI, V13, P789, DOI 10.1038/nn.2584
   Guo J, 2011, P NATL ACAD SCI USA, V108, P3493, DOI 10.1073/pnas.1017349108
   Ishikawa T, 2010, PHARMACOL THERAPEUT, V126, P69, DOI 10.1016/j.pharmthera.2010.01.005
   Jouvenet N, 2009, P NATL ACAD SCI USA, V106, P19114, DOI 10.1073/pnas.0907364106
   Kearney M, 2008, AIDS, V22, P497, DOI 10.1097/QAD.0b013e3282f29478
   KIEVITS T, 1991, J VIROL METHODS, V35, P273, DOI 10.1016/0166-0934(91)90069-C
   Kolpashchikov DM, 2010, CHEM REV, V110, P4709, DOI 10.1021/cr900323b
   Korshun VA, 1996, RUS J BIOORG CHEM, V22, P807
   Koshkin AA, 1998, TETRAHEDRON, V54, P3607, DOI 10.1016/S0040-4020(98)00094-5
   Lakowicz JR, 2006, PRINCIPLES FLUORESCE, V0, P0
   MORRIS JV, 1976, J PHYS CHEM-US, V80, P969, DOI 10.1021/j100550a010
   Nakamura M, 2005, NUCLEIC ACIDS RES, V33, P5887, DOI 10.1093/nar/gki889
   Palella FJ, 1998, NEW ENGL J MED, V338, P853, DOI 10.1056/NEJM199803263381301
   Rosenbohm C, 2003, ORG BIOMOL CHEM, V1, P655, DOI 10.1039/b208864a
   Sau SP, 2012, J ORG CHEM, V77, P5, DOI 10.1021/jo201845z
   Schutten M, 2007, J CLIN VIROL, V40, P99, DOI 10.1016/j.jcv.2007.07.013
   Shagin DA, 2002, GENOME RES, V12, P1935, DOI 10.1101/gr.547002
   Sonogashira K, 1999, COMPREHENSIVE ORGANIC SYNTHESIS, V3, P521, DOI 10.1016/B978-0-08-052349-1.00071-8
   Sorensen MD, 2003, CHEM COMMUN, V0, PP2130, DOI 10.1039/b307026c
   STILL WC, 1990, J AM CHEM SOC, V112, P6127, DOI 10.1021/ja00172a038
   Teo YN, 2009, BIOCONJUGATE CHEM, V20, P2371, DOI 10.1021/bc9003926
   Umemoto T, 2007, CHEMBIOCHEM, V8, P2240, DOI 10.1002/cbic.200700408
   UNAIDS, 2009, AIDS EP UPD, V0, P[6, 82]
   WEINER SJ, 1986, J COMPUT CHEM, V7, P230, DOI 10.1002/jcc.540070216
   Wong ML, 2005, BIOTECHNIQUES, V39, P75, DOI 10.2144/05391RV01
   Xiao Y, 2009, ANGEW CHEM, V121, P4418
   Xiao Y, 2009, ANGEW CHEM INT EDIT, V48, P4354, DOI 10.1002/anie.200900369
NR 39
TC 23
Z9 24
U1 0
U2 26
PU WILEY-V C H VERLAG GMBH
PI WEINHEIM
PA POSTFACH 101161, 69451 WEINHEIM, GERMANY
SN 1439-4227
EI 1439-7633
J9 CHEMBIOCHEM
JI ChemBioChem
PD JUL 9
PY 2012
VL 13
IS 10
BP 1509
EP 1519
DI 10.1002/cbic.201200079
PG 11
WC Biochemistry & Molecular Biology; Chemistry, Medicinal
SC Biochemistry & Molecular Biology; Pharmacology & Pharmacy
GA 967XQ
UT WOS:000305941900020
PM 22761036
DA 2024-01-16
ER

PT J
AU de Mulder, M
   Yebra, G
   Navas, A
   Martin, L
   de Jose, MI
   Navarro, ML
   de Ory, SJ
   Gonzalez-Granado, I
   Mellado, MJ
   Ramos, JT
   Holguin, A
AF de Mulder, Miguel
   Yebra, Gonzalo
   Navas, Adriana
   Martin, Leticia
   Isabel de Jose, Maria
   Luisa Navarro, Maria
   Jimenez de Ory, Santiago
   Gonzalez-Granado, Ignacio
   Jose Mellado, Maria
   Tomas Ramos, Jose
   Holguin, Africa
TI Trends in Drug Resistance Prevalence in HIV-1-infected Children in Madrid: 1993 to 2010 Analysis
SO PEDIATRIC INFECTIOUS DISEASE JOURNAL
LA English
DT Article
DE HIV-1; children; drug resistance; susceptibility; Spain
ID perinatally acquired hiv; united-kingdom; antiretroviral therapy; disease progression; infected patients; mutations; efficacy; ireland; subtype; naive
AB Background: Drug resistance mutations compromise antiretroviral treatment (ART) effectiveness in HIV-1-infected children. Trends in drug resistance prevalence have not been previously evaluated in HIV-infected children in Spain. Methods: HIV-1 variants, drug resistance prevalence dynamics and drug susceptibility were analyzed from 1993 to 2010 in HIV-infected children with available pol sequence, sample or drug resistance profile. HIV-1 variants were characterized by phylogenetic analysis. Resistance mutations in pretreated and naive patients were identified according to International AIDS Society-2010 and the World Health Organization list, respectively. Results: In 232 patients, genotypic resistance profiles (n = 11) or pol sequences (n = 128) were recovered or newly generated from infected samples (n = 93). Patients were mainly in care at pediatric units (63%), were mostly Europeans (84%), with moderate AIDS symptoms (65%), on ART (91%) and infected by HIV-1 subtype B (89%). Transmitted major drug resistance mutations were selected in 6 (13.6%) of the 44 ART-naive children: 4.8%, 9.3% and 11.6%, for protease inhibitors, nucleoside reverse transcriptase inhibitors and nonnucleoside reverse transcriptase inhibitors, respectively. Overall resistance prevalence was higher (71.8%) among ART-exposed children: 39.9%, 66.5% and 35.3% for protease inhibitors, nucleoside reverse transcriptase inhibitors and nonnucleoside reverse transcriptase inhibitors, respectively. Resistance prevalence among ART-exposed children was higher in 2009 to 2010 relative to 1993 to 1999 for nonnucleoside reverse transcriptase inhibitors (42% versus 6%; P = 0.006), protease inhibitors (39% versus 13%; P = 0.004) and nucleoside reverse transcriptase inhibitors (63% versus 44%; P = NS). Susceptibility to each drug in resistant viruses was predicted. The rate of non-B infections increased in the last years, mainly caused by recombinant viruses. Conclusions: The increasing resistance prevalence among the HIV-infected pediatric population in Spain highlights the importance of specific drug resistance and drug susceptibility surveillance in long-term pretreated children to optimize treatment regimens.
C1 [Holguin, Africa] Hosp Univ Ramon Y Cajal, Dept Microbiol, HIV Mol Epidemiol Lab 1, Microbiol & Parasitol Unit,IRyCIS, Madrid 28034, Spain.
   [de Mulder, Miguel; Yebra, Gonzalo; Martin, Leticia; Holguin, Africa] CIBERESP, Madrid, Spain.
   [Navas, Adriana] Hosp Univ Infanta Leonor, Pediat Unit, Madrid, Spain.
   [Isabel de Jose, Maria] Hosp Univ La Paz, Pediat Unit, Madrid, Spain.
   [Luisa Navarro, Maria] Hosp Gen Univ Gregorio Maranon, Pediat Unit, Madrid, Spain.
   [Jimenez de Ory, Santiago] Hosp Gen Univ Gregorio Maranon, Mol Immunobiol Lab, Madrid, Spain.
   [Gonzalez-Granado, Ignacio] Hosp Univ Doce Octubre, Pediat Unit, Madrid, Spain.
   [Jose Mellado, Maria] Hosp Carlos III, Pediat Unit, Madrid, Spain.
   [Tomas Ramos, Jose] Hosp Univ Getafe, Pediat Unit, Madrid, Spain.
C3 Hospital Universitario Ramon y Cajal; CIBER - Centro de Investigacion Biomedica en Red; CIBERESP; Hospital Universitario Infanta Leonor; Hospital Universitario La Paz; General University Gregorio Maranon Hospital; General University Gregorio Maranon Hospital; Hospital Universitario 12 de Octubre; Hospital Carlos III; Hospital Universitario de Getafe
RP Holguin, A (通讯作者)，Hosp Univ Ramon Y Cajal, Dept Microbiol, HIV Mol Epidemiol Lab 1, Microbiol & Parasitol Unit,IRyCIS, Ctra Colmenar Viejo Km 9,100, Madrid 28034, Spain.
EM aholguin.hciii@salud.madrid.org
FU Fondo de Investigaciones Sanitarias (FIS); Ministerio de Ciencia e Innovacion [PI09/00284, PI07/0236]; Fundacion para la Investigacion y Prevencion del SIDA en Espana (FIPSE) [360829/09]; Consejeria de Educacion de la Comunidad de Madrid; Fondo Social Europeo (FSE); Agencia Lain Entralgo; Instituto de Salud Carlos III, Spanish Health Ministry [RD06/0006/0035]
CR Ammaranond P, 2012, FUND CLIN PHARMACOL, V26, P146, DOI 10.1111/j.1472-8206.2011.01009.x
   [Anonymous], 1994, MORBIDITY AND MORTALITY WEEKLY REPORT, V43, P1
   [Anonymous], 2011, GUID US ANT AG PED H, V0, P113
   Bennett DE, 2009, PLOS ONE, V4, P0, DOI 10.1371/journal.pone.0004724
   Boer K, 2010, HIV MED, V11, P368, DOI 10.1111/j.1468-1293.2009.00800.x
   Bousheri S, 2009, JAIDS-J ACQ IMM DEF, V52, P548, DOI 10.1097/QAI.0b013e3181c1d456
   Buchholz B, 2006, EUR J MED RES, V11, P359
   Castro H, 2011, LANCET, V377, P1580, DOI 10.1016/S0140-6736(11)60208-0
   Chaix ML, 2009, AIDS, V23, P717, DOI 10.1097/QAD.0b013e328326ca77
   Chakraborty R, 2008, PEDIATR INFECT DIS J, V27, P457, DOI 10.1097/INF.0b013e3181646d6f
   Clavel F, 2004, NEW ENGL J MED, V350, P1023, DOI 10.1056/NEJM2ra025195
   de Mulder M, 2011, J ANTIMICROB CHEMOTH, V66, P2362, DOI 10.1093/jac/dkr305
   Delaugerre C, 2007, ARCH PEDIATRIE, V14, P298, DOI 10.1016/j.arcped.2006.12.007
   Delaugerre C, 2007, J MED VIROL, V79, P1261, DOI 10.1002/jmv.20940
   Delaugerre C, 2009, RETROVIROLOGY, V6, P0, DOI 10.1186/1742-4690-6-85
   Descamps D, 2010, J ANTIMICROB CHEMOTH, V65, P2620, DOI 10.1093/jac/dkq380
   Easterbrook PJ, 2010, J INT AIDS SOC, V13, P0, DOI 10.1186/1758-2652-13-4
   Fernandez-Ibieta M, 2007, AN PEDIATR (BARC), V67, P109
   Foster C, 2009, AIDS PATIENT CARE ST, V23, P159, DOI 10.1089/apc.2008.0153
   García-Merino I, 2010, AIDS RES HUM RETROV, V26, P241, DOI 10.1089/aid.2009.0122
   Giaquinto C, 2005, CLIN INFECT DIS, V40, P458, DOI 10.1086/427287
   Gifford RJ, 2009, BIOINFORMATICS, V25, P1197, DOI 10.1093/bioinformatics/btp134
   Granados JMS, 2003, PEDIATR INFECT DIS J, V22, P863, DOI 10.1097/01.inf.0000091282.70253.5f
   Holguín A, 2008, CURR HIV RES, V6, P327, DOI 10.2174/157016208785132455
   Johnson Victoria A, 2010, TOP HIV MED, V18, P156
   Judd A, 2007, CLIN INFECT DIS, V45, P918, DOI 10.1086/521167
   Karchava M, 2006, JAIDS-J ACQ IMM DEF, V42, P614, DOI 10.1097/01.qai.0000225871.87456.e7
   Liu TF, 2006, CLIN INFECT DIS, V42, P1608, DOI 10.1086/503914
   Palladino C, 2008, AIDS, V22, P2199, DOI 10.1097/QAD.0b013e328310fa96
   Palladino C, 2010, PEDIATR INFECT DIS J, V29, P563, DOI 10.1097/INF.0b013e3181d285ac
   Parker MM, 2003, JAIDS-J ACQ IMM DEF, V32, P292, DOI 10.1097/00126334-200303010-00008
   Pillay D, 2004, ANTIVIR THER, V9, P695
   Porter K, 2001, BRIT MED J, V322, P1087, DOI 10.1136/bmj.322.7294.1087
   Salazar JC, 2008, AIDS, V22, P1789, DOI 10.1097/QAD.0b013e32830c481b
   Townsend CL, 2008, AIDS, V22, P973, DOI 10.1097/QAD.0b013e3282f9b67a
   van Rossum AMC, 2002, LANCET INFECT DIS, V2, P93, DOI 10.1016/S1473-3099(02)00183-4
   Vasan A, 2006, CLIN INFECT DIS, V42, P843, DOI 10.1086/499952
   Welch S, 2009, HIV MED, V10, P591, DOI 10.1111/j.1468-1293.2009.00759.x
   Wittkop L, 2011, LANCET INFECT DIS, V11, P363, DOI 10.1016/S1473-3099(11)70032-9
   World Health Organization, 2011, GOBL HIV AIDS RESP E, V0, P0
   Yebra G, 2012, J CLIN MICROBIOL, V50, P407, DOI 10.1128/JCM.05798-11
   Yebra G, 2011, PLOS ONE, V6, P0, DOI 10.1371/journal.pone.0026757
   Yebra G, 2011, ANTIVIR RES, V89, P19, DOI 10.1016/j.antiviral.2010.10.008
   Zhang M, 2010, RETROVIROLOGY, V7, P0, DOI 10.1186/1742-4690-7-25
NR 49
TC 16
Z9 17
U1 0
U2 11
PU LIPPINCOTT WILLIAMS & WILKINS
PI PHILADELPHIA
PA TWO COMMERCE SQ, 2001 MARKET ST, PHILADELPHIA, PA 19103 USA
SN 0891-3668
EI 1532-0987
J9 PEDIATR INFECT DIS J
JI Pediatr. Infect. Dis. J.
PD NOV 15
PY 2012
VL 31
IS 11
BP E213
EP E221
DI 10.1097/INF.0b013e3182678c7c
PG 9
WC Immunology; Infectious Diseases; Pediatrics
SC Immunology; Infectious Diseases; Pediatrics
GA 029XW
UT WOS:000310532000005
PM 22785049
DA 2024-01-16
ER

PT J
AU Wang, X
   He, C
   Xing, H
   Liao, LJ
   Xu, XQ
   He, JM
   Liu, Y
   Ling, H
   Liang, S
   Hsi, JH
   Ruan, YH
   Shao, YM
AF Wang, Xia
   He, Cui
   Xing, Hui
   Liao, Lingjie
   Xu, Xiaoqin
   He, Jianmei
   Liu, Yong
   Ling, Hua
   Liang, Shu
   Hsi, Jenny H.
   Ruan, Yuhua
   Shao, Yiming
TI Short Communication Emerging Transmitted HIV Type 1 Drug Resistance Mutations Among Patients Prior to Start of First-Line Antiretroviral Therapy in Middle and Low Prevalence Sites in China
SO AIDS RESEARCH AND HUMAN RETROVIRUSES
LA English
DT Article
ID hepatitis-c; men; sex; virus
AB It is known that transmitted drug resistance (TDR) will most likely emerge in regions where antiretroviral therapy (ART) has been widely available for years. However, after a decade of rapid scale-up of ART in China, there are few data regarding TDR among HIV-infected patients prior to initiating first-line ART in China. A prospective, observational cohort study was performed at sentinel sites in five provinces or municipalities. Study participants were recruited at the county-or city-level centers for disease control (CDCs), during routine monitoring visits following referral from diagnosing parties (e. g., hospitals). Each province or municipality recruited 140 patients through sequential sampling throughout the 2011 calendar year. A total of 627 eligible subjects were included in the analysis. the median CD4(+) cell count was 206 cells/ml at the baseline survey. The majority of patients (93.5%) had plasma HIV viral load >= 1,000 copies/ml. Of the 627 patients, 17 (2.7%) had drug resistance mutations for any type of HIV drugs. The prevalence of drug resistance mutations to non-nucleoside reverse transcriptase inhibitor (NNRTI) drugs (8/627, 1.3%) was higher than to nucleoside reverse transcriptase inhibitor (NRTI) drugs (5/627, 0.8%) and protease inhibitor (PI) drugs (4/627, 0.6%). A logistic regression model showed that the only predictive factor was the route of infection through homosexual intercourse, i.e., men who have sex with men (MSM) status. As HIV prevalence is rising rapidly among Chinese MSM, it is essential to continue surveying this risk group and related high-risk populations with low awareness of HIV, and to develop new public health interventions that help to reduce the spread of drug-resistant HIV.
C1 [Wang, Xia; He, Cui; Xing, Hui; Liao, Lingjie; Hsi, Jenny H.; Ruan, Yuhua; Shao, Yiming] Chinese Ctr Dis Control & Prevent, Natl Ctr AIDS STD Control & Prevent, State Key Lab Infect Dis Prevent & Control, Beijing 102206, Peoples R China.
   [Xu, Xiaoqin] Jiangsu Ctr Dis Control & Prevent, Nanjing, Jiangsu, Peoples R China.
   [He, Jianmei] Hunan Ctr Dis Control & Prevent, Changsha, Hunan, Peoples R China.
   [Liu, Yong] Guizhou Ctr Dis Control & Prevent, Guiyang, Peoples R China.
   [Ling, Hua] Chongqin Ctr Dis Control & Prevent, Chongqin, Peoples R China.
   [Liang, Shu] Sichuan Ctr Dis Control & Prevent, Chengdu, Peoples R China.
C3 Chinese Center for Disease Control & Prevention; National Center for AIDS/STD Control & Prevention, Chinese Center for Disease Control & Prevention; Jiangsu Provincial Center for Disease Control & Prevention
RP Shao, YM (通讯作者)，Chinese Ctr Dis Control & Prevent, Natl Ctr AIDS STD Control & Prevent, State Key Lab Infect Dis Prevent & Control, 155 Changbai Rd, Beijing 102206, Peoples R China.
EM yshao08@gmail.com
FU Ministry of Science and Technology of China [2012ZX10001-002, 2009DFB30420]; Chinese State Key Laboratory for Infectious Disease Develop Grant [2011SKLID102]; China Global Fund AIDS Program
CR Dou Z, 2010, INT J EPIDEMIOL S2, V39, P0
   Goldsamt LA, 2011, AIDS PATIENT CARE ST, V25, P287, DOI 10.1089/apc.2011.0003
   Liao LJ, 2010, JAIDS-J ACQ IMM DEF, V53, PS10, DOI 10.1097/QAI.0b013e3181c7d363
   Liu TF, 2006, CLIN INFECT DIS, V42, P1608, DOI 10.1086/503914
   Ma XY, 2007, JAIDS-J ACQ IMM DEF, V45, P581, DOI 10.1097/QAI.0b013e31811eadbc
   Qian HZ, 2006, AIDS, V20, P1429, DOI 10.1097/01.aids.0000233577.33973.fa
   Ruan YH, 2011, AIDS CARE, V23, P1014, DOI 10.1080/09540121.2010.542127
   Yan HJ, 2012, JAIDS-J ACQ IMM DEF, V59, P177, DOI 10.1097/QAI.0b013e318239c947
   Zhong P, 2007, AIDS RES HUM RETROV, V23, P847, DOI 10.1089/aid.2006.0196
NR 9
TC 17
Z9 27
U1 0
U2 9
PU MARY ANN LIEBERT, INC
PI NEW ROCHELLE
PA 140 HUGUENOT STREET, 3RD FL, NEW ROCHELLE, NY 10801 USA
SN 0889-2229
EI 
J9 AIDS RES HUM RETROV
JI Aids Res. Hum. Retrovir.
PD DEC 15
PY 2012
VL 28
IS 12
BP 1637
EP 1639
DI 10.1089/aid.2012.0164
PG 3
WC Immunology; Infectious Diseases; Virology
SC Immunology; Infectious Diseases; Virology
GA 047FW
UT WOS:000311825000016
PM 22822770
DA 2024-01-16
ER

PT J
AU Chen, M
   Ma, YL
   Duan, S
   Xing, H
   Yao, ST
   Su, YZ
   Luo, HB
   Yang, L
   Chen, HC
   Fu, LR
   Qu, AJ
   Ou, CY
   Jia, MH
   Lu, L
AF Chen, Min
   Ma, Yanling
   Duan, Song
   Xing, Hui
   Yao, Shitang
   Su, Yingzhen
   Luo, Hongbing
   Yang, Li
   Chen, Huichao
   Fu, Liru
   Qu, Aijuan
   Ou, Chin-Yih
   Jia, Manhong
   Lu, Lin
TI Genetic diversity and drug resistance among newly diagnosed and antiretroviral treatment-naive HIV-infected individuals in western Yunnan: a hot area of viral recombination in China
SO BMC INFECTIOUS DISEASES
LA English
DT Article
DE HIV-1; Genetic diversity; Drug resistance; Injecting drug use; Dehong; China
ID south-east asia; circulating recombinant; type-1 genome; province; prevalence; myanmar; strains; dehong; forms; b'
AB Background: The emergence of an HIV-1 epidemic in China was first recognized in Dehong, western Yunnan. Due to its geographic location, Dehong contributed greatly in bridging HIV-1 epidemics in Southeast Asia and China through drug trafficking and injection drug use; and also extensively to the HIV genetic diversity in Yunnan and China. We attempt to monitor HIV-1 in this area by studying the HIV-1 genetic distribution and transmitted drug resistance (TDR) in various at-risk populations. Methods: Blood samples from a total of 320 newly HIV-1 diagnosed individuals, who were antiretroviral therapy (ART)-naive, were collected from January 2009 to December 2010 in 2 counties in Dehong. HIV-1 subtypes and pol gene drug resistance (DR) mutations were genotyped. Results: Among 299 pol sequences successfully genotyped (93.4%), subtype C accounted for 43.1% (n=129), unique recombinant forms (URFs) for 18.4% (n=55), CRF01_AE for 17.7% (n=54), B for 10.7% (n=32), CRF08_BC for 8.4% (n=25) and CRF07_BC for 1.7% (n=5). Subtype distribution in patients infected by different transmission routes varied. In contract to the previous finding of CRF01_AE predominance in 2002-2006, subtype C predominated in both injecting drug users (IDUs) and heterosexually transmitted populations in this study. Furthermore, we found a high level of BC, CRF01_AE/C and CRF01_AE/B/C recombinants suggesting the presence of active viral recombination in the area. TDR associated mutations were identified in 4.3% (n=13) individuals. A total of 1.3% of DR were related to protease inhibitors (PIs), including I85IV, M46I and L90M; 0.3% to nucleoside reverse transcriptase inhibitors (NRTIs), including M184I; and 2.7% to non-nucleoside reverse transcriptase inhibitors (NNRTIs), including K103N/S, Y181C, K101E and G190A. Conclusion: Our work revealed diverse HIV-1 subtype distributions and intersubtype recombinations. We also identified a low but significant TDR mutation rate among ART-naive patients. These findings enhance our understanding of HIV-1 evolution and are valuable for the development and implementation of a comprehensive public health approach to HIV-1 DR prevention and treatment in the region.
C1 [Chen, Min; Ma, Yanling; Su, Yingzhen; Luo, Hongbing; Yang, Li; Chen, Huichao; Fu, Liru; Jia, Manhong; Lu, Lin] Yunnan Ctr Dis Control & Prevent, Yunnan Ctr AIDS STD Control & Prevent, Kunming 650022, Yunnan, Peoples R China.
   [Duan, Song; Yao, Shitang] Dehong Ctr Dis Control & Prevent, Dept HIV AIDS Control & Prevent, Dehong 678400, Yunnan, Peoples R China.
   [Xing, Hui] Chinese Ctr Dis Control & Prevent, Natl Ctr AIDS STD Control & Prevent, Beijing 102206, Peoples R China.
   [Qu, Aijuan] NCI, Lab Metab, Ctr Canc Res, NIH, Bethesda, MD 20892 USA.
   [Ou, Chin-Yih] US Ctr Dis Control & Prevent, Global AIDS Program China, Beijing 100600, Peoples R China.
C3 Chinese Center for Disease Control & Prevention; National Center for AIDS/STD Control & Prevention, Chinese Center for Disease Control & Prevention; National Institutes of Health (NIH) - USA; NIH National Cancer Institute (NCI)
RP Jia, MH (通讯作者)，Yunnan Ctr Dis Control & Prevent, Yunnan Ctr AIDS STD Control & Prevent, Kunming 650022, Yunnan, Peoples R China.
EM jmanhong@yahoo.com.cn; lulin@yncdc.cn
FU Major Project of China's "Eleventh Five-Years Plan" for Science and Technologies Development [2009ZX10004-902, 2008ZX10001-004]; China Postdoctoral Science Foundation [200902022]
CR Bartlett JA, 2001, AIDS, V15, P1369, DOI 10.1097/00002030-200107270-00006
   Bennett DE, 2008, ANTIVIR THER, V13, P1
   Bennett DE, 2009, PLOS ONE, V4, P0, DOI 10.1371/journal.pone.0004724
   Beyrer C, 2000, AIDS, V14, P75, DOI 10.1097/00002030-200001070-00009
   CHENG HH, 1994, LANCET, V344, P953, DOI 10.1016/S0140-6736(94)92304-3
   de Oliveira T, 2005, BIOINFORMATICS, V21, P3797, DOI 10.1093/bioinformatics/bti607
   Duan S, 2010, BMC PUBLIC HEALTH, V10, P0, DOI 10.1186/1471-2458-10-180
   Graf M, 1998, AIDS RES HUM RETROV, V14, P285, DOI 10.1089/aid.1998.14.285
   Jeannot AC, 2009, AIDS RES HUM RETROV, V25, P713, DOI 10.1089/aid.2009.0025
   Jia YJ, 2008, INT J EPIDEMIOL, V37, P1287, DOI 10.1093/ije/dyn196
   Kusagawa S, 1998, AIDS RES HUM RETROV, V14, P1379, DOI 10.1089/aid.1998.14.1379
   Li JY, 2005, CELL RES, V15, P843, DOI 10.1038/sj.cr.7290356
   Lu L, 2008, NATURE, V455, P609, DOI 10.1038/455609a
   LUO CC, 1995, LANCET, V345, P1051, DOI 10.1016/S0140-6736(95)90792-0
   Ma Yan-ling, 2008, ZHONGHUA YUFANG YIXUE ZAZHI, V42, P892
   Motomura K, 2003, AIDS, V17, P633, DOI 10.1097/01.aids.0000050844.71999.6d
   Palella FJ, 1998, NEW ENGL J MED, V338, P853, DOI 10.1056/NEJM199803263381301
   Pang W, 2012, AIDS, V26, P1121, DOI 10.1097/QAD.0b013e3283522c97
   Piyasirisilp S, 2000, J VIROL, V74, P11286, DOI 10.1128/JVI.74.23.11286-11295.2000
   Qiu ZZ, 2005, AIDS RES HUM RETROV, V21, P1051, DOI 10.1089/aid.2005.21.1051
   Su L, 2000, J VIROL, V74, P11367, DOI 10.1128/JVI.74.23.11367-11376.2000
   Tamalet C, 2003, AIDS, V17, P2383, DOI 10.1097/00002030-200311070-00014
   Tee KK, 2008, J VIROL, V82, P9206, DOI 10.1128/JVI.00399-08
   Wang Min-Jie, 2008, ZHONGHUA LIU XING BING XUE ZA ZHI, V29, P905
   Yang RG, 2002, AIDS, V16, P1401, DOI 10.1097/00002030-200207050-00012
   [杨绍敏 YANG Shaomin], 2011, 中华检验医学杂志 CHINESE JOURNAL OF LABORATORY MEDICINE, V34, P315
   Zhang Y, 2006, PLOS MED, V3, P2065, DOI 10.1371/journal.pmed.0030443
   ZHENG XW, 1994, AIDS, V8, P1141, DOI 10.1097/00002030-199408000-00017
NR 30
TC 32
Z9 40
U1 0
U2 18
PU BIOMED CENTRAL LTD
PI LONDON
PA 236 GRAYS INN RD, FLOOR 6, LONDON WC1X 8HL, ENGLAND
SN 1471-2334
EI 
J9 BMC INFECT DIS
JI BMC Infect. Dis.
PD DEC 28
PY 2012
VL 12
IS 
BP 
EP 
DI 10.1186/1471-2334-12-382
PG 8
WC Infectious Diseases
SC Infectious Diseases
GA 078KV
UT WOS:000314098600001
PM 23270497
DA 2024-01-16
ER

PT J
AU Makondo, E
   Bell, TG
   Kramvis, A
AF Makondo, Euphodia
   Bell, Trevor G.
   Kramvis, Anna
TI Genotyping and Molecular Characterization of Hepatitis B Virus from Human Immunodeficiency Virus-Infected Individuals in Southern Africa
SO PLOS ONE
LA English
DT Article
ID basic core promoter; pre-s deletion; antiretroviral therapy; clinical-significance; hiv coinfection; hepatocellular-carcinoma; lamivudine-resistance; viral replication; blood-transfusion; hbv coinfection
AB Hepatitis B virus (HBV) and human immunodeficiency virus (HIV) are hyperendemic in sub-Saharan Africa. The HBV genotypes prevailing in HIV-infected Africans are unknown. Our aim was to determine the HBV genotypes in HIV-infected participants and to identify clinically significant HBV mutations. From 71 HBV DNA(+ve) HIV-infected participants, 49 basic core promoter/precore (BCP/PC) and 29 complete S regions were successfully sequenced. Following phylogenetic analysis of 29 specimens in the complete S region, 28 belonged to subgenotype A1 and one to D3. Mutations affecting HBeAg expression at the transcriptional (1762T1764A), translational (Kozak 1809-1812, initiation 1814-1816, G1896A with C1858T), or post translational levels (G1862T), were responsible for the high HBeAg-negativity observed. The G1862T mutation occurred only in subgenotype A1 isolates, which were found in one third (7/21) of HBsAg(-ve) participants, but in none of the 18 HBsAg(+ve) participants (p<0.05). Pre-S deletion mutants were detected in four HBsAg(+ve) and one HBsAg(-ve) participant/s. The following mutations occurred significantly more frequently in HBV isolated in this study than in strains of the same cluster of the phylogenetic tree: ps1F25L, ps1V88L/A; ps2Q10R, ps2 R48K/T, ps2A53V and sQ129R/H, sQ164A/V/G/D, sV168A and sS174N (p<0.05). ps1I48V/T occurred more frequently in females than males (p<0.05). Isolates with sV168A occurred more frequently in participants with viral loads.200 IU per ml (p<0.05) and only sS174N occurred more frequently in HBsAg(-ve) than in HBsAg(+ve) individuals (p<0.05). Prior to initiation of ART, ten percent, 3 of 29 isolates sequenced, had drug resistance mutations rtV173L, rtL180M+rtM204V and rtV214A, respectively. This study has provided important information on the molecular characteristics of HBV in HIV-infected southern Africans prior to ART initiation, which has important clinical relevance in the management of HBV/HIV co-infection in our unique setting.
C1 [Makondo, Euphodia; Bell, Trevor G.; Kramvis, Anna] Univ Witwatersrand, Hepatitis Virus Div Res Programme, Dept Internal Med, Johannesburg, South Africa.
C3 University of Witwatersrand
RP Kramvis, A (通讯作者)，Univ Witwatersrand, Hepatitis Virus Div Res Programme, Dept Internal Med, Johannesburg, South Africa.
EM Anna.Kramvis@wits.ac.za
FU South African Medical Research Council; National Research Foundation (NRF) [65530]; National Bioinformatics Network; Poliomyelitis Research Foundation (PRF); NRF; Belgium Technical Cooperation Fellowship; PRF; Deutsch Forschungsgemeinschaft (German Research Foundation); Cancer Association of South Africa
CR Acar A, 2010, BRAZ J INFECT DIS, V14, P41, DOI 10.1590/S1413-86702010000100009
   Ahn SH, 2003, GASTROENTEROLOGY, V125, P1370, DOI 10.1016/j.gastro.2003.07.016
   Allain JP, 2009, HEPATOLOGY, V49, P1868, DOI 10.1002/hep.22879
   Allen MI, 1998, HEPATOLOGY, V27, P1670, DOI 10.1002/hep.510270628
   Arankalle VA, 2010, J VIRAL HEPATITIS, V17, P501, DOI 10.1111/j.1365-2893.2009.01206.x
   Arauz-Ruiz P, 2002, J GEN VIROL, V83, P2059, DOI 10.1099/0022-1317-83-8-2059
   Audsley J, 2009, HIV MED, V10, P229, DOI 10.1111/j.1468-1293.2008.00675.x
   Audsley J, 2010, VIROLOGY, V405, P539, DOI 10.1016/j.virol.2010.06.038
   Baptista M, 1999, HEPATOLOGY, V29, P946, DOI 10.1002/hep.510290336
   Barth RE, 2011, J MED VIROL, V83, P929, DOI 10.1002/jmv.22026
   Bell TG, 2012, PLOS ONE, V7, P0, DOI 10.1371/journal.pone.0045750
   Bock CT, 2002, GASTROENTEROLOGY, V122, P264, DOI 10.1053/gast.2002.31015
   BOTHA JF, 1984, LANCET, V1, P1210
   Bowyer SM, 1997, J GEN VIROL, V78, P1719, DOI 10.1099/0022-1317-78-7-1719
   Boyles TH, 2011, SAMJ S AFR MED J, V101, P470
   Buckwold VE, 1997, J GEN VIROL, V78, P2055, DOI 10.1099/0022-1317-78-8-2055
   Burnett RJ, 2007, INT J STD AIDS, V18, P152, DOI 10.1258/095646207780132523
   Burnett RJ, 2005, LIVER INT, V25, P201, DOI 10.1111/j.1478-3231.2005.01054.x
   CARMAN WF, 1989, LANCET, V2, P588
   Chen BF, 2006, GASTROENTEROLOGY, V130, P1153, DOI 10.1053/j.gastro.2006.01.011
   Chen CY, 2008, HEPATOL RES, V38, P580, DOI 10.1111/j.1872-034X.2007.00315.x
   Chen WN, 2000, EUR J CLIN INVEST, V30, P787
   Collinson MA, 2007, SCAND J PUBLIC HEALT, V35, P77, DOI 10.1080/14034950701356401
   Delaney WE, 2003, J VIROL, V77, P11833, DOI 10.1128/JVI.77.21.11833-11841.2003
   DIBISCEGLIE AM, 1985, J MED VIROL, V16, P337, DOI 10.1002/jmv.1890160406
   Fares MA, 2002, J MOL EVOL, V54, P807, DOI 10.1007/s00239-001-0084-z
   Firnhaber C, 2012, INT J INFECT DIS, V16, PE268, DOI 10.1016/j.ijid.2011.12.007
   Firnhaber C, 2008, SAMJ S AFR MED J, V98, P541
   Firnhaber C, 2009, INT J INFECT DIS, V13, P488, DOI 10.1016/j.ijid.2008.08.018
   Gous N, 2010, ANTIVIR THER, V15, P61, DOI 10.3851/IMP1487
   Günther S, 1998, J CLIN MICROBIOL, V36, P531
   Gutiérrez C, 2004, J MED VIROL, V73, P200, DOI 10.1002/jmv.20076
   Henke-Gendo C, 2008, J INFECT DIS, V198, P1620, DOI 10.1086/592987
   Hildt E, 1996, VIROLOGY, V225, P235, DOI 10.1006/viro.1996.0594
   Hoffmann CJ, 2008, CLIN INFECT DIS, V47, P1479, DOI 10.1086/593104
   Hou JL, 2002, J GEN VIROL, V83, P2291, DOI 10.1099/0022-1317-83-9-2291
   Hsieh YH, 2004, CARCINOGENESIS, V25, P2023, DOI 10.1093/carcin/bgh207
   Huy TTT, 2008, J VIROL, V82, P5657, DOI 10.1128/JVI.02556-07
   Iacomi F, 2009, J MED VIROL, V81, P1151, DOI 10.1002/jmv.21505
   Kew MC, 2005, J MED VIROL, V75, P513, DOI 10.1002/jmv.20311
   Kew MC, 1996, GUT, V38, PS31, DOI 10.1136/gut.38.Suppl_2.S31
   Kim HS, 1997, J GEN VIROL, V78, P1083, DOI 10.1099/0022-1317-78-5-1083
   Kimbi GC, 2004, J GEN VIROL, V85, P1211, DOI 10.1099/vir.0.19749-0
   KIMURA M, 1980, J MOL EVOL, V16, P111, DOI 10.1007/BF01731581
   Kottilil S, 2005, INDIAN J MED RES, V121, P424
   Kramvis A, 2005, J VIRAL HEPATITIS, V12, P456, DOI 10.1111/j.1365-2893.2005.00624.x
   Kramvis A, 2005, VACCINE, V23, P2409, DOI 10.1016/j.vaccine.2004.10.045
   Kramvis A, 2008, J MED VIROL, V80, P27, DOI 10.1002/jmv.21049
   Kramvis A, 2007, HEPATOL RES, V37, PS9, DOI 10.1111/j.1872-034X.2007.00098.x
   Kramvis A, 2007, HEPATOL RES, V37, PS27, DOI 10.1111/j.1872-034X.2007.00100.x
   Laras A, 1998, J VIRAL HEPATITIS, V5, P241, DOI 10.1046/j.1365-2893.1998.00109.x
   Lin CM, 2012, J BIOMED SCI, V19, P0, DOI 10.1186/1423-0127-19-17
   Lukhwareni A, 2009, J MED VIROL, V81, P406, DOI 10.1002/jmv.21418
   Matthews GV, 2011, AIDS, V25, P1727, DOI 10.1097/QAD.0b013e328349bbf3
   Mphahlele MJ, 2006, J CLIN VIROL, V35, P14, DOI 10.1016/j.jcv.2005.04.003
   NAUMANN H, 1993, J GEN VIROL, V74, P1627, DOI 10.1099/0022-1317-74-8-1627
   Nicholas KB, 1997, EMBNET NEWS, V4, P0
   NORDER H, 1992, J GEN VIROL, V73, P3141, DOI 10.1099/0022-1317-73-12-3141
   NORDER H, 1994, VIROLOGY, V198, P489, DOI 10.1006/viro.1994.1060
   OKAMOTO H, 1988, J GEN VIROL, V69, P2575, DOI 10.1099/0022-1317-69-10-2575
   Olinger CM, 2008, EMERG INFECT DIS, V14, P1777, DOI 10.3201/eid1411.080437
   Orito E, 2001, HEPATOLOGY, V33, P218, DOI 10.1053/jhep.2001.20532
   ORITO E, 1989, P NATL ACAD SCI USA, V86, P7059, DOI 10.1073/pnas.86.18.7059
   Osiowy C, 2010, J MED VIROL, V82, P942, DOI 10.1002/jmv.21758
   PASTORE G, 1988, J HEPATOL, V7, P164, DOI 10.1016/S0168-8278(88)80478-1
   Paulij WP, 1999, J GEN VIROL, V80, P2121, DOI 10.1099/0022-1317-80-8-2121
   Quarleri J, 2007, AIDS RES HUM RETROV, V23, P525, DOI 10.1089/aid.2006.0172
   Raimondo G, 2008, J HEPATOL, V49, P652, DOI 10.1016/j.jhep.2008.07.014
   SAITOU N, 1987, MOL BIOL EVOL, V4, P406, DOI 10.1093/oxfordjournals.molbev.a040454
   Salisse J, 2009, J VIROL, V83, P9321, DOI 10.1128/JVI.00678-09
   Selabe SG, 2007, J MED VIROL, V79, P1650, DOI 10.1002/jmv.20974
   Selabe SG, 2009, J MED VIROL, V81, P996, DOI 10.1002/jmv.21479
   Stuyver L, 2000, J GEN VIROL, V81, P67, DOI 10.1099/0022-1317-81-1-67
   TAKAHASHI K, 1995, J GEN VIROL, V76, P3159, DOI 10.1099/0022-1317-76-12-3159
   Tamura K, 2011, MOL BIOL EVOL, V28, P2731, DOI 10.1093/molbev/msr121
   Tatematsu K, 2009, J VIROL, V83, P10538, DOI 10.1128/JVI.00462-09
   Thio CL, 2009, HEPATOLOGY, V49, PS138, DOI 10.1002/hep.22883
   Thio CL, 2002, LANCET, V360, P1921, DOI 10.1016/S0140-6736(02)11913-1
   Torresi J, 2002, VIROLOGY, V299, P88, DOI 10.1006/viro.2002.1448
   Torresi J, 2002, VIROLOGY, V293, P305, DOI 10.1006/viro.2001.1246
   Torresi J, 2002, J CLIN VIROL, V25, P97, DOI 10.1016/S1386-6532(02)00049-5
   UNAIDS, 2010, UNAIDS REP GLOB AIDS, V0, P0
   Vardas E, 1999, J MED VIROL, V58, P111, DOI 10.1002/(SICI)1096-9071(199906)58:2&lt;111::AID-JMV2&gt;3.0.CO;2-B
   VENTO S, 1989, LANCET, V2, P108
   Vermeulen M, 2012, TRANSFUSION, V52, P880, DOI 10.1111/j.1537-2995.2011.03355.x
   XIA X, 2000, DATA ANALYSIS IN MOLECULAR BIOLOGY AND EVOLUTION, V0, P0
   Yeh CT, 2010, HEPATOLOGY, V52, P1922, DOI 10.1002/hep.23898
   Yeung P, 2011, J INFECT DIS, V203, P646, DOI 10.1093/infdis/jiq096
   Yu H, 2010, PLOS ONE, V5, P0, DOI 10.1371/journal.pone.0009297
   Zhang D, 2012, BMC INFECT DIS, V10, P271
   Zhou Y, 2007, J MOL EVOL, V65, P197, DOI 10.1007/s00239-007-0054-1
NR 91
TC 35
Z9 39
U1 0
U2 1
PU PUBLIC LIBRARY SCIENCE
PI SAN FRANCISCO
PA 1160 BATTERY STREET, STE 100, SAN FRANCISCO, CA 94111 USA
SN 1932-6203
EI 
J9 PLOS ONE
JI PLoS One
PD SEP 28
PY 2012
VL 7
IS 9
BP 
EP 
DI 10.1371/journal.pone.0046345
PG 12
WC Multidisciplinary Sciences
SC Science & Technology - Other Topics
GA 022PZ
UT WOS:000309973900140
PM 23029487
DA 2024-01-16
ER

PT J
AU Sunpath, H
   Wu, BH
   Gordon, M
   Hampton, J
   Johnson, B
   Moosa, MYS
   Ordonez, C
   Kuritzkes, DR
   Marconi, VC
AF Sunpath, Henry
   Wu, Baohua
   Gordon, Michelle
   Hampton, Jane
   Johnson, Brent
   Moosa, Mahomed-Yunus S.
   Ordonez, Claudia
   Kuritzkes, Daniel R.
   Marconi, Vincent C.
TI High rate of K65R for antiretroviral therapy-naive patients with subtype C HIV infection failing a tenofovir-containing first-line regimen
SO AIDS
LA English
DT Article
DE first-line antiretroviral therapy; HIV-1 drug resistance; K65R; South Africa; subtype C virus.; tenofovir; virologic failure
ID disoproxil fumarate; south-africa; resistance mutations; drug-resistance; prevalence; cost
AB Objective: We sought to determine the rate of the K65R mutation in patients receiving tenofovir (TDF)-based antiretroviral therapy (ART) with subtype C HIV infection. Design: Retrospective cohort study. Methods: All patients initiated on stavudine (d4T) with lamivudine (3TC) or TDF with 3TC and a nonnucleoside reverse transcriptase inhibitor at McCord Hospital in Durban, South Africa had their charts reviewed. All patients with virologic failure, defined as a viral load more than 1000 copies/ml after 5 months of a first ART regimen, had genotypic resistance testing performed prospectively using a validated in-house assay. Important resistance mutations were selected based upon published mutations in subtype B virus in the Stanford HIV Drug Resistance database. Results: A total of 585 patients were initiated on TDF-containing first-line ART from 3 August 2010 to 17 March 2011. Thirty-five (6.0%) of these patients had virologic failure and 23 of 33 (69.7%) of the virologic failure patients had the K65R mutation. The median (interquartile range) for the baseline CD4 cell count was 105 cells/mu l (49-209) and viral load at virologic failure was 47 571 copies/ml (20 708-202 000). During the same period, 53 patients were initiated on cl4T-containing regimens. Two (3.8%) of these patients had virologic failure and one of the virologic failure patients had the K65R mutation. Conclusion: Preliminary data show very high rates (>65%) of K65R for patients failing TDF-based first-line regimens at McCord Hospital with few additional nucleoside reverse transcriptase inhibitor mutations compared with subtype B. These rates may reflect faster in-vivo selection, longer time on a failing regimen or transmitted drug resistance. (c) 2012 Wolters Kluwer Health vertical bar Lippincott Williams & Wilkins
C1 [Wu, Baohua; Johnson, Brent; Marconi, Vincent C.] Emory Univ, Sch Med, Rollins Sch Publ Hlth, Atlanta, GA USA.
   [Sunpath, Henry; Gordon, Michelle; Moosa, Mahomed-Yunus S.] Univ KwaZulu Natal, Nelson Mandela Sch Med, Durban, South Africa.
   [Kuritzkes, Daniel R.] Brigham & Womens Hosp, Div Infect Dis, Boston, MA 02115 USA.
   [Sunpath, Henry; Hampton, Jane; Ordonez, Claudia] McCord Hosp, Durban, South Africa.
C3 Emory University; Rollins School Public Health; University of Kwazulu Natal; Harvard University; Brigham & Women's Hospital
RP Sunpath, H (通讯作者)，45 McCord Rd, ZA-4001 Overport, South Africa.
EM henrysunpath@yebo.co.za
FU Emory University Center for AIDS Research (CFAR) [P30 AI050409]; Emory School of Medicine Division of Infectious Diseases, NIH [P30 AI60354, K24 RR16482]; Harvard University Program on AIDS, CDC [U62/CCU123541-01]; Elizabeth Glaser Pediatric AIDS Foundation as part of Project HEART; Gilead Foundation; Abbott; Boehringer-Ingelheim; Bristol-Myers Squibb; Gilead; Merck; Roche; ViiV
CR Barth RE, 2008, AIDS, V22, P2210, DOI 10.1097/QAD.0b013e328313bf87
   Brenner Bluma G, 2009, HIV THERAPY, V3, P583, DOI 10.2217/hiv.09.40
   Coutsinos D, 2009, J VIROL, V83, P2029, DOI 10.1128/JVI.01349-08
   Department of Earthquake Monitoring and Prediction China Earthquake Administration, 2010, STRAT REF PROGR MAK, V0, P3
   Department of Health, 2011, PANEL ON ANTIRETROVIRAL GUIDELINES FOR ADULTS AND ADOLEXCENTS. GUIDELINES FOR THE USE OF ANTIRETROVIRAL AGENTS IN HIV-L-INFECTED ADULTS AND ADOLESCENTS, V0, P1
   Marconi VC, 2008, CLIN INFECT DIS, V46, P1589, DOI 10.1086/587109
   Margot NA, 2006, HIV MED, V7, P442, DOI 10.1111/j.1468-1293.2006.00404.x
   Margot NA, 2003, JAIDS-J ACQ IMM DEF, V33, P15, DOI 10.1097/00126334-200305010-00003
   MARGOT NA, 2002, 17 INT AIDS C MEX CI, V16, P1227
   Martinez-Cajas JL, 2009, J INT AIDS SOC, V12, P0, DOI 10.1186/1758-2652-12-11
   McColl DJ, 2008, ANTIVIR THER, V13, P189
   McColl DJ, 2004, JAIDS-J ACQ IMM DEF, V37, P1340, DOI 10.1097/00126334-200411010-00002
   Miller MD, 2004, AIDS REV, V6, P22
   Pozniak A, 2008, INT J CLIN PRACT, V62, P1285, DOI 10.1111/j.1742-1241.2008.01817.x
   Robbins GK, 2003, NEW ENGL J MED, V349, P2293, DOI 10.1056/NEJMoa030264
   Rosen S, 2011, J INT AIDS SOC, V14, P0, DOI 10.1186/1758-2652-14-24
   Sax PE, 2011, J INFECT DIS, V204, P1191, DOI 10.1093/infdis/jir505
   van Zyl GU, 2011, CLIN INFECT DIS, V52, P264, DOI 10.1093/cid/ciq084
   Wainberg MA, 2011, NEW ENGL J MED, V365, P637, DOI 10.1056/NEJMra1004180
NR 19
TC 63
Z9 69
U1 0
U2 3
PU LIPPINCOTT WILLIAMS & WILKINS
PI PHILADELPHIA
PA 530 WALNUT ST, PHILADELPHIA, PA 19106-3621 USA
SN 0269-9370
EI 
J9 AIDS
JI Aids
PD AUG 24
PY 2012
VL 26
IS 13
BP 1679
EP 1684
DI 10.1097/QAD.0b013e328356886d
PG 6
WC Immunology; Infectious Diseases; Virology
SC Immunology; Infectious Diseases; Virology
GA 989AH
UT WOS:000307532100011
PM 22739389
DA 2024-01-16
ER

PT J
AU Norström, MM
   Karlsson, AC
   Salemi, M
AF Norstrom, Melissa M.
   Karlsson, Annika C.
   Salemi, Marco
TI Towards a new paradigm linking virus molecular evolution and pathogenesis: experimental design and phylodynamic inference
SO NEW MICROBIOLOGICA
LA English
DT Review
DE Phylodynamics; Viral evolution; Experimental design; Phylogenetic analysis; Molecular epidemiology; Intra-host evolution; Molecular clock
ID drug-resistance mutations; nucleotide-sequences; maximum-likelihood; hiv-1 evolution; dna-sequences; recombination; population; epidemic; transmission; infection
AB Phylogenetic analysis has become a powerful tool for the investigation of evolution at a molecular level. During the last three decades, statistical phylogenetics has increasingly been applied to the study of microbial pathogens. The new field of phylodynamics was formally introduced in 2004 and encompasses the interaction between evolutionary and ecological processes that shape the spatiotemporal and phylogenetic patterns of infectious disease dynamics. This novel framework has significantly enhanced the study of measurable evolving pathogen populations, in particular RNA viruses and retroviruses. One of the major challenges in phylodynamic studies, however, is the generation of data in the form of dense coverage in sequence sampling coupled with high quality epidemiological and/or accurate clinical information. This review focuses specifically on experimental and data assembling strategies that are required to test multi-level phylodynamic hypotheses, ranging from intra-host viral evolution to population dynamics of infectious disease pandemics. Ultimately, bridging the gap between rational experimental design and phylodynamic inference will prove to be essential to take full advantage of this new exciting area of research.
C1 [Salemi, Marco] Univ Florida, Coll Med, Dept Pathol Immunol & Lab Med, Gainesville, FL 32610 USA.
   [Salemi, Marco] Univ Florida, Coll Med, Emerging Pathogens Inst, Gainesville, FL 32610 USA.
   [Norstrom, Melissa M.; Karlsson, Annika C.] Karolinska Inst, Dept Lab Med, Div Clin Microbiol, Karolinska Univ Hosp, Stockholm, Sweden.
C3 State University System of Florida; University of Florida; State University System of Florida; University of Florida; Karolinska Institutet; Karolinska University Hospital
RP Salemi, M (通讯作者)，Univ Florida, Coll Med, Dept Pathol Immunol & Lab Med, POB 103633, Gainesville, FL 32610 USA.
EM salemi@pathology.ufl.edu
CR Achaz G, 2004, MOL BIOL EVOL, V21, P1902, DOI 10.1093/molbev/msh196
   [Anonymous], 2004, INFERRING PHYLOGENIES, V0, P0
   [Anonymous], 2010, UNIVERSAL PRINCIPLES, V0, P0
   [Anonymous], 2009, PLOS CURR-TREE LIFE, V0, P0, DOI DOI 10.1371/CURRENTS.RRN1031
   [Anonymous], 1840, THE PHILOSOPHY OF THE INDUCTIVE SCIENCES, V0, P0
   Bennett SN, 2010, MOL BIOL EVOL, V27, P811, DOI 10.1093/molbev/msp285
   Bull RA, 2011, PLOS PATHOG, V7, P0, DOI 10.1371/journal.ppat.1002243
   Buzón MJ, 2011, PLOS PATHOG, V7, P0, DOI 10.1371/journal.ppat.1002314
   Carvajal-Rodríguez A, 2006, MOL BIOL EVOL, V23, P817, DOI 10.1093/molbev/msj102
   Castro-Nallar E, 2011, BMC EVOL BIOL, V11, P0, DOI 10.1186/1471-2148-11-349
   Ceccarelli L, 2012, J MED VIROL, V84, P721, DOI 10.1002/jmv.23244
   Ciccozzi M, 2011, INFECT GENET EVOL, V11, P863, DOI 10.1016/j.meegid.2011.02.006
   de Oliveira T, 2006, NATURE, V444, P836, DOI 10.1038/444836a
   Drummond AJ, 2003, TRENDS ECOL EVOL, V18, P481, DOI 10.1016/S0169-5347(03)00216-7
   Drummond AJ, 2005, MOL BIOL EVOL, V22, P1185, DOI 10.1093/molbev/msi103
   Drummond AJ, 2006, PLOS BIOL, V4, P699, DOI 10.1371/journal.pbio.0040088
   Drummond AJ, 2009, PHYLOGENETIC HANDBOOK: A PRACTICAL APPROACH TO PHYLOGENETIC ANALYSIS AND HYPOTHESIS TESTING, V0, P564
   Felsenstein J, 2006, MOL BIOL EVOL, V23, P691, DOI 10.1093/molbev/msj079
   FITCH WM, 1967, SCIENCE, V155, P279, DOI 10.1126/science.155.3760.279
   Gascuel O, 2005, MATHEMATICS OF EVOLUTION AND PHYLOGENY, V0, P0
   Gilbert MTP, 2007, P NATL ACAD SCI USA, V104, P18566, DOI 10.1073/pnas.0705329104
   GRAY PR, 2012, PLOS PATHOG IN PRESS, V0, P0
   Gray RR, 2010, MOL PHYLOGENET EVOL, V56, P195, DOI 10.1016/j.ympev.2010.01.019
   Gray RR, 2011, METHODS ECOL EVOL, V2, P437, DOI 10.1111/j.2041-210X.2011.00102.x
   Gray RR, 2011, BMC EVOL BIOL, V11, P0, DOI 10.1186/1471-2148-11-131
   Gray RR, 2011, AIDS, V25, P143, DOI 10.1097/QAD.0b013e328340fdaf
   Gray RR, 2011, MOL BIOL EVOL, V28, P1593, DOI 10.1093/molbev/msq319
   Gray RR, 2009, AIDS, V23, PF9, DOI 10.1097/QAD.0b013e32832faf61
   Grenfell BT, 2004, SCIENCE, V303, P327, DOI 10.1126/science.1090727
   Hall BG, 2011, PHYLOGENETIC TREES M, V0, P0
   Harris SR, 2010, SCIENCE, V327, P469, DOI 10.1126/science.1182395
   Henn MR, 2012, PLOS PATHOG, V8, P0, DOI 10.1371/journal.ppat.1002529
   Herbeck JT, 2011, J VIROL, V85, P7523, DOI 10.1128/JVI.02697-10
   Hoelzer K, 2010, J VIROL, V84, P5329, DOI 10.1128/JVI.02469-09
   Holmes EC, 2009, PLOS COMPUT BIOL, V5, P0, DOI 10.1371/journal.pcbi.1000505
   Húe S, 2005, P NATL ACAD SCI USA, V102, P4425, DOI 10.1073/pnas.0407534102
   Karlsson AC, 2007, PLOS ONE, V2, P0, DOI 10.1371/journal.pone.0000225
   Kerr PJ, 2009, J VIROL, V83, P12129, DOI 10.1128/JVI.01523-09
   KIMURA M, 1969, P NATL ACAD SCI USA, V63, P1181, DOI 10.1073/pnas.63.4.1181
   KIMURA M, 1980, J MOL EVOL, V16, P111, DOI 10.1007/BF01731581
   Kingman JFC, 1982, STOCHASTIC PROCESS A, V13, P235, DOI 10.1016/0304-4149(82)90011-4
   Koelle K, 2006, SCIENCE, V314, P1898, DOI 10.1126/science.1132745
   Kühnert D, 2011, INFECT GENET EVOL, V11, P1825, DOI 10.1016/j.meegid.2011.08.005
   Kuhner MK, 2006, BIOINFORMATICS, V22, P768, DOI 10.1093/bioinformatics/btk051
   Lamers SL, 2011, INFECT GENET EVOL, V11, P31, DOI 10.1016/j.meegid.2010.10.016
   Lee HY, 2008, PLOS COMPUT BIOL, V4, P0, DOI 10.1371/journal.pcbi.1000240
   Leitner T, 1999, P NATL ACAD SCI USA, V96, P10752, DOI 10.1073/pnas.96.19.10752
   Lemey P, 2009, PHYLOGENETIC HANDBOOK: A PRACTICAL APPROACH TO PHYLOGENETIC ANALYSIS AND HYPOTHESIS TESTING, V0, P1
   LEMEY P, 2009, MOL CLOCK ANAL PHYLO, V0, P362
   Lemey P, 2007, PLOS COMPUT BIOL, V3, P282, DOI 10.1371/journal.pcbi.0030029
   Lewis F, 2008, PLOS MED, V5, P392, DOI 10.1371/journal.pmed.0050050
   Lin JH, 2011, PLOS ONE, V6, P0, DOI 10.1371/journal.pone.0023454
   Lindkvist Annica, 2009, AIDS RES THER, V6, P15, DOI 10.1186/1742-6405-6-15
   Magiorkinis G, 2009, PLOS MED, V6, P0, DOI 10.1371/journal.pmed.1000198
   Martin DP, 2011, MOL ECOL RESOUR, V11, P943, DOI 10.1111/j.1755-0998.2011.03026.x
   Murcia PR, 2011, J VIROL, V85, P5312, DOI 10.1128/JVI.02619-10
   Mutreja A, 2011, NATURE, V477, P462, DOI 10.1038/nature10392
   Nübel U, 2010, PLOS PATHOG, V6, P0, DOI 10.1371/journal.ppat.1000855
   Page RDM, 1998, MOL EVOLUTION PHYLOG, V0, P0
   Palmer S, 2005, J CLIN MICROBIOL, V43, P406, DOI 10.1128/JCM.43.1.406-413.2005
   PATRICIO AR, 2012, J GEN VIROL, V0, P0
   Posada D, 2001, P NATL ACAD SCI USA, V98, P13757, DOI 10.1073/pnas.241370698
   Posada D, 2002, J MOL EVOL, V54, P396, DOI 10.1007/s00239-001-0034-9
   Posada D, 2002, ANNU REV GENET, V36, P75, DOI 10.1146/annurev.genet.36.040202.111115
   Posada D, 2001, MOL BIOL EVOL, V18, P1976, DOI 10.1093/oxfordjournals.molbev.a003738
   Prosperi MCF, 2011, NAT COMMUN, V2, P0, DOI 10.1038/ncomms1325
   Pybus OG, 2000, GENETICS, V155, P1429
   Raffel TR, 2008, TRENDS ECOL EVOL, V23, P610, DOI 10.1016/j.tree.2008.06.015
   Ramachandran S, 2011, J VIROL, V85, P6369, DOI 10.1128/JVI.02204-10
   Rambaut A, 2004, NAT REV GENET, V5, P52, DOI 10.1038/nrg1246
   Salemi M, 2005, J VIROL, V79, P11343, DOI 10.1128/JVI.79.17.11343-11352.2005
   Salemi M, 2005, J MOL EVOL, V60, P598, DOI 10.1007/s00239-004-0206-5
   Salemi M, 2004, J VIROL, V78, P1602, DOI 10.1128/JVI.78.3.1602-1603.2004
   Salemi M, 2002, J MOL EVOL, V54, P62, DOI 10.1007/s00239-001-0018-9
   Salemi M, 2009, PHYLOGENETIC HDB PRA, V0, P126
   Salemi M, 2008, AIDS RES HUM RETROV, V24, P771, DOI 10.1089/aid.2007.0181
   Salemi M, 2007, PLOS ONE, V2, P0, DOI 10.1371/journal.pone.0000950
   Salemi M, 2009, PLOS ONE, V4, P0, DOI 10.1371/journal.pone.0008153
   SALMINEN M, 2009, PHYLOGENETIC HDB PRA, V0, P519
   Shankarappa R, 1999, J VIROL, V73, P10489, DOI 10.1128/JVI.73.12.10489-10502.1999
   Shriner D, 2004, GENETICS, V167, P1573, DOI 10.1534/genetics.103.023382
   SLATKIN M, 1989, GENETICS, V123, P603
   Smith GJD, 2009, NATURE, V459, P1122, DOI 10.1038/nature08182
   Strimmer K, 1997, P NATL ACAD SCI USA, V94, P6815, DOI 10.1073/pnas.94.13.6815
   Strimmer K, 2001, MOL BIOL EVOL, V18, P2298, DOI 10.1093/oxfordjournals.molbev.a003776
   Strimmer K, 2009, PHYLOGENETIC HANDBOOK: A PRACTICAL APPROACH TO PHYLOGENETIC ANALYSIS AND HYPOTHESIS TESTING, V0, P111
   Talbi C, 2010, PLOS PATHOG, V6, P0, DOI 10.1371/journal.ppat.1001166
   Whewell William, 1837, HIST INDUCTIVE SCI, V0, P0
   Xia XH, 2003, MOL PHYLOGENET EVOL, V26, P1, DOI 10.1016/S1055-7903(02)00326-3
   Zehender G, 2011, INFECT GENET EVOL, V11, P646, DOI 10.1016/j.meegid.2011.02.003
   Zuckerkandl E, 1962, HORIZONS IN BIOCHEMISTRY, V0, PP189, DOI 10.1038/NCHEMBIO.2477
   ZUCKERKANDL EMILE, 1965, P97, V0, P0
NR 92
TC 6
Z9 9
U1 0
U2 14
PU EDIZIONI INT SRL
PI PAVIA
PA DIV EDIMES, EDIZIONI MEDICO SCIENTIFICHE PAVIA, VIA RIVIERA, PAVIA, 39-27100, ITALY
SN 1121-7138
EI 
J9 NEW MICROBIOL
JI New Microbiol.
PD APR 15
PY 2012
VL 35
IS 2
BP 101
EP 111
DI 
PG 11
WC Microbiology
SC Microbiology
GA 954WA
UT WOS:000304977500001
PM 22707126
DA 2024-01-16
ER

PT J
AU Saravanan, S
   Vidya, M
   Balakrishnan, P
   Kantor, R
   Solomon, SS
   Katzenstein, D
   Kumarasamy, N
   Yeptomi, T
   Sivamalar, S
   Rifkin, S
   Mayer, KH
   Solomon, S
AF Saravanan, Shanmugam
   Vidya, Madhavan
   Balakrishnan, Pachamuthu
   Kantor, Rami
   Solomon, Sunil S.
   Katzenstein, David
   Kumarasamy, Nagalingeswaran
   Yeptomi, Tokugha
   Sivamalar, Sathasivam
   Rifkin, Samara
   Mayer, Kenneth H.
   Solomon, Suniti
TI Viremia and HIV-1 Drug Resistance Mutations Among Patients Receiving Second-Line Highly Active Antiretroviral Therapy in Chennai, Southern India
SO CLINICAL INFECTIOUS DISEASES
LA English
DT Article
ID immunodeficiency-virus protease; naive individuals; cross-resistance; subtype-c; untreated patients; type-1 resistance; inhibitors; mumbai; profile; susceptibility
AB Background. A cross-sectional study among individuals receiving second-line antiretroviral treatment was conducted to report on the level of detectable viremia and the types of drug resistance mutations among those with detectable human immunodeficiency virus (HIV) type 1 plasma viral loads (PVLs). Methods. PVLs were measured using Abbott m2000rt real-time polymerase chain reaction, and genotyping was performed with the ViroSeq genotyping system, version 2.0, and ViroSeq analysis software, version 2.8. Results. Of 107 patient plasma specimens consecutively analyzed, 30 (28%) had undetectable PVLs (< 150 copies/mL), and 77 (72%) were viremic with a median PVL of 5450 copies/mL (interquartile range, 169-1 997 967). Sequencing was done for 107 samples with PVLs > 2000 copies/mL: 33 patients (73%) had 1 of the protease (PR) inhibitor mutations; 41 (91%) had nucleoside reverse-transcriptase inhibitor (NRTI) mutations; 33 (73%) had non-NRTI (NNRTI) mutations; and 30 (66.7%) had both NRTI and NNRTI mutations. Triple-class resistance to NRTIs, NNRTIs, and PR inhibitors was observed in 24 (53%) patients. Based on the mutational profiles observed, all 45 sequences were susceptible to lopinavir and tipranavir, whereas 47% showed resistance to lopinavir, 58% showed resistance to atazanavir, and > 60% showed resistance to saquinavir, indinavir, nelfinavir, and fosamprenavir. Conclusions. The results of the study showed that the majority of patients receiving second-line antiretroviral therapy started to accumulate PR resistance mutations, and the mutation profiles suggest that darunavir might be the drug of choice for third-line regimens in India.
C1 [Saravanan, Shanmugam; Vidya, Madhavan; Balakrishnan, Pachamuthu; Solomon, Sunil S.; Kumarasamy, Nagalingeswaran; Yeptomi, Tokugha; Sivamalar, Sathasivam; Solomon, Suniti] YRG Ctr AIDS Res & Educ, Madras, Tamil Nadu, India.
   [Kantor, Rami; Rifkin, Samara; Mayer, Kenneth H.] Brown Univ, Dept Med, Providence, RI 02912 USA.
   [Katzenstein, David] Stanford Univ, Div Infect Dis, Stanford, CA 94305 USA.
C3 Brown University; Stanford University
RP Saravanan, S (通讯作者)，Voluntary Hlth Serv VHS Hosp, YRG Ctr AIDS Res & Educ YRG CARE, Madras 600113, Tamil Nadu, India.
EM saravanan@yrgcare.org
FU YRG CARE (Chennai, India)
CR Abecasis AB, 2005, AIDS, V19, P1799, DOI 10.1097/01.aids.0000188422.95162.b7
   Arora SK, 2008, AIDS RES HUM RETROV, V24, P125, DOI 10.1089/aid.2007.0156
   Balakrishnan P, 2005, AIDS RES HUM RETROV, V21, P301, DOI 10.1089/aid.2005.21.301
   Balakrishnan P, 2005, INDIAN J MED RES, V121, P345
   Cane PA, 2001, J CLIN MICROBIOL, V39, P2652, DOI 10.1128/JCM.39.7.2652-2654.2001
   Chaturbhuj DN, 2010, AIDS RES HUM RETROV, V26, P927, DOI 10.1089/aid.2010.0032
   CHEN ZG, 1995, J BIOL CHEM, V270, P21433, DOI 10.1074/jbc.270.37.21942
   Clavel F, 2004, NEW ENGL J MED, V350, P1023, DOI 10.1056/NEJM2ra025195
   Condra JH, 1996, J VIROL, V70, P8270, DOI 10.1128/JVI.70.12.8270-8276.1996
   de Meyer S, 2008, AIDS RES HUM RETROV, V24, P379, DOI 10.1089/aid.2007.0173
   Deshpande A, 2004, AIDS RES HUM RETROV, V20, P1032, DOI 10.1089/aid.2004.20.1032
   Deshpande A, 2007, AIDS RES HUM RETROV, V23, P335, DOI 10.1089/aid.2006.0183
   Eshleman SH, 2005, AIDS RES HUM RETROV, V21, P93, DOI 10.1089/aid.2005.21.93
   Grossman Z, 2004, ANTIMICROB AGENTS CH, V48, P2159, DOI 10.1128/AAC.48.6.2159-2165.2004
   Gupta A, 2010, AIDS RES HUM RETROV, V26, P25, DOI 10.1089/aid.2009.0102
   Gupta S B, 2006, J ASSOC PHYSICIANS INDIA, V54, P57
   Hertogs K, 1999, RECENT RESEARCH DEVELOPMENTS IN ANTIMICROBIAL AGENTS AND CHEMOTHERAPY, V3, P83
   Hertogs K, 2000, AIDS, V14, P1203, DOI 10.1097/00002030-200006160-00018
   Hira SK, 2004, INT J STD AIDS, V15, P173, DOI 10.1258/095646204322916614
   Iglesias-Ussel MD, 2002, J GEN VIROL, V83, P93, DOI 10.1099/0022-1317-83-1-93
   Johnson Victoria A, 2010, TOP HIV MED, V18, P156
   Joly V, 2004, ANTIMICROB AGENTS CH, V48, P172, DOI 10.1128/AAC.48.1.172-175.2004
   Kandathil AJ, 2009, INDIAN J MED MICROBI, V27, P231, DOI 10.4103/0255-0857.53205
   Kemper CA, 2001, AIDS, V15, P609, DOI 10.1097/00002030-200103300-00010
   Kempf DJ, 2001, J VIROL, V75, P7462, DOI 10.1128/JVI.75.16.7462-7469.2001
   Kozal M, 2004, AIDS PATIENT CARE ST, V18, P199, DOI 10.1089/108729104323038874
   Kuiken C, 2002, J CLIN MICROBIOL, V39, P2652
   Lall M, 2008, AIDS RES HUM RETROV, V24, P987, DOI 10.1089/aid.2008.0079
   LIN YZ, 1995, BIOCHEMISTRY-US, V34, P1143, DOI 10.1021/bi00004a007
   Mammano F, 2000, J VIROL, V74, P8524, DOI 10.1128/JVI.74.18.8524-8531.2000
   Miller V, 2001, J ACQ IMMUN DEF SYND, V26, PS34, DOI 10.1097/00126334-200103011-00005
   Mo HM, 2007, ANTIMICROB AGENTS CH, V51, P732, DOI 10.1128/AAC.00690-06
   Molla A, 1996, NAT MED, V2, P760, DOI 10.1038/nm0796-760
   Neogi U, 2010, AIDS RES HUM RETROV, V26, P1097, DOI 10.1089/aid.2010.0092
   Rajesh L, 2009, AIDS RES HUM RETROV, V25, P1179, DOI 10.1089/aid.2009.0110
   Sen S, 2007, AIDS RES HUM RETROV, V23, P1303, DOI 10.1089/aid.2007.0090
   Shafer Robert W, 2000, AIDS REV, V2, P211
   Smith DM, 2008, CLIN INFECT DIS, V46, P1598, DOI 10.1086/587110
   Tamura K, 2007, MOL BIOL EVOL, V24, P1596, DOI 10.1093/molbev/msm092
   Vermeiren H, 2007, J VIROL METHODS, V145, P47, DOI 10.1016/j.jviromet.2007.05.009
   Vidya M, 2009, ANTIVIR THER, V14, P1005, DOI 10.3851/IMP1411
   WHO, 2010, ANT THER HIV INF AD, V0, P0
   Yazdanpanah Y, 2009, CLIN INFECT DIS, V49, P1441, DOI 10.1086/630210
NR 43
TC 25
Z9 26
U1 0
U2 4
PU OXFORD UNIV PRESS INC
PI CARY
PA JOURNALS DEPT, 2001 EVANS RD, CARY, NC 27513 USA
SN 1058-4838
EI 1537-6591
J9 CLIN INFECT DIS
JI Clin. Infect. Dis.
PD APR 1
PY 2012
VL 54
IS 7
BP 995
EP 1000
DI 10.1093/cid/cir967
PG 6
WC Immunology; Infectious Diseases; Microbiology
SC Immunology; Infectious Diseases; Microbiology
GA 905TB
UT WOS:000301296200024
PM 22323567
DA 2024-01-16
ER

PT J
AU Afonso, JM
   Bello, G
   Guimaraes, ML
   Sojka, M
   Morgado, MG
AF Afonso, Joana Morais
   Bello, Gonzalo
   Guimaraes, Monick L.
   Sojka, Marta
   Morgado, Mariza G.
TI HIV-1 Genetic Diversity and Transmitted Drug Resistance Mutations among Patients from the North, Central and South Regions of Angola
SO PLOS ONE
LA English
DT Article
ID immunodeficiency-virus type-1; circulating recombinant; surveillance; variability; prevention; africa; origin
AB Background: Angola presents a very complex HIV-1 epidemic characterized by the co-circulation of several HIV-1 group M subtypes, intersubtype recombinants and unclassified (U) variants. The viral diversity outside the major metropolitan regions (Luanda and Cabinda) and the prevalence of transmitted drug resistance mutations (DRM) since the introduction of HAART in 2004, however, has been barely studied. Methods: One hundred and one individuals from the Central (n = 44), North (n = 35), and South (n = 22) regions of Angola were diagnosed as HIV-1 positive and had their blood collected between 2008 and 2010, at one of the National Referral Centers for HIV diagnosis, the Kifangondo Medical Center, located in the border between the Luanda and Bengo provinces. Angolan samples were genotyped based on phylogenetic and bootscanning analyses of the pol (PR/RT) gene and their drug resistance profile was analyzed. Results: Among the 101 samples analyzed, 51% clustered within a pure group M subtype, 42% were classified as intersubtype recombinants, and 7% were denoted as U. We observed an important variation in the prevalence of different HIV-1 genetic variants among country regions, with high frequency of subtype F1 in the North (20%), intersubtype recombinants in the Central (42%), and subtype C in the South (45%). Statistically significant difference in HIV-1 clade distribution was only observed in subtype C prevalence between North vs South (p = 0.0005) and Central vs South (p = 0.0012) regions. DRM to NRTI and/or NNRTI were detected in 16.3% of patients analyzed. Conclusions: These results demonstrate a heterogeneous distribution of HIV-1 genetic variants across different regions in Angola and also revealed an unexpected high frequency of DRM to RT inhibitors in patients that have reported no antiretroviral usage, which may decrease the efficiency of the standard first-line antiretroviral regimens currently used in the country.
C1 [Afonso, Joana Morais; Bello, Gonzalo; Guimaraes, Monick L.; Morgado, Mariza G.] Inst Oswaldo Cruz FIOCRUZ, Lab AIDS & Imunol Mol, Rio De Janeiro, Brazil.
   [Afonso, Joana Morais] Univ Agostinho Neto, Fac Med, Luanda, Angola.
   [Sojka, Marta] Sao Lucas Med Ctr, Kifangondo, Angola.
C3 Fundacao Oswaldo Cruz; University Agostinho Neto
RP Afonso, JM (通讯作者)，Inst Oswaldo Cruz FIOCRUZ, Lab AIDS & Imunol Mol, Rio De Janeiro, Brazil.
EM jmafonso.7@gmail.com; mmorgado@ioc.fiocruz.br
FU Laboratory of Aids and Molecular Immunology, Oswaldo Cruz Institute, Oswaldo Cruz Foundation; OWSDW (Organization for Women in Science for the Developing World), Faculty of Medicine - University Agostinho Neto, Angola
CR Abecasis A, 2005, INFECTION GENETICS AND EVOLUTION, V5, P231, DOI 10.1016/j.meegid.2004.07.007
   Castelbranco EPAF, 2010, AIDS RES HUM RETROV, V26, P1313, DOI 10.1089/aid.2010.0111
   [Anonymous], 1998, HIV DRUG RES DAT, V0, P0
   Bártolo I, 2005, AIDS RES HUM RETROV, V21, P306, DOI 10.1089/aid.2005.21.306
   Bártolo I, 2009, ANTIMICROB AGENTS CH, V53, P3156, DOI 10.1128/AAC.00110-09
   Bártolo I, 2009, INFECT GENET EVOL, V9, P672, DOI 10.1016/j.meegid.2008.05.003
   Bello G, 2008, AIDS, V22, P1993, DOI 10.1097/QAD.0b013e328315e0aa
   Bennett DE, 2008, ANTIVIR THER, V13, P25
   Bennett DE, 2008, ANTIVIR THER, V13, P1
   Garrido C, 2008, J ANTIMICROB CHEMOTH, V61, P694, DOI 10.1093/jac/dkm515
   Jordan MR, 2008, ANTIVIR THER, V13, P15
   KIMURA M, 1980, J MOL EVOL, V16, P111, DOI 10.1007/BF01731581
   Kumar S, 2004, BRIEF BIOINFORM, V5, P150, DOI 10.1093/bib/5.2.150
   Niama FR, 2009, AIDS RES HUM RETROV, V25, P1345, DOI 10.1089/aid.2009.0169
   Nkengasong JN, 2004, AIDS REV, V6, P4
   Peeters M, 2003, AIDS, V17, P2547, DOI 10.1097/00002030-200312050-00002
   SANTOSFERREIRA MO, 1990, J ACQ IMMUN DEF SYND, V3, P780
   Tamura K, 2011, MOL BIOL EVOL, V28, P2731, DOI 10.1093/molbev/msr121
   Thomson MA, 2005, AIDS, V19, P1155, DOI 10.1097/01.aids.0000176215.95119.1d
   UNAIDS, 2010, EP FACT SHEET HIV AI, V0, P0
   USAID, 2011, HIV AIDS HLTH PROF A, V0, P0
   van de Vijver D, 2007, EPIDEMIOLOGY TRANSMI, V0, P0
   Vidal N, 2000, J VIROL, V74, P10498, DOI 10.1128/JVI.74.22.10498-10507.2000
NR 26
TC 20
Z9 24
U1 0
U2 5
PU PUBLIC LIBRARY SCIENCE
PI SAN FRANCISCO
PA 1160 BATTERY STREET, STE 100, SAN FRANCISCO, CA 94111 USA
SN 1932-6203
EI 
J9 PLOS ONE
JI PLoS One
PD AUG 29
PY 2012
VL 7
IS 8
BP 
EP 
DI 10.1371/journal.pone.0042996
PG 11
WC Multidisciplinary Sciences
SC Science & Technology - Other Topics
GA 997ZC
UT WOS:000308206000015
PM 22952625
DA 2024-01-16
ER

PT J
AU Trinh, QD
   Ngan, TKP
   Nhut, TLN
   Lam, BQ
   Kim, TLP
   Truong, KH
   Izumi, Y
   Komine-Aizawa, S
   Mizuguchi, M
   Ushijima, H
   Hayakawa, S
AF Quang Duy Trinh
   Ngan Thi Kim Pham
   Nhut Tin Le Nguyen
   Bao Quoc Lam
   Kim Thoa Le Phan
   Khanh Huu Truong
   Izumi, Yasuyuki
   Komine-Aizawa, Shihoko
   Mizuguchi, Masashi
   Ushijima, Hiroshi
   Hayakawa, Satoshi
TI Drug Resistance Mutations in the HIV Type 1 Protease and Reverse Transcriptase Genes in Antiretroviral-Naive Vietnamese Children
SO AIDS RESEARCH AND HUMAN RETROVIRUSES
LA English
DT Article
ID threshold survey; surveillance; infection; thailand
AB Anti-HIV drugs have recently become available for the treatment of children infected with HIV in Vietnam; however, the genetic background of HIV-1 drug resistance in antiretroviral-naive children has yet to be studied. Of the 104 HIV-1 CRF01-AE subtype strains that were previously isolated from antiretroviral-naive children from the provinces of southern Vietnam and hospitalized in Children Hospital 1 in Ho Chi Minh City from 2004 to 2005,79 strains were used for amplification and sequence analyses of the protease and reverse transcriptase (RT) genes. Minor mutations were found in the protease gene, including L10I, I13V, G16E, M361, D60E, I62V, I64V, L63P, H69K, V82I, and I93L. Of these mutations, M36I and H69K were detected in all of the strains that were studied. However, all of the amino acid changes in the protease gene were considered to be polymorphisms. In the RT gene, three major mutations were detected in six strains: the V75M mutation in one strain, the Y181C mutation in two strains, and the M184I mutation in three strains. The prevalence of primary or transmitted drug resistance to all of the drugs and drug classes that were evaluated in this study was 7.6%. These findings provide a useful background for antiretroviral therapy in Vietnam and contribute reference data for the surveillance of HIV drug resistance around the world. This study suggests that the prevalence of HIVDR in Vietnam may have recently increased. The monitoring of HIV drug resistance in Vietnam is necessary.
C1 [Hayakawa, Satoshi] Nihon Univ, Sch Med, Div Microbiol, Dept Pathol & Microbiol,Itabashi Ku, Tokyo 1738610, Japan.
   [Ngan Thi Kim Pham; Nhut Tin Le Nguyen; Mizuguchi, Masashi] Univ Tokyo, Grad Sch Med, Inst Int Hlth, Dept Dev Med Sci, Tokyo, Japan.
   [Bao Quoc Lam; Kim Thoa Le Phan; Khanh Huu Truong] Children Hosp 1, Ho Chi Minh City, Vietnam.
C3 Nihon University; University of Tokyo
RP Hayakawa, S (通讯作者)，Nihon Univ, Sch Med, Div Microbiol, Dept Pathol & Microbiol,Itabashi Ku, 30-1 Ohyaguchi Kamimachi, Tokyo 1738610, Japan.
EM satoshib@med.nihon-u.ac.jp
FU Ministry of Education and Sciences; Ministry of Heath, Labor and Welfare, Japan; Grants-in-Aid for Scientific Research [23406036, 24390266, 21390315] Funding Source: KAKEN
CR Apisarnthanarak A, 2008, HIV MED, V9, P322, DOI 10.1111/j.1468-1293.2008.00562.x
   Ayouba A, 2008, RETROVIROLOGY S1, V5, PO18, DOI 10.1186/1742-4690-5-S1-O18
   Ayouba A, 2009, AIDS RES HUM RETROV, V25, P1193, DOI 10.1089/aid.2009.0142
   Bennett DE, 2009, PLOS ONE, V4, P0, DOI 10.1371/journal.pone.0004724
   Dean J, 2011, AIDS RES HUM RETROV, V27, P797, DOI 10.1089/aid.2011.0013
   Ishizaki A, 2009, AIDS RES HUM RETROV, V25, P175, DOI 10.1089/aid.2008.0193
   Janin N, 2009, AIDS RES HUM RETROV, V25, P543, DOI 10.1089/aid.2008.0305
   Johnson Victoria A, 2010, TOP HIV MED, V18, P156
   Nguyen HT, 2008, ANTIVIR THER, V13, P115
   Nguyen THL, 2003, AIDS RES HUM RETROV, V19, P925, DOI 10.1089/088922203322493111
   Shafer RW, 2007, AIDS, V21, P215, DOI 10.1097/QAD.0b013e328011e691
   Sirivichoyaku S, 2008, ANTIVIR THER, V13, P109
   Phan TTC, 2010, AIDS RES HUM RETROV, V26, P233, DOI 10.1089/aid.2009.0206
   Trinh QD, 2009, J TROP PEDIATRICS, V55, P399, DOI 10.1093/tropej/fmp029
   Yagyu F, 2002, J VIROL METHODS, V101, P11, DOI 10.1016/S0166-0934(01)00415-3
NR 16
TC 3
Z9 3
U1 0
U2 1
PU MARY ANN LIEBERT, INC
PI NEW ROCHELLE
PA 140 HUGUENOT STREET, 3RD FL, NEW ROCHELLE, NY 10801 USA
SN 0889-2229
EI 1931-8405
J9 AIDS RES HUM RETROV
JI Aids Res. Hum. Retrovir.
PD OCT 15
PY 2012
VL 28
IS 10
BP 1305
EP 1307
DI 10.1089/aid.2011.0280
PG 3
WC Immunology; Infectious Diseases; Virology
SC Immunology; Infectious Diseases; Virology
GA 013TV
UT WOS:000309329700021
PM 22260721
DA 2024-01-16
ER

PT J
AU Delaugerre, C
   Gallien, S
   Flandre, P
   Mathez, D
   Amarsy, R
   Ferret, S
   Timsit, J
   Molina, JM
   de Truchis, P
AF Delaugerre, Constance
   Gallien, Sebastien
   Flandre, Philippe
   Mathez, Dominique
   Amarsy, Rishma
   Ferret, Samuel
   Timsit, Julie
   Molina, Jean-Michel
   de Truchis, Pierre
TI Impact of Low-Level-Viremia on HIV-1 Drug-Resistance Evolution among Antiretroviral Treated-Patients
SO PLOS ONE
LA English
DT Article
ID virological failure; infected patients; therapy; lopinavir/ritonavir; raltegravir; nelfinavir; regimen; time
AB Background: Drug-resistance mutations (DRAM) are frequently selected in patients with virological failure defined as viral load (pVL) above 500 copies/ml (c/mL), but few resistance data are available at low-level viremia (LLV). Our objective was to determine the emergence and evolution of DRAM during LLV in HIV-1-infected patients while receiving antiretroviral therapy (ART). Methods: Retrospective analysis of patients presenting a LLV episode defined as pVL between 40 and 500 c/mL on at least 3 occasions during a 6-month period or longer while on the same ART. Resistance genotypic testing was performed at the onset and at the end of LLV period. Emerging DRAM was defined during LLV if never detected on baseline genotype or before. Results: 48 patients including 4 naive and 44 pretreated (median 9 years) presented a LLV episode with a median duration of 11 months. Current ART included 2NRTI (94%), ritonavir-boosted PI (94%), NNRTI (23%), and/or raltegravir (19%). Median pVL during LLV was 134 c/mL. Successful resistance testing at both onset and end of the LLV episode were obtained for 37 patients (77%), among who 11 (30%) acquired at least 1 DRAM during the LLV period: for NRTI in 6, for NNRTI in 1, for PI in 4, and for raltegravir in 2. During the LLV period, number of drugs with genotypic resistance increased from a median of 4.5 to 6 drugs. Duration and pVL level of LLV episode, duration of previous ART, current and nadir CD4 count, number of baseline DRAM and GSS were not identified as predictive factors of resistance acquisition during LLV, probably due to limited number of patients. Conclusion: Persistent LLV episodes below 500 c/ml while receiving ART is associated with emerging DRAM for all drug classes and a decreasing in further therapeutic options, suggesting to earlier consider resistance monitoring and ART optimization in this setting.
C1 [Delaugerre, Constance; Amarsy, Rishma] Hop St Louis, APHP, Virol Lab, Paris, France.
   [Delaugerre, Constance; Gallien, Sebastien; Molina, Jean-Michel] Univ Paris 07, Paris, France.
   [Delaugerre, Constance; Gallien, Sebastien; Molina, Jean-Michel] INSERM, U941, Paris, France.
   [Gallien, Sebastien; Ferret, Samuel; Molina, Jean-Michel] Hop St Louis, APHP, Serv Malad Infect & Trop, Paris, France.
   [Mathez, Dominique] Hop Raymond Poincare, APHP, Lab Hematol Immunol, Garches, France.
   [Flandre, Philippe] Univ Paris 06, Paris, France.
   [Flandre, Philippe] INSERM, U943, Paris, France.
   [Timsit, Julie] Hop St Louis, APHP, Unite MST, Paris, France.
   [de Truchis, Pierre] Hop Raymond Poincare, APHP, Serv Malad Infect & Trop, Garches, France.
C3 Assistance Publique Hopitaux Paris (APHP); Universite Paris Cite; Hopital Universitaire Saint-Louis - APHP; Hopital Universitaire Ambroise-Pare - APHP; Universite Paris Cite; Institut National de la Sante et de la Recherche Medicale (Inserm); Universite Paris Cite; Assistance Publique Hopitaux Paris (APHP); Hopital Universitaire Ambroise-Pare - APHP; Universite Paris Cite; Hopital Universitaire Saint-Louis - APHP; Assistance Publique Hopitaux Paris (APHP); Hopital Universitaire Ambroise-Pare - APHP; Hopital Universitaire Raymond-Poincare - APHP; Sorbonne Universite; Institut National de la Sante et de la Recherche Medicale (Inserm); Assistance Publique Hopitaux Paris (APHP); Hopital Universitaire Ambroise-Pare - APHP; Universite Paris Cite; Hopital Universitaire Saint-Louis - APHP; Assistance Publique Hopitaux Paris (APHP); Hopital Universitaire Ambroise-Pare - APHP; Hopital Universitaire Raymond-Poincare - APHP
RP Delaugerre, C (通讯作者)，Hop St Louis, APHP, Virol Lab, Paris, France.
EM constance.delaugerre@sls.aphp.fr
FU SIDACTION [AI20-2-01593]
CR [Anonymous], 2004, REC GROUP EXP DIR DE, V0, P0
   [Anonymous], 2006, REC GROUP EXP DIR YE, V0, P0
   [Anonymous], 2010, REC GROUP EXP DIR YE, V0, P0
   Assoumou L, 2010, INT HIV DRUG RES WOR, V0, P0
   Bansi L, 2010, HIV MED, V11, P432, DOI 10.1111/j.1468-1293.2009.00809.x
   Caby F, 2010, SCAND J INFECT DIS, V42, P527, DOI 10.3109/00365541003621502
   Chaix ML, 2009, AIDS, V23, P717, DOI 10.1097/QAD.0b013e328326ca77
   Charpentier C, 2010, AIDS, V24, P2651, DOI 10.1097/QAD.0b013e32833ed2a7
   Costagliola D, 2007, JAIDS-J ACQ IMM DEF, V46, P12
   Cozzi-Lepri A, 2007, AIDS, V21, P721, DOI 10.1097/QAD.0b013e3280141fdf
   Delaugerre C, 2011, 6 INT AIDS SOC C HIV, V0, P0
   European Medicine Agency, 2011, GUIDELINE ON BIOANALYTICAL METHOD VALIDATION, V0, P1
   Gallien S, 2011, AIDS, V25, P665, DOI 10.1097/QAD.0b013e3283445834
   Kantor R, 2004, AIDS, V18, P1503, DOI 10.1097/01.aids.0000131358.29586.6b
   Karlsson AC, 2004, AIDS, V18, P981, DOI 10.1097/00002030-200404300-00005
   Kempf DJ, 2004, J INFECT DIS, V189, P51, DOI 10.1086/380509
   King MS, 2005, J INFECT DIS, V191, P2046, DOI 10.1086/430387
   Lambotte O, 2004, AIDS, V18, P1147, DOI 10.1097/00002030-200405210-00008
   Lima V, 2010, PERSISTENT LOW LEVEL, V0, P0
   Pilcher CD, 1999, AIDS, V13, P1337, DOI 10.1097/00002030-199907300-00010
   Sax PE, 2011, J INFECT DIS, V204, P1191, DOI 10.1093/infdis/jir505
   Sungkanuparph S, 2006, HIV MED, V7, P437, DOI 10.1111/j.1468-1293.2006.00403.x
   Taiwo B, 2011, J INFECT DIS, V204, P515, DOI 10.1093/infdis/jir353
   von Wyl V, 2011, CLIN INFECT DIS, V0, P0
NR 25
TC 76
Z9 86
U1 0
U2 8
PU PUBLIC LIBRARY SCIENCE
PI SAN FRANCISCO
PA 1160 BATTERY STREET, STE 100, SAN FRANCISCO, CA 94111 USA
SN 1932-6203
EI 
J9 PLOS ONE
JI PLoS One
PD MAY 10
PY 2012
VL 7
IS 5
BP 
EP 
DI 10.1371/journal.pone.0036673
PG 6
WC Multidisciplinary Sciences
SC Science & Technology - Other Topics
GA 959TN
UT WOS:000305336400027
PM 22590588
DA 2024-01-16
ER

PT J
AU Sigaloff, KCE
   Hamers, RL
   Wallis, CL
   Kityo, C
   Siwale, M
   Ive, P
   Botes, ME
   Mandaliya, K
   Wellington, M
   Osibogun, A
   Stevens, WS
   van Vugt, M
   de Wit, TFR
AF Sigaloff, Kim C. E.
   Hamers, Raph L.
   Wallis, Carole L.
   Kityo, Cissy
   Siwale, Margaret
   Ive, Prudence
   Botes, Mariette E.
   Mandaliya, Kishor
   Wellington, Maureen
   Osibogun, Akin
   Stevens, Wendy S.
   van Vugt, Michele
   de Wit, Tobias F. Rinke
TI Second-Line Antiretroviral Treatment Successfully Resuppresses Drug-Resistant HIV-1 After First-Line Failure: Prospective Cohort in Sub-Saharan Africa
SO JOURNAL OF INFECTIOUS DISEASES
LA English
DT Article
ID therapy; mortality; ritonavir
AB Little is known about the effect of human immunodeficiency virus type 1 (HIV-1) resistance mutations present at time of regimen switch on the response to second-line antiretroviral therapy in Africa. In adults who switched to boosted protease inhibitor-based regimens after first-line failure, HIV-RNA and genotypic resistance testing was performed at switch and after 12 months. Factors associated with treatment failure were assessed using logistic regression. Of 243 participants, 53% were predicted to receive partially active second-line regimens due to drug resistance. The risk of treatment failure was, however, not increased in these participants. In this African cohort, boosted protease inhibitors successfully resuppressed drug-resistant HIV after first-line failure.
C1 [Sigaloff, Kim C. E.; Hamers, Raph L.; de Wit, Tobias F. Rinke] Univ Amsterdam, Acad Med Ctr, Amsterdam Inst Global Hlth & Dev, PharmAccess Fdn,Dept Global Hlth, NL-1100 DE Amsterdam, Netherlands.
   [Wallis, Carole L.; Ive, Prudence; Stevens, Wendy S.] Univ Witwatersrand, Dept Mol Med & Haematol, Johannesburg, South Africa.
   [Kityo, Cissy] Joint Clin Res Ctr, Kampala, Uganda.
   [Siwale, Margaret] Lusaka Trust Hosp, Lusaka, Zambia.
   [Botes, Mariette E.] Muelmed Hosp, Pretoria, South Africa.
   [Mandaliya, Kishor] Coast Prov Gen Hosp, Int Ctr Reprod Hlth, Mombasa, Kenya.
   [Wellington, Maureen] Newlands Clin, Harare, Zimbabwe.
   [Osibogun, Akin] Univ Lagos, Teaching Hosp, Lagos, Nigeria.
   [van Vugt, Michele] Univ Amsterdam, Acad Med Ctr, Div Infect Dis, Dept Internal Med, NL-1100 DE Amsterdam, Netherlands.
C3 University of Amsterdam; Academic Medical Center Amsterdam; University of Witwatersrand; Joint Clinic Research Center - United Arab Emirates; University of Lagos; University of Amsterdam; Academic Medical Center Amsterdam
RP Sigaloff, KCE (通讯作者)，Univ Amsterdam, Acad Med Ctr, Amsterdam Inst Global Hlth & Dev, PharmAccess Fdn,Dept Global Hlth, POB 22700, NL-1100 DE Amsterdam, Netherlands.
EM k.sigaloff@pharmaccess.org
FU Ministry of Foreign Affairs of The Netherlands [12454]
CR Bartlett JA, 2011, 18 C RETR OPP INF CR, V0, P0
   Bierman WFW, 2009, AIDS, V23, P279, DOI 10.1097/QAD.0b013e32831c54e5
   Bunupuradah T, 2011, 18 C RETR OPP INF CR, V0, P0
   Fox MP, 2010, JAIDS-J ACQ IMM DEF, V53, P500, DOI 10.1097/QAI.0b013e3181bcdac1
   Hamers RL, 2011, INT J EPIDEMIOL, V0, P0
   Hosseinipour MC, 2010, HIV MED, V11, P510, DOI 10.1111/j.1468-1293.2010.00825.x
   Hosseinipour MC, 2009, AIDS, V23, P1127, DOI 10.1097/QAD.0b013e32832ac34e
   Johnson Victoria A, 2010, TOP HIV MED, V18, P156
   Liu TF, 2006, CLIN INFECT DIS, V42, P1608, DOI 10.1086/503914
   Palombi L, 2009, CLIN INFECT DIS, V48, P115, DOI 10.1086/593312
   Pujades-Rodríguez M, 2008, AIDS, V22, P1305, DOI 10.1097/QAD.0b013e3282fa75b9
   Pujades-Rodríguez M, 2010, JAMA-J AM MED ASSOC, V304, P303, DOI 10.1001/jama.2010.980
   Sigaloff KCE, 2011, JAIDS-J ACQ IMM DEF, V58, P23, DOI 10.1097/QAI.0b013e318227fc34
   Walmsley S, 2002, NEW ENGL J MED, V346, P2039, DOI 10.1056/NEJMoa012354
NR 15
TC 55
Z9 59
U1 0
U2 11
PU OXFORD UNIV PRESS INC
PI CARY
PA JOURNALS DEPT, 2001 EVANS RD, CARY, NC 27513 USA
SN 0022-1899
EI 
J9 J INFECT DIS
JI J. Infect. Dis.
PD JUN 1
PY 2012
VL 205
IS 11
BP 1739
EP 1744
DI 10.1093/infdis/jis261
PG 6
WC Immunology; Infectious Diseases; Microbiology
SC Immunology; Infectious Diseases; Microbiology
GA 942RV
UT WOS:000304065600019
PM 22448003
DA 2024-01-16
ER

PT J
AU Boyer, PL
   Clark, PK
   Hughes, SH
AF Boyer, Paul L.
   Clark, Patrick K.
   Hughes, Stephen H.
TI HIV-1 and HIV-2 Reverse Transcriptases: Different Mechanisms of Resistance to Nucleoside Reverse Transcriptase Inhibitors
SO JOURNAL OF VIROLOGY
LA English
DT Article
ID immunodeficiency-virus type-1; antiretroviral drug-resistance; t-lymphocytes; de-novo; mutations; excision; emergence; subdomain; infection; complex
AB As anti-HIV therapy becomes more widely available in developing nations, it is clear that drug resistance will continue to be a major problem. The related viruses HIV-1 and HIV-2 share many of the same resistance pathways to nucleoside reverse transcriptase inhibitors (NRTIs). However, clinical data suggest that while HIV-1 reverse transcriptase (RT) usually uses an ATP-dependent excision pathway to develop resistance to the nucleoside analog zidovudine (AZT), HIV-2 RT does not appear to use this pathway. We previously described data that suggested that wild-type (WT) HIV-2 RT has a much lower ability to excise AZT monophosphate (AZTMP) than does WT HIV-1 RT and suggested that this is the reason that HIV-2 RT more readily adopts an exclusion pathway against AZT triphosphate (AZTTP), while HIV-1 RT is better able to exploit the ATP-dependent pyrophosphorolysis mechanism. However, we have now done additional experiments, which show that while HIV-1 RT can adopt either an exclusion- or excision-based resistance mechanism against AZT, HIV-2 RT can use only the exclusion mechanism. All of our attempts to make HIV-2 RT excision competent did not produce an AZT-resistant RI but instead yielded RTs that were less able to polymerize than the WT. This suggests that the exclusion pathway is the only pathway available to HIV-2.
C1 [Boyer, Paul L.; Hughes, Stephen H.] NCI, HIV Drug Resistance Program, NIH, Frederick, MD 21701 USA.
   [Clark, Patrick K.] SAIC Frederick Inc, Basic Res Program, Frederick, MD USA.
C3 National Institutes of Health (NIH) - USA; NIH National Cancer Institute (NCI); Science Applications International Corporation (SAIC); SAIC-Frederick
RP Hughes, SH (通讯作者)，NCI, HIV Drug Resistance Program, NIH, Frederick, MD 21701 USA.
EM hughesst@mail.nih.gov
FU National Institutes of Health (NIH), National Cancer Institute, Center for Cancer Research; National Cancer Institute, NIH [HHSN26120080001E]
CR AHLUWALIA G, 1987, BIOCHEM PHARMACOL, V36, P3797, DOI 10.1016/0006-2952(87)90440-0
   Basavapathruni A, 2007, FASEB J, V21, P3795, DOI 10.1096/fj.07-8697rev
   BOFILL M, 1995, J BIOL CHEM, V270, P29690, DOI 10.1074/jbc.270.50.29682
   Boyer PL, 2006, PLOS PATHOG, V2, P101, DOI 10.1371/journal.ppat0020010
   Boyer PL, 2004, J VIROL, V78, P6112, DOI 10.1128/JVI.78.12.6112-6121.2004
   Boyer PL, 2001, J VIROL, V75, P4832, DOI 10.1128/JVI.75.10.4832-4842.2001
   Puertas MC, 2009, J VIROL, V83, P7434, DOI 10.1128/JVI.00487-09
   COHEN A, 1983, J BIOL CHEM, V258, P2334
   Deeks SG, 2005, J INFECT DIS, V192, P1537, DOI 10.1086/496892
   Delviks-Frankenberry KA, 2008, P NATL ACAD SCI USA, V105, P10943, DOI 10.1073/pnas.0804660105
   FAIRBANKS LD, 1995, J BIOL CHEM, V270, P29682
   Gao HQ, 2000, J MOL BIOL, V300, P403, DOI 10.1006/jmbi.2000.3823
   Götte M, 2010, BBA-PROTEINS PROTEOM, V1804, P1202, DOI 10.1016/j.bbapap.2009.07.020
   Gottlieb GS, 2009, CLIN INFECT DIS, V48, P476, DOI 10.1086/596504
   Herschhorn A, 2010, CELL MOL LIFE SCI, V67, P2717, DOI 10.1007/s00018-010-0346-2
   HIZI A, 1991, J BIOL CHEM, V266, P6230
   Huang HF, 1998, SCIENCE, V282, P1669, DOI 10.1126/science.282.5394.1669
   Ibe S, 2011, FUTURE MICROBIOL, V6, P295, DOI 10.2217/fmb.11.7
   Jain V, 2011, J INFECT DIS, V203, P1174, DOI 10.1093/infdis/jiq167
   Jallow S, 2009, J CLIN MICROBIOL, V47, P2200, DOI 10.1128/JCM.01654-08
   Maeda Y, 1998, J INFECT DIS, V177, P1207, DOI 10.1086/515282
   Martinez-Picado J, 2008, VIRUS RES, V134, P104, DOI 10.1016/j.virusres.2007.12.021
   Matamoros T, 2009, J BIOL CHEM, V284, P32792, DOI 10.1074/jbc.M109.038885
   Menéndez-Arias L, 2008, VIRUS RES, V134, P124, DOI 10.1016/j.virusres.2007.12.015
   Ndembi N, 2008, J CLIN MICROBIOL, V46, P177, DOI 10.1128/JCM.00428-07
   Ntemgwa ML, 2009, ANTIMICROB AGENTS CH, V53, P3611, DOI 10.1128/AAC.00154-09
   Ntemgwa ML, 2009, ANTIMICROB AGENTS CH, V53, P708, DOI 10.1128/AAC.01109-08
   Paredes R, 2009, J VIROL, V83, P2038, DOI 10.1128/JVI.02154-08
   Ruelle J, 2007, AIDS RES HUM RETROV, V23, P955, DOI 10.1089/aid.2007.0034
   Ruelle J, 2008, BMC INFECT DIS, V8, P0, DOI 10.1186/1471-2334-8-21
   Sarafianos SG, 2004, CURR OPIN STRUC BIOL, V14, P716, DOI 10.1016/j.sbi.2004.10.013
   Sarafianos SG, 2009, J MOL BIOL, V385, P693, DOI 10.1016/j.jmb.2008.10.071
   Scarth B, 2011, J MOL BIOL, V405, P349, DOI 10.1016/j.jmb.2010.10.009
   Smith AJ, 2006, CURR PHARM DESIGN, V12, P1827, DOI 10.2174/138161206776873572
   Smith AJ, 2005, ANTIMICROB AGENTS CH, V49, P1761, DOI 10.1128/AAC.49.5.1761-1769.2005
   Smith RA, 2009, J INFECT DIS, V199, P1323, DOI 10.1086/597802
   Treviño A, 2011, J ANTIMICROB CHEMOTH, V66, P1484, DOI 10.1093/jac/dkr164
   Tu XY, 2010, NAT STRUCT MOL BIOL, V17, P1202, DOI 10.1038/nsmb.1908
   UENO T, 1995, MAT SCI ENG C-BIOMIM, V3, P1, DOI 10.1016/0928-4931(95)00055-0
   Vu BC, 2011, ANTIMICROB AGENTS CH, V55, P2379, DOI 10.1128/AAC.01290-10
NR 40
TC 37
Z9 47
U1 1
U2 7
PU AMER SOC MICROBIOLOGY
PI WASHINGTON
PA 1752 N ST NW, WASHINGTON, DC 20036-2904 USA
SN 0022-538X
EI 1098-5514
J9 J VIROL
JI J. Virol.
PD MAY 15
PY 2012
VL 86
IS 10
BP 5885
EP 5894
DI 10.1128/JVI.06597-11
PG 10
WC Virology
SC Virology
GA 939DJ
UT WOS:000303787100044
PM 22438533
DA 2024-01-16
ER

PT J
AU Franzetti, M
   Lai, A
   Simonetti, FR
   Bozzi, G
   De Luca, A
   Micheli, V
   Meraviglia, P
   Corsi, P
   Bagnarelli, P
   Almi, P
   Zoncada, A
   Balotta, C
AF Franzetti, Marco
   Lai, Alessia
   Simonetti, Francesco Roberto
   Bozzi, Giorgio
   De Luca, Andrea
   Micheli, Valeria
   Meraviglia, Paola
   Corsi, Paola
   Bagnarelli, Patrizia
   Almi, Paolo
   Zoncada, Alessia
   Balotta, Claudia
TI High burden of transmitted HIV-1 drug resistance in Italian patients carrying F1 subtype
SO JOURNAL OF ANTIMICROBIAL CHEMOTHERAPY
LA English
DT Article
DE HIV-1 subtypes; antiretroviral therapy; resistance epidemiology
ID united-kingdom; south-america; prevalence; mutations; virus
AB Transmitted drug resistance (TDR) is mainly restricted to individuals carrying B subtype, with low prevalence among non-B subtypes when grouped together. Subtype F1 is the most frequent non-B variant found in subjects living in Italy, allowing a specific assessment of TDR associated with this clade. We analysed pol sequences of HIV-1-positive individuals carrying the F1 variant included in the Antiretroviral Resistance Cohort Analysis database in the 19982009 period. Mutations were analysed with the Surveillance Drug Resistance Mutation and the International AIDS Society lists for naive and treated patients, respectively. Among 343 HIV-1-infected patients carrying an F1 subtype, resistance was evaluated in a subset of 221 patients whose treatment status was known (169 drug naive and 52 drug experienced). The prevalence of TDR was 15.4 (11.8 for nucleoside/nucleotide reverse transcriptase inhibitors, 6.5 for non-nucleoside reverse transcriptase inhibitors and 7.1 for protease inhibitors). Among the 169 naive patients, 75.1, 10.1 and 7.1 were Italians, South Americans and Romanians, respectively. Heterosexuals were prevalent among Italians and Romanians, while men who have sex with men were predominant among South Americans. The overall frequency of TDR declined from 21.4 to 7.1 in the 19982009 period. Although no statistical difference was detected, the frequency of TDR was higher in South Americans (23.5) compared with Italian and Romanian naive patients (15 and 8.3, respectively). Our study shows a remarkable frequency of TDR in the F1 subtype-infected population. The high prevalence of TDR detected in South American subjects is linked to the homosexual route of infection. However, TDR was considerably high also in Italian subjects harbouring the F1 subtype, deserving careful monitoring.
C1 [Franzetti, Marco; Lai, Alessia; Simonetti, Francesco Roberto; Bozzi, Giorgio; Balotta, Claudia] Univ Milan, Dept Clin Sci L Sacco, Sect Infect Dis & Immunopathol, Milan, Italy.
   [De Luca, Andrea] Siena Univ Hosp, Div Infect Dis, Siena, Italy.
   [Micheli, Valeria] L Sacco Hosp Vialba, Microbiol Lab, Milan, Italy.
   [Meraviglia, Paola] L Sacco Hosp Vialba, Div Infect Dis 2, Milan, Italy.
   [Corsi, Paola] Careggi Hosp, Div Infect Dis, Florence, Italy.
   [Bagnarelli, Patrizia] Univ Politecn Marche, Dept Biomed Sci, Microbiol Sect, Ancona, Italy.
   [Almi, Paolo] Siena Univ Hosp, Div Infect Dis & Hepatol, Siena, Italy.
   [Zoncada, Alessia] Cremona Hosp, Dept Infect Dis, Cremona, Italy.
C3 University of Milan; University of Siena; University Hospital of Siena; University of Milan; Luigi Sacco Hospital; University of Milan; Luigi Sacco Hospital; University of Florence; Azienda Ospedaliero Universitaria Careggi; Marche Polytechnic University; University of Siena; University Hospital of Siena
RP Franzetti, M (通讯作者)，Univ Milan, Dept Clin Sci L Sacco, Sect Infect Dis & Immunopathol, Milan, Italy.
EM marco.franzetti@unimi.it
FU PRIN (Programmi di Ricerca Scientifica di Rilevante Interesse Nazionale) [2005064042]; Programma Nazionale AIDS [30G.44]
CR Bennett DE, 2009, PLOS ONE, V4, P0, DOI 10.1371/journal.pone.0004724
   Bracciale L, 2009, J ANTIMICROB CHEMOTH, V64, P607, DOI 10.1093/jac/dkp246
   Burns S, 2007, AIDS, V21, P1035, DOI 10.1097/QAD.0b013e3280b07761
   Chilton DN, 2010, ANTIVIR THER, V15, P985, DOI 10.3851/IMP1658
   Descamps D, 2010, J ANTIMICROB CHEMOTH, V65, P2620, DOI 10.1093/jac/dkq380
   DUMITRESCU O, 1994, J INFECT DIS, V169, P281, DOI 10.1093/infdis/169.2.281
   Johnson Victoria A, 2011, TOP ANTIVIR MED, V19, P156
   Lai A, 2011, ANTIVIR THER, V16, P0
   Lai A, 2010, HIV MED, V11, P593, DOI 10.1111/j.1468-1293.2010.00832.x
   Montano SM, 2005, JAIDS-J ACQ IMM DEF, V40, P57, DOI 10.1097/01.qai.0000159667.72584.8b
   Riva C, 2010, AIDS RES HUM RETROV, V26, P41, DOI 10.1089/aid.2009.0057
   Vercauteren J, 2009, J INFECT DIS, V200, P1503, DOI 10.1086/644505
   Wittkop L, 2011, LANCET INFECT DIS, V11, P363, DOI 10.1016/S1473-3099(11)70032-9
NR 13
TC 9
Z9 9
U1 0
U2 1
PU OXFORD UNIV PRESS
PI OXFORD
PA GREAT CLARENDON ST, OXFORD OX2 6DP, ENGLAND
SN 0305-7453
EI 
J9 J ANTIMICROB CHEMOTH
JI J. Antimicrob. Chemother.
PD MAY 15
PY 2012
VL 67
IS 5
BP 1250
EP 1253
DI 10.1093/jac/dks013
PG 4
WC Infectious Diseases; Microbiology; Pharmacology & Pharmacy
SC Infectious Diseases; Microbiology; Pharmacology & Pharmacy
GA 921PJ
UT WOS:000302489200032
PM 22302564
DA 2024-01-16
ER

PT J
AU Johnston, V
   Fielding, K
   Charalambous, S
   Mampho, M
   Churchyard, G
   Phillips, A
   Grant, AD
AF Johnston, Victoria
   Fielding, Katherine
   Charalambous, Salome
   Mampho, Mildred
   Churchyard, Gavin
   Phillips, Andrew
   Grant, Alison D.
TI Second-Line Antiretroviral Therapy in a Workplace and Community-Based Treatment Programme in South Africa: Determinants of Virological Outcome
SO PLOS ONE
LA English
DT Article
ID resource-limited settings; drug-resistance mutations; hiv-infected patients; high early mortality; sub-saharan africa; risk-factors; follow-up; treatment failure; adult patients; adherence
AB Background: As antiretroviral treatment (ART) programmes in resource-limited settings mature, more patients are experiencing virological failure. Without resistance testing, deciding who should switch to second-line ART can be difficult. The consequences for second-line outcomes are unclear. In a workplace- and community-based multi-site programme, with 6-monthly virological monitoring, we describe outcomes and predictors of viral suppression on second-line, protease inhibitor-based ART. Methods: We used prospectively collected clinic data from patients commencing first-line ART between 1/1/03 and 31/12/08 to construct a study cohort of patients switched to second-line ART in the presence of a viral load (VL) >= 400 copies/ml. Predictors of VL <400 copies/ml within 15 months of switch were assessed using modified Poisson regression to estimate risk ratios. Results: 205 workplace patients (91.7% male; median age 43 yrs) and 212 community patients (38.7% male; median age 36 yrs) switched regimens. At switch compared to community patients, workplace patients had a longer duration of viraemia, higher VL, lower CD4 count, and higher reported non-adherence on first-line ART. Non-adherence was the reported reason for switching in a higher proportion of workplace patients. Following switch, 48.3% (workplace) and 72.0% (community) achieved VL, 400, with non-adherence (17.9% vs. 1.4%) and virological rebound (35.6% vs. 13.2% with available measures) reported more commonly in the workplace programme. In adjusted analysis of the workplace programme, lower switch VL and younger age were associated with VL <400. In the community programme, shorter duration of viraemia, higher CD4 count and transfers into programme on ART were associated with VL <400. Conclusion: High levels of viral suppression on second-line ART can be, but are not always, achieved in multi-site treatment programmes with both individual-and programme-level factors influencing outcomes. Strategies to support both healthcare workers and patients during this switch period need to be evaluated; sub-optimal adherence, particularly in the workplace programme must be addressed.
C1 [Johnston, Victoria; Churchyard, Gavin; Grant, Alison D.] London Sch Hyg & Trop Med, Dept Clin Res, London WC1, England.
   [Fielding, Katherine] London Sch Hyg & Trop Med, Dept Infect Dis Epidemiol, London WC1, England.
   [Charalambous, Salome; Mampho, Mildred; Churchyard, Gavin] Aurum Inst, Dept Res, Johannesburg, South Africa.
   [Churchyard, Gavin] Univ KwaZulu Natal, Ctr AIDS Programme Res S Africa, Durban, South Africa.
   [Phillips, Andrew] UCL, Dept Infect & Populat Hlth, London, England.
C3 University of London; London School of Hygiene & Tropical Medicine; University of London; London School of Hygiene & Tropical Medicine; University of Kwazulu Natal; University of London; University College London
RP Johnston, V (通讯作者)，London Sch Hyg & Trop Med, Dept Clin Res, London WC1, England.
EM victoria.johnston@lshtm.ac.uk
FU Wellcome Trust Clinical PhD Programme [087261/Z/08/Z]; U.S. President's Emergency Plan for AIDS Relief (PEPFAR) [5U2GPS000811]; MRC [G0700837] Funding Source: UKRI; Wellcome Trust [087261/Z/08/Z] Funding Source: Wellcome Trust; Medical Research Council [G0700837] Funding Source: researchfish
CR Ahoua L, 2009, BMC INFECT DIS, V9, P0, DOI 10.1186/1471-2334-9-81
   Barth RE, 2008, AIDS, V22, P2210, DOI 10.1097/QAD.0b013e328313bf87
   Barth RE, 2010, LANCET INFECT DIS, V10, P155, DOI 10.1016/S1473-3099(09)70328-7
   Bartlett J, 2011, 18 C RETR OPP INF BO, V0, P0
   Boulle A, 2008, B WORLD HEALTH ORGAN, V86, P678, DOI 10.2471/BLT.07.045294
   Boulle A, 2010, AIDS, V24, P563, DOI 10.1097/QAD.0b013e328333bfb7
   Braitstein P, 2011, 18 C RETR OPP INF BO, V0, P0
   Bunupuradah T, 2011, 18 C RETR OPP INF BO, V0, P0
   Bussmann H, 2009, JAIDS-J ACQ IMM DEF, V51, P37, DOI 10.1097/QAI.0b013e31819ff102
   Cambiano V, 2010, HIV MED, V11, P216, DOI 10.1111/j.1468-1293.2009.00771.x
   Charalambous S, 2007, AIDS CARE, V19, P34, DOI 10.1080/09500340600677872
   Charurat M, 2010, PLOS ONE, V5, P0, DOI 10.1371/journal.pone.0010584
   Chen SCC, 2008, TROP MED INT HEALTH, V13, P513, DOI 10.1111/j.1365-3156.2008.02029.x
   Cornell M, 2009, TROP MED INT HEALTH, V14, P722, DOI 10.1111/j.1365-3156.2009.02290.x
   Cozzi-Lepri A, 2009, J INFECT DIS, V200, P687, DOI 10.1086/604731
   Dahab M, 2010, BMC PUBLIC HEALTH, V10, P0, DOI 10.1186/1471-2458-10-430
   Dahab M, 2008, BMC PUBLIC HEALTH, V8, P0, DOI 10.1186/1471-2458-8-63
   El-Khatib Z, 2010, AIDS, V24, P1679, DOI 10.1097/QAD.0b013e32833a097b
   Fatti G, 2010, PLOS ONE, V5, P0, DOI 10.1371/journal.pone.0012888
   Fielding KL, 2008, BMC INFECT DIS, V8, P0, DOI 10.1186/1471-2334-8-93
   Fox MP, 2010, JAIDS-J ACQ IMM DEF, V53, P500, DOI 10.1097/QAI.0b013e3181bcdac1
   Grabar S, 2004, AIDS, V18, P2029, DOI 10.1097/00002030-200410210-00007
   Gupta RK, 2009, LANCET INFECT DIS, V9, P409, DOI 10.1016/S1473-3099(09)70136-7
   Hosseinipour MC, 2010, HIV MED, V11, P510, DOI 10.1111/j.1468-1293.2010.00825.x
   Johnston V, 2012, 19 C RETR OPP INF SE, V0, P0
   Kaleebu P, 2006, AIDS, V20, P1391, DOI 10.1097/01.aids.0000233572.59522.45
   Kamya MR, 2007, JAIDS-J ACQ IMM DEF, V46, P187, DOI 10.1097/QAI.0b013e31814278c0
   Kantor R, 2004, AIDS, V18, P1503, DOI 10.1097/01.aids.0000131358.29586.6b
   Keiser O, 2008, TROP MED INT HEALTH, V13, P870, DOI 10.1111/j.1365-3156.2008.02078.x
   Keiser O, 2010, TROP MED INT HEALTH, V15, P251, DOI 10.1111/j.1365-3156.2009.02445.x
   Keiser O, 2009, AIDS, V23, P1867, DOI 10.1097/QAD.0b013e32832e05b2
   Keiser O, 2008, PLOS MED, V5, P1102, DOI 10.1371/journal.pmed.0050148
   Kimmel AD, 2012, AIDS CARE, V24, P778, DOI 10.1080/09540121.2011.630366
   Kipp W, 2010, AIDS CARE, V22, P271, DOI 10.1080/09540120903193625
   Kranzer K, 2010, JAIDS-J ACQ IMM DEF, V55, PE17, DOI 10.1097/QAI.0b013e3181f275fd
   Laurent C, 2008, AIDS RES HUM RETROV, V24, P393, DOI 10.1089/aid.2007.0219
   Lawn SD, 2008, AIDS, V22, P1897, DOI 10.1097/QAD.0b013e32830007cd
   Levison JH, 2011, ANTIVIR THER, V16, P853, DOI 10.3851/IMP1819
   Lodwick R, 2010, ARCH INTERN MED, V170, P410, DOI 10.1001/archinternmed.2009.472
   Long L, 2010, AIDS, V24, P915, DOI 10.1097/QAD.0b013e3283360976
   MacPherson P, 2009, T ROY SOC TROP MED H, V103, P588, DOI 10.1016/j.trstmh.2008.10.001
   Manosuthi W, 2012, AIDS RES THER, V9, P0, DOI 10.1186/1742-6405-9-8
   Marconi VC, 2008, CLIN INFECT DIS, V46, P1589, DOI 10.1086/587109
   Messou E, 2011, JAIDS-J ACQ IMM DEF, V56, P356, DOI 10.1097/QAI.0b013e3182084b5a
   Mills EJ, 2006, PLOS MED, V3, P2039, DOI 10.1371/journal.pmed.0030438
   Murphy R, 2011, 18 C RETR OPP INF BO, V0, P0
   Murphy RA, 2010, AIDS, V24, P1007, DOI 10.1097/QAD.0b013e3283333639
   Nachega JB, 2007, ANN INTERN MED, V146, P564, DOI 10.7326/0003-4819-146-8-200704170-00007
   Nachega JB, 2006, JAIDS-J ACQ IMM DEF, V43, P78, DOI 10.1097/01.qai.0000225015.43266.46
   Nicastri E, 2005, J MED VIROL, V76, P153, DOI 10.1002/jmv.20352
   Orrell C, 2003, AIDS, V17, P1369, DOI 10.1097/00002030-200306130-00011
   Orrell C, 2009, ANTIVIR THER, V14, P523
   Petersen ML, 2008, AIDS, V22, P2097, DOI 10.1097/QAD.0b013e32830f97e2
   Prosperi MCF, 2011, J ANTIMICROB CHEMOTH, V66, P1886, DOI 10.1093/jac/dkr171
   Pujades-Rodriguez M, 2010, 18 INT AIDS C VIENN, V0, P0
   Pujades-Rodríguez M, 2008, AIDS, V22, P1305, DOI 10.1097/QAD.0b013e3282fa75b9
   Pujades-Rodríguez M, 2010, JAMA-J AM MED ASSOC, V304, P303, DOI 10.1001/jama.2010.980
   Rosen S, 2011, J INT AIDS SOC, V14, P0, DOI 10.1186/1758-2652-14-24
   Rougemont Mathieu, 2009, AIDS RES THER, V6, P21, DOI 10.1186/1742-6405-6-21
   Russell EC, 2010, BMC PUBLIC HEALTH, V10, P0, DOI 10.1186/1471-2458-10-433
   Seyler C, 2007, AIDS, V21, P1157, DOI 10.1097/QAD.0b013e3281c615da
   Sigaloff KCE, 2012, AIDS RES HUM RETROV, V28, P171, DOI 10.1089/aid.2011.0136
   Silverberg MJ, 2007, ARCH INTERN MED, V167, P684, DOI 10.1001/archinte.167.7.684
   UNAIDS/WHO, 2011, GLOB HIV AIDS RESP E, V0, P0
   van Zyl GU, 2011, J MED VIROL, V83, P1764, DOI 10.1002/jmv.22189
   van Zyl GU, 2011, JAIDS-J ACQ IMM DEF, V56, P333, DOI 10.1097/QAI.0b013e31820dc0cc
   Wallis CL, 2011, AIDS RES TREAT, V2011, P0, DOI 10.1155/2011/769627
   Wallis CL, 2010, JAIDS-J ACQ IMM DEF, V53, P480, DOI 10.1097/QAI.0b013e3181bc478b
   Wouters E, 2009, SOC SCI MED, V69, P1177, DOI 10.1016/j.socscimed.2009.07.034
   Zachariah R, 2006, AIDS, V20, P2355, DOI 10.1097/QAD.0b013e32801086b0
   Zhou J, 2010, HIV MED, V11, P31, DOI 10.1111/j.1468-1293.2009.00738.x
   Zou GY, 2004, AM J EPIDEMIOL, V159, P702, DOI 10.1093/aje/kwh090
NR 72
TC 26
Z9 28
U1 0
U2 15
PU PUBLIC LIBRARY SCIENCE
PI SAN FRANCISCO
PA 1160 BATTERY STREET, STE 100, SAN FRANCISCO, CA 94111 USA
SN 1932-6203
EI 
J9 PLOS ONE
JI PLoS One
PD MAY 29
PY 2012
VL 7
IS 5
BP 
EP 
DI 10.1371/journal.pone.0036997
PG 11
WC Multidisciplinary Sciences
SC Science & Technology - Other Topics
GA 959WT
UT WOS:000305349600007
PM 22666338
DA 2024-01-16
ER

PT J
AU Vermehren, J
   Susser, S
   Lange, CM
   Forestier, N
   Karey, U
   Hughes, E
   Ralston, R
   Tong, X
   Zeuzem, S
   Sarrazin, C
AF Vermehren, J.
   Susser, S.
   Lange, C. M.
   Forestier, N.
   Karey, U.
   Hughes, E.
   Ralston, R.
   Tong, X.
   Zeuzem, S.
   Sarrazin, C.
TI Mutations selected in the hepatitis C virus NS3 protease domain during sequential treatment with boceprevir with and without pegylated interferon alfa-2b
SO JOURNAL OF VIRAL HEPATITIS
LA English
DT Article
DE chronic hepatitis C; direct-acting antiviral; genotypic resistance; re-treatment
ID resistance mutations; treatment-naive; drug-resistance; plus ribavirin; inhibitor; peginterferon; telaprevir; entecavir; dynamics; hiv
AB . Treatment with hepatitis C virus (HCV)-NS3-protease inhibitors lead to the selection of resistant variants. Viral kinetics and resistance profiles in patients who are re-treated with the same protease inhibitor are unknown. Viral kinetics and NS3-resistance mutations obtained by clonal sequencing of the NS3-protease were analyzed in nine HCV-genotype-1-infected nonresponder patients who were sequentially treated with boceprevir (400 mg t.i.d.) for 1 week, peginterferon-alfa-2b for 2 weeks and combination of the two for 2 weeks in varying order. In addition to predominant wild-type isolates, previously described boceprevir-resistant mutations (V36, T54, R155, A156, V170) were observed. Furthermore, two resistant mutations (Q41, F43) were detected for the first time in vivo. In three patients, mutations selected after initial treatment with boceprevir were re-selected during subsequent boceprevir exposure. However, mutational patterns after the first and second exposure to boceprevir were different in five patients. In one patient, a viral variant (V55A) known to reduce susceptibility to boceprevir was the predominant variant observed at baseline and throughout treatment and was associated with a shallow viral decline. Different resistance mutations were selected during treatment with boceprevir +/- peginterferon. Sequential short-term dosing of boceprevir was not associated with accumulation of resistant variants but pre-existing variants may impair virologic response.
C1 [Vermehren, J.; Susser, S.; Lange, C. M.; Forestier, N.; Karey, U.; Zeuzem, S.; Sarrazin, C.] Klinikum JW Goethe Univ, Med Klin 1, Frankfurt, Germany.
   [Hughes, E.; Ralston, R.; Tong, X.] Merck Res Labs, Kenilworth, NJ USA.
C3 Goethe University Frankfurt; Goethe University Frankfurt Hospital; Merck & Company
RP Sarrazin, C (通讯作者)，Klinikum JW Goethe Univ Frankfurt Main, Zentrum Inneren Med, Med Klin 1, Theodor Stern Kai 7, D-60590 Frankfurt, Germany.
EM sarrazin@em.uni-frankfurt.de
FU Schering Plough Research Institute/ Merck Research Laboratories; Vertex; Deutsche Forschungsgemeinschaft [KFO 129, TP 2]
CR Bartels DJ, 2008, J INFECT DIS, V198, P800, DOI 10.1086/591141
   Colson P, 2008, HEPATOLOGY, V47, P766, DOI 10.1002/hep.22122
   Fried MW, 2002, NEW ENGL J MED, V347, P975, DOI 10.1056/NEJMoa020047
   Gaudieri S, 2009, HEPATOLOGY, V49, P1069, DOI 10.1002/hep.22773
   Hézode C, 2009, NEW ENGL J MED, V360, P1839, DOI 10.1056/NEJMoa0807650
   Iarikov DE, 2010, JAIDS-J ACQ IMM DEF, V53, P333, DOI 10.1097/QAI.0b013e3181c79ab0
   Kieffer TL, 2007, HEPATOLOGY, V46, P631, DOI 10.1002/hep.21781
   Kim AY, 2009, J INFECT DIS, V199, P737, DOI 10.1086/596657
   Kuntzen T, 2008, HEPATOLOGY, V48, P1769, DOI 10.1002/hep.22549
   Kwo PY, 2010, LANCET, V376, P705, DOI 10.1016/S0140-6736(10)60934-8
   Manns MP, 2001, LANCET, V358, P958, DOI 10.1016/S0140-6736(01)06102-5
   Marcellin P, 2011, GASTROENTEROLOGY, V140, P459, DOI 10.1053/j.gastro.2010.10.046
   McHutchison JG, 2009, NEW ENGL J MED, V360, P1827, DOI 10.1056/NEJMoa0806104
   Qiu P, 2009, NUCLEIC ACIDS RES, V37, P0, DOI 10.1093/nar/gkp251
   Reesink HW, 2009, HEPATOLOGY, V50, P0
   Rehermann B, 2005, NAT REV IMMUNOL, V5, P215, DOI 10.1038/nri1573
   Reijnders JGP, 2010, J HEPATOL, V52, P493, DOI 10.1016/j.jhep.2010.01.012
   Sarrazin C, 2007, GASTROENTEROLOGY, V132, P1767, DOI 10.1053/j.gastro.2007.02.037
   Sarrazin C, 2007, GASTROENTEROLOGY, V132, P1270, DOI 10.1053/j.gastro.2007.01.041
   Sarrazin C, 2010, GASTROENTEROLOGY, V138, P447, DOI 10.1053/j.gastro.2009.11.055
   Shim JH, 2009, HEPATOLOGY, V50, P1064, DOI 10.1002/hep.23145
   Soriano V, 2008, J ANTIMICROB CHEMOTH, V62, P1, DOI 10.1093/jac/dkn175
   Susser S, 2010, J HEPATOL, V52, PS300, DOI 10.1016/S0168-8278(10)60773-8
   Susser S, 2009, HEPATOLOGY, V50, P1709, DOI 10.1002/hep.23192
   Tong X, 2008, ANTIVIR RES, V77, P177, DOI 10.1016/j.antiviral.2007.11.010
   Turner BG, 1999, J MOL BIOL, V285, P1, DOI 10.1006/jmbi.1998.2354
   Vierling JM, 2010, J HEPATOL, V52, PS470, DOI 10.1016/S0168-8278(10)61207-X
NR 28
TC 39
Z9 40
U1 0
U2 0
PU WILEY
PI HOBOKEN
PA 111 RIVER ST, HOBOKEN 07030-5774, NJ USA
SN 1352-0504
EI 1365-2893
J9 J VIRAL HEPATITIS
JI J. Viral Hepatitis
PD FEB 15
PY 2012
VL 19
IS 2
BP 120
EP 127
DI 10.1111/j.1365-2893.2011.01449.x
PG 8
WC Gastroenterology & Hepatology; Infectious Diseases; Virology
SC Gastroenterology & Hepatology; Infectious Diseases; Virology
GA 876HC
UT WOS:000299097400034
PM 22239501
DA 2024-01-16
ER

PT J
AU Castro-Nallar, E
   Pérez-Losada, M
   Burton, GF
   Crandall, KA
AF Castro-Nallar, Eduardo
   Perez-Losada, Marcos
   Burton, Gregory F.
   Crandall, Keith A.
TI The evolution of HIV: Inferences using phylogenetics
SO MOLECULAR PHYLOGENETICS AND EVOLUTION
LA English
DT Review
DE Phylogenetics; Virus evolution; Phylodynamics; HIV; Molecular epidemiology; HIV origins; Drug resistance; Vaccine resistance; Reservoir; Viral transmission
ID human-immunodeficiency-virus; active antiretroviral therapy; human influenza-a; t-lymphotropic retrovirus; bayesian coalescent inference; synonymous substitution rates; adaptive protein evolution; deficiency syndrome aids; african-green monkeys; type-1 subtype-b
AB Molecular phylogenetics has revolutionized the study of not only evolution but also disparate fields such as genomics, bioinformatics, epidemiology, ecology, microbiology, molecular biology and biochemistry. Particularly significant are its achievements in population genetics as a result of the development of coalescent theory, which have contributed to more accurate model-based parameter estimation and explicit hypothesis testing. The study of the evolution of many microorganisms, and HIV in particular, have benefited from these new methodologies. HIV is well suited for such sophisticated population analyses because of its large population sizes, short generation times, high substitution rates and relatively small genomes. All these factors make HIV an ideal and fascinating model to study molecular evolution in real time. Here we review the significant advances made in HIV evolution through the application of phylogenetic approaches. We first examine the relative roles of mutation and recombination on the molecular evolution of HIV and its adaptive response to drug therapy and tissue allocation. We then review some of the fundamental questions in HIV evolution in relation to its origin and diversification and describe some of the insights gained using phylogenies. Finally, we show how phylogenetic analysis has advanced our knowledge of HIV dynamics (i.e., phylodynamics). (C) 2011 Elsevier Inc. All rights reserved.
C1 [Castro-Nallar, Eduardo; Crandall, Keith A.] Brigham Young Univ, Dept Biol, Provo, UT 84602 USA.
   [Perez-Losada, Marcos] Univ Porto, CIBIO, Ctr Invest Biodiversidade & Recursos Genet, P-4485661 Vairao, Portugal.
   [Burton, Gregory F.] Brigham Young Univ, Dept Chem & Biochem, Provo, UT 84602 USA.
C3 Brigham Young University; Universidade do Porto; Brigham Young University
RP Castro-Nallar, E (通讯作者)，Brigham Young Univ, Dept Biol, 401 Widtsoe Bldg, Provo, UT 84602 USA.
EM castronallar@gmail.com
FU Comision Nacional de Investigacion Cientifica y Tecnologica (CONICYT); Gobierno de Chile - Becas Chile; BYU; NIH [R01GM66276, R56AI39963]; College of Physical and Mathematical Sciences CHIRP
CR ALBERT J, 1994, J VIROL, V68, P5918, DOI 10.1128/JVI.68.9.5918-5924.1994
   Amore G, 2010, PHILOS T R SOC B, V365, P1871, DOI 10.1098/rstb.2010.0054
   [Anonymous], 2001, EVOL ECOL, V0, P0
   [Anonymous], 2009, OXFORD SERIES ECOLOG, V0, P0
   [Anonymous], 2020, UNAIDS REP GLOB AIDS, V0, P0
   Bailes E, 2003, SCIENCE, V300, P1713, DOI 10.1126/science.1080657
   Bailey JR, 2006, J VIROL, V80, P6441, DOI 10.1128/JVI.00591-06
   BARRESINOUSSI F, 1983, SCIENCE, V220, P868, DOI 10.1126/science.6189183
   Beer BE, 1999, J VIROL, V73, P7734, DOI 10.1128/JVI.73.9.7734-7744.1999
   Bello G, 2010, RETROVIROLOGY, V7, P0, DOI 10.1186/1742-4690-7-22
   Bennett SN, 2010, MOL BIOL EVOL, V27, P811, DOI 10.1093/molbev/msp285
   Berges BK, 2010, VIROLOGY, V397, P100, DOI 10.1016/j.virol.2009.10.034
   Bernard EJ, 2007, HIV MED, V8, P382, DOI 10.1111/j.1468-1293.2007.00486.x
   Berry N, 2001, NATURE, V410, P1046, DOI 10.1038/35074176
   Bhatt S, 2011, MOL BIOL EVOL, V28, P2443, DOI 10.1093/molbev/msr044
   Bibollet-Ruche F, 2004, J VIROL, V78, P7748, DOI 10.1128/JVI.78.14.7748-7762.2004
   Blancou P, 2001, NATURE, V410, P1045, DOI 10.1038/35074171
   Bretscher MT, 2004, BIOESSAYS, V26, P180, DOI 10.1002/bies.10386
   Brown AJL, 1997, P NATL ACAD SCI USA, V94, P1862, DOI 10.1073/pnas.94.5.1862
   Buendia P, 2009, BIOINFORMATICS, V25, P2522, DOI 10.1093/bioinformatics/btp466
   BUONAGURIO DA, 1986, SCIENCE, V232, P980, DOI 10.1126/science.2939560
   Burton GF, 2002, SEMIN IMMUNOL, V14, P275, DOI 10.1016/S1044-5323(02)00060-X
   Bush RM, 1999, SCIENCE, V286, P1921, DOI 10.1126/science.286.5446.1921
   Bybee SM, 2011, GEN BIOL EVOL, V0, P0
   Carvajal-Rodríguez A, 2006, MOL BIOL EVOL, V23, P817, DOI 10.1093/molbev/msj102
   Carvajal-Rodríguez A, 2008, INFECT GENET EVOL, V8, P110, DOI 10.1016/j.meegid.2007.10.009
   Carvajal-Rodríguez A, 2007, INFECT GENET EVOL, V7, P476, DOI 10.1016/j.meegid.2007.02.001
   Chen LM, 2004, J VIROL, V78, P3722, DOI 10.1128/JVI.78.7.3722-3732.2004
   Chen ZW, 1997, J VIROL, V71, P3953, DOI 10.1128/JVI.71.5.3953-3960.1997
   Chen ZW, 1996, J VIROL, V70, P3617, DOI 10.1128/JVI.70.6.3617-3627.1996
   Chitnis A, 2000, AIDS RES HUM RETROV, V16, P5, DOI 10.1089/088922200309548
   Chomont N, 2009, NAT MED, V15, P893, DOI 10.1038/nm.1972
   Chun TW, 1997, NATURE, V387, P183, DOI 10.1038/387183a0
   Clavel F, 2004, NEW ENGL J MED, V350, P1023, DOI 10.1056/NEJM2ra025195
   COFFIN JM, 1979, J GEN VIROL, V42, P1, DOI 10.1099/0022-1317-42-1-1
   Coffin JM, 1999, EVOLUTION OF HIV, V0, P3
   COFFIN JM, 1995, SCIENCE, V267, P483, DOI 10.1126/science.7824947
   Conlan AJK, 2007, J R SOC INTERFACE, V4, P819, DOI 10.1098/rsif.2007.1015
   Crandall KA, 1993, EMPIRICAL TESTS SOME, V0, P959
   Crandall KA, 1999, MOL BIOL EVOL, V16, P372, DOI 10.1093/oxfordjournals.molbev.a026118
   CRANDALL KA, 1995, J VIROL, V69, P2351, DOI 10.1128/JVI.69.4.2351-2356.1995
   Dahl V, 2010, ANTIVIR RES, V85, P286, DOI 10.1016/j.antiviral.2009.09.016
   Delobel P, 2005, AIDS, V19, P1739, DOI 10.1097/01.aids.0000183125.93958.26
   Denton Paul W, 2009, CURR HIV/AIDS REP, V6, P13, DOI 10.1007/s11904-009-0003-2
   DIAZ RS, 1995, J VIROL, V69, P3273, DOI 10.1128/JVI.69.6.3273-3281.1995
   Drake JW, 1998, GENETICS, V148, P1667
   Drummond AJ, 2003, TRENDS ECOL EVOL, V18, P481, DOI 10.1016/S0169-5347(03)00216-7
   Drummond AJ, 2005, MOL BIOL EVOL, V22, P1185, DOI 10.1093/molbev/msi103
   Drummond AJ, 2002, GENETICS, V161, P1307
   Drummond AJ, 2007, BMC EVOL BIOL, V7, P0, DOI 10.1186/1471-2148-7-214
   Drummond AJ, 2006, PLOS BIOL, V4, P699, DOI 10.1371/journal.pbio.0040088
   Edwards CTT, 2006, BMC EVOL BIOL, V6, P0, DOI 10.1186/1471-2148-6-28
   English S, 2011, RETROVIROLOGY, V8, P0, DOI 10.1186/1742-4690-8-54
   Esbjörnsson J, 2011, PLOS ONE, V6, P0, DOI 10.1371/journal.pone.0017025
   ESSEX M, 1994, NEW ENGL J MED, V330, P209, DOI 10.1056/NEJM199401203300313
   Finzi D, 1997, SCIENCE, V278, P1295, DOI 10.1126/science.278.5341.1295
   Fischer W, 2010, PLOS ONE, V5, P0, DOI 10.1371/journal.pone.0012303
   Frahm N, 2008, AIDS, V22, P447, DOI 10.1097/QAD.0b013e3282f42412
   GALLO RC, 1983, SCIENCE, V220, P865, DOI 10.1126/science.6601823
   Gao F, 1999, NATURE, V397, P436, DOI 10.1038/17130
   GAO F, 1994, J VIROL, V68, P7433, DOI 10.1128/JVI.68.11.7433-7447.1994
   GAO F, 1992, NATURE, V358, P495, DOI 10.1038/358495a0
   Gilbert MTP, 2007, P NATL ACAD SCI USA, V104, P18566, DOI 10.1073/pnas.0705329104
   GOLOVKINA TV, 1994, J VIROL, V68, P5019, DOI 10.1128/JVI.68.8.5019-5026.1994
   GOODRICH DW, 1990, P NATL ACAD SCI USA, V87, P2052, DOI 10.1073/pnas.87.6.2052
   Gray RR, 2011, MOL BIOL EVOL, V28, P1593, DOI 10.1093/molbev/msq319
   Gray RR, 2009, AIDS, V23, PF9, DOI 10.1097/QAD.0b013e32832faf61
   Grenfell BT, 2004, SCIENCE, V303, P327, DOI 10.1126/science.1090727
   Hahn BH, 2000, SCIENCE, V287, P607, DOI 10.1126/science.287.5453.607
   Hermankova M, 2001, JAMA-J AM MED ASSOC, V286, P196, DOI 10.1001/jama.286.2.196
   HILLIS DM, 1994, NATURE, V369, P24, DOI 10.1038/369024a0
   HIRSCH V, 1986, P NATL ACAD SCI USA, V83, P9754, DOI 10.1073/pnas.83.24.9754
   Holmes EC, 2007, CURR TOP MICROBIOL, V315, P51
   Holmes EC, 2004, MOL ECOL, V13, P745, DOI 10.1046/j.1365-294X.2003.02051.x
   HOLMES EC, 1993, J INFECT DIS, V167, P1411, DOI 10.1093/infdis/167.6.1411
   HOLMES EC, 1995, J INFECT DIS, V171, P45, DOI 10.1093/infdis/171.1.45
   Holmes EC, 2007, PLOS BIOL, V5, P2104, DOI 10.1371/journal.pbio.0050278
   Holmes EC, 2009, PLOS COMPUT BIOL, V5, P0, DOI 10.1371/journal.pcbi.1000505
   Hooper E, 2003, RIVER JOURNEY BACK S, V0, P0
   HUDSON RR, 1983, THEOR POPUL BIOL, V23, P183, DOI 10.1016/0040-5809(83)90013-8
   Húe S, 2005, P NATL ACAD SCI USA, V102, P4425, DOI 10.1073/pnas.0407534102
   Hue S, 2005, AIDS, V19, P449, DOI 10.1097/01.aids.0000161778.15568.a1
   Huelsenbeck JP, 2001, SCIENCE, V294, P2310, DOI 10.1126/science.1065889
   HUET T, 1990, NATURE, V345, P356, DOI 10.1038/345356a0
   Hughes GJ, 2009, PLOS PATHOG, V5, P0, DOI 10.1371/journal.ppat.1000590
   Imamichi H, 2001, J INFECT DIS, V183, P36, DOI 10.1086/317641
   Jetzt AE, 2000, J VIROL, V74, P1234, DOI 10.1128/JVI.74.3.1234-1240.2000
   Jobes DV, 2006, AIDS RES HUM RETROV, V22, P968, DOI 10.1089/aid.2006.22.968
   KANKI PJ, 1987, ANN NY ACAD SCI, V511, P370, DOI 10.1111/j.1749-6632.1987.tb36265.x
   KANKI PJ, 1985, LANCET, V1, P1330
   KANKI PJ, 1985, SCIENCE, V228, P1199, DOI 10.1126/science.3873705
   Keele BF, 2008, P NATL ACAD SCI USA, V105, P7552, DOI 10.1073/pnas.0802203105
   Keele BF, 2008, J VIROL, V82, P5548, DOI 10.1128/JVI.00124-08
   Keele BF, 2006, SCIENCE, V313, P523, DOI 10.1126/science.1126531
   Keele BF, 2009, NATURE, V460, P515, DOI 10.1038/nature08200
   Kerr PJ, 2009, J VIROL, V83, P12129, DOI 10.1128/JVI.01523-09
   Kieffer TL, 2004, J INFECT DIS, V189, P1452, DOI 10.1086/382488
   Kingman JFC, 1982, JOURNAL OF APPLIED PROBABILITY, V19, P27, DOI 10.2307/3213548
   Kingman JFC, 2000, GENETICS, V156, P1461
   Korber B, 2000, SCIENCE, V288, P1789, DOI 10.1126/science.288.5472.1789
   Pond SLK, 2006, PLOS COMPUT BIOL, V2, P530, DOI 10.1371/journal.pcbi.0020062
   Kuhner MK, 2009, TRENDS ECOL EVOL, V24, P86, DOI 10.1016/j.tree.2008.09.007
   Kuhner MK, 2006, BIOINFORMATICS, V22, P768, DOI 10.1093/bioinformatics/btk051
   Lamers SL, 2009, PLOS ONE, V4, P0, DOI 10.1371/journal.pone.0005065
   LARDER BA, 1989, SCIENCE, V246, P1155, DOI 10.1126/science.2479983
   Lataillade M, 2010, PLOS ONE, V5, P0, DOI 10.1371/journal.pone.0010952
   Leeper SC, 2010, AIDS, V24, P2145, DOI 10.1097/QAD.0b013e32833cbb41
   Leitner T, 1996, P NATL ACAD SCI USA, V93, P10864, DOI 10.1073/pnas.93.20.10864
   Lemey P, 2005, AIDS, V19, P1649, DOI 10.1097/01.aids.0000187904.02261.1a
   Lemey P, 2005, J VIROL, V79, P11981, DOI 10.1128/JVI.79.18.11981-11989.2005
   Lemey P, 2003, P NATL ACAD SCI USA, V100, P6588, DOI 10.1073/pnas.0936469100
   Lemey P, 2007, PLOS COMPUT BIOL, V3, P282, DOI 10.1371/journal.pcbi.0030029
   Lemey P, 2010, MOL BIOL EVOL, V27, P1877, DOI 10.1093/molbev/msq067
   Lemey P, 2009, PLOS COMPUT BIOL, V5, P0, DOI 10.1371/journal.pcbi.1000520
   Lewis F, 2008, PLOS MED, V5, P392, DOI 10.1371/journal.pmed.0050050
   Lewis-Rogers N, 2004, DYNAM GENET, V408, P0
   Liao HA, 2009, VIROLOGY, V391, P51, DOI 10.1016/j.virol.2009.05.023
   Lole KS, 1999, J VIROL, V73, P152, DOI 10.1128/JVI.73.1.152-160.1999
   Machado ES, 2009, PLOS ONE, V4, P0, DOI 10.1371/journal.pone.0004806
   MANSKY LM, 1995, J VIROL, V69, P5087, DOI 10.1128/JVI.69.8.5087-5094.1995
   Marsden MD, 2009, J ANTIMICROB CHEMOTH, V63, P7, DOI 10.1093/jac/dkn455
   Martin DP, 2005, BIOINFORMATICS, V21, P260, DOI 10.1093/bioinformatics/bth490
   McBurney SP, 2008, EXPERT REV VACCINES, V7, P1405, DOI 10.1586/14760584.7.9.1405
   MCDONALD JH, 1991, NATURE, V351, P652, DOI 10.1038/351652a0
   Mens H, 2007, AIDS RES HUM RETROV, V23, P107, DOI 10.1089/aid.2006.0089
   Metzker ML, 2002, P NATL ACAD SCI USA, V99, P14292, DOI 10.1073/pnas.222522599
   MITSUYA H, 1985, P NATL ACAD SCI USA, V82, P7096, DOI 10.1073/pnas.82.20.7096
   Mondini A, 2010, CLADISTICS, V26, P218
   Moya A, 2004, NAT REV MICROBIOL, V2, P279, DOI 10.1038/nrmicro863
   Neil SJD, 2008, NATURE, V451, P425, DOI 10.1038/nature06553
   Nelson MI, 2011, PLOS PATHOG, V7, P0, DOI 10.1371/journal.ppat.1002077
   Ngandu NK, 2008, VIROL J, V5, P0, DOI 10.1186/1743-422X-5-160
   Nora T, 2007, J VIROL, V81, P7620, DOI 10.1128/JVI.00083-07
   Nordborg M, 2004, COALESCENT THEORY HD, V0, P0
   Nottet HSLM, 2009, JAIDS-J ACQ IMM DEF, V50, P345, DOI 10.1097/QAI.0b013e318197eb04
   Onafuwa-Nuga A, 2009, MICROBIOL MOL BIOL R, V73, P451, DOI 10.1128/MMBR.00012-09
   OU CY, 1992, SCIENCE, V256, P1165, DOI 10.1126/science.256.5060.1165
   Parera M, 2004, J INFECT DIS, V189, P1444, DOI 10.1086/382485
   Peeters M, 2008, M S-MED SCI, V24, P621, DOI 10.1051/medsci/20082467621
   Perelson AS, 1997, NATURE, V387, P188, DOI 10.1038/387188a0
   Pérez-Losada M, 2005, MOL BIOL EVOL, V22, P1887, DOI 10.1093/molbev/msi184
   Pérez-Losada M, 2007, INFECT GENET EVOL, V7, P24, DOI 10.1016/j.meegid.2006.03.004
   Pérez-Losada M, 2007, INFECT GENET EVOL, V7, P271, DOI 10.1016/j.meegid.2006.11.003
   Pérez-Losada M, 2011, PLOS ONE, V6, P0, DOI 10.1371/journal.pone.0016902
   Pérez-Losada M, 2010, MOL BIOL EVOL, V27, P417, DOI 10.1093/molbev/msp254
   Pérez-Losada M, 2007, BMC EVOL BIOL, V7, P0, DOI 10.1186/1471-2148-7-84
   Persaud D, 2007, AIDS RES HUM RETROV, V23, P381, DOI 10.1089/aid.2006.0175
   Pillay D, 2007, BRIT MED J, V335, P460, DOI 10.1136/bmj.39315.398843.BE
   Plantier JC, 2009, NAT MED, V15, P871, DOI 10.1038/nm.2016
   Plotkin SA, 2001, PHILOS T R SOC B, V356, P815, DOI 10.1098/rstb.2001.0861
   Pond SLK, 2008, STAT MED, V27, P4779, DOI 10.1002/sim.3192
   Pond SLK, 2009, PLOS COMPUT BIOL, V5, P0, DOI 10.1371/journal.pcbi.1000581
   Pond SK, 2005, MOL BIOL EVOL, V22, P2375, DOI 10.1093/molbev/msi232
   Poon AFY, 2007, PLOS PATHOG, V3, P0, DOI 10.1371/journal.ppat.0030045
   Poon AFY, 2010, MOL BIOL EVOL, V27, P819, DOI 10.1093/molbev/msp289
   POPOVIC M, 1984, SCIENCE, V224, P497, DOI 10.1126/science.6200935
   Posada D, 2001, P NATL ACAD SCI USA, V98, P13757, DOI 10.1073/pnas.241370698
   Posada D, 2002, J MOL EVOL, V54, P396, DOI 10.1007/s00239-001-0034-9
   Posada D, 2002, ANNU REV GENET, V36, P75, DOI 10.1146/annurev.genet.36.040202.111115
   Posada D, 2001, MOL BIOL EVOL, V18, P1976, DOI 10.1093/oxfordjournals.molbev.a003738
   Price MA, 2011, AIDS RES HUM RETROV, V27, P5, DOI 10.1089/aid.2010.0030
   Raghwani J, 2011, PLOS PATHOG, V7, P0, DOI 10.1371/journal.ppat.1002064
   Rambaut A, 2004, NAT REV GENET, V5, P52, DOI 10.1038/nrg1246
   Rambaut A, 2008, NATURE, V453, P615, DOI 10.1038/nature06945
   Rerks-Ngarm S, 2009, NEW ENGL J MED, V361, P2209, DOI 10.1056/NEJMoa0908492
   Rhee SY, 2003, NUCLEIC ACIDS RES, V31, P298, DOI 10.1093/nar/gkg100
   Robbins KE, 2003, J VIROL, V77, P6359, DOI 10.1128/JVI.77.11.6359-6366.2003
   ROBERTSON DL, 1995, J MOL EVOL, V40, P249, DOI 10.1007/BF00163230
   ROBERTSON DL, 1995, NATURE, V374, P124, DOI 10.1038/374124b0
   Rodrigo AG, 1999, P NATL ACAD SCI USA, V96, P2187, DOI 10.1073/pnas.96.5.2187
   Sakuma R, 2007, NAT MED, V13, P631, DOI 10.1038/nm1562
   Salazar-Gonzalez JF, 2008, J VIROL, V82, P3952, DOI 10.1128/JVI.02660-07
   Salemi M, 2005, J VIROL, V79, P11343, DOI 10.1128/JVI.79.17.11343-11352.2005
   Salemi M, 2001, FASEB J, V15, P276, DOI 10.1096/fj.00-0449fje
   Salemi M, 2009, PLOS ONE, V4, P0
   Salemi M, 2008, PLOS ONE, V3, P0, DOI 10.1371/journal.pone.0001390
   Salemi M, 2007, PLOS ONE, V2, P0, DOI 10.1371/journal.pone.0000950
   Santiago ML, 2005, J VIROL, V79, P12515, DOI 10.1128/JVI.79.19.12515-12527.2005
   Santiago ML, 2003, J VIROL, V77, P2233, DOI 10.1128/JVI.77.3.2233-2242.2003
   Santiago ML, 2002, SCIENCE, V295, P465, DOI 10.1126/science.295.5554.465
   SARNGADHARAN MG, 1984, SCIENCE, V224, P506, DOI 10.1126/science.6324345
   Schlub TE, 2010, PLOS COMPUT BIOL, V6, P0, DOI 10.1371/journal.pcbi.1000766
   Shankarappa R, 1999, J VIROL, V73, P10489, DOI 10.1128/JVI.73.12.10489-10502.1999
   Shapiro B, 2011, MOL BIOL EVOL, V28, P879, DOI 10.1093/molbev/msq262
   Sharp PM, 1997, NATURE, V385, P111, DOI 10.1038/385111a0
   Sharp PM, 2000, BIOCHEM SOC T, V28, P275, DOI 10.1042/bst0280275
   Shi B, 2010, VIROLOGY, V404, P5, DOI 10.1016/j.virol.2010.04.008
   Shriner D, 2004, GENETICS, V167, P1573, DOI 10.1534/genetics.103.023382
   Siebenga JJ, 2010, PLOS PATHOG, V6, P0, DOI 10.1371/journal.ppat.1000884
   Siliciano JD, 2003, NAT MED, V9, P727, DOI 10.1038/nm880
   Skar H, 2011, J VIROL, V85, P510, DOI 10.1128/JVI.01413-10
   Smith BA, 2001, J IMMUNOL, V166, P690, DOI 10.4049/jimmunol.166.1.690
   Smith NGC, 2002, NATURE, V415, P1022, DOI 10.1038/4151022a
   Stack JC, 2010, J R SOC INTERFACE, V7, P1119, DOI 10.1098/rsif.2009.0530
   Stadler T, 2011, MOL BIOL EVOL, V0, P11
   Stadler T, 2010, J THEOR BIOL, V267, P396, DOI 10.1016/j.jtbi.2010.09.010
   Stopak K, 2003, MOL CELL, V12, P591, DOI 10.1016/S1097-2765(03)00353-8
   Sullivan J, 2005, ANNU REV ECOL EVOL S, V36, P445, DOI 10.1146/annurev.ecolsys.36.102003.152633
   Susko E, 2004, MOL BIOL EVOL, V21, P1629, DOI 10.1093/molbev/msh159
   TAJIMA F, 1983, GENETICS, V105, P437
   Takehisa J, 2009, J VIROL, V83, P1635, DOI 10.1128/JVI.02311-08
   TAVARE S, 1984, THEOR POPUL BIOL, V26, P119, DOI 10.1016/0040-5809(84)90027-3
   Tazi L, 2010, BMC INFECT DIS, V10, P0, DOI 10.1186/1471-2334-10-13
   Tazi L, 2011, BMC EVOL BIOL, V11, P0, DOI 10.1186/1471-2148-11-62
   Tee KK, 2008, J VIROL, V82, P9206, DOI 10.1128/JVI.00399-08
   TEMIN HM, 1991, TRENDS GENET, V7, P71, DOI 10.1016/0168-9525(91)90272-R
   Templeton AR, 2004, GENETICS, V167, P1547, DOI 10.1534/genetics.103.023945
   Tibayrenc M, 2005, TRENDS MICROBIOL, V13, P575, DOI 10.1016/j.tim.2005.09.004
   TISSOT C, 1995, J BIOL CHEM, V270, P14891, DOI 10.1074/jbc.270.25.14891
   Tobin NH, 2005, J VIROL, V79, P9625, DOI 10.1128/JVI.79.15.9625-9634.2005
   TUMAS KM, 1993, VIROLOGY, V192, P587, DOI 10.1006/viro.1993.1075
   Van Heuverswyn Fran, 2007, CURR INFECT DIS REP, V9, P338, DOI 10.1007/s11908-007-0052-x
   van Marle G, 2007, RETROVIROLOGY, V4, P0, DOI 10.1186/1742-4690-4-87
   WainHobson S, 1997, NATURE, V387, P123, DOI 10.1038/387123a0
   Wakeley J, 2004, J HERED, V95, P397, DOI 10.1093/jhered/esh062
   WAKELEY J, 2008, COALESCENT THEORY IN, V0, P0
   Wang TH, 2001, J VIROL, V75, P11686, DOI 10.1128/JVI.75.23.11686-11699.2001
   Wei XP, 2003, NATURE, V422, P307, DOI 10.1038/nature01470
   Welch D, 2005, THEOR POPUL BIOL, V68, P65, DOI 10.1016/j.tpb.2005.03.003
   Wertheim JO, 2007, PLOS PATHOG, V3, P866, DOI 10.1371/journal.ppat.0030095
   Wolinsky B, 2010, HIV SEQUENCE COMPEND, V0, P0
   Wong JK, 1997, J VIROL, V71, P2059, DOI 10.1128/JVI.71.3.2059-2071.1997
   Worobey M, 2004, NATURE, V428, P820, DOI 10.1038/428820a
   Worobey M, 2008, NATURE, V455, P661, DOI 10.1038/nature07390
   Worobey M, 2010, SCIENCE, V329, P1487, DOI 10.1126/science.1193550
   XIN KQ, 1995, LANCET, V346, P1372, DOI 10.1016/S0140-6736(95)92391-8
   Zehender G, 2010, JAIDS-J ACQ IMM DEF, V55, P156, DOI 10.1097/QAI.0b013e3181eb3002
   Zehender G, 2010, INFECT GENET EVOL, V10, P215, DOI 10.1016/j.meegid.2009.11.011
   ZHU TF, 1995, J VIROL, V69, P1324, DOI 10.1128/JVI.69.2.1324-1327.1995
NR 229
TC 66
Z9 75
U1 4
U2 145
PU ACADEMIC PRESS INC ELSEVIER SCIENCE
PI SAN DIEGO
PA 525 B ST, STE 1900, SAN DIEGO, CA 92101-4495 USA
SN 1055-7903
EI 1095-9513
J9 MOL PHYLOGENET EVOL
JI Mol. Phylogenet. Evol.
PD FEB 15
PY 2012
VL 62
IS 2
BP 777
EP 792
DI 10.1016/j.ympev.2011.11.019
PG 16
WC Biochemistry & Molecular Biology; Evolutionary Biology; Genetics & Heredity
SC Biochemistry & Molecular Biology; Evolutionary Biology; Genetics & Heredity
GA 878GV
UT WOS:000299244400017
PM 22138161
DA 2024-01-16
ER

PT J
AU Vlieghe, ER
   Phe, T
   De Smet, B
   Veng, CH
   Kham, C
   Bertrand, S
   Vanhoof, R
   Lynen, L
   Peetermans, WE
   Jacobs, JA
AF Vlieghe, Erika R.
   Phe, Thong
   De Smet, Birgit
   Veng, Chhun H.
   Kham, Chun
   Bertrand, Sophie
   Vanhoof, Raymond
   Lynen, Lut
   Peetermans, Willy E.
   Jacobs, Jan A.
TI Azithromycin and Ciprofloxacin Resistance in <i>Salmonella</i> Bloodstream Infections in Cambodian Adults
SO PLOS NEGLECTED TROPICAL DISEASES
LA English
DT Article
ID uncomplicated typhoid-fever; enterica serovar typhi; in-vitro activity; reduced susceptibility; multidrug-resistant; antimicrobial resistance; serotype choleraesuis; controlled-trial; ofloxacin; disease
AB Background: Salmonella enterica is a frequent cause of bloodstream infection (BSI) in Asia but few data are available from Cambodia. We describe Salmonella BSI isolates recovered from patients presenting at Sihanouk Hospital Centre of Hope, Phnom Penh, Cambodia (July 2007-December 2010). Methodology: Blood was cultured as part of a microbiological prospective surveillance study. Identification of Salmonella isolates was performed by conventional methods and serotyping. Antibiotic susceptibilities were assessed using disk diffusion, MicroScan and E-test macromethod. Clonal relationships were assessed by Pulsed Field Gel Electrophoresis; PCR and sequencing for detection of mutations in Gyrase and Topoisomerase IV and presence of qnr genes. Principal Findings: Seventy-two Salmonella isolates grew from 58 patients (mean age 34.2 years, range 8-71). Twenty isolates were identified as Salmonella Typhi, 2 as Salmonella Paratyphi A, 37 as Salmonella Choleraesuis and 13 as other nontyphoid Salmonella spp. Infection with human immunodeficiency virus (HIV) was present in 21 of 24 (87.5%) patients with S. Choleraesuis BSI. Five patients (8.7%) had at least one recurrent infection, all with S. Choleraesuis; five patients died. Overall, multi drug resistance (i.e., co-resistance to ampicillin, sulphamethoxazole-trimethoprim and chloramphenicol) was high (42/59 isolates, 71.2%). S. Typhi displayed high rates of decreased ciprofloxacin susceptibility (18/20 isolates, 90.0%), while azithromycin resistance was very common in S. Choleraesuis (17/24 isolates, 70.8%). Two S. Choleraesuis isolates were extended spectrum beta-lactamase producer. Conclusions and Significance: Resistance rates in Salmonella spp. in Cambodia are alarming, in particular for azithromycin and ciprofloxacin. This warrants nationwide surveillance and revision of treatment guidelines.
C1 [Vlieghe, Erika R.; De Smet, Birgit; Lynen, Lut; Jacobs, Jan A.] Antwerp ITM, Dept Clin Sci, Inst Trop Med, Antwerp, Belgium.
   [Phe, Thong; Veng, Chhun H.; Kham, Chun] SHCH, Phnom Penh, Cambodia.
   [Bertrand, Sophie; Vanhoof, Raymond] Sci Inst Publ Hlth IPH, Belgian Reference Ctr Salmonella, Brussels, Belgium.
   [Peetermans, Willy E.] Univ Hosp, Dept Internal Med, Louvain, Belgium.
C3 Institute of Tropical Medicine (ITM)
RP Vlieghe, ER (通讯作者)，Antwerp ITM, Dept Clin Sci, Inst Trop Med, Antwerp, Belgium.
EM evlieghe@itg.be; jjacobs@itg.be
FU Belgian Directorate General of Development Cooperation [2.08]; Institute of Tropical Medicine, Antwerp (Belgium); "Secundaire Onderzoeks Financiering ITG type A'' (SOFI-A) grant of the Institute of Tropical Medicine, Antwerp (Belgium)
CR [Anonymous], 2011, GARP VIETNAM REPORT, V0, P0
   Arjyal A, 2011, LANCET INFECT DIS, V11, P445, DOI 10.1016/S1473-3099(11)70089-5
   Basnyat B, 2005, CLIN INFECT DIS, V41, P1467, DOI 10.1086/497136
   Butler T, 1999, J ANTIMICROB CHEMOTH, V44, P243, DOI 10.1093/jac/44.2.243
   Capoor MR, 2007, J MED MICROBIOL, V56, P1490, DOI 10.1099/jmm.0.47353-0
   Cavaco LM, 2009, ANTIMICROB AGENTS CH, V53, P603, DOI 10.1128/AAC.00997-08
   CDC, 2012, PULSENET, V0, P0
   Chau TT, 2007, ANTIMICROB AGENTS CH, V51, P4315, DOI 10.1128/AAC.00294-07
   Chinh NT, 2000, ANTIMICROB AGENTS CH, V44, P1855, DOI 10.1128/AAC.44.7.1855-1859.2000
   Chiu CH, 2004, LANCET, V363, P1285, DOI 10.1016/S0140-6736(04)16003-0
   Chiu CH, 2004, CLIN MICROBIOL REV, V17, P311, DOI 10.1128/CMR.17.2.311-322.2004
   CLSI, 2012, M100S22 CLSI, V0, P0
   Crump JA, 2004, B WORLD HEALTH ORGAN, V82, P346
   Crump JA, 2010, CLIN INFECT DIS, V50, P241, DOI 10.1086/649541
   Dolecek C, 2008, PLOS ONE, V3, P0, DOI 10.1371/journal.pone.0002188
   Effa EE, 2008, COCHRANE DB SYST REV, V0, P0, DOI DOI 10.1002/14651858.CD006083.pub2
   Endimiani A, 2010, J CLIN MICROBIOL, V48, P2618, DOI 10.1128/JCM.00568-10
   European Committee on Antimicrobial Susceptibility Testing (EUCAST), 2012, CLIN BREAKP DOC VERS, V0, P0
   Frenck RW, 2004, CLIN INFECT DIS, V38, P951, DOI 10.1086/382359
   Girgis NI, 1999, ANTIMICROB AGENTS CH, V43, P1441, DOI 10.1128/AAC.43.6.1441
   Gordon MA, 2002, AIDS, V16, P1633, DOI 10.1097/00002030-200208160-00009
   Griggs DJ, 1996, ANTIMICROB AGENTS CH, V40, P1009, DOI 10.1128/AAC.40.4.1009
   Grimont P, 2007, I PASTEUR, V0, P1
   Gunell M, 2010, ANTIMICROB AGENTS CH, V54, P3498, DOI 10.1128/AAC.01678-09
   Hendriksen RS, 2009, FOODBORNE PATHOG DIS, V6, P1009, DOI 10.1089/fpd.2008.0245
   Hsueh PR, 2004, EMERG INFECT DIS, V10, P60, DOI 10.3201/eid1001.030171
   Kasper MR, 2010, DIAGN MICR INFEC DIS, V66, P207, DOI 10.1016/j.diagmicrobio.2009.09.002
   Kingdom of Cambodia Ministry of Health, 1999, CLIN THER GUID REF H, V0, P0
   Levy MM, 2003, CRIT CARE MED, V31, P1250, DOI 10.1097/01.CCM.0000050454.01978.3B
   Molloy A, 2010, J CLIN MICROBIOL, V48, P4655, DOI 10.1128/JCM.00648-10
   Morpeth SC, 2009, CLIN INFECT DIS, V49, P606, DOI 10.1086/603553
   Nguyen MCP, 2009, EMERG INFECT DIS, V15, P1648, DOI 10.3201/eid1510.090696
   Ochiai RL, 2008, B WORLD HEALTH ORGAN, V86, P260, DOI 10.2471/BLT.06.039818
   Parry CM, 2008, CURR OPIN INFECT DIS, V21, P531, DOI 10.1097/QCO.0b013e32830f453a
   Parry CM, 2007, ANTIMICROB AGENTS CH, V51, P819, DOI 10.1128/AAC.00447-06
   Parry CM, 2011, PLOS NEGLECT TROP D, V5, P0, DOI 10.1371/journal.pntd.0001163
   Reddy EA, 2010, LANCET INFECT DIS, V10, P417, DOI 10.1016/S1473-3099(10)70072-4
   Sjölund-Karlsson M, 2011, ANTIMICROB AGENTS CH, V55, P3985, DOI 10.1128/AAC.00590-11
   Su LH, 2004, CLIN INFECT DIS, V39, P546, DOI 10.1086/422726
   Su LH, 2011, EMERG INFECT DIS, V17, P1086, DOI 10.3201/eid1706.101949
   TENOVER FC, 1995, J CLIN MICROBIOL, V33, P2233, DOI 10.1128/JCM.33.9.2233-2239.1995
   Vlieghe E, 2011, 51 ICAAC SEPT 18 21, V0, P0
   WHO, 2012, CAMB HLTH PROF, V0, P0
   Yodprorn R, 2007, OCUL IMMUNOL INFLAMM, V15, P135, DOI 10.1080/09273940701244228
NR 44
TC 54
Z9 56
U1 1
U2 17
PU PUBLIC LIBRARY SCIENCE
PI SAN FRANCISCO
PA 1160 BATTERY STREET, STE 100, SAN FRANCISCO, CA 94111 USA
SN 1935-2735
EI 
J9 PLOS NEGLECT TROP D
JI Plos Neglect. Trop. Dis.
PD DEC 15
PY 2012
VL 6
IS 12
BP 
EP 
DI 10.1371/journal.pntd.0001933
PG 7
WC Infectious Diseases; Parasitology; Tropical Medicine
SC Infectious Diseases; Parasitology; Tropical Medicine
GA 062HN
UT WOS:000312910200008
PM 23272255
DA 2024-01-16
ER

PT J
AU Haq, O
   Andrec, M
   Morozov, AV
   Levy, RM
AF Haq, Omar
   Andrec, Michael
   Morozov, Alexandre V.
   Levy, Ronald M.
TI Correlated Electrostatic Mutations Provide a Reservoir of Stability in HIV Protease
SO PLOS COMPUTATIONAL BIOLOGY
LA English
DT Article
ID subtype-b protease; drug-resistance; salt bridges; reverse-transcriptase; hyperthermophilic proteins; fitness mutations; energy landscape; residue contacts; evolution; family
AB HIV protease, an aspartyl protease crucial to the life cycle of HIV, is the target of many drug development programs. Though many protease inhibitors are on the market, protease eventually evades these drugs by mutating at a rapid pace and building drug resistance. The drug resistance mutations, called primary mutations, are often destabilizing to the enzyme and this loss of stability has to be compensated for. Using a coarse-grained biophysical energy model together with statistical inference methods, we observe that accessory mutations of charged residues increase protein stability, playing a key role in compensating for destabilizing primary drug resistance mutations. Increased stability is intimately related to correlations between electrostatic mutations - uncorrelated mutations would strongly destabilize the enzyme. Additionally, statistical modeling indicates that the network of correlated electrostatic mutations has a simple topology and has evolved to minimize frustrated interactions. The model's statistical coupling parameters reflect this lack of frustration and strongly distinguish like-charge electrostatic interactions from unlike-charge interactions for & 90% of the most significantly correlated double mutants. Finally, we demonstrate that our model has considerable predictive power and can be used to predict complex mutation patterns, that have not yet been observed due to finite sample size effects, and which are likely to exist within the larger patient population whose virus has not yet been sequenced.
C1 [Haq, Omar; Andrec, Michael; Morozov, Alexandre V.; Levy, Ronald M.] Rutgers State Univ, BioMaPS Inst Quantitat Biol, Piscataway, NJ USA.
   [Andrec, Michael; Levy, Ronald M.] Rutgers State Univ, Dept Chem & Chem Biol, Piscataway, NJ USA.
   [Morozov, Alexandre V.] Rutgers State Univ, Dept Phys & Astron, Piscataway, NJ USA.
C3 Rutgers System; Rutgers New Brunswick; Rutgers System; Rutgers New Brunswick; Rutgers System; Rutgers New Brunswick
RP Haq, O (通讯作者)，Rutgers State Univ, BioMaPS Inst Quantitat Biol, Piscataway, NJ USA.
EM ronlevy@lutece.rutgers.edu
FU National Institutes of Health [GM30580, HG004708]; Alfred P. Sloan Research Fellowship
CR Atchley WR, 2000, MOL BIOL EVOL, V17, P164, DOI 10.1093/oxfordjournals.molbev.a026229
   Baker D, 2000, NATURE, V405, P39, DOI 10.1038/35011000
   Balakrishnan S, 2011, PROTEINS, V79, P1061, DOI 10.1002/prot.22934
   Bethe HA, 1935, PROC. R. SOC. LONDON. SER. -MATH. PHYS. SCI, V150, P552
   Bloom JD, 2006, P NATL ACAD SCI USA, V103, P5869, DOI 10.1073/pnas.0510098103
   Bloom JD, 2010, SCIENCE, V328, P1272, DOI 10.1126/science.1187816
   BRYNGELSON JD, 1995, PROTEINS, V21, P167, DOI 10.1002/prot.340210302
   Chang MW, 2011, J MOL BIOL, V410, P756, DOI 10.1016/j.jmb.2011.03.038
   Chen L, 2006, BIOL DIRECT, V1, P0, DOI 10.1186/1745-6150-1-14
   Chen LM, 2004, J VIROL, V78, P3722, DOI 10.1128/JVI.78.7.3722-3732.2004
   Chi CN, 2008, P NATL ACAD SCI USA, V105, P4679, DOI 10.1073/pnas.0711732105
   Codoñer FM, 2008, EVOL BIOINFORM, V4, P29
   DAOPIN S, 1991, BIOCHEMISTRY-US, V30, P7142, DOI 10.1021/bi00243a015
   DePristo MA, 2005, NAT REV GENET, V6, P678, DOI 10.1038/nrg1672
   DILL KA, 1990, BIOCHEMISTRY-US, V29, P7133, DOI 10.1021/bi00483a001
   Elcock AH, 1998, J MOL BIOL, V284, P489, DOI 10.1006/jmbi.1998.2159
   Fodor AA, 2004, PROTEINS, V56, P211, DOI 10.1002/prot.20098
   Frey KM, 2010, P NATL ACAD SCI USA, V107, P13707, DOI 10.1073/pnas.1002162107
   Gallicchio E, 2004, J COMPUT CHEM, V25, P479, DOI 10.1002/jcc.10400
   GOBEL U, 1994, PROTEINS, V18, P309, DOI 10.1002/prot.340180402
   Haq O, 2009, BMC BIOINFORMATICS, V10, P0, DOI 10.1186/1471-2105-10-S8-S10
   Hendsch ZS, 1996, BIOCHEMISTRY-US, V35, P7621, DOI 10.1021/bi9605191
   HENDSCH ZS, 1994, PROTEIN SCI, V3, P211
   HONIG B, 1995, SCIENCE, V268, P1144, DOI 10.1126/science.7761829
   JAYNES ET, 1982, P IEEE, V70, P939, DOI 10.1109/PROC.1982.12425
   Kamisetty H, 2011, PROTEINS, V79, P444, DOI 10.1002/prot.22894
   Kuhlman B, 2000, P NATL ACAD SCI USA, V97, P10383, DOI 10.1073/pnas.97.19.10383
   Lindquist S, 2009, COLD SH Q B, V74, P103, DOI 10.1101/sqb.2009.74.043
   Liu Y, 2008, BIOINFORMATICS, V24, P1243, DOI 10.1093/bioinformatics/btn110
   Liu ZX, 2009, PROTEINS, V77, P823, DOI 10.1002/prot.22498
   Lockless SW, 1999, SCIENCE, V286, P295, DOI 10.1126/science.286.5438.295
   Mahalingam B, 2002, PROTEINS, V48, P107, DOI 10.1002/prot.10140
   MATTHEWS BW, 1993, ANNU REV BIOCHEM, V62, P139, DOI 10.1146/annurev.bi.62.070193.001035
   Morcos F, 2011, P NATL ACAD SCI USA, V108, PE1293, DOI 10.1073/pnas.1111471108
   Murphy KP, 1999, P 15 C UNC AI, V0, P0
   Nishimori H, 1999, STAT PHYS SPIN GLASS, V0, P0
   Olmea O, 1999, J MOL BIOL, V293, P1221, DOI 10.1006/jmbi.1999.3208
   Onuchic JN, 2004, CURR OPIN STRUC BIOL, V14, P70, DOI 10.1016/j.sbi.2004.01.009
   Onuchic JN, 1997, ANNU REV PHYS CHEM, V48, P545, DOI 10.1146/annurev.physchem.48.1.545
   PACE C N, 1975, CRITICAL REVIEWS IN BIOCHEMISTRY, V3, P1, DOI 10.3109/10409237509102551
   Pain R H, 1987, SYMP SOC EXP BIOL, V41, P21
   Pearl J, 1988, PROBABILISTIC REASON, V0, P0
   Piana S, 2002, PROTEIN SCI, V11, P2393, DOI 10.1110/ps.0206702
   Potapov V, 2009, PROTEIN ENG DES SEL, V22, P553, DOI 10.1093/protein/gzp030
   Procaccini A, 2011, PLOS ONE, V6, P0, DOI 10.1371/journal.pone.0019729
   Rhee SY, 2007, PLOS COMPUT BIOL, V3, P836, DOI 10.1371/journal.pcbi.0030087
   Rhee SY, 2003, NUCLEIC ACIDS RES, V31, P298, DOI 10.1093/nar/gkg100
   Roca M, 2007, FEBS LETT, V581, P2065, DOI 10.1016/j.febslet.2007.04.025
   Rost Burkhard, 1994, CURRENT OPINION IN BIOTECHNOLOGY, V5, P372, DOI 10.1016/0958-1669(94)90045-0
   Safi M, 2012, J CHEM INF MODEL, V52, P1529, DOI 10.1021/ci200626m
   Schneider JP, 1997, J AM CHEM SOC, V119, P5742, DOI 10.1021/ja970493g
   SHERIDAN RP, 1982, P NATL ACAD SCI-BIOL, V79, P4545, DOI 10.1073/pnas.79.15.4545
   SHOICHET BK, 1995, P NATL ACAD SCI USA, V92, P452, DOI 10.1073/pnas.92.2.452
   Sindelar CV, 1998, PROTEIN SCI, V7, P1898, DOI 10.1002/pro.5560070906
   Szeltner Z, 1996, J BIOL CHEM, V271, P5458, DOI 10.1074/jbc.271.10.5458
   Todd MJ, 2000, BIOCHEMISTRY-US, V39, P11876, DOI 10.1021/bi001013s
   Tokuriki N, 2008, PLOS COMPUT BIOL, V4, P0, DOI 10.1371/journal.pcbi.1000002
   Tokuriki N, 2009, CURR OPIN STRUC BIOL, V19, P596, DOI 10.1016/j.sbi.2009.08.003
   Weigt M, 2009, P NATL ACAD SCI USA, V106, P67, DOI 10.1073/pnas.0805923106
   Weinreich DM, 2006, SCIENCE, V312, P111, DOI 10.1126/science.1123539
   Wu TD, 2003, J VIROL, V77, P4836, DOI 10.1128/JVI.77.8.4836-4847.2003
   Xiao L, 1999, J MOL BIOL, V289, P1435, DOI 10.1006/jmbi.1999.2810
   Yedidia JS, 2005, IEEE T INFORM THEORY, V51, P2282, DOI 10.1109/TIT.2005.850085
   Yedidia JS, 2000, NIPS 13, V0, P0
   Zeldovich KB, 2007, P NATL ACAD SCI USA, V104, P16152, DOI 10.1073/pnas.0705366104
   Zhang J, 2010, P NATL ACAD SCI US, V0, P0
NR 66
TC 25
Z9 26
U1 0
U2 13
PU PUBLIC LIBRARY SCIENCE
PI SAN FRANCISCO
PA 1160 BATTERY STREET, STE 100, SAN FRANCISCO, CA 94111 USA
SN 
EI 1553-7358
J9 PLOS COMPUT BIOL
JI PLoS Comput. Biol.
PD SEP 15
PY 2012
VL 8
IS 9
BP 
EP 
DI 10.1371/journal.pcbi.1002675
PG 10
WC Biochemical Research Methods; Mathematical & Computational Biology
SC Biochemistry & Molecular Biology; Mathematical & Computational Biology
GA 016IJ
UT WOS:000309510900014
PM 22969420
DA 2024-01-16
ER

PT J
AU Pircher, M
   Diafouka, M
   Papuchon, J
   Recordon-Pinson, P
   Mahambou, DN
   Akolbout, M
   Simon, B
   Fleury, H
AF Pircher, Mathilde
   Diafouka, Merlin
   Papuchon, Jennifer
   Recordon-Pinson, Patricia
   Mahambou, Dominique Nsonde
   Akolbout, Maryse
   Simon, Bernard
   Fleury, Herve
TI Molecular Characterization of HIV Type 1 in Brazzaville, Republic of Congo, and First Data on Resistance to Antiretroviral Drugs
SO AIDS RESEARCH AND HUMAN RETROVIRUSES
LA English
DT Article
ID genetic diversity; mutations; subtypes; recombinants; prevalence; cameroon; strains; regions
AB One hundred patients have been enrolled in the CTA (ambulatory treatment center) of Brazzaville, Republic of Congo, from February to April 2011: 41 naive individuals and 59 patients at failure of first line regimen [two nucleoside reverse transcriptase inhibitors (NRTIs) plus one nonnucleoside reverse transcriptase inhibitor (NNRTI)]. Phylogenetic analysis of HIV-1 isolates allowed identification of subtypes and circulating recombinant forms (CRFs). The drug resistance mutations (DRMs) in reverse transcriptase and protease were analyzed in both subpopulations. Globally, 92 viruses were characterized, exhibiting a high diversity of HIV-1 with a majority of undetermined recombinant forms (URF) followed by CRF02_AG, CRF37_cpx, G, A1, B, D, H, and several other subtypes and CRF: F1, A2, C, CRF13_cpx, CRF11_cpx, CRF20_BG, CRF21_A2D, CRF33_01B G, CRF02_AG, CRF37_cpx, and A1. In naive patients, DRMs were observed with percentages ranging from 4% to 9% depending on drug classes. In treated patients at failure, numerous DRMs could be noted that induce actual or potential resistance to major NRTIs and NNRTIs.
C1 [Pircher, Mathilde; Papuchon, Jennifer; Recordon-Pinson, Patricia; Fleury, Herve] Univ Bordeaux 2, Virol Lab, CHU Bordeaux, 146 Rue Leo Saignat, F-33076 Bordeaux, France.
   [Pircher, Mathilde; Papuchon, Jennifer; Recordon-Pinson, Patricia; Fleury, Herve] Univ Bordeaux 2, CNRS, UMR Microbiol Fondamentale & Pathogenet 5234, F-33076 Bordeaux, France.
   [Pircher, Mathilde; Diafouka, Merlin; Mahambou, Dominique Nsonde; Akolbout, Maryse] CHU Brazzaville, Ctr Traitement Ambulatoire, Croix Rouge Francaise, Brazzaville, Rep Congo.
   [Simon, Bernard] Croix Rouge Francaise, Paris, France.
C3 CHU Bordeaux; Universite de Bordeaux; Centre National de la Recherche Scientifique (CNRS); Universite de Bordeaux
RP Fleury, H (通讯作者)，Univ Bordeaux 2, Virol Lab, CHU Bordeaux, 146 Rue Leo Saignat, F-33076 Bordeaux, France.
EM herve.fleury@viro.u-bordeaux2.fr
FU CNRS UMR, Universite de Bordeaux, Bordeaux, France
CR Bennett DE, 2009, PLOS ONE, V4, P0, DOI 10.1371/journal.pone.0004724
   Bikandou B, 2004, AIDS RES HUM RETROV, V20, P1005, DOI 10.1089/aid.2004.20.1005
   Bikandou B, 2000, AIDS RES HUM RETROV, V16, P613, DOI 10.1089/088922200308837
   Candotti D, 1999, AIDS RES HUM RETROV, V15, P309, DOI 10.1089/088922299311501
   Carr JK, 2010, RETROVIROLOGY, V7, P0, DOI 10.1186/1742-4690-7-39
   De Luca A, 2003, J INFECT DIS, V187, P1934, DOI 10.1086/375355
   Deshpande A, 2011, AIDS RES HUM RETROV, V27, P1345, DOI 10.1089/aid.2011.0066
   Djoko CF, 2011, AIDS RES HUM RETROV, V27, P323, DOI 10.1089/aid.2010.0201
   FAghokeng A, 2009, ANTIVIR THER, V14, P401
   Fere H, 2011, AIDS RES HUM RETROV, V27, P1
   Mboudjeka I, 1999, ARCH VIROL, V144, P2291, DOI 10.1007/s007050050645
   Mintsa-Ndong A, 2009, AIDS RES HUM RETROV, V25, P411, DOI 10.1089/aid.2008.0223
   Molez JF, 1998, AM J TROP MED HYG, V58, P273, DOI 10.4269/ajtmh.1998.58.273
   Niama FR, 2006, INFECT GENET EVOL, V6, P337, DOI 10.1016/j.meegid.2005.12.001
   Taniguchi Y, 2002, AIDS RES HUM RETROV, V18, P79, DOI 10.1089/088922202753394745
   Tebit DM, 2011, LANCET INFECT DIS, V11, P45, DOI 10.1016/S1473-3099(10)70186-9
NR 16
TC 9
Z9 9
U1 0
U2 4
PU MARY ANN LIEBERT, INC
PI NEW ROCHELLE
PA 140 HUGUENOT STREET, 3RD FL, NEW ROCHELLE, NY 10801 USA
SN 0889-2229
EI 1931-8405
J9 AIDS RES HUM RETROV
JI Aids Res. Hum. Retrovir.
PD DEC 15
PY 2012
VL 28
IS 12
BP 1798
EP 1802
DI 10.1089/aid.2012.0083
PG 5
WC Immunology; Infectious Diseases; Virology
SC Immunology; Infectious Diseases; Virology
GA 047FW
UT WOS:000311825000040
PM 22697883
DA 2024-01-16
ER

PT J
AU Yap, SH
   Herman, BD
   Radzio, J
   Sluis-Cremer, N
   Tachedjian, G
AF Yap, Soo Huey
   Herman, Brian D.
   Radzio, Jessica
   Sluis-Cremer, Nicolas
   Tachedjian, Gilda
TI N348I in HIV-1 Reverse Transcriptase Counteracts the Synergy Between Zidovudine and Nevirapine
SO JAIDS-JOURNAL OF ACQUIRED IMMUNE DEFICIENCY SYNDROMES
LA English
DT Article
DE HIV-1 drug resistance; reverse transcriptase inhibitors; antiretroviral therapy; N348I; connection subdomain; C-terminal domain; combination therapy; zidovudine; nevirapine
ID immunodeficiency-virus type-1; connection domain; antiretroviral therapy; h cleavage; mutations; resistance; 3'-azido-3'-deoxythymidine; phosphorolysis; combination; inhibitors
AB The efficacy of regimens that include both zidovudine and nevirapine can be explained by the synergistic interactions between these drugs. N348I in HIV-1 reverse transcriptase confers decreased susceptibility to zidovudine and nevirapine. Here, we demonstrate that N348I reverses the synergistic inhibition of HIV-1 by zidovudine and nevirapine. Also, the efficiency of zidovudine-monophosphate excision in the presence of nevirapine is greater for N348I HIV-1 reverse transcriptase compared with the wild-type enzyme. These data help explain the frequent selection of N348I in regimens that contain zidovudine and nevirapine, and suggest that the selection of N348I should be monitored in resource-limited settings where these drugs are routinely used.
C1 [Yap, Soo Huey; Tachedjian, Gilda] Burnet Inst, Ctr Virol, Retroviral Biol & Antivirals Lab, Melbourne, Vic 3001, Australia.
   [Yap, Soo Huey] Monash Univ, Sch Appl Sci & Engn, Churchill, Vic, Australia.
   [Herman, Brian D.; Radzio, Jessica; Sluis-Cremer, Nicolas] Univ Pittsburgh, Sch Med, Div Infect Dis, Pittsburgh, PA USA.
   [Tachedjian, Gilda] Monash Univ, Dept Microbiol, Clayton, Vic 3168, Australia.
   [Tachedjian, Gilda] Monash Univ, Dept Med, Clayton, Vic 3168, Australia.
C3 Burnet Institute; Monash University; Pennsylvania Commonwealth System of Higher Education (PCSHE); University of Pittsburgh; Monash University; Monash University
RP Tachedjian, G (通讯作者)，Burnet Inst, Ctr Virol, Retroviral Biol & Antivirals Lab, GPO Box 2284, Melbourne, Vic 3001, Australia.
EM gildat@burnet.edu.au
FU National Health and Medical Research Council of Australia (NHMRC) [543105]; NHMRC [433903, 603704]; United States National Institutes of Health [R01 AI081571]; Monash University; NIH [AI-49820-9]; Burnet Institute
CR Biondi MJ, 2010, J BIOL CHEM, V285, P26966, DOI 10.1074/jbc.M110.105775
   Brehm JH, 2012, CLIN INFECT DIS OFF, V0, P0
   Cruchaga C, 2005, BIOCHEMISTRY-US, V44, P3535, DOI 10.1021/bi048129z
   Delviks-Frankenberry KA, 2008, P NATL ACAD SCI USA, V105, P10943, DOI 10.1073/pnas.0804660105
   Ehteshami M, 2008, J BIOL CHEM, V283, P22222, DOI 10.1074/jbc.M803521200
   Keiser O, 2008, TROP MED INT HEALTH, V13, P870, DOI 10.1111/j.1365-3156.2008.02078.x
   LARDER BA, 1992, ANTIMICROB AGENTS CH, V36, P2664, DOI 10.1128/AAC.36.12.2664
   McCormick AL, 2011, ANTIMICROB AGENTS CH, V55, P1806, DOI 10.1128/AAC.01197-10
   Odriozola L, 2003, J BIOL CHEM, V278, P42710, DOI 10.1074/jbc.M212673200
   Price H, 2010, ANTIVIR THER, V15, P203, DOI 10.3851/IMP1511
   Radzio J, 2008, MOL PHARMACOL, V73, P601, DOI 10.1124/mol.107.038596
   Radzio J, 2010, AIDS, V24, P659, DOI 10.1097/QAD.0b013e328336781d
   Richman D, 1900, V35, V0, P305
   Sluis-Cremer N, 2010, AIDS, V24, P317, DOI 10.1097/QAD.0b013e3283315697
   Tyssen D, 2010, PLOS ONE, V5, P0, DOI 10.1371/journal.pone.0012309
   von Wyl V, 2010, CLIN INFECT DIS, V51, P620, DOI 10.1086/655764
   Walensky RP, 2010, PLOS MED, V7, P0, DOI 10.1371/journal.pmed.1000382
   WHO, 2010, ANTIRETROVIRAL THERAPY FOR HIV INFECTION IN ADULTS AND ADOLESCENTS: RECOMMENDATIONS FOR A PUBLIC HEALTH APPROACH, V0, P0
   Yap SH, 2007, PLOS MED, V4, P1887, DOI 10.1371/journal.pmed.0040335
NR 19
TC 5
Z9 5
U1 0
U2 4
PU LIPPINCOTT WILLIAMS & WILKINS
PI PHILADELPHIA
PA 530 WALNUT ST, PHILADELPHIA, PA 19106-3621 USA
SN 1525-4135
EI 
J9 JAIDS-J ACQ IMM DEF
JI JAIDS
PD OCT 1
PY 2012
VL 61
IS 2
BP 153
EP 157
DI 10.1097/QAI.0b013e3182657990
PG 5
WC Immunology; Infectious Diseases
SC Immunology; Infectious Diseases
GA 012EQ
UT WOS:000309218700011
PM 22743599
DA 2024-01-16
ER

PT J
AU Dunford, L
   Carr, MJ
   Dean, J
   Nguyen, LT
   Thu, HTT
   Nguyen, BT
   Connell, J
   Coughlan, S
   Nguyen, HT
   Hall, WW
   Lan, ANT
AF Dunford, Linda
   Carr, Michael J.
   Dean, Jonathan
   Linh Thuy Nguyen
   Thu Hong Ta Thi
   Binh Thanh Nguyen
   Connell, Jeff
   Coughlan, Suzie
   Hien Tran Nguyen
   Hall, William W.
   Lan Anh Nguyen Thi
TI A Multicentre Molecular Analysis of Hepatitis B and Blood-Borne Virus Coinfections in Viet Nam
SO PLOS ONE
LA English
DT Article
ID ho-chi-minh; genotype i; hepatocellular-carcinoma; core promoter; delta-virus; antiretroviral therapy; x/c recombinant; drug-resistant; disease burden; rural vietnam
AB Hepatitis B (HBV) infection is endemic in Viet Nam, with up to 8.4 million individuals estimated to be chronically infected. We describe results of a large, multicentre seroepidemiological and molecular study of the prevalence of HBV infection and blood-borne viral coinfections in Viet Nam. Individuals with varying risk factors for infection (n = 8654) were recruited from five centres; Ha Noi, Hai Phong, Da Nang, Khanh Hoa and Can Tho. A mean prevalence rate of 10.7% was observed and levels of HBsAg were significantly higher in injecting drug users (IDUs) (17.4%, n = 174/1000) and dialysis patients (14.3%, n = 82/575) than in lower-risk groups (9.4%; p<0.001). Coinfection with HIV was seen in 28% of HBV-infected IDUs (n = 49/174) and 15.2% of commercial sex workers (CSWs; n = 15/99). HCV infection was present in 89.8% of the HBV-HIV coinfected IDUs (n = 44/49) and 40% of HBV-HIV coinfected CSWs (n = 16/40). Anti-HDV was detected in 10.7% (n = 34/318) of HBsAg positive individuals. Phylogenetic analysis of HBV S gene (n = 187) showed a predominance of genotype B4 (82.6%); genotypes C1 (14.6%), B2 (2.7%) and C5 (0.5%) were also identified. The precore mutation G1896A was identified in 35% of all specimens, and was more frequently observed in genotype B (41%) than genotype C (3%; p<0.0001). In the immunodominant 'a' region of the surface gene, point mutations were identified in 31% (n = 58/187) of sequences, and 2.2% (n = 4/187) and 5.3% (n = 10/187) specimens contained the major vaccine escape mutations G145A/R and P120L/Q/S/T, respectively. 368 HBsAg positive individuals were genotyped for the IL28B SNP rs12979860 and no significant association between the IL28B SNP and clearance of HBsAg, HBV viral load or HBeAg was observed. This study confirms the high prevalence of HBV infection in Viet Nam and also highlights the significant levels of blood-borne virus coinfections, which have important implications for hepatitis-related morbidity and development of effective management strategies.
C1 [Dunford, Linda; Carr, Michael J.; Dean, Jonathan; Linh Thuy Nguyen; Thu Hong Ta Thi; Binh Thanh Nguyen; Connell, Jeff; Coughlan, Suzie; Hien Tran Nguyen; Hall, William W.; Lan Anh Nguyen Thi] Ireland Viet Nam Blood Borne Virus Initiat IVVI, Dublin, Ireland.
   [Dunford, Linda; Carr, Michael J.; Dean, Jonathan; Linh Thuy Nguyen; Thu Hong Ta Thi; Binh Thanh Nguyen; Connell, Jeff; Coughlan, Suzie; Hien Tran Nguyen; Hall, William W.; Lan Anh Nguyen Thi] Ireland Viet Nam Blood Borne Virus Initiat IVVI, Hanoi, Vietnam.
   [Dunford, Linda; Carr, Michael J.; Dean, Jonathan; Connell, Jeff; Coughlan, Suzie; Hall, William W.] Univ Coll Dublin, Natl Virus Reference Lab, Dublin 2, Ireland.
   [Linh Thuy Nguyen; Thu Hong Ta Thi; Binh Thanh Nguyen; Hien Tran Nguyen; Lan Anh Nguyen Thi] Natl Inst Hyg & Epidemiol, Lab Mol Diagnost, Hanoi, Vietnam.
C3 University College Dublin; National Institute of Hygiene & Epidemiology (NIHE)
RP Dunford, L (通讯作者)，Ireland Viet Nam Blood Borne Virus Initiat IVVI, Dublin, Ireland.
EM william.hall@ucd.ie; lananh_2003@yahoo.com
FU Irish Aid; government of Ireland's programme of assistance to developing countries; Atlantic Philanthropies; IVVI
CR Abbas Z, 2010, WORLD J GASTROENTERO, V16, P554, DOI 10.3748/wjg.v16.i5.554
   Alter MJ, 2006, J HEPATOL, V44, PS6, DOI 10.1016/j.jhep.2005.11.004
   Alter MJ, 2003, J HEPATOL, V39, PS64, DOI 10.1016/S0168-8278(03)00141-7
   [Anonymous], 2009, WKLY EPIDEMIOL REC, V84, P405
   Arankalle VA, 2010, J VIRAL HEPATITIS, V17, P501, DOI 10.1111/j.1365-2893.2009.01206.x
   Ballard A L, 1999, COMMUN DIS PUBLIC HEALTH, V2, P178
   Burland T G, 2000, METHODS MOL BIOL, V132, P71
   Chun HM, 2012, J INFECT DIS, V205, P185, DOI 10.1093/infdis/jir720
   Colson P, 2009, J CLIN VIROL, V45, P165, DOI 10.1016/j.jcv.2009.03.007
   Cross TJS, 2008, J MED VIROL, V80, P277, DOI 10.1002/jmv.21078
   Cuong HN, 2011, J MED VIROL, V83, P399, DOI 10.1002/jmv.21978
   Dean J, 2011, AIDS RES HUM RETROV, V27, P797, DOI 10.1089/aid.2011.0013
   Fang ZL, 2011, J GEN VIROL, V92, P402, DOI 10.1099/vir.0.026666-0
   Farci P, 2003, J HEPATOL, V39, PS212, DOI 10.1016/S0168-8278(03)00331-3
   Garson JA, 2005, J VIROL METHODS, V126, P207, DOI 10.1016/j.jviromet.2005.03.001
   Ge DL, 2009, NATURE, V461, P399, DOI 10.1038/nature08309
   GUNTHER S, 1995, J VIROL, V69, P5437
   Hall TA, 1999, NUCL ACIDS S SER, V41, P91
   Hannoun C, 2000, J GEN VIROL, V81, P2267, DOI 10.1099/0022-1317-81-9-2267
   Hipgrave DB, 2003, AM J TROP MED HYG, V69, P288, DOI 10.4269/ajtmh.2003.69.288
   Hughes SA, 2011, LANCET, V378, P73, DOI 10.1016/S0140-6736(10)61931-9
   Huy TTT, 2008, J VIROL, V82, P5657, DOI 10.1128/JVI.02556-07
   Huy TTT, 2004, J MED VIROL, V74, P228, DOI 10.1002/jmv.20175
   Kakumu S, 1998, J MED VIROL, V54, P243, DOI 10.1002/(SICI)1096-9071(199804)54:4&lt;243::AID-JMV2&gt;3.0.CO;2-4
   KATELARIS PH, 1995, T ROY SOC TROP MED H, V89, P487, DOI 10.1016/0035-9203(95)90077-2
   Kurbanov F, 2008, J VIROL, V82, P8241, DOI 10.1128/JVI.00793-08
   Lampertico P, 2012, HEPATOLOGY, V0, P0
   Lavanchy D, 2004, J VIRAL HEPATITIS, V11, P97, DOI 10.1046/j.1365-2893.2003.00487.x
   Lewden C, 2005, INT J EPIDEMIOL, V34, P121, DOI 10.1093/ije/dyh307
   Li JH, 2010, HEPATOLOGY, V51, P1904, DOI 10.1002/hep.23592
   Li WY, 2011, LIVER INT, V31, P1118, DOI 10.1111/j.1478-3231.2011.02507.x
   Lin CL, 2011, J GASTROEN HEPATOL, V26, P123, DOI 10.1111/j.1440-1746.2010.06541.x
   Liu WC, 2007, VIRUS RES, V129, P212, DOI 10.1016/j.virusres.2007.07.016
   Locarnini SA, 2010, ANTIVIR THER, V15, P451, DOI 10.3851/IMP1499
   Martin MP, 2010, J INFECT DIS, V202, P1749, DOI 10.1086/657146
   Matthews GV, 2011, AIDS, V25, P1727, DOI 10.1097/QAD.0b013e328349bbf3
   Matthews GV, 2006, AIDS, V20, P863, DOI 10.1097/01.aids.0000218550.85081.59
   Mumtaz K, 2011, VIROL J, V8, P0, DOI 10.1186/1743-422X-8-312
   NAKATA S, 1994, J GASTROEN HEPATOL, V9, P416, DOI 10.1111/j.1440-1746.1994.tb01265.x
   Nguyen LH, 2009, HEPATOLOGY INT, V0, P0
   Nguyen VTT, 2008, LIVER INT, V28, P525, DOI 10.1111/j.1478-3231.2007.01646.x
   Nguyen VTT, 2007, J GASTROEN HEPATOL, V22, P2093, DOI 10.1111/j.1440-1746.2007.05010.x
   Olinger CM, 2008, EMERG INFECT DIS, V14, P1777, DOI 10.3201/eid1411.080437
   Osiowy C, 2010, J MED VIROL, V82, P942, DOI 10.1002/jmv.21758
   Palella FJ, 2006, JAIDS-J ACQ IMM DEF, V43, P27, DOI 10.1097/01.qai.0000233310.90484.16
   Peters PJ, 2012, J INFECT DIS, V205, P166, DOI 10.1093/infdis/jir728
   Phung TBT, 2010, J MED VIROL, V82, P1327, DOI 10.1002/jmv.21775
   Qu LS, 2011, HEPATOL RES, V41, P54, DOI 10.1111/j.1872-034X.2010.00732.x
   Rauch A, 2010, GASTROENTEROLOGY, V138, P1338, DOI 10.1053/j.gastro.2009.12.056
   Rizzetto M, 2009, J HEPATOL, V50, P1043, DOI 10.1016/j.jhep.2009.01.004
   Saulnier P, 2003, J VIROL METHODS, V114, P55, DOI 10.1016/j.jviromet.2003.08.012
   Schaefer S, 2007, WORLD J GASTROENTERO, V13, P14, DOI 10.3748/wjg.v13.i1.14
   SONG P, 1994, CLIN DIAGN LAB IMMUN, V1, P413, DOI 10.1128/CDLI.1.4.413-418.1994
   Sonneveld MJ, 2012, GASTROENTEROLOGY, V142, P513, DOI 10.1053/j.gastro.2011.11.025
   Sung JJY, 2008, J VIROL, V82, P3604, DOI 10.1128/JVI.01197-07
   Suppiah V, 2009, NAT GENET, V41, P1100, DOI 10.1038/ng.447
   Swofford D, 2002, PAUP PHYLOGENETIC AN, V0, P0
   Takahashi K, 1998, ARCH VIROL, V143, P2313, DOI 10.1007/s007050050463
   Tanaka Y, 2009, NAT GENET, V41, P1105, DOI 10.1038/ng.449
   Tatematsu K, 2009, J VIROL, V83, P10538, DOI 10.1128/JVI.00462-09
   Thai HD, 2009, ASIAN PAC J CANCER P, V10, P97
   Thompson Julie D, 2002, CURR PROTOC BIOINFORMATICS, VChapter 2, P0, DOI 10.1002/0471250953.bi0203s00
   Thuy LTT, 2005, J MED VIROL, V76, P161, DOI 10.1002/jmv.20337
   Tran HTT, 2003, HEPATOL RES, V26, P275, DOI 10.1016/S1386-6346(03)00166-9
   Truong BX, 2007, J MED VIROL, V79, P1293, DOI 10.1002/jmv.20934
   Truong BX, 2007, INT J MOL MED, V19, P293
   UNAIDS, 2010, UN GEN ASS M HAN 4 C, V0, P0
   VANBE T, 1993, T ROY SOC TROP MED H, V87, P262, DOI 10.1016/0035-9203(93)90118-A
   Xin D, 2003, JPN J INFECT DIS, V56, P19
   Yu H, 2010, PLOS ONE, V5, P0, DOI 10.1371/journal.pone.0009297
   Yuen MF, 2011, J GASTROEN HEPATOL, V26, P138, DOI 10.1111/j.1440-1746.2010.06545.x
   Zachou K, 2010, LIVER INT, V30, P430, DOI 10.1111/j.1478-3231.2009.02140.x
   Zhou YH, 2011, PLOS ONE, V6, P0, DOI 10.1371/journal.pone.0016349
   Zhu Y, 2010, CANCER EPIDEM BIOMAR, V19, P2623, DOI 10.1158/1055-9965.EPI-10-0469
NR 74
TC 44
Z9 47
U1 0
U2 1
PU PUBLIC LIBRARY SCIENCE
PI SAN FRANCISCO
PA 1160 BATTERY STREET, STE 100, SAN FRANCISCO, CA 94111 USA
SN 1932-6203
EI 
J9 PLOS ONE
JI PLoS One
PD JUN 13
PY 2012
VL 7
IS 6
BP 
EP 
DI 10.1371/journal.pone.0039027
PG 11
WC Multidisciplinary Sciences
SC Science & Technology - Other Topics
GA 959UV
UT WOS:000305341900076
PM 22720022
DA 2024-01-16
ER

PT J
AU Ajoge, HO
   Gordon, ML
   Ibrahim, S
   Shittu, OS
   Ndung'u, T
   Olonitola, SO
AF Ajoge, Hannah O.
   Gordon, Michelle L.
   Ibrahim, Sani
   Shittu, Oladapo S.
   Ndung'u, Thumbi
   Olonitola, Stephen O.
TI Drug Resistance Pattern of HIV Type 1 Isolates Sampled in 2007 from Therapy-Naive Pregnant Women in North-Central Nigeria
SO AIDS RESEARCH AND HUMAN RETROVIRUSES
LA English
DT Article
ID reverse-transcriptase; protease; susceptibility; polymorphisms; inhibitor
AB In Nigeria, the country with the second largest number of HIV-1-infected people globally, antiretroviral therapy rollout is now widespread with an increasing number of individuals and communities benefitting. However, the drug resistance profile of patients initiating or failing on antiretroviral therapy is not well characterized. Here we studied the molecular variability of the protease and reverse transcriptase region of isolates from therapy-naive pregnant women in North-Central Nigeria (one of the geopolitical zones with the highest prevalence of HIV in Nigeria) to identify baseline mutations with potential drug resistance implications. We observed the predominance of CRF02_AG and subtype G in the North-Central Nigerian epidemic and the presence of both primary and secondary drug resistance mutations. Contrary to observation from other geopolitical zones, a decreased frequency of reverse transcriptase mutations/polymorphisms was observed, thus suggesting regional differences in level of transmitted drug resistance that require more study.
C1 [Ajoge, Hannah O.; Gordon, Michelle L.; Ndung'u, Thumbi] Univ KwaZulu Natal, Nelson R Mandela Sch Med, Doris Duke Med Res Inst, HIV Pathogenesis Programme, ZA-4001 Durban, South Africa.
   [Ajoge, Hannah O.; Olonitola, Stephen O.] Ahmadu Bello Univ, Dept Microbiol, Zaria, Nigeria.
   [Ibrahim, Sani] Ahmadu Bello Univ, Dept Biochem, Zaria, Nigeria.
   [Shittu, Oladapo S.] Ahmadu Bello Univ, Ahmadu Bello Univ Teaching Hosp, Dept Gyneacol & Obstet, Zaria, Nigeria.
C3 University of Kwazulu Natal; Ahmadu Bello University; Ahmadu Bello University; Ahmadu Bello University
RP Ndung'u, T (通讯作者)，Univ KwaZulu Natal, Nelson R Mandela Sch Med, Doris Duke Med Res Inst, HIV Pathogenesis Programme, ZA-4001 Durban, South Africa.
EM ndungu@ukzn.ac.za
FU Third World Organization for Women in Science (TWOWS); Hasso Plattner Foundation; South African Research Chair in Systems Biology of HIV/AIDS
CR Abimiku AG, 2010, AM J CLIN PATHOL, V134, P541, DOI 10.1309/AJCP5RP4QWEQLUZR
   Agwale SM, 2006, AIDS RES HUM RETROV, V22, P22, DOI 10.1089/aid.2006.22.22
   Ajoge HO, 2011, PLOS ONE, V6, P0, DOI 10.1371/journal.pone.0017865
   [Anonymous], 2009, TECH REP TECH REP 2, V0, P0
   Chan Philip A, 2009, HIV THERAPY, V3, P447, DOI 10.2217/HIV.09.30
   de Mendoza C, 2007, EXPERT OPIN PHARMACO, V8, P839, DOI 10.1517/14656566.8.6.839
   de Meyer S, 2008, AIDS RES HUM RETROV, V24, P379, DOI 10.1089/aid.2007.0173
   Fleury HJ, 2006, AIDS RES HUM RETROV, V22, P357, DOI 10.1089/aid.2006.22.357
   Holguín A, 2004, J CLIN VIROL, V31, P215, DOI 10.1016/j.jcv.2004.03.015
   Oelrichs RB, 1998, AIDS RES HUM RETROV, V14, P1495, DOI 10.1089/aid.1998.14.1495
   Ojesina AI, 2006, AIDS RES HUM RETROV, V22, P770, DOI 10.1089/aid.2006.22.770
   Reuman EC, 2010, J ANTIMICROB CHEMOTH, V65, P1477, DOI 10.1093/jac/dkq140
   Singh A, 2009, VIROLOGY, V393, P56, DOI 10.1016/j.virol.2009.07.021
   Soares EA, 2009, J ANTIMICROB CHEMOTH, V64, P938, DOI 10.1093/jac/dkp315
   Turner D, 2004, ANTIMICROB AGENTS CH, V48, P2993, DOI 10.1128/AAC.48.8.2993-2998.2004
NR 15
TC 15
Z9 16
U1 0
U2 0
PU MARY ANN LIEBERT, INC
PI NEW ROCHELLE
PA 140 HUGUENOT STREET, 3RD FL, NEW ROCHELLE, NY 10801 USA
SN 0889-2229
EI 1931-8405
J9 AIDS RES HUM RETROV
JI Aids Res. Hum. Retrovir.
PD JAN 15
PY 2012
VL 28
IS 1
BP 115
EP 118
DI 10.1089/aid.2011.0115
PG 4
WC Immunology; Infectious Diseases; Virology
SC Immunology; Infectious Diseases; Virology
GA 876WB
UT WOS:000299137300014
PM 21568761
DA 2024-01-16
ER

PT J
AU Galluzzo, C
   Liotta, G
   Andreotti, M
   Luhanga, R
   Jere, H
   Mancinelli, S
   Maulidi, M
   Sagno, JB
   Pirillo, M
   Erba, F
   Amici, R
   Ceffa, S
   Marazzi, MC
   Vella, S
   Palombi, L
   Giuliano, M
AF Galluzzo, Clementina
   Liotta, Giuseppe
   Andreotti, Mauro
   Luhanga, Richard
   Jere, Haswell
   Mancinelli, Sandro
   Maulidi, Martin
   Sagno, Jean-Baptiste
   Pirillo, Maria
   Erba, Fulvio
   Amici, Roberta
   Ceffa, Susanna
   Marazzi, Maria Cristina
   Vella, Stefano
   Palombi, Leonardo
   Giuliano, Marina
TI Emergence of lamivudine resistance hepatitis B virus mutations in pregnant women infected with HBV and HIV receiving antiretroviral prophylaxis for the prevention of mother-to-infant transmission in Malawi
SO JOURNAL OF MEDICAL VIROLOGY
LA English
DT Article
DE HIV; HBV; drug resistance; lamivudine; Africa
ID human-immunodeficiency-virus; coinfected patients; therapy; individuals
AB HIV/HBV co-infection is highly prevalent in sub-Saharan Africa. The aim of this study was to determine if the use of triple combination lamivudine-containing prophylaxis for the prevention of mother-to-infant HIV transmission was associated with the emergence of lamivudine HBV mutations. The study included 21 pregnant co-infected women in Malawi who received either zidovudine or stavudine plus lamivudine and nevirapine from week 25 of gestation until 6 months after delivery or indefinitely if they met the criteria for treatment (CD4+ <350/mm3). HBV-DNA was determined using the Roche COBAS assay. Resistance mutations were assessed by the Trugene assay (Siemens Diagnostics). At baseline 33% of the women were HBeAg positive and had HBV-DNA?>?104?IU/ml. Median CD4 count was 237?cells/mm3 and median HIV-RNA was 3.8?log10?copies/ml. After a median of 259 days of treatment, HBV-DNA was detectable in 9 out of 21 patients (42.8%). In three cases the HBV-DNA level was >104?IU/ml. Resistance mutations (M204I in five cases and L180M?+?M204I/V in one case) were present in 6 (28.6%) patients. Women with a resistant virus had significantly higher baseline HBV-DNA levels than those not developing resistance (1.1?x?107?IU/ml vs. 20.8?IU/ml, P?=?0.022). Levels of ALT and AST were higher in women with resistant viruses compared to those retaining a wild-type virus. A high rate of lamivudine resistance was seen in this cohort of pregnant women. Follow-up of these patients will clarify if the presence of resistance has a significant impact on liver disease. J. Med. Virol. 84:15531557, 2012. (c) 2012 Wiley Periodicals, Inc.
C1 [Galluzzo, Clementina; Andreotti, Mauro; Pirillo, Maria; Amici, Roberta; Vella, Stefano; Giuliano, Marina] Ist Super Sanita, Dept Therapeut Res & Med Evaluat, I-00161 Rome, Italy.
   [Liotta, Giuseppe; Mancinelli, Sandro; Erba, Fulvio; Palombi, Leonardo] Univ Roma Tor Vergata, Dept Publ Hlth, Rome, Italy.
   [Liotta, Giuseppe; Mancinelli, Sandro; Erba, Fulvio; Ceffa, Susanna; Marazzi, Maria Cristina; Palombi, Leonardo] Community S Egidio, DREAM Program, Rome, Italy.
   [Luhanga, Richard; Jere, Haswell; Sagno, Jean-Baptiste] Community S Egidio, DREAM Program, Blantyre, Malawi.
   [Maulidi, Martin] Community S Egidio, DREAM Program, Lilongwe, Malawi.
   [Marazzi, Maria Cristina] LUMSA Univ, Rome, Italy.
C3 Istituto Superiore di Sanita (ISS); University of Rome Tor Vergata; Universita LUMSA
RP Giuliano, M (通讯作者)，Ist Super Sanita, Dept Therapeut Res & Med Evaluat, Viale Regina Elena 299, I-00161 Rome, Italy.
EM marina.giuliano@iss.it
FU Istituto Superiore di Sanita, Rome, Italy [528c/28c7]
CR Benhamou Y, 1999, HEPATOLOGY, V30, P1302, DOI 10.1002/hep.510300525
   Cooley L, 2003, AIDS, V17, P1649, DOI 10.1097/00002030-200307250-00009
   Dore GJ, 2010, AIDS, V24, P857, DOI 10.1097/QAD.0b013e328334bddb
   Hoffmann CJ, 2008, CLIN INFECT DIS, V47, P1479, DOI 10.1086/593104
   Idoko J, 2009, CLIN INFECT DIS, V49, P1268, DOI 10.1086/605675
   Kobayashi S, 2001, J HEPATOL, V37, P259
   Liu Y, 2011, J VIRAL HEPATITIS, V18, Pe29, DOI 10.1111/j.1365-2893.2010.01360.x
   Lok ASF, 2003, GASTROENTEROLOGY, V125, P1714, DOI 10.1053/j.gastro.2003.09.033
   Matthews GV, 2006, AIDS, V20, P863, DOI 10.1097/01.aids.0000218550.85081.59
   Mendes-Correa MC, 2010, J MED VIROL, V82, P1481, DOI 10.1002/jmv.21845
   Modi AA, 2007, AIDS REV, V9, P25
   Ramos B, 2007, JAIDS-J ACQ IMM DEF, V44, P557, DOI 10.1097/QAI.0b013e3180314b46
   Selabe SG, 2007, J MED VIROL, V79, P1650, DOI 10.1002/jmv.20974
   Soriano V, 2008, CLIN INFECT DIS, V47, P1486, DOI 10.1086/593105
   Sugauchi F, 2003, J MED VIROL, V69, P33, DOI 10.1002/jmv.10265
   Svicher V, 2010, DIGEST LIVER DIS, V42, P902, DOI 10.1016/j.dld.2010.04.017
   Weber R, 2006, ARCH INTERN MED, V166, P1632, DOI 10.1001/archinte.166.15.1632
   WHO, 2010, ANTIRETROVIRAL THERAPY FOR HIV INFECTION IN ADULTS AND ADOLESCENTS: RECOMMENDATIONS FOR A PUBLIC HEALTH APPROACH, V0, P0
NR 19
TC 8
Z9 9
U1 0
U2 10
PU WILEY-BLACKWELL
PI HOBOKEN
PA 111 RIVER ST, HOBOKEN 07030-5774, NJ USA
SN 0146-6615
EI 
J9 J MED VIROL
JI J. Med. Virol.
PD OCT 15
PY 2012
VL 84
IS 10
BP 1553
EP 1557
DI 10.1002/jmv.23365
PG 5
WC Virology
SC Virology
GA 996QF
UT WOS:000308106500008
PM 22930502
DA 2024-01-16
ER

PT J
AU Manasa, J
   Katzenstein, D
   Cassol, S
   Newell, ML
   de Oliveira, T
AF Manasa, Justen
   Katzenstein, David
   Cassol, Sharon
   Newell, Marie-Louise
   de Oliveira, Tulio
TI Primary Drug Resistance in South Africa: Data from 10 Years of Surveys
SO AIDS RESEARCH AND HUMAN RETROVIRUSES
LA English
DT Article
ID immunodeficiency-virus type-1; single-dose nevirapine; high hiv prevalence; sub-saharan africa; antiretroviral therapy; subtype-c; pregnant-women; cohort profile; naive patients; north-america
AB HIV-1 transmitted drug resistance (TDR) could reverse the gains of antiretroviral rollout. To ensure that current first-line therapies remain effective, TDR levels in recently infected treatment-naive patients need to be monitored. A literature review and data mining exercise was carried out to determine the temporal trends in TDR in South Africa. In addition, 72 sequences from seroconvertors identified from Africa Centre's 2010 HIV surveillance round were also examined for TDR. Publicly available data on TDR were retrieved from GenBank, curated in RegaDB, and analyzed using the Calibrated Population Resistance Program. There was no evidence of TDR from the 2010 rural KwaZulu Natal samples. Ten datasets with a total of 1618 sequences collected between 2000 and 2010 were pooled to provide a temporal analysis of TDR. The year with the highest TDR rate was 2002 [6.67%, 95% confidence interval (CI): 3.09-13.79%; n = 6/90]. After 2002, TDR levels returned to <5% (WHO low-level threshold) and showed no statistically significant increase in the interval between 2002 and 2010. The most common mutations were associated with NNRTI resistance, K103N, followed by Y181C and Y188C/L. Five sequences had multiple resistance mutations associated with NNRTI resistance. There is no evidence of TDR in rural KwaZulu-Natal. TDR levels in South Africa have remained low following a downward trend since 2003. Continuous vigilance in monitoring of TDR is needed as more patients are initiated and maintained onto antiretroviral therapy.
C1 [Manasa, Justen; Newell, Marie-Louise; de Oliveira, Tulio] Univ KwaZulu Natal, Coll Hlth Sci, Nelson Mandela Sch Med, Africa Ctr Hlth & Populat Studies,Doris Duke Med, Durban, South Africa.
   [Katzenstein, David] Stanford Univ, Med Ctr, Div Infect Dis, Stanford, CA 94305 USA.
   [Cassol, Sharon] Univ Pretoria, Dept Immunol, ZA-0002 Pretoria, South Africa.
C3 University of Kwazulu Natal; Stanford University; University of Pretoria
RP de Oliveira, T (通讯作者)，Univ KwaZulu Natal, Coll Hlth Sci, Nelson Mandela Sch Med, Africa Ctr Hlth & Populat Studies,Doris Duke Med, 1st Floor Room 135,719 Umbilo Rd, Durban, South Africa.
EM tdeoliveira@africacentre.ac.za
FU Wellcome Trust [082384/Z/07/Z]; European Union [SANTE 2007 147-790]; US Centre for Diseases Control via CAPRISA; Swiss South African Joint Research Programme (SSJRP)
CR Bärnighausen T, 2009, AIDS RES HUM RETROV, V25, P405, DOI 10.1089/aid.2008.0211
   Barbour JD, 2004, AIDS, V18, P1683, DOI 10.1097/01.aids.0000131391.91468.ff
   Barnighausen T, 2008, AIDS, V22, P139, DOI 10.1097/QAD.0b013e3282f2ef43
   Bennett DE, 2008, ANTIVIR THER S, V13, P12
   Bennett DE, 2008, ANTIVIR THER, V13, P1
   Bessong PO, 2006, AIDS RES HUM RETROV, V22, P1306, DOI 10.1089/aid.2006.22.1306
   Bessong PO, 2005, AIDS RES HUM RETROV, V21, P103, DOI 10.1089/aid.2005.21.103
   Cane P, 2005, BMJ-BRIT MED J, V331, P1368, DOI 10.1136/bmj.38665.534595.55
   de Oliveira T, 2005, BIOINFORMATICS, V21, P3797, DOI 10.1093/bioinformatics/bti607
   de Oliveira T, 2010, NATURE, V464, P673, DOI 10.1038/464673c
   Drummond AJ, 2010, GENEIOUS 5 1, V5, P1
   El-Khatib Z, 2011, PLOS ONE, V6, P0, DOI 10.1371/journal.pone.0017518
   Eshleman SH, 2001, AIDS, V15, P1951, DOI 10.1097/00002030-200110190-00006
   Ghosn J, 2006, AIDS, V20, P159, DOI 10.1097/01.aids.0000199820.47703.a0
   Gifford RJ, 2009, BIOINFORMATICS, V25, P1197, DOI 10.1093/bioinformatics/btp134
   Gordon M, 2003, J VIROL, V77, P2587, DOI 10.1128/JVI.77.4.2587-2599.2003
   Grant RM, 2002, JAMA-J AM MED ASSOC, V288, P181, DOI 10.1001/jama.288.2.181
   Guindon S, 2003, SYST BIOL, V52, P696, DOI 10.1080/10635150390235520
   Hamers RL, 2011, LANCET INFECT DIS, V11, P750, DOI 10.1016/S1473-3099(11)70149-9
   Hamers RL, 2010, JAIDS-J ACQ IMM DEF, V55, P95, DOI 10.1097/QAI.0b013e3181e544e0
   Houlihan CF, 2011, INT J EPIDEMIOL, V40, P318, DOI 10.1093/ije/dyp402
   Huang KHG, 2009, ANTIVIR THER, V14, P975, DOI 10.3851/IMP1416
   Hurt CB, 2009, ANTIVIR THER, V14, P673
   Jacobs GB, 2008, AIDS RES HUM RETROV, V24, P1009, DOI 10.1089/aid.2008.0028
   Alcantara LCJ, 2009, NUCLEIC ACIDS RES, V37, PW634, DOI 10.1093/nar/gkp455
   Little SJ, 2002, NEW ENGL J MED, V347, P385, DOI 10.1056/NEJMoa013552
   Little SJ, 2004, 11 C RETR OPP INF SA, V0, P0
   Little SJ, 2008, J VIROL, V82, P5510, DOI 10.1128/JVI.02579-07
   Loubser S, 2006, AIDS, V20, P995, DOI 10.1097/01.aids.0000222071.60620.1d
   Matthews PC, 2008, J VIROL, V82, P8548, DOI 10.1128/JVI.00580-08
   Mills EJ, 2006, PLOS MED, V3, P2039, DOI 10.1371/journal.pmed.0030438
   Mills EJ, 2006, JAMA-J AM MED ASSOC, V296, P679, DOI 10.1001/jama.296.6.679
   Myatt M, 2008, ANTIVIR THER, V13, P37
   Oette M, 2006, JAIDS-J ACQ IMM DEF, V41, P573, DOI 10.1097/01.qai.0000214805.52723.c1
   Palmer S, 2006, P NATL ACAD SCI USA, V103, P7094, DOI 10.1073/pnas.0602033103
   Parboosing R, 2011, J MED VIROL, V83, P1508, DOI 10.1002/jmv.22143
   Parekh BS, 2002, AIDS RES HUM RETROV, V18, P295, DOI 10.1089/088922202753472874
   Pillay C, 2002, AIDS RES HUM RETROV, V18, P605, DOI 10.1089/088922202753747950
   Pillay D, 2004, ANTIVIR THER, V9, P695
   Pillay V, 2008, ANTIVIR THER, V13, P101
   Popp D, 2002, AIDS, V16, P676, DOI 10.1097/00002030-200203080-00025
   Porter K, 2001, BRIT MED J, V322, P1087, DOI 10.1136/bmj.322.7294.1087
   Price MA, 2011, AIDS RES HUM RETROV, V27, P5, DOI 10.1089/aid.2010.0030
   Sagir A, 2007, J ANTIMICROB CHEMOTH, V60, P843, DOI 10.1093/jac/dkm274
   Seoighe C, 2007, MOL BIOL EVOL, V24, P1025, DOI 10.1093/molbev/msm021
   Stevens W, 2004, BMJ-BRIT MED J, V328, P280, DOI 10.1136/bmj.328.7434.280
   Tanser F, 2008, INT J EPIDEMIOL, V37, P956, DOI 10.1093/ije/dym211
   Tanser F, 2009, INT J EPIDEMIOL, V38, P1008, DOI 10.1093/ije/dyp148
   Trotta MP, 2002, JAIDS, V31, PS128, DOI 10.1097/00126334-200212153-00008
   Uzochukwu BSC, 2009, HEALTH POLICY PLANN, V24, P189, DOI 10.1093/heapol/czp006
   Weinstock H, 2000, J INFECT DIS, V182, P330, DOI 10.1086/315686
   Weinstock HS, 2004, J INFECT DIS, V189, P2174, DOI 10.1086/420789
   Wensing AMJ, 2005, J INFECT DIS, V192, P958, DOI 10.1086/432916
NR 53
TC 44
Z9 48
U1 0
U2 8
PU MARY ANN LIEBERT, INC
PI NEW ROCHELLE
PA 140 HUGUENOT STREET, 3RD FL, NEW ROCHELLE, NY 10801 USA
SN 0889-2229
EI 1931-8405
J9 AIDS RES HUM RETROV
JI Aids Res. Hum. Retrovir.
PD JUN 15
PY 2012
VL 28
IS 6
BP 558
EP 565
DI 10.1089/aid.2011.0284
PG 8
WC Immunology; Infectious Diseases; Virology
SC Immunology; Infectious Diseases; Virology
GA 952GQ
UT WOS:000304780100005
PM 22251009
DA 2024-01-16
ER

PT J
AU Luebbert, J
   Tweya, H
   Phiri, S
   Chaweza, T
   Mwafilaso, J
   Hosseinipour, MC
   Ramroth, H
   Schnitzler, P
   Neuhann, F
AF Luebbert, Julia
   Tweya, Hannock
   Phiri, Sam
   Chaweza, Thom
   Mwafilaso, Johnbosco
   Hosseinipour, Mina C.
   Ramroth, Heribert
   Schnitzler, Paul
   Neuhann, Florian
TI Virological Failure and Drug Resistance in Patients on Antiretroviral Therapy After Treatment Interruption in Lilongwe, Malawi
SO CLINICAL INFECTIOUS DISEASES
LA English
DT Article
ID sub-saharan africa; fixed-dose combination; public-health approach; hiv-infected patients; follow-up; adherence; surveillance; individuals; prevalence; predictors
AB Background. Since 2004, Malawi has rapidly scaled up access to antiretroviral therapy (ART) in the national program following a public health approach with limited laboratory monitoring. We examined virological outcomes in patients with treatment interruption at 2 clinics of the Lighthouse Trust, Lilongwe, Malawi. Methods. We evaluated patients who resumed first-line ART after having at least 1 treatment interruption documented in the electronic data system in 2008-2009. Viral load (VL) was analyzed at least 2 months after resumption of ART. For VL >= 1000 copies/mL, drug-resistance genotype was characterized using the Stanford database. Results. Between June and November 2009, we enrolled 133 patients (58.7% female) with a mean age of 38.4 years. Mean duration of ART prior to treatment interruption was 14.3 months. After a minimum of 2 months following ART resumption, VL was undetectable in 81 (60.9%) patients, was 400-1000 copies/mL in 12 (9.0%) patients, and was >= 1000 copies/mL in 40 (30.1%) patients. Genotyping and drug-resistance testing were successfully performed for 36 of 40 patients, all carrying human immunodeficiency virus type 1 subtype C. Relevant mutations affecting nonnucleoside reverse transcriptase inhibitors were found in 32 of 133 (24.1%) patients and combined with relevant nucleoside reverse transcriptase mutations in 27 of 133 (20.3%) patients. Conclusions. Virological failure combined with drug resistance after resumption of first-line ART occurred in 24.1% of the patients with treatment interruption, requiring a switch to protease inhibitor-based second-line therapy. Patients with treatment interruption should receive VL assessment after resumption of ART to detect treatment failure and to reduce development and spread of drug resistance.
C1 [Luebbert, Julia; Ramroth, Heribert; Neuhann, Florian] Heidelberg Univ, Inst Publ Hlth, D-69120 Heidelberg, Germany.
   [Luebbert, Julia; Schnitzler, Paul] Heidelberg Univ, Dept Infect Dis, D-69120 Heidelberg, Germany.
   [Hosseinipour, Mina C.] Univ N Carolina Project, Lilongwe, Malawi.
   [Tweya, Hannock; Phiri, Sam; Chaweza, Thom; Mwafilaso, Johnbosco] Lighthouse Trust, Lilongwe, Malawi.
   [Tweya, Hannock] Int Union TB & Lung Dis, Paris, France.
C3 Ruprecht Karls University Heidelberg; Ruprecht Karls University Heidelberg
RP Neuhann, F (通讯作者)，Heidelberg Univ, Inst Publ Hlth, Neuenheimer Feld 365, D-69120 Heidelberg, Germany.
EM florian.neuhann@uni-heidelberg.de
FU Ministry of Health (MoH); Hector Foundation, Mannheim, Germany
CR Antinori A, 2004, ANTIVIR THER, V9, P291
   Bärnighausen T, 2011, LANCET INFECT DIS, V11, P942, DOI 10.1016/S1473-3099(11)70181-5
   Calmy A, 2007, CLIN INFECT DIS, V44, P128, DOI 10.1086/510073
   Carrieri MP, 2003, ANTIVIR THER, V8, P585
   Dagnra AY, 2011, J INT AIDS SOC, V14, P0, DOI 10.1186/1758-2652-14-30
   de Olalla PG, 2002, J ACQ IMMUN DEF SYND, V30, P105, DOI 10.1097/00042560-200205010-00014
   El-Khatib Z, 2010, AIDS, V24, P1679, DOI 10.1097/QAD.0b013e32833a097b
   Fox MP, 2010, TROP MED INT HEALTH, V15, P1, DOI 10.1111/j.1365-3156.2010.02508.x
   Gilks CF, 2006, LANCET, V368, P505, DOI 10.1016/S0140-6736(06)69158-7
   Glass TR, 2006, JAIDS-J ACQ IMM DEF, V41, P385, DOI 10.1097/01.qai.0000186371.95301.52
   Hamers RL, 2011, LANCET INFECT DIS, V11, P750, DOI 10.1016/S1473-3099(11)70149-9
   Harries AD, 2009, JAIDS-J ACQ IMM DEF, V52, PS14, DOI 10.1097/QAI.0b013e3181bbc99e
   Hedt BL, 2008, ANTIVIR THER, V13, P69
   Hosseinipour MC, 2009, AIDS, V23, P1127, DOI 10.1097/QAD.0b013e32832ac34e
   Kamoto K, 2008, ANTIVIR THER, V13, P83
   Kantor R, 2004, J CLIN VIROL, V29, P152, DOI 10.1016/S1386-6532(03)00115-X
   Keiser O, 2008, TROP MED INT HEALTH, V13, P870, DOI 10.1111/j.1365-3156.2008.02078.x
   Kiguba R, 2007, JAIDS-J ACQ IMM DEF, V45, P218, DOI 10.1097/QAI.0b013e31805d8ae3
   Maphalala G, 2008, ANTIVIR THER, V13, P95
   Nachega JB, 2007, ANN INTERN MED, V146, P564, DOI 10.7326/0003-4819-146-8-200704170-00007
   Oyugi JH, 2007, AIDS, V21, P965, DOI 10.1097/QAD.0b013e32802e6bfa
   Oyugi JH, 2004, JAIDS-J ACQ IMM DEF, V36, P1100, DOI 10.1097/00126334-200408150-00014
   Parienti JJ, 2004, CLIN INFECT DIS, V38, P1311, DOI 10.1086/383572
   Ramadhani HO, 2007, CLIN INFECT DIS, V45, P1492, DOI 10.1086/522991
   Rosen S, 2007, PLOS MED, V4, P1691, DOI 10.1371/journal.pmed.0040298
   Sungkanuparph S, 2007, CLIN INFECT DIS, V44, P447, DOI 10.1086/510745
   Tweya H, 2010, TROP MED INT HEALTH, V15, P82, DOI 10.1111/j.1365-3156.2010.02509.x
   Veenstra N, 2010, HEARD UNPLANNED ART, V0, P0
   Wadonda-Kabondo N, 2011, CLIN INFECT DIS, V0, P0
   Weigel R, 2012, AIDS, V26, P365, DOI 10.1097/QAD.0b013e32834ed814
NR 35
TC 32
Z9 36
U1 0
U2 7
PU OXFORD UNIV PRESS INC
PI CARY
PA JOURNALS DEPT, 2001 EVANS RD, CARY, NC 27513 USA
SN 1058-4838
EI 1537-6591
J9 CLIN INFECT DIS
JI Clin. Infect. Dis.
PD AUG 1
PY 2012
VL 55
IS 3
BP 441
EP 448
DI 10.1093/cid/cis438
PG 8
WC Immunology; Infectious Diseases; Microbiology
SC Immunology; Infectious Diseases; Microbiology
GA 973MN
UT WOS:000306364300022
PM 22573849
DA 2024-01-16
ER

PT J
AU Nguyen, HL
   Pitakpolrat, P
   Sirivichayakul, S
   Delaugerre, C
   Ruxrungtham, K
AF Hai Le Nguyen
   Pitakpolrat, Patrawadee
   Sirivichayakul, Sunee
   Delaugerre, Constance
   Ruxrungtham, Kiat
TI Minority HIV-1 resistant variants in recent infection and in patients who failed first-line antiretroviral therapy with no detectable resistance-associated mutations in Thailand
SO JOURNAL OF MEDICAL VIROLOGY
LA English
DT Article
DE minority drug resistance; HIV-1 subtype CRF01_AE; ARV-naive; first-line treatment failure; Thailand
ID immunodeficiency-virus type-1; drug-resistance; treatment-naive; population-dynamics; declining morbidity; allele frequency; viral variants; dna pools; nevirapine; quantitation
AB Through the Thai National AIDS Program, approximately 200,000 patients infected with HIV are on antiretroviral (ARV) therapy. Although studies have shown low prevalence of primary HIV-1 resistance transmission in Thailand and in Southeast Asia where subtype CRF01_AE is predominant, minority HIV-1 drug resistance has not been studied. Two groups of patients, whose conventional genotyping results showed no drug resistance-associated mutations, were investigated: 104 homosexual men recently infected with HIV-1, naive to ARV treatment and 22 first-line non-nucleoside reverse transcriptase inhibitor (NNRTI)-based failure patients. Pyrosequencing (PSQ) assay was developed to detect and quantify minority Y181C and M184V variants from the patients' plasma samples. The sensitivity of PSQ to detect minority Y181C and M184V variants was approximately 1%. 1/104 (0.5%) and 3/101 (3%) samples were found harboring Y181C and M184V in the group of homosexual men recently infected with HIV-1. In patients with first-line treatment failure, one had a minority M184V mutation (4.5%). The prevalence of Y181C and M184V minority variants in homosexual men recently infected and naive to treatment was low in Thailand. Systematic monitoring of primary resistance transmission in Thailand and this region is essential to guide whether genotypic resistance test is required prior to commencing the first-line highly active antiretroviral therapy (HAART). J. Med. Virol. 84:713720, 2012. (C) 2012 Wiley Periodicals, Inc.
C1 [Hai Le Nguyen; Pitakpolrat, Patrawadee; Sirivichayakul, Sunee; Ruxrungtham, Kiat] Chulalongkorn Univ, Fac Med, Dept Med, Bangkok 10330, Thailand.
   [Hai Le Nguyen; Pitakpolrat, Patrawadee; Sirivichayakul, Sunee; Ruxrungtham, Kiat] Chulalongkorn Univ, Vaccine Res Ctr, Vaccine & Cellular Immunol Lab, Bangkok 10330, Thailand.
   [Hai Le Nguyen; Delaugerre, Constance] Univ Paris 07, INSERM, St Louis Hosp, APHP,Virol Dept,U941, Paris, France.
   [Hai Le Nguyen] Natl Inst Hyg & Epidemiol, Dept HIV AIDS, Hanoi, Vietnam.
   [Ruxrungtham, Kiat] Thai Red Cross AIDS Res Ctr, HIV NAT, Bangkok, Thailand.
C3 Chulalongkorn University; Chulalongkorn University; Universite Paris Cite; Assistance Publique Hopitaux Paris (APHP); Hopital Universitaire Ambroise-Pare - APHP; Institut National de la Sante et de la Recherche Medicale (Inserm); Hopital Universitaire Saint-Louis - APHP; National Institute of Hygiene & Epidemiology (NIHE); Thai Red Cross Society
RP Ruxrungtham, K (通讯作者)，Chulalongkorn Univ, Fac Med, Dept Med, 1873 Rama IV Rd, Bangkok 10330, Thailand.
EM rkiat@chula.ac.th
FU The Commission of Higher Education (CHE); The Royal Golden Jubilee Ph.D. Program (RGJ-Ph.D.); National Research University (NRU) CHE; Ratchadaphiseksomphot Endowment Fund, Thailand; National Science and Technology Development Agency (NSTDA), BIOTEC; Thai Research Fund (TRF), Thailand; TICA-TRF-French Embassy; Royal Golden Jubilee Ph.D. program in Thailand and France; Ratchadaphiseksomphot Endowment Fund [HR1161A]
CR [Anonymous], 2004, SCAL ANT THER RES LT, V0, P0
   Apisarnthanarak A, 2008, HIV MED, V9, P322, DOI 10.1111/j.1468-1293.2008.00562.x
   Apisarnthanarak A, 2008, CLIN INFECT DIS, V46, P1630, DOI 10.1086/587753
   Ayouba A, 2009, AIDS RES HUM RETROV, V25, P1193, DOI 10.1089/aid.2009.0142
   Beek IA, 2002, J CLIN MICROBIOL, V40, P1413, DOI 10.1128/JCM.40.4.1413-1419.2002
   Bunupuradah T, 2011, 18 C RETR OPP INF BO, V0, P0
   Carr JK, 1996, J VIROL, V70, P5935, DOI 10.1128/JVI.70.9.5935-5943.1996
   Charpentier C, 2004, J VIROL, V78, P4234, DOI 10.1128/JVI.78.8.4234-4247.2004
   Clavel F, 2004, NEW ENGL J MED, V350, P1023, DOI 10.1056/NEJM2ra025195
   COFFIN JM, 1995, SCIENCE, V267, P483, DOI 10.1126/science.7824947
   del Rio Carlos, 2006, TOP HIV MED, V14, P102
   Descamps D, 2010, J ANTIMICROB CHEMOTH, V65, P2620, DOI 10.1093/jac/dkq380
   Flys T, 2005, J INFECT DIS, V192, P24, DOI 10.1086/430742
   Gianella S, 2010, J INFECT DIS, V202, P657, DOI 10.1086/655397
   Gruber JD, 2002, HUM GENET, V110, P395, DOI 10.1007/s00439-002-0722-6
   Halvas EK, 2006, J CLIN MICROBIOL, V44, P2612, DOI 10.1128/JCM.00449-06
   Hance AJ, 2001, J VIROL, V75, P6410, DOI 10.1128/JVI.75.14.6410-6417.2001
   Hedskog C, 2010, PLOS ONE, V5, P0, DOI 10.1371/journal.pone.0011345
   Heneine W, 2010, J INFECT DIS, V201, P647, DOI 10.1086/650545
   Jain V, 2010, PLOS ONE, V5, P0, DOI 10.1371/journal.pone.0015510
   Johnson JA, 2007, PLOS ONE, V2, P0, DOI 10.1371/journal.pone.0000638
   Johnson JA, 2008, PLOS MED, V5, P1112, DOI 10.1371/journal.pmed.0050158
   King MS, 2005, J INFECT DIS, V191, P2046, DOI 10.1086/430387
   Lackenby A, 2008, ANTIVIR THER, V13, P809
   Lavebratt C, 2006, NAT PROTOC, V1, P2573, DOI 10.1038/nprot.2006.442
   Le T, 2009, PLOS ONE, V4, P0, DOI 10.1371/journal.pone.0006079
   Lecossier D, 2005, JAIDS-J ACQ IMM DEF, V38, P37, DOI 10.1097/00126334-200501010-00007
   Maneesriwongul WL, 2006, JAIDS-J ACQ IMM DEF, V43, PS119, DOI 10.1097/01.qai.0000248346.79888.78
   Metzner KJ, 2011, J CLIN VIROL, V50, P156, DOI 10.1016/j.jcv.2010.10.001
   Metzner KJ, 2010, J INFECT DIS, V201, P1063, DOI 10.1086/651136
   Metzner KJ, 2009, CLIN INFECT DIS, V48, P239, DOI 10.1086/595703
   Michaels SH, 1998, NEW ENGL J MED, V339, P405, DOI 10.1056/NEJM199808063390612
   Palella FJ, 1998, NEW ENGL J MED, V338, P853, DOI 10.1056/NEJM199803263381301
   Paredes R, 2007, J VIROL METHODS, V146, P136, DOI 10.1016/j.jviromet.2007.06.012
   Paredes R, 2010, J INFECT DIS, V201, P662, DOI 10.1086/650543
   Peuchant O, 2008, AIDS, V22, P1417, DOI 10.1097/QAD.0b013e3283034953
   Resch W, 2001, P NATL ACAD SCI USA, V98, P176, DOI 10.1073/pnas.011511298
   Schuurman R, 2002, AIDS RES HUM RETROV, V18, P243, DOI 10.1089/088922202753472801
   Simen BB, 2009, J INFECT DIS, V199, P693, DOI 10.1086/596736
   Sirivichoyaku S, 2008, ANTIVIR THER, V13, P109
   Sukasem C, 2007, INFECTION, V35, P81, DOI 10.1007/s15010-007-6169-x
   Sukasem C, 2007, JPN J INFECT DIS, V60, P284
   Sungkanuparph S, 2007, CLIN INFECT DIS, V44, P447, DOI 10.1086/510745
   Toni TA, 2009, ANTIMICROB AGENTS CH, V53, P1670, DOI 10.1128/AAC.01494-08
   Waters L, 2007, INT J CLIN PRACT, V61, P983, DOI 10.1111/j.1742-1241.2007.01383.x
   White HE, 2005, GENET TEST, V9, P190, DOI 10.1089/gte.2005.9.190
NR 46
TC 3
Z9 3
U1 0
U2 4
PU WILEY
PI HOBOKEN
PA 111 RIVER ST, HOBOKEN 07030-5774, NJ USA
SN 0146-6615
EI 1096-9071
J9 J MED VIROL
JI J. Med. Virol.
PD MAY 15
PY 2012
VL 84
IS 5
BP 713
EP 720
DI 10.1002/jmv.23235
PG 8
WC Virology
SC Virology
GA 909MT
UT WOS:000301569500001
PM 22431018
DA 2024-01-16
ER

PT J
AU Zazzi, M
   Incardona, F
   Rosen-Zvi, M
   Prosperi, M
   Lengauer, T
   Altmann, A
   Sonnerborg, A
   Lavee, T
   Schülter, E
   Kaiser, R
AF Zazzi, Maurizio
   Incardona, Francesca
   Rosen-Zvi, Michal
   Prosperi, Mattia
   Lengauer, Thomas
   Altmann, Andre
   Sonnerborg, Anders
   Lavee, Tamar
   Schuelter, Eugen
   Kaiser, Rolf
TI Predicting Response to Antiretroviral Treatment by Machine Learning: The EuResist Project
SO INTERVIROLOGY
LA English
DT Article
DE HIV resistance; EuResist; Antiretroviral therapy; Interpretation system; Machine learning
ID genetic barrier; therapy; resistance; regression; genotype
AB For a long time, the clinical management of antiretroviral drug resistance was based on sequence analysis of the HIV genome followed by estimating drug susceptibility from the mutational pattern that was detected. The large number of anti-HIV drugs and HIV drug resistance mutations has prompted the development of computer-aided genotype interpretation systems, typically comprising rules handcrafted by experts via careful examination of in vitro and in vivo resistance data. More recently, machine learning approaches have been applied to establish data-driven engines able to indicate the most effective treatments for any patient and virus combination. Systems of this kind, currently including the Resistance Response Database Initiative and the EuResist engine, must learn from the large data sets of patient histories and can provide an objective and accurate estimate of the virological response to different antiretroviral regimens. The EuResist engine was developed by a European consortium of HIV and bioinformatics experts and compares favorably with the most commonly used genotype interpretation systems and HIV drug resistance experts. Next-generation treatment response prediction engines may valuably assist the HIV specialist in the challenging task of establishing effective regimens for patients harboring drug-resistant virus strains. The extensive collection and accurate processing of increasingly large patient data sets are eagerly awaited to further train and translate these systems from prototype engines into real-life treatment decision support tools. Copyright (C) 2012 S. Karger AG, Basel
C1 [Zazzi, Maurizio] Univ Siena, Dept Biotechnol, IT-53100 Siena, Italy.
   [Incardona, Francesca; Prosperi, Mattia] Informa Srl, Rome, Italy.
   [Rosen-Zvi, Michal; Lavee, Tamar] IBM Haifa, Haifa, Israel.
   [Lengauer, Thomas; Altmann, Andre] Max Planck Inst Informat Technol, Saarbrucken, Germany.
   [Schuelter, Eugen; Kaiser, Rolf] Univ Cologne, Inst Virol, D-50931 Cologne, Germany.
   [Sonnerborg, Anders] Karolinska Inst, Stockholm, Sweden.
C3 University of Siena; International Business Machines (IBM); Max Planck Society; University of Cologne; Karolinska Institutet
RP Zazzi, M (通讯作者)，Univ Siena, Dept Biotechnol, IT-53100 Siena, Italy.
EM zazzi@unisi.it
CR Altmann A, 2007, ANTIVIR THER, V12, P169
   Altmann A, 2008, PLOS ONE, V3, P0, DOI 10.1371/journal.pone.0003470
   Beerenwinkel N, 2005, J INFECT DIS, V191, P1953, DOI 10.1086/430005
   Beerenwinkel N, 2003, NUCLEIC ACIDS RES, V31, P3850, DOI 10.1093/nar/gkg575
   Hill A, 2007, AIDS, V21, P1651, DOI 10.1097/QAD.0b013e3282703593
   Larder B, 2007, ANTIVIR THER, V12, P15
   Larder BA, 2011, AIDS PATIENT CARE ST, V25, P29, DOI 10.1089/apc.2010.0254
   Prosperi MCF, 2010, PLOS ONE, V5, P0, DOI 10.1371/journal.pone.0013753
   Prosperi MCF, 2009, ANTIVIR THER, V14, P433
   Revell AD, 2010, J ANTIMICROB CHEMOTH, V65, P605, DOI 10.1093/jac/dkq032
   Rosen-Zvi M, 2008, BIOINFORMATICS, V24, PI399, DOI 10.1093/bioinformatics/btn141
   Van Laethem K, 2006, AIDS REV, V8, P37
   Vermeiren H, 2007, J VIROL METHODS, V145, P47, DOI 10.1016/j.jviromet.2007.05.009
   Winters B, 2008, JAIDS-J ACQ IMM DEF, V48, P26, DOI 10.1097/QAI.0b013e31816d9bf4
   Zazzi M, 2011, HIV MED, V12, P211, DOI 10.1111/j.1468-1293.2010.00871.x
NR 15
TC 36
Z9 40
U1 0
U2 4
PU KARGER
PI BASEL
PA ALLSCHWILERSTRASSE 10, CH-4009 BASEL, SWITZERLAND
SN 0300-5526
EI 1423-0100
J9 INTERVIROLOGY
JI Intervirology
PD JUN 15
PY 2012
VL 55
IS 2
BP 123
EP 127
DI 10.1159/000332008
PG 5
WC Virology
SC Virology
GA 882YF
UT WOS:000299599100009
PM 22286881
DA 2024-01-16
ER

PT J
AU Singh-Babak, SD
   Babak, T
   Diezmann, S
   Hill, JA
   Xie, JL
   Chen, YL
   Poutanen, SM
   Rennie, RP
   Heitman, J
   Cowen, LE
AF Singh-Babak, Sheena D.
   Babak, Tomas
   Diezmann, Stephanie
   Hill, Jessica A.
   Xie, Jinglin Lucy
   Chen, Ying-Lien
   Poutanen, Susan M.
   Rennie, Robert P.
   Heitman, Joseph
   Cowen, Leah E.
TI Global Analysis of the Evolution and Mechanism of Echinocandin Resistance in <i>Candida glabrata</i>
SO PLOS PATHOGENS
LA English
DT Article
ID human-immunodeficiency-virus; hsp90 molecular chaperone; fungal drug-resistance; cell-wall integrity; saccharomyces-cerevisiae; 1,3-beta-d-glucan synthase; azole resistance; antibiotic-resistance; budding yeast; experimental populations
AB The evolution of drug resistance has a profound impact on human health. Candida glabrata is a leading human fungal pathogen that can rapidly evolve resistance to echinocandins, which target cell wall biosynthesis and are front-line therapeutics for Candida infections. Here, we provide the first global analysis of mutations accompanying the evolution of fungal drug resistance in a human host utilizing a series of C. glabrata isolates that evolved echinocandin resistance in a patient treated with the echinocandin caspofungin for recurring bloodstream candidemia. Whole genome sequencing identified a mutation in the drug target, FKS2, accompanying a major resistance increase, and 8 additional non-synonymous mutations. The FKS2-T1987C mutation was sufficient for echinocandin resistance, and associated with a fitness cost that was mitigated with further evolution, observed in vitro and in a murine model of systemic candidemia. A CDC6-A511G(K171E) mutation acquired before FKS2-T1987C(S663P), conferred a small resistance increase. Elevated dosage of CDC55, which acquired a C463T(P155S) mutation after FKS2-T1987C(S663P), ameliorated fitness. To discover strategies to abrogate echinocandin resistance, we focused on the molecular chaperone Hsp90 and downstream effector calcineurin. Genetic or pharmacological compromise of Hsp90 or calcineurin function reduced basal tolerance and resistance. Hsp90 and calcineurin were required for caspofungin-dependent FKS2 induction, providing a mechanism governing echinocandin resistance. A mitochondrial respiration-defective petite mutant in the series revealed that the petite phenotype does not confer echinocandin resistance, but renders strains refractory to synergy between echinocandins and Hsp90 or calcineurin inhibitors. The kidneys of mice infected with the petite mutant were sterile, while those infected with the HSP90-repressible strain had reduced fungal burden. We provide the first global view of mutations accompanying the evolution of fungal drug resistance in a human host, implicate the premier compensatory mutation mitigating the cost of echinocandin resistance, and suggest a new mechanism of echinocandin resistance with broad therapeutic potential.
C1 [Singh-Babak, Sheena D.; Diezmann, Stephanie; Hill, Jessica A.; Xie, Jinglin Lucy; Cowen, Leah E.] Univ Toronto, Dept Mol Genet, Toronto, ON, Canada.
   [Babak, Tomas] Stanford Univ, Dept Biol, Stanford, CA 94305 USA.
   [Chen, Ying-Lien; Heitman, Joseph] Duke Univ, Dept Mol Genet & Microbiol, Med Ctr, Durham, NC USA.
   [Poutanen, Susan M.] Mt Sinai Hosp, Dept Microbiol, Univ Hlth Network, Toronto, ON M5G 1X5, Canada.
   [Poutanen, Susan M.] Univ Toronto, Dept Lab Med & Pathobiol, Toronto, ON, Canada.
   [Poutanen, Susan M.] Univ Toronto, Dept Med, Toronto, ON, Canada.
   [Rennie, Robert P.] Univ Alberta, Dept Lab Med & Pathol, Edmonton, AB, Canada.
C3 University of Toronto; Stanford University; Duke University; University of Toronto; University Health Network Toronto; Sinai Health System Toronto; Lunenfeld Tanenbaum Research Institute; University of Toronto; University of Toronto; University of Alberta
RP Singh-Babak, SD (通讯作者)，Univ Toronto, Dept Mol Genet, Toronto, ON, Canada.
EM leah.cowen@utoronto.ca
FU Canadian Institutes of Health Research (CIHR); Ontario Postdoctoral Fellowship; Natural Sciences & Engineering Research Council (NSERC) [355965-2009]; University of Toronto; Ontario Graduate Scholarship; Burroughs Wellcome Fund; Canada Research Chair in Microbial Genomics and Infectious Disease; Ministry of Research and Innovation; NIH/NIAID [AI50438]; Duke University Center for AIDS Research [2P30 AI064518-06]
CR Anderson JB, 2005, NAT REV MICROBIOL, V3, P547, DOI 10.1038/nrmicro1179
   Andersson DI, 2010, NAT REV MICROBIOL, V8, P260, DOI 10.1038/nrmicro2319
   [Anonymous], 2008, M27A3 CLSI, V0, P0
   Antonovics J, 2007, PLOS BIOL, V5, P137, DOI 10.1371/journal.pbio.0050030
   Ashrafi K, 1998, J BIOL CHEM, V273, P25864, DOI 10.1074/jbc.273.40.25864
   Babak T, 2008, CURR BIOL, V18, P1735, DOI 10.1016/j.cub.2008.09.044
   Bachmann SP, 2002, J CLIN MICROBIOL, V40, P2228, DOI 10.1128/JCM.40.6.2228-2230.2002
   Balashov SV, 2006, ANTIMICROB AGENTS CH, V50, P2058, DOI 10.1128/AAC.01653-05
   Ben-Ami R, 2012, VIRULENCE, V3, P95, DOI 10.4161/viru.3.1.18886
   Bennett RJ, 2006, MOL MICROBIOL, V62, P100, DOI 10.1111/j.1365-2958.2006.05367.x
   Bizzari F, 2011, J CELL BIOL, V193, P1213, DOI 10.1083/jcb.201103076
   Blankenship JR, 2010, PLOS PATHOG, V6, P0, DOI 10.1371/journal.ppat.1000752
   Bonhomme J, 2011, MOL MICROBIOL, V80, P995, DOI 10.1111/j.1365-2958.2011.07626.x
   Borah S, 2011, J BIOL CHEM, V286, P34311, DOI 10.1074/jbc.M111.264671
   Bouchara JP, 2000, J MED MICROBIOL, V49, P977, DOI 10.1099/0022-1317-49-11-977
   Brockert PJ, 2003, INFECT IMMUN, V71, P7109, DOI 10.1128/IAI.71.12.7109-7118.2003
   Brun S, 2005, J ANTIMICROB CHEMOTH, V56, P307, DOI 10.1093/jac/dki200
   Brun S, 2004, ANTIMICROB AGENTS CH, V48, P1788, DOI 10.1128/AAC.48.5.1788-1796.2004
   Bui DM, 1997, CURR GENET, V31, P396, DOI 10.1007/s002940050221
   Butler G, 2010, CLIN MICROBIOL REV, V23, P140, DOI 10.1128/CMR.00053-09
   Butler G, 2009, NATURE, V459, P657, DOI 10.1038/nature08064
   Castanheira M, 2010, ANTIMICROB AGENTS CH, V54, P2655, DOI 10.1128/AAC.01711-09
   Chen KW, 2005, J MED MICROBIOL, V54, P249, DOI 10.1099/jmm.0.45829-0
   Chen YL, 2008, INFECT IMMUN, V76, P2793, DOI 10.1128/IAI.01514-07
   Cheng SJ, 2007, ANTIMICROB AGENTS CH, V51, P1855, DOI 10.1128/AAC.00182-07
   Cleary JD, 2008, ANTIMICROB AGENTS CH, V52, P2263, DOI 10.1128/AAC.01568-07
   Cocker JH, 1996, NATURE, V379, P180, DOI 10.1038/379180a0
   Copping VMS, 2005, J ANTIMICROB CHEMOTH, V55, P645, DOI 10.1093/jac/dki088
   Coste A, 2007, EUKARYOT CELL, V6, P1889, DOI 10.1128/EC.00151-07
   Cowen LE, 2005, SCIENCE, V309, P2185, DOI 10.1126/science.1118370
   Cowen LE, 2002, ANNU REV MICROBIOL, V56, P139, DOI 10.1146/annurev.micro.56.012302.160907
   Cowen LE, 2002, P NATL ACAD SCI USA, V99, P9284, DOI 10.1073/pnas.102291099
   Cowen LE, 2001, J BACTERIOL, V183, P2971, DOI 10.1128/JB.183.10.2971-2978.2001
   Cowen LE, 2000, J BACTERIOL, V182, P1515, DOI 10.1128/JB.182.6.1515-1522.2000
   Cowen LE, 2008, EUKARYOT CELL, V7, P747, DOI 10.1128/EC.00041-08
   Cowen LE, 2008, NAT REV MICROBIOL, V6, P187, DOI 10.1038/nrmicro1835
   Cowen LE, 2006, EUKARYOT CELL, V5, P2184, DOI 10.1128/EC.00274-06
   Cowen LE, 2009, P NATL ACAD SCI USA, V106, P2818, DOI 10.1073/pnas.0813394106
   Creutz CE, 2004, CELL MOL LIFE SCI, V61, P1208, DOI 10.1007/s00018-004-4029-8
   Dagley MJ, 2011, MOL MICROBIOL, V79, P968, DOI 10.1111/j.1365-2958.2010.07503.x
   Detweiler CS, 1997, J CELL SCI, V110, P753
   Douglas CM, 2001, MED MYCOL, V39, P55, DOI 10.1080/mmy.39.1.55.66
   DOUGLAS CM, 1994, P NATL ACAD SCI USA, V91, P12907, DOI 10.1073/pnas.91.26.12907
   Dujon B, 2004, NATURE, V430, P35, DOI 10.1038/nature02579
   Dunkel N, 2008, MOL MICROBIOL, V69, P827, DOI 10.1111/j.1365-2958.2008.06309.x
   Ferrari S, 2011, ANTIMICROB AGENTS CH, V55, P1852, DOI 10.1128/AAC.01271-10
   Fidel PL, 1999, CLIN MICROBIOL REV, V12, P80, DOI 10.1128/CMR.12.1.80
   Finkel JS, 2011, NAT REV MICROBIOL, V9, P109, DOI 10.1038/nrmicro2475
   Fitzpatrick DA, 2006, BMC EVOL BIOL, V6, P0, DOI 10.1186/1471-2148-6-99
   Ford CB, 2011, NAT GENET, V43, P482, DOI 10.1038/ng.811
   Garcia-Effron G, 2009, ANTIMICROB AGENTS CH, V53, P3690, DOI 10.1128/AAC.00443-09
   Garcia-Effron G, 2009, ANTIMICROB AGENTS CH, V53, P112, DOI 10.1128/AAC.01162-08
   Harris SR, 2010, SCIENCE, V327, P469, DOI 10.1126/science.1182395
   HEALY AM, 1991, MOL CELL BIOL, V11, P5767, DOI 10.1128/MCB.11.11.5767
   Hemenway Charles S, 1999, CELL BIOCHEMISTRY AND BIOPHYSICS, V30, P115, DOI 10.1007/BF02737887
   Hernandez S, 2004, ANTIMICROB AGENTS CH, V48, P1382, DOI 10.1128/AAC.48.4.1382-1383.2004
   Hoot SJ, 2011, ANTIMICROB AGENTS CH, V55, P940, DOI 10.1128/AAC.00995-10
   Huh WK, 2003, NATURE, V425, P686, DOI 10.1038/nature02026
   HWANG PK, 1989, MOL CELL BIOL, V9, P1659, DOI 10.1128/MCB.9.4.1659
   Imai J, 2000, MOL CELL BIOL, V20, P9262, DOI 10.1128/MCB.20.24.9262-9270.2000
   INOUE SB, 1995, EUR J BIOCHEM, V231, P845, DOI 10.1111/j.1432-1033.1995.tb20770.x
   Katiyar S, 2006, ANTIMICROB AGENTS CH, V50, P2892, DOI 10.1128/AAC.00349-06
   Kim YS, 2009, CURR TOP MED CHEM, V9, P1479, DOI 10.2174/156802609789895728
   Kircher M, 2010, BIOESSAYS, V32, P524, DOI 10.1002/bies.200900181
   Kitakawa M, 1997, EUR J BIOCHEM, V245, P449, DOI 10.1111/j.1432-1033.1997.t01-2-00449.x
   Kontoyiannis DP, 2000, J ANTIMICROB CHEMOTH, V46, P191, DOI 10.1093/jac/46.2.191
   Kumar R, 2005, MOL BIOCHEM PARASIT, V141, P29, DOI 10.1016/j.molbiopara.2005.01.012
   LaFayette SL, 2010, PLOS PATHOG, V6, P0, DOI 10.1371/journal.ppat.1001069
   Laurino JP, 1999, MOL CELL BIOL, V19, P173
   Lee HH, 2010, NATURE, V467, P82, DOI 10.1038/nature09354
   Lesage G, 2004, GENETICS, V167, P35, DOI 10.1534/genetics.167.1.35
   Levin BR, 2000, GENETICS, V154, P985
   Levin BR, 1999, SCIENCE, V283, P806, DOI 10.1126/science.283.5403.806
   Lin CY, 2007, J CLIN MICROBIOL, V45, P2452, DOI 10.1128/JCM.00699-07
   Lorenz MC, 1998, GENETICS, V150, P1443
   Marcet-Houben M, 2009, PLOS ONE, V4, P0, DOI 10.1371/journal.pone.0004357
   Marchetti O, 2003, ANTIMICROB AGENTS CH, V47, P1565, DOI 10.1128/AAC.47.5.1565-1570.2003
   Mardis ER, 2008, ANNU REV GENOM HUM G, V9, P387, DOI 10.1146/annurev.genom.9.081307.164359
   Martin GS, 2003, NEW ENGL J MED, V348, P1546, DOI 10.1056/NEJMoa022139
   Martinez MJ, 2004, MOL BIOL CELL, V15, P5295, DOI 10.1091/mbc.E03-11-0856
   MAZUR P, 1995, MOL CELL BIOL, V15, P5671
   McClellan AJ, 2007, CELL, V131, P121, DOI 10.1016/j.cell.2007.07.036
   Miyazaki T, 2010, FEMS YEAST RES, V10, P343, DOI 10.1111/j.1567-1364.2010.00611.x
   Miyazaki T, 2010, ANTIMICROB AGENTS CH, V54, P1639, DOI 10.1128/AAC.01364-09
   Muller H, 2009, FUNGAL GENET BIOL, V46, P264, DOI 10.1016/j.fgb.2008.11.006
   Naderer T, 2011, MOL MICROBIOL, V80, P471, DOI 10.1111/j.1365-2958.2011.07584.x
   Netea MG, 2008, NAT REV MICROBIOL, V6, P67, DOI 10.1038/nrmicro1815
   Niimi K, 2006, ANTIMICROB AGENTS CH, V50, P1148, DOI 10.1128/AAC.50.4.1148-1155.2006
   Nowrousian M, 2010, EUKARYOT CELL, V9, P1300, DOI 10.1128/EC.00123-10
   Onyewu C, 2006, ANTIMICROB AGENTS CH, V50, P3963, DOI 10.1128/AAC.00393-06
   Pallavi R, 2010, J BIOL CHEM, V285, P37964, DOI 10.1074/jbc.M110.155317
   Palumbi SR, 2001, SCIENCE, V293, P1786, DOI 10.1126/science.293.5536.1786
   Perea S, 2001, ANTIMICROB AGENTS CH, V45, P2676, DOI 10.1128/AAC.45.10.2676-2684.2001
   Perlin DS, 2007, DRUG RESIST UPDATE, V10, P121, DOI 10.1016/j.drup.2007.04.002
   Pfaller MA, 2007, CLIN MICROBIOL REV, V20, P133, DOI 10.1128/CMR.00029-06
   Pfaller MA, 2010, CRIT REV MICROBIOL, V36, P1, DOI 10.3109/10408410903241444
   Pfeiffer CD, 2010, J CLIN MICROBIOL, V48, P2373, DOI 10.1128/JCM.02390-09
   Poláková S, 2009, P NATL ACAD SCI USA, V106, P2688, DOI 10.1073/pnas.0809793106
   Posteraro B, 2006, J ANTIMICROB CHEMOTH, V58, P458, DOI 10.1093/jac/dkl237
   Prodromou C, 2009, CURR TOP MED CHEM, V9, P1352, DOI 10.2174/156802609789895656
   Queralt E, 2006, CELL, V125, P719, DOI 10.1016/j.cell.2006.03.038
   Ramsdale M, 2008, MOL BIOL CELL, V19, P4393, DOI 10.1091/mbc.E07-09-0946
   Robbins N, 2011, PLOS PATHOG, V7, P0, DOI 10.1371/journal.ppat.1002257
   Rodaki A, 2006, EUKARYOT CELL, V5, P1371, DOI 10.1128/EC.00115-06
   Roe SM, 1999, J MED CHEM, V42, P260, DOI 10.1021/jm980403y
   Sanglard D, 2001, ANTIMICROB AGENTS CH, V45, P1174, DOI 10.1128/AAC.45.4.1174-1183.2001
   Schuetzer-Muehlbauer M, 2003, INT J ANTIMICROB AG, V22, P291, DOI 10.1016/S0924-8579(03)00213-9
   Selmecki A, 2008, MOL MICROBIOL, V68, P624, DOI 10.1111/j.1365-2958.2008.06176.x
   Selmecki A, 2006, SCIENCE, V313, P367, DOI 10.1126/science.1128242
   Selmecki AM, 2009, PLOS GENET, V5, P0, DOI 10.1371/journal.pgen.1000705
   Shahinas D, 2010, J MED CHEM, V53, P3552, DOI 10.1021/jm901796s
   Shapiro RS, 2011, MICROBIOL MOL BIOL R, V75, P213, DOI 10.1128/MMBR.00045-10
   Shapiro RS, 2009, CURR BIOL, V19, P621, DOI 10.1016/j.cub.2009.03.017
   Sherman DJ, 2009, NUCLEIC ACIDS RES, V37, PD550, DOI 10.1093/nar/gkn859
   Singer MS, 1998, GENETICS, V150, P613
   Singh SD, 2009, PLOS PATHOG, V5, P0, DOI 10.1371/journal.ppat.1000532
   Steinbach WJ, 2007, NAT REV MICROBIOL, V5, P418, DOI 10.1038/nrmicro1680
   Sunnarborg SW, 2001, YEAST, V18, P1505
   Taipale M, 2010, NAT REV MOL CELL BIO, V11, P515, DOI 10.1038/nrm2918
   Tanaka MM, 2011, EVOLUTION, V65, P1376, DOI 10.1111/j.1558-5646.2011.01223.x
   Uppuluri P, 2008, ANTIMICROB AGENTS CH, V52, P1127, DOI 10.1128/AAC.01397-07
   Wandinger SK, 2008, J BIOL CHEM, V283, P18473, DOI 10.1074/jbc.R800007200
   Wang YC, 1997, MOL CELL BIOL, V17, P620, DOI 10.1128/MCB.17.2.620
   White TC, 1997, ANTIMICROB AGENTS CH, V41, P1482, DOI 10.1128/AAC.41.7.1482
   WHITESELL L, 1994, P NATL ACAD SCI USA, V91, P8324, DOI 10.1073/pnas.91.18.8324
   Zaoutis TE, 2005, CLIN INFECT DIS, V41, P1232, DOI 10.1086/496922
   Zhao C, 1998, MOL CELL BIOL, V18, P1013, DOI 10.1128/MCB.18.2.1013
   Zhu C, 2009, GENOME RES, V19, P556, DOI 10.1101/gr.090233.108
   Zimbeck AJ, 2010, ANTIMICROB AGENTS CH, V54, P5042, DOI 10.1128/AAC.00836-10
   zur Wiesch PS, 2010, ANTIMICROB AGENTS CH, V54, P2085, DOI 10.1128/AAC.01460-09
NR 130
TC 137
Z9 175
U1 1
U2 27
PU PUBLIC LIBRARY SCIENCE
PI SAN FRANCISCO
PA 1160 BATTERY STREET, STE 100, SAN FRANCISCO, CA 94111 USA
SN 1553-7374
EI 
J9 PLOS PATHOG
JI PLoS Pathog.
PD MAY 15
PY 2012
VL 8
IS 5
BP 
EP 
DI 10.1371/journal.ppat.1002718
PG 23
WC Microbiology; Parasitology; Virology
SC Microbiology; Parasitology; Virology
GA 959OS
UT WOS:000305322900051
PM 22615574
DA 2024-01-16
ER

PT J
AU Singh, N
   Frushicheva, MP
   Warshel, A
AF Singh, Nidhi
   Frushicheva, Maria P.
   Warshel, Arieh
TI Validating the vitality strategy for fighting drug resistance
SO PROTEINS-STRUCTURE FUNCTION AND BIOINFORMATICS
LA English
DT Article
DE mutation screening; transition state; binding affinity; empirical valence bond; coarse grained model
ID immunodeficiency-virus protease; hiv-1 protease; free-energy; kinetic characterization; catalyzed-hydrolysis; crystal-structure; enzyme design; binding; inhibitor; mechanism
AB The current challenge in designing effective drugs against HIV-1 is to find novel candidates with high potency, but with a lower susceptibility to mutations associated with drug resistance. Trying to address this challenge, we developed in our previous study (Ishikita and Warshel, Angew Chem Int Ed Engl 2008; 47:697700) a novel computational strategy for fighting drug resistance by predicting the likely moves of the virus through constraints on binding and catalysis. This has been based on calculating the ratio between the vitality values ((Ki kcat/KM)mutant/(Ki kcat/KM)wild-type) and using it as a guide for predicting the moves of the virus. The corresponding calculations of the binding affinity, Ki?, were carried out using the semi-macroscopic version of the protein dipole Langevin dipole (PDLD/S) in its linear response approximation (LRA) in its beta version (PDLD/S-LRA/beta). We also calculate the proteolytic efficiency, kcat/KM, by evaluating the transition state (TS) binding free energies using the PDLD/S-LRA/beta method. Here we provide an extensive validation of our strategy by calculating the vitality of six existing clinical and experimental drug candidates. It is found that the computationally determined vitalities correlate reasonably well with those derived from the corresponding experimental data. This indicates that the calculated vitality may be used to identify mutations that would be most effective for the survival of the virus. Thus, it should be possible to use our approach in screening for mutations that would provide the most effective resistance to any proposed antiviral drug. This ability should be very useful in guiding the design of drug molecules that will lead to the slowest resistance. Proteins 2012; (c) 2011 Wiley Periodicals, Inc.
C1 [Singh, Nidhi; Frushicheva, Maria P.; Warshel, Arieh] Univ So Calif, Dept Chem, Los Angeles, CA 90089 USA.
   [Singh, Nidhi] Transtech Pharma Inc, High Point, NC 27265 USA.
C3 University of Southern California
RP Warshel, A (通讯作者)，Univ So Calif, Dept Chem, 418 SGM Bldg,3620 McClintock Ave, Los Angeles, CA 90089 USA.
EM warshel@usc.edu
FU National Institutes of Health [R01 GM24492]
CR Altman MD, 2008, PROTEINS, V70, P678, DOI 10.1002/prot.21514
   AQVIST J, 1993, CHEM REV, V93, P2523, DOI 10.1021/cr00023a010
   Berman HM, 2000, NUCLEIC ACIDS RES, V28, P235, DOI 10.1093/nar/28.1.235
   Bjelic S, 2004, BIOCHEMISTRY-US, V43, P14521, DOI 10.1021/bi048252q
   Bjelic S, 2006, BIOCHEMISTRY-US, V45, P7709, DOI 10.1021/bi060131y
   Carloni P, 2002, ACCOUNTS CHEM RES, V35, P455, DOI 10.1021/ar010018u
   CHEN ZG, 1994, J BIOL CHEM, V269, P26344
   Chu ZT, 2006, MOLARIS VERSION 9 06, V0, P0
   COFFIN JM, 1995, SCIENCE, V267, P483, DOI 10.1126/science.7824947
   De Clercq E, 2009, INT J ANTIMICROB AG, V33, P307, DOI 10.1016/j.ijantimicag.2008.10.010
   DEBOUCK C, 1987, P NATL ACAD SCI USA, V84, P8903, DOI 10.1073/pnas.84.24.8903
   DERANIYAGALA SA, 1995, J ORG CHEM, V60, P1619, DOI 10.1021/jo00111a020
   Dunn BM, 2002, CHEM REV, V102, P4431, DOI 10.1021/cr010167q
   Frisch MJ, 2004, GAUSSIAN 03 REVISION, V0, P0
   Frushicheva MP, 2011, BIOCHEMISTRY-US, V50, P3849, DOI 10.1021/bi200063a
   Frushicheva MP, 2010, P NATL ACAD SCI USA, V107, P16869, DOI 10.1073/pnas.1010381107
   GULNIK SV, 1995, BIOCHEMISTRY-US, V34, P9282, DOI 10.1021/bi00029a002
   HENDERSON LE, 1988, J VIROL, V62, P2587, DOI 10.1128/JVI.62.8.2587-2595.1988
   Hou T, 2008, PROTEINS, V71, P1163, DOI 10.1002/prot.21808
   Ishikita H, 2008, ANGEW CHEM INT EDIT, V47, P697, DOI 10.1002/anie.200704178
   Jadhav PK, 1997, J MED CHEM, V40, P181, DOI 10.1021/jm960586t
   JOHNSON SL, 1972, J AM CHEM SOC, V94, P1323, DOI 10.1021/ja00759a045
   Kamerlin SCL, 2011, WIRES COMPUT MOL SCI, V1, P30, DOI 10.1002/wcms.10
   KEMPF DJ, 1995, P NATL ACAD SCI USA, V92, P2484, DOI 10.1073/pnas.92.7.2484
   KING G, 1989, J CHEM PHYS, V91, P3647, DOI 10.1063/1.456845
   Klabe RM, 1998, BIOCHEMISTRY-US, V37, P8735, DOI 10.1021/bi972555l
   KOHL NE, 1988, P NATL ACAD SCI USA, V85, P4686, DOI 10.1073/pnas.85.13.4686
   Kuhn B, 2005, J MED CHEM, V48, P4040, DOI 10.1021/jm049081q
   Lam PYS, 1996, J MED CHEM, V39, P3514, DOI 10.1021/jm9602571
   LEE FS, 1992, J CHEM PHYS, V97, P3100, DOI 10.1063/1.462997
   LEE FS, 1992, PROTEIN ENG, V5, P215, DOI 10.1093/protein/5.3.215
   LEE FS, 1993, J COMPUT CHEM, V14, P161, DOI 10.1002/jcc.540140205
   Liu FL, 2008, J MOL BIOL, V381, P102, DOI 10.1016/j.jmb.2008.05.062
   MEEK TD, 1994, METHOD ENZYMOL, V241, P127
   Messer BM, 2010, PROTEINS, V78, P1212, DOI 10.1002/prot.22640
   Muegge I, 1996, STRUCTURE, V4, P475, DOI 10.1016/S0969-2126(96)00052-4
   Muegge I, 1997, PROTEIN ENG, V10, P1363, DOI 10.1093/protein/10.12.1363
   Muegge I, 1998, PROTEINS, V30, P407, DOI 10.1002/(SICI)1097-0134(19980301)30:4<407::AID-PROT8>3.0.CO;2-F
   NAVIA MA, 1989, NATURE, V337, P615, DOI 10.1038/337615a0
   Northrop DB, 2001, ACCOUNTS CHEM RES, V34, P790, DOI 10.1021/ar000184m
   Pazhanisamy S, 1996, J BIOL CHEM, V271, P17979, DOI 10.1074/jbc.271.30.17979
   Pearlman DA, 2005, J MED CHEM, V48, P7796, DOI 10.1021/jm050306m
   PENG C, 1989, J VIROL, V63, P2550, DOI 10.1128/JVI.63.6.2550-2556.1989
   Roca M, 2009, BIOCHEMISTRY-US, V48, P3046, DOI 10.1021/bi802191b
   RODRIGUEZ EJ, 1993, BIOCHEMISTRY-US, V32, P12380, DOI 10.1021/bi00097a015
   Sham YY, 1997, J PHYS CHEM B, V101, P4458, DOI 10.1021/jp963412w
   Sham YY, 2000, PROTEINS, V39, P393, DOI 10.1002/(SICI)1097-0134(20000601)39:4<393::AID-PROT120>3.3.CO;2-8
   Singh N, 2010, PROTEINS, V78, P1705, DOI 10.1002/prot.22687
   Slebocka-Tilk H, 2003, J AM CHEM SOC, V125, P1851, DOI 10.1021/ja021055z
   Srinivasan J, 1998, J AM CHEM SOC, V120, P9401, DOI 10.1021/ja981844+
   SUGUNA K, 1987, P NATL ACAD SCI USA, V84, P7009, DOI 10.1073/pnas.84.20.7009
   Wang W, 2001, P NATL ACAD SCI USA, V98, P14937, DOI 10.1073/pnas.251265598
   Warshel A, 1991, COMPUTER MODELING CH, V0, P0
   Warshel A, 2006, BBA-PROTEINS PROTEOM, V1764, P1647, DOI 10.1016/j.bbapap.2006.08.007
   Wilson SI, 1997, BBA-PROTEIN STRUCT M, V1339, P113, DOI 10.1016/S0167-4838(96)00224-5
   WLODAWER A, 1989, SCIENCE, V245, P616, DOI 10.1126/science.2548279
   Xiang Y, 2006, BIOCHEMISTRY-US, V45, P7036, DOI 10.1021/bi060147o
   Zhang J, 2010, P NATL ACAD SCI USA, V107, P1321, DOI 10.1073/pnas.0907304107
NR 58
TC 10
Z9 11
U1 0
U2 23
PU WILEY
PI HOBOKEN
PA 111 RIVER ST, HOBOKEN 07030-5774, NJ USA
SN 0887-3585
EI 1097-0134
J9 PROTEINS
JI Proteins
PD APR 15
PY 2012
VL 80
IS 4
BP 1110
EP 1122
DI 10.1002/prot.24012
PG 13
WC Biochemistry & Molecular Biology; Biophysics
SC Biochemistry & Molecular Biology; Biophysics
GA 901RO
UT WOS:000300984700011
PM 22275047
DA 2024-01-16
ER

PT J
AU Xue, WW
   Qi, J
   Yang, Y
   Jin, XJ
   Liu, HX
   Yao, XJ
AF Xue, Weiwei
   Qi, Ji
   Yang, Ying
   Jin, Xiaojie
   Liu, Huanxiang
   Yao, Xiaojun
TI Understanding the effect of drug-resistant mutations of HIV-1 intasome on raltegravir action through molecular modeling study
SO MOLECULAR BIOSYSTEMS
LA English
DT Article
ID immunodeficiency-virus type-1; free-energy calculations; integrase inhibitors; strand transfer; in-vitro; dynamics simulations; resp methodology; solvent models; force-field; binding
AB Raltegravir is the first FDA-approved drug targeting the strand transfer step of HIV-1 integration. However, the rapid emergence of viral strains that are highly resistant to raltegravir has become a critical problem. Unfortunately, the detailed molecular mechanism of how HIV-1 integrase (IN) mutations actually confer drug resistance is not well understood. In the present study, starting from our previously constructed complex of HIV-1 IN and viral DNA, we employed molecular dynamics (MD) simulation and molecular mechanics generalized Born surface area (MM-GBSA) calculation, to uncover the molecular mechanism behind the resistant mechanism of HIV-1 IN to raltegravir. The values of the calculated binding free energy follow consistently the experimentally observed ranking of resistance levels. A detailed analysis of the results of MD simulation suggests that the Tyr143 located in the 140s loop (e. g., residues from Gly140 to Gly149) is a key anchoring residue that leads to stable raltegravir binding. The decrease in the interaction at this residue is one of the key reasons responsible for the resistance of HIV-1 IN to raltegravir. Additionally, the calculation results also proved that the 3' adenosine flip in different conformations in the wild-type and mutant HIV-1 IN-viral DNA complexes play an important role in raltegravir binding. Our results could provide a structural and energetic understanding of the raltegravir-resistant mechanism at the atomic level and provide some new clues on how to design new drugs that may circumvent the known resistance mutations.
C1 [Xue, Weiwei; Yang, Ying; Jin, Xiaojie; Yao, Xiaojun] Lanzhou Univ, Dept Chem, State Key Lab Appl Organ Chem, Lanzhou 730000, Peoples R China.
   [Qi, Ji] Chinese Acad Sci, Inst Modern Phys, Lanzhou 730000, Peoples R China.
   [Liu, Huanxiang] Lanzhou Univ, Sch Pharm, Lanzhou 730000, Peoples R China.
   [Yao, Xiaojun] Lanzhou Univ, Key Lab Preclin Study New Drugs Gansu Prov, Lanzhou 730000, Peoples R China.
C3 Lanzhou University; Chinese Academy of Sciences; Institute of Modern Physics, CAS; Lanzhou University; Lanzhou University
RP Yao, XJ (通讯作者)，Lanzhou Univ, Dept Chem, State Key Lab Appl Organ Chem, Lanzhou 730000, Peoples R China.
EM xjyao@lzu.edu.cn
FU National Natural Science Foundation of China [20905033, 21175063]; Program for New Century Excellent Talents in University [NCET-07-0399]; Fundamental Research Funds for the Central Universities [lzujbky-2011-19, lzujbky-2012-k10]
CR Alian A, 2009, P NATL ACAD SCI USA, V106, P8192, DOI 10.1073/pnas.0811919106
   [Anonymous], 2008, AMBER 10 UNIVERSITY OF CALIFORNIA, V0, P0
   Asante-Appiah E, 1999, ADV VIRUS RES, V52, P351, DOI 10.1016/S0065-3527(08)60306-1
   Barreca ML, 2009, CHEMMEDCHEM, V4, P1446, DOI 10.1002/cmdc.200900166
   Barreca ML, 2003, BIOPHYS J, V84, P1450, DOI 10.1016/S0006-3495(03)74958-3
   BAYLY CI, 1993, J PHYS CHEM-US, V97, P10269, DOI 10.1021/j100142a004
   Blanco JL, 2011, J INFECT DIS, V203, P1204, DOI 10.1093/infdis/jir025
   Chachra R, 2008, J CHEM THEORY COMPUT, V4, P1526, DOI 10.1021/ct800068v
   Charpentier C, 2008, HIV MED, V9, P765, DOI 10.1111/j.1468-1293.2008.00628.x
   Chen HM, 1999, J BIOL CHEM, V274, P17358, DOI 10.1074/jbc.274.24.17358
   Cherepanov P, 2010, EMBO REP, V11, P328, DOI 10.1038/embor.2010.58
   CIEPLAK P, 1995, J COMPUT CHEM, V16, P1357, DOI 10.1002/jcc.540161106
   Cooper DA, 2008, NEW ENGL J MED, V359, P355, DOI 10.1056/NEJMoa0708978
   DARDEN T, 1993, J CHEM PHYS, V98, P10089, DOI 10.1063/1.464397
   Dayam R, 2005, J MED CHEM, V48, P111, DOI 10.1021/jm0496077
   Delelis O, 2010, ANTIMICROB AGENTS CH, V54, P491, DOI 10.1128/AAC.01075-09
   Delelis O, 2009, NUCLEIC ACIDS RES, V37, P1193, DOI 10.1093/nar/gkn1050
   Duan Y, 2003, J COMPUT CHEM, V24, P1999, DOI 10.1002/jcc.10349
   ENGELMAN A, 1994, J VIROL, V68, P5911, DOI 10.1128/JVI.68.9.5911-5917.1994
   Espeseth AS, 2000, P NATL ACAD SCI USA, V97, P11244, DOI 10.1073/pnas.200139397
   Fox T, 1998, J PHYS CHEM B, V102, P8070, DOI 10.1021/jp9717655
   Frisch MJ, 2009, GAUSSIAN 09, V0, P0
   Goethals O, 2011, ANTIVIR RES, V91, P167, DOI 10.1016/j.antiviral.2011.05.011
   Gohlke H, 2003, J MOL BIOL, V330, P891, DOI 10.1016/S0022-2836(03)00610-7
   Gouda H, 2003, BIOPOLYMERS, V68, P16, DOI 10.1002/bip.10270
   Grandgenett D, 2010, VIRUSES-BASEL, V2, P1185, DOI 10.3390/v2051185
   Grinsztejn B, 1900, V369, V0, P1261
   Grobler JA, 2002, P NATL ACAD SCI USA, V99, P6661, DOI 10.1073/pnas.092056199
   Guex N, 1997, ELECTROPHORESIS, V18, P2714, DOI 10.1002/elps.1150181505
   Hao GF, 2010, PLOS ONE, V5, P0, DOI 10.1371/journal.pone.0010742
   Hare S, 2011, MOL PHARMACOL, V80, P565, DOI 10.1124/mol.111.073189
   Hare S, 2010, P NATL ACAD SCI USA, V107, P20057, DOI 10.1073/pnas.1010246107
   Hare S, 2010, NATURE, V464, P232, DOI 10.1038/nature08784
   Hou TJ, 2008, J MOL BIOL, V376, P1201, DOI 10.1016/j.jmb.2007.12.054
   Huang M, 2011, J MOL GRAPH MODEL, V29, P956, DOI 10.1016/j.jmgm.2011.04.002
   Johnson BC, 2012, ANTIMICROB AGENTS CH, V56, P411, DOI 10.1128/AAC.05292-11
   JORGENSEN WL, 1983, J CHEM PHYS, V79, P926, DOI 10.1063/1.445869
   Kobayashi M, 2008, ANTIVIR RES, V80, P213, DOI 10.1016/j.antiviral.2008.06.012
   Kollman PA, 2000, ACCOUNTS CHEM RES, V33, P889, DOI 10.1021/ar000033j
   Kormos BL, 2007, J MOL BIOL, V371, P1405, DOI 10.1016/j.jmb.2007.06.003
   Krishnan L, 2010, P NATL ACAD SCI USA, V107, P15910, DOI 10.1073/pnas.1002346107
   Kuhn B, 2000, J MED CHEM, V43, P3786, DOI 10.1021/jm000241h
   KUKOLJ G, 1995, GENE DEV, V9, P2556, DOI 10.1101/gad.9.20.2556
   Li M, 2006, EMBO J, V25, P1295, DOI 10.1038/sj.emboj.7601005
   Liu HX, 2010, MOL PHARMACEUT, V7, P894, DOI 10.1021/mp100041b
   Malet I, 2008, ANTIMICROB AGENTS CH, V52, P1351, DOI 10.1128/AAC.01228-07
   Markowitz M, 2006, JAIDS-J ACQ IMM DEF, V43, P509, DOI 10.1097/QAI.0b013e31802b4956
   Métifiot M, 2011, ANTIMICROB AGENTS CH, V55, P5127, DOI 10.1128/AAC.05288-11
   Métifiot M, 2010, VIRUSES-BASEL, V2, P1347, DOI 10.3390/v2071347
   Métifiot M, 2010, BIOCHEMISTRY-US, V49, P3715, DOI 10.1021/bi100130f
   Min S, 2010, ANTIMICROB AGENTS CH, V54, P254, DOI 10.1128/AAC.00842-09
   Perryman AL, 2010, J MOL BIOL, V397, P600, DOI 10.1016/j.jmb.2010.01.033
   Rizzo RC, 2004, J MED CHEM, V47, P3065, DOI 10.1021/jm030570k
   RYCKAERT JP, 1977, J COMPUT PHYS, V23, P327, DOI 10.1016/0021-9991(77)90098-5
   Schames JR, 2004, J MED CHEM, V47, P1879, DOI 10.1021/jm0341913
   *SCHROD LLC, 2008, PRIM VERS 2 0, V0, P0
   Sippel M, 2010, J CHEM INF MODEL, V50, P604, DOI 10.1021/ci900403s
   SITKOFF D, 1994, J PHYS CHEM-US, V98, P1978, DOI 10.1021/j100058a043
   Summa V, 2008, J MED CHEM, V51, P5843, DOI 10.1021/jm800245z
   Wang JM, 2004, J COMPUT CHEM, V25, P1157, DOI 10.1002/jcc.20035
   Williams SL, 2009, J CHEM THEORY COMPUT, V5, P411, DOI 10.1021/ct800162v
   Xue WW, 2012, J COMPUT CHEM, V33, P527, DOI 10.1002/jcc.22887
   Xue WW, 2012, ANTIVIR RES, V93, P126, DOI 10.1016/j.antiviral.2011.11.007
   Yin ZQ, 2010, VIRUSES-BASEL, V2, P2777, DOI 10.3390/v2122777
NR 64
TC 23
Z9 23
U1 1
U2 29
PU ROYAL SOC CHEMISTRY
PI CAMBRIDGE
PA THOMAS GRAHAM HOUSE, SCIENCE PARK, MILTON RD, CAMBRIDGE CB4 0WF, CAMBS, ENGLAND
SN 1742-206X
EI 
J9 MOL BIOSYST
JI Mol. Biosyst.
PD JUN 15
PY 2012
VL 8
IS 8
BP 2135
EP 2144
DI 10.1039/c2mb25114k
PG 10
WC Biochemistry & Molecular Biology
SC Biochemistry & Molecular Biology
GA 968GK
UT WOS:000305965100012
PM 22648037
DA 2024-01-16
ER

PT J
AU Lai, CC
   Hung, CC
   Chen, MY
   Sun, HY
   Lu, CL
   Tseng, YT
   Chang, SF
   Su, YC
   Liu, WC
   Hsieh, CY
   Wu, PY
   Chang, SY
   Chang, SC
AF Lai, Chung-Chih
   Hung, Chien-Ching
[truncated: 1,987,347 more chars]
