# Supplementary material for: Development and emerging trends of drug resistance mutations in HIV: a bibliometric analysis based on CiteSpace
Source: Front Microbiol. 2024 May 15;15:1374582. doi: 10.3389/fmicb.2024.1374582 (PMC11133539; doi:10.3389/fmicb.2024.1374582)
Supplement: Supplementary file 1 [file Data_Sheet_1.ZIP › data/download2013u344.txt]

PT J
AU Capobianchi, MR
   Giombini, E
   Rozera, G
AF Capobianchi, M. R.
   Giombini, E.
   Rozera, G.
TI Next-generation sequencing technology in clinical virology
SO CLINICAL MICROBIOLOGY AND INFECTION
LA English
DT Review
DE Co-receptor usage; metagenomics; next-generation sequencing; quasi-species; resistance-associated mutations; ultradeep pyrosequencing; viral diversity
ID treatment-naive; hepatitis-b; minority variants; coreceptor usage; virus; hiv-1; resistance; genome; population; evolution
AB Recent advances in nucleic acid sequencing technologies, referred to as 'next-generation' sequencing (NGS), have produced a true revolution and opened new perspectives for research and diagnostic applications, owing to the high speed and throughput of data generation. So far, NGS has been applied to metagenomics-based strategies for the discovery of novel viruses and the characterization of viral communities. Additional applications include whole viral genome sequencing, detection of viral genome variability, and the study of viral dynamics. These applications are particularly suitable for viruses such as human immunodeficiency virus, hepatitis B virus, and hepatitis C virus, whose error-prone replication machinery, combined with the high replication rate, results, in each infected individual, in the formation of many genetically related viral variants referred to as quasi-species. The viral quasi-species, in turn, represents the substrate for the selective pressure exerted by the immune system or by antiviral drugs. With traditional approaches, it is difficult to detect and quantify minority genomes present in viral quasi-species that, in fact, may have biological and clinical relevance. NGS provides, for each patient, a dataset of clonal sequences that is some order of magnitude higher than those obtained with conventional approaches. Hence, NGS is an extremely powerful tool with which to investigate previously inaccessible aspects of viral dynamics, such as the contribution of different viral reservoirs to replicating virus in the course of the natural history of the infection, co-receptor usage in minority viral populations harboured by different cell lineages, the dynamics of development of drug resistance, and the re-emergence of hidden genomes after treatment interruptions. The diagnostic application of NGS is just around the corner.
C1 [Capobianchi, M. R.; Giombini, E.; Rozera, G.] Natl Inst Infect Dis L Spallanzani, Rome, Italy.
C3 IRCCS Lazzaro Spallanzani
RP Capobianchi, MR (通讯作者)，Natl Inst Infect Dis INMI, Via Portuense 292, I-00149 Rome, Italy.
EM maria.capobianchi@inmi.it
FU Istituto Superiore di Sanita (National AIDS Project) [40H54, 40H59]; Italian Ministry of Health (Fondi Ricerca Corrente and Ricerca Finalizzata); European Union [278433-PREDEMICS]
CR Abbate I, 2011, CLIN MICROBIOL INFEC, V17, P725, DOI 10.1111/j.1469-0691.2010.03350.x
   Abbate I, 2011, J INFECT DIS, V204, P971, DOI 10.1093/infdis/jir427
   Abbate I, 2011, AIDS, V25, P611, DOI 10.1097/QAD.0b013e328343489e
   Alteri C, 2011, J ANTIMICROB CHEMOTH, V66, P2615, DOI 10.1093/jac/dkr354
   Ansorge WJ, 2009, NEW BIOTECHNOL, V25, P195, DOI 10.1016/j.nbt.2008.12.009
   Archer J, 2009, AIDS, V23, P1209, DOI 10.1097/QAD.0b013e32832b4399
   Bartolini B, 2011, NEW MICROBIOL, V34, P391
   Barzon L, 2011, INT J MOL SCI, V12, P7861, DOI 10.3390/ijms12117861
   Bexfield N, 2011, VET J, V190, P191, DOI 10.1016/j.tvjl.2010.10.014
   Bibby K, 2011, LETT APPL MICROBIOL, V52, P386, DOI 10.1111/j.1472-765X.2011.03014.x
   Bolcic F, 2012, ARCH VIROL, V157, P703, DOI 10.1007/s00705-012-1230-1
   Bruselles A, 2009, AIDS RES HUM RETROV, V25, P937, DOI 10.1089/aid.2009.0083
   Bull RA, 2011, PLOS PATHOG, V7, P0, DOI 10.1371/journal.ppat.1002243
   Bunnik EM, 2011, PLOS PATHOG, V7, P0, DOI 10.1371/journal.ppat.1002106
   Chevaliez S, 2012, GASTROENTEROLOGY, V142, P1303, DOI 10.1053/j.gastro.2012.02.027
   Codoñer FM, 2011, PLOS ONE, V6, P0, DOI 10.1371/journal.pone.0019461
   Cox-Foster DL, 2007, SCIENCE, V318, P283, DOI 10.1126/science.1146498
   Croville G, 2012, J CLIN MICROBIOL, V50, P2881, DOI 10.1128/JCM.01142-12
   de Vries M, 2011, PLOS ONE, V6, P0, DOI 10.1371/journal.pone.0016118
   Escobar-Gutiérrez A, 2012, J CLIN MICROBIOL, V50, P1461, DOI 10.1128/JCM.00005-12
   Fang J, 2009, ANTIMICROB AGENTS CH, V53, P2762, DOI 10.1128/AAC.00130-09
   Fonseca-Coronado S, 2012, J CLIN MICROBIOL, V50, P281, DOI 10.1128/JCM.05842-11
   Ge XY, 2012, J VIROL, V86, P4620, DOI 10.1128/JVI.06671-11
   Gianella S, 2011, J VIROL, V85, P8359, DOI 10.1128/JVI.02582-10
   Gilles A, 2011, BMC GENOMICS, V12, P0, DOI 10.1186/1471-2164-12-245
   Greninger AL, 2010, PLOS ONE, V5, P0, DOI 10.1371/journal.pone.0013381
   Hiraga N, 2011, HEPATOLOGY, V54, P781, DOI 10.1002/hep.24460
   Höper D, 2011, PLOS ONE, V6, P0, DOI 10.1371/journal.pone.0019075
   Hoffmann C, 2007, NUCLEIC ACIDS RES, V35, P0, DOI 10.1093/nar/gkm435
   Johnson JA, 2008, PLOS MED, V5, P1112, DOI 10.1371/journal.pmed.0050158
   Kuroda M, 2010, PLOS ONE, V5, P0, DOI 10.1371/journal.pone.0010256
   Kwok H, 2012, PLOS ONE, V7, P0, DOI 10.1371/journal.pone.0036939
   Lauck M, 2012, J VIROL, V86, P3952, DOI 10.1128/JVI.06627-11
   Le T, 2009, PLOS ONE, V4, P0, DOI 10.1371/journal.pone.0006079
   Li LL, 2011, CURR OPIN VIROL, V1, P282, DOI 10.1016/j.coviro.2011.07.006
   Liu L, 2012, J BIOMED BIOTECHNOL, V50, P2881
   Margeridon-Thermet S, 2009, J INFECT DIS, V199, P1275, DOI 10.1086/597808
   Menzo S, 2009, J INFECT DIS, V200, P1798, DOI 10.1086/647991
   Merani S, 2011, HEPATOLOGY, V53, P396, DOI 10.1002/hep.24076
   Metzker ML, 2010, NAT REV GENET, V11, P31, DOI 10.1038/nrg2626
   Metzner KJ, 2009, CLIN INFECT DIS, V48, P239, DOI 10.1086/595703
   Mukherjee R, 2011, AIDS, V25, P1951, DOI 10.1097/QAD.0b013e32834b34de
   Nakamura S, 2009, PLOS ONE, V4, P0, DOI 10.1371/journal.pone.0004219
   Nasu A, 2011, PLOS ONE, V6, P0, DOI 10.1371/journal.pone.0024907
   Nishijima N, 2012, PLOS ONE, V7, P0, DOI 10.1371/journal.pone.0035052
   Palacios G, 2008, NEW ENGL J MED, V358, P991, DOI 10.1056/NEJMoa073785
   Pareek CS, 2011, J APPL GENET, V52, P413, DOI 10.1007/s13353-011-0057-x
   Pollicino T, 2012, HEPATOLOGY, V56, P434, DOI 10.1002/hep.25592
   Powdrill MH, 2011, P NATL ACAD SCI USA, V108, P20509, DOI 10.1073/pnas.1105797108
   Radford AD, 2012, J GEN VIROL, V93, P1853, DOI 10.1099/vir.0.043182-0
   Ramachandran S, 2011, J VIROL, V85, P6369, DOI 10.1128/JVI.02204-10
   Rieder P, 2011, CLIN INFECT DIS, V53, P1271, DOI 10.1093/cid/cir725
   Rong LB, 2010, SCI TRANSL MED, V2, P0, DOI 10.1126/scitranslmed.3000544
   Rozera Gabriella, 2012, J MED VIROL, V84, P839, DOI 10.1002/jmv.23292
   Rozera G, 2009, AIDS, V23, P2541, DOI 10.1097/QAD.0b013e32832fd2e1
   Rozera G, 2009, RETROVIROLOGY, V6, P0, DOI 10.1186/1742-4690-6-15
   Schowalter RM, 2010, CELL HOST MICROBE, V7, P509, DOI 10.1016/j.chom.2010.05.006
   Selleri M, 2012, CLIN MICROBIOL INFEC, V0, P0
   Simen BB, 2009, J INFECT DIS, V199, P693, DOI 10.1086/596736
   Solmone M, 2009, J VIROL, V83, P1718, DOI 10.1128/JVI.02011-08
   Su ZQ, 2011, EXPERT REV MOL DIAGN, V11, P333, DOI 10.1586/ERM.11.3
   Swenson LC, 2011, J INFECT DIS, V203, P237, DOI 10.1093/infdis/jiq030
   Szpara ML, 2010, J VIROL, V84, P5303, DOI 10.1128/JVI.00312-10
   Towner JS, 2008, PLOS PATHOG, V4, P0, DOI 10.1371/journal.ppat.1000212
   Tsibris AMN, 2009, PLOS ONE, V4, P0, DOI 10.1371/journal.pone.0005683
   Varghese V, 2009, JAIDS-J ACQ IMM DEF, V52, P309, DOI 10.1097/QAI.0b013e3181bca669
   Verbinnen T, 2010, J VIROL, V84, P11124, DOI 10.1128/JVI.01217-10
   Wang CL, 2007, GENOME RES, V17, P1195, DOI 10.1101/gr.6468307
   Wang GP, 2010, J VIROL, V84, P6218, DOI 10.1128/JVI.02271-09
   Willerth SM, 2010, PLOS ONE, V5, P0, DOI 10.1371/journal.pone.0013564
   Wong K, 2012, ENVIRON INT, V45, P151, DOI 10.1016/j.envint.2012.02.009
   Woo HJ, 2012, P NATL ACAD SCI USA, V109, P12980, DOI 10.1073/pnas.1117201109
   Yozwiak NL, 2012, PLOS NEGLECT TROP D, V6, P0, DOI 10.1371/journal.pntd.0001485
   Zhang J, 2011, J GENET GENOMICS, V38, P95, DOI 10.1016/j.jgg.2011.02.003
NR 74
TC 124
Z9 142
U1 0
U2 76
PU ELSEVIER SCI LTD
PI OXFORD
PA THE BOULEVARD, LANGFORD LANE, KIDLINGTON, OXFORD OX5 1GB, OXON, ENGLAND
SN 1198-743X
EI 1469-0691
J9 CLIN MICROBIOL INFEC
JI Clin. Microbiol. Infect.
PD JAN 15
PY 2013
VL 19
IS 1
BP 15
EP 22
DI 10.1111/1469-0691.12056
PG 8
WC Infectious Diseases; Microbiology
SC Infectious Diseases; Microbiology
GA 085YM
UT WOS:000314650200010
PM 23279287
DA 2024-01-16
ER

PT J
AU Maiga, AI
   Fofana, DB
   Maiga, AC
   Diallo, F
   Ait-Arkoub, Z
   Daou, F
   Cisse, M
   Sarro, YDS
   Oumar, AA
   Sylla, A
   Katlama, C
   Taiwo, B
   Murphy, R
   Tounkara, A
   Marcelin, AG
   Calvez, V
AF Maiga, Almoustapha Issiaka
   Fofana, Djeneba Bocar
   Maiga, Aichatou Chehy
   Diallo, Fodie
   Ait-Arkoub, Zaina
   Daou, Fatoumata
   Cisse, Mamadou
   Sarro, Yaya Dit Sadio
   Oumar, Aboubacar Alassane
   Sylla, Aliou
   Katlama, Christine
   Taiwo, Babafemi
   Murphy, Robert
   Tounkara, Anatole
   Marcelin, Anne-Genevieve
   Calvez, Vincent
TI Transmitted Antiretroviral Drug Resistance in Newly HIV-Infected and Untreated Patients in Segou and Bamako, Mali
SO AIDS RESEARCH AND HUMAN RETROVIRUSES
LA English
DT Article
ID genetic diversity; pregnant-women; mutations; uganda; type-1
AB The WHO recommends regular surveillance for transmitted antiretroviral drug-resistant viruses in HIV antiretroviral treatment (ART)-naive patients in resource-limited settings. This study aimed to assess the prevalence of mutations associated with resistance in ART-naive patients newly diagnosed with HIV in Bamako and Segou in Mali. HIV-positive patients who never received ART were recruited in Bamako and Segou, Mali. The reverse transcriptase (RT) and protease (PR) genes of these patients were sequenced by the "ViroSeq'' method. Analysis and interpretation of the resistance were made according to the WHO 2009 list of drug resistance mutations. In all, 51/54 (94.4%) sample patients were sequenced. The median age (IQR) of our patients was 24 (22-27) years and the median CD4 count was 380 (340-456) cells/mm(3). The predominant subtype was recombinant HIV-1 CRF02_AG (66.7%) followed by CRF06_cpx (12%) and CRF09_cpx (4%). Four patients had mutations associated with resistance, giving an overall prevalence of resistance estimated at 7.9%. There were two (4%) patients with nucleoside reverse transcriptase inhibitor (NRTI) mutations (one M184V and one T215Y), two (4%) with non-NRTI mutations (two K103N), and one (2%) with a protease inhibitor mutation (one I54V). The prevalence of primary resistance in newly infected patients in Mali is moderate (7.9%). This indicates that the standard NNRTI-based first-line regimen used in Mali is suboptimal for some patients. This study should be done regularly to inform clinical practice.
C1 [Maiga, Almoustapha Issiaka; Fofana, Djeneba Bocar; Maiga, Aichatou Chehy; Ait-Arkoub, Zaina; Daou, Fatoumata; Sarro, Yaya Dit Sadio; Oumar, Aboubacar Alassane; Tounkara, Anatole] USTTB, Unite Epidemiol Mol Resistance VIH ARV, SEREFO, FMPOS, Bamako, Mali.
   [Fofana, Djeneba Bocar; Ait-Arkoub, Zaina; Marcelin, Anne-Genevieve; Calvez, Vincent] Hop La Pitie Salpetriere, Dept Virol, INSERM, U943, Paris, France.
   [Diallo, Fodie; Cisse, Mamadou] ARCAC SIDA CESAC, Bamako, Mali.
   [Sylla, Aliou] Minist Sante, Cellule Sectorielle Lutte Sida, Bamako, Mali.
   [Katlama, Christine] Hop La Pitie Salpetriere, Dept Infect Dis, INSERM, U943, Paris, France.
   [Taiwo, Babafemi; Murphy, Robert] Northwestern Univ, Div Infect Dis, Chicago, IL 60611 USA.
C3 University of Science & Technology of Bamako; Institut National de la Sante et de la Recherche Medicale (Inserm); Assistance Publique Hopitaux Paris (APHP); Hopital Universitaire Pitie-Salpetriere - APHP; Sorbonne Universite; Assistance Publique Hopitaux Paris (APHP); Hopital Universitaire Pitie-Salpetriere - APHP; Institut National de la Sante et de la Recherche Medicale (Inserm); Sorbonne Universite; Northwestern University
RP Maiga, AC (通讯作者)，USTTB, Unite Epidemiol Mol Resistance VIH ARV, SEREFO, FMPOS, Bamako, Mali.
EM amaiga@icermali.org
FU Cellule Sectorielle de Lutte contre le Sida from the Ministry of Health in Mali (CSLS/MS); French Agency ESTHER (Ensemble pour une Solidarite Therapeutique en Reseau) in Mali; Northwestern University-United States National Institutes for Health/Fogarty International Center [D43TW007995]
CR Abreu CM, 2008, ARCH VIROL, V153, P2013, DOI 10.1007/s00705-008-0215-6
   Ayouba A, 2009, AIDS RES HUM RETROV, V25, P1193, DOI 10.1089/aid.2009.0142
   Bennett DE, 2009, PLOS ONE, V4, P0, DOI 10.1371/journal.pone.0004724
   Charpentier C, 2011, ANTIVIR THER, V16, P429, DOI 10.3851/IMP1754
   Derache A, 2008, J ANTIMICROB CHEMOTH, V62, P456, DOI 10.1093/jac/dkn234
   Derache A, 2007, ANTIVIR THER, V12, P123
   Eshleman SH, 2009, AIDS, V23, P845, DOI 10.1097/QAD.0b013e328327957a
   Galluzzo CM, 2007, AIDS RES HUM RETROV, V23, P1449, DOI 10.1089/aid.2007.0109
   Haidara A, 2010, HIV MED, V11, P404, DOI 10.1111/j.1468-1293.2009.00806.x
   Hamers RL, 2011, J ACQ IMMUN DEF SYND, V55, P95
   Johnson JA, 2008, PLOS MED, V5, P1112, DOI 10.1371/journal.pmed.0050158
   Maiga A, 2010, 18 IAS C VIENN, V0, P0
   Paredes R, 2010, J INFECT DIS, V201, P662, DOI 10.1086/650543
   Samake S, 1900, P410, V0, P0
   Tebit DM, 2009, J MED VIROL, V81, P1691, DOI 10.1002/jmv.21600
   Toni TD, 2007, AIDS RES HUM RETROV, V23, P1155, DOI 10.1089/aid.2007.0072
NR 16
TC 10
Z9 12
U1 0
U2 3
PU MARY ANN LIEBERT, INC
PI NEW ROCHELLE
PA 140 HUGUENOT STREET, 3RD FL, NEW ROCHELLE, NY 10801 USA
SN 0889-2229
EI 
J9 AIDS RES HUM RETROV
JI Aids Res. Hum. Retrovir.
PD JAN 15
PY 2013
VL 29
IS 1
BP 182
EP 186
DI 10.1089/aid.2012.0118
PG 5
WC Immunology; Infectious Diseases; Virology
SC Immunology; Infectious Diseases; Virology
GA 063YA
UT WOS:000313036800029
PM 22823755
DA 2024-01-16
ER

PT J
AU Chaturbhuj, DN
   Deshmukh, PS
   Hingankar, NK
   Siddhaarth, K
   Deshpande, SN
   Sen, S
   Kabra, S
   Paranjape, RS
   Tripathy, SP
AF Chaturbhuj, Devidas N.
   Deshmukh, Pravin S.
   Hingankar, Nitin K.
   Siddhaarth, K.
   Deshpande, Sohan N.
   Sen, Sourav
   Kabra, Sandhya
   Paranjape, Ramesh S.
   Tripathy, Srikanth P.
TI Evaluations of an in-house drug resistance method for HIV-1 drug resistance using ViroSeq™ 2.0 genotyping system as a gold standard
SO JOURNAL OF VIROLOGICAL METHODS
LA English
DT Article
DE HIV-1; Drug resistance; In-house; Evaluation; Genotyping; ViroSeq
ID antiretroviral treatment; reverse-transcriptase; performance; protease; assay
AB An in-house method was evaluated for its efficiency to detect the HIV-1 drug resistance mutations. This method was compared with the ViroSeq (TM) Genotyping System 2.0 (Celera Diagnostics, US) a gold standard. Sixty-five stored plasma samples, previously tested for HIV-1 drug resistance using the ViroSeq (TM) method were used to evaluate the in-house method. Out of the sixty five plasma samples, sixty were HIV-1 positive clinical samples; four samples from the Virology Quality Assessment (VQA) program and one positive control from the ViroSeq (TM) kit were used in this study. The sequences generated by the ViroSeq (TM) and an in-house method showed 99.5 +/- 0.5% and 99.7 +/- 0.4% (mean +/- SD) nucleotide and amino acid identity, respectively. Out of 214 Stanford HIVdb listed HIV-1 drug resistance mutations in the protease and reverse transcriptase regions, concordance was observed in 203 (94.9%), partial discordance in 11 (5.1%) and complete discordance was absent. The in-house primers are broadly sensitive in genotyping multiple HIV-1 group M subtypes. The amplification sensitivity of the in-house method was 1000 copies/ml. The evaluation of the in-house method provides results comparable with that of ViroSeq (TM) method thus, making the in-house method suitable for HIV-1 drug resistance testing in the developing countries. (C) 2013 Elsevier B.V. All rights reserved.
C1 [Chaturbhuj, Devidas N.; Hingankar, Nitin K.; Paranjape, Ramesh S.; Tripathy, Srikanth P.] Natl AIDS Res Inst, MIDC, Pune 411026, Maharashtra, India.
   [Deshmukh, Pravin S.] Natl AIDS Res Inst, Pune 411026, Maharashtra, India.
   [Siddhaarth, K.; Deshpande, Sohan N.] Dr DY Patil Univ, CBD Belapur, Cbd Belapur 400614, Navi Mumbai, India.
   [Sen, Sourav] Armed Forces Med Coll, Pune 411040, Maharashtra, India.
   [Kabra, Sandhya] Natl AIDS Control Org, Minist Hlth & Family Welf, New Delhi, India.
C3 Indian Council of Medical Research (ICMR); ICMR - National AIDS Research Institute (NARI); Indian Council of Medical Research (ICMR); ICMR - National AIDS Research Institute (NARI); Armed Forces Medical College
RP Tripathy, SP (通讯作者)，Natl AIDS Res Inst, Indian Council Med Res, MIDC, Plot 73,G Block, Pune 411026, Maharashtra, India.
EM chaturbhujdn@gmail.com; pravin_deshmukh27@rediffmail.com; nk_hingankar@rediffmail.com; sid86.k@gmail.com; sohandeshpande86@gmail.com; sensourav@hotmail.com; sandhyakabra@gmail.com; rparanjape@nariindia.org; stripathy@nariindia.org
FU National AIDS Control Organisation (NACO), India; VQA [NO1-AI-50044]
CR Bennett DE, 2008, ANTIVIR THER, V13, P1
   Chen JHK, 2007, J CLIN VIROL, V39, P125, DOI 10.1016/j.jcv.2007.03.008
   Eshleman SH, 2004, J CLIN MICROBIOL, V42, P2711, DOI 10.1128/JCM.42.6.2711-2717.2004
   Guindon S, 2003, SYST BIOL, V52, P696, DOI 10.1080/10635150390235520
   Hall TA, 1999, NUCL ACIDS S SER, V41, P95
   Korber B, 2000, COMPUTATIONAL ANAL H, V0, PP55, DOI 10.1007/B112102
   National AIDS Control Organization, 2011, NAT GUID 2 LIN ART A, V0, P0
   Peduzzi C, 2002, J CLIN VIROL, V25, P57, DOI 10.1016/S1386-6532(01)00252-9
   Rhee SY, 2003, NUCLEIC ACIDS RES, V31, P298, DOI 10.1093/nar/gkg100
   Saravanan S, 2009, J VIROL METHODS, V159, P211, DOI 10.1016/j.jviromet.2009.03.021
   Sen S, 2007, AIDS RES HUM RETROV, V23, P1303, DOI 10.1089/aid.2007.0090
   Steegen K, 2006, J VIROL METHODS, V133, P137, DOI 10.1016/j.jviromet.2005.11.004
   Thompson MA, 2010, JAMA-J AM MED ASSOC, V304, P321, DOI 10.1001/jama.2010.1004
   USDEPT JUSTCRDIV& USDEPT EDUCOFFCR, 2011, GUIDANCE ON THE VOLUNTARY USE OF RACE TO ACHIEVE DIVERSITY AND AVOID RACIAL ISOLATION IN ELEMENTARY AND SECONDARY SCHOOLS, V0, P1
   Wallis CL, 2010, J VIROL METHODS, V163, P505, DOI 10.1016/j.jviromet.2009.11.011
NR 15
TC 4
Z9 6
U1 0
U2 5
PU ELSEVIER
PI AMSTERDAM
PA RADARWEG 29, 1043 NX AMSTERDAM, NETHERLANDS
SN 0166-0934
EI 1879-0984
J9 J VIROL METHODS
JI J. Virol. Methods
PD APR 15
PY 2013
VL 189
IS 1
BP 87
EP 92
DI 10.1016/j.jviromet.2013.01.001
PG 6
WC Biochemical Research Methods; Biotechnology & Applied Microbiology; Virology
SC Biochemistry & Molecular Biology; Biotechnology & Applied Microbiology; Virology
GA 124HT
UT WOS:000317455100015
PM 23353551
DA 2024-01-16
ER

PT J
AU Ying, Y
   Zhao, YJ
   Hu, XF
   Cai, ZY
   Liu, X
   Jin, GL
   Zhang, JY
   Zhang, JY
   Liu, JH
   Huang, XT
AF Ying, Ying
   Zhao, Yingjie
   Hu, Xuefei
   Cai, Zhenyu
   Liu, Xin
   Jin, Guilin
   Zhang, Jieyu
   Zhang, Jingyi
   Liu, Jinhui
   Huang, Xiaotian
TI <i>In Vitro</i> Fluconazole Susceptibility of 1,903 Clinical Isolates of <i>Candida albicans</i> and the Identification of <i>ERG11</i> Mutations
SO MICROBIAL DRUG RESISTANCE
LA English
DT Article
ID amino-acid substitutions; azole antifungal agents; hiv-infected patients; resistance mechanisms; reduced affinity; drug-resistance; 14-alpha-sterol demethylase; mycobacterium-tuberculosis; molecular mechanisms; vaginal candidiasis
AB Fluconazole resistance of Candida albicans has been reported to be the result of one or more specific point mutations in ERG11 gene. In this study, we amplified and sequenced the entire ERG11 coding sequence of 72 isolates of C. albicans to search for possible mutations. Twenty-seven silent mutations and 14 missense mutations were identified. While the mutations K342R and V437I were found as single-amino-acid changes in Erg11p, other mutations were detected simultaneously in individual isolates. Several different clinical isolates had the same pattern of multiple amino acid alternations: (1) A114S with Y257H was identified in 11 resistant and 3 susceptible dose-dependent isolates without any other silent mutation and may be associated with resistance; (2) Y132H combined with G450E was identified in two fluconazole-resistant isolates and is known to contribute to resistance; and (3) the coexistence of D116E, K128T, Y132H, and G465S was first described in five reduced-susceptibility isolates, but the correlation of this pattern with resistance is still uncertain. These data indicate that multiple amino acid substitutions in Erg11p were found frequently in clinical isolates and may be associated with fluconazole resistance.
C1 [Ying, Ying; Zhao, Yingjie; Liu, Xin; Jin, Guilin; Zhang, Jieyu; Zhang, Jingyi; Liu, Jinhui; Huang, Xiaotian] Nanchang Univ, Sch Med, Dept Med Microbiol, Nanchang 330006, Peoples R China.
   [Ying, Ying; Cai, Zhenyu] Nanchang Univ, Sch Med, Dept Pathophysiol, Nanchang 330006, Peoples R China.
   [Hu, Xuefei] Nanchang Univ, Affiliated Hosp 1, Dept Clin Lab, Nanchang 330006, Peoples R China.
   [Liu, Xin] Childrens Hosp Jiangxi Prov, Dept Blood Transfus, Nanchang, Peoples R China.
C3 Nanchang University; Nanchang University; Nanchang University
RP Huang, XT (通讯作者)，Nanchang Univ, Sch Med, Dept Med Microbiol, Nanchang 330006, Peoples R China.
EM jinhuil2006@163.com; xthuang@ncu.edu.cn
FU National Natural Science Foundation of China [30660010, 81160196]; Science and Technology Foundation of Jiangxi Province [2009GZY0140]; Science and Technology Foundation of the Education Department of Jiangxi Province [GJJ12160]
CR Akbar DH, 2001, ANN SAUDI MED, V21, P178, DOI 10.5144/0256-4947.2001.178
   Bedini A, 2006, CLIN MICROBIOL INFEC, V12, P75, DOI 10.1111/j.1469-0691.2005.01310.x
   Cernicka J, 2006, INT J ANTIMICROB AG, V27, P403, DOI 10.1016/j.ijantimicag.2005.12.005
   Chandra J, 2001, J BACTERIOL, V183, P5385, DOI 10.1128/JB.183.18.5385-5394.2001
   Chau AS, 2004, ANTIMICROB AGENTS CH, V48, P2124, DOI 10.1128/AAC.48.6.2124-2131.2004
   Chen SH, 2007, BIOL PHARM BULL, V30, P1246, DOI 10.1248/bpb.30.1246
   Favre B, 1999, MICROBIOL-SGM, V145, P2715, DOI 10.1099/00221287-145-10-2715
   Feng LJ, 2010, CHINESE MED J-PEKING, V123, P544, DOI 10.3760/cma.j.issn.0366-6999.2010.05.007
   Ge SH, 2010, ANTIMICROB AGENTS CH, V54, P3126, DOI 10.1128/AAC.00118-10
   Goldman GH, 2004, DIAGN MICR INFEC DIS, V50, P25, DOI 10.1016/j.diagmicrobio.2004.04.009
   Holtje H D, 1998, PHARM ACTA HELV, V72, P271, DOI 10.1016/S0031-6865(97)00036-8
   Jiang Wei-su, 2006, ZHONGHUA WEISHENGWUXUE HE MIANYIXUE ZAZHI, V26, P360
   JOHNSON EM, 1995, J ANTIMICROB CHEMOTH, V35, P103, DOI 10.1093/jac/35.1.103
   Kakeya H, 2000, ANTIMICROB AGENTS CH, V44, P2985, DOI 10.1128/AAC.44.11.2985-2990.2000
   Kelly SL, 1999, BIOCHEM BIOPH RES CO, V262, P174, DOI 10.1006/bbrc.1999.1136
   Lamb DC, 2000, ANTIMICROB AGENTS CH, V44, P63, DOI 10.1128/AAC.44.1.63-67.2000
   Lamb DC, 1997, J BIOL CHEM, V272, P5682, DOI 10.1074/jbc.272.9.5682
   Loffler J, 1997, FEMS MICROBIOL LETT, V151, P263, DOI 10.1016/S0378-1097(97)00172-9
   Marichal P, 1999, MICROBIOL-SGM, V145, P2701, DOI 10.1099/00221287-145-10-2701
   Morio F, 2010, DIAGN MICR INFEC DIS, V66, P373, DOI 10.1016/j.diagmicrobio.2009.11.006
   Perea S, 2001, ANTIMICROB AGENTS CH, V45, P2676, DOI 10.1128/AAC.45.10.2676-2684.2001
   Podust LM, 2001, P NATL ACAD SCI USA, V98, P3068, DOI 10.1073/pnas.061562898
   Podust LM, 2001, J INORG BIOCHEM, V87, P227, DOI 10.1016/S0162-0134(01)00388-9
   PRASAD R, 1995, CURR GENET, V27, P320, DOI 10.1007/BF00352101
   REX JH, 1995, ANTIMICROB AGENTS CH, V39, P1, DOI 10.1128/AAC.39.1.1
   Sanglard D, 1998, ANTIMICROB AGENTS CH, V42, P241, DOI 10.1093/jac/42.2.241
   Sanglard D, 2002, LANCET INFECT DIS, V2, P73, DOI 10.1016/S1473-3099(02)00181-0
   Standards NCCLS, 2002, M27A2 STAND NCCLS, V22, P30
   Vanden Bossche H, 1998, MYCOSES, V41, P32, DOI 10.1111/j.1439-0507.1998.tb00581.x
   Wang HP, 2009, BMC MICROBIOL, V9, P0, DOI 10.1186/1471-2180-9-167
   White TC, 2002, ANTIMICROB AGENTS CH, V46, P1704, DOI 10.1128/AAC.46.6.1704-1713.2002
   Xiao L, 2004, ANTIMICROB AGENTS CH, V48, P568, DOI 10.1128/AAC.48.2.568-574.2004
   Xu YH, 2008, J ANTIMICROB CHEMOTH, V61, P798, DOI 10.1093/jac/dkn015
NR 33
TC 24
Z9 32
U1 1
U2 15
PU MARY ANN LIEBERT, INC
PI NEW ROCHELLE
PA 140 HUGUENOT STREET, 3RD FL, NEW ROCHELLE, NY 10801 USA
SN 1076-6294
EI 
J9 MICROB DRUG RESIST
JI Microb. Drug Resist.
PD AUG 15
PY 2013
VL 19
IS 4
BP 266
EP 273
DI 10.1089/mdr.2012.0204
PG 8
WC Infectious Diseases; Microbiology; Pharmacology & Pharmacy
SC Infectious Diseases; Microbiology; Pharmacology & Pharmacy
GA 190CU
UT WOS:000322316200003
PM 23484590
DA 2024-01-16
ER

PT J
AU Alvarez, M
   Barrioluengo, V
   Afonso-Lehmann, RN
   Menéndez-Arias, L
AF Alvarez, Mar
   Barrioluengo, Veronica
   Afonso-Lehmann, Raquel N.
   Menendez-Arias, Luis
TI Altered error specificity of RNase H-deficient HIV-1 reverse transcriptases during DNA-dependent DNA synthesis
SO NUCLEIC ACIDS RESEARCH
LA English
DT Article
ID immunodeficiency-virus type-1; mispair extension fidelity; primer grip; resistance mutations; strand transfer; structural determinants; avian-myeloblastosis; polymerase fidelity; drug-resistance; thumb subdomain
AB Asp(443) and Glu(478) are essential active site residues in the RNase H domain of human immunodeficiency virus type 1 (HIV-1) reverse transcriptase (RT). We have investigated the effects of substituting Asn for Asp(443) or Gln for Glu(478) on the fidelity of DNA-dependent DNA synthesis of phylogenetically diverse HIV-1 RTs. In M13mp2 lacZ alpha-based forward mutation assays, HIV-1 group M (BH10) and group O RTs bearing substitutions D443N, E478Q, V75I/D443N or V75I/E478Q showed 2.0- to 6.6-fold increased accuracy in comparison with the corresponding wild-type enzymes. This was a consequence of their lower base substitution error rates. One-nucleotide deletions and insertions represented between 30 and 68% of all errors identified in the mutational spectra of RNase H-deficient HIV-1 group O RTs. In comparison with the wild-type RT, these enzymes showed higher frameshift error rates and higher dissociation rate constants (k(off)) for DNA/DNA template-primers. The effects on frameshift fidelity were similar to those reported for mutation E89G and suggest that in HIV-1 group O RT, RNase H inactivation could affect template/primer slippage. Our results support a role for the RNase H domain during plus-strand DNA polymerization and suggest that mutations affecting RNase H function could also contribute to retrovirus variability during the later steps of reverse transcription.
C1 [Alvarez, Mar; Barrioluengo, Veronica; Afonso-Lehmann, Raquel N.; Menendez-Arias, Luis] Univ Autonoma Madrid, Ctr Biol Mol Severo Ochoa, CSIC, E-28049 Madrid, Spain.
C3 Autonomous University of Madrid; Consejo Superior de Investigaciones Cientificas (CSIC); CSIC - Centro de Biologia Molecular Severo Ochoa (CBM)
RP Menéndez-Arias, L (通讯作者)，Univ Autonoma Madrid, Ctr Biol Mol Severo Ochoa, CSIC, E-28049 Madrid, Spain.
EM lmenendez@cbm.uam.es
FU Ministry of Economy and Competitiveness (Spain) [BIO2010/15542]; Ministry of Health, Social Services and Equality (Spain) [EC11-025]; Fondo de Investigacion Sanitaria (through the 'Red Tematica de Investigacion Cooperativa en SIDA') [RD06/0006]; Fundacion Ramon Areces
CR Alvarez M, 2009, J MOL BIOL, V392, P872, DOI 10.1016/j.jmb.2009.07.081
   Avidan O, 1998, NUCLEIC ACIDS RES, V26, P1713, DOI 10.1093/nar/26.7.1713
   Barrioluengo V, 2011, BIOCHEM J, V436, P599, DOI 10.1042/BJ20101852
   Basu VP, 2008, VIRUS RES, V134, P19, DOI 10.1016/j.virusres.2007.12.017
   BEARD WA, 1994, J BIOL CHEM, V269, P28091
   BEBENEK K, 1995, J BIOL CHEM, V270, P19516, DOI 10.1074/jbc.270.33.19516
   Bebenek K, 1995, METHOD ENZYMOL, V262, P217
   BEBENEK K, 1989, J BIOL CHEM, V264, P16948
   Bibillo A, 2002, J BIOL CHEM, V277, P34836, DOI 10.1074/jbc.M204345200
   Boretto J, 2001, ANAL BIOCHEM, V292, P139, DOI 10.1006/abio.2001.5045
   Brincat JL, 2002, J VIROL, V76, P88, DOI 10.1128/JVI.76.1.88-95.2002
   Cases-González CE, 2004, J VIROL, V78, P1012, DOI 10.1128/JVI.78.2.1012-1019.2004
   CREIGHTON S, 1992, J BIOL CHEM, V267, P2633
   Cristofaro JV, 2002, BIOCHEMISTRY-US, V41, P10968, DOI 10.1021/bi025871v
   Curr K, 2006, J GEN VIROL, V87, P419, DOI 10.1099/vir.0.81458-0
   Delviks-Frankenberry K, 2011, VIRUSES-BASEL, V3, P1650, DOI 10.3390/v3091650
   DESTEFANO JJ, 1991, J BIOL CHEM, V266, P7423
   DESTEFANO JJ, 1994, BBA-GENE STRUCT EXPR, V1219, P380, DOI 10.1016/0167-4781(94)90062-0
   Drosopoulos WC, 1998, J VIROL, V72, P4224, DOI 10.1128/JVI.72.5.4224-4230.1998
   DUDDING LR, 1991, BIOCHEMISTRY-US, V30, P10498, DOI 10.1021/bi00107a019
   ECKERT KA, 1993, NUCLEIC ACIDS RES, V21, P5212, DOI 10.1093/nar/21.22.5212
   Fuentes GM, 1996, J BIOL CHEM, V271, P29605, DOI 10.1074/jbc.271.47.29605
   Gao L, 2008, J BIOL CHEM, V283, P9196, DOI 10.1074/jbc.M710148200
   Gutiérrez-Rivas M, 2001, NUCLEIC ACIDS RES, V29, P4963, DOI 10.1093/nar/29.24.4963
   Hamburgh ME, 1998, NUCLEIC ACIDS RES, V26, P4389, DOI 10.1093/nar/26.19.4389
   Hamburgh ME, 2006, J BIOL CHEM, V281, P7421, DOI 10.1074/jbc.M511380200
   Herschhorn A, 2010, CELL MOL LIFE SCI, V67, P2717, DOI 10.1007/s00018-010-0346-2
   Huang HF, 1998, SCIENCE, V282, P1669, DOI 10.1126/science.282.5394.1669
   KATI WM, 1992, J BIOL CHEM, V267, P25988
   Mansky LM, 2003, J VIROL, V77, P2071, DOI 10.1128/JVI.77.3.2071-2080.2003
   MartinHernandez AM, 1997, NUCLEIC ACIDS RES, V25, P1383, DOI 10.1093/nar/25.7.1383
   Matamoros I, 2011, DNA REPLICATION RELA, V0, P111
   Matamoros T, 2005, J MOL BIOL, V349, P451, DOI 10.1016/j.jmb.2005.04.004
   Matamoros T, 2008, J MOL BIOL, V375, P1234, DOI 10.1016/j.jmb.2007.11.021
   Mbisa JL, 2005, J VIROL, V79, P419, DOI 10.1128/JVI.79.1.419-427.2005
   Menéndez-Arias L, 1998, BIOCHEMISTRY-US, V37, P16636, DOI 10.1021/bi981830g
   Menéndez-Arias L, 2002, PROG NUCLEIC ACID RE, V71, P91, DOI 10.1016/S0079-6603(02)71042-8
   Menéndez-Arias L, 2001, J BIOL CHEM, V276, P27470, DOI 10.1074/jbc.M104342200
   Menéndez-Arias L, 2009, VIRUSES-BASEL, V1, P1137, DOI 10.3390/v1031137
   MIZRAHI V, 1994, J BIOL CHEM, V269, P19245
   Nikolenko GN, 2004, J VIROL, V78, P8761, DOI 10.1128/JVI.78.16.8761-8770.2004
   Nowotny M, 2005, CELL, V121, P1005, DOI 10.1016/j.cell.2005.04.024
   Nowotny M, 2007, MOL CELL, V28, P264, DOI 10.1016/j.molcel.2007.08.015
   Onafuwa-Nuga A, 2009, MICROBIOL MOL BIOL R, V73, P451, DOI 10.1128/MMBR.00012-09
   Pfeiffer JK, 2000, J VIROL, V74, P9629, DOI 10.1128/JVI.74.20.9629-9636.2000
   Quan YD, 1998, J BIOL CHEM, V273, P21918, DOI 10.1074/jbc.273.34.21918
   QuinonesMateu ME, 1997, VIROLOGY, V236, P364, DOI 10.1006/viro.1997.8748
   Rausch JW, 2002, BIOCHEMISTRY-US, V41, P4856, DOI 10.1021/bi015970t
   Rezende LF, 1998, J VIROL, V72, P2890, DOI 10.1128/JVI.72.4.2890-2895.1998
   RICCHETTI M, 1990, EMBO J, V9, P1583, DOI 10.1002/j.1460-2075.1990.tb08278.x
   ROBERTS JD, 1989, MOL CELL BIOL, V9, P469, DOI 10.1128/MCB.9.2.469
   Rubinek T, 1997, EUR J BIOCHEM, V247, P238, DOI 10.1111/j.1432-1033.1997.00238.x
   Sarafianos SG, 2001, EMBO J, V20, P1449, DOI 10.1093/emboj/20.6.1449
   Sarafianos SG, 2009, J MOL BIOL, V385, P693, DOI 10.1016/j.jmb.2008.10.071
   Shahs FS, 2000, J BIOL CHEM, V275, P27037
   Su HP, 2010, J VIROL, V84, P7625, DOI 10.1128/JVI.00353-10
   Svarovskaia ES, 2000, J VIROL, V74, P7171, DOI 10.1128/JVI.74.15.7171-7178.2000
   TELESNITSKY A, 1993, P NATL ACAD SCI USA, V90, P1276, DOI 10.1073/pnas.90.4.1276
   Zhang WH, 2002, P NATL ACAD SCI USA, V99, P10090, DOI 10.1073/pnas.152186199
NR 59
TC 21
Z9 23
U1 0
U2 6
PU OXFORD UNIV PRESS
PI OXFORD
PA GREAT CLARENDON ST, OXFORD OX2 6DP, ENGLAND
SN 0305-1048
EI 
J9 NUCLEIC ACIDS RES
JI Nucleic Acids Res.
PD APR 15
PY 2013
VL 41
IS 8
BP 4601
EP 4612
DI 10.1093/nar/gkt109
PG 12
WC Biochemistry & Molecular Biology
SC Biochemistry & Molecular Biology
GA 139GJ
UT WOS:000318569700028
PM 23444139
DA 2024-01-16
ER

PT J
AU Rusconi, S
   Vitiello, P
   Adorni, F
   Bruzzone, B
   De Luca, A
   Micheli, V
   Meraviglia, P
   Maserati, R
   Di Pietro, M
   Colao, G
   Penco, G
   Di Biagio, A
   Punzi, G
   Monno, L
   Zazzi, M
AF Rusconi, S.
   Vitiello, P.
   Adorni, F.
   Bruzzone, B.
   De Luca, A.
   Micheli, V.
   Meraviglia, P.
   Maserati, R.
   Di Pietro, M.
   Colao, G.
   Penco, G.
   Di Biagio, A.
   Punzi, G.
   Monno, L.
   Zazzi, M.
TI Factors associated with virological success with raltegravir-containing regimens and prevalence of raltegravir-resistance-associated mutations at failure in the ARCA database
SO CLINICAL MICROBIOLOGY AND INFECTION
LA English
DT Article
DE Drug resistance; genotype; human immunodeficiency virus type 1-1; raltegravir; virological response
ID hiv integrase inhibitors; experienced patients; hiv-1-infected patients; drug-resistance; naive patients; susceptibility; variability; subgroup; efficacy; therapy
AB Raltegravir (RAL) is the only licensed human immunodeficiency virus (HIV) integrase inhibitor. The factors associated with the virological response to RAL-containing regimens and the prevalence of integrase mutations associated with RAL failure deserve further investigation. From the Antiretroviral Resistance Cohort Analysis database, we selected triple-class-experienced subjects failing their current treatment with complete treatment history available. Selection criteria included HIV-RNA, CD4 count and HIV genotype within 3months of RAL initiation. Factors associated with 24-week response were analysed; genotypic sensitivity scores (GSS) and weighted-GSS were evaluated. Virological response was achieved in 74.3% of 105 subjects. Mutations associated with RAL failure were detected in 12/24 subjects with an integrase genotype, with the prevalence of Q148H+G140S. Each extra unit of GSS (p 0.05, OR 2.62; 95% CI 1.00-6.87). was found to be a associated with response. Weighted-GSS had borderline statistical significance (p 0.063, OR 2.04; 95% CI 0.96-4.33) When stratifying for different cut-offs (<1 as reference, 1-1.49, 1.5), a borderline significant increase in the probability of response appeared for GSS 1.5 (p 0.053, OR 4.00; 95% CI 0.98-16.25). GSS 1 showed the highest sensitivity, 82.6%. Receiver operating characteristic curves depicted the widest area under the curve (0.663, p 0.054) of GSS 1. Unresponsiveness to RAL-containing regimens among triple-class-experienced subjects was low. The activity of the background regimen was strongly associated with response. Although few integrase genotypes were available at failure, half of these were without integrase resistance mutations. The substantial rate of RAL failure in the absence of known RAL-resistance mutations may be associated with adherence issues and this issue warrants further analysis in longer observations.
C1 [Rusconi, S.; Vitiello, P.] Univ Milan, Div Clinicizzata Malattie Infett, Dipartimento Sci Biomed & Clin Luigi Sacco, I-20157 Milan, Italy.
   [Adorni, F.] ITB CNR, Segrate, MI, Italy.
   [Bruzzone, B.] Osped San Martino Genova, Lab Igiene, Genoa, Italy.
   [De Luca, A.] Univ Cattolica Sacro Cuore, Ist Clin Malattie Infett, Rome, Italy.
   [Micheli, V.] Osped L Sacco, Lab Microbiol, Milan, Italy.
   [Meraviglia, P.] Osped L Sacco, Div Malattie Infett 2, Milan, Italy.
   [Maserati, R.] Fdn Policlin S Matteo, Pavia, Italy.
   [Di Pietro, M.] Osped SM Annunziata, Antella, FI, Italy.
   [Colao, G.] Osped Careggi, Lab Virol, Florence, Italy.
   [Penco, G.] Osped Galliera, Genoa, Italy.
   [Di Biagio, A.] Univ Genoa, Osped S Martino, Clin Malattie Infett, Genoa, Italy.
   [Punzi, G.] Policlin Univ, Lab Virol, Bari, Italy.
   [Monno, L.] Univ Bari, Clin Malattie Infett, Bari, Italy.
   [Zazzi, M.] Univ Siena, I-53100 Siena, Italy.
C3 University of Milan; Luigi Sacco Hospital; Consiglio Nazionale delle Ricerche (CNR); Istituto di Tecnologie Biomediche (ITB-CNR); University of Genoa; IRCCS AOU San Martino IST; Catholic University of the Sacred Heart; IRCCS Policlinico Gemelli; University of Milan; Luigi Sacco Hospital; University of Milan; Luigi Sacco Hospital; University of Florence; Azienda Ospedaliero Universitaria Careggi; Ente Ospedaliero Ospedali Galliera; University of Genoa; Universita degli Studi di Bari Aldo Moro; Universita degli Studi di Bari Aldo Moro; University of Siena
RP Rusconi, S (通讯作者)，Univ Milan, Dipartimento Sci Clin Luigi Sacco, Sez Malattie Infett & Immunopatol, Via GB Grassi 74, I-20157 Milan, Italy.
EM stefano.rusconi@unimi.it
FU FP7 EU [223131]; Italian AIDS Research Programme [40h81]
CR Bangsberg DR, 2004, J ANTIMICROB CHEMOTH, V53, P696, DOI 10.1093/jac/dkh162
   Blanco JL, 2012, CURR OPIN HIV AIDS, V7, P415, DOI 10.1097/COH.0b013e328356dcb6
   Ceccherini-Silberstein F, 2010, J ANTIMICROB CHEMOTH, V65, P2305, DOI 10.1093/jac/dkq326
   Ceccherini-Silberstein F, 2010, ANTIMICROB AGENTS CH, V54, P3938, DOI 10.1128/AAC.01720-09
   Charpentier C, 2010, AIDS, V24, P867, DOI 10.1097/QAD.0b013e3283367796
   Codoñer FM, 2010, ANTIVIR RES, V88, P281, DOI 10.1016/j.antiviral.2010.09.016
   Cooper DA, 2008, NEW ENGL J MED, V359, P355, DOI 10.1056/NEJMoa0708978
   da Silva D, 2010, J ANTIMICROB CHEMOTH, V65, P1262, DOI 10.1093/jac/dkq099
   Eron J, 2011, 18 C RETR OPP INF FE, V0, P0
   Ferns RB, 2009, AIDS, V23, P2159, DOI 10.1097/QAD.0b013e32832ec4ae
   Fransen S, 2009, J VIROL, V83, P11440, DOI 10.1128/JVI.01168-09
   Garrido C, 2010, J ANTIMICROB CHEMOTH, V65, P320, DOI 10.1093/jac/dkp423
   Garrido C, 2010, J ANTIMICROB CHEMOTH, V65, P218, DOI 10.1093/jac/dkp447
   Hatano H, 2010, J ACQ IMMUN DEF SYND, V54, P398
   Johnson Victoria A, 2011, TOP ANTIVIR MED, V19, P156
   Lazzarin A, 2011, 51 INT C ANT AG CHEM, V0, P0
   Lennox JL, 2010, JAIDS-J ACQ IMM DEF, V55, P39, DOI 10.1097/QAI.0b013e3181da1287
   Liu J, 2011, ANTIMICROB AGENTS CH, V55, P1114, DOI 10.1128/AAC.01492-10
   Malet I, 2012, J ANTIMICROB CHEMOTH, V61, P297
   Margeridon-Thermet S, 2010, VIRUSES-BASEL, V2, P2696, DOI 10.3390/v2122696
   Reuman EC, 2010, ANTIMICROB AGENTS CH, V54, P934, DOI 10.1128/AAC.01345-09
   Rhee SY, 2009, J INFECT DIS, V200, P453, DOI 10.1086/600073
   Semenova EA, 2008, ADV PHARMACOL, V56, P199, DOI 10.1016/S1054-3589(07)56007-2
   Shimura K, 2008, J VIROL, V82, P764, DOI 10.1128/JVI.01534-07
   Steigbigel RT, 2010, CLIN INFECT DIS, V50, P605, DOI 10.1086/650002
   Underwood MR, 2012, J ACQ IMMUN DEF SYND, V67, P2494
   Varghese V, 2010, AIDS RES HUM RETROV, V26, P1323, DOI 10.1089/aid.2010.0123
   Zaccarelli M, 2010, 10 INT C DRUG THER H, V0, P66
   Zazzi M, 2009, J ANTIMICROB CHEMOTH, V64, P616, DOI 10.1093/jac/dkp252
NR 29
TC 10
Z9 10
U1 0
U2 1
PU ELSEVIER SCI LTD
PI OXFORD
PA THE BOULEVARD, LANGFORD LANE, KIDLINGTON, OXFORD OX5 1GB, OXON, ENGLAND
SN 1198-743X
EI 1469-0691
J9 CLIN MICROBIOL INFEC
JI Clin. Microbiol. Infect.
PD OCT 15
PY 2013
VL 19
IS 10
BP 936
EP 942
DI 10.1111/1469-0691.12100
PG 7
WC Infectious Diseases; Microbiology
SC Infectious Diseases; Microbiology
GA 224ZA
UT WOS:000324930800017
PM 23289841
DA 2024-01-16
ER

PT J
AU Estill, J
   Egger, M
   Blaser, N
   Vizcaya, LS
   Garone, D
   Wood, R
   Campbell, J
   Hallett, TB
   Keiser, O
AF Estill, Janne
   Egger, Matthias
   Blaser, Nello
   Vizcaya, Luisa Salazar
   Garone, Daniela
   Wood, Robin
   Campbell, Jennifer
   Hallett, Timothy B.
   Keiser, Olivia
TI Cost-effectiveness of point-of-care viral load monitoring of antiretroviral therapy in resource-limited settings: mathematical modelling study
SO AIDS
LA English
DT Article
DE antiretroviral therapy; cost-effectiveness; mathematical model; sub-Saharan Africa; viral load monitoring
ID cd4 cell count; sub-saharan africa; drug-resistance; south-africa; strategy; cohort; transmission; mutations; program; options
AB Background: Monitoring of HIV viral load in patients on combination antiretroviral therapy (ART) is not generally available in resource-limited settings. We examined the cost-effectiveness of qualitative point-of-care viral load tests (POC-VL) in sub-Saharan Africa. Design: Mathematical model based on longitudinal data from the Gugulethu and Khayelitsha township ART programmes in Cape Town, South Africa. Methods: Cohorts of patients on ART monitored by POC-VL, CD4 cell count or clinically were simulated. Scenario A considered the more accurate detection of treatment failure with POC-VL only, and scenario B also considered the effect on HIV transmission. Scenario C further assumed that the risk of virologic failure is halved with POC-VL due to improved adherence. We estimated the change in costs per quality-adjusted life-year gained (incremental cost-effectiveness ratios, ICERs) of POC-VL compared with CD4 and clinical monitoring. Results: POC-VL tests with detection limits less than 1000 copies/ml increased costs due to unnecessary switches to second-line ART, without improving survival. Assuming POC-VL unit costs between US$5 and US$20 and detection limits between 1000 and 10 000 copies/ml, the ICER of POC-VL was US$4010-US$9230 compared with clinical and US$5960-US$25540 compared with CD4 cell count monitoring. In Scenario B, the corresponding ICERs were US$2450-US$5830 and US$2230-US$10380. In Scenario C, the ICER ranged between US$960 and US$2500 compared with clinical monitoring and between cost-saving and US$2460 compared with CD4 monitoring. Conclusion: The cost-effectiveness of POC-VL for monitoring ART is improved by a higher detection limit, by taking the reduction in new HIV infections into account and assuming that failure of first-line ART is reduced due to targeted adherence counselling. (C) 2013 Wolters Kluwer Health vertical bar Lippincott Williams & Wilkins
C1 [Estill, Janne; Egger, Matthias; Blaser, Nello; Vizcaya, Luisa Salazar; Keiser, Olivia] Univ Bern, Inst Social & Prevent Med ISPM, CH-3012 Bern, Switzerland.
   [Garone, Daniela] Medecins Sans Frontieres, Khayelitsha ART Programme, Geneva, Switzerland.
   [Wood, Robin] Univ Cape Town, Desmond Tutu HIV Ctr, Inst Infect Dis & Mol Med, ZA-7700 Rondebosch, South Africa.
   [Campbell, Jennifer] Clinton Hlth Access Initiat, Boston, MA USA.
   [Hallett, Timothy B.] Univ London Imperial Coll Sci Technol & Med, Dept Infect Dis Epidemiol, London, England.
C3 University of Bern; Doctors Without Borders; University of Cape Town; Imperial College London
RP Estill, J (通讯作者)，Univ Bern, Inst Social & Prevent Med ISPM, Finkenhubelweg 11, CH-3012 Bern, Switzerland.
EM jestill@ispm.unibe.ch
FU National Institutes of Health [5U01-AI069924-05]; Bill&Melinda Gates Foundation; UNITAID; PROSPER [32333B_131629]; Swiss National Science Foundation [PDFMP3_137106]; Medical Research Council [G0600719, MR/K010174/1, G0600719B, MR/K010174/1B] Funding Source: researchfish; Swiss National Science Foundation (SNF) [PDFMP3_137106] Funding Source: Swiss National Science Foundation (SNF); MRC [MR/K010174/1, G0600719] Funding Source: UKRI
CR [Anonymous], 2010, CLIN GUID MAN HIV AI, V0, P0
   Barth RE, 2010, LANCET INFECT DIS, V10, P155, DOI 10.1016/S1473-3099(09)70328-7
   Bendavid E, 2008, ARCH INTERN MED, V168, P1910, DOI 10.1001/archinternmed.2008.1
   Bishai D, 2007, AIDS, V21, P1333, DOI 10.1097/QAD.0b013e328137709e
   Boulle A, 2010, AIDS, V24, P563, DOI 10.1097/QAD.0b013e328333bfb7
   Braithwaite RS, 2011, J INT AIDS SOC, V14, P0, DOI 10.1186/1758-2652-14-38
   Clinton Health Access Initiative, 2012, ANT ARV CEIL PRIC LI, V0, P0
   Egger M, 2012, INT J EPIDEMIOL, V41, P1256, DOI 10.1093/ije/dyr080
   Estill J, 2012, AIDS, V26, P1403, DOI 10.1097/QAD.0b013e3283536988
   Ferradini L, 2006, LANCET, V367, P1335, DOI 10.1016/S0140-6736(06)68580-2
   Gallant JE, 2007, J INFECT DIS, V196, P1729, DOI 10.1086/523705
   Garrido C, 2008, J ANTIMICROB CHEMOTH, V61, P694, DOI 10.1093/jac/dkm515
   Hamers RL, 2012, AIDS, V26, P1663, DOI 10.1097/QAD.0b013e3283560678
   Hoffmann CJ, 2009, CLIN INFECT DIS, V49, P1928, DOI 10.1086/648444
   Jani IV, 2011, LANCET, V378, P1572, DOI 10.1016/S0140-6736(11)61052-0
   Kahn JG, 2011, BRIT MED J, V343, P0, DOI 10.1136/bmj.d6884
   Keiser O, 2011, AIDS, V25, P1761, DOI 10.1097/QAD.0b013e328349822f
   Keiser O, 2009, TROP MED INT HEALTH, V14, P1220, DOI 10.1111/j.1365-3156.2009.02338.x
   Keiser O, 2008, PLOS MED, V5, P1102, DOI 10.1371/journal.pmed.0050148
   Kimmel AD, 2010, JAIDS-J ACQ IMM DEF, V54, P258, DOI 10.1097/QAI.0b013e3181d0db97
   Kouanfack C, 2009, CLIN INFECT DIS, V48, P1318, DOI 10.1086/597779
   Lawn SD, 2005, AIDS, V19, P2141, DOI 10.1097/01.aids.0000194802.89540.e1
   Maggiolo F, 2007, HIV CLIN TRIALS, V8, P282, DOI 10.1310/hct0805-282
   Medecins Sans Frontieres, 2012, UND VIR LOAD MON CAN, V0, P0
   Mermin J, 2011, BRIT MED J, V343, P0, DOI 10.1136/bmj.d6792
   Ministry of Health Botswana, 2008, BOTSW NAT HIV AIDS T, V0, P0
   Nettles RE, 2005, JAMA-J AM MED ASSOC, V293, P817, DOI 10.1001/jama.293.7.817
   Orrell C, 2007, ANTIVIR THER, V12, P83
   Phillips AN, 2008, LANCET, V371, P1443, DOI 10.1016/S0140-6736(08)60624-8
   Quinn TC, 2000, NEW ENGL J MED, V342, P921, DOI 10.1056/NEJM200003303421303
   Rousseau C, 2012, HIV POINT CAR VIR LO, V0, P0
   Sigaloff KCE, 2011, JAIDS-J ACQ IMM DEF, V58, P23, DOI 10.1097/QAI.0b013e318227fc34
   Sungkanuparph S, 2007, CLIN INFECT DIS, V44, P447, DOI 10.1086/510745
   Vijayaraghavan A, 2007, JAIDS-J ACQ IMM DEF, V46, P91
   Walensky RP, 2010, CLIN INFECT DIS, V51, P85, DOI 10.1086/653119
   WHO, 2010, ANTIRETROVIRAL THERAPY FOR HIV INFECTION IN ADULTS AND ADOLESCENTS: RECOMMENDATIONS FOR A PUBLIC HEALTH APPROACH, V0, P0
   *WHO, 2006, ANT THER HIV INF AD, V0, P0
   Wilson DP, 2008, LANCET, V372, P314, DOI 10.1016/S0140-6736(08)61115-0
NR 41
TC 40
Z9 40
U1 0
U2 8
PU LIPPINCOTT WILLIAMS & WILKINS
PI PHILADELPHIA
PA 530 WALNUT ST, PHILADELPHIA, PA 19106-3621 USA
SN 0269-9370
EI 1473-5571
J9 AIDS
JI Aids
PD JUN 1
PY 2013
VL 27
IS 9
BP 1483
EP 1492
DI 10.1097/QAD.0b013e328360a4e5
PG 10
WC Immunology; Infectious Diseases; Virology
SC Immunology; Infectious Diseases; Virology
GA 301FV
UT WOS:000330519100014
PM 23462219
DA 2024-01-16
ER

PT J
AU Harms, MJ
   Thornton, JW
AF Harms, Michael J.
   Thornton, Joseph W.
TI Evolutionary biochemistry: revealing the historical and physical causes of protein properties
SO NATURE REVIEWS GENETICS
LA English
DT Review
ID widespread parallel evolution; stability-function tradeoffs; compensatory mutations; molecular signatures; directed evolution; design principles; structural bases; adenylate kinase; drug-resistance; hiv-1 protease
AB The repertoire of proteins and nucleic acids in the living world is determined by evolution; their properties are determined by the laws of physics and chemistry. Explanations of these two kinds of causality - the purviews of evolutionary biology and biochemistry, respectively - are typically pursued in isolation, but many fundamental questions fall squarely at the interface of fields. Here we articulate the paradigm of evolutionary biochemistry, which aims to dissect the physical mechanisms and evolutionary processes by which biological molecules diversified and to reveal how their physical architecture facilitates and constrains their evolution. We show how an integration of evolution with biochemistry moves us towards a more complete understanding of why biological molecules have the properties that they do.
C1 [Harms, Michael J.; Thornton, Joseph W.] Univ Oregon, Inst Ecol & Evolut, Eugene, OR 97403 USA.
   [Harms, Michael J.] Univ Oregon, Inst Mol Biol, Eugene, OR 97403 USA.
   [Harms, Michael J.] Univ Oregon, Dept Chem, Eugene, OR 97403 USA.
   [Thornton, Joseph W.] Univ Chicago, Dept Human Genet, Chicago, IL 60637 USA.
   [Thornton, Joseph W.] Univ Chicago, Dept Ecol & Evolut, Chicago, IL 60637 USA.
C3 University of Oregon; University of Oregon; University of Oregon; University of Chicago; University of Chicago
RP Thornton, JW (通讯作者)，Univ Oregon, Inst Ecol & Evolut, Eugene, OR 97403 USA.
EM joet1@uchicago.edu
FU US National Institutes of Health [R01-GM081592, R01-GM104397, F32-GM090650]; Howard Hughes Medical Institute
CR Aharoni A, 2005, NAT GENET, V37, P73, DOI 10.1038/ng1482
   Alexander PA, 2009, P NATL ACAD SCI USA, V106, P21149, DOI 10.1073/pnas.0906408106
   Anfinsen CB, 1959, THE MOLECULAR BASIS OF EVOLUTION, V0, P0
   [Anonymous], 1974, GENETIC BASIS EVOLUT, V0, P0
   Ariyoshi K, 2003, J ACQ IMMUN DEF SYND, V33, P335
   Arnold FH, 2001, TRENDS BIOCHEM SCI, V26, P100, DOI 10.1016/S0968-0004(00)01755-2
   Aronson JD, 2002, HIST PHIL LIFE SCI, V24, P441, DOI 10.1080/03919710210001714503
   Babajide A, 1997, FOLD DES, V2, P261, DOI 10.1016/S1359-0278(97)00037-0
   Bandaranayake RM, 2010, J VIROL, V84, P9995, DOI 10.1128/JVI.00505-10
   Barrett RDH, 2011, NAT REV GENET, V12, P767, DOI 10.1038/nrg3015
   Baum DA, 2005, SCIENCE, V310, P979, DOI 10.1126/science.1117727
   Beadle BM, 2002, J MOL BIOL, V321, P285, DOI 10.1016/S0022-2836(02)00599-5
   Berkhout B, 1997, NUCLEIC ACIDS RES, V25, P940, DOI 10.1093/nar/25.5.940
   Bershtein S, 2008, J MOL BIOL, V379, P1029, DOI 10.1016/j.jmb.2008.04.024
   Bershtein S, 2006, NATURE, V444, P929, DOI 10.1038/nature05385
   Bloom JD, 2006, P NATL ACAD SCI USA, V103, P5869, DOI 10.1073/pnas.0510098103
   Bloom JD, 2007, BIOL DIRECT, V2, P0, DOI 10.1186/1745-6150-2-17
   Bloom JD, 2007, MOL SYST BIOL, V3, P0, DOI 10.1038/msb4100119
   Bloom JD, 2007, GENETICS, V175, P255, DOI 10.1534/genetics.106.061754
   Bloom JD, 2010, SCIENCE, V328, P1272, DOI 10.1126/science.1187816
   Blount ZD, 2008, P NATL ACAD SCI USA, V105, P7899, DOI 10.1073/pnas.0803151105
   BLUNDELL TL, 1975, NATURE, V257, P197, DOI 10.1038/257197a0
   Bridgham JT, 2009, NATURE, V461, P515, DOI 10.1038/nature08249
   Broser M, 2011, J BIOL CHEM, V286, P0, DOI 10.1074/jbc.M110.215970
   Brown KM, 2010, MOL BIOL EVOL, V27, P2682, DOI 10.1093/molbev/msq160
   Brustad EM, 2011, CURR OPIN CHEM BIOL, V15, P201, DOI 10.1016/j.cbpa.2010.11.020
   Brzezinski P, 2006, CURR OPIN STRUC BIOL, V16, P465, DOI 10.1016/j.sbi.2006.06.012
   Burch CL, 2000, NATURE, V406, P625, DOI 10.1038/35020564
   Carneiro M, 2010, P NATL ACAD SCI USA, V107, P1747, DOI 10.1073/pnas.0906192106
   Cheng N, 2012, PLOS ONE, V7, P0, DOI 10.1371/journal.pone.0044376
   Colosimo PF, 2005, SCIENCE, V307, P1928, DOI 10.1126/science.1107239
   Costanzo MS, 2011, PLOS ONE, V6, P0, DOI 10.1371/journal.pone.0019636
   Couñago R, 2008, PROTEIN ENG DES SEL, V21, P19, DOI 10.1093/protein/gzm072
   Couñago R, 2006, MOL CELL, V22, P441, DOI 10.1016/j.molcel.2006.04.012
   da Silva J, 2010, GENETICS, V185, P293, DOI 10.1534/genetics.109.112458
   DAOPIN S, 1991, J MOL BIOL, V221, P873, DOI 10.1016/0022-2836(91)80181-S
   Davis BH, 2009, P R SOC B, V276, P1823, DOI 10.1098/rspb.2008.1846
   Dean AM, 2007, NAT REV GENET, V8, P675, DOI 10.1038/nrg2160
   DePristo MA, 2005, NAT REV GENET, V6, P678, DOI 10.1038/nrg1672
   Dickinson BC, 2013, P NATL ACAD SCI USA, V110, P9007, DOI 10.1073/pnas.1220670110
   Dietrich MR, 1998, J HIST BIOL, V31, P85, DOI 10.1023/A:1004257523100
   DOBZHANSKY T, 1964, AM ZOOL, V4, P443
   Dobzhansky T, 1937, GENETICS ORIGIN SPEC, V0, P0
   Drummond DA, 2005, P NATL ACAD SCI USA, V102, P14338, DOI 10.1073/pnas.0504070102
   Dunker AK, 2001, NAT BIOTECHNOL, V19, P805, DOI 10.1038/nbt0901-805
   Dutton RJ, 2010, P NATL ACAD SCI USA, V107, P297, DOI 10.1073/pnas.0912952107
   Esvelt KM, 2011, NATURE, V472, P499, DOI 10.1038/nature09929
   Eyre-Walker A, 2002, GENETICS, V162, P2017
   FERSHT AR, 1993, CURR OPIN STRUC BIOL, V3, P75, DOI 10.1016/0959-440X(93)90205-Y
   Field SF, 2010, MOL BIOL EVOL, V27, P225, DOI 10.1093/molbev/msp230
   Fitch WM, 2000, TRENDS GENET, V16, P227, DOI 10.1016/S0168-9525(00)02005-9
   Fowler DM, 2010, NAT METHODS, V7, P741, DOI 10.1038/nmeth.1492
   Gavrilets S, 1997, TRENDS ECOL EVOL, V12, P307, DOI 10.1016/S0169-5347(97)01098-7
   Geiler-Samerotte KA, 2011, P NATL ACAD SCI USA, V108, P680, DOI 10.1073/pnas.1017570108
   Giver L, 1998, P NATL ACAD SCI USA, V95, P12809, DOI 10.1073/pnas.95.22.12809
   Godoy-Ruiz R, 2004, J MOL BIOL, V336, P313, DOI 10.1016/j.jmb.2003.12.048
   Godoy-Ruiz R, 2006, J MOL BIOL, V362, P966, DOI 10.1016/j.jmb.2006.07.065
   Golding GB, 1998, MOL BIOL EVOL, V15, P355, DOI 10.1093/oxfordjournals.molbev.a025932
   Goldstein RA, 2004, LECT NOTES COMPUT SC, V3039, P718
   Goldstein RA, 2008, CURR OPIN STRUC BIOL, V18, P170, DOI 10.1016/j.sbi.2008.01.006
   Gong LI, 2013, ELIFE, V2, P0, DOI 10.7554/eLife.00631
   GOULD SJ, 1979, PROC R SOC SER B-BIO, V205, P581, DOI 10.1098/rspb.1979.0086
   Gould Stephen Jay, 1990, WONDERFUL LIFE BURGE, V0, P0
   GREEN SM, 1993, BIOCHEMISTRY-US, V32, P10131, DOI 10.1021/bi00089a032
   Gruebele M, 2005, CR BIOL, V328, P701, DOI 10.1016/j.crvi.2005.02.007
   GRUTTER MG, 1983, NATURE, V303, P828, DOI 10.1038/303828a0
   Guo HH, 2004, P NATL ACAD SCI USA, V101, P9205, DOI 10.1073/pnas.0403255101
   Harms MJ, 2013, P NATL ACAD SCI USA, V110, P11475, DOI 10.1073/pnas.1303930110
   Harms MJ, 2010, CURR OPIN STRUC BIOL, V20, P360, DOI 10.1016/j.sbi.2010.03.005
   Hayden EJ, 2011, NATURE, V474, P92, DOI 10.1038/nature10083
   Hietpas R, 2012, NAT PROTOC, V7, P1382, DOI 10.1038/nprot.2012.069
   Hietpas RT, 2011, P NATL ACAD SCI USA, V108, P7896, DOI 10.1073/pnas.1016024108
   Hoekstra HE, 2006, SCIENCE, V313, P101, DOI 10.1126/science.1126121
   Hoffmann FG, 2010, MOL BIOL EVOL, V27, P1126, DOI 10.1093/molbev/msp325
   Hopkins R, 2012, EVOLUTION, V66, P469, DOI 10.1111/j.1558-5646.2011.01452.x
   Hopkins R, 2011, NATURE, V469, P411, DOI 10.1038/nature09641
   Hughes AL, 2007, HEREDITY, V99, P364, DOI 10.1038/sj.hdy.6801031
   INGRAM VM, 1961, NATURE, V189, P704, DOI 10.1038/189704a0
   Ives JAL, 2002, ANTIVIR RES, V55, P307, DOI 10.1016/S0166-3542(02)00053-0
   JACOB F, 1977, SCIENCE, V196, P1161, DOI 10.1126/science.860134
   Jeong S, 2008, CELL, V132, P783, DOI 10.1016/j.cell.2008.01.014
   JESSEN TH, 1991, P NATL ACAD SCI USA, V88, P6519, DOI 10.1073/pnas.88.15.6519
   Kollmann M, 2005, NATURE, V438, P504, DOI 10.1038/nature04228
   Lee J, 2008, SCIENCE, V322, P438, DOI 10.1126/science.1159052
   Li WK, 2010, NATURE, V463, P507, DOI 10.1038/nature08720
   LICATA VJ, 1995, BIOCHEMISTRY-US, V34, P3133, DOI 10.1021/bi00010a001
   LOEB DD, 1989, NATURE, V340, P397, DOI 10.1038/340397a0
   Losos JB, 1998, SCIENCE, V279, P2115, DOI 10.1126/science.279.5359.2115
   Lozovsky ER, 2009, P NATL ACAD SCI USA, V106, P12025, DOI 10.1073/pnas.0905922106
   Lunzer M, 2010, PLOS GENET, V6, P0, DOI 10.1371/journal.pgen.1001162
   Lynch VJ, 2011, NATURE, V480, P383, DOI 10.1038/nature10595
   Maisnier-Patin S, 2004, RES MICROBIOL, V155, P360, DOI 10.1016/j.resmic.2004.01.019
   MALCOLM BA, 1990, NATURE, V345, P86, DOI 10.1038/345086a0
   Manceau M, 2011, SCIENCE, V331, P1062, DOI 10.1126/science.1200684
   Martin RE, 2009, SCIENCE, V325, P1680, DOI 10.1126/science.1175667
   McCracken KG, 2009, MOL ECOL, V18, P3992, DOI 10.1111/j.1365-294X.2009.04352.x
   McGhee GR, 2006, THE GEOMETRY OF EVOLUTION: ADAPTIVE LANDSCAPES AND THEORETICAL MORPHOSPACES, V0, P0
   McLaughlin RN, 2012, NATURE, V491, P138, DOI 10.1038/nature11500
   Meeker AK, 1996, BIOCHEMISTRY-US, V35, P6443, DOI 10.1021/bi960171+
   Menéndez-Arias L, 2010, ANTIVIR RES, V85, P210, DOI 10.1016/j.antiviral.2009.07.006
   Miller C, 2010, BIOPHYS J, V99, P887, DOI 10.1016/j.bpj.2010.04.076
   Miller SP, 2006, SCIENCE, V314, P458, DOI 10.1126/science.1133479
   Morgan GJ, 1998, J HIST BIOL, V31, P155, DOI 10.1023/A:1004394418084
   Nagano N, 2002, J MOL BIOL, V321, P741, DOI 10.1016/S0022-2836(02)00649-6
   NEIDHART DJ, 1990, NATURE, V347, P692, DOI 10.1038/347692a0
   Nielsen R, 2005, ANNU REV GENET, V39, P197, DOI 10.1146/annurev.genet.39.073003.112420
   Nijhuis M, 1999, AIDS, V13, P2349, DOI 10.1097/00002030-199912030-00006
   OMaille PE, 2008, NAT CHEM BIOL, V4, P617, DOI 10.1038/nchembio.113
   Ortlund EA, 2007, SCIENCE, V317, P1544, DOI 10.1126/science.1142819
   PACE C N, 1975, CRITICAL REVIEWS IN BIOCHEMISTRY, V3, P1, DOI 10.3109/10409237509102551
   Page CC, 1999, NATURE, V402, P47, DOI 10.1038/46972
   PAULING L, 1963, ACTA CHEM SCAND, V17, P9, DOI 10.3891/acta.chem.scand.17s-0009
   Peisajovich SG, 2007, NAT METHODS, V4, P991, DOI 10.1038/nmeth1207-991
   Pelz HJ, 2005, GENETICS, V170, P1839, DOI 10.1534/genetics.104.040360
   Peña MI, 2010, MOL SYST BIOL, V6, P0, DOI 10.1038/msb.2010.43
   PERUTZ MF, 1983, MOL BIOL EVOL, V1, P1
   Poelwijk FJ, 2011, CELL, V146, P462, DOI 10.1016/j.cell.2011.06.035
   Powles SB, 2010, ANNU REV PLANT BIOL, V61, P317, DOI 10.1146/annurev-arplant-042809-112119
   Rokas A, 2008, MOL BIOL EVOL, V25, P1943, DOI 10.1093/molbev/msn143
   Romero PA, 2009, NAT REV MOL CELL BIO, V10, P866, DOI 10.1038/nrm2805
   Roscoe BP, 2013, J MOL BIOL, V425, P1363, DOI 10.1016/j.jmb.2013.01.032
   Rose GD, 2006, P NATL ACAD SCI USA, V103, P16623, DOI 10.1073/pnas.0606843103
   Russell RJ, 2006, NATURE, V443, P45, DOI 10.1038/nature05114
   SCHREIBER C, 1994, STRUCTURE, V2, P945, DOI 10.1016/S0969-2126(94)00096-4
   Serohijos AWR, 2012, CELL REP, V2, P249, DOI 10.1016/j.celrep.2012.06.022
   SERRANO L, 1993, J MOL BIOL, V233, P305, DOI 10.1006/jmbi.1993.1508
   SHOICHET BK, 1995, P NATL ACAD SCI USA, V92, P452, DOI 10.1073/pnas.92.2.452
   SHORTLE D, 1985, GENETICS, V110, P539
   SHORTLE D, 1990, BIOCHEMISTRY-US, V29, P8033, DOI 10.1021/bi00487a007
   SHORTLE D, 1986, PROTEINS STRUCTURE FUNCTION AND GENETICS, V1, P81, DOI 10.1002/prot.340010113
   SIMPSON GG, 1962, AM SCI, V50, P36
   SIMPSON GG, 1964, SCIENCE, V146, P1535, DOI 10.1126/science.146.3651.1535
   Skerker JM, 2008, CELL, V133, P1043, DOI 10.1016/j.cell.2008.04.040
   SMITH JM, 1970, NATURE, V225, P563, DOI 10.1038/225563a0
   Storz JF, 2009, P NATL ACAD SCI USA, V106, P14450, DOI 10.1073/pnas.0905224106
   Süel GM, 2003, NAT STRUCT BIOL, V10, P59, DOI 10.1038/nsb881
   Summers RL, 2012, CELL MOL LIFE SCI, V69, P1967, DOI 10.1007/s00018-011-0906-0
   Tang KES, 1998, J BIOMOL STRUCT DYN, V16, P397, DOI 10.1080/07391102.1998.10508256
   Taverna DM, 2002, PROTEINS, V46, P105, DOI 10.1002/prot.10016
   Thomas VL, 2010, J MOL BIOL, V396, P47, DOI 10.1016/j.jmb.2009.11.005
   Thornton JW, 2004, NAT REV GENET, V5, P366, DOI 10.1038/nrg1324
   Tie JK, 2012, ANTIOXID REDOX SIGN, V16, P329, DOI 10.1089/ars.2011.4043
   Timpson N, 2007, SCIENCE, V317, P0, DOI 10.1126/science.1141705
   Tokuriki N, 2008, PLOS COMPUT BIOL, V4, P0, DOI 10.1371/journal.pcbi.1000002
   Tokuriki N, 2012, NAT COMMUN, V3, P0, DOI 10.1038/ncomms2246
   Tungtur S, 2010, J MOL BIOL, V395, P785, DOI 10.1016/j.jmb.2009.10.001
   Wagner A, 2008, NAT REV GENET, V9, P965, DOI 10.1038/nrg2473
   Wald G, 1963, EVOLUTIONARY BIOCHEM, V3, P12
   WATT WB, 1994, GENETICS, V136, P11
   Weinreich DM, 2006, SCIENCE, V312, P111, DOI 10.1126/science.1123539
   Wilke CO, 2012, PLOS COMPUT BIOL, V8, P0, DOI 10.1371/journal.pcbi.1002572
   Wilke CO, 2010, CURR OPIN STRUC BIOL, V20, P385, DOI 10.1016/j.sbi.2010.03.004
   Worth CL, 2009, NAT REV MOL CELL BIO, V10, P709, DOI 10.1038/nrm2762
   WRIGHT SEWALL, 1932, PROC SIXTH INTERNAT CONGR GENETICS ITHACA NEW YORK, V1, P356
   Yokoyama S, 2008, P NATL ACAD SCI USA, V105, P13480, DOI 10.1073/pnas.0802426105
   Yokoyama S, 2008, GENETICS, V179, P2037, DOI 10.1534/genetics.108.090449
   Zeldovich KB, 2008, ANNU REV PHYS CHEM, V59, P105, DOI 10.1146/annurev.physchem.58.032806.104449
   Zeldovich KB, 2007, P NATL ACAD SCI USA, V104, P16152, DOI 10.1073/pnas.0705366104
   Zhuang HY, 2009, P NATL ACAD SCI USA, V106, P21247, DOI 10.1073/pnas.0808378106
   ZUCKERKANDL E, 1965, J THEOR BIOL, V8, P357, DOI 10.1016/0022-5193(65)90083-4
   Zuckerkandl E, 1965, EVOLVING GENES PROTE, V0, P0
NR 162
TC 237
Z9 302
U1 2
U2 165
PU NATURE PUBLISHING GROUP
PI LONDON
PA MACMILLAN BUILDING, 4 CRINAN ST, LONDON N1 9XW, ENGLAND
SN 1471-0056
EI 1471-0064
J9 NAT REV GENET
JI Nat. Rev. Genet.
PD AUG 15
PY 2013
VL 14
IS 8
BP 559
EP 571
DI 10.1038/nrg3540
PG 13
WC Genetics & Heredity
SC Genetics & Heredity
GA 185HB
UT WOS:000321956900011
PM 23864121
DA 2024-01-16
ER

PT J
AU Lanxon-Cookson, EC
   Swain, JV
   Manocheewa, S
   Smith, RA
   Maust, B
   Kim, M
   Westfall, D
   Rolland, M
   Mullins, JI
AF Lanxon-Cookson, Erinn C.
   Swain, J. Victor
   Manocheewa, Siriphan
   Smith, Robert A.
   Maust, Brandon
   Kim, Moon
   Westfall, Dylan
   Rolland, Morgane
   Mullins, James I.
TI Factors affecting relative fitness measurements in pairwise competition assays of human immunodeficiency viruses
SO JOURNAL OF VIROLOGICAL METHODS
LA English
DT Article
DE HIV-1; Viral fitness; Replication capacity; Growth competition
ID hiv-1; replication; selection
AB Cell culture growth competition assays of human immunodeficiency virus type 1 (HIV-1) are used to estimate viral fitness and quantify the impact of mutations conferring drug resistance and immunological escape. A comprehensive study of growth competition assays was conducted and identified experimental parameters that can impact measurements of relative fitness including multiplicity of infection, viral input ratio, number, timing and interval of time points used to evaluate selective outgrowth, and the algorithm for calculating fitness values. An optimized protocol is developed here that is a multi-point growth competition assay that resolves reproducibly small differences in viral fitness. The optimized protocol uses an MOI of 0.005, a consistent ratio of mutant: parental viruses (70:30), and a multipoint [1 + s 4,7] algorithm that uses data points within the logarithmic phase of viral growth for assessing fitness differences (C) 2013 Elsevier B.V. All rights reserved.
C1 [Lanxon-Cookson, Erinn C.; Swain, J. Victor; Manocheewa, Siriphan; Smith, Robert A.; Maust, Brandon; Kim, Moon; Westfall, Dylan; Rolland, Morgane; Mullins, James I.] Univ Washington, Sch Med, Dept Microbiol, Seattle, WA 98105 USA.
C3 University of Washington; University of Washington Seattle
RP Mullins, JI (通讯作者)，Univ Washington, Sch Med, Dept Microbiol, Seattle, WA 98105 USA.
EM jmullins@uw.edu
FU NIH [P01AI057005, R37AI04773]; University of Washington Center for AIDS Research Computational Biology Core [P30AI27757]; Bill and Melinda Gates Foundation [43437]; University of Washington Center for AIDS Research New Investigator Award Program [P30 AI27757]; American Foundation for AIDS Research [107005-43-RFN]
CR Ball SC, 2003, J VIROL, V77, P1021, DOI 10.1128/JVI.77.2.1021-1038.2003
   Bragg L, 2012, NAT METHODS, V9, P425, DOI 10.1038/nmeth.1990
   Brockman MA, 2010, J VIROL, V84, P11937, DOI 10.1128/JVI.01086-10
   Cohen CR, 2012, PLOS MED, V9, P0, DOI 10.1371/journal.pmed.1001251
   McClure J, 2007, JAIDS-J ACQ IMM DEF, V44, P254, DOI 10.1097/QAI.0b013e318030f5c5
   Miao HY, 2008, B MATH BIOL, V70, P1749, DOI 10.1007/s11538-008-9323-4
   Miao HY, 2009, BIOMETRICS, V65, P292, DOI 10.1111/j.1541-0420.2008.01059.x
   Quiñones-Mateu ME, 2000, J VIROL, V74, P9222, DOI 10.1128/JVI.74.19.9222-9233.2000
   Quiñones-Mateu ME, 2006, CURR TOP MICROBIOL, V299, P83
   Quiñones-Mateu ME, 2002, DRUG RESIST UPDATE, V5, P224, DOI 10.1016/S1368-7646(02)00123-1
   REED LJ, 1938, AMER JOUR HYG, V27, P493
   Rolland M, 2007, J VIROL, V81, P8507, DOI 10.1128/JVI.02683-06
   Rolland M, 2013, J VIROL, V87, P5461, DOI 10.1128/JVI.03033-12
   Song HS, 2012, RETROVIROLOGY, V9, P0, DOI 10.1186/1742-4690-9-89
   Troyer RM, 2009, PLOS PATHOG, V5, P0, DOI 10.1371/journal.ppat.1000365
   Wu HL, 2006, J VIROL, V80, P2380, DOI 10.1128/JVI.80.5.2380-2389.2006
NR 16
TC 5
Z9 6
U1 0
U2 5
PU ELSEVIER
PI AMSTERDAM
PA RADARWEG 29, 1043 NX AMSTERDAM, NETHERLANDS
SN 0166-0934
EI 1879-0984
J9 J VIROL METHODS
JI J. Virol. Methods
PD DEC 15
PY 2013
VL 194
IS 1-2
BP 7
EP 13
DI 10.1016/j.jviromet.2013.07.062
PG 7
WC Biochemical Research Methods; Biotechnology & Applied Microbiology; Virology
SC Biochemistry & Molecular Biology; Biotechnology & Applied Microbiology; Virology
GA 273FV
UT WOS:000328521600002
PM 23933395
DA 2024-01-16
ER

PT J
AU Tedder, RS
   Rodger, AJ
   Fries, L
   Ijaz, S
   Thursz, M
   Rosenberg, W
   Naoumov, N
   Banatvala, J
   Williams, R
   Dusheiko, G
   Chokshi, S
   Wong, T
   Rosenberg, G
   Moreea, S
   Bassendine, M
   Jacobs, M
   Mills, PR
   Mutimer, D
   Ryder, SD
   Bathgate, A
   Hussaini, H
   Dillon, JF
   Wright, M
   Bird, G
   Collier, J
   Anderson, M
   Johnson, AM
AF Tedder, Richard S.
   Rodger, Alison J.
   Fries, Lofi
   Ijaz, Samreen
   Thursz, Mark
   Rosenberg, William
   Naoumov, Nikolai
   Banatvala, Jangu
   Williams, Roger
   Dusheiko, Geoffrey
   Chokshi, Shilpa
   Wong, Terry
   Rosenberg, Gillian
   Moreea, Sulleman
   Bassendine, Margaret
   Jacobs, Michael
   Mills, Peter R.
   Mutimer, David
   Ryder, Stephen D.
   Bathgate, Andrew
   Hussaini, Hyder
   Dillon, John F.
   Wright, Mark
   Bird, George
   Collier, Jane
   Anderson, Michael
   Johnson, Anne M.
TI The Diversity and Management of Chronic Hepatitis B Virus Infections in the United Kingdom: A Wake-up Call
SO CLINICAL INFECTIOUS DISEASES
LA English
DT Article
DE hepatitis B virus; virology; genotypes; clinical outcomes; cross-sectional
ID natural-history; hepatocellular-carcinoma; mutations; hbv; lamivudine; secretion; genotypes; england; protein; risk
AB Background. Through migration, diversity of chronic hepatitis B virus (HBV) infection has changed, affecting disease burden and control. We describe clinical and viral characteristics of chronic HBV in the United Kingdom. Methods. A total of 698 individuals with chronic HBV infection were recruited from referral liver centers. Demographic, clinical, and laboratory data were collected. Results. Sixty-one percent of patients were male, 80% were not born in the United Kingdom, and the largest ethnicity was East/Southeast Asian (36%). Twenty-two percent were hepatitis B e antigen (HBeAg) seropositive; 20.4% (59/289) had cirrhosis and 10 (1.7%) had hepatocellular carcinoma. Genotype D was most common (31%) followed by A, C, B, and E (20%, 20%, 19%, and 9%, respectively). Genotype was significantly associated with country of birth, length of time in the United Kingdom, HBeAg status, and precore and basal core promoter mutations. One-third were on treatment, with men independently more likely to be treated. Only 18% of those on treatment were on recommended first-line therapies, and 30% were on lamivudiale monotherapy. Among treated individuals, 27% had antiviral drug resistance. Testing rates for human immunodeficiency virus, hepatitis C virus, and delta coinfections were low. Conclusions. We demonstrated diversity of chronic HBV infections in UK patients, suggesting that optimal management requires awareness of the variable patterns of chronic HBV in countries of origin. We also found less-than-optimal clinical management practices, possible gender-based treatment bias, and the need to improve testing for coinfections.
C1 [Tedder, Richard S.; Ijaz, Samreen; Rosenberg, Gillian] Hlth Protect Agcy, Microbiol Serv Colindale, London, England.
   [Tedder, Richard S.] UCL, Div Infect & Immun, London NW3 2PF, England.
   [Rodger, Alison J.; Fries, Lofi; Johnson, Anne M.] UCL, Res Dept Infect & Populat Hlth, London NW3 2PF, England.
   [Thursz, Mark] St Marys Hosp, London, England.
   [Rosenberg, William; Dusheiko, Geoffrey] UCL, Ctr Hepatol, Div Med, London NW3 2PF, England.
   [Naoumov, Nikolai; Williams, Roger; Chokshi, Shilpa] Inst Hepatol, London, England.
   [Naoumov, Nikolai; Williams, Roger; Chokshi, Shilpa] Fdn Liver Res, London, England.
   [Banatvala, Jangu; Wong, Terry] Guys & St Thomas Hosp, London SE1 9RT, England.
   [Moreea, Sulleman] Bradford Teaching Hosp NHS Fdn Trust, Bradford, W Yorkshire, England.
   [Bassendine, Margaret] Freeman Rd Hosp, Newcastle Upon Tyne NE7 7DN, Tyne & Wear, England.
   [Mills, Peter R.] Gartnavel Royal Hosp, Glasgow, Lanark, Scotland.
   [Mutimer, David] Queen Elizabeth Hosp, Birmingham B15 2TH, W Midlands, England.
   [Ryder, Stephen D.] Nottingham Univ Hosp NHS Trust, Truro, England.
   [Bathgate, Andrew] Royal Infirm Edinburgh NHS Trust, Truro, England.
   [Hussaini, Hyder] Royal Cornwall Hosp, Truro, England.
   [Dillon, John F.] Ninewells Hosp, Dundee DD1 9SY, Scotland.
   [Wright, Mark] Southampton Gen Hosp, Southampton SO9 4XY, Hants, England.
   [Bird, George] Maidstone Hlth Author, Maidstone, Kent, England.
   [Collier, Jane] John Radcliffe Infirm, Oxford, England.
   [Anderson, Michael] Chelsea & Westminster Hosp, London, England.
C3 Health Protection Agency; University of London; University College London; University of London; University College London; Imperial College London; University of London; University College London; University of London; University College London; University of London; University College London; Guy's & St Thomas' NHS Foundation Trust; Newcastle University - UK; Newcastle Freeman Hospital; Gartnavel Royal Hospital; University of Birmingham; Nottingham University Hospital NHS Trust; Royal Infirmary of Edinburgh; Royal Cornwall Hospital; University of Dundee; University of Southampton; Imperial College London
RP Rodger, AJ (通讯作者)，UCL, Res Dept Infect & Populat Hlth, Royal Free Campus,Rowland Hill St, London NW3 2PF, England.
EM alison.rodger@ucl.ac.uk
FU Nuffield Trust; BMS; Novartis; Gilead; Roche; Abbott; Boehringer Ingelheim; BMS, GlaxoSmithkline; Human Genome Sciences; Pharmasset; Pfizer; Roche-Genentech; Schering-Plough (Merck); Tibotec; Vertex Pharmaceuticals; Janssen; ZymoGenetics; Gilead Sciences; Hoffmann-La Roche; Vertex; MSD; National Institute for Health Research [NF-SI-0508-10244] Funding Source: researchfish
CR Ahmed F, 2010, GUT, V59, P1009, DOI 10.1136/gut.2009.206763
   Bar-Gal GK, 2012, HEPATOLOGY, V56, P1671, DOI 10.1002/hep.25852
   Bertoletti A, 2010, ANTIVIR THER, V15, P15, DOI 10.3851/IMP1620
   Cento V, 2012, J GEN VIROL, V0, P0
   Chen CJ, 2011, J GASTROEN HEPATOL, V26, P628, DOI 10.1111/j.1440-1746.2011.06695.x
   Chen CJ, 2006, JAMA-J AM MED ASSOC, V295, P65, DOI 10.1001/jama.295.1.65
   Chen MT, 2004, P NATL ACAD SCI USA, V101, P14913, DOI 10.1073/pnas.0406282101
   Davidson F, 2005, VOX SANG, V88, P87, DOI 10.1111/j.1423-0410.2005.00597.x
   Flink HJ, 2006, AM J GASTROENTEROL, V101, P297, DOI 10.1111/j.1572-0241.2006.00418.x
   Ganem D, 2004, NEW ENGL J MED, V350, P1118, DOI 10.1056/NEJMra031087
   Hahné S, 2004, J CLIN VIROL, V29, P211, DOI 10.1016/j.jcv.2003.09.016
   Kalinina T, 2001, HEPATOLOGY, V34, P385, DOI 10.1053/jhep.2001.26516
   Khan N, 2004, J VIROL, V78, P3262, DOI 10.1128/JVI.78.7.3262-3270.2004
   Kim BK, 2011, ANTIVIR THER, V16, P1169, DOI 10.3851/IMP1982
   Kurbanov F, 2010, HEPATOL RES, V40, P14, DOI 10.1111/j.1872-034X.2009.00601.x
   Liaw YF, 2004, NEW ENGL J MED, V351, P1521, DOI 10.1056/NEJMoa033364
   Lin CL, 2008, J BIOMED SCI, V15, P137, DOI 10.1007/s11373-007-9225-8
   Liu SJ, 2009, JNCI-J NATL CANCER I, V101, P1066, DOI 10.1093/jnci/djp180
   Lok AS, 2007, HEPATOLOGY, V46, P254, DOI 10.1002/hep.21698
   Marcellin P, 2009, J HEPATOL, V50, P227, DOI 10.1016/j.jhep.2008.10.001
   Palfreeman A, 2009, CLIN MED, V9, P471, DOI 10.7861/clinmedicine.9-5-471
   Panassié L, 2012, CLIN RES HEPATOL GAS, V36, PE1, DOI 10.1016/j.clinre.2011.09.002
   Ren X, 2010, J VIRAL HEPATITIS, V17, P887, DOI 10.1111/j.1365-2893.2009.01254.x
   Romeo R, 2009, GASTROENTEROLOGY, V136, P1629, DOI 10.1053/j.gastro.2009.01.052
   Sloan RD, 2008, ANTIVIR THER, V13, P439
   Sloan RD, 2009, J CLIN VIROL, V44, P157, DOI 10.1016/j.jcv.2008.11.010
   Tanwar Sudeep, 2012, CURR GASTROENTEROL REP, V14, P37, DOI 10.1007/s11894-011-0233-5
   Tavris D, 2010, CLIN CARDIOL, V33, P99, DOI 10.1002/clc.20691
   Tedder RS, 2002, J MED VIROL, V68, P505, DOI 10.1002/jmv.10241
   Tedder RS, 2012, ANTIVIRAL THERAPY IN, V0, P0
   TONG SP, 1990, VIROLOGY, V176, P596, DOI 10.1016/0042-6822(90)90030-U
   Torresi J, 2002, VIROLOGY, V293, P305, DOI 10.1006/viro.2001.1246
NR 32
TC 32
Z9 32
U1 0
U2 18
PU OXFORD UNIV PRESS INC
PI CARY
PA JOURNALS DEPT, 2001 EVANS RD, CARY, NC 27513 USA
SN 1058-4838
EI 1537-6591
J9 CLIN INFECT DIS
JI Clin. Infect. Dis.
PD APR 1
PY 2013
VL 56
IS 7
BP 951
EP 960
DI 10.1093/cid/cis1013
PG 10
WC Immunology; Infectious Diseases; Microbiology
SC Immunology; Infectious Diseases; Microbiology
GA 106TG
UT WOS:000316167000009
PM 23223601
DA 2024-01-16
ER

PT J
AU Dewdney, TG
   Wang, Y
   Kovari, IA
   Reiter, SJ
   Kovari, LC
AF Dewdney, Tamaria G.
   Wang, Yong
   Kovari, Iulia A.
   Reiter, Samuel J.
   Kovari, Ladislau C.
TI Reduced HIV-1 integrase flexibility as a mechanism resistance
SO JOURNAL OF STRUCTURAL BIOLOGY
LA English
DT Article
DE HIV-1 integrase; Drug resistance; Raltegravir; Molecular dynamics; NAMD
ID molecular-dynamics simulation; diketo-acid inhibitors; strand transfer; network analysis; loop mutants; active-site; raltegravir; binding; domain; model
AB HIV-1 integrase is an essential enzyme necessary for the replication of the HIV virus as it catalyzes the insertion of the viral genome into the host chromosome. Raltegravir was the first integrase inhibitor approved by the FDA for antiretroviral treatment. HIV patients on raltegravir containing regimens often develop drug resistance mutations at residue 140 and 148 in the catalytic 140's loop resulting in a 5-10 fold decrease in susceptibility to raltegravir. Obtaining crystallographic structure information on the Q148H/R, G140S/A primary and secondary mutations has been elusive. Using 10 ns molecular dynamics simulations, we present a detailed analysis of the structural changes induced by these mutations. The formation frequency of a transient helix in the catalytic 140's loop is increased and the length of this helix is extended from 3-residues to 4 in the mutants relative to the wild type. This helix causes reduced flexibility in the protein active site and therefore serves as a gating mechanism restricting the access of raltegravir to the integrase binding pocket. These results suggest that resistance to raltegravir occurs through a common mechanism of altering the formation frequency of transient secondary structures such as alpha 2 and beta 5 in addition to the conformational changes in the 140's loop therefore decreasing the flexibility of the HIV-1 integrase protein. The reduced integrase flexibility serves as a mechanism of resistance to raltegravir. (C) 2013 Published by Elsevier Inc.
C1 [Dewdney, Tamaria G.; Wang, Yong; Kovari, Iulia A.; Reiter, Samuel J.; Kovari, Ladislau C.] Wayne State Univ, Sch Med, Dept Biochem & Mol Biol, Detroit, MI USA.
C3 Wayne State University
RP Kovari, LC (通讯作者)，540 E Canfield Ave, Detroit, MI 48201 USA.
EM kovari@med.wayne.edu
FU Merck Research Labs [IISP ID 37 125]; NIH Initiative for Maximizing Student Development [GM058905-11]
CR [Anonymous], 2007, PYMOL MOL GRAPHICS S, V0, P0
   Arnold K, 2006, BIOINFORMATICS, V22, P195, DOI 10.1093/bioinformatics/bti770
   Balasubramanian T, 2012, SCI WORLD J, V0, PP1, DOI 10.1100/2012/413196
   Berman HM, 2000, NUCLEIC ACIDS RES, V28, P235, DOI 10.1093/nar/28.1.235
   Cooper DA, 2008, NEW ENGL J MED, V359, P355, DOI 10.1056/NEJMoa0708978
   ENGELMAN A, 1995, J VIROL, V69, P5908, DOI 10.1128/JVI.69.9.5908-5911.1995
   Espeseth AS, 2000, P NATL ACAD SCI USA, V97, P11244, DOI 10.1073/pnas.200139397
   Grobler JA, 2002, P NATL ACAD SCI USA, V99, P6661, DOI 10.1073/pnas.092056199
   Hare S, 2010, NATURE, V464, P232, DOI 10.1038/nature08784
   Hightower KE, 2011, ANTIMICROB AGENTS CH, V55, P4552, DOI 10.1128/AAC.00157-11
   Hsu CK, 2010, J MOL GRAPH MODEL, V29, P295, DOI 10.1016/j.jmgm.2010.09.009
   Hu JP, 2013, J BIOMOL STRUCT DYN, V31, P734, DOI 10.1080/07391102.2012.709458
   Hu ZX, 2010, JAIDS-J ACQ IMM DEF, V55, P148, DOI 10.1097/QAI.0b013e3181e9a87a
   Huang M, 2011, J MOL GRAPH MODEL, V29, P956, DOI 10.1016/j.jmgm.2011.04.002
   Humphrey W, 1996, J MOL GRAPH MODEL, V14, P33, DOI 10.1016/0263-7855(96)00018-5
   Kawasuji T, 2006, BIOORGAN MED CHEM, V14, P8430, DOI 10.1016/j.bmc.2006.08.044
   Kawasuji T, 2006, BIOORGAN MED CHEM, V14, P8420, DOI 10.1016/j.bmc.2006.08.043
   Krishnan L, 2010, P NATL ACAD SCI USA, V107, P15910, DOI 10.1073/pnas.1002346107
   Lee MC, 2005, BIOPHYS J, V88, P3133, DOI 10.1529/biophysj.104.058446
   MacKerell AD, 1998, J PHYS CHEM B, V102, P3586, DOI 10.1021/jp973084f
   Maignan S, 1998, J MOL BIOL, V282, P359, DOI 10.1006/jmbi.1998.2002
   Métifiot M, 2010, BIOCHEMISTRY-US, V49, P3715, DOI 10.1021/bi100130f
   Perryman AL, 2010, J MOL BIOL, V397, P600, DOI 10.1016/j.jmb.2010.01.033
   Phillips JC, 2005, J COMPUT CHEM, V26, P1781, DOI 10.1002/jcc.20289
   Pommier Y, 2005, NAT REV DRUG DISCOV, V4, P236, DOI 10.1038/nrd1660
   Rose RB, 1998, BIOCHEMISTRY-US, V37, P2607, DOI 10.1021/bi9716074
   Serrao E, 2009, RETROVIROLOGY, V6, P0, DOI 10.1186/1742-4690-6-25
   Sotomayor M, 2004, BIOPHYS J, V87, P3050, DOI 10.1529/biophysj.104.046045
   Summa V, 2008, J MED CHEM, V51, P5843, DOI 10.1021/jm800245z
   Xie X-Q, 2008, FOYES PRINCIPLES MED, V0, P54
   Xue WW, 2013, J CHEM INF MODEL, V53, P210, DOI 10.1021/ci300541c
   Xue WW, 2012, MOL BIOSYST, V8, P2753, DOI 10.1039/c2mb25157d
NR 32
TC 8
Z9 11
U1 1
U2 15
PU ACADEMIC PRESS INC ELSEVIER SCIENCE
PI SAN DIEGO
PA 525 B ST, STE 1900, SAN DIEGO, CA 92101-4495 USA
SN 1047-8477
EI 1095-8657
J9 J STRUCT BIOL
JI J. Struct. Biol.
PD NOV 15
PY 2013
VL 184
IS 2
BP 245
EP 250
DI 10.1016/j.jsb.2013.07.008
PG 6
WC Biochemistry & Molecular Biology; Biophysics; Cell Biology
SC Biochemistry & Molecular Biology; Biophysics; Cell Biology
GA 254MY
UT WOS:000327171000016
PM 23891838
DA 2024-01-16
ER

PT J
AU Wang, J
   Li, DG
   Bambara, RA
   Yang, HM
   Dykes, C
AF Wang, Jiong
   Li, Dongge
   Bambara, Robert A.
   Yang, Hongmei
   Dykes, Carrie
TI L74V increases the reverse transcriptase content of HIV-1 virions with non-nucleoside reverse transcriptase drug-resistant mutations L100I+K103N and K101E+G190S, which results in increased fitness
SO JOURNAL OF GENERAL VIROLOGY
LA English
DT Article
ID immunodeficiency-virus type-1; amino-acid substitutions; rnase-h activity; dna-synthesis; replication fitness; reduced fitness; mutants; inhibitors; efavirenz; k103n+l100i
AB The fitness of non-nucleoside reverse transcriptase inhibitor (NNRTI) drug-resistant reverse transcriptase (RT) mutants of HIV-1 correlates with the amount of RT in the virions and the RNase H activity of the RT. We wanted to understand the mechanism by which secondary NNRTI-resistance mutations, L100I and K101E, and the nucleoside resistance mutation, L74V, alter the fitness of K103N and G190S viruses. We measured the amount of RT in virions and the polymerization and RNase H activities of mutant RTs compared to wild-type, K103N and G190S. We found that L100I, K101E and L74V did not change the polymerization or RNase H activities of K103N or G190S RTs. However, L100I and K101E reduced the amount of RT in the virions and subsequent addition of L74V restored RT levels back to those of G190S or K103N alone. We conclude that fitness changes caused by L100I, K101E and L74V derive from their effects on RT content.
C1 [Wang, Jiong; Li, Dongge; Dykes, Carrie] Univ Rochester, Med Ctr, Dept Med, Rochester, NY 14642 USA.
   [Bambara, Robert A.] Univ Rochester, Med Ctr, Dept Microbiol & Immunol, Rochester, NY 14642 USA.
   [Yang, Hongmei] Univ Rochester, Med Ctr, Dept Biostat & Computat Biol, Rochester, NY 14642 USA.
C3 University of Rochester; University of Rochester; University of Rochester
RP Dykes, C (通讯作者)，Univ Rochester, Med Ctr, Dept Med, Rochester, NY 14642 USA.
EM carrie_dykes@urmc.rochester.edu
FU NIH [R01 AI-41387]; University of Rochester Developmental Center for AIDS Research [NIH P30AI078498]
CR Amacker M, 1998, J MOL BIOL, V278, P757, DOI 10.1006/jmbi.1998.1739
   Archer RH, 2000, J VIROL, V74, P8390, DOI 10.1128/JVI.74.18.8390-8401.2000
   Aulicino PC, 2010, ANTIVIR THER, V15, P641, DOI 10.3851/IMP1571
   Bacheler L, 2001, J VIROL, V75, P4999, DOI 10.1128/JVI.75.11.4999-5008.2001
   Bacheler LT, 2000, ANTIMICROB AGENTS CH, V44, P2475, DOI 10.1128/AAC.44.9.2475-2484.2000
   Boyer PL, 1998, ANTIMICROB AGENTS CH, V42, P447
   BUKRINSKY MI, 1993, P NATL ACAD SCI USA, V90, P6125, DOI 10.1073/pnas.90.13.6125
   Caliendo AM, 1996, J VIROL, V70, P2146, DOI 10.1128/JVI.70.4.2146-2153.1996
   CHESEBRO B, 1992, J VIROL, V66, P6547, DOI 10.1128/JVI.66.11.6547-6554.1992
   Deval J, 2004, J BIOL CHEM, V279, P25489, DOI 10.1074/jbc.M313534200
   Ding JP, 1998, J MOL BIOL, V284, P1095, DOI 10.1006/jmbi.1998.2208
   Domaoal RA, 2006, JAIDS-J ACQ IMM DEF, V42, P405, DOI 10.1097/01.qai.0000222288.90201.33
   Gerondelis P, 1999, J VIROL, V73, P5803, DOI 10.1128/JVI.73.7.5803-5813.1999
   GOFF SP, 1990, J ACQ IMMUN DEF SYND, V3, P817
   Hou EW, 2004, PROTEIN EXPRES PURIF, V34, P75, DOI 10.1016/j.pep.2003.10.018
   Huang W, 2003, J VIROL, V77, P1512, DOI 10.1128/JVI.77.2.1512-1523.2003
   Julias JG, 2001, J VIROL, V75, P6537, DOI 10.1128/JVI.75.14.6537-6546.2001
   Koval CE, 2006, VIROLOGY, V353, P184, DOI 10.1016/j.virol.2006.05.021
   Levy JA, 2007, HIV AND THE PATHOGENESIS OF AIDS, V0, P1
   McColl DJ, 2008, ANTIVIR THER, V13, P189
   Rhee SY, 2003, NUCLEIC ACIDS RES, V31, P298, DOI 10.1093/nar/gkg100
   Shafer RW, 2006, J INFECT DIS, V194, PS51, DOI 10.1086/505356
   Sharma PL, 1999, J VIROL, V73, P8448, DOI 10.1128/JVI.73.10.8448-8456.1999
   Sharma PL, 2009, ANTIVIR RES, V83, P317, DOI 10.1016/j.antiviral.2009.06.002
   SZILVAY AM, 1992, J ACQ IMMUN DEF SYND, V5, P647
   TOOHEY K, 1995, VIROLOGY, V213, P70, DOI 10.1006/viro.1995.1547
   Wang J, 2006, VIROLOGY, V348, P462, DOI 10.1016/j.virol.2006.01.014
   Wang J, 2010, VIROLOGY, V402, P228, DOI 10.1016/j.virol.2010.03.018
   Wang JO, 2010, J VIROL, V84, P9377, DOI 10.1128/JVI.00618-10
   WHITCOMB JM, 1992, ANNU REV CELL BIOL, V8, P275, DOI 10.1146/annurev.cb.08.110192.001423
NR 30
TC 3
Z9 6
U1 0
U2 3
PU MICROBIOLOGY SOC
PI LONDON
PA 14-16 MEREDITH ST, LONDON, ENGLAND
SN 0022-1317
EI 1465-2099
J9 J GEN VIROL
JI J. Gen. Virol.
PD JUL 15
PY 2013
VL 94
IS 
BP 1597
EP 1607
DI 10.1099/vir.0.050914-0
PG 11
WC Biotechnology & Applied Microbiology; Virology
SC Biotechnology & Applied Microbiology; Virology
GA 197MS
UT WOS:000322855900017
PM 23535575
DA 2024-01-16
ER

PT J
AU Menéndez-Arias, L
AF Menendez-Arias, Luis
TI Molecular basis of human immunodeficiency virus type 1 drug resistance: Overview and recent developments
SO ANTIVIRAL RESEARCH
LA English
DT Review
DE HIV; Reverse transcriptase; Drug resistance; Protease; Integrase; Entry inhibitors
ID hiv-1 reverse-transcriptase; mutations conferring resistance; broadly neutralizing antibody; nucleoside analog resistance; thymidine nucleotide analogs; co-formulated elvitegravir; connection domain mutation; amino-acid substitutions; therapy-naive patients; high-level resistance
AB The introduction of potent combination therapies in the mid-90s had a tremendous effect on AIDS mortality. However, drug resistance has been a major factor contributing to antiretroviral therapy failure. Currently, there are 26 drugs approved for treating human immunodeficiency virus (HIV) infections, although some of them are no longer prescribed. Most of the available antiretroviral drugs target HIV genome replication (i.e. reverse transcriptase inhibitors) and viral maturation (i.e. viral protease inhibitors). Other drugs in clinical use include a viral coreceptor antagonist (maraviroc), a fusion inhibitor (enfuvirtide) and two viral integrase inhibitors (raltegravir and elvitegravir). Elvitegravir and the nonnucleoside reverse transcriptase inhibitor rilpivirine have been the most recent additions to the antiretroviral drug armamentarium. An overview of the molecular mechanisms involved in antiretroviral drug resistance and the role of drug resistance-associated mutations was previously presented (Menendez-Arias, L., 2010. Molecular basis of human immunodeficiency virus drug resistance: an update. Antiviral Res. 85, 210-231). This article provides now an updated review that covers currently approved drugs, new experimental agents (e.g. neutralizing antibodies) and selected drugs in preclinical or early clinical development (e.g. experimental integrase inhibitors). Special attention is dedicated to recent research on resistance to reverse transcriptase and integrase inhibitors. In addition, recently discovered interactions between HIV and host proteins and novel strategies to block HIV assembly or viral entry emerge as promising alternatives for the development of effective antiretroviral treatments. (c) 2013 Elsevier B.V. All rights reserved.
C1 [Menendez-Arias, Luis] CSIC, Ctr Biol Mol Severo Ochoa, Madrid 28049, Spain.
   [Menendez-Arias, Luis] Univ Autonoma Madrid, E-28049 Madrid, Spain.
C3 Consejo Superior de Investigaciones Cientificas (CSIC); CSIC - Centro de Biologia Molecular Severo Ochoa (CBM); Autonomous University of Madrid
RP Menéndez-Arias, L (通讯作者)，CSIC, Ctr Biol Mol Severo Ochoa, C Nicolas Cabrera 1,Campus Cantoblanco, Madrid 28049, Spain.
EM lmenendez@cbm.uam.es
FU Spanish Ministeries of Economy and Competitiveness [BIO2010/15542]; Health, Social Services and Equality [EC11-025]; Fundacion Ramon Areces
CR Acosta-Hoyos AJ, 2012, J VIROL, V86, P5122, DOI 10.1128/JVI.05767-11
   Adamson CS, 2008, DRUG DISCOV TODAY, V13, P424, DOI 10.1016/j.drudis.2008.02.003
   Adamson CS, 2010, RETROVIROLOGY, V7, P0, DOI 10.1186/1742-4690-7-36
   Ali A, 2010, VIRUSES-BASEL, V2, P2509, DOI 10.3390/v2112509
   Ambrose Z, 2009, J VIROL, V83, P3826, DOI 10.1128/JVI.01968-08
   Anastassopoulou CG, 2009, P NATL ACAD SCI USA, V106, P5318, DOI 10.1073/pnas.0811713106
   Andries K, 2004, ANTIMICROB AGENTS CH, V48, P4680, DOI 10.1128/AAC.48.12.4680-4686.2004
   [Anonymous], 2012, GLOBAL REPORT: UNAIDS REPORT ON THE GLOBAL AIDS EPIDEMIC, V0, P0
   Aoki M, 2012, J VIROL, V86, P13384, DOI 10.1128/JVI.07234-11
   Aoki M, 2009, J VIROL, V83, P3059, DOI 10.1128/JVI.02539-08
   Arion D, 1998, BIOCHEMISTRY-US, V37, P15908, DOI 10.1021/bi981200e
   Arion D, 2000, J BIOL CHEM, V275, P9251, DOI 10.1074/jbc.275.13.9251
   Armstrong KL, 2009, J VIROL, V83, P4051, DOI 10.1128/JVI.02645-08
   Asahchop EL, 2013, AIDS, V27, P879, DOI 10.1097/QAD.0b013e32835d9f6d
   Asahchop EL, 2011, ANTIMICROB AGENTS CH, V55, P600, DOI 10.1128/AAC.01192-10
   Azijn H, 2010, ANTIMICROB AGENTS CH, V54, P718, DOI 10.1128/AAC.00986-09
   Baba M, 2007, ANTIMICROB AGENTS CH, V51, P707, DOI 10.1128/AAC.01079-06
   Back NKT, 1997, ANTIMICROB AGENTS CH, V41, P2484, DOI 10.1128/AAC.41.11.2484
   Back NKT, 1996, EMBO J, V15, P4040, DOI 10.1002/j.1460-2075.1996.tb00777.x
   Baldwin C, 2008, J VIROL, V82, P7735, DOI 10.1128/JVI.02524-07
   Bar-Magen T, 2010, J VIROL, V84, P9210, DOI 10.1128/JVI.01164-10
   Barrioluengo V, 2011, BIOCHEM J, V436, P599, DOI 10.1042/BJ20101852
   Bazmi HZ, 2000, ANTIMICROB AGENTS CH, V44, P1783, DOI 10.1128/AAC.44.7.1783-1788.2000
   Beilhartz GL, 2010, VIRUSES-BASEL, V2, P900, DOI 10.3390/v2040900
   Berro R, 2012, VIROLOGY, V428, P76, DOI 10.1016/j.virol.2012.04.001
   Berro R, 2012, VIROLOGY, V427, P158, DOI 10.1016/j.virol.2012.02.006
   Betancor G, 2012, RETROVIROLOGY, V9, P0, DOI 10.1186/1742-4690-9-68
   Betancor G, 2010, ANTIMICROB AGENTS CH, V54, P4799, DOI 10.1128/AAC.00716-10
   Biondi MJ, 2010, J BIOL CHEM, V285, P26966, DOI 10.1074/jbc.M110.105775
   Blanco JL, 2011, J INFECT DIS, V203, P1204, DOI 10.1093/infdis/jir025
   Blumenthal R, 2012, J BIOL CHEM, V287, P40841, DOI 10.1074/jbc.R112.406272
   Bocanegra R, 2012, VIRUS RES, V169, P388, DOI 10.1016/j.virusres.2012.06.016
   Boojamra CG, 2008, BIOORG MED CHEM LETT, V18, P1120, DOI 10.1016/j.bmcl.2007.11.125
   Boyer J, 2011, J MED CHEM, V54, P7974, DOI 10.1021/jm200766b
   Boyer PL, 2002, J VIROL, V76, P9143, DOI 10.1128/JVI.76.18.9143-9151.2002
   Brehm JH, 2012, CLIN INFECT DIS, V55, P737, DOI 10.1093/cid/cis501
   Brehm JH, 2008, BIOCHEMISTRY-US, V47, P14020, DOI 10.1021/bi8014778
   Burton DR, 2012, SCIENCE, V337, P183, DOI 10.1126/science.1225416
   Burton DR, 2004, NAT IMMUNOL, V5, P233, DOI 10.1038/ni0304-233
   Cahn P, 2010, J ANTIMICROB CHEMOTH, V65, P213, DOI 10.1093/jac/dkp422
   Cane PA, 2007, AIDS, V21, P447, DOI 10.1097/QAD.0b013e3280129964
   Puertas MC, 2009, J VIROL, V83, P7434, DOI 10.1128/JVI.00487-09
   Cases-González CE, 2007, J MOL BIOL, V365, P298, DOI 10.1016/j.jmb.2006.09.073
   Ceccherini-Silberstein F, 2010, ANTIMICROB AGENTS CH, V54, P3938, DOI 10.1128/AAC.01720-09
   Chang MW, 2011, J MOL BIOL, V410, P756, DOI 10.1016/j.jmb.2011.03.038
   Chong HH, 2012, J BIOL CHEM, V287, P20281, DOI 10.1074/jbc.M112.354126
   Christ F, 2012, ANTIMICROB AGENTS CH, V56, P4365, DOI 10.1128/AAC.00717-12
   Christ F, 2010, NAT CHEM BIOL, V6, P442, DOI 10.1038/nchembio.370
   Chung SM, 2010, ANTIMICROB AGENTS CH, V54, P3913, DOI 10.1128/AAC.00434-10
   Cihlar T, 2008, ANTIMICROB AGENTS CH, V52, P655, DOI 10.1128/AAC.01215-07
   COFFIN JM, 1995, SCIENCE, V267, P483, DOI 10.1126/science.7824947
   Cohen CJ, 2011, LANCET, V378, P229, DOI 10.1016/S0140-6736(11)60983-5
   Cong ME, 2007, J VIROL, V81, P3037, DOI 10.1128/JVI.02712-06
   Cooper DA, 2008, NEW ENGL J MED, V359, P355, DOI 10.1056/NEJMoa0708978
   Copeland RA, 2006, NAT REV DRUG DISCOV, V5, P730, DOI 10.1038/nrd2082
   Corbau R, 2010, ANTIMICROB AGENTS CH, V54, P4451, DOI 10.1128/AAC.01455-09
   Coutsinos D, 2011, PLOS ONE, V6, P0, DOI 10.1371/journal.pone.0020208
   Coutsinos D, 2009, J VIROL, V83, P2029, DOI 10.1128/JVI.01349-08
   Covens K, 2010, ANTIVIR RES, V86, P253, DOI 10.1016/j.antiviral.2010.03.003
   Cozzi-Lepri A, 2009, J INFECT DIS, V200, P687, DOI 10.1086/604731
   Craigie R, 2012, CSH PERSPECT MED, V2, P0, DOI 10.1101/cshperspect.a006890
   Das K, 1996, J MOL BIOL, V264, P1085, DOI 10.1006/jmbi.1996.0698
   Das K, 2004, J MED CHEM, V47, P2550, DOI 10.1021/jm030558s
   Das K, 2008, P NATL ACAD SCI USA, V105, P1466, DOI 10.1073/pnas.0711209105
   Das K, 2012, NAT STRUCT MOL BIOL, V19, P253, DOI 10.1038/nsmb.2223
   Das K, 2009, J BIOL CHEM, V284, P35092, DOI 10.1074/jbc.M109.022525
   Dautin N, 2003, J VIROL, V77, P8216, DOI 10.1128/JVI.77.15.8216-8226.2003
   De Clercq E, 2009, INT J ANTIMICROB AG, V33, P307, DOI 10.1016/j.ijantimicag.2008.10.010
   DeJesus E, 2012, LANCET, V379, P2429, DOI 10.1016/S0140-6736(12)60918-0
   Delelis O, 2010, ANTIMICROB AGENTS CH, V54, P491, DOI 10.1128/AAC.01075-09
   Delelis O, 2009, NUCLEIC ACIDS RES, V37, P1193, DOI 10.1093/nar/gkn1050
   Delelis O, 2008, RETROVIROLOGY, V5, P0, DOI 10.1186/1742-4690-5-114
   Delviks-Frankenberry KA, 2008, P NATL ACAD SCI USA, V105, P10943, DOI 10.1073/pnas.0804660105
   Delviks-Frankenberry KA, 2007, J VIROL, V81, P6837, DOI 10.1128/JVI.02820-06
   Delviks-Frankenberry KA, 2009, J VIROL, V83, P8502, DOI 10.1128/JVI.00859-09
   Deval J, 2005, J BIOL CHEM, V280, P3838, DOI 10.1074/jbc.M411559200
   Deval J, 2002, J BIOL CHEM, V277, P42097, DOI 10.1074/jbc.M206725200
   Deval J, 2004, J BIOL CHEM, V279, P25489, DOI 10.1074/jbc.M313534200
   Dierynck I, 2011, ANTIMICROB AGENTS CH, V55, P5723, DOI 10.1128/AAC.00748-11
   Dolling D, 2012, BMJ-BRIT MED J, V345, P0, DOI 10.1136/bmj.e5253
   Dorr P, 2005, ANTIMICROB AGENTS CH, V49, P4721, DOI 10.1128/AAC.49.11.4721-4732.2005
   Doualla-Bell F, 2006, ANTIMICROB AGENTS CH, V50, P4182, DOI 10.1128/AAC.00714-06
   Doyon L, 1998, J VIROL, V72, P6146, DOI 10.1128/JVI.72.7.6146-6150.1998
   Drogan D, 2010, ANTIVIR RES, V86, P312, DOI 10.1016/j.antiviral.2010.03.006
   Eggink D, 2008, J VIROL, V82, P6678, DOI 10.1128/JVI.00352-08
   Eggink D, 2011, J VIROL, V85, P10785, DOI 10.1128/JVI.05331-11
   Eggink D, 2010, CURR PHARM DESIGN, V16, P3716, DOI 10.2174/138161210794079218
   Eggink D, 2009, J BIOL CHEM, V284, P26941, DOI 10.1074/jbc.M109.004416
   Ehteshami M, 2008, J BIOL CHEM, V283, P29904, DOI 10.1074/jbc.M804882200
   Ehteshami M, 2008, J BIOL CHEM, V283, P22222, DOI 10.1074/jbc.M803521200
   Esté JA, 2007, LANCET, V370, P81, DOI 10.1016/S0140-6736(07)61052-6
   Fätkenheuer G, 2008, NEW ENGL J MED, V359, P1442, DOI 10.1056/NEJMoa0803154
   Fenwick CW, 2011, ANTIVIR THER, V16, P0
   Fletcher P, 2009, ANTIMICROB AGENTS CH, V53, P487, DOI 10.1128/AAC.01156-08
   Frangeul A, 2008, ANTIVIR THER, V13, P115
   Frankel FA, 2005, ANTIMICROB AGENTS CH, V49, P2657, DOI 10.1128/AAC.49.7.2657-2664.2005
   Fransen S, 2012, J VIROL, V86, P7249, DOI 10.1128/JVI.06618-11
   Fransen S, 2009, J VIROL, V83, P11440, DOI 10.1128/JVI.01168-09
   Fun A, 2012, RETROVIROLOGY, V9, P0, DOI 10.1186/1742-4690-9-63
   Fun A, 2011, RETROVIROLOGY, V8, P0, DOI 10.1186/1742-4690-8-70
   Gao HQ, 2000, J MOL BIOL, V300, P403, DOI 10.1006/jmbi.2000.3823
   Garriga C, 2009, J ANTIMICROB CHEMOTH, V64, P251, DOI 10.1093/jac/dkp200
   Gatanaga H, 2002, J BIOL CHEM, V277, P5952, DOI 10.1074/jbc.M108005200
   Ghosh Arun K, 2012, ANGEW CHEM INT ED ENGL, V51, P1778, DOI 10.1002/anie.201102762
   Goethals O, 2008, J VIROL, V82, P10366, DOI 10.1128/JVI.00470-08
   Goethals O, 2011, ANTIVIR RES, V91, P167, DOI 10.1016/j.antiviral.2011.05.011
   Goethals O, 2010, VIROLOGY, V402, P338, DOI 10.1016/j.virol.2010.03.034
   Götte M, 2012, CURR OPIN VIROL, V2, P644, DOI 10.1016/j.coviro.2012.08.004
   Goldgur Y, 1998, P NATL ACAD SCI USA, V95, P9150, DOI 10.1073/pnas.95.16.9150
   Gonzalez E, 2011, AIDS, V25, P1575, DOI 10.1097/QAD.0b013e328348a733
   González-Ortega E, 2011, ANTIVIR RES, V92, P479, DOI 10.1016/j.antiviral.2011.10.010
   Götte M, 2000, J VIROL, V74, P3579, DOI 10.1128/JVI.74.8.3579-3585.2000
   Greenberg ML, 2004, J ANTIMICROB CHEMOTH, V54, P333, DOI 10.1093/jac/dkh330
   Gu Z, 2006, ANTIMICROB AGENTS CH, V50, P625, DOI 10.1128/AAC.50.2.625-631.2006
   Gulick RM, 2008, NEW ENGL J MED, V359, P1429, DOI 10.1056/NEJMoa0803152
   Guo DX, 2012, J BIOL CHEM, V287, P43170, DOI 10.1074/jbc.M112.399402
   Gupta S, 2010, ANTIMICROB AGENTS CH, V54, P1973, DOI 10.1128/AAC.00870-09
   Hachiya A, 2008, J VIROL, V82, P3261, DOI 10.1128/JVI.01154-07
   Hachiya A, 2012, J BIOL CHEM, V287, P29988, DOI 10.1074/jbc.M112.351551
   Hachiya A, 2011, PLOS ONE, V6, P0, DOI 10.1371/journal.pone.0016242
   Hammond JL, 2001, ANTIMICROB AGENTS CH, V45, P1621, DOI 10.1128/AAC.45.6.1621-1628.2001
   Hare S, 2010, P NATL ACAD SCI USA, V107, P20057, DOI 10.1073/pnas.1010246107
   Hare S, 2010, NATURE, V464, P232, DOI 10.1038/nature08784
   Hattori J, 2010, ANTIVIR RES, V88, P72, DOI 10.1016/j.antiviral.2010.07.008
   Hazuda DJ, 2000, SCIENCE, V287, P646, DOI 10.1126/science.287.5453.646
   He YX, 2008, J BIOL CHEM, V283, P11126, DOI 10.1074/jbc.M800200200
   Hertje M, 2010, CHEMMEDCHEM, V5, P1825, DOI 10.1002/cmdc.201000292
   Hightower KE, 2011, ANTIMICROB AGENTS CH, V55, P4552, DOI 10.1128/AAC.00157-11
   Hu GP, 2012, J MED CHEM, V55, P10108, DOI 10.1021/jm301226a
   Hu ZX, 2011, J VIROL, V85, P11309, DOI 10.1128/JVI.05578-11
   Huang HF, 1998, SCIENCE, V282, P1669, DOI 10.1126/science.282.5394.1669
   Hughes CA, 2009, EXPERT OPIN PHARMACO, V10, P2445, DOI 10.1517/14656560903176446
   Huigen MCDG, 2008, RETROVIROLOGY, V5, P0, DOI 10.1186/1742-4690-5-20
   Hull MW, 2011, ANN MED, V43, P375, DOI 10.3109/07853890.2011.572905
   Ide K, 2011, ANTIMICROB AGENTS CH, V55, P1717, DOI 10.1128/AAC.01540-10
   Invernizzi CF, 2009, J INFECT DIS, V200, P1202, DOI 10.1086/605894
   Iyidogan P, 2012, ANTIVIR RES, V95, P93, DOI 10.1016/j.antiviral.2012.05.012
   Izumi K, 2009, J BIOL CHEM, V284, P4914, DOI 10.1074/jbc.M807169200
   JACOBOMOLINA A, 1993, P NATL ACAD SCI USA, V90, P6320, DOI 10.1073/pnas.90.13.6320
   Javanbakht H, 2010, ANTIVIR RES, V86, P212, DOI 10.1016/j.antiviral.2010.02.323
   Jayaraman GC, 2006, JAIDS-J ACQ IMM DEF, V42, P86, DOI 10.1097/01.qai.0000196666.16616.fe
   Jeeninga RE, 2001, VIROLOGY, V283, P294, DOI 10.1006/viro.2001.0888
   Jegede O, 2011, ANTIVIR RES, V91, P94, DOI 10.1016/j.antiviral.2011.05.004
   Jekle A, 2010, ANTIMICROB AGENTS CH, V54, P734, DOI 10.1128/AAC.00841-09
   Jochmans D, 2006, J VIROL, V80, P12283, DOI 10.1128/JVI.00889-06
   Johnson AA, 2006, J BIOL CHEM, V281, P461, DOI 10.1074/jbc.M511348200
   Johnson Victoria A, 2011, TOP ANTIVIR MED, V19, P156
   Jones GS, 2009, ANTIMICROB AGENTS CH, V53, P1194, DOI 10.1128/AAC.00984-08
   Kawamoto A, 2008, INT J BIOCHEM CELL B, V40, P2410, DOI 10.1016/j.biocel.2008.04.007
   Keele BF, 2008, P NATL ACAD SCI USA, V105, P7552, DOI 10.1073/pnas.0802203105
   Kemp SD, 1998, J VIROL, V72, P5093, DOI 10.1128/JVI.72.6.5093-5098.1998
   Kisic M, 2008, J MOL BIOL, V382, P327, DOI 10.1016/j.jmb.2008.07.030
   Kisic M, 2011, J BIOL CHEM, V286, P20615, DOI 10.1074/jbc.M111.226100
   Kitamura S, 2012, NAT STRUCT MOL BIOL, V19, P1005, DOI 10.1038/nsmb.2378
   Klasse PJ, 2012, CELL MICROBIOL, V14, P1183, DOI 10.1111/j.1462-5822.2012.01812.x
   Klein F, 2012, NATURE, V492, P118, DOI 10.1038/nature11604
   Kobayashi M, 2011, ANTIVIR THER, V16, P0
   Kobayashi M, 2008, ANTIVIR RES, V80, P213, DOI 10.1016/j.antiviral.2008.06.012
   Kobayashi M, 2011, ANTIMICROB AGENTS CH, V55, P813, DOI 10.1128/AAC.01209-10
   Koh Y, 2010, J VIROL, V84, P11961, DOI 10.1128/JVI.00967-10
   KOHLSTAEDT LA, 1992, SCIENCE, V256, P1783, DOI 10.1126/science.1377403
   Kolli M, 2009, J VIROL, V83, P11027, DOI 10.1128/JVI.00628-09
   Kozísek M, 2012, ANTIMICROB AGENTS CH, V56, P4320, DOI 10.1128/AAC.00465-12
   Krishnan L, 2010, P NATL ACAD SCI USA, V107, P15910, DOI 10.1073/pnas.1002346107
   Kulkarni R, 2012, JAIDS-J ACQ IMM DEF, V59, P47, DOI 10.1097/QAI.0b013e31823aca74
   Labrecque J, 2011, VIROLOGY, V413, P231, DOI 10.1016/j.virol.2011.02.016
   Lansdon EB, 2010, J MED CHEM, V53, P4295, DOI 10.1021/jm1002233
   Lansdon EB, 2010, J MOL BIOL, V397, P967, DOI 10.1016/j.jmb.2010.02.019
   Lapkouski M, 2013, NAT STRUCT MOL BIOL, V20, P230, DOI 10.1038/nsmb.2485
   Larrouy L, 2011, ANTIMICROB AGENTS CH, V55, P1754, DOI 10.1128/AAC.01049-10
   Lawyer G, 2011, AIDS RES THER, V8, P0, DOI 10.1186/1742-6405-8-26
   Le Grice Stuart F J, 2012, J BIOL CHEM, V287, P40850, DOI 10.1074/jbc.R112.389056
   Lengruber RB, 2011, J ANTIMICROB CHEMOTH, V66, P702, DOI 10.1093/jac/dkr005
   Li F, 2003, P NATL ACAD SCI USA, V100, P13555, DOI 10.1073/pnas.2234683100
   Linial ML, 2007, FIELDS VIROLOGY, V0, P2245
   Liu J, 2001, BIOCHEMISTRY-US, V40, P2797, DOI 10.1021/bi0024759
   Liu SX, 2008, SCIENCE, V322, P1092, DOI 10.1126/science.1163108
   Liu ZH, 2011, J BIOL CHEM, V286, P3277, DOI 10.1074/jbc.M110.199323
   Lu J, 2005, JAIDS-J ACQ IMM DEF, V40, P20, DOI 10.1097/01.qai.0000172369.82456.36
   Lu MQ, 2012, ANTIMICROB AGENTS CH, V56, P3324, DOI 10.1128/AAC.00102-12
   Maertens GN, 2010, NATURE, V468, P326, DOI 10.1038/nature09517
   Malet I, 2008, ANTIMICROB AGENTS CH, V52, P1351, DOI 10.1128/AAC.01228-07
   Marcelin AG, 2012, J ANTIMICROB CHEMOTH, V67, P1475, DOI 10.1093/jac/dks047
   Marcelin AG, 2010, ANTIMICROB AGENTS CH, V54, P72, DOI 10.1128/AAC.01051-09
   Marchand B, 2003, J BIOL CHEM, V278, P35362, DOI 10.1074/jbc.M304262200
   Marchand B, 2007, J BIOL CHEM, V282, P3337, DOI 10.1074/jbc.M607710200
   Margot NA, 2002, AIDS, V16, P1227, DOI 10.1097/00002030-200206140-00004
   Margot NA, 2012, ANTIVIR RES, V93, P288, DOI 10.1016/j.antiviral.2011.12.008
   Marozsan AJ, 2005, VIROLOGY, V338, P182, DOI 10.1016/j.virol.2005.04.035
   Martin David E, 2008, ANTIVIRAL CHEMISTRY & CHEMOTHERAPY, V19, P107
   Mas A, 2002, J MOL BIOL, V323, P181, DOI 10.1016/S0022-2836(02)00911-7
   Mas A, 2000, EMBO J, V19, P5752, DOI 10.1093/emboj/19.21.5752
   Mascola JR, 2010, ANNU REV IMMUNOL, V28, P413, DOI 10.1146/annurev-immunol-030409-101256
   Matamoros T, 2004, J BIOL CHEM, V279, P24569, DOI 10.1074/jbc.M312658200
   Matamoros T, 2009, J BIOL CHEM, V284, P32792, DOI 10.1074/jbc.M109.038885
   Matsumi S, 2003, AIDS, V17, P1127, DOI 10.1097/00002030-200305230-00003
   Matthews T, 2004, NAT REV DRUG DISCOV, V3, P215, DOI 10.1038/nrd1331
   Mbisa JL, 2011, RETROVIROLOGY, V8, P0, DOI 10.1186/1742-4690-8-31
   McCormick AL, 2011, ANTIMICROB AGENTS CH, V55, P1806, DOI 10.1128/AAC.01197-10
   Melby T, 2007, AIDS RES HUM RETROV, V23, P1366, DOI 10.1089/aid.2006.0277
   Melby Tom, 2009, V189, V0, PP177, DOI 10.1007/978-3-540-79086-0_7
   Melikian GL, 2012, ANTIMICROB AGENTS CH, V56, P2305, DOI 10.1128/AAC.05487-11
   Mendieta J, 2008, PROTEINS, V71, P565, DOI 10.1002/prot.21711
   Menéndez-Arias L, 2004, CURR PHARM DESIGN, V10, P1845, DOI 10.2174/1381612043384574
   Menendez-Arias L, 2012, HIV HEPATITIS DRUG R, V0, P175
   Menéndez-Arias L, 2008, VIRUS RES, V134, P124, DOI 10.1016/j.virusres.2007.12.015
   Menéndez-Arias L, 2006, CURR PHARM DESIGN, V12, P1811, DOI 10.2174/138161206776873608
   Menéndez-Arias L, 2011, ANTIVIR RES, V92, P139, DOI 10.1016/j.antiviral.2011.08.020
   Menendez-Arias Luis, 2003, CURRENT DRUG TARGETS - INFECTIOUS DISORDERS, V3, P355, DOI 10.2174/1568005033481033
   Menéndez-Arias L, 2009, VIRUSES-BASEL, V1, P1137, DOI 10.3390/v1031137
   Menéndez-Arias L, 2010, ANTIVIR RES, V85, P210, DOI 10.1016/j.antiviral.2009.07.006
   Menzo S, 2004, ANTIMICROB AGENTS CH, V48, P3253, DOI 10.1128/AAC.48.9.3253-3259.2004
   Meyer PR, 2004, J BIOL CHEM, V279, P45389, DOI 10.1074/jbc.M405072200
   Meyer PR, 1999, MOL CELL, V4, P35, DOI 10.1016/S1097-2765(00)80185-9
   Meyer PR, 2003, J VIROL, V77, P6127, DOI 10.1128/JVI.77.11.6127-6137.2003
   Meyer PR, 2000, ANTIMICROB AGENTS CH, V44, P3465, DOI 10.1128/AAC.44.12.3465-3472.2000
   Meyer PR, 1998, P NATL ACAD SCI USA, V95, P13471, DOI 10.1073/pnas.95.23.13471
   Michailidis E, 2009, J BIOL CHEM, V284, P35681, DOI 10.1074/jbc.M109.036616
   Miller MD, 2012, ANTIVIR THER, V17, P993, DOI 10.3851/IMP2266
   Mink M, 2005, J VIROL, V79, P12447, DOI 10.1128/JVI.79.19.12447-12454.2005
   Miranda LR, 2005, ANTIMICROB AGENTS CH, V49, P2648, DOI 10.1128/AAC.49.7.2648-2656.2005
   Mo HM, 1997, J VIROL, V71, P6869, DOI 10.1128/JVI.71.9.6869-6874.1997
   Molina JM, 2011, LANCET, V378, P238, DOI 10.1016/S0140-6736(11)60936-7
   Mouscadet JF, 2010, DRUG RESIST UPDATE, V13, P139, DOI 10.1016/j.drup.2010.05.001
   Münch J, 2007, CELL, V129, P263, DOI 10.1016/j.cell.2007.02.042
   Nakahara K, 2009, ANTIVIR RES, V81, P141, DOI 10.1016/j.antiviral.2008.10.007
   Nameki D, 2005, J VIROL, V79, P764, DOI 10.1128/JVI.79.2.764-770.2005
   Nebbia G, 2007, J ANTIMICROB CHEMOTH, V59, P1013, DOI 10.1093/jac/dkm067
   Nikolenko GN, 2007, P NATL ACAD SCI USA, V104, P317, DOI 10.1073/pnas.0609642104
   Nikolenko GN, 2005, P NATL ACAD SCI USA, V102, P2093, DOI 10.1073/pnas.0409823102
   Ogert RA, 2010, VIROLOGY, V400, P145, DOI 10.1016/j.virol.2010.01.037
   Oliveira M, 2009, ANTIMICROB AGENTS CH, V53, P1683, DOI 10.1128/AAC.01168-08
   Pan CG, 2009, J VIROL, V83, P7862, DOI 10.1128/JVI.00168-09
   Paredes R, 2011, J INFECT DIS, V204, P741, DOI 10.1093/infdis/jir385
   Paris KA, 2009, J MED CHEM, V52, P6413, DOI 10.1021/jm900854h
   Parry CM, 2011, ANTIMICROB AGENTS CH, V55, P1106, DOI 10.1128/AAC.01228-10
   Pejchal R, 2011, SCIENCE, V334, P1097, DOI 10.1126/science.1213256
   Pendri A, 2011, EXPERT OPIN THER PAT, V21, P1173, DOI 10.1517/13543776.2011.586631
   Perelson AS, 1996, SCIENCE, V271, P1582, DOI 10.1126/science.271.5255.1582
   Pollakis G, 2012, CURR OPIN HIV AIDS, V7, P440, DOI 10.1097/COH.0b013e328356e9f3
   Price H, 2010, ANTIVIR THER, V15, P203, DOI 10.3851/IMP1511
   Putcharoen O, 2012, J VIROL, V86, P1119, DOI 10.1128/JVI.06421-11
   Quashie PK, 2012, BMC MED, V10, P0, DOI 10.1186/1741-7015-10-34
   Quashie PK, 2012, J VIROL, V86, P2696, DOI 10.1128/JVI.06591-11
   Quercia R, 2009, J VIROL, V83, P10245, DOI 10.1128/JVI.00894-09
   Radzio J, 2011, RETROVIROLOGY, V8, P0, DOI 10.1186/1742-4690-8-69
   Radzio J, 2010, AIDS, V24, P659, DOI 10.1097/QAD.0b013e328336781d
   Raffi F, 2013, LANCET, V381, P735, DOI 10.1016/S0140-6736(12)61853-4
   Ratcliff AN, 2013, J VIROL, V87, P923, DOI 10.1128/JVI.01863-12
   Ray AS, 2002, ANTIVIR RES, V56, P189, DOI 10.1016/S0166-3542(02)00102-X
   Ray N, 2009, J VIROL, V83, P2989, DOI 10.1128/JVI.02496-08
   Reeves JD, 2004, J VIROL, V78, P5476, DOI 10.1128/JVI.78.10.5476-5485.2004
   Reeves JD, 2002, P NATL ACAD SCI USA, V99, P16249, DOI 10.1073/pnas.252469399
   Ren JS, 2008, VIRUS RES, V134, P157, DOI 10.1016/j.virusres.2007.12.018
   REN JS, 1995, NAT STRUCT BIOL, V2, P293, DOI 10.1038/nsb0495-293
   Rhee SY, 2010, ANTIMICROB AGENTS CH, V54, P4253, DOI 10.1128/AAC.00574-10
   Rimsky LT, 1998, J VIROL, V72, P986, DOI 10.1128/JVI.72.2.986-993.1998
   RITTINGER K, 1995, P NATL ACAD SCI USA, V92, P8046, DOI 10.1073/pnas.92.17.8046
   Roche M, 2011, J VIROL, V85, P4330, DOI 10.1128/JVI.00106-11
   Roux KH, 2007, CURR OPIN STRUC BIOL, V17, P244, DOI 10.1016/j.sbi.2007.03.008
   Sarafianos SG, 1999, P NATL ACAD SCI USA, V96, P10027, DOI 10.1073/pnas.96.18.10027
   Sax PE, 2012, LANCET, V379, P2439, DOI 10.1016/S0140-6736(12)60917-9
   Scarth BJ, 2011, ANTIMICROB AGENTS CH, V55, P2662, DOI 10.1128/AAC.01738-10
   Schader SM, 2012, ANTIMICROB AGENTS CH, V56, P751, DOI 10.1128/AAC.05821-11
   Schinazi RF, 2011, ANTIMICROB AGENTS CH, V55, P2054, DOI 10.1128/AAC.01700-10
   Schuckmann MM, 2010, J BIOL CHEM, V285, P38700, DOI 10.1074/jbc.M110.153783
   Selmi B, 2003, J BIOL CHEM, V278, P40464, DOI 10.1074/jbc.M302928200
   Selmi B, 2001, J BIOL CHEM, V276, P13965, DOI 10.1074/jbc.M009837200
   Sham HL, 1998, ANTIMICROB AGENTS CH, V42, P3218, DOI 10.1128/AAC.42.12.3218
   Shattock RJ, 2012, CSH PERSPECT MED, V2, P0, DOI 10.1101/cshperspect.a007385
   Shimura K, 2008, J VIROL, V82, P764, DOI 10.1128/JVI.01534-07
   Shimura K, 2010, J BIOL CHEM, V285, P39471, DOI 10.1074/jbc.M110.145789
   Sichtig N, 2009, J ANTIMICROB CHEMOTH, V64, P25, DOI 10.1093/jac/dkp153
   Singh K, 2012, J BIOL CHEM, V287, P0, DOI 10.1074/jbc.M112.398180
   Sluis-Cremer N, 2007, ANTIMICROB AGENTS CH, V51, P48, DOI 10.1128/AAC.00683-06
   Sluis-Cremer N, 2010, AIDS, V24, P317, DOI 10.1097/QAD.0b013e3283315697
   SPENCE RA, 1995, SCIENCE, V267, P988, DOI 10.1126/science.7532321
   Stürmer M, 2003, ANTIMICROB AGENTS CH, V47, P54, DOI 10.1128/AAC.47.1.54-61.2003
   Sugiura W, 2002, ANTIMICROB AGENTS CH, V46, P708, DOI 10.1128/AAC.46.3.708-715.2002
   Sunpath H, 2012, AIDS, V26, P1679, DOI 10.1097/QAD.0b013e328356886d
   Svarovskaia ES, 2008, JAIDS-J ACQ IMM DEF, V48, P428, DOI 10.1097/QAI.0b013e31817bbe93
   Svicher V, 2006, J VIROL, V80, P7186, DOI 10.1128/JVI.02084-05
   Svicher V, 2009, ANTIMICROB AGENTS CH, V53, P2816, DOI 10.1128/AAC.01067-08
   Tachedjian G, 1996, J VIROL, V70, P7171, DOI 10.1128/JVI.70.10.7171-7181.1996
   Taiwo B, 2011, AIDS, V25, P2113, DOI 10.1097/QAD.0b013e32834bbaa9
   Tambuyzer L, 2011, JAIDS-J ACQ IMM DEF, V58, P18, DOI 10.1097/QAI.0b013e3182237f74
   Tang MW, 2012, DRUGS, V72, PE1, DOI 10.2165/11633630-000000000-00000
   Tilton JC, 2010, J VIROL, V84, P10863, DOI 10.1128/JVI.01109-10
   Tombuyzer L, 2009, ANTIVIR THER, V14, P103
   Tong WJ, 1997, BIOCHEMISTRY-US, V36, P5749, DOI 10.1021/bi962410z
   Truong HHM, 2011, PLOS ONE, V6, P0, DOI 10.1371/journal.pone.0025281
   Tsibris AMN, 2008, J VIROL, V82, P8210, DOI 10.1128/JVI.00444-08
   Tsibris AMN, 2012, J VIROL, V86, P6416, DOI 10.1128/JVI.00286-12
   Tu XY, 2010, NAT STRUCT MOL BIOL, V17, P1202, DOI 10.1038/nsmb.1908
   Ueno M, 2009, ANTIVIR RES, V82, P67, DOI 10.1016/j.antiviral.2009.02.002
   Van Cor-Hosmer SK, 2010, VIROLOGY, V406, P253, DOI 10.1016/j.virol.2010.07.028
   Van Wesenbeeck L, 2011, ANTIMICROB AGENTS CH, V55, P321, DOI 10.1128/AAC.01733-09
   Vavro C, 2013, ANTIMICROB AGENTS CH, V57, P1379, DOI 10.1128/AAC.01791-12
   Vercauteren J, 2009, J INFECT DIS, V200, P1503, DOI 10.1086/644505
   Vernazza P, 2013, JAIDS-J ACQ IMM DEF, V62, P171, DOI 10.1097/QAI.0b013e31827a2ba2
   Villena C, 2007, J VIROL, V81, P4713, DOI 10.1128/JVI.02135-06
   Vingerhoets J, 2010, AIDS, V24, P503, DOI 10.1097/QAD.0b013e32833677ac
   von Wyl V, 2010, CLIN INFECT DIS, V51, P620, DOI 10.1086/655764
   von Wyl V, 2010, J INFECT DIS, V201, P1054, DOI 10.1086/651168
   Wainberg MA, 2012, CURR OPIN VIROL, V2, P656, DOI 10.1016/j.coviro.2012.08.007
   Waki K, 2012, PLOS PATHOG, V8, P0, DOI 10.1371/journal.ppat.1002997
   Walker LM, 2011, NATURE, V477, P466, DOI 10.1038/nature10373
   Wang RR, 2009, BIOCHEM BIOPH RES CO, V382, P540, DOI 10.1016/j.bbrc.2009.03.057
   Wargo AR, 2012, CURR OPIN VIROL, V2, P538, DOI 10.1016/j.coviro.2012.07.007
   Waters JM, 2009, ANTIVIR THER, V14, P231
   Wei X, 2003, VIROLOGY, V311, P202, DOI 10.1016/S0042-6822(03)00173-9
   Wei XP, 2002, ANTIMICROB AGENTS CH, V46, P1896, DOI 10.1128/AAC.46.6.1896-1905.2002
   Weinstock HS, 2004, J INFECT DIS, V189, P2174, DOI 10.1086/420789
   Weissenhorn W, 1997, NATURE, V387, P426, DOI 10.1038/387426a0
   Wensing AMJ, 2005, J INFECT DIS, V192, P958, DOI 10.1086/432916
   Westby M, 2006, J VIROL, V80, P4909, DOI 10.1128/JVI.80.10.4909-4920.2006
   Westby M, 2007, J VIROL, V81, P2359, DOI 10.1128/JVI.02006-06
   Wheeler WH, 2010, AIDS, V24, P1203, DOI 10.1097/QAD.0b013e3283388742
   White KL, 2006, ANTIVIR THER, V11, P155
   White KL, 2005, AIDS, V19, P1751, DOI 10.1097/01.aids.0000189851.21441.f1
   White KL, 2004, ANTIMICROB AGENTS CH, V48, P992, DOI 10.1128/AAC.48.3.992-1003.2004
   Wilen Craig B, 2012, COLD SPRING HARB PERSPECT MED, V2, P0, DOI 10.1101/cshperspect.a006866
   Winters MA, 2012, PLOS ONE, V7, P0, DOI 10.1371/journal.pone.0040514
   Wlodawer A, 1998, ANNU REV BIOPH BIOM, V27, P249, DOI 10.1146/annurev.biophys.27.1.249
   Xia Q, 2007, PROTEIN SCI, V16, P1728, DOI 10.1110/ps.072829007
   Xu HT, 2012, J VIROL, V86, P12983, DOI 10.1128/JVI.02005-12
   Xu HT, 2011, J VIROL, V85, P11300, DOI 10.1128/JVI.05584-11
   Xu HT, 2010, ANTIMICROB AGENTS CH, V54, P2401, DOI 10.1128/AAC.01795-09
   Xu L, 2005, ANTIMICROB AGENTS CH, V49, P1113, DOI 10.1128/AAC.49.3.1113-1119.2005
   Yang GW, 2009, ANTIMICROB AGENTS CH, V53, P4640, DOI 10.1128/AAC.00686-09
   Yang HT, 2012, P NATL ACAD SCI USA, V109, P18372, DOI 10.1073/pnas.1210903109
   Yao X, 2012, J BIOL CHEM, V287, P26618, DOI 10.1074/jbc.M112.381079
   Yao X, 2012, J BIOL CHEM, V287, P6788, DOI 10.1074/jbc.M111.317883
   Yap SH, 2007, PLOS MED, V4, P1887, DOI 10.1371/journal.pmed.0040335
   Yuan YZ, 2011, VIROLOGY, V413, P293, DOI 10.1016/j.virol.2011.02.019
   Yusa K, 2005, J BIOL CHEM, V280, P30083, DOI 10.1074/jbc.M414360200
   Zelina S, 2008, ANTIMICROB AGENTS CH, V52, P157, DOI 10.1128/AAC.00904-07
   Zhang ZJ, 2006, ANTIMICROB AGENTS CH, V50, P2772, DOI 10.1128/AAC.00127-06
   Zhou J, 2004, J VIROL, V78, P922, DOI 10.1128/JVI.78.2.922-929.2004
   Zlotnik A, 2012, IMMUNITY, V36, P705, DOI 10.1016/j.immuni.2012.05.008
NR 340
TC 161
Z9 178
U1 0
U2 86
PU ELSEVIER
PI AMSTERDAM
PA RADARWEG 29, 1043 NX AMSTERDAM, NETHERLANDS
SN 0166-3542
EI 1872-9096
J9 ANTIVIR RES
JI Antiviral Res.
PD APR 15
PY 2013
VL 98
IS 1
BP 93
EP 120
DI 10.1016/j.antiviral.2013.01.007
PG 28
WC Pharmacology & Pharmacy; Virology
SC Pharmacology & Pharmacy; Virology
GA 137VL
UT WOS:000318466200013
PM 23403210
DA 2024-01-16
ER

PT J
AU Weyer, K
   Mirzayev, F
   Migliori, GB
   Van Gemert, W
   D'Ambrosio, L
   Zignol, M
   Floyd, K
   Centis, R
   Cirillo, DM
   Tortoli, E
   Gilpin, C
   Iragena, JD
   Falzon, D
   Raviglione, M
AF Weyer, Karin
   Mirzayev, Fuad
   Migliori, Giovanni Battista
   Van Gemert, Wayne
   D'Ambrosio, Lia
   Zignol, Matteo
   Floyd, Katherine
   Centis, Rosella
   Cirillo, Daniela M.
   Tortoli, Enrico
   Gilpin, Chris
   Iragena, Jean de Dieu
   Falzon, Dennis
   Raviglione, Mario
TI Rapid molecular TB diagnosis: evidence, policy making and global implementation of Xpert MTB/RIF
SO EUROPEAN RESPIRATORY JOURNAL
LA English
DT Review
ID antituberculosis drug-resistance; real-time pcr; mycobacterium-tuberculosis detection; positive rifampicin resistance; hiv-infected patients; low-income country; pulmonary tuberculosis; south-africa; centralized laboratory; extrapulmonary samples
AB If tuberculosis (TB) is to be eliminated as a global health problem in the foreseeable future, improved detection of patients, earlier diagnosis and timely identification of rifampicin resistance will be critical. New diagnostics released in recent years have improved this perspective but they require investments in laboratory infrastructure, biosafety and staff specialisation beyond the means of many resource-constrained settings where most patients live. Xpert MTB/RIF, a new assay employing automated nucleic acid amplification to detect Mycobacterium tuberculosis, as well as mutations that confer rifampicin resistance, holds the promise to largely overcome these operational challenges. In this article we position Xpert MTB/RIF in today's TB diagnostic landscape and describe its additional potential as an adjunct to surveillance and surveys, taking into account considerations of pricing and ethics. In what could serve as a model for the future formulation of new policy on diagnostics, we trace the unique process by which the World Health Organization consulted international expertise and systematically assessed published evidence and freshly emerging experience from the field ahead of its endorsement of the Xpert MTB/RIF technology in 2010, summarise subsequent research findings and guidance on who to test and how, and provide perspectives on scaling up the new technology.
C1 [Weyer, Karin; Mirzayev, Fuad; Van Gemert, Wayne; Zignol, Matteo; Floyd, Katherine; Gilpin, Chris; Iragena, Jean de Dieu; Falzon, Dennis; Raviglione, Mario] World Hlth Org, Stop TB Dept, Geneva, Switzerland.
   [Migliori, Giovanni Battista; D'Ambrosio, Lia; Centis, Rosella] World Hlth Org, Collaborating Ctr TB & Lung Dis, Fdn S Maugeri, Care & Res Inst, I-21049 Tradate, Italy.
   [Cirillo, Daniela M.; Tortoli, Enrico] Ist Sci San Raffaele, Emerging Pathogens Unit TB Supranat Reference Lab, I-20132 Milan, Italy.
C3 World Health Organization; World Health Organization; Istituti Clinici Scientifici Maugeri IRCCS; Vita-Salute San Raffaele University; IRCCS Ospedale San Raffaele
RP Migliori, GB (通讯作者)，World Hlth Org, Collaborating Ctr TB & Lung Dis, Fdn S Maugeri, Care & Res Inst, Via Roncaccio 16, I-21049 Tradate, Italy.
EM giovannibattista.migliori@fsm.it
CR Abimbola TO, 2012, JAIDS-J ACQ IMM DEF, V60, PE1, DOI 10.1097/QAI.0b013e318246538f
   Alvarez-Uria Gerardo, 2012, TUBERC RES TREAT, V2012, P932862, DOI 10.1155/2012/932862
   Andrews JR, 2012, AIDS, V26, P987, DOI 10.1097/QAD.0b013e3283522d47
   [Anonymous], 2011, RAP IMPL XPERT MTB R, V0, P0
   [Anonymous], 2010, GUID ETH TUB PREV CA, V0, P0
   [Anonymous], 2011, UN ACC DIAGN TREATM, V0, P0
   Armand S, 2011, J CLIN MICROBIOL, V49, P1772, DOI 10.1128/JCM.02157-10
   Balcells ME, 2012, INT J TUBERC LUNG D, V16, P1349, DOI 10.5588/ijtld.12.0156
   Banada PP, 2010, J CLIN MICROBIOL, V48, P3551, DOI 10.1128/JCM.01053-10
   Barnard M, 2012, J CLIN MICROBIOL, V50, P3712, DOI 10.1128/JCM.01958-12
   Blakemore R, 2011, AM J RESP CRIT CARE, V184, P1076, DOI 10.1164/rccm.201103-0536OC
   Blakemore R, 2010, J CLIN MICROBIOL, V48, P2495, DOI 10.1128/JCM.00128-10
   Bodmer T, 2012, JOVE-J VIS EXP, V0, P0, DOI DOI 10.3791/3547
   Boehme CC, 2011, LANCET, V377, P1495, DOI 10.1016/S0140-6736(11)60438-8
   Boehme CC, 2010, NEW ENGL J MED, V363, P1005, DOI 10.1056/NEJMoa0907847
   Bowles EC, 2011, INT J TUBERC LUNG D, V15, P988, DOI 10.5588/ijtld.10.0574
   Carriquiry G, 2012, PLOS ONE, V7, P0, DOI 10.1371/journal.pone.0044626
   Causse M, 2011, J CLIN MICROBIOL, V49, P3065, DOI 10.1128/JCM.00491-11
   Chang K, 2012, J INFECTION, V64, P580, DOI 10.1016/j.jinf.2012.02.012
   Chonde TM, 2008, BMC PUBLIC HEALTH, V8, P0, DOI 10.1186/1471-2458-8-427
   Cobelens F, 2012, J INFECT DIS, V205, PS191, DOI 10.1093/infdis/jis188
   Dorman SE, 2012, PLOS ONE, V7, P0, DOI 10.1371/journal.pone.0043307
   Dowdy DW, 2011, PLOS MED, V8, P0, DOI 10.1371/journal.pmed.1001063
   El-Hajj HH, 2001, J CLIN MICROBIOL, V39, P4131, DOI 10.1128/JCM.39.11.4131-4137.2001
   Evans CA, 2011, PLOS MED, V8, P0, DOI 10.1371/journal.pmed.1001064
   Falzon D, 2011, EUR RESPIR J, V38, P516, DOI 10.1183/09031936.00073611
   Ferrara G, 2011, LANCET, V378, P482, DOI 10.1016/S0140-6736(11)61244-0
   Friedrich SO, 2011, J CLIN MICROBIOL, V49, P4341, DOI 10.1128/JCM.05454-11
   Getahun H, 2011, PLOS MED, V8, P0, DOI 10.1371/journal.pmed.1000391
   Hanif SNM, 2011, INT J TUBERC LUNG D, V15, P1274, DOI 10.5588/ijtld.11.0394
   Havlir D, 2012, NEW ENGL J MED, V367, P685, DOI 10.1056/NEJMp1207138
   Helb D, 2010, J CLIN MICROBIOL, V48, P229, DOI 10.1128/JCM.01463-09
   Hillemann D, 2011, J CLIN MICROBIOL, V49, P1202, DOI 10.1128/JCM.02268-10
   Hsu J, 2011, IMPLEMENT SCI, V6, P0, DOI 10.1186/1748-5908-6-62
   Ioannidis P, 2011, J CLIN MICROBIOL, V49, P3068, DOI 10.1128/JCM.00718-11
   Jimenez-Levi E, 2012, 2011 REPORT TUB RES, V0, P0
   Kim SY, 2012, INT J TUBERC LUNG D, V16, P1471, DOI 10.5588/ijtld.11.0602
   Kirwan DE, 2012, AM J TROP MED HYG, V87, P197, DOI 10.4269/ajtmh.2012.12-0107
   Lawn SD, 2012, EXPERT REV ANTI-INFE, V10, P631, DOI 10.1586/ERI.12.43
   Lawn SD, 2012, JAIDS-J ACQ IMM DEF, V60, P289, DOI 10.1097/QAI.0b013e318258c6af
   Lawn SD, 2012, INT J TUBERC LUNG D, V16, P701, DOI 10.5588/ijtld.12.0131
   Lawn SD, 2012, CLIN INFECT DIS, V54, P1071, DOI 10.1093/cid/cir1039
   Lawn SD, 2011, FUTURE MICROBIOL, V6, P1067, DOI 10.2217/fmb.11.84
   Lawn SD, 2011, PLOS MED, V8, P0, DOI 10.1371/journal.pmed.1001067
   Ligthelm LJ, 2011, J CLIN MICROBIOL, V49, P3967, DOI 10.1128/JCM.01310-11
   Malbruny B, 2011, INT J TUBERC LUNG D, V15, P553, DOI 10.5588/ijtld.10.0497
   Marlowe EM, 2011, J CLIN MICROBIOL, V49, P1621, DOI 10.1128/JCM.02214-10
   Matteelli A, 2012, B WORLD HEALTH ORGAN, V90, P78, DOI 10.2471/BLT.11.097360
   Meyer-Rath G, 2011, INCREMENTAL COST INT, V0, P0
   Meyer-Rath G, 2012, PLOS ONE, V7, P0, DOI 10.1371/journal.pone.0036966
   Miller MB, 2011, J CLIN MICROBIOL, V49, P3458, DOI 10.1128/JCM.05212-11
   Miotto P, 2012, EUR RESPIR J, V39, P1269, DOI 10.1183/09031936.00124711
   Moure R, 2012, J CLIN MICROBIOL, V50, P513, DOI 10.1128/JCM.06467-11
   Moure R, 2011, J CLIN MICROBIOL, V49, P1137, DOI 10.1128/JCM.01831-10
   Nicol MP, 2011, LANCET INFECT DIS, V11, P819, DOI 10.1016/S1473-3099(11)70167-0
   Ntinginya EN, 2012, INT J TUBERC LUNG D, V16, P1468, DOI 10.5588/ijtld.12.0127
   OGrady J, 2012, CLIN INFECT DIS, V55, P1171, DOI 10.1093/cid/cis631
   Pai NP, 2012, DISCOV MED, V13, P35
   Pantoja A, 2012, EUR RESP J IN PRESS, V0, P0
   Peter JG, 2012, PLOS ONE, V7, P0, DOI 10.1371/journal.pone.0039966
   Peters D, 2012, INT J TUBERC LUNG D, V16, P702, DOI 10.5588/ijtld.12.0034
   Piatek AS, 2000, ANTIMICROB AGENTS CH, V44, P103, DOI 10.1128/AAC.44.1.103-110.2000
   Piatek AS, 1998, NAT BIOTECHNOL, V16, P359, DOI 10.1038/nbt0498-359
   Rachow A, 2012, CLIN INFECT DIS, V54, P1388, DOI 10.1093/cid/cis190
   Rachow A, 2011, PLOS ONE, V6, P0, DOI 10.1371/journal.pone.0020458
   Raviglione M, 2012, LANCET, V379, P1902, DOI 10.1016/S0140-6736(12)60727-2
   Salvo F, 2011, LANCET, V378, P481, DOI 10.1016/S0140-6736(11)61243-9
   Schnippel K, 2012, TROP MED INT HEALTH, V17, P1142, DOI 10.1111/j.1365-3156.2012.03028.x
   Schünemann HJ, 2008, BMJ-BRIT MED J, V336, P1106, DOI 10.1136/bmj.39500.677199.AE
   Scott LE, 2011, J CLIN MICROBIOL, V49, P4356, DOI 10.1128/JCM.05167-11
   Scott LE, 2011, PLOS MED, V8, P0, DOI 10.1371/journal.pmed.1001061
   Singh JA, 2011, INT J TUBERC LUNG D, V15, P1563, DOI 10.5588/ijtld.11.0728
   Small PM, 2010, NEW ENGL J MED, V363, P1070, DOI 10.1056/NEJMe1008496
   Smith SE, 2012, INT J TUBERC LUNG D, V16, P203, DOI 10.5588/ijtld.11.0445
   Talbot EA, 2012, AM J TROP MED HYG, V87, P202, DOI 10.4269/ajtmh.2012.12-0247
   Taylor N, 2012, J CLIN MICROBIOL, V50, P2272, DOI 10.1128/JCM.01012-12
   Teo J, 2011, J CLIN MICROBIOL, V49, P3659, DOI 10.1128/JCM.00211-11
   Theron G, 2012, CLIN INFECT DIS, V55, P472, DOI 10.1093/cid/cis465
   Theron G, 2012, EUR RESPIR J, V40, P161, DOI 10.1183/09031936.00145511
   Theron G, 2012, CLIN INFECT DIS, V54, P384, DOI 10.1093/cid/cir824
   Theron G, 2011, LANCET, V378, P481, DOI 10.1016/S0140-6736(11)61242-7
   Theron G, 2011, AM J RESP CRIT CARE, V184, P132, DOI 10.1164/rccm.201101-0056OC
   Tortoli E, 2012, EUR RESPIR J, V40, P442, DOI 10.1183/09031936.00176311
   Trébucq A, 2012, INT J TUBERC LUNG D, V16, P703, DOI 10.5588/ijtld.12.0034-2
   Trébucq A, 2012, INT J TUBERC LUNG D, V16, P702, DOI 10.5588/ijtld.12.0131-2
   Trébucq A, 2011, INT J TUBERC LUNG D, V15, P1567, DOI 10.5588/ijtld.11.0392
   Turnbull ER, 2012, J PREGNANCY, V2012, P0, DOI 10.1155/2012/565049
   Vadwai V, 2011, J CLIN MICROBIOL, V49, P2540, DOI 10.1128/JCM.02319-10
   Van Deun A, 2009, J CLIN MICROBIOL, V47, P3501, DOI 10.1128/JCM.01209-09
   Van Rie A, 2012, INT J TUBERC LUNG D, V16, P206, DOI 10.5588/ijtld.11.0395
   Van Rie A, 2010, EXPERT REV MOL DIAGN, V10, P937, DOI 10.1586/ERM.10.67
   van Zyl-Smit RN, 2011, PLOS ONE, V6, P0, DOI 10.1371/journal.pone.0028815
   Vassall A, 2011, PLOS MED, V8, P0, DOI 10.1371/journal.pmed.1001120
   Whittaker E, 2012, EXPERT REV RESP MED, V6, P385, DOI 10.1586/ERS.12.36
   WHO, 2012, HDB GUID DEV, V0, P0
   Williamson DA, 2012, DIAGN MICR INFEC DIS, V74, P207, DOI 10.1016/j.diagmicrobio.2012.06.013
   World Health Organization, 2011, AUT REAL TIM NUCL AC, V0, P0
   World Health Organization, 2011, POL FRAM IMPL TB DIA, V0, P0
   World Health Organization, 2009, TREATMENT OF TUBERCULOSIS. GUIDELINES FOR NATIONAL PROGRAMMES, V4th, P0
   World Health Organization, 2012, WHO POLICY ON COLLABORATIVE TB/HIV ACTIVITIES: GUIDELINES FOR NATIONAL PROGRAMMES AND OTHER STAKEHOLDERS, V0, P0
   World Health Organization, 2011, CHECKL PRER COUNTR I, V0, P0
   World Health Organization, 2010, 10 M, V0, P0
   World Health Organization, 2011, GUIDELINES FOR THE PROGRAMMATIC MANAGEMENT OF DRUG-RESISTANT TUBERCULOSIS: 2011 UPDATE, V0, P0
   World Health Organization, 2012, GLOB TUB CONTR REP, V0, P0
   World Health Organization and Global Laboratory Initiative (GLI), 2012, 4 ANN GLI M CONS WHO, V0, P0
   Zar HJ, 2012, CLIN INFECT DIS, V55, P1088, DOI 10.1093/cid/cis598
   Zeka AN, 2011, J CLIN MICROBIOL, V49, P4138, DOI 10.1128/JCM.05434-11
   Zignol M, 2012, B WORLD HEALTH ORGAN, V90, P111, DOI 10.2471/BLT.11.092585
   Zignol M, 2011, CLIN INFECT DIS, V52, P901, DOI 10.1093/cid/cir081
NR 109
TC 163
Z9 173
U1 1
U2 29
PU EUROPEAN RESPIRATORY SOC JOURNALS LTD
PI SHEFFIELD
PA 442 GLOSSOP RD, SHEFFIELD S10 2PX, ENGLAND
SN 0903-1936
EI 1399-3003
J9 EUR RESPIR J
JI Eur. Resp. J.
PD JUL 15
PY 2013
VL 42
IS 1
BP 252
EP 271
DI 10.1183/09031936.00157212
PG 20
WC Respiratory System
SC Respiratory System
GA 180OB
UT WOS:000321603400028
PM 23180585
DA 2024-01-16
ER

PT J
AU Zentner, I
   Sierra, LJ
   Maciunas, L
   Vinnik, A
   Fedichev, P
   Mankowski, MK
   Ptak, RG
   Martín-García, J
   Cocklin, S
AF Zentner, Isaac
   Sierra, Luz-Jeannette
   Maciunas, Lina
   Vinnik, Andrei
   Fedichev, Peter
   Mankowski, Marie K.
   Ptak, Roger G.
   Martin-Garcia, Julio
   Cocklin, Simon
TI Discovery of a small-molecule antiviral targeting the HIV-1 matrix protein
SO BIOORGANIC & MEDICINAL CHEMISTRY LETTERS
LA English
DT Article
DE Virtual screening; HIV-1 matrix protein; Surface plasmon resonance; Antiviral
ID immunodeficiency-virus type-1; membrane-binding; plasma-membrane; myristyl switch; gag-protein; terminal region; mutations; precursor; domain; phosphatidylinositol-(4,5)-bisphosphate
AB Due to the emergence of drug-resistant strains and the cumulative toxicities associated with current therapies, demand remains for new inhibitors of HIV-1 replication. The HIV-1 matrix (MA) protein is an essential viral component with established roles in the assembly of the virus. Using virtual and surface plasmon resonance (SPR)-based screening, we describe the identification of the first small molecule to bind to the HIV-1 MA protein and to possess broad range anti-HIV properties. (C) 2012 Elsevier Ltd. All rights reserved.
C1 [Zentner, Isaac; Maciunas, Lina; Cocklin, Simon] Drexel Univ Coll Med, Dept Biochem & Mol Biol, Philadelphia, PA 19102 USA.
   [Sierra, Luz-Jeannette; Martin-Garcia, Julio] Drexel Univ Coll Med, Dept Microbiol & Immunol, Philadelphia, PA 19102 USA.
   [Vinnik, Andrei; Fedichev, Peter] Quantum Pharmaceut, QuantumLead, Moscow, Russia.
   [Mankowski, Marie K.; Ptak, Roger G.] So Res Inst, Dept Infect Dis Res, Frederick, MD 21701 USA.
C3 Drexel University; Drexel University
RP Cocklin, S (通讯作者)，Drexel Univ Coll Med, Dept Biochem & Mol Biol, Rooms 10302-10306,245 N 15th St, Philadelphia, PA 19102 USA.
EM scocklin@drexelmed.edu
FU NIH/NIAID [1R03AI078790-01A1, 1R21AI087388-01A1]
CR Alfadhli A, 2009, VIROLOGY, V0, P0
   Alfadhli A, 2007, J VIROL, V81, P1472, DOI 10.1128/JVI.02122-06
   ALTSCHUL SF, 1990, J MOL BIOL, V215, P403, DOI 10.1006/jmbi.1990.9999
   Baurin N, 2004, J CHEM INF COMP SCI, V44, P643, DOI 10.1021/ci034260m
   BRYANT M, 1990, P NATL ACAD SCI USA, V87, P523, DOI 10.1073/pnas.87.2.523
   Chukkapalli V, 2008, J VIROL, V82, P2405, DOI 10.1128/JVI.01614-07
   Fedichev P, 2011, PLOS CURR, V3, P0, DOI 10.1371/CURRENTS.RRN1253
   Fedichev PO, 2011, J COMPUT CHEM, V32, P1368, DOI 10.1002/jcc.21719
   Forster MJ, 2000, J MOL BIOL, V298, P841, DOI 10.1006/jmbi.2000.3715
   FREED EO, 1994, J VIROL, V68, P5311, DOI 10.1128/JVI.68.8.5311-5320.1994
   GOTTLINGER HG, 1989, P NATL ACAD SCI USA, V86, P5781, DOI 10.1073/pnas.86.15.5781
   Hermida-Matsumoto L, 2000, J VIROL, V74, P8670, DOI 10.1128/JVI.74.18.8670-8679.2000
   Hermida-Matsumoto L, 1902, J VIROL, V1999, P73
   Hill CP, 1996, P NATL ACAD SCI USA, V93, P3099, DOI 10.1073/pnas.93.7.3099
   Huseby D, 2005, J BIOL CHEM, V280, P17664, DOI 10.1074/jbc.M412325200
   Joce C, 2010, BIOORG MED CHEM LETT, V20, P5411, DOI 10.1016/j.bmcl.2010.07.103
   JOHNSSON B, 1995, J MOL RECOGNIT, V8, P125, DOI 10.1002/jmr.300080122
   JOHNSSON B, 1991, ANAL BIOCHEM, V198, P268, DOI 10.1016/0003-2697(91)90424-R
   Los GV, 2008, ACS CHEM BIOL, V3, P373, DOI 10.1021/cb800025k
   MASSIAH MA, 1994, J MOL BIOL, V244, P198, DOI 10.1006/jmbi.1994.1719
   MATTHEWS S, 1994, NATURE, V370, P666, DOI 10.1038/370666a0
   Nermut MV, 1998, J STRUCT BIOL, V123, P143, DOI 10.1006/jsbi.1998.4024
   NERMUT MV, 1994, VIROLOGY, V198, P288, DOI 10.1006/viro.1994.1032
   Ono A, 2004, P NATL ACAD SCI USA, V101, P14889, DOI 10.1073/pnas.0405596101
   Ono A, 2004, J VIROL, V78, P1552, DOI 10.1128/JVI.78.3.1552-1563.2004
   Ono A, 1999, J VIROL, V73, P4136, DOI 10.1128/JVI.73.5.4136-4144.1999
   Ono A, 2000, J VIROL, V74, P2855, DOI 10.1128/JVI.74.6.2855-2866.2000
   Paillart JC, 1999, J VIROL, V73, P2604, DOI 10.1128/JVI.73.4.2604-2612.1999
   Palmer S, 1999, AIDS, V13, P661, DOI 10.1097/00002030-199904160-00006
   Resh MD, 2004, P NATL ACAD SCI USA, V101, P417, DOI 10.1073/pnas.0308043101
   Saad JS, 2007, J MOL BIOL, V366, P574, DOI 10.1016/j.jmb.2006.11.068
   Saad JS, 2006, P NATL ACAD SCI USA, V103, P11364, DOI 10.1073/pnas.0602818103
   Shkriabai N, 2006, BIOCHEMISTRY-US, V45, P4077, DOI 10.1021/bi052308e
   Spearman P, 1997, J VIROL, V71, P6582, DOI 10.1128/JVI.71.9.6582-6592.1997
   Tang C, 2004, P NATL ACAD SCI USA, V101, P517, DOI 10.1073/pnas.0305665101
   Tang C, 2003, J MOL BIOL, V1013, P327
   Timakhov RA, 2011, ACTA NATURAE, V3, P47, DOI 10.32607/20758251-2011-3-3-47-51
   Verli H, 2007, J MOL GRAPH MODEL, V26, P62, DOI 10.1016/j.jmgm.2006.09.009
   YUAN X, 1993, J VIROL, V67, P6387, DOI 10.1128/JVI.67.11.6387-6394.1993
   ZHOU WJ, 1994, J VIROL, V68, P2556, DOI 10.1128/JVI.68.4.2556-2569.1994
   Zhou WJ, 1996, J VIROL, V70, P8540, DOI 10.1128/JVI.70.12.8540-8548.1996
NR 41
TC 22
Z9 24
U1 1
U2 23
PU PERGAMON-ELSEVIER SCIENCE LTD
PI OXFORD
PA THE BOULEVARD, LANGFORD LANE, KIDLINGTON, OXFORD OX5 1GB, ENGLAND
SN 0960-894X
EI 
J9 BIOORG MED CHEM LETT
JI Bioorg. Med. Chem. Lett.
PD FEB 15
PY 2013
VL 23
IS 4
BP 1132
EP 1135
DI 10.1016/j.bmcl.2012.11.041
PG 4
WC Chemistry, Medicinal; Chemistry, Organic
SC Pharmacology & Pharmacy; Chemistry
GA 085OZ
UT WOS:000314625400042
PM 23305922
DA 2024-01-16
ER

PT J
AU Isaguliants, M
   Smirnova, O
   Ivanov, AV
   Kilpelainen, A
   Kuzmenko, Y
   Petkov, S
   Latanova, A
   Krotova, O
   Engström, G
   Karpov, V
   Kochetkov, S
   Wahren, B
   Starodubova, E
AF Isaguliants, Maria
   Smirnova, Olga
   Ivanov, Alexander V.
   Kilpelainen, Athina
   Kuzmenko, Yulia
   Petkov, Stefan
   Latanova, Anastasia
   Krotova, Olga
   Engstroem, Gunnel
   Karpov, Vadim
   Kochetkov, Sergey
   Wahren, Britta
   Starodubova, Elizaveta
TI Oxidative stress induced by HIV-1 reverse transcriptase modulates the enzyme's performance in gene immunization
SO HUMAN VACCINES & IMMUNOTHERAPEUTICS
LA English
DT Article
DE HIV-1 reverse transcriptase; oxidative stress; reactive oxygen species; transcription factor Nrf2; DNA immunization
ID nf-kappa-b; t-cells; reactive oxygen; eukaryotic expression; skin electroporation; signaling molecules; heme oxygenase-1; redox regulation; nadph oxidase; nrf2
AB HIV-1 infection induces chronic oxidative stress. The resultant neurotoxicity has been associated with Tat protein. Here, we for the first time describe the induction of oxidative stress by another HIV-1 protein, reverse transcriptase (RT). Expression of HIV-1 RT in human embryonic kidney cells generated potent production of the reactive oxygen species (ROS), detected by the fluorescence-based probes. Quantitative RT-PCR demonstrated that expression of RT in HEK293 cells induced a 10- to 15-fold increased transcription of the phase II detoxifying enzymes human NAD(P)H:quinone oxidoreductase (Nqo1) and heme oxygenase 1 (HO-1), indicating the induction of oxidative stress response. The capacity to induce oxidative stress and stress response appeared to be an intrinsic property of a vast variety of RTs: enzymatically active and inactivated, bearing mutations of drug resistance, following different routes of processing and presentation, expressed from viral or synthetic expression-optimized genes. The total ROS production induced by RT genes of the viral origin was found to be lower than that induced by the synthetic/expression-optimized or chimeric RT genes. However, the viral RT genes induced higher levels of ROS production and higher levels of HO-1 mRNA than the synthetic genes per unit of protein in the expressing cell. The capacity of RT genes to induce the oxidative stress and stress response was then correlated with their immunogenic performance. For this, RT genes were administered into BALB/c mice by intradermal injections followed by electroporation. Splenocytes of immunized mice were stimulated with the RT-derived and control antigens and antigen-specific proliferation was assessed by IFN-gamma/IL-2 Fluorospot. RT variants generating high total ROS levels induced significantly stronger IFN-gamma responses than the variants inducing lower total ROS, while high levels of ROS normalized per unit of protein in expressing cell were associated with a weak IFN-gamma response. Poor gene immunogenicity was also associated with a high (per unit of protein) transcription of antioxidant response element (ARE) dependent phase II detoxifying enzyme genes, specifically HO-1. Thus, we have revealed a direct link between the propensity of the microbial proteins to induce oxidative stress and their immunogenicity.
C1 [Isaguliants, Maria; Kilpelainen, Athina; Petkov, Stefan; Engstroem, Gunnel; Wahren, Britta; Starodubova, Elizaveta] Karolinska Inst, Microbiol Tumor & Cell Biol Ctr, Stockholm, Sweden.
   [Isaguliants, Maria; Krotova, Olga] DI Ivanovskii Inst Virol, Moscow, Russia.
   [Smirnova, Olga; Ivanov, Alexander V.; Kuzmenko, Yulia; Latanova, Anastasia; Krotova, Olga; Karpov, Vadim; Kochetkov, Sergey; Starodubova, Elizaveta] Russian Acad Sci, Engelhardt Inst Mol Biol, Moscow, Russia.
C3 Karolinska Institutet; Russian Academy of Medical Sciences; Gamaleya National Research Center for Epidemiology & Microbiology, RAMS; Russian Academy of Sciences; Engelhardt Institute of Molecular Biology, RAS
RP Isaguliants, M (通讯作者)，Karolinska Inst, Microbiol Tumor & Cell Biol Ctr, Stockholm, Sweden.
EM maria.issagouliantis@ki.se; estarodubova@yandex.ru
FU Swedish Research Council [K2011-79X-21744-01-6]; New Visby program [00885/2011]; Swedish Institute [09272/2013]; Russian Foundation for Basic Research [13-04-01523, 11-04-01569a]; Russian Ministry of Education and Science [8069]; program "Molecular and Cellular Biology" of the Presidium of the Academy of Sciences of the Russian Federation
CR Alam J, 1999, J BIOL CHEM, V274, P26071, DOI 10.1074/jbc.274.37.26071
   Alekseeva Ekaterina, 2009, GENET VACCINES THER, V7, P7, DOI 10.1186/1479-0556-7-7
   Aleksunes LM, 2007, TOXICOL PATHOL, V35, P459, DOI 10.1080/01926230701311344
   [Anonymous], 2000, FREE RADICALS IN BIOLOGY AND MEDICINE, V0, P0
   BABIOR BM, 1981, J BIOL CHEM, V256, P2321
   Bertolotti M, 2010, ANTIOXID REDOX SIGN, V13, P1133, DOI 10.1089/ars.2009.3079
   Chang JH, 2009, EUR J IMMUNOL, V39, P1241, DOI 10.1002/eji.200838913
   Deramaudt TB, 2013, MED MALADIES INFECT, V43, P100, DOI 10.1016/j.medmal.2013.02.004
   Garmory Helen S, 2003, GENET VACCINES THER, V1, P2, DOI 10.1186/1479-0556-1-2
   Gostner JM, 2013, REDOX REP, V18, P88, DOI 10.1179/1351000213Y.0000000044
   Griffiths HR, 2005, REDOX REP, V10, P273, DOI 10.1179/135100005X83680
   HAAS G, 1991, EUR J IMMUNOL, V21, P1371, DOI 10.1002/eji.1830210607
   Haddad JJE, 2001, J PHARMACOL EXP THER, V296, P996
   Hallengärd D, 2013, VIRAL IMMUNOL, V26, P163, DOI 10.1089/vim.2012.0083
   Hayden MS, 2011, CELL RES, V21, P223, DOI 10.1038/cr.2011.13
   Hine CM, 2012, J CLIN EXP PATHOL S, V0, PS4
   Isaguliants MG, 2004, AIDS RES HUM RETROV, V20, P191, DOI 10.1089/088922204773004914
   Isaguliants MG, 1999, FEBS LETT, V447, P232, DOI 10.1016/S0014-5793(99)00297-5
   Ivanov AV, 2011, PLOS ONE, V6, P0, DOI 10.1371/journal.pone.0024957
   Jackson SH, 2004, NAT IMMUNOL, V5, P818, DOI 10.1038/ni1096
   Kesarwani P, 2013, ANTIOXID REDOX SIGN, V18, P1497, DOI 10.1089/ars.2011.4073
   Kjerrström A, 2001, VIROLOGY, V284, P46, DOI 10.1006/viro.2001.0905
   Kwon J, 2010, SCI SIGNAL, V3, P0, DOI 10.1126/scisignal.2000976
   Lam GY, 2010, SEMIN IMMUNOPATHOL, V32, P415, DOI 10.1007/s00281-010-0221-0
   Laniewski NG, 2004, J VIROL, V78, P11246, DOI 10.1128/JVI.78.20.11246-11257.2004
   Larbi A, 2007, EXP GERONTOL, V42, P852, DOI 10.1016/j.exger.2007.05.004
   Larbi A, 2010, FREE RADICAL BIO MED, V48, P26, DOI 10.1016/j.freeradbiomed.2009.09.025
   Li XJ, 2007, J IMMUNOL, V179, P939, DOI 10.4049/jimmunol.179.2.939
   Limberis MP, 2009, GENE THER, V16, P441, DOI 10.1038/gt.2008.177
   Morse D, 2005, AM J RESP CRIT CARE, V172, P660, DOI 10.1164/rccm.200404-465SO
   Muller JM, 1997, METHODS, V11, P301, DOI 10.1006/meth.1996.0424
   Natsch A, 2010, TOXICOL SCI, V113, P284, DOI 10.1093/toxsci/kfp228
   OShea JJ, 2012, IMMUNITY, V36, P542, DOI 10.1016/j.immuni.2012.03.014
   PACE GW, 1995, FREE RADICAL BIO MED, V19, P523, DOI 10.1016/0891-5849(95)00047-2
   Pedruzzi LM, 2012, BIOCHIMIE, V94, P2461, DOI 10.1016/j.biochi.2012.07.015
   Pocernich CB, 2005, BRAIN RES REV, V50, P14, DOI 10.1016/j.brainresrev.2005.04.002
   Pyo CW, 2008, BIOCHEM BIOPH RES CO, V377, P1001, DOI 10.1016/j.bbrc.2008.10.103
   Rahman I, 2003, J BIOCHEM MOL BIOL, V36, P95
   RECHINSKII V O, 1991, MOLEKULYARNAYA BIOLOGIYA (MOSCOW), V25, P1248
   Reuter S, 2010, FREE RADICAL BIO MED, V49, P1603, DOI 10.1016/j.freeradbiomed.2010.09.006
   Rockwell CE, 2012, J IMMUNOL, V188, P1630, DOI 10.4049/jimmunol.1101712
   Roos AK, 2009, PLOS ONE, V4, P0, DOI 10.1371/journal.pone.0007226
   Roos AK, 2009, MOL THER, V17, P1637, DOI 10.1038/mt.2009.120
   Ross D, 2004, METHOD ENZYMOL, V382, P115
   Rytting AS, 2000, AIDS RES HUM RETROV, V16, P1281, DOI 10.1089/08892220050117041
   Schroder K, 2004, J LEUKOCYTE BIOL, V75, P163, DOI 10.1189/jlb.0603252
   Sidney S, 1956, STAT BEHAV SCI, V0, P0
   Silverstein PS, 2012, CURR HIV RES, V10, P369, DOI 10.2174/157016212802138724
   Sklavos MM, 2008, FREE RADICAL BIO MED, V45, P1477, DOI 10.1016/j.freeradbiomed.2008.08.023
   Smith JM, 2004, AIDS RES HUM RETROV, V20, P654, DOI 10.1089/0889222041217419
   Song HY, 2011, FREE RADICAL BIO MED, V50, P576, DOI 10.1016/j.freeradbiomed.2010.12.019
   Starodubova ES, 2010, ACTA NATURAE, V2, P53, DOI 10.32607/20758251-2010-2-1-53-59
   Starodubova E, 2012, MOL IMAGING, V11, P471, DOI 10.2310/7290.2012.00011
   Starodubova E, 2010, VACCINE, V28, P1975, DOI 10.1016/j.vaccine.2009.10.098
   Starodubova ES, 2008, VACCINE, V26, P5170, DOI 10.1016/j.vaccine.2008.03.070
   Steiner J, 2006, ANTIOXID REDOX SIGN, V8, P2089, DOI 10.1089/ars.2006.8.2089
   Suresh DR, 2009, J BIOMED SCI, V16, P0, DOI 10.1186/1423-0127-16-61
   Talalay P, 2003, ADV ENZYME REGUL, V43, P121, DOI 10.1016/S0065-2571(02)00038-9
   Thayer TC, 2011, DIABETES, V60, P2144, DOI 10.2337/db10-1222
   van Meerloo J, 2011, METHODS MOL BIOL, V731, P237, DOI 10.1007/978-1-61779-080-5_20
   Vidalin O, 1999, DNA CELL BIOL, V18, P611, DOI 10.1089/104454999315024
   Williams MS, 2004, FREE RADICAL BIO MED, V37, P1144, DOI 10.1016/j.freeradbiomed.2004.05.029
   Wink DA, 2011, J LEUKOCYTE BIOL, V89, P873, DOI 10.1189/jlb.1010550
   Yamada M, 2011, AM J RESP CRIT CARE, V183, P1391, DOI 10.1164/rccm.201004-0592OC
   Zhu H, 2005, FEBS LETT, V579, P3029, DOI 10.1016/j.febslet.2005.04.058
NR 65
TC 35
Z9 38
U1 0
U2 5
PU TAYLOR & FRANCIS INC
PI PHILADELPHIA
PA 530 WALNUT STREET, STE 850, PHILADELPHIA, PA 19106 USA
SN 2164-5515
EI 2164-554X
J9 HUM VACC IMMUNOTHER
JI Human Vaccines Immunother.
PD OCT 15
PY 2013
VL 9
IS 10
BP 2111
EP 2119
DI 10.4161/hv.25813
PG 9
WC Biotechnology & Applied Microbiology; Immunology
SC Biotechnology & Applied Microbiology; Immunology
GA 299FQ
UT WOS:000330381600018
PM 23881028
DA 2024-01-16
ER

PT J
AU Agniswamy, J
   Shen, CH
   Wang, YF
   Ghosh, AK
   Rao, KV
   Xu, CX
   Sayer, JM
   Louis, JM
   Weber, IT
AF Agniswamy, Johnson
   Shen, Chen-Hsiang
   Wang, Yuan-Fang
   Ghosh, Arun K.
   Rao, Kalapala Venkateswara
   Xu, Chun-Xiao
   Sayer, Jane M.
   Louis, John M.
   Weber, Irene T.
TI Extreme Multidrug Resistant HIV-1 Protease with 20 Mutations Is Resistant to Novel Protease Inhibitors with P1′-Pyrrolidinone or P2-Tris-tetrahydrofuran
SO JOURNAL OF MEDICINAL CHEMISTRY
LA English
DT Article
ID antiretroviral drug-resistance; antiviral activity; crystal-structures; binding; mutants; potent; individuals; grl-02031; variants; sites
AB Extreme drug resistant mutant of HIV-1 protease (PR) bearing 20 mutations (PR20) has been studied with the clinical inhibitor amprenavir (1) and two potent antiviral investigational inhibitors GRL-02031 (2) and GRL-0519 (3). Clinical inhibitors are >1000-fold less active on PR20 than on wild-type enzyme, which is consistent with dissociation constants (K-L) from isothermal titration calorimetry of 40 nM for 3, 178 nM for amprenavir, and 960 nM for 2. High resolution crystal structures of PR20-inhibitor complexes revealed altered interactions compared with the corresponding wild-type PR complexes in agreement with relative inhibition. Amprenavir lacks interactions due to PR20 mutations in the S2/S2' subsites relative to PR. Inhibitors 2 and 3 lose interactions with Arg8' in PR20 relative to the wild-type enzyme because Arg8' shifts to interact with mutated L10F side chain. Overall, inhibitor 3 compares favorably with darunavir in affinity for PR20 and shows promise for further development.
C1 [Agniswamy, Johnson; Shen, Chen-Hsiang; Wang, Yuan-Fang; Weber, Irene T.] Georgia State Univ, Dept Biol, Mol Basis Dis Program, Atlanta, GA 30303 USA.
   [Ghosh, Arun K.; Rao, Kalapala Venkateswara; Xu, Chun-Xiao] Purdue Univ, Dept Chem & Med Chem, W Lafayette, IN 47907 USA.
   [Sayer, Jane M.; Louis, John M.] NIDDKD, Chem Phys Lab, NIH, DHHS, Bethesda, MD 20892 USA.
C3 University System of Georgia; Georgia State University; Purdue University System; Purdue University; Purdue University West Lafayette Campus; National Institutes of Health (NIH) - USA; NIH National Institute of Diabetes & Digestive & Kidney Diseases (NIDDK)
RP Weber, IT (通讯作者)，Georgia State Univ, Dept Biol, Mol Basis Dis Program, POB 4010, Atlanta, GA 30303 USA.
EM iweber@gsu.edu
FU National Institutes of Health [GM062920, GM053386]; Georgia State University Molecular Basis of Disease Fellowship; Georgia State University Research Program Enhancement Award in Bioinformatics; Intramural Research Program of the NIDDK; Intramural AIDS-Targeted Antiviral Program of the Office of the Director, NIH
CR Agniswamy J, 2012, BIOCHEMISTRY-US, V51, P2819, DOI 10.1021/bi2018317
   Bihani SC, 2009, BIOCHEM BIOPH RES CO, V389, P295, DOI 10.1016/j.bbrc.2009.08.138
   Chang YCE, 2012, J MED CHEM, V55, P3387, DOI 10.1021/jm300072d
   CONDRA JH, 1995, NATURE, V374, P569, DOI 10.1038/374569a0
   Davis DA, 2012, ANTIMICROB AGENTS CH, V56, P3620, DOI 10.1128/AAC.00055-12
   Dierynck I, 2007, J VIROL, V81, P13845, DOI 10.1128/JVI.01184-07
   Duc NB, 2012, CLIN INFECT DIS, V54, PS343, DOI 10.1093/cid/cir1049
   Emsley P, 2004, ACTA CRYSTALLOGR D, V60, P2126, DOI 10.1107/S0907444904019158
   Flexner C, 2007, NAT REV DRUG DISCOV, V6, P959, DOI 10.1038/nrd2336
   Ghosh AK, 2012, ANGEW CHEM INT EDIT, V51, P1778, DOI 10.1002/anie.201102762
   Ghosh AK, 2010, CHEMMEDCHEM, V5, P1850, DOI 10.1002/cmdc.201000318
   Ghosh AK, 2009, J MED CHEM, V52, P3902, DOI 10.1021/jm900303m
   Grubb JR, 2006, AIDS, V20, P2115, DOI 10.1097/01.aids.0000247579.08449.b6
   Hamers RL, 2011, LANCET INFECT DIS, V11, P750, DOI 10.1016/S1473-3099(11)70149-9
   HENEINE W, 2012, COLD SPRING HARB PER, V2, P0
   Hirsch MS, 2008, CLIN INFECT DIS, V47, P266, DOI 10.1086/589297
   Huang LQ, 2011, RETROVIROLOGY, V8, P0, DOI 10.1186/1742-4690-8-79
   Jordan MR, 2012, CLIN INFECT DIS, V54, PS245, DOI 10.1093/cid/cis206
   King NM, 2012, ACS CHEM BIOL, V7, P1536, DOI 10.1021/cb300191k
   King NM, 2004, J VIROL, V78, P12012, DOI 10.1128/JVI.78.21.12012-12021.2004
   Koh Y, 2009, ANTIMICROB AGENTS CH, V53, P997, DOI 10.1128/AAC.00689-08
   Kovalevsky AY, 2008, J MED CHEM, V51, P6599, DOI 10.1021/jm800283k
   Kovalevsky AY, 2006, J MOL BIOL, V363, P161, DOI 10.1016/j.jmb.2006.08.007
   Kovalevsky AY, 2006, J MED CHEM, V49, P1379, DOI 10.1021/jm050943c
   Kozísek M, 2007, J MOL BIOL, V374, P1005, DOI 10.1016/j.jmb.2007.09.083
   Liao LJ, 2012, CLIN INFECT DIS, V54, PS320, DOI 10.1093/cid/cir1016
   Louis JM, 2011, P NATL ACAD SCI USA, V108, P9072, DOI 10.1073/pnas.1102278108
   Mahalingam AK, 2010, J MED CHEM, V53, P607, DOI 10.1021/jm901165g
   Mahalingam B, 2001, PROTEINS, V43, P455, DOI 10.1002/prot.1057
   McCoy AJ, 2005, ACTA CRYSTALLOGR D, V61, P458, DOI 10.1107/S0907444905001617
   Mehellou Y, 2010, J MED CHEM, V53, P521, DOI 10.1021/jm900492g
   Menéndez-Arias L, 2010, ANTIVIR RES, V85, P210, DOI 10.1016/j.antiviral.2009.07.006
   Murshudov GN, 1997, ACTA CRYSTALLOGR D, V53, P240, DOI 10.1107/S0907444996012255
   Otwinowski Z, 1997, METHOD ENZYMOL, V276, P307, DOI 10.1016/S0076-6879(97)76066-X
   Panigrahi SK, 2007, PROTEINS, V67, P128, DOI 10.1002/prot.21253
   Sayer JM, 2010, PROTEIN SCI, V19, P2055, DOI 10.1002/pro.486
   Sepkowitz KA, 2001, NEW ENGL J MED, V344, P1764, DOI 10.1056/NEJM200106073442306
   Sheldrick GM, 1997, METHOD ENZYMOL, V277, P319, DOI 10.1016/S0076-6879(97)77018-6
   Shen CH, 2010, FEBS J, V277, P3699, DOI 10.1111/j.1742-4658.2010.07771.x
   SIGALOFF KC, 2012, AIDS RES HUM RETROV, V28, P1003
   SINGH B, 2012, CLIN INFECT DIS S4, V54, P0
   Storoni LC, 2004, ACTA CRYSTALLOGR D, V60, P432, DOI 10.1107/S0907444903028956
   Supervie V, 2010, P NATL ACAD SCI USA, V107, P12381, DOI 10.1073/pnas.1006061107
   Tie YF, 2012, PROTEIN SCI, V21, P339, DOI 10.1002/pro.2019
   Weber IT, 2010, METH PRIN MED CHEM, V45, P109
   Williams GC, 1999, ADV DRUG DELIVER REV, V39, P211, DOI 10.1016/S0169-409X(99)00027-7
   Zhang HM, 2013, J MED CHEM, V56, P1074, DOI 10.1021/jm301519z
NR 47
TC 33
Z9 34
U1 0
U2 26
PU AMER CHEMICAL SOC
PI WASHINGTON
PA 1155 16TH ST, NW, WASHINGTON, DC 20036 USA
SN 0022-2623
EI 1520-4804
J9 J MED CHEM
JI J. Med. Chem.
PD MAY 23
PY 2013
VL 56
IS 10
BP 4017
EP 4027
DI 10.1021/jm400231v
PG 11
WC Chemistry, Medicinal
SC Pharmacology & Pharmacy
GA 154CW
UT WOS:000319650100019
PM 23590295
DA 2024-01-16
ER

PT J
AU Brodin, J
   Mild, M
   Hedskog, C
   Sherwood, E
   Leitner, T
   Andersson, B
   Albert, J
AF Brodin, Johanna
   Mild, Mattias
   Hedskog, Charlotte
   Sherwood, Ellen
   Leitner, Thomas
   Andersson, Bjoern
   Albert, Jan
TI PCR-Induced Transitions Are the Major Source of Error in Cleaned Ultra-Deep Pyrosequencing Data
SO PLOS ONE
LA English
DT Article
ID drug-resistance mutations; polymerase chain-reaction; dna-polymerase; minority variants; naive patients; hiv-1; diversity; amplicons; fidelity; therapy
AB Background: Ultra-deep pyrosequencing (UDPS) is used to identify rare sequence variants. The sequence depth is influenced by several factors including the error frequency of PCR and UDPS. This study investigated the characteristics and source of errors in raw and cleaned UDPS data. Results: UDPS of a 167-nucleotide fragment of the HIV-1 SG3Denv plasmid was performed on the Roche/454 platform. The plasmid was diluted to one copy, PCR amplified and subjected to bidirectional UDPS on three occasions. The dataset consisted of 47,693 UDPS reads. Raw UDPS data had an average error frequency of 0.30% per nucleotide site. Most errors were insertions and deletions in homopolymeric regions. We used a cleaning strategy that removed almost all indel errors, but had little effect on substitution errors, which reduced the error frequency to 0.056% per nucleotide. In cleaned data the error frequency was similar in homopolymeric and non-homopolymeric regions, but varied considerably across sites. These site-specific error frequencies were moderately, but still significantly, correlated between runs (r = 0.15-0.65) and between forward and reverse sequencing directions within runs (r = 0.33-0.65). Furthermore, transition errors were 48-times more common than transversion errors (0.052% vs. 0.001%; p<0.0001). Collectively the results indicate that a considerable proportion of the sequencing errors that remained after data cleaning were generated during the PCR that preceded UDPS. Conclusions: A majority of the sequencing errors that remained after data cleaning were introduced by PCR prior to sequencing, which means that they will be independent of platform used for next-generation sequencing. The transition vs. transversion error bias in cleaned UDPS data will influence the detection limits of rare mutations and sequence variants.
C1 [Brodin, Johanna; Mild, Mattias; Hedskog, Charlotte; Albert, Jan] Karolinska Inst, Dept Microbiol Tumor & Cell Biol, Stockholm, Sweden.
   [Mild, Mattias] Swedish Inst Infect Dis Control, Dept Virol, Stockholm, Sweden.
   [Sherwood, Ellen] Sci Life Lab Stockholm, Solna, Sweden.
   [Leitner, Thomas] Los Alamos Natl Lab, Los Alamos, NM USA.
   [Andersson, Bjoern] Karolinska Inst, Dept Cell & Mol Biol, Stockholm, Sweden.
C3 Karolinska Institutet; Swedish Institute for Infectious Disease Control; United States Department of Energy (DOE); Los Alamos National Laboratory; Karolinska Institutet
RP Brodin, J (通讯作者)，Karolinska Inst, Dept Microbiol Tumor & Cell Biol, Stockholm, Sweden.
EM johanna.brodin@ki.se
FU Swedish Research Council [2007-1131-49460-36]; NIH [R01AI087520]; Swedish International Development Cooperation Agency [SWE-2006-018]; Swedish Parliament and Government; EU grants Europe HIV Resistance (EHR) [LSHP-CT-2006-518211]; CHAIN [223131]; The Swedish Research Council
CR Balzer S, 2011, BIOINFORMATICS, V27, PI304, DOI 10.1093/bioinformatics/btr251
   Bracho MA, 1998, J GEN VIROL, V79, P2921, DOI 10.1099/0022-1317-79-12-2921
   Campbell PJ, 2008, P NATL ACAD SCI USA, V105, P13081, DOI 10.1073/pnas.0801523105
   DUNNING AM, 1988, NUCLEIC ACIDS RES, V16, P10393, DOI 10.1093/nar/16.21.10393
   Eckert K A, 1991, PCR METHODS APPL, V1, P17
   ECKERT KA, 1990, NUCLEIC ACIDS RES, V18, P3739, DOI 10.1093/nar/18.13.3739
   Hedskog C, 2010, PLOS ONE, V5, P0, DOI 10.1371/journal.pone.0011345
   Hirsch MS, 2008, CLIN INFECT DIS, V47, P266, DOI 10.1086/589297
   Hoffmann C, 2007, NUCLEIC ACIDS RES, V35, P0, DOI 10.1093/nar/gkm435
   Huse SM, 2007, GENOME BIOL, V8, P0, DOI 10.1186/gb-2007-8-7-r143
   Jabara CB, 2011, P NATL ACAD SCI USA, V108, P20166, DOI 10.1073/pnas.1110064108
   Keohavong P, 1993, PCR METHODS APPL, V2, P288
   LEITNER T, 1993, BIOTECHNIQUES, V15, P120
   Li JZ, 2011, JAMA-J AM MED ASSOC, V305, P1327, DOI 10.1001/jama.2011.375
   Liang BH, 2011, PLOS ONE, V6, P0, DOI 10.1371/journal.pone.0026745
   Margeridon-Thermet S, 2009, J INFECT DIS, V199, P1275, DOI 10.1086/597808
   Margulies M, 2005, NATURE, V437, P376, DOI 10.1038/nature03959
   Palmer S, 2006, P NATL ACAD SCI USA, V103, P7094, DOI 10.1073/pnas.0602033103
   Quince C, 2011, BMC BIOINFORMATICS, V12, P0, DOI 10.1186/1471-2105-12-38
   Rice P, 2000, TRENDS GENET, V16, P276, DOI 10.1016/S0168-9525(00)02024-2
   Rozera G, 2009, RETROVIROLOGY, V6, P0, DOI 10.1186/1742-4690-6-15
   Sayer DC, 2003, J CLIN MICROBIOL, V41, P227, DOI 10.1128/JCM.41.1.227-236.2003
   Shah SP, 2009, NATURE, V461, P809, DOI 10.1038/nature08489
   Shao W, 2013, RETROVIROLOGY, V10, P0, DOI 10.1186/1742-4690-10-18
   Shendure J, 2008, NAT BIOTECHNOL, V26, P1135, DOI 10.1038/nbt1486
   Simen BB, 2009, J INFECT DIS, V199, P693, DOI 10.1086/596736
   Stajich JE, 2002, GENOME RES, V12, P1611, DOI 10.1101/gr.361602
   Tsibris AMN, 2009, PLOS ONE, V4, P0, DOI 10.1371/journal.pone.0005683
   Vandenbroucke I, 2011, BIOTECHNIQUES, V51, P167, DOI 10.2144/000113733
   Varghese V, 2009, JAIDS-J ACQ IMM DEF, V52, P309, DOI 10.1097/QAI.0b013e3181bca669
   Wang CL, 2007, GENOME RES, V17, P1195, DOI 10.1101/gr.6468307
   Wu JY, 2010, BMC MICROBIOL, V10, P0, DOI 10.1186/1471-2180-10-255
   Zagordi O, 2010, NUCLEIC ACIDS RES, V38, P7400, DOI 10.1093/nar/gkq655
NR 33
TC 59
Z9 64
U1 1
U2 18
PU PUBLIC LIBRARY SCIENCE
PI SAN FRANCISCO
PA 1160 BATTERY STREET, STE 100, SAN FRANCISCO, CA 94111 USA
SN 1932-6203
EI 
J9 PLOS ONE
JI PLoS One
PD JUL 23
PY 2013
VL 8
IS 7
BP 
EP 
DI 10.1371/journal.pone.0070388
PG 7
WC Multidisciplinary Sciences
SC Science & Technology - Other Topics
GA 228SX
UT WOS:000325211000207
PM 23894647
DA 2024-01-16
ER

PT J
AU Li, JZ
   Paredes, R
   Ribaudo, HJ
   Kozal, MJ
   Svarovskaia, ES
   Johnson, JA
   Geretti, AM
   Metzner, KJ
   Jakobsen, MR
   Hullsiek, KH
   Ostergaard, L
   Miller, MD
   Kuritzkes, DR
AF Li, Jonathan Z.
   Paredes, Roger
   Ribaudo, Heather J.
   Kozal, Michael J.
   Svarovskaia, Evguenia S.
   Johnson, Jeffrey A.
   Geretti, Anna Maria
   Metzner, Karin J.
   Jakobsen, Martin R.
   Hullsiek, Katherine Huppler
   Ostergaard, Lars
   Miller, Michael D.
   Kuritzkes, Daniel R.
TI Impact of Minority Nonnucleoside Reverse Transcriptase Inhibitor Resistance Mutations on Resistance Genotype After Virologic Failure
SO JOURNAL OF INFECTIOUS DISEASES
LA English
DT Article
DE HIV-1 drug resistance; minority variants; virologic failure; resistance genotyping
ID active antiretroviral therapy; drug-resistance; treatment-naive; hiv-1; nevirapine; efavirenz; variants; escape
AB Drug-resistant human immunodeficiency virus type 1 (HIV-1) minority variants increase the risk of virologic failure for first-line nonnucleoside reverse transcriptase inhibitor (NNRTI)-based regimens. We performed a pooled analysis to evaluate the relationship between NNRTI-resistant minority variants and the likelihood and types of resistance mutations detected at virologic failure. In multivariable logistic regression analysis, higher NNRTI minority variant copy numbers, non-white race, and nevirapine use were associated with a higher risk of NNRTI resistance at virologic failure. Among participants on efavirenz, K103N was the most frequently observed resistance mutation at virologic failure regardless of the baseline minority variant. However, the presence of baseline Y181C minority variant was associated with a higher probability of Y181C detection after virologic failure. NNRTI regimen choice and preexisting NNRTI-resistant minority variants were both associated with the probability and type of resistance mutations detected after virologic failure.
C1 [Li, Jonathan Z.; Kuritzkes, Daniel R.] Harvard Univ, Brigham & Womens Hosp, Sch Med, Div Infect Dis, Boston, MA 02115 USA.
   [Paredes, Roger] Irsi Caixa AIDS Res Inst, Badalona, Spain.
   [Paredes, Roger] Lluita SIDA Fdn, Badalona, Spain.
   [Ribaudo, Heather J.] Harvard Univ, Sch Publ Hlth, Boston, MA 02115 USA.
   [Kozal, Michael J.] Yale Univ, Sch Med, New Haven, CT USA.
   [Kozal, Michael J.] VA CT Healthcare Syst, New Haven, CT USA.
   [Svarovskaia, Evguenia S.; Miller, Michael D.] Gilead Sci Inc, Foster City, CA USA.
   [Johnson, Jeffrey A.] Ctr Dis Control & Prevent, Atlanta, GA USA.
   [Geretti, Anna Maria] Univ Liverpool, Inst Infect & Global Hlth, Liverpool L69 3BX, Merseyside, England.
   [Metzner, Karin J.] Univ Zurich, Univ Zurich Hosp, Div Infect Dis, CH-8006 Zurich, Switzerland.
   [Metzner, Karin J.] Univ Zurich, Univ Zurich Hosp, Hosp Epidemiol, CH-8006 Zurich, Switzerland.
   [Jakobsen, Martin R.] Aarhus Univ, Dept Biomed, DK-8000 Aarhus C, Denmark.
   [Hullsiek, Katherine Huppler] Univ Minnesota, Minneapolis, MN USA.
   [Ostergaard, Lars] Aarhus Univ, Dept Infect Dis, Skejby, Denmark.
C3 Harvard University; Brigham & Women's Hospital; Harvard Medical School; Institut de Recerca de la Sida - IrsiCaixa; Harvard University; Harvard T.H. Chan School of Public Health; Yale University; US Department of Veterans Affairs; Veterans Health Administration (VHA); VA Connecticut Healthcare System; Gilead Sciences; Centers for Disease Control & Prevention - USA; University of Liverpool; University of Zurich; University Zurich Hospital; University of Zurich; University Zurich Hospital; Aarhus University; University of Minnesota System; University of Minnesota Twin Cities; Aarhus University
RP Li, JZ (通讯作者)，Harvard Univ, Sch Med, Brigham & Womens Hosp, Sect Retroviral Therapeut, 65 Landsdowne St,Rm 435, Cambridge, MA 02139 USA.
EM jli22@partners.org
FU Bristol-Myers Squibb; Tobira; Pfizer; Merck; Roche Diagnostics; ViiV Healthcare; Siemens; Boehringer Ingelheim; Gilead; Abbott; ViiV; Vertex; GlaxoSmithKline; Jenssen/Tibotec; Tibotec; Roche; Merck Sharp Dohme; Avexa; ViroStatistics; Harvard/MIT Health Sciences and Technology-Beth Israel Deaconess Medical Center; Pfizer Inc.; Merck Co.; CHAIN (Collaborative HIV and Anti-HIV Drug Resistance Network) [223131]; European Commission; National Institutes of Health (NIH; Statistical and Data Management Center of the AIDS Clinical Trials Group) [U01 AI068634]; National Institutes of Health (NIH; Harvard University CFAR) [P30 AI060354]; VA Merit Award; NIH [U01 AI042170, U01 AI 068636, K24 RR016482]; Swiss National Science Foundation (SNF) [324700-120793, CR32I2_127017]; European Community [223131]; Virology Specialty Laboratory from the ACTG
CR Church JD, 2006, J MOL DIAGN, V8, P430, DOI 10.2353/jmoldx.2006.050148
   Codoñer FM, 2010, ANTIVIR RES, V88, P281, DOI 10.1016/j.antiviral.2010.09.016
   Geretti AM, 2009, JAIDS-J ACQ IMM DEF, V52, P569, DOI 10.1097/QAI.0b013e3181ba11e8
   Goodman DD, 2011, AIDS, V25, P325, DOI 10.1097/QAD.0b013e3283427dcb
   Halvas EK, 2010, J INFECT DIS, V201, P672, DOI 10.1086/650542
   Hanna GJ, 2000, J INFECT DIS, V181, P904, DOI 10.1086/315329
   Iglesias-Ussel MD, 2002, J GEN VIROL, V83, P93, DOI 10.1099/0022-1317-83-1-93
   Jakobsen MR, 2010, CLIN INFECT DIS, V50, P566, DOI 10.1086/650001
   Johnson JA, 2008, PLOS MED, V5, P1112, DOI 10.1371/journal.pmed.0050158
   Kuritzkes DR, 2008, J INFECT DIS, V197, P867, DOI 10.1086/528802
   LARDER BA, 1993, NATURE, V365, P671, DOI 10.1038/365671a0
   Li JZ, 2011, JAMA-J AM MED ASSOC, V305, P1327, DOI 10.1001/jama.2011.375
   Liu J, 2011, ANTIMICROB AGENTS CH, V55, P1114, DOI 10.1128/AAC.01492-10
   Metzner KJ, 2009, CLIN INFECT DIS, V48, P239, DOI 10.1086/595703
   Ngo-Giang-Huong N, 2011, PLOS ONE, V6, P0, DOI 10.1371/journal.pone.0027427
   Paredes R, 2010, J INFECT DIS, V201, P662, DOI 10.1086/650543
   Ribaudo H, 2011, 18 C RETR OPP INF BO, V0, P0
   Ribaudo HJ, 2006, CLIN INFECT DIS, V42, P401, DOI 10.1086/499364
   Simen BB, 2009, J INFECT DIS, V199, P693, DOI 10.1086/596736
   Tsibris AMN, 2009, PLOS ONE, V4, P0, DOI 10.1371/journal.pone.0005683
   Weintrob AC, 2009, JAIDS-J ACQ IMM DEF, V52, P574, DOI 10.1097/QAI.0b013e3181b98537
NR 21
TC 40
Z9 46
U1 2
U2 19
PU OXFORD UNIV PRESS INC
PI CARY
PA JOURNALS DEPT, 2001 EVANS RD, CARY, NC 27513 USA
SN 0022-1899
EI 
J9 J INFECT DIS
JI J. Infect. Dis.
PD MAR 15
PY 2013
VL 207
IS 6
BP 893
EP 897
DI 10.1093/infdis/jis925
PG 5
WC Immunology; Infectious Diseases; Microbiology
SC Immunology; Infectious Diseases; Microbiology
GA 092XO
UT WOS:000315156500004
PM 23264671
DA 2024-01-16
ER

PT J
AU Sohn, AH
   Srikantiah, P
   Sungkanuparph, S
   Zhang, FJ
AF Sohn, Annette H.
   Srikantiah, Padmini
   Sungkanuparph, Somnuek
   Zhang, Fujie
TI Transmitted HIV drug resistance in Asia
SO CURRENT OPINION IN HIV AND AIDS
LA English
DT Review
DE antiretroviral therapy; Asia; HIV drug resistance; transmitted resistance; treatment failure
ID 1st-line antiretroviral therapy; naive hiv-1-infected patients; infected individuals; treat asia; scaling-up; prevalence; mutations; surveillance; trends; vietnam
AB Purpose of review Surveillance for transmitted HIV drug resistance is essential to assessing the longer term sustainability and durability of first-line antiretroviral therapy (ART). Increases in pre-ART resistance would compromise the ability to achieve optimal and durable treatment outcomes using currently recommended antiretrovirals. Recent findings In the Asia region, many countries have conducted studies of transmitted resistance among recently HIV-infected and pre-ART patients. Data vary by methodology and resistance interpretation systems. Studies in some high-income settings have shown stabilizing or declining rates (e. g. Taiwan, Hong Kong), and increasing rates in others (e. g. Japan). In low-income and middle-income Asian countries, resistance has primarily been reported to be below WHO thresholds for moderate resistance (i.e. <5%). However, studies have identified an increased risk of resistance associated with male-to-male sex and/or higher rates among cohorts of MSM. Some countries still lack systematically collected transmitted resistance data. Summary To date, there does not appear to be a need for baseline resistance testing in most Asian settings for which there are data. However, MSM appear to be at higher risk of transmitted resistance and may benefit from enhanced resistance assessments and prevention interventions.
C1 [Sohn, Annette H.] TREAT Asia AmfAR, Fdn AIDS Res, Bangkok 10110, Thailand.
   [Srikantiah, Padmini] Univ Calif San Francisco, San Francisco Gen Hosp, HIV AIDS Div, San Francisco, CA USA.
   [Sungkanuparph, Somnuek] Mahidol Univ, Ramathibodi Hosp, Fac Med, Dept Med,Div Infect Dis, Bangkok 10400, Thailand.
   [Zhang, Fujie] Chinese Ctr Dis Control & Prevent, Natl Ctr AIDS STD Control & Prevent, Div Treatment & Care, Beijing, Peoples R China.
C3 San Francisco General Hospital Medical Center; University of California System; University of California San Francisco; Mahidol University; Chinese Center for Disease Control & Prevention; National Center for AIDS/STD Control & Prevention, Chinese Center for Disease Control & Prevention
RP Sohn, AH (通讯作者)，TREAT Asia AmfAR, Fdn AIDS Res, 388 Sukhumvit Rd,Suite 2104, Bangkok 10110, Thailand.
EM annette.sohn@treatasia.org
CR [Anonymous], 2012, TOG WE WILL END AIDS, V0, P0
   Bennett DE, 2008, ANTIVIR THER, V13, P25
   Bennett DE, 2008, ANTIVIR THER, V13, P1
   Bennett DE, 2009, PLOS ONE, V4, P0, DOI 10.1371/journal.pone.0004724
   Chen IT, 2011, 6 IAS C HIV PATH TRE, V0, P0
   Das M, 2010, PLOS ONE, V5, P0, DOI 10.1371/journal.pone.0011068
   Dean J, 2011, AIDS RES HUM RETROV, V27, P797, DOI 10.1089/aid.2011.0013
   Duc NB, 2012, CLIN INFECT DIS, V54, PS343, DOI 10.1093/cid/cir1049
   Gatanaga H, 2007, ANTIVIR RES, V75, P75, DOI 10.1016/j.antiviral.2006.11.012
   Gupta RK, 2012, LANCET, V380, P1250, DOI 10.1016/S0140-6736(12)61038-1
   Hamers RL, 2012, INT J EPIDEMIOL, V41, P43, DOI 10.1093/ije/dyq192
   Hattori J, 2012, 19 C RETR OPP INF 5, V0, P0
   Hattori J, 2010, ANTIVIR RES, V88, P72, DOI 10.1016/j.antiviral.2010.07.008
   Hingankar NK, 2012, CLIN INFECT DIS, V54, PS348, DOI 10.1093/cid/cis005
   Hoare A, 2010, PLOS ONE, V5, P0, DOI 10.1371/journal.pone.0010981
   Johnson Victoria A, 2011, TOP ANTIVIR MED, V19, P156
   Johnson Victoria A, 2008, TOP HIV MED, V16, P138
   Kiertiburanakul S, 2012, 19 C RETR OPP INF 5, V0, P0
   Lai CC, 2012, J ANTIMICROB CHEMOTH, V67, P1254, DOI 10.1093/jac/dkr601
   Land S, 2009, J VIROL METHODS, V159, P185, DOI 10.1016/j.jviromet.2009.03.016
   Liao LJ, 2012, CLIN INFECT DIS, V54, PS320, DOI 10.1093/cid/cir1016
   Liao LJ, 2010, JAIDS-J ACQ IMM DEF, V53, PS10, DOI 10.1097/QAI.0b013e3181c7d363
   Ma Y, 2012, CLIN INFECT DIS, V54, PS300, DOI 10.1093/cid/cir1018
   Parkin N, 2012, CLIN INFECT DIS, V54, PS266, DOI 10.1093/cid/cir992
   Ségéral O, 2011, AIDS RES HUM RETROV, V27, P597, DOI 10.1089/aid.2010.0125
   Shafer RW, 2007, AIDS, V21, P215, DOI 10.1097/QAD.0b013e328011e691
   Sirivichayakul S, 2011, 6 IAS C HIV PATH TRE, V0, P0
   Sungkanuparph S, 2012, J INT AIDS SOC, V15, P0, DOI 10.1186/1758-2652-15-12
   Sungkanuparph S, 2011, CLIN INFECT DIS, V52, P1053, DOI 10.1093/cid/cir107
   Thai Ministry of Public Health Thai National Coalition on AIDS Thai Network of People living with HIV/AIDS UNAIDS, 2010, THAIL AIDS RESP PROG, V0, P0
   Thorat SR, 2011, AIDS RES HUM RETROV, V27, P1292, DOI 10.1089/aid.2011.0036
   Tran VT, 2012, AIDS RES HUM RETROV, V28, P1349, DOI 10.1089/aid.2012.0006
   Wang X, 2012, AIDS RES HUM RETROVI, V0, P0
   Wong KH, 2010, AIDS RES HUM RETROV, V26, P1079, DOI 10.1089/aid.2009.0272
   Ye JR, 2012, AIDS RES HUM RETROV, V28, P418, DOI 10.1089/aid.2011.0097
NR 43
TC 18
Z9 19
U1 0
U2 20
PU LIPPINCOTT WILLIAMS & WILKINS
PI PHILADELPHIA
PA TWO COMMERCE SQ, 2001 MARKET ST, PHILADELPHIA, PA 19103 USA
SN 1746-630X
EI 1746-6318
J9 CURR OPIN HIV AIDS
JI Curr. Opin. HIV AIDS
PD JAN 15
PY 2013
VL 8
IS 1
BP 27
EP 33
DI 10.1097/COH.0b013e32835b804f
PG 7
WC Immunology; Infectious Diseases
SC Immunology; Infectious Diseases
GA 049IK
UT WOS:000311975800005
PM 23196932
DA 2024-01-16
ER

PT J
AU Vavro, C
   Hasan, S
   Madsen, H
   Horton, J
   DeAnda, F
   Martin-Carpenter, L
   Sato, A
   Cuffe, R
   Chen, SG
   Underwood, M
   Nichols, G
AF Vavro, Cindy
   Hasan, Samiul
   Madsen, Heather
   Horton, Joseph
   DeAnda, Felix
   Martin-Carpenter, Louise
   Sato, Akihiko
   Cuffe, Robert
   Chen, Shuguang
   Underwood, Mark
   Nichols, Garrett
TI Prevalent Polymorphisms in Wild-Type HIV-1 Integrase Are Unlikely To Engender Drug Resistance to Dolutegravir (S/GSK1349572)
SO ANTIMICROBIAL AGENTS AND CHEMOTHERAPY
LA English
DT Article
ID raltegravir; inhibitors; mutations
AB The majority of HIV-1 integrase amino acid sites are highly conserved, suggesting that most are necessary to carry out the critical structural and functional roles of integrase. We analyzed the 34 most variable sites in integrase (>10% variability) and showed that prevalent polymorphic amino acids at these positions did not affect susceptibility to the integrase inhibitor dolutegravir (S/GSK1349572), as demonstrated both in vitro (in site-directed mutagenesis studies) and in vivo (in a phase IIa study of dolutegravir monotherapy in HIV-infected individuals). Ongoing clinical trials will provide additional data on the virologic activity of dolutegravir across subject viruses with and without prevalent polymorphic substitutions.
C1 [Vavro, Cindy; Madsen, Heather; Horton, Joseph; DeAnda, Felix; Chen, Shuguang; Underwood, Mark; Nichols, Garrett] GlaxoSmithKline, Res Triangle Pk, NC 27709 USA.
   [Hasan, Samiul] GlaxoSmithKline Res & Dev Ltd, Stevenage, Herts, England.
   [Martin-Carpenter, Louise; Cuffe, Robert] ViiV Healthcare, Res Triangle Pk, NC USA.
   [Sato, Akihiko] Shionogi & Co Ltd, Osaka, Japan.
C3 GlaxoSmithKline; GlaxoSmithKline; GlaxoSmithKline; Shionogi & Company Limited
RP Vavro, C (通讯作者)，GlaxoSmithKline, Res Triangle Pk, NC 27709 USA.
EM cindy.l.vavro@gsk.com
FU ViiV Healthcare
CR Armenia D, 2011, ANTIVIR THER, V16, P0
   Ceccherini-Silberstein F, 2009, AIDS REV, V11, P17
   Cooper DA, 2008, NEW ENGL J MED, V359, P355, DOI 10.1056/NEJMoa0708978
   Edgar RC, 2004, BMC BIOINFORMATICS, V5, P1, DOI 10.1186/1471-2105-5-113
   Fransen S, 2009, J VIROL, V83, P11440, DOI 10.1128/JVI.01168-09
   Kobayashi M, 2011, ANTIMICROB AGENTS CH, V55, P813, DOI 10.1128/AAC.01209-10
   LAFEMINA RL, 1992, J VIROL, V66, P7414, DOI 10.1128/JVI.66.12.7414-7419.1992
   Lataillade M, 2007, ANTIVIR THER, V12, P563
   Lu WX, 2011, ANTIMICROB AGENTS CH, V55, P3324, DOI 10.1128/AAC.01435-10
   Marcelin AG, 2011, ANTIVIR THER, V16, P0
   Marcelin A-G, 2010, 17 C RETR OPP INF, V0, P0
   Métifiot M, 2010, VIRUSES-BASEL, V2, P1347, DOI 10.3390/v2071347
   Min S, 2011, AIDS, V25, P1737, DOI 10.1097/QAD.0b013e32834a1dd9
   Myers RE, 2008, J VIROL, V82, P9228, DOI 10.1128/JVI.01535-07
   Nakahara K, 2009, ANTIVIR RES, V81, P141, DOI 10.1016/j.antiviral.2008.10.007
   Powderly WG, 2010, J ANTIMICROB CHEMOTH, V65, P2485, DOI 10.1093/jac/dkq350
   Rhee SY, 2008, RETROVIROLOGY, V5, P0, DOI 10.1186/1742-4690-5-74
   Rhee SY, 2003, NUCLEIC ACIDS RES, V31, P298, DOI 10.1093/nar/gkg100
   Saladini FP, 2011, 13 EUR AIDS C, V0, P0
   Sato A, 2009, 49 INT C ANT AG CHEM, V0, P0
   Seki T, 2010, 17 C RETR OPP INF, V0, P0
   Shafer RW, 2006, J INFECT DIS, V194, PS51, DOI 10.1086/505356
   Stellbrink Hardy H-JWD, 2012, 14 INT AIDS C, V0, P0
   van Lunzen J, 2012, LANCET INFECT DIS, V12, P111, DOI 10.1016/S1473-3099(11)70290-0
   Varghese V, 2010, AIDS RES HUM RETROV, V26, P1323, DOI 10.1089/aid.2010.0123
NR 26
TC 17
Z9 20
U1 0
U2 7
PU AMER SOC MICROBIOLOGY
PI WASHINGTON
PA 1752 N ST NW, WASHINGTON, DC 20036-2904 USA
SN 0066-4804
EI 1098-6596
J9 ANTIMICROB AGENTS CH
JI Antimicrob. Agents Chemother.
PD MAR 15
PY 2013
VL 57
IS 3
BP 1379
EP 1384
DI 10.1128/AAC.01791-12
PG 6
WC Microbiology; Pharmacology & Pharmacy
SC Microbiology; Pharmacology & Pharmacy
GA 090GU
UT WOS:000314968100035
PM 23295935
DA 2024-01-16
ER

PT J
AU Kurbatova, EV
   Cavanaugh, JS
   Dalton, T
   Click, ES
   Cegielski, JP
AF Kurbatova, Ekaterina V.
   Cavanaugh, Joseph S.
   Dalton, Tracy
   Click, Eleanor S.
   Cegielski, J. Peter
TI Epidemiology of Pyrazinamide-Resistant Tuberculosis in the United States, 1999-2009
SO CLINICAL INFECTIOUS DISEASES
LA English
DT Article
DE tuberculosis; drug resistance; epidemiology; pyrazinamide
ID mycobacterium-tuberculosis; drug-resistance; pnca mutations; murine model; susceptibility; combinations; lineage
AB Background. Pyrazinamide (PZA) is essential in tuberculosis treatment. We describe the prevalence, trends, and predictors of PZA resistance in Mycobacterium tuberculosis complex (MTBC) in the United States. Methods. We analyzed culture-positive MTBC cases with reported drug susceptibility tests for PZA in 38 jurisdictions routinely testing for PZA susceptibility from 1999 to 2009. National Tuberculosis Genotyping Service data for 2004-2009 were used to distinguish M. tuberculosis from Mycobacterium bovis and determine phylogenetic lineage. Results. Overall 2.7% (2167/79 321) of MTBC cases had PZA resistance, increasing annually from 2.0% to 3.3% during 1999-2009 (P < .001), largely because of an increase in PZA monoresistance. PZA-monoresistant MTBC (vs drug-susceptible) was associated with an age of 0-24 years (adjusted prevalence ratio [aPR], 1.50; 95% confidence interval [CI], 1.31-1.71), Hispanic ethnicity (aPR, 3.52; 95% CI, 2.96-4.18), human immunodeficiency virus infection (aPR, 1.43; 95% CI, 1.15-1.77), extrapulmonary disease (aPR, 3.02; 95% CI, 2.60-3.52), and normal chest radiograph (aPR, 1.88; 95% CI, 1.63-2.16) and was inversely associated with Asian (aPR, 0.59; 95% CI, .47-.73) and black (aPR, 0.37; 95% CI, .29-.49) race. Among multidrug-resistant (MDR) cases, 38.0% were PZA-resistant; PZA resistance in MDR MTBC was associated with female sex (aPR, 1.25; 95% CI, 1.08-1.46) and previous tuberculosis diagnosis (aPR, 1.37; 95% CI, 1.16-1.62). Of 28 080 cases with genotyping data, 925 (3.3%) had PZA resistance; 465 of 925 (50.3%) were M. bovis. In non-MDR M. tuberculosis cases, PZA resistance was higher in the Indo-Oceanic than the East Asian lineage (2.2% vs 0.9%, respectively; aPR, 2.26; 95% CI, 1.53-3.36), but in MDR cases it was lower in the Indo-Oceanic lineage (22.0% vs 43.4%, respectively; aPR, 0.54; 95% CI, .32-.90). Conclusions. Specific human and mycobacterial characteristics were associated with PZA-resistant MTBC, reflecting both specific subgroups of the population and phylogenetic lineages of the mycobacteria.
C1 [Kurbatova, Ekaterina V.; Cavanaugh, Joseph S.; Dalton, Tracy; Click, Eleanor S.; Cegielski, J. Peter] Ctr Dis Control & Prevent, Div TB Eliminat, Natl Ctr HIV AIDS Viral Hepatitis STD & TB Preven, Atlanta, GA USA.
C3 Centers for Disease Control & Prevention - USA
RP Kurbatova, EV (通讯作者)，CDC, Int Res & Programs Branch, Div TB Eliminat, MS E-10,1600 Clifton Rd NE, Atlanta, GA 30333 USA.
EM ekurbatova@cdc.gov
FU Intramural CDC HHS [CC999999] Funding Source: Medline
CR American Thoracic Society, 2003, MMWR RECOMM REP, V52, P1
   Angr PK, 2012, J CLIN MICROBIOL, V50, P1233, DOI 10.1128/JCM.06479-11
   [Anonymous], 1981, TUBERCLE, V62, P95
   [Anonymous], 2011, EUR RESPIR J, V0, P0
   [Anonymous], 2003, M24A NCCLS, V0, P0
   Bai GH, 2007, INT J TUBERC LUNG D, V11, P571
   BRITISH THORACIC ASSOCIATION, 1982, AMERICAN REVIEW OF RESPIRATORY DISEASE, V126, P460
   Campbell PJ, 2011, ANTIMICROB AGENTS CH, V55, P2032, DOI 10.1128/AAC.01550-10
   Centers for Disease Control and Prevention, 2011, REP TUB US 2010, V0, P0
   Chan RCY, 2007, J ANTIMICROB CHEMOTH, V59, P866, DOI 10.1093/jac/dkm054
   Chedore P, 2010, J CLIN MICROBIOL, V48, P300, DOI 10.1128/JCM.01775-09
   Chiu YC, 2011, BMC INFECT DIS, V11, P0, DOI 10.1186/1471-2334-11-240
   Click ES, 2012, CLIN INFECT DIS, V54, P211, DOI 10.1093/cid/cir788
   de Jong BC, 2005, J CLIN MICROBIOL, V43, P3530, DOI 10.1128/JCM.43.7.3530-3532.2005
   Diacon AH, 2012, LANCET, V380, P986, DOI 10.1016/S0140-6736(12)61080-0
   Francis J, 2008, DRUG RESISTANT TUBER, V0, P0
   Gagneux S, 2007, LANCET INFECT DIS, V7, P328, DOI 10.1016/S1473-3099(07)70108-1
   Grant Juliana, 2012, MORBIDITY AND MORTALITY WEEKLY REPORT, V61, P723
   Hannan MM, 2001, J CLIN MICROBIOL, V39, P647, DOI 10.1128/JCM.39.2.647-650.2001
   Hlavsa MC, 2008, CLIN INFECT DIS, V47, P168, DOI 10.1086/589240
   Jonmalung J, 2010, BMC MICROBIOL, V10, P0, DOI 10.1186/1471-2180-10-223
   Kim HJ, 2012, INT J TUBERC LUNG D, V16, P98, DOI 10.5588/ijtld.10.0739
   Kim HJ, 2000, STAT MED, V19, P335, DOI 10.1002/(SICI)1097-0258(20000215)19:3<335::AID-SIM336>3.3.CO;2-Q
   KONNO K, 1967, AM REV RESPIR DIS, V95, P461
   LoBue PA, 2010, INT J TUBERC LUNG D, V14, P1075
   Lumb R, 2011, COMMUN DIS INTELL, V35, P154
   Martin A, 2006, J ANTIMICROB CHEMOTH, V58, P327, DOI 10.1093/jac/dkl231
   MCDERMOTT W, 1954, AM REV TUBERC PULM, V70, P748
   Mitchison DA, 2000, INT J TUBERC LUNG D, V4, P796
   Mphahlele M, 2008, J CLIN MICROBIOL, V46, P3459, DOI 10.1128/JCM.00973-08
   National TB Controllers Association/CDC Advisory Group on Tuberculosis Genotyping, 2004, GUID APPL GEN TUB PR, V0, P0
   NCCLS, 2011, M24A2 NCCLS, V0, P0
   Pareek M, 2013, THORAX, V68, P221, DOI 10.1136/thoraxjnl-2012-201824
   Pierre-Audigier C, 2012, INT J TUBERC LUNG D, V16, P221, DOI 10.5588/ijtld.11.0266
   Scorpio A, 1996, NAT MED, V2, P662, DOI 10.1038/nm0696-662
   Simons SO, 2012, J CLIN MICROBIOL, V50, P428, DOI 10.1128/JCM.05435-11
   Tasneen R, 2011, ANTIMICROB AGENTS CH, V55, P5485, DOI 10.1128/AAC.05293-11
   Williams K, 2012, ANTIMICROB AGENTS CH, V56, P3114, DOI 10.1128/AAC.00384-12
   Zhang Y, 2003, INT J TUBERC LUNG D, V7, P6
   Zhang Y, 2002, J MED MICROBIOL, V51, P42, DOI 10.1099/0022-1317-51-1-42
NR 42
TC 51
Z9 54
U1 0
U2 12
PU OXFORD UNIV PRESS INC
PI CARY
PA JOURNALS DEPT, 2001 EVANS RD, CARY, NC 27513 USA
SN 1058-4838
EI 1537-6591
J9 CLIN INFECT DIS
JI Clin. Infect. Dis.
PD OCT 15
PY 2013
VL 57
IS 8
BP 1081
EP 1093
DI 10.1093/cid/cit452
PG 13
WC Immunology; Infectious Diseases; Microbiology
SC Immunology; Infectious Diseases; Microbiology
GA 228EJ
UT WOS:000325168100007
PM 23840002
DA 2024-01-16
ER

PT J
AU Hill, A
   McBride, A
   Sawyer, AW
   Clumeck, N
   Gupta, RK
AF Hill, Andrew
   McBride, Angela
   Sawyer, A. William
   Clumeck, Nathan
   Gupta, Ravindra K.
TI Resistance at Virological Failure Using Boosted Protease Inhibitors Versus Nonnucleoside Reverse Transcriptase Inhibitors As First-Line Antiretroviral Therapy-Implications for Sustained Efficacy of ART in Resource-Limited Settings
SO JOURNAL OF INFECTIOUS DISEASES
LA English
DT Article
DE HIV; antiretroviral therapy; resistance; protease; reverse transcriptase; NNRTI; PI; ART
ID treatment-naive; drug-resistance; initial treatment; clinical-trials; south-africa; hiv; efavirenz; lopinavir/ritonavir; metaanalysis; atazanavir
AB Increases in the prevalence of resistance to nonnucleoside reverse transcriptase inhibitors (NNRTIs) have been observed among previously untreated individuals in all areas of sub-Saharan Africa. We aimed to examine whether first-line use of 2 NRTIs plus a boosted protease inhibitor (bPI) could protect against emergence of NRTI resistance mutations, compared to the use of 2 NRTIs plus 1 NNRTI. We carried out a weighted meta-analysis of randomized clinical trials comparing bPI- with NNRTI-based first-line antiretroviral therapy regimens using random effects modeling. In intention to treat analyses, there was no difference in the risk of viral failure at week 48 between NNRTI and bPI (P = .19). At week 48, the overall difference between NNRTI- and PI-based regimens in selection of any major NRTI resistance mutation (crude unweighted prevalence 3.3% vs 1.6%) was 1.7% (95% confidence interval [CI], .4-3.0; P = .00927). There was a statistically significant difference in prevalence of K65R when comparing NNRTI (1.3%) with PI (0.67%); absolute weighted difference 1.0% (95% CI, .3-1.7; P = .00447). There was also a significant difference in prevalence of M184V/I between NNRTI and PI (crude unweighted prevalence 3.2% vs 1.4%); difference 1.6% (95% CI 0.1-3.1; P = .0368). Despite the equivalent efficacy and more favorable resistance implications of PI- versus NNRTI-based first line therapy, widespread use of PI-based first-line therapy is not warranted at this time, due to resource limitations and predicted increased risk of resistance-related failure of NNRTI/NRTI second-line regimens. PI-based first-line therapy could be reconsidered when antiretroviral agents from other classes become available for second-line regimens in resource-limited settings.
C1 [Hill, Andrew] Univ Liverpool, Pharmacol Res Labs, Liverpool L69 3BX, Merseyside, England.
   [McBride, Angela] Harvard Univ, Sch Publ Hlth, Boston, MA 02115 USA.
   [Sawyer, A. William] MetaVirol Ltd, London, England.
   [Clumeck, Nathan] St Pierre Univ Hosp, Brussels, Belgium.
   [Gupta, Ravindra K.] UCL, Dept Infect, London WC1E 6BT, England.
C3 University of Liverpool; Harvard University; Harvard T.H. Chan School of Public Health; Universite Libre de Bruxelles; University of London; University College London
RP Gupta, RK (通讯作者)，90 Gower St, London WC1E 6BT, England.
EM ravindra.gupta@ucl.ac.uk
FU Janssen; Tibotec/Janssen; Gilead; ViiV
CR Barth RE, 2010, LANCET INFECT DIS, V10, P155, DOI 10.1016/S1473-3099(09)70328-7
   Bartlett JA, 2006, JAIDS-J ACQ IMM DEF, V41, P323
   Clumeck N, 2012, 19 C RETR OPP INF SE, V0, P0
   Crawford KW, 2012, LANCET INFECT DIS, V12, P550, DOI 10.1016/S1473-3099(12)70134-2
   Daar ES, 2011, ANN INTERN MED, V154, P0, DOI 10.7326/0003-4819-154-7-201104050-00316
   DeJesus E, 2011, INT J CLIN PRACT, V65, P1240, DOI 10.1111/j.1742-1241.2011.02807.x
   Delfraissy JFO, 2008, AIDS, V22, P385, DOI 10.1097/QAD.0b013e3282f3f16d
   DERSIMONIAN R, 1986, CONTROL CLIN TRIALS, V7, P177, DOI 10.1016/0197-2456(86)90046-2
   Dlamini JN, 2011, JAIDS-J ACQ IMM DEF, V58, P304, DOI 10.1097/QAI.0b013e3182278c29
   Echeverría P, 2010, ANTIVIR RES, V85, P403, DOI 10.1016/j.antiviral.2009.11.008
   Ferradini L, 2006, LANCET, V367, P1335, DOI 10.1016/S0140-6736(06)68580-2
   Gupta R, 2008, CLIN INFECT DIS, V47, P712, DOI 10.1086/590943
   Gupta RK, 2012, LANCET, V380, P1250, DOI 10.1016/S0140-6736(12)61038-1
   Gupta RK, 2009, LANCET INFECT DIS, V9, P409, DOI 10.1016/S1473-3099(09)70136-7
   Hamers RL, 2012, CLIN INFECT DIS, V54, P1660, DOI 10.1093/cid/cis254
   Hamers RL, 2012, LANCET INFECT DIS, V12, P307, DOI 10.1016/S1473-3099(11)70255-9
   Hosseinipour MC, 2009, AIDS, V23, P1127, DOI 10.1097/QAD.0b013e32832ac34e
   Johnson VA, 2011, 2011 UPDATE DRUG RES, V0, P0
   Kunz A, 2009, J ANTIMICROB CHEMOTH, V63, P170, DOI 10.1093/jac/dkn441
   Li JZ, 2012, AIDS, V26, P185, DOI 10.1097/QAD.0b013e32834e9d7d
   Lockman S, 2012, PLOS MED, V9, P0, DOI 10.1371/journal.pmed.1001236
   Mackie NE, 2010, J INFECT DIS, V201, P1303, DOI 10.1086/651618
   MSF, 2012, UNT WEB ANT PRIC RED, V0, P0
   Paredes R, 2010, J INFECT DIS, V201, P662, DOI 10.1086/650543
   Puls RL, 2010, CLIN INFECT DIS, V51, P855, DOI 10.1086/656363
   Ratsela A, 2010, J INFECT DIS, V202, P1529, DOI 10.1086/656718
   Riddler SA, 2008, NEW ENGL J MED, V358, P2095, DOI 10.1056/NEJMoa074609
   Sierra-Madero J, 2010, JAIDS-J ACQ IMM DEF, V53, P582, DOI 10.1097/QAI.0b013e3181cae4a1
   Soriano V, 2011, ANTIVIR THER, V16, P339, DOI 10.3851/IMP1745
   Sunpath H, 2012, AIDS, V26, P1679, DOI 10.1097/QAD.0b013e328356886d
   UNAIDS/WHO, 2011, GLOB HIV AIDS RESP E, V0, P0
NR 32
TC 28
Z9 29
U1 0
U2 10
PU OXFORD UNIV PRESS INC
PI CARY
PA JOURNALS DEPT, 2001 EVANS RD, CARY, NC 27513 USA
SN 0022-1899
EI 
J9 J INFECT DIS
JI J. Infect. Dis.
PD JUN 15
PY 2013
VL 207
IS 
BP S78
EP S84
DI 10.1093/infdis/jit112
PG 7
WC Immunology; Infectious Diseases; Microbiology
SC Immunology; Infectious Diseases; Microbiology
GA 151QG
UT WOS:000319474700006
PM 23687293
DA 2024-01-16
ER

PT J
AU Tupinambás, U
   Duani, H
   Martins, AVC
   Aleixo, AW
   Greco, DB
AF Tupinambas, Unai
   Duani, Helena
   Cunha Martins, Ana Virginia
   Aleixo, Agdemir Waleria
   Greco, Dirceu Bartolomeu
TI Transmitted human immunodeficiency virus-1 drug resistance in a cohort of men who have sex with men in Belo Horizonte, Brazil-1996-2012
SO MEMORIAS DO INSTITUTO OSWALDO CRUZ
LA English
DT Article
DE HIV-1; transmitted drug resistance; genotyping; recent HIV infection; men who have sex with men
ID brazilian network; hiv-1 infection; surveillance; individuals; mutations; persistence; failure; impact
AB The presence of transmitted human immunodeficiency virus (HIV)-1 drug-resistance (TDR) at the time of anti-retroviral therapy initiation is associated with failure to achieve viral load (VL) suppression. Here, we report TDR surveillance in a specific population of men who have sex with men (MSM) in Belo Horizonte, Brazil. In this study, the rate of TDR was evaluated in 64 HIV-infected individuals from a cohort of MSM between 1996-June 2012. Fifty-four percent had a documented recent HIV infection, with a seroconversion time of less than 12 months. The median CD4(+) T lymphocyte count and VL were 531 cells/mm(3) and 17,746 copies/mL, respectively. Considering the surveillance drug resistance mutation criteria, nine (14.1%) patients presented TDR, of which three (4.7%), five (7.8%) and four (6.2%) had protease inhibitors, resistant against nucleos(t)ide transcriptase inhibitors and against non-nucleoside reverse-transcriptase inhibitors mutations, respectively. Two of the patients had multi-drug-resistant HIV-1. The most prevalent viral subtype was B (44, 68.8%), followed by subtype F (11, 17.2%). This study shows that TDR may vary according to the population studied and it may be higher in clusters of MSM.
C1 [Tupinambas, Unai; Duani, Helena; Cunha Martins, Ana Virginia; Greco, Dirceu Bartolomeu] Univ Fed Minas Gerais, Fac Med, Dept Clin Med, Belo Horizonte, MG, Brazil.
   [Aleixo, Agdemir Waleria] Univ Fed Minas Gerais, Hosp Clin, Lab Imunol & Biol Mol, Serv Doencas Infecciosas & Parasitarias, Belo Horizonte, MG, Brazil.
C3 Universidade Federal de Minas Gerais; Universidade Federal de Minas Gerais
RP Tupinambás, U (通讯作者)，Univ Fed Minas Gerais, Fac Med, Dept Clin Med, Belo Horizonte, MG, Brazil.
EM unaitupi@gmail.com
FU DDAHV)/SVS/MS; FAPEMIG; CNPq
CR Bennett DE, 2009, PLOS ONE, V4, P0, DOI 10.1371/journal.pone.0004724
   Bermúdez-Aza EH, 2011, JAIDS-J ACQ IMM DEF, V57, PS186, DOI 10.1097/QAI.0b013e31821e9c36
   Bhaskaran K, 2004, AIDS, V18, P1471, DOI 10.1097/01.aids.0000131341.45795.33
   Borroto-Esoda K, 2004, ANTIMICROB AGENTS CH, V48, P4387, DOI 10.1128/AAC.48.11.4387-4394.2004
   Brenner BG, 2002, J VIROL, V76, P1753, DOI 10.1128/JVI.76.4.1753-1761.2002
   Brígido LFM, 2011, AIDS RES HUM RETROV, V27, P339, DOI 10.1089/aid.2010.0157
   Brindeiro RM, 2003, AIDS, V17, P1063, DOI 10.1097/00002030-200305020-00016
   Carneiro M, 2000, J ACQ IMMUN DEF SYND, V25, P182, DOI 10.1097/00126334-200010010-00013
   Castor D, 2012, JAIDS-J ACQ IMM DEF, V61, P1, DOI 10.1097/QAI.0b013e31825a289b
   Ceccherini-Silberstein F, 2010, CLIN MICROBIOL INFEC, V16, P1511, DOI 10.1111/j.1469-0691.2010.03353.x
   Chan KCW, 2003, AIDS, V17, P1256, DOI 10.1097/00002030-200305230-00020
   Deeks SG, 2008, PLOS MED, V5, P1014, DOI 10.1371/journal.pmed.0050164
   Fox J, 2006, HIV MED, V7, P477, DOI 10.1111/j.1468-1293.2006.00412.x
   Gagliani LH, 2011, AIDS RES HUM RETROV, V27, P251, DOI 10.1089/aid.2010.0150
   Green H, 2008, JAIDS-J ACQ IMM DEF, V49, P196, DOI 10.1097/QAI.0b013e318185725f
   Hammer SM, 1997, NEW ENGL J MED, V337, P725, DOI 10.1056/NEJM199709113371101
   Hawkins C, 2009, CURR OPIN HIV AIDS, V4, P538, DOI 10.1097/COH.0b013e328331d2fb
   Hirsch MS, 2008, CLIN INFECT DIS, V47, P266, DOI 10.1086/589297
   Inocencio LA, 2009, J INT AIDS SOC, V12, P0, DOI 10.1186/1758-2652-12-20
   Karlsson A, 2012, PLOS ONE, V7, P0, DOI 10.1371/journal.pone.0033484
   Little SJ, 2002, NEW ENGL J MED, V347, P385, DOI 10.1056/NEJMoa013552
   MS - Ministerio da Saude do Brasil, 2013, REC US TER ANT AD AD, V0, P0
   MS - Ministerio da Saude do Brasil, 2008, REC US TER ANT AD AD, V0, P0
   Napravnik S, 2005, J ACQ IMMUN DEF SYND, V40, P30
   Pao D, 2004, JAIDS-J ACQ IMM DEF, V37, P1570, DOI 10.1097/00126334-200412150-00006
   Cavalcanti AMS, 2012, MEM I OSWALDO CRUZ, V107, P450, DOI 10.1590/S0074-02762012000400002
   Sax PE, 2005, CLIN INFECT DIS, V41, P1316, DOI 10.1086/496984
   Shafer RW, 2007, AIDS, V21, P215, DOI 10.1097/QAD.0b013e328011e691
   Soares MA, 2003, AIDS, V17, P11, DOI 10.1097/00002030-200301030-00004
   Sprinz E, 2009, AIDS RES HUM RETROV, V25, P861, DOI 10.1089/aid.2009.0012
   Truong HHM, 2011, PLOS ONE, V6, P0, DOI 10.1371/journal.pone.0025281
   Turner D, 2006, AIDS REV, V8, P17
   Vercauteren J, 2008, RETROVIROLOGY, V5, P0, DOI 10.1186/1742-4690-5-12
   Vercauteren J, 2009, J INFECT DIS, V200, P1503, DOI 10.1086/644505
   WHO - World Health Organization, 2012, WHO GLOB STRAT SURV, V0, P0
   Wittkop L, 2011, LANCET INFECT DIS, V11, P363, DOI 10.1016/S1473-3099(11)70032-9
NR 36
TC 5
Z9 6
U1 0
U2 6
PU FUNDACO OSWALDO CRUZ
PI RIO DE JANEIRO, RJ
PA AV BRASIL 4365, 21045-900 RIO DE JANEIRO, RJ, BRAZIL
SN 0074-0276
EI 1678-8060
J9 MEM I OSWALDO CRUZ
JI Mem. Inst. Oswaldo Cruz
PD JUN 15
PY 2013
VL 108
IS 4
BP 470
EP 475
DI 10.1590/S0074-0276108042013012
PG 6
WC Parasitology; Tropical Medicine
SC Parasitology; Tropical Medicine
GA 177RL
UT WOS:000321392900012
PM 23828000
DA 2024-01-16
ER

PT J
AU Özen, A
   Sherman, W
   Schiffer, CA
AF Oezen, Ayseguel
   Sherman, Woody
   Schiffer, Celia A.
TI Improving the Resistance Profile of Hepatitis C NS3/4A Inhibitors: Dynamic Substrate Envelope Guided Design
SO JOURNAL OF CHEMICAL THEORY AND COMPUTATION
LA English
DT Article
ID hiv-1 protease inhibitors; particle mesh ewald; serine proteinase; crystal-structure; drug-resistance; virus; recognition; binding; susceptibility; discovery
AB Drug resistance is a principal concern in the treatment of quickly evolving diseases. The viral protease NS3/4A is a primary drug target for the hepatitis C virus (HCV) and is known to evolve resistance mutations in response to drug therapy. At the molecular level, drug resistance reflects a subtle change in the balance of molecular recognition by NS3/4A; the drug resistant protease variants are no longer effectively inhibited by the competitive active site inhibitors but can still process the natural substrates with enough efficiency for viral survival. In previous works, we have developed the "substrate envelope" hypothesis, which posits that inhibitors should be less susceptible to drug resistance if they better mimic the natural substrate molecular recognition features. In this work, we perform molecular dynamics simulations on four native substrates bound to NS3/4A and discover a clearly conserved dynamic substrate envelope. We show that the most severe drug resistance mutations in NS3/4A occur at residues that are outside the substrate envelope. Comparative analysis of three NS3/4A inhibitors reveals structural and dynamic characteristics of inhibitors that could lead to resistance. We also suggest inhibitor modifications to improve resistance profiles based on the dynamic substrate envelope. This study provides a general framework for guiding the development of novel inhibitors that will be more robust against resistance by mimicking the static and dynamic binding characteristics of natural substrates.
C1 [Oezen, Ayseguel; Schiffer, Celia A.] Univ Massachusetts, Sch Med, Dept Biochem & Mol Pharmacol, Worcester, MA 01605 USA.
   [Sherman, Woody] Schrodinger Inc, New York, NY 10036 USA.
C3 University of Massachusetts System; University of Massachusetts Worcester; Schrodinger, Inc.
RP Schiffer, CA (通讯作者)，Univ Massachusetts, Sch Med, Dept Biochem & Mol Pharmacol, 364 Plantat St, Worcester, MA 01605 USA.
EM celia.schiffer@umassmed.edu
FU National Institute of Health [R01-AI085051]
CR Ali A, 2013, ACS CHEM BIOL, V8, P1469, DOI 10.1021/cb400100g
   Altman MD, 2008, J AM CHEM SOC, V130, P6099, DOI 10.1021/ja076558p
   Altman MD, 2008, PROTEINS, V70, P678, DOI 10.1002/prot.21514
   [Anonymous], 2011, SUIT 2011 PRIM VERS, V0, P0
   [Anonymous], 2011, SUIT 2011 DESM MOL D, V0, P0
   [Anonymous], 2011, PYMOL MOL GRAPHICS S, V0, P0
   [Anonymous], 2011, SUIT 2011 MAESTR VER, V0, P0
   BARTENSCHLAGER R, 1994, J VIROL, V68, P5045, DOI 10.1128/JVI.68.8.5045-5055.1994
   Beuming T, 2012, PROTEINS, V80, P871, DOI 10.1002/prot.23244
   Bowers KJ, 2006, SC 06, V0, PP43, DOI 10.1109/SC.2006.54
   Cabot B, 2001, J VIROL, V75, P12005, DOI 10.1128/JVI.75.24.12005-12013.2001
   Chellappan S, 2007, CHEM BIOL DRUG DES, V69, P298, DOI 10.1111/j.1747-0285.2007.00514.x
   Cummings MD, 2010, ANGEW CHEM INT EDIT, V49, P1652, DOI 10.1002/anie.200906696
   DARDEN T, 1993, J CHEM PHYS, V98, P10089, DOI 10.1063/1.464397
   Davis AM, 2003, ANGEW CHEM INT EDIT, V42, P2718, DOI 10.1002/anie.200200539
   ESSMANN U, 1995, J CHEM PHYS, V103, P8577, DOI 10.1063/1.470117
   Harper S, 2012, ACS MED CHEM LETT, V3, P332, DOI 10.1021/ml300017p
   Huggins DJ, 2012, J MED CHEM, V55, P1424, DOI 10.1021/jm2010332
   Humphrey W, 1996, J MOL GRAPH MODEL, V14, P33, DOI 10.1016/0263-7855(96)00018-5
   JORGENSEN WL, 1983, J CHEM PHYS, V79, P926, DOI 10.1063/1.445869
   Kairys V, 2009, CHEM BIOL DRUG DES, V74, P234, DOI 10.1111/j.1747-0285.2009.00851.x
   Kim JL, 1998, STRUCTURE, V6, P89, DOI 10.1016/S0969-2126(98)00010-0
   King NM, 2004, CHEM BIOL, V11, P1333, DOI 10.1016/j.chembiol.2004.08.010
   LIN C, 1995, J VIROL, V69, P4373, DOI 10.1128/JVI.69.7.4373-4380.1995
   LIN C, 1994, J VIROL, V68, P8147, DOI 10.1128/JVI.68.12.8147-8157.1994
   MARTELL M, 1992, J VIROL, V66, P3225, DOI 10.1128/JVI.66.5.3225-3229.1992
   McCauley JA, 2010, J MED CHEM, V53, P2443, DOI 10.1021/jm9015526
   Nalam MNL, 2010, J VIROL, V84, P5368, DOI 10.1128/JVI.02531-09
   Özen A, 2012, J CHEM THEORY COMPUT, V8, P703, DOI 10.1021/ct200668a
   Özen A, 2011, J MOL BIOL, V410, P726, DOI 10.1016/j.jmb.2011.03.053
   Prabu-Jeyabalan M, 2002, STRUCTURE, V10, P369, DOI 10.1016/S0969-2126(02)00720-7
   Qureshi SA, 2007, MED RES REV, V27, P353, DOI 10.1002/med.20063
   Robinson DD, 2010, CHEMMEDCHEM, V5, P618, DOI 10.1002/cmdc.200900501
   Romano KP, 2012, PLOS PATHOG, V8, P0, DOI 10.1371/journal.ppat.1002832
   Romano KP, 2011, J VIROL, V85, P6106, DOI 10.1128/JVI.00377-11
   Romano KP, 2010, P NATL ACAD SCI USA, V107, P20986, DOI 10.1073/pnas.1006370107
   Sastry GM, 2013, J COMPUT AID MOL DES, V27, P221, DOI 10.1007/s10822-013-9644-8
   Seiwert SD, 2011, ANTIVIRAL DRUGS: FROM BASIC DISCOVERY THROUGH CLINICAL TRIALS, V0, P257
   Shiryaev SA, 2012, PLOS ONE, V7, P0, DOI 10.1371/journal.pone.0035759
   Shivakumar D, 2010, J CHEM THEORY COMPUT, V6, P1509, DOI 10.1021/ct900587b
   Snyder PW, 2011, P NATL ACAD SCI USA, V108, P17889, DOI 10.1073/pnas.1114107108
   Summa V, 2012, ANTIMICROB AGENTS CH, V56, P4161, DOI 10.1128/AAC.00324-12
   Velazquez-Campoy A, 2001, J CELL BIOCHEM, V84, P82, DOI 10.1002/jcb.10068
   Xue WW, 2014, J CHEM INF MODEL, V54, P621, DOI 10.1021/ci400060j
   Yao NH, 1999, STRUCTURE, V7, P1353, DOI 10.1016/S0969-2126(00)80025-8
   Yao NH, 1997, NAT STRUCT BIOL, V4, P463, DOI 10.1038/nsb0697-463
NR 46
TC 28
Z9 28
U1 0
U2 10
PU AMER CHEMICAL SOC
PI WASHINGTON
PA 1155 16TH ST, NW, WASHINGTON, DC 20036 USA
SN 1549-9618
EI 1549-9626
J9 J CHEM THEORY COMPUT
JI J. Chem. Theory Comput.
PD DEC 15
PY 2013
VL 9
IS 12
BP 5693
EP 5705
DI 10.1021/ct400603p
PG 13
WC Chemistry, Physical; Physics, Atomic, Molecular & Chemical
SC Chemistry; Physics
GA 272CI
UT WOS:000328437500048
PM 24587770
DA 2024-01-16
ER

PT J
AU Etiebet, MAA
   Shepherd, J
   Nowak, RG
   Charurat, M
   Chang, H
   Ajayi, S
   Elegba, O
   Ndembi, N
   Abimiku, A
   Carr, JK
   Eyzaguirre, LM
   Blattner, WA
AF Etiebet, Mary-Ann A.
   Shepherd, James
   Nowak, Rebecca G.
   Charurat, Man
   Chang, Harry
   Ajayi, Samuel
   Elegba, Olufunmilayo
   Ndembi, Nicaise
   Abimiku, Alashle
   Carr, Jean K.
   Eyzaguirre, Lindsay M.
   Blattner, William A.
TI Tenofovir-based regimens associated with less drug resistance in HIV-1-infected Nigerians failing first-line antiretroviral therapy
SO AIDS
LA English
DT Article
DE drug resistance; HIV-1; non-B subtype; resource-limited settings; second line; tenofovir disoproxil fumarate; thymidine analog mutations
ID human-immunodeficiency-virus; reverse-transcriptase inhibitors; thymidine-analog mutations; hiv-infected patients; genotypic-resistance; k65r mutation; type-1; subtype; zidovudine; failure
AB Background: In resource-limited settings, HIV-1 drug resistance testing to guide antiretroviral therapy (ART) selection is unavailable. We retrospectively conducted genotypic analysis on archived samples from Nigerian patients who received targeted viral load testing to confirm treatment failure and report their drug resistance mutation patterns. Methods: Stored plasma from 349 adult patients on non-nucleoside reverse transcriptase inhibitor (NNRTI) regimens was assayed for HIV-1 RNA viral load, and samples with more than 1000 copies/ml were sequenced in the pol gene. Analysis for resistance mutations utilized the IAS-US 2011 Drug Resistance Mutation list. Results: One hundred and seventy-five samples were genotyped; the majority of the subtypes wereG (42.9%) and CRF02_AG (33.7%). Patients were on ART for a median of 27 months. 90% had the M184V/I mutation, 62% had at least one thymidine analog mutation, and 14% had the K65R mutation. 97% had an NNRTI resistance mutation and 47% had at least two etravirine-associated mutations. In multivariate analysis tenofovir-based regimens were less likely to have at least three nucleoside reverse transcriptase inhibitor (NRTI) mutations after adjusting for subtype, previous ART, CD4, and HIV viral load [ P < 0.001, odds ratio (OR) 0.04]. 70% of patients on tenofovir-based regimens had at least two susceptible NRTIs to include in a second-line regimen compared with 40% on zidovudine-based regimens (P = 0.04, OR = 3.4). Conclusions: At recognition of treatment failure, patients on tenofovir-based first-line regimens had fewer NRTI drug-resistant mutations and more active NRTI drugs available for second-line regimens. These findings can inform strategies for ART regimen sequencing to optimize long-term HIV treatment outcomes in low-resource settings. (C) 2013 Wolters Kluwer Health vertical bar Lippincott Williams & Wilkins AIDS 2013, 27: 553-561
C1 [Etiebet, Mary-Ann A.; Shepherd, James; Nowak, Rebecca G.; Charurat, Man; Chang, Harry; Abimiku, Alashle; Carr, Jean K.; Eyzaguirre, Lindsay M.; Blattner, William A.] Univ Maryland, Sch Med, Inst Human Virol, Baltimore, MD 21201 USA.
   [Ndembi, Nicaise] Inst Human Virol Nigeria, Abuja, Nigeria.
   [Ajayi, Samuel] Univ Abuja, Teaching Hosp, Gwagwalada, Nigeria.
   [Elegba, Olufunmilayo] Natl Hosp Abuja, Abuja, Federal Capital, Nigeria.
C3 University System of Maryland; University of Maryland Baltimore
RP Blattner, WA (通讯作者)，725 West Lombard St,N449, Baltimore, MD 21201 USA.
EM wblattner@ihv.umaryland.edu
FU Centers of Disease Control under the President's Emergency Plan for AIDS Relief (PEPFAR); Nigerian National AIDS/STDs Control Program; National Agency for the Control of AIDS; Pfizer Inc. [IIR GA001JZ]; NIH [2 D43 TW001041-11]; Pfizer Investigator Initiated Research [IIR GA001JZ]
CR ABIMIKU AG, 1994, AIDS RES HUM RETROV, V10, P1581, DOI 10.1089/aid.1994.10.1581
   Boulme R, 2004, 15 INT AIDS C BANGK, V0, P0
   Brenner Bluma G, 2009, HIV THERAPY, V3, P583, DOI 10.2217/hiv.09.40
   Castagna A, 2006, AIDS, V20, P795, DOI 10.1097/01.aids.0000218542.08845.b2
   Chaplin B, 2010, AIDS RES HUM RETROV, V26, P1
   Chetchotisakd P, 2007, HIV MED, V8, P529, DOI 10.1111/j.1468-1293.2007.00506.x
   Coutsinos D, 2011, PLOS ONE, V6, P0, DOI 10.1371/journal.pone.0020208
   Cozzi-Lepri A, 2009, J INFECT DIS, V200, P687, DOI 10.1086/604731
   De Luca A, 2006, J INFECT DIS, V193, P1219, DOI 10.1086/502976
   Doualla-Bell F, 2009, J INT AIDS SOC, V12, P0, DOI 10.1186/1758-2652-12-25
   Eyzaguirre L, 2007, AIDS RES HUM RETROV, V23, P331, DOI 10.1089/aid.2006.0166
   Federal Ministry of Health, 2007, NAT GUID HIV AIDS CA, V0, P0
   Federal Ministry of Health N, 2007, HIV SYPH SER PREV ST, V0, P0
   FMOH/WHO, 2003, SIT ANT DRUG US NIG, V0, P0
   Gallant JE, 2004, JAMA-J AM MED ASSOC, V292, P191, DOI 10.1001/jama.292.2.191
   Grant PM, 2010, ANTIMICROB AGENTS CH, V54, P1520, DOI 10.1128/AAC.01380-09
   GU ZX, 1994, J BIOL CHEM, V269, P28118
   Hawkins C, 2007, JAIDS-J ACQ IMM DEF, V45, P304
   Hawkins CA, 2009, JAIDS-J ACQ IMM DEF, V52, P228, DOI 10.1097/QAI.0b013e3181b06125
   Hosseinipour MC, 2009, AIDS, V23, P1127, DOI 10.1097/QAD.0b013e32832ac34e
   Johnson Victoria A, 2011, TOP ANTIVIR MED, V19, P156
   Kantor R, 2005, PLOS MED, V2, P325, DOI 10.1371/journal.pmed.0020112
   KIMURA M, 1980, J MOL EVOL, V16, P111, DOI 10.1007/BF01731581
   Kumarasamy N, 2009, CLIN INFECT DIS, V49, P306, DOI 10.1086/600044
   Laurent C, 2008, AIDS RES HUM RETROV, V24, P393, DOI 10.1089/aid.2007.0219
   Liu TF, 2006, CLIN INFECT DIS, V42, P1608, DOI 10.1086/503914
   Lole KS, 1999, J VIROL, V73, P152, DOI 10.1128/JVI.73.1.152-160.1999
   Lyagoba F, 2010, JAIDS-J ACQ IMM DEF, V55, P277, DOI 10.1097/QAI.0b013e3181ea0df8
   Marcelin AG, 2004, J MED VIROL, V72, P162, DOI 10.1002/jmv.10550
   Margot NA, 2006, ANTIMICROB AGENTS CH, V50, P4087, DOI 10.1128/AAC.00816-06
   Margot NA, 2002, AIDS, V16, P1227, DOI 10.1097/00002030-200206140-00004
   Martinez-Cajas JL, 2009, J INT AIDS SOC, V12, P0, DOI 10.1186/1758-2652-12-11
   McCutchan FE, 1999, VIROLOGY, V254, P226, DOI 10.1006/viro.1998.9505
   Miller MD, 2004, AIDS REV, V6, P22
   Miller MD, 2004, J INFECT DIS, V189, P837, DOI 10.1086/381784
   Munerato P, 2010, AIDS RES HUM RETROV, V26, P265, DOI 10.1089/aid.2009.0288
   Ndembi N, 2010, J INFECT DIS, V201, P106, DOI 10.1086/648590
   Novitsky V, 2007, AIDS RES HUM RETROV, V23, P868, DOI 10.1089/aid.2006.0298
   Parikh UM, 2006, J INFECT DIS, V194, P651, DOI 10.1086/505711
   Peeters M, 2000, AIDS RES HUM RETROV, V16, P315, DOI 10.1089/088922200309197
   Pujades-Rodríguez M, 2008, AIDS, V22, P1305, DOI 10.1097/QAD.0b013e3282fa75b9
   SAITOU N, 1987, MOL BIOL EVOL, V4, P406, DOI 10.1093/oxfordjournals.molbev.a040454
   Shepherd J, 2007, 4 IAS C HIV PATH TRE, V0, P0
   Snoeck J, 2006, ANTIMICROB AGENTS CH, V50, P694, DOI 10.1128/AAC.50.2.694-701.2006
   Sungkanuparph S, 2007, CLIN INFECT DIS, V44, P447, DOI 10.1086/510745
   Sunpath H, 2012, AIDS, V0, P0
   Valer L, 2004, AIDS, V18, P2094, DOI 10.1097/00002030-200410210-00018
   van Zyl GU, 2011, J MED VIROL, V83, P1764, DOI 10.1002/jmv.22189
   Wainberg MA, 2004, JAIDS-J ACQ IMM DEF, V37, PS36, DOI 10.1097/01.qai.0000137005.63376.6e
   Whitcomb JM, 2003, J INFECT DIS, V188, P992, DOI 10.1086/378281
   White KL, 2006, ANTIVIR THER, V11, P155
   WHO, 2010, ANTIRETROVIRAL THERAPY FOR HIV INFECTION IN ADULTS AND ADOLESCENTS: RECOMMENDATIONS FOR A PUBLIC HEALTH APPROACH, V0, P0
NR 52
TC 25
Z9 30
U1 0
U2 6
PU LIPPINCOTT WILLIAMS & WILKINS
PI PHILADELPHIA
PA TWO COMMERCE SQ, 2001 MARKET ST, PHILADELPHIA, PA 19103 USA
SN 0269-9370
EI 1473-5571
J9 AIDS
JI Aids
PD FEB 20
PY 2013
VL 27
IS 4
BP 553
EP 561
DI 10.1097/QAD.0b013e32835b0f59
PG 9
WC Immunology; Infectious Diseases; Virology
SC Immunology; Infectious Diseases; Virology
GA 094SM
UT WOS:000315284100007
PM 23079810
DA 2024-01-16
ER

PT J
AU Miceli, LA
   Teixeira, VL
   Castro, HC
   Rodrigues, CR
   Mello, JFR
   Albuquerque, MG
   Cabral, LM
   de Brito, MA
   de Souza, AMT
AF Miceli, Leonardo A.
   Teixeira, Valeria L.
   Castro, Helena C.
   Rodrigues, Carlos R.
   Mello, Juliana F. R.
   Albuquerque, Magaly G.
   Cabral, Lucio M.
   de Brito, Monique A.
   de Souza, Alessandra M. T.
TI Molecular Docking Studies of Marine Diterpenes as Inhibitors of Wild-Type and Mutants HIV-1 Reverse Transcriptase
SO MARINE DRUGS
LA English
DT Article
DE HIV-1; mutants; molecular docking; brown algae diterpenes; antiviral; reverse transcriptase
ID nonnucleoside inhibitors; dolabellane diterpene; positional adaptability; drug-resistance; design; complex; binding; discovery; emivirine; mutation
AB AIDS is a pandemic responsible for more than 35 million deaths. The emergence of resistant mutations due to drug use is the biggest cause of treatment failure. Marine organisms are sources of different molecules, some of which offer promising HIV-1 reverse transcriptase (RT) inhibitory activity, such as the diterpenes dolabelladienotriol (THD, IC50 = 16.5 mu M), (6R)-6-hydroxydichotoma-3,14-diene-1,17-dial (HDD, IC50 = 10 mu M) and (6R)-6-acetoxydichotoma-3,14-diene-1,17-dial (ADD, IC50 = 35 mu M), isolated from a brown algae of the genus Dictyota, showing low toxicity. In this work, we evaluated the structure-activity relationship (SAR) of THD, HDD and ADD as anti HIV-1 RT, using a molecular modeling approach. The analyses of stereoelectronic parameters revealed a direct relationship between activity and HOMO (Highest Occupied Molecular Orbital)-LUMO (Lowest Unoccupied Molecular Orbital) gap (E-LUMO-E-HOMO), where antiviral profile increases with larger HOMO-LUMO gap values. We also performed molecular docking studies of THD into HIV-1 RT wild-type and 12 different mutants, which showed a seahorse conformation, hydrophobic interactions and hydrogen bonds with important residues of the binding pocket. Based on in vitro experiments and docking studies, we demonstrated that mutations have little influence in positioning and interactions of THD. Following a rational drug design, we suggest a modification of THD to improve its biological activity.
C1 [Miceli, Leonardo A.; Castro, Helena C.] Univ Fed Fluminense, Lab Antibiot Biochem Educ & Mol Modeling LABiEMol, Inst Biol, BR-24210130 Niteroi, RJ, Brazil.
   [Teixeira, Valeria L.] Univ Fed Fluminense, Lab Nat Prod Marine Algae, Inst Biol, BR-24210130 Niteroi, RJ, Brazil.
   [Rodrigues, Carlos R.; Mello, Juliana F. R.; de Souza, Alessandra M. T.] Fed Univ Rio de Janeiro UFRJ, Lab Mol Modeling, Ctr Hlth Sci, Fac Pharm, BR-21941590 Rio De Janeiro, RJ, Brazil.
   [Rodrigues, Carlos R.; Mello, Juliana F. R.; de Souza, Alessandra M. T.] Fed Univ Rio de Janeiro UFRJ, QSAR ModMolQSAR, Ctr Hlth Sci, Fac Pharm, BR-21941590 Rio De Janeiro, RJ, Brazil.
   [Albuquerque, Magaly G.] Fed Univ Rio de Janeiro UFRJ, Lab Mol Modeling LabMMol, Inst Chem, BR-21949900 Rio De Janeiro, RJ, Brazil.
   [Cabral, Lucio M.] Fed Univ Rio de Janeiro UFRJ, Lab Ind Pharmaceut Technol LabTIF, Fac Pharm, Ctr Hlth Sci, BR-21941590 Rio De Janeiro, RJ, Brazil.
   [de Brito, Monique A.] Univ Fed Fluminense, Lab Computat Med Chem, Fac Pharm, BR-24241000 Niteroi, RJ, Brazil.
C3 Universidade Federal Fluminense; Universidade Federal Fluminense; Universidade Federal Fluminense
RP Castro, HC (通讯作者)，Univ Fed Fluminense, Lab Antibiot Biochem Educ & Mol Modeling LABiEMol, Inst Biol, Campus Valonguinho, BR-24210130 Niteroi, RJ, Brazil.
EM leossj@hotmail.com; valerialaneuville@gmail.com; hcastrorangel@yahoo.com.br; rangelfarmacia@gmail.com; foncor@gmail.com; magaly@iq.ufrj.br; lmcabral@pharma.ufrj.br; moniquebrito@id.uff.br; amtsouza2@yahoo.com.br
FU "Fundacao de Amparo a Pesquisa do Estado do Rio de Janeiro" (FAPERJ); "Conselho Nacional de Desenvolvimento Cientifico e Tecnologico" (CNPq); "Coordenacao de Aperfeicoamento de Pessoal de Nivel Superior" (CAPES)
CR Alakurtti S, 2006, EUR J PHARM SCI, V29, P1, DOI 10.1016/j.ejps.2006.04.006
   Almerico AM, 2008, J COMPUT AID MOL DES, V22, P287, DOI 10.1007/s10822-008-9186-7
   Ammaranond P, 2012, FUND CLIN PHARMACOL, V26, P146, DOI 10.1111/j.1472-8206.2011.01009.x
   Balunas MJ, 2005, LIFE SCI, V78, P431, DOI 10.1016/j.lfs.2005.09.012
   Barbosa JP, 2003, BIOCHEM SYST ECOL, V31, P1451, DOI 10.1016/S0305-1978(03)00120-0
   Bongiorni L, 1996, CHEM IND-LONDON, V0, P54
   Castro HC, 2006, CURR MED CHEM, V13, P313, DOI 10.2174/092986706775476089
   Cirne-Santos CC, 2006, PLANTA MED, V72, P295, DOI 10.1055/s-2005-916209
   Cirne-Santos CC, 2008, ANTIVIR RES, V77, P64, DOI 10.1016/j.antiviral.2007.08.006
   Corbett JW, 1999, ANTIMICROB AGENTS CH, V43, P2893, DOI 10.1128/AAC.43.12.2893
   Das K, 2005, PROG BIOPHYS MOL BIO, V88, P209, DOI 10.1016/j.pbiomolbio.2004.07.001
   Das K, 2004, J MED CHEM, V47, P2550, DOI 10.1021/jm030558s
   Das K, 2012, NAT STRUCT MOL BIOL, V19, P253, DOI 10.1038/nsmb.2223
   de Béthune MP, 2010, ANTIVIR RES, V85, P75, DOI 10.1016/j.antiviral.2009.09.008
   De Paula JC, 2011, REV BRAS FARMACOGN, V21, P216, DOI 10.1590/S0102-695X2011005000079
   DING JP, 1995, NAT STRUCT BIOL, V2, P407, DOI 10.1038/nsb0595-407
   El-Brollosy NR, 2002, J MED CHEM, V45, P5721, DOI 10.1021/jm020949r
   Engelman A, 2012, NAT REV MICROBIOL, V10, P279, DOI 10.1038/nrmicro2747
   Gagnon A, 2007, BIOORG MED CHEM LETT, V17, P4437, DOI 10.1016/j.bmcl.2007.06.012
   GERBER P, 1958, P SOC EXP BIOL MED, V99, P590, DOI 10.3181/00379727-99-24429
   Guex N, 1997, ELECTROPHORESIS, V18, P2714, DOI 10.1002/elps.1150181505
   Himmel DM, 2005, J MED CHEM, V48, P7582, DOI 10.1021/jm0500323
   Hopkins AL, 1999, J MED CHEM, V42, P4500, DOI 10.1021/jm990192c
   Huang HF, 1998, SCIENCE, V282, P1669, DOI 10.1126/science.282.5394.1669
   Huey R, 2007, J COMPUT CHEM, V28, P1145, DOI 10.1002/jcc.20634
   Jorgensen WL, 2006, BIOORG MED CHEM LETT, V16, P663, DOI 10.1016/j.bmcl.2005.10.038
   KOHLSTAEDT LA, 1992, SCIENCE, V256, P1783, DOI 10.1126/science.1377403
   La Regina Giuseppe, 2010, ANTIVIRAL CHEMISTRY & CHEMOTHERAPY, V20, P213, DOI 10.3851/IMP1607
   LASKOWSKI RA, 1993, J APPL CRYSTALLOGR, V26, P283, DOI 10.1107/S0021889892009944
   Lipinski Christopher A, 2004, DRUG DISCOV TODAY TECHNOL, V1, P337, DOI 10.1016/j.ddtec.2004.11.007
   Messiaen P, 2012, VIROLOGY, V426, P7, DOI 10.1016/j.virol.2012.01.002
   Morris GM, 1998, J COMPUT CHEM, V19, P1639, DOI 10.1002/(SICI)1096-987X(19981115)19:14<1639::AID-JCC10>3.0.CO;2-B
   Pata JD, 2004, P NATL ACAD SCI USA, V101, P10548, DOI 10.1073/pnas.0404151101
   Pereira HS, 2004, ANTIVIR RES, V64, P69, DOI 10.1016/j.antiviral.2004.06.006
   Ren JS, 2006, FEBS J, V273, P3850, DOI 10.1111/j.1742-4658.2006.05392.x
   Rizzo RC, 2000, J AM CHEM SOC, V122, P12898, DOI 10.1021/ja003113r
   Rodríguez-Barrios F, 2005, J AM CHEM SOC, V127, P7570, DOI 10.1021/ja042289g
   Tan JJ, 2010, DRUG DISCOV TODAY, V15, P186, DOI 10.1016/j.drudis.2010.01.004
   Wang DP, 2001, BIOORG MED CHEM LETT, V11, P2799, DOI 10.1016/S0960-894X(01)00510-8
   Wang J, 2010, VIROLOGY, V402, P228, DOI 10.1016/j.virol.2010.03.018
   Zhan P, 2013, MED RES REV, V33, PE1, DOI 10.1002/med.20241
NR 42
TC 16
Z9 17
U1 0
U2 18
PU MDPI
PI BASEL
PA ST ALBAN-ANLAGE 66, CH-4052 BASEL, SWITZERLAND
SN 1660-3397
EI 
J9 MAR DRUGS
JI Mar. Drugs
PD NOV 15
PY 2013
VL 11
IS 11
BP 4127
EP 4143
DI 10.3390/md11114127
PG 17
WC Chemistry, Medicinal; Pharmacology & Pharmacy
SC Pharmacology & Pharmacy
GA 301GS
UT WOS:000330521400001
PM 24172210
DA 2024-01-16
ER

PT J
AU Charpentier, C
   Camacho, R
   Ruelle, J
   Kaiser, R
   Eberle, J
   Gürtler, L
   Pironti, A
   Stürmer, M
   Brun-Vézinet, F
   Descamps, D
   Obermeier, M
AF Charpentier, Charlotte
   Camacho, Ricardo
   Ruelle, Jean
   Kaiser, Rolf
   Eberle, Josef
   Guertler, Lutz
   Pironti, Alejandro
   Stuermer, Martin
   Brun-Vezinet, Francoise
   Descamps, Diane
   Obermeier, Martin
TI HIV-2EU: Supporting Standardized HIV-2 Drug Resistance Interpretation in Europe
SO CLINICAL INFECTIOUS DISEASES
LA English
DT Article
DE HIV-2; drug-resistance rules; Internet tool
ID immunodeficiency-virus type-2; vitro phenotypic susceptibility; reverse-transcriptase inhibitors; in-vitro; protease inhibitors; hiv-2-infected patients; antiretroviral therapy; mutations; selection; gene
AB Considering human immunodeficiency virus type 2 (HIV-2) phenotypic data and experience from HIV type 1 and from the follow-up of HIV-2-infected patients, a panel of European experts voted on a rule set for interpretation of mutations in HIV-2 protease, reverse transcriptase, and integrase and an automated tool for HIV-2 drug resistance analyses freely available on the Internet (http://www.hiv-grade.de).
C1 [Charpentier, Charlotte; Brun-Vezinet, Francoise; Descamps, Diane] Univ Paris Diderot, Grp Hosp Bichat Claude Bernard, AP HP, Lab Virol,HUPNVS, Paris, France.
   [Camacho, Ricardo] Univ Nova Lisboa, Inst Higiene & Med Trop, Ctr Malaria & Outras Doencas Tropicais, P-1200 Lisbon, Portugal.
   [Ruelle, Jean] Catholic Univ Louvain, AIDS Reference Lab, B-1200 Brussels, Belgium.
   [Kaiser, Rolf] Univ Cologne, Inst Virol, Berlin, Germany.
   [Eberle, Josef; Guertler, Lutz] Univ Munich, Max von Pettenkofer Inst, Berlin, Germany.
   [Pironti, Alejandro; Obermeier, Martin] Med Lab Dr Berg, Berlin, Germany.
   [Stuermer, Martin] Johann Wolfgang Goethe Univ Hosp, German Natl Reference Ctr Retroviruses, Frankfurt, Germany.
C3 Assistance Publique Hopitaux Paris (APHP); Universite Paris Cite; Hopital Universitaire Bichat-Claude Bernard - APHP; Hopital Universitaire Hotel-Dieu - APHP; Hopital Universitaire Paul-Brousse - APHP; Universidade Nova de Lisboa; Institute of Hygiene & Tropical Medicine - UNL; Universite Catholique Louvain; University of Cologne; University of Munich; Goethe University Frankfurt; Goethe University Frankfurt Hospital
RP Charpentier, C (通讯作者)，Hop Bichat Claude Bernard, Virol Lab, 46 Rue Henri Huchard, F-75018 Paris, France.
EM charlotte.charpentier@bch.aphp.fr
FU European Community under the project Collaborative HIV and Anti-HIV Drug Resistance Network (CHAIN) [223131]
CR Camacho RJ, 2012, INTERVIROLOGY, V55, P179, DOI 10.1159/000332025
   Cavaco-Silva J, 2010, 8 EUR HIV DRUG RES W, V0, P0
   Charpentier C, 2011, ANTIVIR THER, V16, P937, DOI 10.3851/IMP1826
   Charpentier C, 2011, ANTIMICROB AGENTS CH, V55, P1293, DOI 10.1128/AAC.00942-10
   Charpentier C, 2010, AIDS, V24, P2753, DOI 10.1097/QAD.0b013e32833f9e36
   Colson P, 2005, J MED VIROL, V75, P381, DOI 10.1002/jmv.20296
   Colson P, 2004, J CLIN MICROBIOL, V42, P570, DOI 10.1128/JCM.42.2.570-577.2004
   Damond F, 2005, ANTIVIR THER, V10, P861
   Damond F, 2004, ANTIVIR THER, V9, P635
   Desbois D, 2008, ANTIMICROB AGENTS CH, V52, P1545, DOI 10.1128/AAC.01284-07
   Descamps D, 2004, J MED VIROL, V74, P197, DOI 10.1002/jmv.20174
   Gottlieb GS, 2009, CLIN INFECT DIS, V48, P476, DOI 10.1086/596504
   Jallow S, 2006, AIDS, V20, P1455, DOI 10.1097/01.aids.0000233582.64467.8e
   Ntemgwa M, 2007, ANTIMICROB AGENTS CH, V51, P604, DOI 10.1128/AAC.00870-06
   Ntemgwa ML, 2009, ANTIMICROB AGENTS CH, V53, P3611, DOI 10.1128/AAC.00154-09
   Obermeier M, 2012, INTERVIROLOGY, V55, P102, DOI 10.1159/000331999
   Poveda E, 2005, AIDS REV, V7, P139
   Raugi D, 2012, 19 C RETR OPP INF SE, V0, P0
   Ren J, 2002, P NATL ACAD SCI USA, V99, P14410, DOI 10.1073/pnas.222366699
   Rodés B, 2006, J ANTIMICROB CHEMOTH, V57, P709, DOI 10.1093/jac/dkl034
   Rodés B, 2000, J CLIN MICROBIOL, V38, P1370
   Roquebert B, 2008, J ANTIMICROB CHEMOTH, V62, P914, DOI 10.1093/jac/dkn335
   Roquebert B, 2008, AIDS, V22, P2045, DOI 10.1097/QAD.0b013e32830f4c7d
   Ruelle J, 2008, BMC INFECT DIS, V8, P0, DOI 10.1186/1471-2334-8-21
   Smith RA, 2011, AIDS, V25, P2235, DOI 10.1097/QAD.0b013e32834d8e52
   Smith RA, 2009, J INFECT DIS, V199, P1323, DOI 10.1086/597802
   Thiébaut R, 2011, AIDS, V25, P865, DOI 10.1097/QAD.0b013e328344892e
   Witvrouw M, 2004, ANTIVIR THER, V9, P57
NR 28
TC 28
Z9 29
U1 0
U2 6
PU OXFORD UNIV PRESS INC
PI CARY
PA JOURNALS DEPT, 2001 EVANS RD, CARY, NC 27513 USA
SN 1058-4838
EI 
J9 CLIN INFECT DIS
JI Clin. Infect. Dis.
PD JUN 1
PY 2013
VL 56
IS 11
BP 1654
EP 1658
DI 10.1093/cid/cit104
PG 5
WC Immunology; Infectious Diseases; Microbiology
SC Immunology; Infectious Diseases; Microbiology
GA 140GB
UT WOS:000318641300022
PM 23429380
DA 2024-01-16
ER

PT J
AU Dapp, MJ
   Heineman, RH
   Mansky, LM
AF Dapp, Michael J.
   Heineman, Richard H.
   Mansky, Louis M.
TI Interrelationship between HIV-1 Fitness and Mutation Rate
SO JOURNAL OF MOLECULAR BIOLOGY
LA English
DT Article
DE retrovirus; lentivirus; evolution; mutation; fitness
ID immunodeficiency-virus type-1; resistant reverse-transcriptase; dynamics in-vivo; escherichia-coli; dna-synthesis; lethal mutagenesis; replication fidelity; rna virus; polymerase fidelity; disease progression
AB Differences in replication fidelity, as well as mutator and antimutator strains, suggest that virus mutation rates are heritable and prone to natural selection. Human immunodeficiency virus type 1 (HIV-1) has many distinct advantages for the study of mutation rate optimization given the wealth of structural and biochemical data on HIV-1 reverse transcriptase (RT) and mutants. In this study, we conducted parallel analyses of mutation rate and viral fitness. In particular, a panel of 10 RT mutants-most having drug resistance phenotypes-was analyzed for their effects on viral fidelity and fitness. Fidelity differences were measured using single-cycle vector assays, while fitness differences were identified using ex vivo head-to-head competition assays. As anticipated, virus mutants possessing either higher or lower fidelity had a corresponding loss in fitness. While the virus panel was not chosen randomly, it is interesting that it included more viruses possessing a mutator phenotype rather than viruses possessing an antimutator phenotype. These observations provide the first description of an interrelationship between HIV-1 fitness and mutation rate and support the conclusion that nnutator and antimutator phenotypes correlate with reduced viral fitness. In addition, the findings here help support a model in which fidelity comes at a cost of replication kinetics and may help explain why retroviruses like HIV-1 and RNA viruses maintain replication fidelity near the extinction threshold. (C) 2012 Elsevier Ltd. All rights reserved.
C1 [Dapp, Michael J.; Heineman, Richard H.; Mansky, Louis M.] Univ Minnesota, Inst Mol Virol, Acad Hlth Ctr, Minneapolis, MN 55455 USA.
   [Heineman, Richard H.; Mansky, Louis M.] Univ Minnesota, Sch Dent, Minnesota Craniofacial Res Training Program, Dept Diagnost & Biol Sci, Minneapolis, MN 55455 USA.
   [Dapp, Michael J.; Mansky, Louis M.] Univ Minnesota, Acad Hlth Ctr, Ctr Drug Design, Minneapolis, MN 55455 USA.
   [Dapp, Michael J.; Mansky, Louis M.] Univ Minnesota, Sch Med, Pharmacol Grad Program, Minneapolis, MN 55455 USA.
   [Mansky, Louis M.] Univ Minnesota, Sch Med, Dept Microbiol, Minneapolis, MN 55455 USA.
C3 University of Minnesota System; University of Minnesota Twin Cities; University of Minnesota System; University of Minnesota Twin Cities; University of Minnesota System; University of Minnesota Twin Cities; University of Minnesota System; University of Minnesota Twin Cities; University of Minnesota System; University of Minnesota Twin Cities
RP Mansky, LM (通讯作者)，Univ Minnesota, Inst Mol Virol, 18-242 Moos Tower,515 Delaware St Southeast, Minneapolis, MN 55455 USA.
EM mansky@umn.edu
FU NIH [R01 GM56615, T32DA007097, T32DE007288]
CR Abraha Awet, 2005, METHODS MOL BIOL, V304, P355
   Abram ME, 2010, J VIROL, V84, P9864, DOI 10.1128/JVI.00915-10
   Anastassopoulou CG, 2007, PLOS PATHOG, V3, P720, DOI 10.1371/journal.ppat.0030079
   Anderson JP, 2004, ANNU REV MICROBIOL, V58, P183, DOI 10.1146/annurev.micro.58.030603.123649
   Back NKT, 1997, ANTIMICROB AGENTS CH, V41, P2484, DOI 10.1128/AAC.41.11.2484
   Back NKT, 1996, EMBO J, V15, P4040, DOI 10.1002/j.1460-2075.1996.tb00777.x
   Ball SC, 2003, J VIROL, V77, P1021, DOI 10.1128/JVI.77.2.1021-1038.2003
   Berkhout B, 1999, J BIOMED SCI, V6, P298, DOI 10.1007/BF02253518
   Berman HM, 2000, NUCLEIC ACIDS RES, V28, P235, DOI 10.1093/nar/28.1.235
   BESSMAN MJ, 1974, J MOL BIOL, V88, P409, DOI 10.1016/0022-2836(74)90491-4
   Bull JJ, 2007, J VIROL, V81, P2930, DOI 10.1128/JVI.01624-06
   Cases-González CE, 2000, J BIOL CHEM, V275, P19759, DOI 10.1074/jbc.M910361199
   CHAO L, 1983, EVOLUTION, V37, P125, DOI 10.1111/j.1558-5646.1983.tb05521.x
   Chen RX, 2005, J VIROL, V79, P12045, DOI 10.1128/JVI.79.18.12045-12057.2005
   Clouser CL, 2010, J VIROL, V84, P9301, DOI 10.1128/JVI.01006-10
   COFFIN JM, 1995, SCIENCE, V267, P483, DOI 10.1126/science.7824947
   Cooper TF, 2010, BMC EVOL BIOL, V10, P0, DOI 10.1186/1471-2148-10-11
   Crotty S, 2001, P NATL ACAD SCI USA, V98, P6895, DOI 10.1073/pnas.111085598
   Dapp MJ, 2012, J MOL BIOL, V419, P158, DOI 10.1016/j.jmb.2012.03.003
   Dapp MJ, 2009, J VIROL, V83, P11950, DOI 10.1128/JVI.01406-09
   Dawson KJ, 1998, J THEOR BIOL, V194, P143, DOI 10.1006/jtbi.1998.0752
   Denamur E, 2006, MOL MICROBIOL, V60, P820, DOI 10.1111/j.1365-2958.2006.05150.x
   Deval J, 2004, J BIOL CHEM, V279, P25489, DOI 10.1074/jbc.M313534200
   Deval J, 2004, J BIOL CHEM, V279, P509, DOI 10.1074/jbc.M308806200
   Diamond TL, 2004, J BIOL CHEM, V279, P51545, DOI 10.1074/jbc.M408573200
   Drake JW, 1999, P NATL ACAD SCI USA, V96, P13910, DOI 10.1073/pnas.96.24.13910
   Drake JW, 1998, GENETICS, V148, P1667
   DRAKE JW, 1969, NATURE, V221, P1132, DOI 10.1038/2211132a0
   DRAKE JW, 1991, P NATL ACAD SCI USA, V88, P7160, DOI 10.1073/pnas.88.16.7160
   Elena SF, 2005, J VIROL, V79, P11555, DOI 10.1128/JVI.79.18.11555-11558.2005
   Feng JY, 1999, BIOCHEMISTRY-US, V38, P9440, DOI 10.1021/bi990709m
   Fisher RAS, 1999, THE GENETICAL THEORY OF NATURAL SELECTION: A COMPLETE VARIORUM EDITION, V0, P0
   Funchain P, 2000, GENETICS, V154, P959
   Furió V, 2005, P NATL ACAD SCI USA, V102, P10233, DOI 10.1073/pnas.0501062102
   Furio V, 2007, P ROY SOC B-BIOL SCI, V274, P225, DOI 10.1098/rspb.2006.3732
   Gao L, 2008, J BIOL CHEM, V283, P9196, DOI 10.1074/jbc.M710148200
   Garforth SJ, 2010, J MOL BIOL, V401, P33, DOI 10.1016/j.jmb.2010.06.001
   Gerrish PJ, 2007, P NATL ACAD SCI USA, V104, P6266, DOI 10.1073/pnas.0607280104
   Gervaix A, 1997, P NATL ACAD SCI USA, V94, P4653, DOI 10.1073/pnas.94.9.4653
   GIBSON TC, 1970, SCIENCE, V169, P686, DOI 10.1126/science.169.3946.686
   Giraud A, 2001, SCIENCE, V291, P2606, DOI 10.1126/science.1056421
   GOODMAN MF, 1974, J MOL BIOL, V88, P423, DOI 10.1016/0022-2836(74)90492-6
   Graci JD, 2008, FUTURE VIROL, V3, P553, DOI 10.2217/17460794.3.6.553
   GROSS MD, 1981, MUTAT RES, V91, P107, DOI 10.1016/0165-7992(81)90081-6
   Gutiérrez-Rivas M, 2001, NUCLEIC ACIDS RES, V29, P4963, DOI 10.1093/nar/29.24.4963
   Harris KS, 2005, ANTIVIR RES, V67, P1, DOI 10.1016/j.antiviral.2005.03.004
   Harris RS, 2003, CELL, V113, P803, DOI 10.1016/S0092-8674(03)00423-9
   HE JL, 1995, J VIROL, V69, P6705, DOI 10.1128/JVI.69.11.6705-6711.1995
   HOPFIELD JJ, 1974, P NATL ACAD SCI USA, V71, P4135, DOI 10.1073/pnas.71.10.4135
   Horst JP, 1999, TRENDS MICROBIOL, V7, P29, DOI 10.1016/S0966-842X(98)01424-3
   Huang HF, 1998, SCIENCE, V282, P1669, DOI 10.1126/science.282.5394.1669
   Jamburuthugoda VK, 2008, J BIOL CHEM, V283, P9206, DOI 10.1074/jbc.M710149200
   Johnson T, 1999, GENETICS, V151, P1621
   Keulen W, 1999, AIDS, V13, P1343, DOI 10.1097/00002030-199907300-00011
   KIMURA M, 1967, GENET RES, V9, P23, DOI 10.1017/S0016672300010284
   Korneeva VS, 2007, J BIOL CHEM, V282, P16135, DOI 10.1074/jbc.M610090200
   LeClerc JE, 1996, SCIENCE, V274, P1208, DOI 10.1126/science.274.5290.1208
   Lee CH, 1997, J VIROL, V71, P3636, DOI 10.1128/JVI.71.5.3636-3640.1997
   Lee HY, 2008, PLOS COMPUT BIOL, V4, P0, DOI 10.1371/journal.pcbi.1000240
   LEIGH EG, 1970, AM NAT, V104, P301, DOI 10.1086/282663
   Liu Y, 2007, J VIROL, V81, P12179, DOI 10.1128/JVI.01277-07
   Loeb LA, 1999, P NATL ACAD SCI USA, V96, P1492, DOI 10.1073/pnas.96.4.1492
   Loh E, 2010, P NATL ACAD SCI USA, V107, P1154, DOI 10.1073/pnas.0912451107
   Lynch M, 2006, MOL BIOL EVOL, V23, P450, DOI 10.1093/molbev/msj050
   Mansky LM, 2000, J VIROL, V74, P9532, DOI 10.1128/JVI.74.20.9532-9539.2000
   MANSKY LM, 1995, J VIROL, V69, P5087, DOI 10.1128/JVI.69.8.5087-5094.1995
   Mansky LM, 1998, J GEN VIROL, V79, P1337, DOI 10.1099/0022-1317-79-6-1337
   Mansky LM, 2003, J VIROL, V77, P2071, DOI 10.1128/JVI.77.3.2071-2080.2003
   Mansky LM, 2002, DRUG RESIST UPDATE, V5, P219, DOI 10.1016/S1368-7646(02)00118-8
   Mansky LM, 2002, J VIROL, V76, P9253, DOI 10.1128/JVI.76.18.9253-9259.2002
   MartinHernandez AM, 1996, EMBO J, V15, P4434, DOI 10.1002/j.1460-2075.1996.tb00816.x
   MartinHernandez AM, 1997, NUCLEIC ACIDS RES, V25, P1383, DOI 10.1093/nar/25.7.1383
   Matic I, 1997, SCIENCE, V277, P1833, DOI 10.1126/science.277.5333.1833
   Moreland JL, 2005, BMC BIOINFORMATICS, V6, P0, DOI 10.1186/1471-2105-6-21
   Notley-McRobb L, 2002, GENETICS, V162, P1055
   NOWAK MA, 1991, SCIENCE, V254, P963, DOI 10.1126/science.1683006
   Orr HA, 2000, GENETICS, V155, P961
   Pal C, 2007, NATURE, V450, P1079, DOI 10.1038/nature06350
   Pandey VN, 1996, BIOCHEMISTRY-US, V35, P2168, DOI 10.1021/bi9516642
   Perelson AS, 1996, SCIENCE, V271, P1582, DOI 10.1126/science.271.5255.1582
   Pfeiffer JK, 2005, PLOS PATHOG, V1, P102, DOI 10.1371/journal.ppat.0010011
   Rezende LF, 1998, NUCLEIC ACIDS RES, V26, P3066, DOI 10.1093/nar/26.12.3066
   Rouzine IM, 2008, THEOR POPUL BIOL, V73, P24, DOI 10.1016/j.tpb.2007.10.004
   Sanjuán R, 2010, J VIROL, V84, P9733, DOI 10.1128/JVI.00694-10
   SHEPPARD HW, 1993, AIDS, V7, P1159, DOI 10.1097/00002030-199309000-00002
   Smith RA, 2005, VIRUS RES, V107, P215, DOI 10.1016/j.virusres.2004.11.011
   Sniegowski PD, 2000, BIOESSAYS, V22, P1057, DOI 10.1002/1521-1878(200012)22:12&lt;1057::AID-BIES3&gt;3.0.CO;2-W
   Sniegowski PD, 1997, NATURE, V387, P703, DOI 10.1038/42701
   SUAREZ P, 1992, J VIROL, V66, P2491
   Tenaillon O, 1999, GENETICS, V152, P485
   Troyer RM, 2005, J VIROL, V79, P9006, DOI 10.1128/JVI.79.14.9006-9018.2005
   Tsimring LS, 1996, PHYS REV LETT, V76, P4440, DOI 10.1103/PhysRevLett.76.4440
   Vignuzzi M, 2008, NAT MED, V14, P154, DOI 10.1038/nm1726
   Wainberg MA, 1996, SCIENCE, V271, P1282, DOI 10.1126/science.271.5253.1282
   Wainberg Mark A, 1997, LEUKEMIA (BASINGSTOKE), V11, P85
   Weiss KK, 2004, BIOCHEMISTRY-US, V43, P4490, DOI 10.1021/bi035258r
   Williamson S, 2003, MOL BIOL EVOL, V20, P1318, DOI 10.1093/molbev/msg144
   Yu Q, 2004, NAT STRUCT MOL BIOL, V11, P435, DOI 10.1038/nsmb758
NR 98
TC 31
Z9 40
U1 1
U2 30
PU ACADEMIC PRESS LTD- ELSEVIER SCIENCE LTD
PI LONDON
PA 24-28 OVAL RD, LONDON NW1 7DX, ENGLAND
SN 0022-2836
EI 1089-8638
J9 J MOL BIOL
JI J. Mol. Biol.
PD JAN 9
PY 2013
VL 425
IS 1
BP 41
EP 53
DI 10.1016/j.jmb.2012.10.009
PG 13
WC Biochemistry & Molecular Biology
SC Biochemistry & Molecular Biology
GA 094ZN
UT WOS:000315304400005
PM 23084856
DA 2024-01-16
ER

PT J
AU Bartolini, B
   Giombini, E
   Zaccaro, P
   Selleri, M
   Rozera, G
   Abbate, I
   Comandini, UV
   Ippolito, G
   Solmone, M
   Capobianchi, MR
AF Bartolini, Barbara
   Giombini, Emanuela
   Zaccaro, Paola
   Selleri, Marina
   Rozera, Gabriella
   Abbate, Isabella
   Comandini, Ubaldo Visco
   Ippolito, Giuseppe
   Solmone, Mariacarmela
   Capobianchi, Maria R.
TI Extent of HCV NS3 protease variability and resistance-associated mutations assessed by next generation sequencing in HCV monoinfected and HIV/HCV coinfected patients
SO VIRUS RESEARCH
LA English
DT Article
DE NS3 protease; Resistance-associated mutations; DAA; UDPS; HIV/HCV coinfected patients
ID direct-acting antivirals; hepatitis-c; polymerase inhibitors; variants
AB HCV quasispecies variability represents the background for the selection of mutations and for the development of drug resistance. Natural aminoacid changes in NS3, associated with reduced protease inhibitor susceptibility, have been observed in treatment-naive patients. Massively parallel sequencing has been used to analyze NS3 quasispecies in patients infected with HCV genotype 1, naive to anti-HCV treatment, with/without HIV-coinfection, to establish the genetic heterogeneity and the presence of amino acid substitutions at positions responsible for drug resistance. Genomes carrying substitutions represented either predominant or minority components of viral quasispecies, and were observed in 85.7% of patients. Multiple substitutions, frequently associated on the same haplotype, were observed in 46.4% of patients. High resistance combinations were not detected, neither on the same genome, nor in the whole quasispecies. Heterogeneity of HCV NS3 was lower in HIV-coinfected as compared to HCV-monoinfected patients, but factors underlying this difference remain to be established. Although the relevance of naturally occurring mutations with respect of resistance development and probability of success of direct acting antivirals is questioned, UDPS may be beneficial to help understanding viral dynamics, providing high resolution view of viral diversity. (C) 2013 Elsevier B.V. All rights reserved.
C1 [Bartolini, Barbara; Giombini, Emanuela; Zaccaro, Paola; Selleri, Marina; Rozera, Gabriella; Abbate, Isabella; Comandini, Ubaldo Visco; Ippolito, Giuseppe; Solmone, Mariacarmela; Capobianchi, Maria R.] L Spallanzani Natl Inst Infect Dis, I-00149 Rome, Italy.
C3 IRCCS Lazzaro Spallanzani
RP Capobianchi, MR (通讯作者)，L Spallanzani Natl Inst Infect Dis, Virol Lab, Via Portuense 292, I-00149 Rome, Italy.
EM maria.capobianchi@inmi.it
FU Italian Ministry of Health, Ricerca Corrente
CR Abbate I, 2011, AIDS, V25, P611, DOI 10.1097/QAD.0b013e328343489e
   Adiwijaya BS, 2010, PLOS COMPUT BIOL, V6, P0, DOI 10.1371/journal.pcbi.1000745
   Alves R, 2013, J VIRAL HEPATITIS, V20, P414, DOI 10.1111/jvh.12051
   Bartels DJ, 2013, J VIROL, V87, P1544, DOI 10.1128/JVI.02294-12
   Cento V, 2012, PLOS ONE, V7, P0, DOI 10.1371/journal.pone.0039652
   De Meyer S, 2012, HEPATOLOGY, V56, P2106, DOI 10.1002/hep.25962
   Halfon P, 2012, LIVER INT, V32, P79, DOI 10.1111/j.1478-3231.2011.02716.x
   Kuntzen T, 2008, HEPATOLOGY, V48, P1769, DOI 10.1002/hep.22549
   Morsica G, 2009, JAIDS-J ACQ IMM DEF, V51, P106, DOI 10.1097/QAI.0b013e3181a02fda
   Newman RM, 2013, J INFECT DIS, V208, P17, DOI 10.1093/infdis/jis679
   Paolucci S, 2012, VIROL J, V9, P0, DOI 10.1186/1743-422X-9-245
   Rong L, 2010, SCI TRANSL MED, V2, P1
   Vicenti I, 2012, J ANTIMICROB CHEMOTH, V67, P984, DOI 10.1093/jac/dkr581
   Wyles David L, 2012, TOP ANTIVIR MED, V20, P139
   Yang WG, 2008, ANTIMICROB AGENTS CH, V52, P2043, DOI 10.1128/AAC.01548-07
NR 15
TC 18
Z9 18
U1 0
U2 9
PU ELSEVIER SCIENCE BV
PI AMSTERDAM
PA PO BOX 211, 1000 AE AMSTERDAM, NETHERLANDS
SN 0168-1702
EI 1872-7492
J9 VIRUS RES
JI Virus Res.
PD NOV 6
PY 2013
VL 177
IS 2
BP 205
EP 208
DI 10.1016/j.virusres.2013.08.001
PG 4
WC Virology
SC Virology
GA 272ET
UT WOS:000328443800012
PM 23954579
DA 2024-01-16
ER

PT J
AU Varghese, V
   Mitsuya, Y
   Fessel, WJ
   Liu, TF
   Melikian, GL
   Katzenstein, DA
   Schiffer, CA
   Holmes, SP
   Shafer, RW
AF Varghese, Vici
   Mitsuya, Yumi
   Fessel, W. Jeffrey
   Liu, Tommy F.
   Melikian, George L.
   Katzenstein, David A.
   Schiffer, Celia A.
   Holmes, Susan P.
   Shafer, Robert W.
TI Prototypical Recombinant Multi-Protease-Inhibitor-Resistant Infectious Molecular Clones of Human Immunodeficiency Virus Type 1
SO ANTIMICROBIAL AGENTS AND CHEMOTHERAPY
LA English
DT Article
ID hiv-1 protease; drug-resistance; mutation patterns; susceptibility; sensitivity; variants
AB The many genetic manifestations of HIV-1 protease inhibitor (PI) resistance present challenges to research into the mechanisms of PI resistance and the assessment of new PIs. To address these challenges, we created a panel of recombinant multi-PI-resistant infectious molecular clones designed to represent the spectrum of clinically relevant multi-PI-resistant viruses. To assess the representativeness of this panel, we examined the sequences of the panel's viruses in the context of a correlation network of PI resistance amino acid substitutions in sequences from more than 10,000 patients. The panel of recombinant infectious molecular clones comprised 29 of 41 study-defined PI resistance amino acid substitutions and 23 of the 27 tightest amino acid substitution clusters. Based on their phenotypic properties, the clones were classified into four groups with increasing cross-resistance to the PIs most commonly used for salvage therapy: lopinavir (LPV), tipranavir (TPV), and darunavir (DRV). The panel of recombinant infectious molecular clones has been made available without restriction through the NIH AIDS Research and Reference Reagent Program. The public availability of the panel makes it possible to compare the inhibitory activities of different PIs with one another. The diversity of the panel and the high-level PI resistance of its clones suggest that investigational PIs active against the clones in this panel will retain antiviral activity against most if not all clinically relevant PI-resistant viruses.
C1 [Varghese, Vici; Mitsuya, Yumi; Liu, Tommy F.; Melikian, George L.; Katzenstein, David A.; Shafer, Robert W.] Stanford Univ, Dept Med, Div Infect Dis, Stanford, CA 94305 USA.
   [Fessel, W. Jeffrey] Kaiser Permanente Med Care Program Northern Calif, San Francisco, CA USA.
   [Schiffer, Celia A.] Univ Massachusetts, Dept Biochem & Mol Pharmacol, Worcester, MA 01605 USA.
   [Holmes, Susan P.] Stanford Univ, Dept Stat, Stanford, CA 94305 USA.
C3 Stanford University; Kaiser Permanente; University of Massachusetts System; University of Massachusetts Worcester; Stanford University
RP Shafer, RW (通讯作者)，Stanford Univ, Dept Med, Div Infect Dis, Stanford, CA 94305 USA.
EM rshafer@stanford.edu
FU [AI068581];  [AI46148]
CR Agniswamy J, 2012, BIOCHEMISTRY-US, V51, P2819, DOI 10.1021/bi2018317
   Ali A, 2010, VIRUSES-BASEL, V2, P2509, DOI 10.3390/v2112509
   Babrzadeh F, 2013, J ANTIMICROB CHEMOTH, V68, P414, DOI 10.1093/jac/dks409
   Baxter JD, 2006, J VIROL, V80, P10794, DOI 10.1128/JVI.00712-06
   Bethell R, 2012, AIDS RES HUM RETROV, V28, P819, DOI 10.1089/aid.2011.0242
   Ceccherini-Silberstein F, 2004, AIDS, V18, PF11, DOI 10.1097/01.aids.0000131394.76221.02
   CONDRA JH, 1995, NATURE, V374, P569, DOI 10.1038/374569a0
   Csardi G, 2006, INT. J., V0, P0
   Doherty KM, 2011, BMC BIOINFORMATICS, V12, P0, DOI 10.1186/1471-2105-12-477
   Fun A, 2012, RETROVIROLOGY, V9, P0, DOI 10.1186/1742-4690-9-63
   Hong L, 2000, PROTEIN SCI, V9, P1898, DOI 10.1110/ps.9.10.1898
   Imamichi T, 2000, J VIROL, V74, P10958, DOI 10.1128/JVI.74.23.10958-10964.2000
   JACOBSEN H, 1995, VIROLOGY, V206, P527, DOI 10.1016/S0042-6822(95)80069-7
   King NM, 2004, CHEM BIOL, V11, P1333, DOI 10.1016/j.chembiol.2004.08.010
   Louis JM, 2011, BIOCHEMISTRY-US, V50, P4786, DOI 10.1021/bi200033z
   Mitsuya Y, 2006, AIDS RES HUM RETROV, V22, P1300, DOI 10.1089/aid.2006.22.1300
   Nijhuis M, 2009, J INFECT DIS, V200, P698, DOI 10.1086/605329
   Özen A, 2011, J MOL BIOL, V410, P726, DOI 10.1016/j.jmb.2011.03.053
   OTTO MJ, 1993, P NATL ACAD SCI USA, V90, P7543, DOI 10.1073/pnas.90.16.7543
   Petropoulos CJ, 2000, ANTIMICROB AGENTS CH, V44, P920, DOI 10.1128/AAC.44.4.920-928.2000
   Rhee SY, 2010, ANTIMICROB AGENTS CH, V54, P4253, DOI 10.1128/AAC.00574-10
   Rhee SY, 2003, NUCLEIC ACIDS RES, V31, P298, DOI 10.1093/nar/gkg100
   Sasková KG, 2009, J VIROL, V83, P8810, DOI 10.1128/JVI.00451-09
   Wiesmann F, 2011, AIDS RES THER, V8, P0, DOI 10.1186/1742-6405-8-7
   Wu TD, 2003, J VIROL, V77, P4836, DOI 10.1128/JVI.77.8.4836-4847.2003
   Young TP, 2010, ANTIMICROB AGENTS CH, V54, P4903, DOI 10.1128/AAC.00906-10
NR 26
TC 20
Z9 20
U1 0
U2 1
PU AMER SOC MICROBIOLOGY
PI WASHINGTON
PA 1752 N ST NW, WASHINGTON, DC 20036-2904 USA
SN 0066-4804
EI 1098-6596
J9 ANTIMICROB AGENTS CH
JI Antimicrob. Agents Chemother.
PD SEP 15
PY 2013
VL 57
IS 9
BP 4290
EP 4299
DI 10.1128/AAC.00614-13
PG 10
WC Microbiology; Pharmacology & Pharmacy
SC Microbiology; Pharmacology & Pharmacy
GA 203IL
UT WOS:000323285500025
PM 23796938
DA 2024-01-16
ER

PT J
AU Castro, H
   Pillay, D
   Cane, P
   Asboe, D
   Cambiano, V
   Phillips, A
   Dunn, DT
AF Castro, Hannah
   Pillay, Deenan
   Cane, Patricia
   Asboe, David
   Cambiano, Valentina
   Phillips, Andrew
   Dunn, David T.
TI Persistence of HIV-1 Transmitted Drug Resistance Mutations
SO JOURNAL OF INFECTIOUS DISEASES
LA English
DT Article
DE persistence; transmitted; HIV-1; resistance; mutations
ID immunodeficiency-virus type-1; variants; therapy; fitness; absence
AB There are few data on the persistence of individual human immunodeficiency virus type 1 (HIV-1) transmitted drug resistance (TDR) mutations in the absence of selective drug pressure. We studied 313 patients in whom TDR mutations were detected at their first resistance test and who had a subsequent test performed while ART-naive. The rate at which mutations became undetectable was estimated using exponential regression accounting for interval censoring. Most thymidine analogue mutations (TAMs) and T215 revertants (but not T215F/Y) were found to be highly stable, with NNRTI and PI mutations being relatively less persistent. Our estimates are important for informing HIV transmission models.
C1 [Castro, Hannah; Dunn, David T.] MRC, Clin Trials Unit, London WC2B 6NH, England.
   [Pillay, Deenan] UCL, Div Infect & Immun, London, England.
   [Cane, Patricia] Publ Hlth England, Virus Reference Dept, London, England.
   [Asboe, David] Chelsea & Westminster Hosp, Directorate HIV Med & Sexual Hlth, London, England.
   [Cambiano, Valentina; Phillips, Andrew] UCL, Res Dept Infect & Populat Hlth, London, England.
C3 Medical Research Council Clinical Trials Unit; University of London; University College London; Public Health England; Imperial College London; University of London; University College London
RP Castro, H (通讯作者)，MRC, Clin Trials Unit, Aviat House,125 Kingsway, London WC2B 6NH, England.
EM h.castro@ctu.mrc.ac.uk
FU UK Medical Research Council [G0900274]; European Community's 7th framework programme under the Collaborative HIV and Anti-HIV Drug Resistance Network (CHAIN) [223131]; Medical Research Council [MR/K006584/1, MC_UU_12023/15, G0900274] Funding Source: researchfish; MRC [MC_UU_12023/15, G0900274] Funding Source: UKRI
CR Barbour JD, 2004, AIDS, V18, P1683, DOI 10.1097/01.aids.0000131391.91468.ff
   Bennett DE, 2009, PLOS ONE, V4, P0, DOI 10.1371/journal.pone.0004724
   Bezemer D, 2006, ANTIVIR THER, V11, P173
   Burns S, 2007, AIDS, V21, P1035, DOI 10.1097/QAD.0b013e3280b07761
   Cong ME, 2007, J VIROL, V81, P3037, DOI 10.1128/JVI.02712-06
   Jain V, 2011, J INFECT DIS, V203, P1174, DOI 10.1093/infdis/jiq167
   Little SJ, 2008, J VIROL, V82, P5510, DOI 10.1128/JVI.02579-07
   Martinez-Picado J, 1999, J VIROL, V73, P3744, DOI 10.1128/JVI.73.5.3744-3752.1999
   Phillips AN, 2011, AIDS, V25, P843, DOI 10.1097/QAD.0b013e328344037a
   Pingen M, 2011, J ANTIMICROB CHEMOTH, V66, P1467, DOI 10.1093/jac/dkr157
   van Maarseveen NM, 2007, J INFECT DIS, V195, P399, DOI 10.1086/510533
   Varghese V, 2009, JAIDS-J ACQ IMM DEF, V52, P309, DOI 10.1097/QAI.0b013e3181bca669
   Wagner BG, 2012, SCI REP, V2, P1
   Wittkop L, 2011, LANCET INFECT DIS, V11, P363, DOI 10.1016/S1473-3099(11)70032-9
   Yerly S, 1998, J VIROL, V72, P3520, DOI 10.1128/JVI.72.5.3520-3523.1998
NR 15
TC 83
Z9 88
U1 2
U2 22
PU OXFORD UNIV PRESS INC
PI CARY
PA JOURNALS DEPT, 2001 EVANS RD, CARY, NC 27513 USA
SN 0022-1899
EI 1537-6613
J9 J INFECT DIS
JI J. Infect. Dis.
PD NOV 1
PY 2013
VL 208
IS 9
BP 1459
EP 1463
DI 10.1093/infdis/jit345
PG 5
WC Immunology; Infectious Diseases; Microbiology
SC Immunology; Infectious Diseases; Microbiology
GA 244HD
UT WOS:000326377500017
PM 23904291
DA 2024-01-16
ER

PT J
AU Díez-Fuertes, F
   Delgado, E
   Vega, Y
   Fernández-García, A
   Cuevas, MT
   Pinilla, M
   García, V
   Pérez-Alvarez, L
   Thomson, MM
AF Diez-Fuertes, Francisco
   Delgado, Elena
   Vega, Yolanda
   Fernandez-Garcia, Aurora
   Teresa Cuevas, Maria
   Pinilla, Milagros
   Garcia, Valentina
   Perez-Alvarez, Lucia
   Thomson, Michael M.
TI Improvement of HIV-1 coreceptor tropism prediction by employing selected nucleotide positions of the <i>env</i> gene in a Bayesian network classifier
SO JOURNAL OF ANTIMICROBIAL CHEMOTHERAPY
LA English
DT Article
DE Bayesian classifier; maraviroc; wrapper
ID human-immunodeficiency-virus; gp120 envelope glycoprotein; drug-resistance mutations; v3 loop; virological response; genotypic prediction; experienced patients; phenotypic assay; in-vitro; type-1
AB This study aimed to develop a genotypic method to predict HIV-1 coreceptor usage by employing the nucleotide sequence of the env gene in a tree-augmented naive Bayes (TAN) classifier, and to evaluate its accuracy in prediction compared with other available tools. A wrapper data-mining strategy interleaved with a TAN algorithm was employed to evaluate the predictor value of every single-nucleotide position throughout the HIV-1 env gene. Based on these results, different nucleotide positions were selected to develop a TAN classifier, which was employed to predict the coreceptor tropism of all the full-length env gene sequences with information on coreceptor tropism currently available at the Los Alamos HIV Sequence Database. Employing 26 nucleotide positions in the TAN classifier, an accuracy of 95.6, a specificity (identification of CCR5-tropic viruses) of 99.4 and a sensitivity (identification of CXCR4/dual-tropic viruses) of 80.5 were achieved for the in silico cross-validation. Compared with the phenotypic determination of coreceptor usage, the TAN algorithm achieved more accurate predictions than WebPSSM and Geno2pheno [coreceptor] (P0.05). The use of the methodology presented in this work constitutes a robust strategy to identify genetic patterns throughout the HIV-1 env gene differently present in CCR5-tropic and CXCR4/dual-tropic viruses. Moreover, the TAN classifier can be used as a genotypic tool to predict the coreceptor usage of HIV-1 isolates reaching more accurate predictions than with other widely used genotypic tools. The use of this algorithm could improve the correct prescribing of CCR5 antagonist drugs to HIV-1-infected patients.
C1 [Diez-Fuertes, Francisco; Delgado, Elena; Vega, Yolanda; Fernandez-Garcia, Aurora; Teresa Cuevas, Maria; Pinilla, Milagros; Garcia, Valentina; Perez-Alvarez, Lucia; Thomson, Michael M.] Inst Salud Carlos III, HIV Biol & Variabil Unit, Ctr Nacl Microbiol, Madrid, Spain.
C3 Instituto de Salud Carlos III; Centro Nacional de Microbiologia (CNM)
RP Díez-Fuertes, F (通讯作者)，Inst Salud Carlos III, HIV Biol & Variabil Unit, Ctr Nacl Microbiol, Madrid, Spain.
EM frandifu@gmail.com
FU Ministry of Economy and Competitiveness, Spain [PI 080496]; Commission of the European Communities, European Network of Excellence EUROPRISE: Rational Design of HIV Vaccines and Microbicides [LSHP-CT-2006-037611]
CR [Anonymous], 1963, COMPUTERS AND THOUGHT, V0, P0
   Berger EA, 1999, ANNU REV IMMUNOL, V17, P657, DOI 10.1146/annurev.immunol.17.1.657
   BOYD MT, 1993, J VIROL, V67, P3649, DOI 10.1128/JVI.67.6.3649-3652.1993
   Cooper DA, 2004, LANCET INFECT DIS, V4, P426, DOI 10.1016/S1473-3099(04)01058-8
   Cuevas MT, 2010, AIDS RES HUM RETROV, V26, P1019, DOI 10.1089/aid.2010.0018
   DALY TJ, 1989, NATURE, V342, P816, DOI 10.1038/342816a0
   Delgado E, 2012, J ANTIMICROB CHEMOTH, V67, P25, DOI 10.1093/jac/dkr438
   Delobel P, 2007, J CLIN MICROBIOL, V45, P1572, DOI 10.1128/JCM.02090-06
   Dettin M, 2003, BIOCHEMISTRY-US, V42, P9007, DOI 10.1021/bi0340696
   Dimonte S, 2011, RETROVIROLOGY, V8, P0, DOI 10.1186/1742-4690-8-33
   Dorr P, 2005, ANTIMICROB AGENTS CH, V49, P4721, DOI 10.1128/AAC.49.11.4721-4732.2005
   Fernández-García A, 2009, AIDS RES HUM RETROV, V25, P93, DOI 10.1089/aid.2008.0174
   Frank E, 2004, BIOINFORMATICS, V20, P2479, DOI 10.1093/bioinformatics/bth261
   Friedman N, 1997, MACH LEARN, V29, P131, DOI 10.1023/A:1007465528199
   Garrido C, 2008, J CLIN MICROBIOL, V46, P887, DOI 10.1128/JCM.01611-07
   Gnanakaran S, 2010, PLOS COMPUT BIOL, V6, P0, DOI 10.1371/journal.pcbi.1000955
   Gonzalez-Serna A, 2012, ANTIMICROB AGENTS CH, V56, P1202, DOI 10.1128/AAC.05857-11
   Gulick RM, 2008, NEW ENGL J MED, V359, P1429, DOI 10.1056/NEJMoa0803152
   HADZOPOULOUCLADARAS M, 1989, J VIROL, V63, P1265, DOI 10.1128/JVI.63.3.1265-1274.1989
   Hemelaar J, 2011, AIDS, V25, P679, DOI 10.1097/QAD.0b013e328342ff93
   Hoffman NG, 2002, J VIROL, V76, P3852, DOI 10.1128/JVI.76.8.3852-3864.2002
   Huang CC, 2005, SCIENCE, V310, P1025, DOI 10.1126/science.1118398
   Huang W, 2008, J VIROL, V82, P5584, DOI 10.1128/JVI.02676-07
   Jensen MA, 2006, J VIROL, V80, P4698, DOI 10.1128/JVI.80.10.4698-4704.2006
   Jensen MA, 2003, J VIROL, V77, P13376, DOI 10.1128/JVI.77.24.13376-13388.2003
   Katoh K, 2002, NUCLEIC ACIDS RES, V30, P3059, DOI 10.1093/nar/gkf436
   Kliger Y, 2000, J MOL BIOL, V301, P905, DOI 10.1006/jmbi.2000.4004
   Kohavi R, 1997, ARTIF INTELL, V97, P273, DOI 10.1016/S0004-3702(97)00043-X
   Kwong PD, 1998, NATURE, V393, P648, DOI 10.1038/31405
   LaBonte JA, 2002, J EXP MED, V196, P431, DOI 10.1084/jem.20020468
   Lengauer T, 2007, NAT BIOTECHNOL, V25, P1407, DOI 10.1038/nbt1371
   MCGOVERN R, 2011, INT WORKSH HIV HEP V, V0, P76
   McGovern RA, 2010, AIDS, V24, P2512, DOI 10.1097/QAD.0b013e32833e6cfb
   MIEDEMA F, 1994, IMMUNOL REV, V140, P35, DOI 10.1111/j.1600-065X.1994.tb00864.x
   Palmer S, 2005, J CLIN MICROBIOL, V43, P406, DOI 10.1128/JCM.43.1.406-413.2005
   Raymond S, 2008, AIDS, V22, PF11, DOI 10.1097/QAD.0b013e32830ebcd4
   Raymond S, 2011, RETROVIROLOGY, V8, P0, DOI 10.1186/1742-4690-8-56
   Raymond S, 2010, J CLIN VIROL, V47, P126, DOI 10.1016/j.jcv.2009.11.018
   Recordon-Pinson P, 2010, ANTIMICROB AGENTS CH, V54, P3335, DOI 10.1128/AAC.00148-10
   Revilla A, 2011, AIDS RES HUM RETROV, V27, P889, DOI 10.1089/aid.2010.0177
   ROSEN CA, 1988, P NATL ACAD SCI USA, V85, P2071, DOI 10.1073/pnas.85.7.2071
   Salazar-Gonzalez JF, 2008, J VIROL, V82, P3952, DOI 10.1128/JVI.02660-07
   Santoro MM, 2012, CLIN MICROBIOL INFEC, V18, PE289, DOI 10.1111/j.1469-0691.2012.03905.x
   Schuurman R, 1999, J CLIN MICROBIOL, V37, P2291, DOI 10.1128/JCM.37.7.2291-2296.1999
   Seclén E, 2010, J ANTIMICROB CHEMOTH, V65, P1486, DOI 10.1093/jac/dkq137
   Sing T, 2007, ANTIVIR THER, V12, P1097
   Stamatakis A, 2008, SYST BIOL, V57, P758, DOI 10.1080/10635150802429642
   Svicher V, 2011, ANTIVIR THER, V16, P1035, DOI 10.3851/IMP1862
   Symons J, 2011, J ANTIMICROB CHEMOTH, V66, P890, DOI 10.1093/jac/dkq535
   Thielen A, 2011, ANTIVIR THER, V16, P319, DOI 10.3851/IMP1769
   Thielen A, 2010, J INFECT DIS, V202, P1435, DOI 10.1086/656600
   Thomson MM, 2005, AIDS REV, V7, P210
   Trouplin V, 2001, J VIROL, V75, P251, DOI 10.1128/JVI.75.1.251-259.2001
   Vandekerckhove LPR, 2011, LANCET INFECT DIS, V11, P394, DOI 10.1016/S1473-3099(10)70319-4
   Whitcomb JM, 2007, ANTIMICROB AGENTS CH, V51, P566, DOI 10.1128/AAC.00853-06
   Wyatt R, 1998, NATURE, V393, P705, DOI 10.1038/31514
NR 57
TC 10
Z9 12
U1 0
U2 13
PU OXFORD UNIV PRESS
PI OXFORD
PA GREAT CLARENDON ST, OXFORD OX2 6DP, ENGLAND
SN 0305-7453
EI 
J9 J ANTIMICROB CHEMOTH
JI J. Antimicrob. Chemother.
PD JUL 15
PY 2013
VL 68
IS 7
BP 1471
EP 1485
DI 10.1093/jac/dkt077
PG 15
WC Infectious Diseases; Microbiology; Pharmacology & Pharmacy
SC Infectious Diseases; Microbiology; Pharmacology & Pharmacy
GA 164ZP
UT WOS:000320452200004
PM 23511232
DA 2024-01-16
ER

PT J
AU Pilotto, JH
   Grinsztejn, B
   Veloso, VG
   Velasque, LS
   Friedman, RK
   Moreira, RI
   Rodrigues-Pedro, A
   Oliveira, SM
   Currier, JS
   Morgado, MG
AF Pilotto, Jose H.
   Grinsztejn, Beatriz
   Veloso, Valdilea G.
   Velasque, Luciane S.
   Friedman, Ruth K.
   Moreira, Ronaldo I.
   Rodrigues-Pedro, Adriana
   Oliveira, Sandra M.
   Currier, Judith S.
   Morgado, Mariza G.
TI Moderate Prevalence of Transmitted Drug Resistance Mutations Among Antiretroviral-Naive HIV-Infected Pregnant Women in Rio de Janeiro, Brazil
SO AIDS RESEARCH AND HUMAN RETROVIRUSES
LA English
DT Article
ID immunodeficiency-virus type-1; association guidelines; reverse-transcriptase; genetic diversity; therapy; surveillance; individuals; time; epidemiology; transmission
AB Transmission of drug-resistant HIV-1 strains has been gaining attention and is becoming a growing problem throughout the world. The aim of this study was to determine the prevalence of transmitted drug resistance mutations (TDRM) among antiretroviral (ARV)-naive HIV-infected pregnant women in Rio de Janeiro, Brazil. ARV-naive pregnant women were recruited at Hospital Geral de Nova Iguacu (HGNI), Rio de Janeiro, from 2005 to 2008. HIV genotyping was carried out using ViroSeq (Abbott v. 2.0). TDRM were detected using the Calibrated Population Resistance Tool-CPR v. 6.0. The prevalence of mutations associated with resistance in the protease and reverse transcriptase regions of the HIV genome were assessed in samples collected prior to initiation of ARV prophylaxis or treatment. Among 238 eligible specimens that were collected, 197 samples were successfully amplified using reverse transcription polymerase chain reaction. Eighty-one percent of women were infected with HIV subtype B, 10% with subtype F1 viruses, 1.0% with subtype C virus, and 8.0% with recombinant forms of the virus. The prevalence of HIV TDRM was 5.6% for nucleoside reverse transcriptase inhibitors, 2.0% for nonnucleoside reverse transcriptase inhibitors, and 3.0% for protease inhibitors. The overall prevalence of any drug resistance was 10.7%. There were no multiclass resistant strains identified in the analyzed samples. The prevalence of HIV TDRM among the pregnant women in our cohort was moderate. Resistance testing should be encouraged in Rio de Janeiro, among other locations, for all HIV-infected pregnant women prior to prevention of mother-to-child transmission of HIV.
C1 [Pilotto, Jose H.; Rodrigues-Pedro, Adriana; Morgado, Mariza G.] Fiocruz MS, Inst Oswaldo Cruz, AIDS & Mol Immunol Lab, BR-21045900 Rio De Janeiro, Brazil.
   [Pilotto, Jose H.; Oliveira, Sandra M.] HGNI, HIV Family Care Clin HHFCC, Rio De Janeiro, Brazil.
   [Grinsztejn, Beatriz; Veloso, Valdilea G.; Velasque, Luciane S.; Friedman, Ruth K.; Moreira, Ronaldo I.] Fundacao Oswaldo Cruz, Inst Pesquisa Clin Evandro Chagas IPEC, Rio De Janeiro, Brazil.
   [Velasque, Luciane S.] Univ Fed Estado Rio de Janeiro UNIRIO, Dept Math & Stat, Rio De Janeiro, Brazil.
   [Currier, Judith S.] Univ Calif Los Angeles, David Geffen Sch Med, Div Infect Dis, Los Angeles, CA 90095 USA.
   [Currier, Judith S.] Univ Calif Los Angeles, Ctr Clin AIDS Res & Educ, Los Angeles, CA USA.
C3 Fundacao Oswaldo Cruz; Fundacao Oswaldo Cruz; Universidade Federal do Estado do Rio de Janeiro; University of California System; University of California Los Angeles; University of California Los Angeles Medical Center; David Geffen School of Medicine at UCLA; University of California System; University of California Los Angeles
RP Morgado, MG (通讯作者)，Lab AIDS & Imunol Mol, Av Brasil,4365 Pavilhao Leonidas Deanne Salas 413, Rio De Janeiro, Brazil.
EM mmorgado@ioc.fiocruz.br
FU Brazilian Ministry of Health (BMOH); Merck and Company; Tibotec Therapeutics
CR Ajoge HO, 2012, AIDS RES HUM RETROV, V28, P115, DOI 10.1089/AID.2011.0115
   Alcântara KC, 2012, J CLIN VIROL, V54, P15, DOI 10.1016/j.jcv.2012.01.011
   Castelbranco EPAF, 2010, AIDS RES HUM RETROV, V26, P1313, DOI 10.1089/aid.2010.0111
   Sucupira MCA, 2007, AIDS PATIENT CARE ST, V21, P116, DOI 10.1089/apc.2006.0079
   Booth CL, 2007, J ANTIMICROB CHEMOTH, V59, P1047, DOI 10.1093/jac/dkm082
   Brenner BG, 2007, J INFECT DIS, V195, P951, DOI 10.1086/512088
   Brigido L, 2004, AIDS PATIENT CARE ST, V18, P189, DOI 10.1089/108729104323038865
   Brindeiro RM, 2003, AIDS, V17, P1063, DOI 10.1097/00002030-200305020-00016
   Campos DP, 2005, AIDS, V19, PS22, DOI 10.1097/01.aids.0000191486.92285.1c
   Coovadia H, 2004, NEW ENGL J MED, V351, P289, DOI 10.1056/NEJMe048128
   de Ruiter A, 2008, HIV MED, V9, P452, DOI 10.1111/j.1468-1293.2008.00619.x
   DHHS Panel on Antiretroviral Guidelines for Adult and Adolescents, 2010, PAN TREATM HIV INF P, V0, P1
   Dumans AT, 2002, ANTIMICROB AGENTS CH, V46, P3075, DOI 10.1128/AAC.46.9.3075-3079.2002
   Duran AS, 2007, AIDS, V21, P199, DOI 10.1097/QAD.0b013e328011770b
   Ferreira AS, 2011, J MED VIROL, V83, P1301, DOI 10.1002/jmv.22128
   García-Lerma JG, 2001, J CLIN VIROL, V21, P197, DOI 10.1016/S1386-6532(00)00163-3
   Gazzard BG, 2008, HIV MED, V9, P563, DOI 10.1111/j.1468-1293.2008.00636.x
   Geretti Anna Maria, 2007, J HIV THER, V12, P81
   Ghosn J, 2006, AIDS, V20, P159, DOI 10.1097/01.aids.0000199820.47703.a0
   Gifford RJ, 2009, BIOINFORMATICS, V25, P1197, DOI 10.1093/bioinformatics/btp134
   Gonsalez CR, 2007, VIRUS RES, V129, P87, DOI 10.1016/j.virusres.2007.06.021
   Grinszten B, 2007, JAIDS-J ACQ IMM DEF, V45, P515, DOI 10.1097/QAI.0b013e3180decb6a
   Hecht FM, 2005, CLIN INFECT DIS, V41, P1324, DOI 10.1086/496988
   Inocencio LA, 2009, J INT AIDS SOC, V12, P0, DOI 10.1186/1758-2652-12-20
   Lama JR, 2006, JAIDS-J ACQ IMM DEF, V42, P501, DOI 10.1097/01.qai.0000221677.29693.dd
   Lole KS, 1999, J VIROL, V73, P152, DOI 10.1128/JVI.73.1.152-160.1999
   Marins JRP, 2003, AIDS, V17, P1675, DOI 10.1097/00002030-200307250-00012
   MS, 2008, REC TER ANT AD INFN, V0, P0
   Nyombi Balthazar M, 2008, AIDS RES THER, V5, P13, DOI 10.1186/1742-6405-5-13
   Palma AC, 2007, INFECT GENET EVOL, V7, P391, DOI 10.1016/j.meegid.2007.01.009
   Paraskevis D, 2005, VIRUS RES, V112, P115, DOI 10.1016/j.virusres.2005.03.004
   Sax PE, 2005, CLIN INFECT DIS, V41, P1316, DOI 10.1086/496984
   Schackman BR, 2007, JAIDS-J ACQ IMM DEF, V46, P547, DOI 10.1097/QAI.0b013e31815ac499
   Shet A, 2006, JAIDS-J ACQ IMM DEF, V41, P439, DOI 10.1097/01.qai.0000219290.49152.6a
   Sprinz E, 2009, AIDS RES HUM RETROV, V25, P861, DOI 10.1089/aid.2009.0012
   Tamura K, 2007, MOL BIOL EVOL, V24, P1596, DOI 10.1093/molbev/msm092
   USDEPT JUSTCRDIV& USDEPT EDUCOFFCR, 2011, GUIDANCE ON THE VOLUNTARY USE OF RACE TO ACHIEVE DIVERSITY AND AVOID RACIAL ISOLATION IN ELEMENTARY AND SECONDARY SCHOOLS, V0, P1
   Van Laethem K, 2006, AIDS REV, V8, P37
   Vandamme AM, 2004, ANTIVIR THER, V9, P829
   Cardoso LPV, 2010, J MED VIROL, V82, P351, DOI 10.1002/jmv.21722
   Vercauteren J, 2008, AIDS RES HUM RETROV, V24, P355, DOI 10.1089/aid.2007.0212
   Viani RM, 2007, INT J STD AIDS, V18, P235, DOI 10.1258/095646207780658962
   Welles SL, 2007, JAIDS-J ACQ IMM DEF, V44, P329, DOI 10.1097/QAI.0b013e31802f1296
   Wensing AMJ, 2005, J INFECT DIS, V192, P958, DOI 10.1086/432916
   Wensing AMJ, 2008, AIDS, V22, P625, DOI 10.1097/QAD.0b013e3282f5e062
NR 45
TC 17
Z9 19
U1 0
U2 4
PU MARY ANN LIEBERT, INC
PI NEW ROCHELLE
PA 140 HUGUENOT STREET, 3RD FL, NEW ROCHELLE, NY 10801 USA
SN 0889-2229
EI 1931-8405
J9 AIDS RES HUM RETROV
JI Aids Res. Hum. Retrovir.
PD APR 15
PY 2013
VL 29
IS 4
BP 681
EP 686
DI 10.1089/aid.2011.0333
PG 6
WC Immunology; Infectious Diseases; Virology
SC Immunology; Infectious Diseases; Virology
GA 119RO
UT WOS:000317115300007
PM 23259924
DA 2024-01-16
ER

PT J
AU Chen, Q
   Buolamwini, JK
   Smith, JC
   Li, AX
   Xu, Q
   Cheng, XL
   Wei, DQ
AF Chen, Qi
   Buolamwini, John K.
   Smith, Jeremy C.
   Li, Aixiu
   Xu, Qin
   Cheng, Xiaolin
   Wei, Dongqing
TI Impact of Resistance Mutations on Inhibitor Binding to HIV-1 Integrase
SO JOURNAL OF CHEMICAL INFORMATION AND MODELING
LA English
DT Article
ID molecular-dynamics simulation; conformational dynamics; catalytic loop; core domain; raltegravir; protein; mechanism; model; identification; elvitegravir
AB HIV-1 integrase (IN) is essential for HIV-1 replication, catalyzing two key reaction steps termed 3' processing and strand transfer. Therefore, IN has become an important target for antiviral drug discovery. However, mutants have emerged, such as E92Q/N155H and G140S/Q148H, which confer resistance to raltegravir (RAL), the first IN strand transfer inhibitor (INSTI) approved by the FDA, and to the recently approved elvitegravir (EVG). To gain insights into the molecular mechanisms of ligand binding and drug resistance, we performed molecular dynamics (MD) simulations of homology models of the HIV-1 IN and four relevant mutants complexed with viral DNA and RAL. The results show that the structure and dynamics of the 140s' loop, comprising residues 140 to 149, are strongly influenced by the IN mutations. In the simulation of the G140S/Q148H double mutant, we observe spontaneous dissociation of RAL from the active site, followed by an intrahelical swing-back of the 3'-OH group of nucleotide A17, consistent with the experimental observation that the G140S/Q148H mutant exhibits the highest resistance to RAL compared to other IN mutants. An important hydrogen bond between residues 145 and 148 is present in the wild-type IN but not in the G140S/Q148H mutant, accounting for the structural and dynamical differences of the 140s' loop and ultimately impairing RAL binding in the double mutant. End-point free energy calculations that broadly capture the experimentally known RAL binding profiles elucidate the contributions of the 140s' loop to RAL binding free energies and suggest possible approaches to overcoming drug resistance.
C1 [Chen, Qi; Xu, Qin; Wei, Dongqing] Shanghai Jiao Tong Univ, State Key Lab Microbial Metab, Shanghai 200240, Peoples R China.
   [Chen, Qi; Xu, Qin; Wei, Dongqing] Shanghai Jiao Tong Univ, Coll Life Sci & Biotechnol, Shanghai 200240, Peoples R China.
   [Buolamwini, John K.] Univ Tennessee, Ctr Hlth Sci, Coll Pharm, Dept Pharmaceut Sci, Memphis, TN 38163 USA.
   [Smith, Jeremy C.; Cheng, Xiaolin] Oak Ridge Natl Lab, UT ORNL Ctr Mol Biophys, Oak Ridge, TN 37831 USA.
   [Smith, Jeremy C.; Cheng, Xiaolin] Univ Tennessee, Dept Biochem & Cellular & Mol Biol, Knoxville, TN 37996 USA.
   [Li, Aixiu] Chinese Peoples Armed Police Force, Dept Basic Sci, Drug Design Lab, Logist Coll, Tianjin 300162, Peoples R China.
C3 Shanghai Jiao Tong University; Shanghai Jiao Tong University; University of Tennessee System; University of Tennessee Health Science Center; United States Department of Energy (DOE); Oak Ridge National Laboratory; University of Tennessee System; University of Tennessee Knoxville; University of Tennessee System; University of Tennessee Knoxville
RP Cheng, XL (通讯作者)，Oak Ridge Natl Lab, UT ORNL Ctr Mol Biophys, Oak Ridge, TN 37831 USA.
EM chengx@ornl.gov; dqwei@sjtu.edu.cn
FU National Basic Research Program of China (973 Program) [2012CB721000]; National High-Tech R&D Program (863) Program [2012AA020307]; Shanghai Science and Technology Commission [11JC1406400]; National Natural Science Foundation of China [30472166, 81241114]; National Institute of Health
CR Al-Mawsawi LQ, 2006, P NATL ACAD SCI USA, V103, P10080, DOI 10.1073/pnas.0511254103
   Ammar FF, 2012, PLOS ONE, V7, P0, DOI 10.1371/journal.pone.0040223
   [Anonymous], 2008, GAUSSIAN 03 REVISION, V0, P0
   Bar-Magen T, 2010, J VIROL, V84, P9210, DOI 10.1128/JVI.01164-10
   Blanco JL, 2011, J INFECT DIS, V203, P1204, DOI 10.1093/infdis/jir025
   Brigo A, 2005, PROTEINS, V59, P723, DOI 10.1002/prot.20447
   Carlson HA, 2000, J MED CHEM, V43, P2100, DOI 10.1021/jm990322h
   Case DA, 2005, J COMPUT CHEM, V26, P1668, DOI 10.1002/jcc.20290
   Ceccherini-Silberstein F, 2009, AIDS REV, V11, P17
   Cherepanov P, 2011, CURR OPIN STRUC BIOL, V21, P249, DOI 10.1016/j.sbi.2010.12.005
   COLOVOS C, 1993, PROTEIN SCI, V2, P1511, DOI 10.1002/pro.5560020916
   DARDEN T, 1993, J CHEM PHYS, V98, P10089, DOI 10.1063/1.464397
   Daura X, 1999, ANGEW CHEM INT EDIT, V38, P236, DOI 10.1002/(SICI)1521-3773(19990115)38:1/2<236::AID-ANIE236>3.0.CO;2-M
   Delelis O, 2010, ANTIMICROB AGENTS CH, V54, P491, DOI 10.1128/AAC.01075-09
   Delelis O, 2009, NUCLEIC ACIDS RES, V37, P1193, DOI 10.1093/nar/gkn1050
   Dolinsky TJ, 2004, NUCLEIC ACIDS RES, V32, PW665, DOI 10.1093/nar/gkh381
   FELLER SE, 1995, J CHEM PHYS, V103, P4613, DOI 10.1063/1.470648
   Fransen S, 2012, J VIROL, V86, P7249, DOI 10.1128/JVI.06618-11
   Fransen S, 2009, J VIROL, V83, P11440, DOI 10.1128/JVI.01168-09
   Grant BJ, 2006, BIOINFORMATICS, V22, P2695, DOI 10.1093/bioinformatics/btl461
   Greenwald J, 1999, BIOCHEMISTRY-US, V38, P8892, DOI 10.1021/bi9907173
   Hare S, 2011, MOL PHARMACOL, V80, P565, DOI 10.1124/mol.111.073189
   Hare S, 2010, P NATL ACAD SCI USA, V107, P20057, DOI 10.1073/pnas.1010246107
   Hare S, 2010, NATURE, V464, P232, DOI 10.1038/nature08784
   Hess B, 2008, J CHEM THEORY COMPUT, V4, P435, DOI 10.1021/ct700301q
   Hornak V, 2006, PROTEINS, V65, P712, DOI 10.1002/prot.21123
   Huang M, 2011, J MOL GRAPH MODEL, V29, P956, DOI 10.1016/j.jmgm.2011.04.002
   John B, 2003, NUCLEIC ACIDS RES, V31, P3982, DOI 10.1093/nar/gkg460
   Johnson BC, 2012, ANTIMICROB AGENTS CH, V56, P411, DOI 10.1128/AAC.05292-11
   JORGENSEN WL, 1983, J CHEM PHYS, V79, P926, DOI 10.1063/1.445869
   Kirkpatrick DL, 1999, COMB CHEM HIGH T SCR, V2, P211
   Kobayashi M, 2011, ANTIMICROB AGENTS CH, V55, P813, DOI 10.1128/AAC.01209-10
   Kollman PA, 2000, ACCOUNTS CHEM RES, V33, P889, DOI 10.1021/ar000033j
   Krishnan L, 2010, P NATL ACAD SCI USA, V107, P15910, DOI 10.1073/pnas.1002346107
   Lee DJ, 2006, ANTIMICROB AGENTS CH, V50, P134, DOI 10.1128/AAC.50.1.134-142.2006
   Lee MC, 2005, BIOPHYS J, V88, P3133, DOI 10.1529/biophysj.104.058446
   Lenz JCC, 2011, EXPERT OPIN INV DRUG, V20, P537, DOI 10.1517/13543784.2011.562189
   Li XA, 2011, VIROLOGY, V411, P194, DOI 10.1016/j.virol.2010.12.008
   LODI PJ, 1995, BIOCHEMISTRY-US, V34, P9826, DOI 10.1021/bi00031a002
   Maertens GN, 2010, NATURE, V468, P326, DOI 10.1038/nature09517
   Malet I, 2008, ANTIMICROB AGENTS CH, V52, P1351, DOI 10.1128/AAC.01228-07
   Marchand C, 1900, V21, V0, P901
   Marchand C, 2009, CURR TOP MED CHEM, V9, P1016, DOI 10.2174/156802609789630910
   Marinello J, 2008, BIOCHEMISTRY-US, V47, P9345, DOI 10.1021/bi800791q
   MARTYNA GJ, 1994, J CHEM PHYS, V101, P4177, DOI 10.1063/1.467468
   Mbisa Jean L, 2011, INFECT DRUG RESIST, V4, P65, DOI 10.2147/IDR.S7775
   Melo F, 2002, PROTEIN SCI, V11, P430, DOI 10.1002/pro.110430
   Métifiot M, 2011, ANTIMICROB AGENTS CH, V55, P5127, DOI 10.1128/AAC.05288-11
   Métifiot M, 2010, BIOCHEMISTRY-US, V49, P3715, DOI 10.1021/bi100130f
   Mouscadet JF, 2010, DRUG RESIST UPDATE, V13, P139, DOI 10.1016/j.drup.2010.05.001
   Myers RE, 2008, J VIROL, V82, P9228, DOI 10.1128/JVI.01535-07
   Nowotny M, 2009, EMBO REP, V10, P144, DOI 10.1038/embor.2008.256
   Okeke NL, 1900, V3, V0, P81
   Perryman AL, 2010, J MOL BIOL, V397, P600, DOI 10.1016/j.jmb.2010.01.033
   Phillips JC, 2005, J COMPUT CHEM, V26, P1781, DOI 10.1002/jcc.20289
   Piquemal JP, 2006, J CHEM PHYS, V125, P0, DOI 10.1063/1.2234774
   Pommier Y, 2005, NAT REV DRUG DISCOV, V4, P236, DOI 10.1038/nrd1660
   Reigadas S, 2011, ANTIMICROB AGENTS CH, V55, P3187, DOI 10.1128/AAC.00071-11
   RYCKAERT JP, 1977, J COMPUT PHYS, V23, P327, DOI 10.1016/0021-9991(77)90098-5
   SALI A, 1993, J MOL BIOL, V234, P779, DOI 10.1006/jmbi.1993.1626
   Saxena A, 2013, J CHEM THEORY COMPUT, V9, P3538, DOI 10.1021/ct400177g
   Shen MY, 2006, PROTEIN SCI, V15, P2507, DOI 10.1110/ps.062416606
   Shimura Kazuya, 2009, ANTIVIRAL CHEMISTRY & CHEMOTHERAPY, V20, P79, DOI 10.3851/IMP1397
   Shkriabai N, 2004, P NATL ACAD SCI USA, V101, P6894, DOI 10.1073/pnas.0400873101
   Summa V, 2008, J MED CHEM, V51, P5843, DOI 10.1021/jm800245z
   TUCKERMAN M, 1992, J CHEM PHYS, V97, P1990, DOI 10.1063/1.463137
   Wainberg MA, 2012, CURR OPIN VIROL, V2, P656, DOI 10.1016/j.coviro.2012.08.007
   Wang JM, 2001, ABSTR PAP AM CHEM S, V222, P0
   Wang W, 2001, ANNU REV BIOPH BIOM, V30, P211, DOI 10.1146/annurev.biophys.30.1.211
   Weber W, 1998, J BIOMOL STRUCT DYN, V16, P733, DOI 10.1080/07391102.1998.10508285
   Williams SL, 2009, J CHEM THEORY COMPUT, V5, P411, DOI 10.1021/ct800162v
   Xue WW, 2013, J CHEM INF MODEL, V53, P210, DOI 10.1021/ci300541c
   Xue WW, 2012, J COMPUT CHEM, V33, P527, DOI 10.1002/jcc.22887
   Yi M, 1900, P11, V0, P0
   Zhao YX, 2008, PROTEINS, V72, P635, DOI 10.1002/prot.21955
   Zheng RL, 1996, P NATL ACAD SCI USA, V93, P13659, DOI 10.1073/pnas.93.24.13659
NR 77
TC 12
Z9 12
U1 0
U2 30
PU AMER CHEMICAL SOC
PI WASHINGTON
PA 1155 16TH ST, NW, WASHINGTON, DC 20036 USA
SN 1549-9596
EI 1549-960X
J9 J CHEM INF MODEL
JI J. Chem Inf. Model.
PD DEC 15
PY 2013
VL 53
IS 12
BP 3297
EP 3307
DI 10.1021/ci400537n
PG 11
WC Chemistry, Medicinal; Chemistry, Multidisciplinary; Computer Science, Information Systems; Computer Science, Interdisciplinary Applications
SC Pharmacology & Pharmacy; Chemistry; Computer Science
GA 281YU
UT WOS:000329137700019
PM 24205814
DA 2024-01-16
ER

PT J
AU Land, S
   Zhou, JL
   Cunningham, P
   Sohn, AH
   Singtoroj, T
   Katzenstein, D
   Mann, M
   Sayer, D
   Kantor, R
AF Land, Sally
   Zhou, Julian
   Cunningham, Philip
   Sohn, Annette H.
   Singtoroj, Thida
   Katzenstein, David
   Mann, Marita
   Sayer, David
   Kantor, Rami
TI Capacity building and predictors of success for HIV-1 drug resistance testing in the Asia-Pacific region and Africa
SO JOURNAL OF THE INTERNATIONAL AIDS SOCIETY
LA English
DT Article
DE HIV; drug resistance; genotyping; quality assessment
ID immunodeficiency-virus type-1; genotyping proficiency program; reverse-transcriptase; virological failure; quality-assurance; sequence-analysis; analysis tool; treat asia; mutations; protease
AB Background: The TREAT Asia Quality Assessment Scheme (TAQAS) was developed as a quality assessment programme through expert education and training, for laboratories in the Asia-Pacific and Africa that perform HIV drug-resistance (HIVDR) genotyping. We evaluated the programme performance and factors associated with high-quality HIVDR genotyping. Methods: Laboratories used their standard protocols to test panels of human immunodeficiency virus (HIV)-positive plasma samples or electropherograms. Protocols were documented and performance was evaluated according to a newly developed scoring system, agreement with panel-specific consensus sequence, and detection of drug-resistance mutations (DRMs) and mixtures of wild-type and resistant virus (mixtures). High-quality performance was defined as detection of >= 95% DRMs. Results: Over 4.5 years, 23 participating laboratories in 13 countries tested 45 samples (30 HIV-1 subtype B; 15 non-B subtypes) in nine panels. Median detection of DRMs was 88-98% in plasma panels and 90-97% in electropherogram panels. Laboratories were supported to amend and improve their test outcomes as appropriate. Three laboratories that detected <80% DRMs in early panels demonstrated subsequent improvement. Sample complexity factors - number of DRMs (p < 0.001) and number of DRMs as mixtures (p < 0.001); and laboratory performance factors - detection of mixtures (p < 0.001) and agreement with consensus sequence (p < 0.001), were associated with high performance; sample format (plasma or electropherogram), subtype and genotyping protocol were not. Conclusion: High-quality HIVDR genotyping was achieved in the TAQAS collaborative laboratory network. Sample complexity and detection of mixtures were associated with performance quality. Laboratories conducting HIVDR genotyping are encouraged to participate in quality assessment programmes.
C1 [Land, Sally] NRL, Melbourne, Vic, Australia.
   [Zhou, Julian; Cunningham, Philip] Univ New S Wales, Kirby Inst, Sydney, NSW, Australia.
   [Cunningham, Philip; Singtoroj, Thida] St Vincents Hosp Sydney Ltd, Sydney, NSW, Australia.
   [Sohn, Annette H.] Fdn AIDS Res, TREAT Asia, AmfAR, Bangkok, Thailand.
   [Katzenstein, David] Stanford Univ, Dept Med, Div Infect Dis, Stanford, CA 94305 USA.
   [Mann, Marita; Kantor, Rami] Brown Univ, Dept Med, Div Infect Dis, Warren Alpert Med Sch, Providence, RI 02912 USA.
   [Sayer, David] Conexio Genom, Fremantle, WA, Australia.
C3 University of New South Wales Sydney; Kirby Institute; NSW Health; St Vincents Hospital Sydney; Stanford University; Brown University
RP Land, S (通讯作者)，4th Floor,Healy Bldg,41 Victoria Parade, Fitzroy, Vic 3065, Australia.
EM sally@nrl.gov.au
FU Dutch Ministry of Foreign Affairs through Stichting Aids Fonds; Australian Government Department of Health and Ageing; Faculty of Medicine of The University of New South Wales
CR [Anonymous], 2012, GUIDELINES FOR THE USE OF ANTIRETROVIRAL AGENTS IN HIV-1-INFECTED ADULTS AND ADOLESCENTS, V0, P0
   Bartlett W, 2009, SPINE, V34, PE59, DOI 10.1097/BRS.0b013e318191f389
   Bennett DE, 2008, ANTIVIR THER, V13, P1
   Blower S, 2005, AIDS, V19, P1, DOI 10.1097/00002030-200501030-00001
   DeLong AK, 2012, AIDS RES HUM RETROV, V28, P894, DOI 10.1089/aid.2011.0120
   Descamps D, 2006, J MED VIROL, V78, P153, DOI 10.1002/jmv.20522
   Dross S, 2011, 18 C RETR OPP INF BO, V0, P0
   Erali M, 2001, J CLIN MICROBIOL, V39, P2157, DOI 10.1128/JCM.39.6.2157-2165.2001
   Fujisaki S, 2007, JPN J INFECT DIS, V60, P113
   Garriga C, 2007, J MED VIROL, V79, P1617, DOI 10.1002/jmv.20986
   Goodman DD, 2011, AIDS, V25, P325, DOI 10.1097/QAD.0b013e3283427dcb
   Halvas EK, 2006, J CLIN MICROBIOL, V44, P2612, DOI 10.1128/JCM.00449-06
   Hamers RL, 2008, ANTIVIR THER, V13, P625
   Hamers RL, 2009, ANTIVIR THER, V14, P619
   Hirsch MS, 2008, CLIN INFECT DIS, V47, P266, DOI 10.1086/589297
   Huang DD, 2005, J CLIN MICROBIOL, V43, P3963, DOI 10.1128/JCM.43.8.3963-3970.2005
   Huang DD, 2003, J CLIN MICROBIOL, V41, P3265, DOI 10.1128/JCM.41.7.3265-3272.2003
   Johnson Victoria A, 2009, TOP HIV MED, V17, P138
   Korn K, 2003, J CLIN MICROBIOL, V41, P3559, DOI 10.1128/JCM.41.8.3559-3565.2003
   Land S, 2009, J VIROL METHODS, V159, P185, DOI 10.1016/j.jviromet.2009.03.016
   Murphy RA, 2010, AIDS, V24, P1007, DOI 10.1097/QAD.0b013e3283333639
   Neuwald PD, 2002, J CLIN VIROL, V25, P0
   Pandit A, 2008, J CLIN VIROL, V43, P401, DOI 10.1016/j.jcv.2008.08.021
   Parkin N, 2012, CLIN INFECT DIS, V54, PS266, DOI 10.1093/cid/cir992
   Saravanan S, 2012, AIDS RES HUM RETROV, V28, P1763, DOI 10.1089/aid.2011.0331
   Sayer DC, 2003, J CLIN MICROBIOL, V41, P227, DOI 10.1128/JCM.41.1.227-236.2003
   Schuurman R, 1999, J CLIN MICROBIOL, V37, P2291, DOI 10.1128/JCM.37.7.2291-2296.1999
   Schuurman R, 2002, AIDS RES HUM RETROV, V18, P243, DOI 10.1089/088922202753472801
   Souza DCF, 2011, J INT AIDS SOC, V14, P0, DOI 10.1186/1758-2652-14-45
   Struck D, 2012, J CLIN VIROL, V54, P30, DOI 10.1016/j.jcv.2012.01.018
   Sungkanuparph S, 2011, CLIN INFECT DIS, V52, P1053, DOI 10.1093/cid/cir107
   Wainberg MA, 2011, NEW ENGL J MED, V365, P637, DOI 10.1056/NEJMra1004180
   Woods CK, 2012, J CLIN MICROBIOL, V50, P1936, DOI 10.1128/JCM.06689-11
   Xu SH, 2010, MOL DIAGN THER, V14, P31, DOI 10.2165/11530900-000000000-00000
NR 35
TC 9
Z9 9
U1 0
U2 1
PU JOHN WILEY & SONS LTD
PI CHICHESTER
PA THE ATRIUM, SOUTHERN GATE, CHICHESTER PO19 8SQ, W SUSSEX, ENGLAND
SN 
EI 1758-2652
J9 J INT AIDS SOC
JI J. Int. AIDS Soc.
PD JUL 10
PY 2013
VL 16
IS 
BP 
EP 
DI 10.7448/IAS.16.1.18580
PG 10
WC Immunology; Infectious Diseases
SC Immunology; Infectious Diseases
GA 245VJ
UT WOS:000326491600001
PM 23845227
DA 2024-01-16
ER

PT J
AU Temereanca, A
   Ene, L
   Mehta, S
   Manolescu, L
   Duiculescu, D
   Ruta, S
AF Temereanca, Aura
   Ene, Luminita
   Mehta, Sanjay
   Manolescu, Loredana
   Duiculescu, Dan
   Ruta, Simona
TI Transmitted HIV drug resistance in treatment-naive Romanian patients
SO JOURNAL OF MEDICAL VIROLOGY
LA English
DT Article
DE HIV-1; transmitted drug resistance; subtype F; Romania
ID immunodeficiency-virus type-1; reverse-transcriptase genes; antiretroviral therapy; mutation patterns; viral genotype; protease; surveillance; recommendations; individuals; prevalence
AB Transmitted HIV drug resistance (TDR) remains an important concern for individuals unexposed to antiretroviral treatment. Data on the prevalence of TDR, available mainly for HIV-1 subtype B, are now also emerging for other subtypes. In Romania, a steady predominance of subtype F was reported among both long-term survivor children and newly infected adults. The pol gene of 61 drug-naive patients infected with HIV, diagnosed between 1997 and 2011 was sequenced in order to analyze the prevalence of primary resistance mutations and to correlate these with the infecting genotype. Only 5/61 specimens were classified as infected recently using the BED-Capture Enzyme Immunoassay. Subtype F1 was prevalent (80.3%), however, other HIV-1 clades are increasingly identified, especially in the group of subjects infected recently. An HIV transmission cluster, associated to injecting drug use was identified by phylogenetic analysis. The overall prevalence of TDR was 14.75%, mainly associated with NRTI resistance (13.11%), TAMs and M184V being the most common mutations. A declining trend of TDR was recorded from 26.08% in 19972004 to 7.89% in 20052011. No primary resistance was identified among recent seroconvertors. All HIV-1 strains had minor mutations in the protease and RT genes, often detected at polymorphic positions. The declining rates of TDR might be related to the high efficacy of HAART and to the increasing number of treated patients with virological success who have a low risk of transmission. The recent increase of HIV-1 infections which involve other subtypes impose a continuous surveillance of the genetic composition of the epidemic. J. Med. Virol. 85:11391147, 2013. (c) 2013 Wiley Periodicals, Inc.
C1 [Temereanca, Aura; Manolescu, Loredana; Ruta, Simona] Carol Davila Univ Med & Pharm, Bucharest, Romania.
   [Temereanca, Aura; Manolescu, Loredana; Ruta, Simona] Stefan S Nicolau Virol Inst, Bucharest, Romania.
   [Ene, Luminita; Duiculescu, Dan] Dr Victor Babes Hosp Infect & Trop Dis, Bucharest, Romania.
   [Mehta, Sanjay] Univ Calif San Diego, San Diego, CA 92103 USA.
C3 Carol Davila University of Medicine & Pharmacy; Romanian Academy of Sciences; Stefan S. Nicolau Institute of Virology; University of California System; University of California San Diego
RP Ruta, S (通讯作者)，Stefan S Nicolau Virol Inst, 285 Sos Mihai Bravu,Sect 3, Bucharest, Romania.
EM simona@simonaruta.ro
FU NIH/NIAID (Baylor International Pediatric AIDS Initiative) [5P30AI036211-17rev]; European Social Fund (Sectoral Operational Programme Human Resources Development); Romanian Government [POSDRU/89/1.5/S/64109];  [PO 5600167489]
CR Bártolo I, 2009, ANTIMICROB AGENTS CH, V53, P3156, DOI 10.1128/AAC.00110-09
   Bennett DE, 2008, ANTIVIR THER, V13, P25
   Bennett DE, 2009, PLOS ONE, V4, P0, DOI 10.1371/journal.pone.0004724
   Burns S, 2007, AIDS, V21, P1035, DOI 10.1097/QAD.0b013e3280b07761
   CERNESCU CE, 1994, J INFECT DIS, V170, P1043, DOI 10.1093/infdis/170.4.1043
   Chaix ML, 2009, AIDS, V23, P717, DOI 10.1097/QAD.0b013e328326ca77
   Chitu Violeta, 1999, ROMANIAN JOURNAL OF VIROLOGY, V50, P43
   Clemente JC, 2003, BIOCHEMISTRY-US, V42, P15029, DOI 10.1021/bi035701y
   de Felipe B, 2011, VIROL J, V8, P0, DOI 10.1186/1743-422X-8-416
   DeGruttola V, 2000, ANTIVIR THER, V5, P41
   Dumans AT, 2009, INFECT GENET EVOL, V9, P62, DOI 10.1016/j.meegid.2008.10.002
   Franzetti M, 2012, J ANTIMICROB CHEMOTH, V67, P1250, DOI 10.1093/jac/dks013
   Grant RM, 2002, JAMA-J AM MED ASSOC, V288, P181, DOI 10.1001/jama.288.2.181
   Guimaraes ML, 2009, RETROVIROLOGY, V6, P0, DOI 10.1186/1742-4690-6-39
   Günthard HF, 1998, AIDS RES HUM RETROV, V14, P869, DOI 10.1089/aid.1998.14.869
   Halvas EK, 2006, J CLIN MICROBIOL, V44, P2612, DOI 10.1128/JCM.00449-06
   Hamers RL, 2012, LANCET INFECT DIS, V12, P307, DOI 10.1016/S1473-3099(11)70255-9
   Hamers RL, 2011, LANCET INFECT DIS, V11, P750, DOI 10.1016/S1473-3099(11)70149-9
   Harrison L, 2010, AIDS, V24, P1917, DOI 10.1097/QAD.0b013e32833c1d93
   Hirsch MS, 2008, CLIN INFECT DIS, V47, P266, DOI 10.1086/589297
   HUDSON RR, 1992, MOL BIOL EVOL, V9, P138
   Iversen AKN, 1996, J VIROL, V70, P1086, DOI 10.1128/JVI.70.2.1086-1090.1996
   Johnson Victoria A, 2007, TOP HIV MED, V15, P119
   Johnson Victoria A, 2008, TOP HIV MED, V16, P138
   Kuritzkes DR, 2008, J INFECT DIS, V197, P867, DOI 10.1086/528802
   Lanier ER, 2004, ANTIVIR THER, V9, P37
   Little SJ, 2002, NEW ENGL J MED, V347, P385, DOI 10.1056/NEJMoa013552
   Marcelin AG, 2005, ANTIMICROB AGENTS CH, V49, P1739, DOI 10.1128/AAC.49.5.1739-1744.2005
   Martinez-Picado J, 1999, J VIROL, V73, P3744, DOI 10.1128/JVI.73.5.3744-3752.1999
   Masharsky AE, 2010, J INFECT DIS, V201, P1697, DOI 10.1086/652702
   Montes B, 2004, JAIDS-J ACQ IMM DEF, V35, P329, DOI 10.1097/00126334-200404010-00001
   Paraschiv S, 2007, INT J INFECT DIS, V11, P123, DOI 10.1016/j.ijid.2005.11.006
   Paraschiv S, 2012, INFECT GENET EVOL, V12, P1052, DOI 10.1016/j.meegid.2012.03.003
   Paraskevis D, 2011, EUROSURVEILLANCE, V16, P2
   Rhee SY, 2006, P NATL ACAD SCI USA, V103, P17355, DOI 10.1073/pnas.0607274103
   Rhee SY, 2004, ANTIMICROB AGENTS CH, V48, P3122, DOI 10.1128/AAC.48.8.3122-3126.2004
   Rozera Gabriella, 2012, J MED VIROL, V84, P839, DOI 10.1002/jmv.23292
   Schuurman R, 2002, AIDS RES HUM RETROV, V18, P243, DOI 10.1089/088922202753472801
   Shafer RW, 2008, AIDS REV, V10, P67
   SHIRASAKA T, 1995, P NATL ACAD SCI USA, V92, P2398, DOI 10.1073/pnas.92.6.2398
   SLATKIN M, 1989, GENETICS, V123, P603
   Smith DA, 2009, AIDS, V23, P225, DOI 10.1097/QAD.0b013e32831d2a81
   Tambuyzer L, 2011, JAIDS-J ACQ IMM DEF, V58, P18, DOI 10.1097/QAI.0b013e3182237f74
   *UNAIDS, 2004, CHANG HIV AIDS EP EU, V0, P0
   Vandamme AM, 2011, AIDS REV, V13, P77
   Vercauteren J, 2009, J INFECT DIS, V200, P1503, DOI 10.1086/644505
   Vergne L, 2006, J CLIN VIROL, V36, P43, DOI 10.1016/j.jcv.2006.01.012
   Vermeiren H, 2007, J VIROL METHODS, V145, P47, DOI 10.1016/j.jviromet.2007.05.009
   Wensing AMJ, 2005, J INFECT DIS, V192, P958, DOI 10.1086/432916
   Wheeler WH, 2010, AIDS, V24, P1203, DOI 10.1097/QAD.0b013e3283388742
   Whitcomb JM, 2003, J INFECT DIS, V188, P992, DOI 10.1086/378281
   Yahi N, 1999, J CLIN MICROBIOL, V37, P4099, DOI 10.1128/JCM.37.12.4099-4106.1999
   Yebra G, 2011, PLOS ONE, V6, P0, DOI 10.1371/journal.pone.0026757
   Zetola NM, 2007, INFECT DIS CLIN N AM, V21, P19, DOI 10.1016/j.idc.2007.01.008
NR 54
TC 17
Z9 18
U1 0
U2 19
PU WILEY
PI HOBOKEN
PA 111 RIVER ST, HOBOKEN 07030-5774, NJ USA
SN 0146-6615
EI 1096-9071
J9 J MED VIROL
JI J. Med. Virol.
PD JUL 15
PY 2013
VL 85
IS 7
BP 1139
EP 1147
DI 10.1002/jmv.23572
PG 9
WC Virology
SC Virology
GA 150WY
UT WOS:000319423400002
PM 23592112
DA 2024-01-16
ER

PT J
AU Meher, BR
   Patel, S
AF Meher, Biswa Ranjan
   Patel, Seema
TI Structural and Dynamical Aspects of HIV-1 Protease and Its Role in Drug Resistance
SO DYNAMICS OF PROTEINS AND NUCLEIC ACIDS
LA English
DT Review; Book Chapter
ID molecular-dynamics; wild-type; site mutations; active-site; mechanism; darunavir; cooperativity; fluctuations; simulations; flexibility
AB Acquired immunodeficiency syndrome (AIDS) caused by the retrovirus human immunodeficiency virus (HIV) has become a major epidemic afflicting mankind. The Joint United Nations Program on HIV/AIDS (UNAIDS) projection shows the existence of millions of AIDS patients at the end of 2012. All the Food and Drug Administration (FDA)-approved drugs are getting ineffective due to resistance offered by the mutation-prone HIV. Hence, there is an urgent need for developing new drugs with greater potential. HIV life cycle is controlled by the activities of its essential proteins like glycoproteins (gp41 and gp120), HIV reverse transcriptase (HIV-RT), HIV integrase (HIV-IN), and HIV-1 protease (HIV-pr). This chapter focuses on the protein HIV-pr, which is important for the cleavage of Gag and Gag-Pol polyproteins to form mature, structural, and functional virions. The conformation and dynamics of the protein HIV-pr play a pivotal role in ligand binding and the catalytic process, which is affected by the rapid point mutations and various physiological parameters. The effect of the mutations and the varied simulation protocols on conformational dynamics and drug resistance of HIV-pr is discussed.
C1 [Meher, Biswa Ranjan] Univ Richmond, Dept Chem, Gottwald Ctr Sci, Richmond, VA 23173 USA.
   [Patel, Seema] San Diego State Univ, Ctr Bioinformat & Med Informat, San Diego, CA 92182 USA.
C3 University of Richmond; California State University System; San Diego State University
RP Meher, BR (通讯作者)，Univ Richmond, Dept Chem, Gottwald Ctr Sci, Richmond, VA 23173 USA.
EM brmeher@gmail.com
CR Bandyopadhyay P, 2006, CHEM BIOL DRUG DES, V67, P155, DOI 10.1111/j.1747-0285.2006.00348.x
   Breuker K, 2008, P NATL ACAD SCI USA, V105, P18145, DOI 10.1073/pnas.0807005105
   Brik A, 2003, ORG BIOMOL CHEM, V1, P5, DOI 10.1039/b208248a
   Bukrinskaya A, 2007, VIRUS RES, V124, P1, DOI 10.1016/j.virusres.2006.07.001
   Cai YF, 2012, J CHEM THEORY COMPUT, V8, P3452, DOI 10.1021/ct300076y
   Caldwell JW, 1999, J PHYS CHEM, V99, P6208
   Cardinale D, 2010, CURR MED CHEM, V17, P826, DOI 10.2174/092986710790712156
   Chen L, 2006, BIOL DIRECT, V1, P0, DOI 10.1186/1745-6150-1-14
   Clemente JC, 2004, BIOCHEMISTRY-US, V43, P12141, DOI 10.1021/bi049459m
   COLLINS JR, 1995, NAT STRUCT BIOL, V2, P334, DOI 10.1038/nsb0495-334
   Dodson GG, 2008, EMBO REP, V9, P144, DOI 10.1038/sj.embor.7401160
   Dommert F, 2012, CHEMPHYSCHEM, V13, P1625, DOI 10.1002/cphc.201100997
   Fun A, 2012, RETROVIROLOGY, V9, P0, DOI 10.1186/1742-4690-9-63
   Galiano L, 2009, J AM CHEM SOC, V131, P430, DOI 10.1021/ja807531v
   Ganser-Pornillos BK, 2012, ADV EXP MED BIOL, V726, P441, DOI 10.1007/978-1-4614-0980-9_20
   Gibellini D, 2012, NEW MICROBIOL, V35, P359
   Gupta S, 2012, ANTIVIR RES, V95, P19, DOI 10.1016/j.antiviral.2012.04.010
   Hatziioannou T, 2012, NAT REV MICROBIOL, V10, P852, DOI 10.1038/nrmicro2911
   Henzler-Wildman K, 2007, NATURE, V450, P964, DOI 10.1038/nature06522
   Ho BK, 2009, PLOS COMPUT BIOL, V5, P0, DOI 10.1371/journal.pcbi.1000343
   Hornak V, 2006, P NATL ACAD SCI USA, V103, P915, DOI 10.1073/pnas.0508452103
   JORGENSEN WL, 1983, J CHEM PHYS, V79, P926, DOI 10.1063/1.445869
   Kohn JE, 2010, PLOS COMPUT BIOL, V6, P0, DOI 10.1371/journal.pcbi.1000911
   Kokkinidis M, 2012, ADV PROTEIN CHEM STR, V87, P181, DOI 10.1016/B978-0-12-398312-1.00007-X
   Kurt N, 2003, PROTEINS, V51, P409, DOI 10.1002/prot.10350
   Lakomek NA, 2013, ANGEW CHEM INT EDIT, V52, P3911, DOI 10.1002/anie.201207266
   Le Grice SFJ, 2012, J BIOL CHEM, V287, P40850, DOI 10.1074/jbc.R112.389056
   Li Y, 2012, J PHYS CHEM B, V116, P13368, DOI 10.1021/jp3086599
   Mager PP, 2001, MED RES REV, V21, P348, DOI 10.1002/med.1012
   Mao Y, 2011, BMC STRUCT BIOL, V11, P0, DOI 10.1186/1472-6807-11-31
   Masterson LR, 2012, ADV PROTEIN CHEM STR, V87, P363, DOI 10.1016/B978-0-12-398312-1.00012-3
   Meagher KL, 2005, PROTEINS, V58, P119, DOI 10.1002/prot.20274
   Meher BR, 2009, INDIAN J PHYS, V83, P81, DOI 10.1007/s12648-009-0005-3
   Meher BR, 2013, J BIOMOLECULAR STRUC, V0, P0
   Meher BR, 2012, J BIOINF COMPUT BIOL, V10, P0, DOI 10.1142/S0219720012500187
   Meher BR, 2012, J PHYS CHEM B, V116, P1884, DOI 10.1021/jp2074804
   Menéndez-Arias L, 2008, TRENDS PHARMACOL SCI, V29, P42, DOI 10.1016/j.tips.2007.10.013
   Miyamoto Fusako, 2012, ANTIVIRAL CHEMISTRY & CHEMOTHERAPY, V22, P151, DOI 10.3851/IMP1930
   Mosebi S, 2008, J VIROL, V82, P11476, DOI 10.1128/JVI.00726-08
   Ode H, 2006, J AM CHEM SOC, V128, P7887, DOI 10.1021/ja060682b
   Ohtaka H, 2002, PROTEIN SCI, V11, P1908, DOI 10.1110/ps.0206402
   Overton ET, 2012, HIV CLIN TRIALS, V13, P256, DOI 10.1310/hct1305-256
   Perryman AL, 2004, PROTEIN SCI, V13, P1108, DOI 10.1110/ps.03468904
   Petsko GA, 2004, PROTEIN STRUCTURE AND FUNCTION, V0, P0
   Piana S, 2002, PROTEIN SCI, V11, P2393, DOI 10.1110/ps.0206702
   Piana S, 2002, J MOL BIOL, V319, P567, DOI 10.1016/S0022-2836(02)00301-7
   Pierce LCT, 2012, J CHEM THEORY COMPUT, V8, P2997, DOI 10.1021/ct300284c
   Sanou Missa P, 2012, OPEN AIDS J, V6, P274, DOI 10.2174/1874613601206010274
   Scott WRP, 2000, STRUCTURE, V8, P1259, DOI 10.1016/S0969-2126(00)00537-2
   Torbeev VY, 2011, P NATL ACAD SCI USA, V108, P20982, DOI 10.1073/pnas.1111202108
   Toth G, 2006, J MOL GRAPH MODEL, V24, P465, DOI 10.1016/j.jmgm.2005.08.008
   Tran EEH, 2012, PLOS PATHOG, V8, P0, DOI 10.1371/journal.ppat.1002797
   Wang Y, 2011, BIOCHEM BIOPH RES CO, V412, P737, DOI 10.1016/j.bbrc.2011.08.045
   Winston TA, 2013, CHEST, V143, P305, DOI 10.1378/chest.12-1699
   Wittayanarakul K, 2005, BIOPHYS J, V88, P867, DOI 10.1529/biophysj.104.046110
   Yoshimura K, 1999, P NATL ACAD SCI USA, V96, P8675, DOI 10.1073/pnas.96.15.8675
NR 56
TC 5
Z9 6
U1 15
U2 48
PU ELSEVIER ACADEMIC PRESS INC
PI SAN DIEGO
PA 525 B STREET, SUITE 1900, SAN DIEGO, CA 92101-4495 USA
SN 1876-1623
EI 
J9 ADV PROTEIN CHEM STR
JI Adv. Protein Chem. Struct. Biol.
PD JUN 15
PY 2013
VL 92
IS 
BP 299
EP 324
DI 10.1016/B978-0-12-411636-8.00008-0
PG 26
WC Biochemistry & Molecular Biology
SC Biochemistry & Molecular Biology
GA BGR89
UT WOS:000323924100009
PM 23954105
DA 2024-01-16
ER

PT J
AU von Wyl, V
   Klimkait, T
   Yerly, S
   Nicca, D
   Furrer, H
   Cavassini, M
   Calmy, A
   Bernasconi, E
   Böni, J
   Aubert, V
   Günthard, HF
   Bucher, HC
   Glass, TR
AF von Wyl, Viktor
   Klimkait, Thomas
   Yerly, Sabine
   Nicca, Dunja
   Furrer, Hansjakob
   Cavassini, Matthias
   Calmy, Alexandra
   Bernasconi, Enos
   Boeni, Juerg
   Aubert, Vincent
   Guenthard, Huldrych F.
   Bucher, Heiner C.
   Glass, Tracy R.
TI Adherence as a Predictor of the Development of Class-Specific Resistance Mutations: The Swiss HIV Cohort Study
SO PLOS ONE
LA English
DT Article
ID antiretroviral medication adherence; drug-resistance; virological failure; treatment-naive; therapy; transmission; protease; haart; risk; nonadherence
AB Background: Non-adherence is one of the strongest predictors of therapeutic failure in HIV-positive patients. Virologic failure with subsequent emergence of resistance reduces future treatment options and long-term clinical success. Methods: Prospective observational cohort study including patients starting new class of antiretroviral therapy (ART) between 2003 and 2010. Participants were naive to ART class and completed >= 1 adherence questionnaire prior to resistance testing. Outcomes were development of any IAS-USA, class-specific, or M184V mutations. Associations between adherence and resistance were estimated using logistic regression models stratified by ART class. Results: Of 314 included individuals, 162 started NNRTI and 152 a PI/r regimen. Adherence was similar between groups with 85% reporting adherence >= 95%. Number of new mutations increased with increasing non-adherence. In NNRTI group, multivariable models indicated a significant linear association in odds of developing IAS-USA (odds ratio (OR) 1.66, 95% confidence interval (CI): 1.04-2.67) or class-specific (OR 1.65, 95% CI: 1.00-2.70) mutations. Levels of drug resistance were considerably lower in PI/r group and adherence was only significantly associated with M184V mutations (OR 8.38, 95% CI: 1.26-55.70). Adherence was significantly associated with HIV RNA in PI/r but not NNRTI regimens. Conclusion: Therapies containing PI/r appear more forgiving to incomplete adherence compared with NNRTI regimens, which allow higher levels of resistance, even with adherence above 95%. However, in failing PI/r regimens good adherence may prevent accumulation of further resistance mutations and therefore help to preserve future drug options. In contrast, adherence levels have little impact on NNRTI treatments once the first mutations have emerged.
C1 [von Wyl, Viktor; Guenthard, Huldrych F.] Univ Zurich, Div Infect Dis & Hosp Epidemiol, Univ Zurich Hosp, Zurich, Switzerland.
   [Klimkait, Thomas] Univ Basel, Dept Biomed, Basel, Switzerland.
   [Yerly, Sabine] Univ Hosp Geneva, Virol Lab, Geneva, Switzerland.
   [Nicca, Dunja] Cantonal Hosp St Gallen, Div Infect Dis, St Gallen, Switzerland.
   [Furrer, Hansjakob] Univ Hosp Bern, Dept Infect Dis, CH-3010 Bern, Switzerland.
   [Furrer, Hansjakob] Univ Bern, Bern, Switzerland.
   [Cavassini, Matthias] Univ Lausanne Hosp, Div Infect Dis, Lausanne, Switzerland.
   [Calmy, Alexandra] Univ Hosp Geneva, Div Infect Dis, Geneva, Switzerland.
   [Bernasconi, Enos] Reg Hosp Lugano, Div Infect Dis, Lugano, Switzerland.
   [Boeni, Juerg] Univ Zurich, Inst Med Virol, Swiss Natl Ctr Retroviruses, Zurich, Switzerland.
   [Aubert, Vincent] CHU Vaudois, Div Immunol & Allergy, CH-1011 Lausanne, Switzerland.
   [Bucher, Heiner C.; Glass, Tracy R.] Univ Basel Hosp, Basel Inst Clin Epidemiol & Biostat, CH-4031 Basel, Switzerland.
   [Glass, Tracy R.] Swiss Trop & Publ Hlth Inst, Dept Biostat, Basel, Switzerland.
C3 University of Zurich; University Zurich Hospital; University of Basel; University of Geneva; Kantonsspital St. Gallen; University of Bern; University Hospital of Bern; University of Bern; University of Lausanne; Centre Hospitalier Universitaire Vaudois (CHUV); University of Geneva; University of Zurich; University of Lausanne; Centre Hospitalier Universitaire Vaudois (CHUV); University of Basel; University of Basel; Swiss Tropical & Public Health Institute
RP Glass, TR (通讯作者)，Univ Basel Hosp, Basel Inst Clin Epidemiol & Biostat, CH-4031 Basel, Switzerland.
EM Tracy.Glass@unibas.ch
FU Swiss HIV Cohort Study; Swiss National Science Foundation [33CS30_134277]; SHCS project [654]; Union Bank of Switzerland; Gilead science; Jacob Foundation; European Community under the Collaborative HIV and Anti-HIV Drug Resistance Network (CHAIN) [223131]
CR Bangsberg DR, 2006, CLIN INFECT DIS, V43, P939, DOI 10.1086/507526
   Bangsberg DR, 2006, AIDS, V20, P223, DOI 10.1097/01.aids.0000199825.34241.49
   Bangsberg DR, 2004, J INFECT DIS, V190, P162, DOI 10.1086/420790
   Bangsberg DR, 2004, J ANTIMICROB CHEMOTH, V53, P696, DOI 10.1093/jac/dkh162
   Bangsberg DR, 2003, AIDS, V17, P1925, DOI 10.1097/00002030-200309050-00011
   Burman W, 2008, JAIDS-J ACQ IMM DEF, V49, P142, DOI 10.1097/QAI.0b013e318183a9ad
   Gallant JE, 2006, NEW ENGL J MED, V354, P251, DOI 10.1056/NEJMoa051871
   Gallego O, 2001, AIDS, V15, P1701, DOI 10.1097/00002030-200109070-00014
   Gardner EM, 2010, AIDS, V24, P395, DOI 10.1097/QAD.0b013e328335cd8a
   Gardner EM, 2009, AIDS, V23, P1035, DOI 10.1097/QAD.0b013e32832ba8ec
   Glass TR, 2008, ANTIVIR THER, V13, P77
   Hare CB, 2008, CLIN INFECT DIS, V47, P421, DOI 10.1086/589867
   Harrigan PR, 2005, J INFECT DIS, V191, P1325, DOI 10.1086/428852
   Jackson JB, 2000, AIDS, V14, PF111, DOI 10.1097/00002030-200007280-00001
   Johnson Victoria A, 2011, TOP ANTIVIR MED, V19, P156
   King MS, 2005, J INFECT DIS, V191, P2046, DOI 10.1086/430387
   Kouyos RD, 2010, J INFECT DIS, V201, P1488, DOI 10.1086/651951
   Ledergerber B, 1999, LANCET, V353, P863, DOI 10.1016/S0140-6736(99)01122-8
   Li JZ, 2012, AIDS, V26, P185, DOI 10.1097/QAD.0b013e32834e9d7d
   Li JZ, 2011, JAMA-J AM MED ASSOC, V305, P1327, DOI 10.1001/jama.2011.375
   Lima VD, 2009, JAIDS-J ACQ IMM DEF, V50, P529, DOI 10.1097/QAI.0b013e31819675e9
   Liu HH, 2006, JAIDS-J ACQ IMM DEF, V41, P315, DOI 10.1097/01.qai.0000197071.77482.6e
   Lundgren JD, 2008, J INFECT DIS, V197, P1145, DOI 10.1086/529523
   Maggiolo F, 2007, HIV CLIN TRIALS, V8, P282, DOI 10.1310/hct0805-282
   Metzner KJ, 2010, J INFECT DIS, V201, P1063, DOI 10.1086/651136
   Metzner KJ, 2009, CLIN INFECT DIS, V48, P239, DOI 10.1086/595703
   Miller RF, 2003, ANTIVIR THER, V8, P253
   Nachega JB, 2007, ANN INTERN MED, V146, P564, DOI 10.7326/0003-4819-146-8-200704170-00007
   Parienti JJ, 2004, CLIN INFECT DIS, V38, P1311, DOI 10.1086/383572
   Scherrer AU, 2012, PLOS ONE, V7, P0, DOI 10.1371/journal.pone.0050307
   Schoeni-Affolter F, 2010, INT J EPIDEMIOL, V39, P1179, DOI 10.1093/ije/dyp321
   Sethi AK, 2003, CLIN INFECT DIS, V37, P1112, DOI 10.1086/378301
   Shuter J, 2008, J ANTIMICROB CHEMOTH, V61, P769, DOI 10.1093/jac/dkn020
   Sterne JAC, 2005, LANCET, V366, P378, DOI 10.1016/S0140-6736(05)67022-5
   Tam LWY, 2008, JAIDS-J ACQ IMM DEF, V49, P266, DOI 10.1097/QAI.0b013e318189a753
   Von Wyl V, 2007, ARCH INTERN MED, V167, P1782, DOI 10.1001/archinte.167.16.1782
   von Wyl V, 2012, CLIN INFECT DIS, V54, P131, DOI 10.1093/cid/cir728
   Wainberg MA, 1998, JAMA-J AM MED ASSOC, V279, P1977, DOI 10.1001/jama.279.24.1977
   Walsh JC, 2002, J ACQ IMMUN DEF SYND, V30, P278, DOI 10.1097/00126334-200207010-00003
   Wittkop L, 2011, LANCET INFECT DIS, V11, P363, DOI 10.1016/S1473-3099(11)70032-9
   Yerly S, 2007, AIDS, V21, P2223, DOI 10.1097/QAD.0b013e3282f0b685
NR 41
TC 42
Z9 46
U1 0
U2 13
PU PUBLIC LIBRARY SCIENCE
PI SAN FRANCISCO
PA 1160 BATTERY STREET, STE 100, SAN FRANCISCO, CA 94111 USA
SN 1932-6203
EI 
J9 PLOS ONE
JI PLoS One
PD OCT 16
PY 2013
VL 8
IS 10
BP 
EP 
DI 10.1371/journal.pone.0077691
PG 11
WC Multidisciplinary Sciences
SC Science & Technology - Other Topics
GA 239JR
UT WOS:000326019400125
PM 24147057
DA 2024-01-16
ER

PT J
AU Orton, RJ
   Wright, CF
   Morelli, MJ
   Juleff, N
   Thébaud, G
   Knowles, NJ
   Valdazo-González, B
   Paton, DJ
   King, DP
   Haydon, DT
AF Orton, Richard J.
   Wright, Caroline F.
   Morelli, Marco J.
   Juleff, Nicholas
   Thebaud, Gael
   Knowles, Nick J.
   Valdazo-Gonzalez, Begona
   Paton, David J.
   King, Donald P.
   Haydon, Daniel T.
TI Observing micro-evolutionary processes of viral populations at multiple scales
SO PHILOSOPHICAL TRANSACTIONS OF THE ROYAL SOCIETY B-BIOLOGICAL SCIENCES
LA English
DT Review
DE virus; evolution; scales; foot-and-mouth disease; transmission; bottlenecks
ID mouth-disease virus; rna virus; molecular epidemiology; spontaneous mutation; drug-resistance; naive patients; hiv-1; dynamics; genm; rates
AB Advances in sequencing technology coupled with new integrative approaches to data analysis provide a potentially transformative opportunity to use pathogen genome data to advance our understanding of transmission. However, to maximize the insights such genetic data can provide, we need to understand more about how the microevolution of pathogens is observed at different scales of biological organization. Here, we examine the evolutionary processes in foot-and-mouth disease virus observed at different scales, ranging from the tissue, animal, herd and region. At each scale, we observe analogous processes of population expansion, mutation and selection resulting in the accumulation of mutations over increasing time scales. While the current data are limited, rates of nucleotide substitution appear to be faster over individual-to-individual transmission events compared with those observed at a within-individual scale suggesting that viral population bottlenecks between individuals facilitate the fixation of polymorphisms. Longer-term rates of nucleotide substitution were found to be equivalent in individual-to-individual transmission compared with herd-to-herd transmission indicating that viral diversification at the herd level is not retained at a regional scale.
C1 [Orton, Richard J.; Haydon, Daniel T.] Univ Glasgow, Coll Med Vet & Life Sci, Inst Biodivers Anim Hlth & Comparat Med, Glasgow G12 8QQ, Lanark, Scotland.
   [Wright, Caroline F.; Juleff, Nicholas; Knowles, Nick J.; Valdazo-Gonzalez, Begona; Paton, David J.; King, Donald P.] Inst Anim Hlth, Woking GU24 0NF, Surrey, England.
   [Morelli, Marco J.] Ist Italiano Tecnol, Ctr Genom Sci IIT SEMM, I-20139 Milan, Italy.
   [Thebaud, Gael] INRA, UMR BGPI, F-34398 Montpellier 5, France.
C3 University of Glasgow; UK Research & Innovation (UKRI); Biotechnology and Biological Sciences Research Council (BBSRC); Pirbright Institute; Istituto Italiano di Tecnologia - IIT; INRAE
RP Haydon, DT (通讯作者)，Univ Glasgow, Coll Med Vet & Life Sci, Inst Biodivers Anim Hlth & Comparat Med, Glasgow G12 8QQ, Lanark, Scotland.
EM daniel.haydon@glasgow.ac.uk
FU Biotechnology and Biological Sciences Research Council, UK via a DTA PhD studentship [BB/E018505/1]; BBSRC standard grant [BB/I014314/1]; SYSBIO postdoctoral grant [BB/F005733/1]; Department of Environment and Rural Affairs, UK (Defra project) [2938]; Epi-SEQ; EMIDA ERA-NET; IAH's Institute Strategic Programme Grant for livestock viral diseases; BBSRC [BB/I014314/1, BB/K004484/1, BB/E018505/1, BB/F005733/1, BB/I013784/1] Funding Source: UKRI; Biotechnology and Biological Sciences Research Council [BB/I014314/1, BB/K004484/1, BB/I013784/1, BB/F005733/1, BB/E018505/1] Funding Source: researchfish
CR Abdul-Hamid NF, 2011, VIRUS GENES, V43, P41, DOI 10.1007/s11262-011-0599-3
   Belshaw R, 2011, CURR OPIN VIROL, V1, P430, DOI 10.1016/j.coviro.2011.08.004
   Boeras DI, 2011, P NATL ACAD SCI USA, V108, PE1156, DOI 10.1073/pnas.1103764108
   Bull RA, 2012, J VIROL, V86, P3219, DOI 10.1128/JVI.06712-11
   Clement M, 2000, MOL ECOL, V9, P1657, DOI 10.1046/j.1365-294x.2000.01020.x
   Cottam EM, 2008, PLOS PATHOG, V4, P0, DOI 10.1371/journal.ppat.1000050
   Cottam EM, 2008, P ROY SOC B-BIOL SCI, V275, P887, DOI 10.1098/rspb.2007.1442
   Cottam EM, 2006, J VIROL, V80, P11274, DOI 10.1128/JVI.01236-06
   Cottam EM, 2009, VIRUS RES, V140, P199, DOI 10.1016/j.virusres.2008.10.012
   Drake JW, 1999, P NATL ACAD SCI USA, V96, P13910, DOI 10.1073/pnas.96.24.13910
   DRAKE JW, 1993, P NATL ACAD SCI USA, V90, P4171, DOI 10.1073/pnas.90.9.4171
   Drummond AJ, 2007, BMC EVOL BIOL, V7, P0, DOI 10.1186/1471-2148-7-214
   Duffy S, 2008, NAT REV GENET, V9, P267, DOI 10.1038/nrg2323
   EIGEN M, 1971, NATURWISSENSCHAFTEN, V58, P465, DOI 10.1007/BF00623322
   EIGEN M, 1978, NATURWISSENSCHAFTEN, V65, P7, DOI 10.1007/BF00420631
   Eriksson N, 2008, PLOS COMPUT BIOL, V4, P0, DOI 10.1371/journal.pcbi.1000074
   Fischer W, 2010, PLOS ONE, V5, P0, DOI 10.1371/journal.pone.0012303
   Gray RR, 2011, BMC EVOL BIOL, V11, P0, DOI 10.1186/1471-2148-11-131
   Green DM, 2006, P ROY SOC B-BIOL SCI, V273, P2729, DOI 10.1098/rspb.2006.3648
   Hoffmann C, 2007, NUCLEIC ACIDS RES, V35, P0, DOI 10.1093/nar/gkm435
   HOLLAND J, 1982, SCIENCE, V215, P1577, DOI 10.1126/science.7041255
   Holmes EC, 2002, J VIROL, V76, P460, DOI 10.1128/JVI.76.1.460-462.2002
   Jridi C, 2006, J VIROL, V80, P2349, DOI 10.1128/JVI.80.5.2349-2357.2006
   Juleff N, 2013, J GEN VIROL, V94, P108, DOI 10.1099/vir.0.046029-0
   Kampmann ML, 2011, J VIROL METHODS, V178, P243, DOI 10.1016/j.jviromet.2011.09.001
   Kasambula L, 2012, TRANSBOUND EMERG DIS, V59, P323, DOI 10.1111/j.1865-1682.2011.01276.x
   Knowles NJ, 2003, VIRUS RES, V91, P65, DOI 10.1016/S0168-1702(02)00260-5
   Koenig GA, 2009, VET REC, V165, P410, DOI 10.1136/vr.165.14.410
   Lemey P, 2006, AIDS REV, V8, P125
   Li Y, 2009, J VIROL METHODS, V161, P161, DOI 10.1016/j.jviromet.2009.06.008
   Lythgoe KA, 2012, P ROY SOC B-BIOL SCI, V279, P3367, DOI 10.1098/rspb.2012.0595
   Margeridon-Thermet S, 2009, J INFECT DIS, V199, P1275, DOI 10.1086/597808
   Morelli MJ, 2013, DATA EVOLUTION HOST, V0, P0
   Pybus OG, 2009, NAT REV GENET, V10, P540, DOI 10.1038/nrg2583
   Regoes RR, 2005, AM NAT, V165, P364, DOI 10.1086/428295
   Rozera G, 2009, RETROVIROLOGY, V6, P0, DOI 10.1186/1742-4690-6-15
   Samuel AR, 2001, J GEN VIROL, V82, P609, DOI 10.1099/0022-1317-82-3-609
   Sanjuán R, 2010, PHILOS T R SOC B, V365, P1975, DOI 10.1098/rstb.2010.0063
   Schrag SJ, 1999, J VIROL, V73, P51, DOI 10.1128/JVI.73.1.51-54.1999
   Simen BB, 2009, J INFECT DIS, V199, P693, DOI 10.1086/596736
   Thébaud G, 2010, P ROY SOC B-BIOL SCI, V277, P809, DOI 10.1098/rspb.2009.1247
   Valdazo-González B, 2011, VET REC, V168, P247, DOI 10.1136/vr.d1352
   Wang CL, 2007, GENOME RES, V17, P1195, DOI 10.1101/gr.6468307
   Wang GP, 2010, J VIROL, V84, P6218, DOI 10.1128/JVI.02271-09
   Wang KN, 2005, J VIROL, V79, P14079, DOI 10.1128/JVI.79.22.14079-14087.2005
   Wright CF, 2011, J VIROL, V85, P2266, DOI 10.1128/JVI.01396-10
NR 46
TC 26
Z9 30
U1 0
U2 42
PU ROYAL SOC
PI LONDON
PA 6-9 CARLTON HOUSE TERRACE, LONDON SW1Y 5AG, ENGLAND
SN 0962-8436
EI 1471-2970
J9 PHILOS T R SOC B
JI Philos. Trans. R. Soc. B-Biol. Sci.
PD MAR 19
PY 2013
VL 368
IS 1614
BP 
EP 
DI 10.1098/rstb.2012.0203
PG 8
WC Biology
SC Life Sciences & Biomedicine - Other Topics
GA 088DH
UT WOS:000314813500008
PM 23382425
DA 2024-01-16
ER

PT J
AU Bronze, M
   Aitken, SC
   Wallis, CL
   Steegen, K
   Stuyver, LJ
   de Wit, TFR
   Stevens, W
AF Bronze, M.
   Aitken, S. C.
   Wallis, C. L.
   Steegen, K.
   Stuyver, L. J.
   de Wit, T. F. Rinke
   Stevens, W.
TI Evaluation of an affordable HIV-1 virological failure assay and antiretroviral drug resistance genotyping protocol
SO JOURNAL OF VIROLOGICAL METHODS
LA English
DT Article
DE HIV-1 virological failure assay; Antiretroviral drug resistance; Genotyping
ID dried blood spots; reverse-transcriptase; south-africa; plasma
AB HIV-1 RNA viral load is the preferred tool to monitor virological failure during antiretroviral therapy (ART) exposure. Timely detection of virological failure can reduce the prevalence and complexity of HIV-1 drug resistance. This field evaluation further characterizes a two-step approach to identify virological failure, as a measure of ART adherence, and detect HIVDR mutations in the reverse transcriptase (RT) gene of HIV-1. Two hundred and forty-eight (248) samples were tested; 225 from South African HIV-1 participants enrolled in the PharmAccess African Studies to Evaluate Resistance (PASER) cohort, forty of which had paired dried blood spot (DBS) samples and 23 HIV-1 negative samples. A newly developed virological failure assay (ARTA-VFA) was used on all samples, and those with a viral load >5000 RNA copies/ml were genotyped with a shortened RI protocol to detect HIVDR (ARTA-HIVDRultralight) The ARTA-VFA showed good precision and linearity as compared to a commercial reference assay (NucliSENS (R) EasyQ v1.2, Roche) with an R-2 of 0.99. Accuracy studies illustrated standard deviations of <1 log RNA copies/ml for plasma and DBS ARTA-VFA results compared to the reference method. The ARTA-VFA's intended use was to deliver qualitative results either < or >5000 RNA copies/ml. No significant differences in the proportion of results < or > either the 5000 RNA copies/ml or 1000 RNA copies/ml cut-off were noted for plasma indicating either cut-off to be useful. Significant differences were noted in these proportions when DBS were used (P= 0.0002), where a 5000 RNA copies/ml cut-off was deemed more appropriate. The sensitivity and specificity of the ARTA-VFA with plasma were 95% and 93% and 91% and 95% for DBS using a 5000 RNA copies/ml cut-off. The ARIA HIVDRultralight assay was reliable for plasma and DBS samples with a viral load >5000 RNA copies/ml, with amplification and sequencing success rates of 91% and 92% respectively for plasma, and 95% and 80% respectively for DBS. HIVDR profiles for plasma and DBS were 100% concordant with the reference assay. This study evaluated a previously described combination of two assays potentially useful in assessing HIV-1 virological failure and resistance, showing good concordance with reference assays. These assays are simple to perform and are affordable, viable options to detect virological failures in certain resource limited settings. The assays' compatibility with DBS sampling extends the access of HIV-1 virological monitoring to more remote settings. (C) 2013 Elsevier B.V. All rights reserved.
C1 [Bronze, M.; Wallis, C. L.; Steegen, K.; Stevens, W.] Univ Witwatersrand, Dept Mol Med & Haematol, Johannesburg, South Africa.
   [Stuyver, L. J.] Janssen Diagnost, Beerse, Belgium.
   [de Wit, T. F. Rinke] Univ Amsterdam, Acad Med Ctr, Amsterdam Inst Global Hlth & Dev, PharmAccess Fdn,Dept Global Hlth, NL-1012 WX Amsterdam, Netherlands.
C3 University of Witwatersrand; University of Amsterdam; Academic Medical Center Amsterdam
RP Bronze, M (通讯作者)，Univ Witwatersrand, Dept Mol Med & Haematol, Johannesburg, South Africa.
EM michelle.bronze@nhls.ac.za
CR Aitken SC, 2013, J CLIN MICROBIOL, V51, P1899, DOI 10.1128/JCM.03305-12
   Aitken SC, 2013, J CLIN MICROBIOL, V51, P1757, DOI 10.1128/JCM.00118-13
   Balinda S, 2012, AFR SOC LAB MED INT, V0, P0
   Barth RE, 2010, LANCET INFECT DIS, V10, P155, DOI 10.1016/S1473-3099(09)70328-7
   BLAND JM, 1986, LANCET, V1, P307, DOI 10.1016/s0140-6736(86)90837-8
   Brambilla D, 2000, 7 C RETR OPP INF SAN, V0, P0
   Brehm JH, 2012, CLIN INFECT DIS, V55, P737, DOI 10.1093/cid/cis501
   Conradie F, 2012, SOUTHERN AFRICAN JOURNAL OF HIV MEDICINE, V13, P162
   Crump JA, 2009, J VIROL METHODS, V162, P218, DOI 10.1016/j.jviromet.2009.08.013
   El-Khatib Z, 2010, AIDS, V24, P1679, DOI 10.1097/QAD.0b013e32833a097b
   Hamers R, 2011, INT J EPIDEMIOLOGY, V0, P0
   Martin D, 2006, J MED VIROL, V78, P883
   Masciotra S, 2007, AIDS, V21, P2503, DOI 10.1097/QAD.0b013e3281c618db
   Monleau M, 2010, J ANTIMICROB CHEMOTH, V65, P1562, DOI 10.1093/jac/dkq205
   National Department of Health, 2010, CLIN GUID MAN HIV AI, V0, P0
   Rhee SY, 2003, NUCLEIC ACIDS RES, V31, P298, DOI 10.1093/nar/gkg100
   Scott LE, 2003, CYTOM PART B-CLIN CY, V54B, P46, DOI 10.1002/cyto.b.10016
   Scott L, 2009, J CLIN MICROBIOL, V47, P3400, DOI 10.1128/JCM.00727-09
   Scott LE, 2009, J CLIN MICROBIOL, V47, P2209, DOI 10.1128/JCM.01761-08
   Struck D, 2012, J CLIN VIROL, V54, P30, DOI 10.1016/j.jcv.2012.01.018
   van Zyl GU, 2011, JAIDS-J ACQ IMM DEF, V56, P333, DOI 10.1097/QAI.0b013e31820dc0cc
   Wallis CL, 2011, AIDS RES TREAT, V2011, P0, DOI 10.1155/2011/769627
   Wallis CL, 2010, J VIROL METHODS, V163, P505, DOI 10.1016/j.jviromet.2009.11.011
   WHO, 2010, ANTIRETROVIRAL THERAPY FOR HIV INFECTION IN ADULTS AND ADOLESCENTS: RECOMMENDATIONS FOR A PUBLIC HEALTH APPROACH, V0, P0
   WHO, 2012, STRAT US ANT HELP HI, V0, P0
   WHO/UNAIDS/UNICEF, 2011, PROGR REP 2011 GLOB, V0, P0
NR 26
TC 5
Z9 5
U1 0
U2 7
PU ELSEVIER SCIENCE BV
PI AMSTERDAM
PA PO BOX 211, 1000 AE AMSTERDAM, NETHERLANDS
SN 0166-0934
EI 1879-0984
J9 J VIROL METHODS
JI J. Virol. Methods
PD DEC 15
PY 2013
VL 194
IS 1-2
BP 300
EP 307
DI 10.1016/j.jviromet.2013.08.015
PG 8
WC Biochemical Research Methods; Biotechnology & Applied Microbiology; Virology
SC Biochemistry & Molecular Biology; Biotechnology & Applied Microbiology; Virology
GA 273FV
UT WOS:000328521600045
PM 23994150
DA 2024-01-16
ER

PT J
AU Zentner, I
   Sierra, LJ
   Fraser, AK
   Maciunas, L
   Mankowski, MK
   Vinnik, A
   Fedichev, P
   Ptak, RG
   Martín-García, J
   Cocklin, S
AF Zentner, Isaac
   Sierra, Luz-Jeannette
   Fraser, Ayesha K.
   Maciunas, Lina
   Mankowski, Marie K.
   Vinnik, Andrei
   Fedichev, Peter
   Ptak, Roger G.
   Martin-Garcia, Julio
   Cocklin, Simon
TI Identification of a Small-Molecule Inhibitor of HIV-1 Assembly that Targets the Phosphatidylinositol (4,5)-bisphosphate Binding Site of the HIV-1 Matrix Protein
SO CHEMMEDCHEM
LA English
DT Article
DE antiviral agents; HIV-1; matrix proteins; phosphatidylinositol 4; 5-bisphosphates; virtual screening
ID immunodeficiency-virus type-1; gp41 cytoplasmic tail; membrane-binding; plasma-membrane; myristyl switch; terminal region; gag; envelope; replication; mutations
AB The development of drug resistance remains a critical problem for current HIV-1 antiviral therapies, creating a need for new inhibitors of HIV-1 replication. We previously reported on a novel anti-HIV-1 compound, N2-(phenoxyacetyl)-N-[4-(1-piperidinylcarbonyl)benzyl]glycinamide (14), that binds to the highly conserved phosphatidylinositol (4,5)-bisphosphate (PI(4,5)P2) binding pocket of the HIV-1 matrix (MA) protein. In this study, we re-evaluate the hits from the virtual screen used to identify compound 14 and test them directly in an HIV-1 replication assay using primary human peripheral blood mononuclear cells. This study resulted in the identification of three new compounds with antiviral activity; 2-(4-{[3-(4-fluorophenyl)-1,2,4-oxadiazol-5-yl]methyl})-1-piperazinyl)-N-(4-methylphenyl)acetamide (7), 3-(2-ethoxyphenyl)-5-[[4-(4-nitrophenyl)piperazin-1-yl]methyl]-1,2,4-oxadiazole (17), and N-[4-ethoxy-3-(1-piperidinylsulfonyl)phenyl]-2-(imidazo[2,1-b][1,3]thiazol-6-yl)acetamide (18), with compound 7 being the most potent of these hits. Mechanistic studies on 7 demonstrated that it directly interacts with and functions through HIV-1 MA. In accordance with our drug target, compound 7 competes with PI(4,5)P2 for MA binding and, as a result, diminishes the production of new virus. Mutation of residues within the PI(4,5)P2 binding site of MA decreased the antiviral effect of compound 7. Additionally, compound 7 displays a broadly neutralizing anti-HIV activity, with IC50 values of 7.515.6M for the groupM isolates tested. Taken together, these results point towards a novel chemical probe that can be used to more closely study the biological role of MA and could, through further optimization, lead to a new class of anti-HIV-1 therapeutics.
C1 [Zentner, Isaac; Fraser, Ayesha K.; Maciunas, Lina; Cocklin, Simon] Drexel Univ, Coll Med, Dept Biochem & Mol Biol, Philadelphia, PA 19102 USA.
   [Sierra, Luz-Jeannette; Martin-Garcia, Julio] Drexel Univ, Coll Med, Dept Microbiol & Immunol, Philadelphia, PA 19102 USA.
   [Mankowski, Marie K.; Ptak, Roger G.] So Res Inst, Dept Infect Dis Res, Frederick, MD 21701 USA.
   [Vinnik, Andrei; Fedichev, Peter] QuantumLead, Quantum Pharmaceut, Moscow 125171, Russia.
C3 Drexel University; Drexel University
RP Cocklin, S (通讯作者)，Drexel Univ, Coll Med, Dept Biochem & Mol Biol, 245 North 15th St, Philadelphia, PA 19102 USA.
EM scocklin@drexelmed.edu
FU US National Institutes of Health (NIH)/US National Institute of Allergy and Infectious Diseases (NIAID) [1R03AI078790-01A1, 1R21AI087388-01A1]; US NIH/US National Institute of Neurological Disorders and Stroke (NINDS) [R01NS065727]; Skolkovo Foundation (Russian Federation)
CR Bauby H, 2010, TRAFFIC, V11, P455, DOI 10.1111/j.1600-0854.2010.01036.x
   Bjorndal A, 1997, J VIROL, V71, P7478
   Bravman T, 2006, ANAL BIOCHEM, V358, P281, DOI 10.1016/j.ab.2006.08.005
   BRYANT M, 1990, P NATL ACAD SCI USA, V87, P523, DOI 10.1073/pnas.87.2.523
   Chukkapalli V, 2008, J VIROL, V82, P2405, DOI 10.1128/JVI.01614-07
   CONNOR RI, 1995, VIROLOGY, V206, P935, DOI 10.1006/viro.1995.1016
   Cosson P, 1996, EMBO J, V15, P5783, DOI 10.1002/j.1460-2075.1996.tb00964.x
   DORFMAN T, 1994, J VIROL, V68, P1689, DOI 10.1128/JVI.68.3.1689-1696.1994
   Fedichev P, 2011, PLOS CURR, V3, P0, DOI 10.1371/CURRENTS.RRN1253
   FREED EO, 1995, J VIROL, V69, P1984, DOI 10.1128/JVI.69.3.1984-1989.1995
   FREED EO, 1994, J VIROL, V68, P5311, DOI 10.1128/JVI.68.8.5311-5320.1994
   Freed EO, 1996, J VIROL, V70, P341, DOI 10.1128/JVI.70.1.341-351.1996
   GOTTLINGER HG, 1989, P NATL ACAD SCI USA, V86, P5781, DOI 10.1073/pnas.86.15.5781
   Hermida-Matsumoto L, 2000, J VIROL, V74, P8670, DOI 10.1128/JVI.74.18.8670-8679.2000
   Hermida-Matsumoto L, 1999, J VIROL, V73, P1902, DOI 10.1128/JVI.73.3.1902-1908.1999
   Inlora J, 2011, J VIROL, V85, P3802, DOI 10.1128/JVI.02383-10
   Joce C, 2010, BIOORG MED CHEM LETT, V20, P5411, DOI 10.1016/j.bmcl.2010.07.103
   Kortagere S, 2012, J VIROL, V86, P8472, DOI 10.1128/JVI.05006-11
   Lopez-Vergès S, 2006, P NATL ACAD SCI USA, V103, P14947, DOI 10.1073/pnas.0602941103
   Monde K, 2011, J VIROL, V85, P3584, DOI 10.1128/JVI.02266-10
   Murakami T, 2000, J VIROL, V74, P3548, DOI 10.1128/JVI.74.8.3548-3554.2000
   Ono A, 2004, P NATL ACAD SCI USA, V101, P14889, DOI 10.1073/pnas.0405596101
   Ono A, 2004, J VIROL, V78, P1552, DOI 10.1128/JVI.78.3.1552-1563.2004
   Ono A, 1999, J VIROL, V73, P4136, DOI 10.1128/JVI.73.5.4136-4144.1999
   Ono A, 2000, J VIROL, V74, P2855, DOI 10.1128/JVI.74.6.2855-2866.2000
   PAGE KA, 1990, J VIROL, V64, P5270, DOI 10.1128/JVI.64.11.5270-5276.1990
   Paillart JC, 1999, J VIROL, V73, P2604, DOI 10.1128/JVI.73.4.2604-2612.1999
   Palmer S, 1999, AIDS, V13, P661, DOI 10.1097/00002030-199904160-00006
   Parry CM, 2011, ANTIMICROB AGENTS CH, V55, P1106, DOI 10.1128/AAC.01228-10
   Resh MD, 2004, P NATL ACAD SCI USA, V101, P417, DOI 10.1073/pnas.0308043101
   Saad JS, 2007, J MOL BIOL, V366, P574, DOI 10.1016/j.jmb.2006.11.068
   Saad JS, 2006, P NATL ACAD SCI USA, V103, P11364, DOI 10.1073/pnas.0602818103
   Shkriabai N, 2006, BIOCHEMISTRY-US, V45, P4077, DOI 10.1021/bi052308e
   Spearman P, 1997, J VIROL, V71, P6582, DOI 10.1128/JVI.71.9.6582-6592.1997
   Studier FW, 2005, PROTEIN EXPRES PURIF, V41, P207, DOI 10.1016/j.pep.2005.01.016
   Tang C, 2004, P NATL ACAD SCI USA, V101, P517, DOI 10.1073/pnas.0305665101
   Timakhov RA, 2011, ACTA NATURAE, V3, P47, DOI 10.32607/20758251-2011-3-3-47-51
   Weeks SD, 2007, PROTEIN EXPRES PURIF, V53, P40, DOI 10.1016/j.pep.2006.12.006
   Wyma DJ, 2000, J VIROL, V74, P9381, DOI 10.1128/JVI.74.20.9381-9387.2000
   YUAN X, 1993, J VIROL, V67, P6387, DOI 10.1128/JVI.67.11.6387-6394.1993
   Zentner I, 2013, BIOORG MED CHEM LETT, V23, P1132, DOI 10.1016/j.bmcl.2012.11.041
   ZHOU WJ, 1994, J VIROL, V68, P2556, DOI 10.1128/JVI.68.4.2556-2569.1994
   Zhou WJ, 1996, J VIROL, V70, P8540, DOI 10.1128/JVI.70.12.8540-8548.1996
NR 43
TC 29
Z9 33
U1 0
U2 19
PU WILEY-V C H VERLAG GMBH
PI WEINHEIM
PA BOSCHSTRASSE 12, D-69469 WEINHEIM, GERMANY
SN 1860-7179
EI 
J9 CHEMMEDCHEM
JI ChemMedChem
PD MAR 15
PY 2013
VL 8
IS 3
BP 426
EP 432
DI 10.1002/cmdc.201200577
PG 7
WC Chemistry, Medicinal; Pharmacology & Pharmacy
SC Pharmacology & Pharmacy
GA 096BQ
UT WOS:000315379200007
PM 23361947
DA 2024-01-16
ER

PT J
AU Hamers, RL
   Sigaloff, KCE
   Kityo, C
   Mugyenyi, P
   de Wit, TFR
AF Hamers, Raph L.
   Sigaloff, Kim C. E.
   Kityo, Cissy
   Mugyenyi, Peter
   de Wit, Tobias F. Rinke
TI Emerging HIV-1 drug resistance after roll-out of antiretroviral therapy in sub-Saharan Africa
SO CURRENT OPINION IN HIV AND AIDS
LA English
DT Review
DE antiretroviral therapy; drug resistance; HIV-1; review; sub-Saharan Africa
ID transcriptase inhibitor resistance; resource-limited settings; infected children; south-africa; preexposure prophylaxis; treatment failure; naive individuals; mutations; nevirapine; prevention
AB Purpose of review This review provides an update of recent data on the development of HIV-1 drug resistance during treatment and its transmission in sub-Saharan Africa after the scale-up of antiretroviral therapy (ART). Recent findings Evidence is accumulating of a rising prevalence of transmitted HIV drug resistance (TDR), predominantly associated with nonnucleoside reverse transcriptase inhibitors (NNRTIs), in east and southern Africa. Pretherapy resistance is associated with first-line therapy failure. Accumulation of resistance mutations during first-line failure can be prevented by early detection and timely switching to second-line ART. Important gaps in service delivery and programme performance, associated with resistance development, affect a considerable proportion of ART programmes, particularly with respect to inadequate supply systems and patient retention. The reduction in new HIV infections associated with earlier use of ART is predicted to outweigh the risk of increasing TDR. Future levels of TDR are estimated to be diminished by improving switching practices to second-line regimens. Summary TDR is on the rise after the recent scale-up of ART in Africa. To prevent the development and spread of drug resistance and sustain the effectiveness of ART programmes, there is a need to improve drug supply systems, patient retention and access to routine viral load monitoring. Enhanced resistance monitoring is warranted in Africa.
C1 [Hamers, Raph L.; Sigaloff, Kim C. E.; de Wit, Tobias F. Rinke] Univ Amsterdam, Acad Med Ctr, PharmAccess Fdn, Dept Global Hlth,Amsterdam Inst Global Hlth & Dev, NL-1105 BM Amsterdam, Netherlands.
   [Kityo, Cissy; Mugyenyi, Peter] Joint Clin Res Ctr, Kampala, Uganda.
C3 University of Amsterdam; Academic Medical Center Amsterdam; Joint Clinic Research Center - United Arab Emirates
RP de Wit, TFR (通讯作者)，Univ Amsterdam, Acad Med Ctr, PharmAccess Fdn, Dept Global Hlth,Amsterdam Inst Global Hlth & Dev, Trinity Bldg C,Pietersbergweg 17, NL-1105 BM Amsterdam, Netherlands.
EM t.rinkedewit@pharmaccess.org
FU Netherlands Ministry of Foreign Affairs [12454]; NWO/WOTRO-NACCAP [W.07.05.204.00]; EDCTP Senior Fellowship [TA 08 40200 022]; Amsterdam Institute for Global Health and Development; Academic Medical Center of the University of Amsterdam; PharmAccess Foundation; Joint Clinical Research Centre
CR Abbas UL, 2011, PLOS ONE, V6, P0, DOI 10.1371/journal.pone.0018165
   Aghokeng AF, 2011, AIDS, V25, P2183, DOI 10.1097/QAD.0b013e32834bbbe9
   Aitken SC, 2012, 19 C RETR OPP INF SE, V0, P0
   Ajose O, 2012, AIDS, V26, P929, DOI 10.1097/QAD.0b013e328351f5b2
   Baeten JM, 2012, NEW ENGL J MED, V367, P399, DOI 10.1056/NEJMoa1108524
   Barth RE, 2012, ANTIVIR THER, V17, P377, DOI 10.3851/IMP2010
   Barth RE, 2011, PEDIATR INFECT DIS J, V30, P52, DOI 10.1097/INF.0b013e3181ed2af3
   Bartlett JA, 2012, AIDS, V26, P1345, DOI 10.1097/QAD.0b013e328353b066
   Bennett DE, 2008, ANTIVIR THER, V13, P1
   Bennett DE, 2012, CLIN INFECT DIS, V54, PS280, DOI 10.1093/cid/cis207
   Boulle A, 2008, JAMA-J AM MED ASSOC, V300, P530, DOI 10.1001/jama.300.5.530
   Bunupuradah T, 2012, ANTIVIR THER, V0, P0, DOI DOI 10.3851/IMP2222
   Cohen MS, 2016, NEW ENGL J MED, V375, P830, DOI 10.1056/NEJMoa1600693
   Coutsinos Dimitrios, 2010, ANTIVIRAL CHEMISTRY & CHEMOTHERAPY, V20, P117, DOI 10.3851/IMP1443
   Coutsinos D, 2009, J VIROL, V83, P2029, DOI 10.1128/JVI.01349-08
   Dolling D, 2012, HIV MED, V13, P309, DOI 10.1111/j.1468-1293.2011.00968.x
   Eshleman SH, 2001, AIDS, V15, P1951, DOI 10.1097/00002030-200110190-00006
   Fao P, 2012, CLIN INFECT DIS, V55, P449, DOI 10.1093/cid/cis461
   Fokam J, 2011, PEDIATR INFECT DIS J, V30, P1062, DOI 10.1097/INF.0b013e31822db54c
   Frange P, 2011, PEDIATR INFECT DIS J, V30, P684, DOI 10.1097/INF.0b013e31821752d6
   Grant RM, 2010, NEW ENGL J MED, V363, P2587, DOI 10.1056/NEJMoa1011205
   Gupta RK, 2012, LANCET, V380, P1250, DOI 10.1016/S0140-6736(12)61038-1
   Hamers RL, 2012, AIDS, V26, P1663, DOI 10.1097/QAD.0b013e3283560678
   Hamers RL, 2012, CLIN INFECT DIS, V54, P1660, DOI 10.1093/cid/cis254
   Hamers RL, 2012, LANCET INFECT DIS, V12, P307, DOI 10.1016/S1473-3099(11)70255-9
   Hamers RL, 2011, LANCET INFECT DIS, V11, P750, DOI 10.1016/S1473-3099(11)70149-9
   Hemelaar J, 2011, AIDS, V25, P679, DOI 10.1097/QAD.0b013e328342ff93
   Hosseinipour MC, 2010, HIV MED, V11, P510, DOI 10.1111/j.1468-1293.2010.00825.x
   Hosseinipour MC, 2009, AIDS, V23, P1127, DOI 10.1097/QAD.0b013e32832ac34e
   Hunt GM, 2012, CLIN INFECT DIS, V54, PS334, DOI 10.1093/cid/cir1017
   Hunt GM, 2011, AIDS, V25, P1461, DOI 10.1097/QAD.0b013e3283492180
   Jordan MR, 2008, ANTIVIR THER, V13, P15
   Jourdain G, 2004, NEW ENGL J MED, V351, P229, DOI 10.1056/NEJMoa041305
   Karim QA, 2010, SCIENCE, V329, P1168, DOI 10.1126/science.1193748
   Li JZ, 2012, AIDS, V26, P185, DOI 10.1097/QAD.0b013e32834e9d7d
   Li JZ, 2011, JAMA-J AM MED ASSOC, V305, P1327, DOI 10.1001/jama.2011.375
   Meda N, 2011, LANCET INFECT DIS, V11, P171, DOI 10.1016/S1473-3099(10)70288-7
   Micek MA, 2012, J INFECT DIS, V205, P1811, DOI 10.1093/infdis/jis282
   Ndembi N, 2011, AIDS, V25, P905, DOI 10.1097/QAD.0b013e328346260f
   Nielsen-Saines K, 2012, NEW ENGL J MED, V366, P2368, DOI 10.1056/NEJMoa1108275
   Parikh UM, 2012, CLIN INFECT DIS, V55, P303, DOI 10.1093/cid/cis373
   Parkin N, 2012, CLIN INFECT DIS, V54, PS266, DOI 10.1093/cid/cir992
   Parkin N, 2012, CLIN INFECT DIS, V54, PS273, DOI 10.1093/cid/cir982
   Pasquet A, 2010, PLOS ONE, V5, P0, DOI 10.1371/journal.pone.0013414
   Penazzato M, 2012, COCHRANE DB SYST REV, V0, P0, DOI DOI 10.1002/14651858.CD004772.pub3
   Phillips AN, 2011, AIDS, V25, P843, DOI 10.1097/QAD.0b013e328344037a
   Rosen S, 2011, J INT AIDS SOC, V14, P0, DOI 10.1186/1758-2652-14-24
   Schneider K, 2011, AIDS, V25, P1143, DOI 10.1097/QAD.0b013e3283466fab
   Sigaloff KCE, 2012, AIDS RES HUM RETROV, V28, P833, DOI 10.1089/aid.2011.0348
   Sigaloff KCE, 2012, J INFECT DIS, V205, P1739, DOI 10.1093/infdis/jis261
   Sigaloff KCE, 2011, LANCET INFECT DIS, V11, P769, DOI 10.1016/S1473-3099(11)70141-4
   Sigaloff KCE, 2011, JAIDS-J ACQ IMM DEF, V58, P23, DOI 10.1097/QAI.0b013e318227fc34
   Somda A, 2012, CLIN INFECT DIS, V54, PS317, DOI 10.1093/cid/cir988
   Souda S, 2012, 19 C RETR OPP INF SE, V0, P0
   Supervie V, 2011, SCI REP-UK, V1, P0, DOI 10.1038/srep00185
   Sutcliffe CG, 2008, LANCET INFECT DIS, V8, P477, DOI 10.1016/S1473-3099(08)70180-4
   Taylor BS, 2011, AIDS RES HUM RETROV, V27, P945, DOI 10.1089/aid.2010.0205
   Thigpen MC, 2012, NEW ENGL J MED, V367, P423, DOI 10.1056/NEJMoa1110711
   Van Damme L, 2012, NEW ENGL J MED, V367, P411, DOI 10.1056/NEJMoa1202614
   van Zyl GU, 2011, J INT AIDS SOC, V14, P0, DOI 10.1186/1758-2652-14-55
   van Zyl GU, 2011, J MED VIROL, V83, P1764, DOI 10.1002/jmv.22189
   van Zyl GU, 2009, PEDIATR INFECT DIS J, V28, P1125, DOI 10.1097/INF.0b013e3181af829d
   Violari A, 2012, NEW ENGL J MED, V366, P2380, DOI 10.1056/NEJMoa1113249
   Wainberg MA, 2011, NEW ENGL J MED, V365, P637, DOI 10.1056/NEJMra1004180
   Wallis CL, 2012, ANTIVIR THER, V17, P313, DOI 10.3851/IMP1985
   Wallis CL, 2010, JAIDS-J ACQ IMM DEF, V53, P480, DOI 10.1097/QAI.0b013e3181bc478b
   Westley BP, 2012, CLIN INFECT DIS, V55, P432, DOI 10.1093/cid/cis433
   Wittkop L, 2011, LANCET INFECT DIS, V11, P363, DOI 10.1016/S1473-3099(11)70032-9
   Wood E, 2011, LANCET INFECT DIS, V11, P723, DOI 10.1016/S1473-3099(11)70216-X
   Ziemniak C, 2011, J CLIN MICROBIOL, V49, P4077, DOI 10.1128/JCM.01004-11
NR 78
TC 59
Z9 65
U1 0
U2 12
PU LIPPINCOTT WILLIAMS & WILKINS
PI PHILADELPHIA
PA TWO COMMERCE SQ, 2001 MARKET ST, PHILADELPHIA, PA 19103 USA
SN 1746-630X
EI 1746-6318
J9 CURR OPIN HIV AIDS
JI Curr. Opin. HIV AIDS
PD JAN 15
PY 2013
VL 8
IS 1
BP 19
EP 26
DI 10.1097/COH.0b013e32835b7f94
PG 8
WC Immunology; Infectious Diseases
SC Immunology; Infectious Diseases
GA 049IK
UT WOS:000311975800004
PM 23143140
DA 2024-01-16
ER

PT J
AU Gullo, FP
   Rossi, SA
   Sardi, JDO
   Teodoro, VLI
   Mendes-Giannini, MJS
   Fusco-Almeida, AM
AF Gullo, F. P.
   Rossi, S. A.
   Sardi, J. de C. O.
   Teodoro, V. L. I.
   Mendes-Giannini, M. J. S.
   Fusco-Almeida, A. M.
TI Cryptococcosis: epidemiology, fungal resistance, and new alternatives for treatment
SO EUROPEAN JOURNAL OF CLINICAL MICROBIOLOGY & INFECTIOUS DISEASES
LA English
DT Review
ID antifungal drug-resistance; in-vitro susceptibility; amphotericin-b; monoclonal-antibody; candida-albicans; photodynamic inactivation; fluconazole resistance; neoformans infection; aspergillus-fumigatus; pulmonary infection
AB Cryptococcosis is an important systemic mycosis and the third most prevalent disease in human immunodeficiency virus (HIV)-positive individuals. The incidence of cryptococcosis is high among the 25 million people with HIV/acquired immunodeficiency syndrome (AIDS), with recent estimates indicating that there are one million cases of cryptococcal meningitis globally per year in AIDS patients. In Cryptococcus neoformans, resistance to azoles may be associated with alterations in the target enzyme encoded by the gene ERG11, lanosterol 14 alpha-demethylase. These alterations are obtained through mutations, or by overexpressing the gene encoding. In addition, C. gattii and C. neoformans present a heteroresistance phenotype, which may be related to increased virulence. Other species beyond C. neoformans and C. gattii, such as C. laurentii, have been diagnosed mainly in patients with immunosuppression. Infections of C. albidus have been isolated in cats and marine mammals. Recent evidence suggests that the majority of infections produced by this pathogen are associated with biofilm growth, which is also related with increased resistance to antifungal agents. Therefore, there is a great need to search for alternative antifungal agents for these fungi. The search for new molecules is currently occurring from nanoparticle drugs of plant peptide origin. This article presents a brief review of the literature regarding the epidemiology of cryptococcosis, as well as fungal resistance and new alternatives for treatment.
C1 [Gullo, F. P.; Rossi, S. A.; Sardi, J. de C. O.; Teodoro, V. L. I.; Mendes-Giannini, M. J. S.; Fusco-Almeida, A. M.] Univ Estadual Paulista UNESP, Fac Pharmaceut Sci Araraquara, Dept Clin Anal, Lab Clin Mycol, BR-14801902 Sao Paulo, Brazil.
C3 Universidade Estadual Paulista
RP Fusco-Almeida, AM (通讯作者)，Univ Estadual Paulista UNESP, Fac Pharmaceut Sci Araraquara, Dept Clin Anal, Lab Clin Mycol, R Expedicionarios Brasil 1621, BR-14801902 Sao Paulo, Brazil.
EM ana.marisa@uol.com.br
FU Coordenacao de Aperfeicoamento de Pessoal de Nivel Superior (CAPES)
CR Abruzzo GK, 1997, ANTIMICROB AGENTS CH, V41, P2333, DOI 10.1128/AAC.41.11.2333
   Ahmad A, 2013, EUR J PHARM SCI, V48, P80, DOI 10.1016/j.ejps.2012.09.016
   Andrade-Silva L, 2013, MED MYCOL, V0, P0
   Andriole VT, 1998, CURR CLIN TOPICS INF, V18, P19
   Antachopoulos C, 2012, CLIN MICROBIOL INFEC, V18, P126, DOI 10.1111/j.1469-0691.2011.03741.x
   Averbuch D, 2002, MED MYCOL, V40, P479, DOI 10.1080/714031137
   Bach A, 1996, INTENS CARE MED, V22, P613, DOI 10.1007/BF01708112
   Basso LA, 2005, MEM I OSWALDO CRUZ, V100, P575, DOI 10.1590/S0074-02762005000600001
   Bovers M, 2008, EMERG INFECT DIS, V14, P1105, DOI 10.3201/eid1407.080122
   Bryan RA, 2010, J INFECT DIS, V202, P633, DOI 10.1086/654813
   Byrnes EJ, 2010, PLOS PATHOG, V6, P0, DOI 10.1371/journal.ppat.1000850
   Byrnes EJ, 2011, PLOS PATHOG, V7, P0, DOI 10.1371/journal.ppat.1002205
   Byrnes EJ, 2009, J INFECT DIS, V199, P1081, DOI 10.1086/597306
   Cabras T, 2008, J PEPT SCI, V14, P251, DOI 10.1002/psc.914
   Calvo BM, 2001, J CLIN MICROBIOL, V39, P2348, DOI 10.1128/JCM.39.6.2348-2350.2001
   Cannon RD, 2009, CLIN MICROBIOL REV, V22, P291, DOI 10.1128/CMR.00051-08
   Casadevall A, 2006, CLIN INFECT DIS, V42, P1414, DOI 10.1086/503431
   Catalan Mercedes, 2006, REVISTA IBEROAMERICANA DE MICOLOGIA, V23, P39
   Chen S, 2000, CLIN INFECT DIS, V31, P499, DOI 10.1086/313992
   Cheng MF, 2001, J CLIN MICROBIOL, V39, P1608, DOI 10.1128/JCM.39.4.1608-1611.2001
   Chong HS, 2010, J CLIN MICROBIOL, V48, P4115, DOI 10.1128/JCM.01271-10
   Clancy CJ, 1998, J ANTIMICROB CHEMOTH, V41, P127, DOI 10.1093/jac/41.1.127
   CLEMONS KV, 1994, ANTIMICROB AGENTS CH, V38, P460, DOI 10.1128/AAC.38.3.460
   Clemons KV, 1998, ANTIMICROB AGENTS CH, V42, P899, DOI 10.1128/AAC.42.4.899
   Clemons KV, 2001, ANTIMICROB AGENTS CH, V45, P686, DOI 10.1128/AAC.45.3.686-689.2001
   Colom MF, 2005, J CLIN MICROBIOL, V43, P3548, DOI 10.1128/JCM.43.7.3548-3550.2005
   Cruz MCS, 2007, J ETHNOPHARMACOL, V111, P409, DOI 10.1016/j.jep.2006.12.005
   da Silva PR, 2008, REV SOC BRAS MED TRO, V41, P158, DOI 10.1590/S0037-86822008000200005
   Day JN, 2011, J CLIN MICROBIOL, V49, P658, DOI 10.1128/JCM.01985-10
   Cordeiro RD, 2013, EUR J CLIN MICROBIOL, V32, P557, DOI 10.1007/s10096-012-1774-8
   de Faria RO, 2010, REV SOC BRAS MED TRO, V43, P198, DOI 10.1590/S0037-86822010000200018
   de Jesus MS, 2012, MEM I OSWALDO CRUZ, V107, P466, DOI 10.1590/S0074-02762012000400004
   DeBess E, 2010, MORBIDITY AND MORTALITY WEEKLY REPORT, V59, P865
   Decken K, 1998, INFECT IMMUN, V66, P4994, DOI 10.1128/IAI.66.10.4994-5000.1998
   Diaz-Guerra TM, 2003, ANTIMICROB AGENTS CH, V47, P1120, DOI 10.1128/AAC.47.3.1120-1124.2003
   Dixit A, 2009, INTERDISCIP PERSPECT, V2009, P0, DOI 10.1155/2009/840452
   Escandón P, 2006, FEMS YEAST RES, V6, P625, DOI 10.1111/j.1567-1364.2006.00055.x
   Espinel-Ingroff A, 2012, ANTIMICROB AGENTS CH, V56, P5898, DOI 10.1128/AAC.01115-12
   Espinel-Ingroff A, 2008, REV IBEROAM MICOL, V25, P101, DOI 10.1016/S1130-1406(08)70027-5
   Espinel-Ingroff A, 2009, REV IBEROAM MICOL, V26, P15, DOI 10.1016/S1130-1406(09)70004-X
   Ferreira MJU, 2005, ANTICANCER RES, V25, P4173
   Filiú Wander Fernando de Oliveira, 2002, REV. SOC. BRAS. MED. TROP., V35, P591, DOI 10.1590/S0037-86822002000600008
   Firacative C, 2012, PLOS ONE, V7, P0, DOI 10.1371/journal.pone.0037566
   Firacative C, 2011, BIOMEDICA, V31, P118, DOI 10.1590/S0120-41572011000100014
   Fuchs BB, 2007, ANTIMICROB AGENTS CH, V51, P2929, DOI 10.1128/AAC.00121-07
   Fukuyama N, 2012, CHEM PHARM BULL, V60, P377, DOI 10.1248/cpb.60.377
   Fukuyama N, 2011, NAT PROD RES, V25, P1295, DOI 10.1080/14786419.2010.502532
   Funari CS, 2012, FOOD CHEM, V135, P2086, DOI 10.1016/j.foodchem.2012.06.077
   Furman-Kuklinska K, 2009, ADV MED SCI-POLAND, V54, P116, DOI 10.2478/v10039-009-0014-7
   Almeida AMF, 2007, FEMS YEAST RES, V7, P152, DOI 10.1111/j.1567-1364.2006.00128.x
   GALLIS HA, 1990, REV INFECT DIS, V12, P308
   Garcia-Effron G, 2008, J CLIN MICROBIOL, V46, P1200, DOI 10.1128/JCM.02330-07
   Georgi A, 2009, INFECTION, V37, P370, DOI 10.1007/s15010-008-8211-z
   Goldman DL, 2000, INFECT IMMUN, V68, P832, DOI 10.1128/IAI.68.2.832-838.2000
   Gonzalez-Hein Gisela, 2010, J AVIAN MED SURG, V24, P227, DOI 10.1647/2009-003.1
   Grechi J, 2011, J BIOL CHEM, V286, P14820, DOI 10.1074/jbc.M110.177030
   Guerrero A, 2008, INFECT IMMUN, V76, P4322, DOI 10.1128/IAI.00529-08
   Gullo FP, 2012, EVID-BASED COMPL ALT, V2012, P0, DOI 10.1155/2012/340787
   Hagen F, 2012, EMERG INFECT DIS, V18, P1618, DOI 10.3201/eid1810.120068
   Hagen F, 2010, ANTIMICROB AGENTS CH, V54, P5139, DOI 10.1128/AAC.00746-10
   Han Y, 2005, BIOL PHARM BULL, V28, P541, DOI 10.1248/bpb.28.541
   Han Y, 2007, PHYTOMEDICINE, V14, P733, DOI 10.1016/j.phymed.2007.08.004
   Hardison SE, 2012, J IMMUNOL, V189, P4060, DOI 10.4049/jimmunol.1103455
   Illnait-Zaragozi MT, 2008, ANTIMICROB AGENTS CH, V52, P1580, DOI 10.1128/AAC.01384-07
   Jarvis JN, 2012, AIDS, V26, P1105, DOI 10.1097/QAD.0b013e3283536a93
   Jarvis JN, 2008, CURR OPIN INFECT DIS, V21, P596, DOI 10.1097/QCO.0b013e3283177f6c
   Jiang ZW, 2012, ANTIMICROB AGENTS CH, V56, P552, DOI 10.1128/AAC.00473-11
   Johnson E, 2008, INT J ANTIMICROB AG, V32, P511, DOI 10.1016/j.ijantimicag.2008.05.023
   Johnson MD, 2004, ANTIMICROB AGENTS CH, V48, P693, DOI 10.1128/AAC.48.3.693-715.2004
   Jong A, 2008, CELL MICROBIOL, V10, P1313, DOI 10.1111/j.1462-5822.2008.01128.x
   Kano R, 2008, MED MYCOL, V46, P75, DOI 10.1080/13693780701541106
   Kantarcioglu AS, 2007, MED MYCOL, V45, P173, DOI 10.1080/13693780601045166
   Kawakami K, 1996, CLIN EXP IMMUNOL, V104, P208, DOI 10.1046/j.1365-2249.1996.14723.x
   Khan AA, 2012, J DRUG TARGET, V20, P453, DOI 10.3109/1061186X.2012.685474
   Khawcharoenporn T, 2007, INFECTION, V35, P51, DOI 10.1007/s15010-007-6142-8
   Kidd SE, 2004, P NATL ACAD SCI USA, V101, P17258, DOI 10.1073/pnas.0402981101
   Kontoyiannis DP, 2002, LANCET, V359, P1135, DOI 10.1016/S0140-6736(02)08162-X
   KWONCHUNG KJ, 1991, ZBL BAKT-INT J MED M, V275, P390, DOI 10.1016/S0934-8840(11)80305-1
   Lago JHG, 2011, MOLECULES, V16, P9827, DOI 10.3390/molecules16129827
   Larsen RA, 2005, ANTIMICROB AGENTS CH, V49, P952, DOI 10.1128/AAC.49.3.952-958.2005
   Leite DP, 2012, J OCCUP MED TOXICOL, V7, P0, DOI 10.1186/1745-6673-7-11
   Leite FS, 2010, PERFIL FENOTIPICO EX, V0, P0
   Levitz SM, 2006, FEMS YEAST RES, V6, P513, DOI 10.1111/j.1567-1364.2006.00071.x
   Litvintseva AP, 2005, J INFECT DIS, V192, P888, DOI 10.1086/432486
   MacDougall L, 2011, EMERG INFECT DIS, V17, P193, DOI 10.3201/eid1702.101020
   Mah TFC, 2001, TRENDS MICROBIOL, V9, P34, DOI 10.1016/S0966-842X(00)01913-2
   Mann PA, 2003, ANTIMICROB AGENTS CH, V47, P577, DOI 10.1128/AAC.47.2.577-581.2003
   Marichal P, 1995, ACTA BIOCHIM POL, V42, P509
   Marichal P, 1997, ANTIMICROB AGENTS CH, V41, P2229, DOI 10.1128/AAC.41.10.2229
   Marongiu B, 2012, NAT PROD RES, V0, P0
   Martinez LR, 2005, INFECT IMMUN, V73, P6350, DOI 10.1128/IAI.73.10.6350-6362.2005
   Martinez LR, 2006, INFECT IMMUN, V74, P6118, DOI 10.1128/IAI.00995-06
   Martinez LR, 2010, CURR FUNGAL INFECT R, V4, P266, DOI 10.1007/s12281-010-0035-5
   Martinez LR, 2010, BIOMATERIALS, V31, P669, DOI 10.1016/j.biomaterials.2009.09.087
   McCurdy Lewis H, 2003, COMPREHENSIVE THERAPY, V29, P95, DOI 10.1385/COMP:29:2-3:095
   Mcleland S, 2012, J WILDLIFE DIS, V48, P1030, DOI 10.7589/2011-08-226
   Meyer W, 2003, EMERG INFECT DIS, V9, P189
   Mondon P, 1999, ANTIMICROB AGENTS CH, V43, P1856, DOI 10.1128/AAC.43.8.1856
   Monk BC, 2005, ANTIMICROB AGENTS CH, V49, P57, DOI 10.1128/AAC.49.1.57-70.2005
   Morschhäuser J, 2010, FUNGAL GENET BIOL, V47, P94, DOI 10.1016/j.fgb.2009.08.002
   MUKHERJEE J, 1995, ANTIMICROB AGENTS CH, V39, P1398, DOI 10.1128/AAC.39.7.1398
   MUKHERJEE J, 1994, ANTIMICROB AGENTS CH, V38, P580, DOI 10.1128/AAC.38.3.580
   Mukherjee J, 1998, J IMMUNOL, V161, P3557
   MUKHERJEE J, 1992, INFECT IMMUN, V60, P4534, DOI 10.1128/IAI.60.11.4534-4541.1992
   Mukherjee PK, 2005, MED MYCOL, V43, P191, DOI 10.1080/13693780500107554
   Nascimento GGF, 2000, BRAZ J MICROBIOL, V31, P247
   Nishikawa MM, 2003, J CLIN MICROBIOL, V41, P73, DOI 10.1128/JCM.41.1.73-77.2003
   Nondo RSO, 2011, BMC COMPLEM ALTERN M, V11, P0, DOI 10.1186/1472-6882-11-33
   Nosanchuk JD, 2003, CELL MICROBIOL, V5, P203, DOI 10.1046/j.1462-5814.2003.00268.x
   Odds FC, 2003, J ANTIMICROB CHEMOTH, V52, P1, DOI 10.1093/jac/dkg301
   Pachl J, 2006, CLIN INFECT DIS, V42, P1404, DOI 10.1086/503428
   Passoni LFC, 1998, MED MYCOL, V36, P305, DOI 10.1080/02681219880000481
   Patel KD, 2011, J AGR FOOD CHEM, V59, P12864, DOI 10.1021/jf2035466
   Patterson TF, 2000, MEDICINE, V79, P250, DOI 10.1097/00005792-200007000-00006
   Pemán J, 2009, EXPERT REV ANTI-INFE, V7, P453, DOI 10.1586/eri.09.18
   Perea S, 2001, ANTIMICROB AGENTS CH, V45, P2676, DOI 10.1128/AAC.45.10.2676-2684.2001
   Perfect JR, 2010, CLIN INFECT DIS, V50, P291, DOI 10.1086/649858
   Pettit RK, 2010, MED MYCOL, V48, P421, DOI 10.1080/13693780903136879
   Pfaller MA, 2009, J CLIN MICROBIOL, V47, P117, DOI 10.1128/JCM.01747-08
   POLAK A, 1975, CHEMOTHERAPY, V21, P113, DOI 10.1159/000221854
   Prado M, 2009, MEM I OSWALDO CRUZ, V104, P513, DOI 10.1590/S0074-02762009000300019
   Prasad R, 2006, INFECTIOUS DISORDERS - DRUG TARGETS, V6, P69, DOI 10.2174/187152606784112164
   Quindós G, 2009, REV IBEROAM MICOL, V26, P49, DOI 10.1016/S1130-1406(09)70008-7
   Quindos Guillermo, 2007, REVISTA IBEROAMERICANA DE MICOLOGIA, V24, P179
   Qureshi MH, 1999, EUR J IMMUNOL, V29, P643, DOI 10.1002/(SICI)1521-4141(199902)29:02<643::AID-IMMU643>3.0.CO;2-E
   Ramage G, 2002, J ANTIMICROB CHEMOTH, V49, P973, DOI 10.1093/jac/dkf049
   Randhawa HS, 2008, MED MYCOL, V46, P823, DOI 10.1080/13693780802124026
   Rangkadilok N, 2012, FITOTERAPIA, V83, P545, DOI 10.1016/j.fitote.2011.12.023
   Regasini LO, 2010, REV BRAS FARMACOGN, V20, P706, DOI 10.1590/S0102-695X2010005000017
   REX JH, 1995, ANTIMICROB AGENTS CH, V39, P1, DOI 10.1128/AAC.39.1.1
   Robertson EJ, 2012, APPL ENVIRON MICROB, V78, P7977, DOI 10.1128/AEM.01953-12
   Rodero L, 2003, ANTIMICROB AGENTS CH, V47, P3653, DOI 10.1128/AAC.47.11.3653-3656.2003
   Rodrigues GB, 2012, PHOTOCHEM PHOTOBIOL, V88, P440, DOI 10.1111/j.1751-1097.2011.01055.x
   Rojas Jhon J, 2006, BMC COMPLEMENT ALTERN MED, V6, P2, DOI 10.1186/1472-6882-6-2
   Rosas AL, 2001, INFECT IMMUN, V69, P3410, DOI 10.1128/IAI.69.5.3410-3412.2001
   Saag MS, 2000, CLIN INFECT DIS, V30, P710, DOI 10.1086/313757
   SANGLARD D, 1995, ANTIMICROB AGENTS CH, V39, P2378, DOI 10.1128/AAC.39.11.2378
   Sanglard D, 1997, MICROBIOL-UK, V143, P405, DOI 10.1099/00221287-143-2-405
   Sanglard D, 2009, FEMS YEAST RES, V9, P1029, DOI 10.1111/j.1567-1364.2009.00578.x
   Schwarz P, 2003, ANTIMICROB AGENTS CH, V47, P3361, DOI 10.1128/AAC.47.10.3361-3364.2003
   Serena C, 2005, ANTIMICROB AGENTS CH, V49, P2994, DOI 10.1128/AAC.49.7.2994-2996.2005
   Severo Luiz Carlos, 1999, REVISTA IBEROAMERICANA DE MICOLOGIA, V16, P152
   Shankar Esaki Muthu, 2006, CAN RESPIR J, V13, P275
   Shao Lu-Cheng, 2007, YAOXUE XUEBAO, V42, P1129
   Sheng CQ, 2009, ANTIMICROB AGENTS CH, V53, P3487, DOI 10.1128/AAC.01630-08
   Sionov E, 2010, PLOS PATHOG, V6, P0, DOI 10.1371/journal.ppat.1000848
   Sionov E, 2009, ANTIMICROB AGENTS CH, V53, P2804, DOI 10.1128/AAC.00295-09
   Sloan D, 2008, COCHRANE DB SYST REV, V0, P0, DOI DOI 10.1002/14651858.CD005647.pub2
   Soares BM, 2011, PHOTOCHEM PHOTOBIOL, V87, P357, DOI 10.1111/j.1751-1097.2010.00868.x
   Martins LMS, 2011, MEM I OSWALDO CRUZ, V106, P725, DOI 10.1590/S0074-02762011000600012
   Sugita T, 2001, MICROBIOL IMMUNOL, V45, P291, DOI 10.1111/j.1348-0421.2001.tb02621.x
   Suzano FR, 2012, ESTUDO ATIVIDADE ANT, V0, P0
   Taborda CP, 2001, J IMMUNOL, V166, P2100, DOI 10.4049/jimmunol.166.3.2100
   Tavares LD, 2011, EUR J MED CHEM, V46, P4448, DOI 10.1016/j.ejmech.2011.07.019
   Tocci N, 2011, APPL MICROBIOL BIOT, V91, P977, DOI 10.1007/s00253-011-3303-6
   Trösken ER, 2006, TOXICOLOGY, V219, P33, DOI 10.1016/j.tox.2005.10.020
   Tudela JLR, 1997, REV CLIN ESP, V197, P67
   Vandeputte P, 2005, ANTIMICROB AGENTS CH, V49, P4608, DOI 10.1128/AAC.49.11.4608-4615.2005
   Varma A, 2010, ANTIMICROB AGENTS CH, V54, P2303, DOI 10.1128/AAC.00153-10
   Wang HY, 2010, BIOMATERIALS, V31, P2874, DOI 10.1016/j.biomaterials.2009.12.042
   White NJ, 1998, DRUG RESIST UPDATE, V1, P3, DOI 10.1016/S1368-7646(98)80208-2
   Xu Shu-feng, 2011, ZHONGHUA JIE HE HE HU XI ZA ZHI, V34, P816
   Yaguchi Takashi, 2007, NIHON ISHINKIN GAKKAI ZASSHI, V48, P97, DOI 10.3314/jjmm.48.97
   Zhang TT, 1997, INFECT IMMUN, V65, P3594, DOI 10.1128/IAI.65.9.3594-3599.1997
   Zhu F, 2012, PLOS ONE, V7, P0, DOI 10.1371/journal.pone.0039782
NR 166
TC 88
Z9 96
U1 0
U2 69
PU SPRINGER
PI NEW YORK
PA 233 SPRING ST, NEW YORK, NY 10013 USA
SN 0934-9723
EI 1435-4373
J9 EUR J CLIN MICROBIOL
JI Eur. J. Clin. Microbiol. Infect. Dis.
PD NOV 15
PY 2013
VL 32
IS 11
BP 1377
EP 1391
DI 10.1007/s10096-013-1915-8
PG 15
WC Infectious Diseases; Microbiology
SC Infectious Diseases; Microbiology
GA 237CQ
UT WOS:000325846200002
PM 24141976
DA 2024-01-16
ER

PT J
AU Ratcliff, AN
   Shi, WX
   Arts, EJ
AF Ratcliff, Annette N.
   Shi, Wuxian
   Arts, Eric J.
TI HIV-1 Resistance to Maraviroc Conferred by a CD4 Binding Site Mutation in the Envelope Glycoprotein gp120
SO JOURNAL OF VIROLOGY
LA English
DT Article
ID human-immunodeficiency-virus; small-molecule; ccr5 antagonists; drug-resistance; replicative fitness; entry inhibitors; coreceptor usage; atomic-structure; subtype-c; type-1
AB Maraviroc (MVC) is a CCR5 antagonist that inhibits HIV-1 entry by binding to the coreceptor and inducing structural alterations in the extracellular loops. In this study, we isolated MVC-resistant variants from an HIV-1 primary isolate that arose after 21 weeks of tissue culture passage in the presence of inhibitor. gp120 sequences from passage control and MVC-resistant cultures were cloned into NL4-3 via yeast-based recombination followed by sequencing and drug susceptibility testing. Using 140 clones, three mutations were linked to MVC resistance, but none appeared in the V3 loop as was the case with previous HIV-1 strains resistant to CCR5 antagonists. Rather, resistance was dependent upon a single mutation in the C4 region of gp120. Chimeric clones bearing this N425K mutation replicated at high MVC concentrations and displayed significant shifts in 50% inhibitory concentrations (IC(50)s), characteristic of resistance to all other antiretroviral drugs but not typical of MVC resistance. Previous reports on MVC resistance describe an ability to use a drug-bound form of the receptor, leading to reduction in maximal drug inhibition. In contrast, our structural models on K425 gp120 suggest that this resistant mutation impacts CD4 interactions and highlights a novel pathway for MVC resistance.
C1 [Ratcliff, Annette N.; Arts, Eric J.] Case Western Reserve Univ, Dept Mol Biol & Microbiol, Cleveland, OH 44106 USA.
   [Ratcliff, Annette N.; Arts, Eric J.] Case Western Reserve Univ, Div Infect Dis, Dept Med, Cleveland, OH 44106 USA.
   [Shi, Wuxian] Case Western Reserve Univ, Ctr Prote & Bioinformat, Cleveland, OH 44106 USA.
C3 Case Western Reserve University; Case Western Reserve University; Case Western Reserve University
RP Arts, EJ (通讯作者)，Case Western Reserve Univ, Dept Mol Biol & Microbiol, Cleveland, OH 44106 USA.
EM eja3@case.edu
FU NIH [AI49170]
CR Abbate I, 2011, CLIN MICROBIOL INFEC, V17, P725, DOI 10.1111/j.1469-0691.2010.03350.x
   Agrawal-Gamse C, 2009, J VIROL, V83, P11005, DOI 10.1128/JVI.01238-09
   Anastasopoulou CG, 2011, VIROLOGY, V413, P47, DOI 10.1016/j.virol.2010.12.052
   Anastassopoulou CG, 2007, PLOS PATHOG, V3, P720, DOI 10.1371/journal.ppat.0030079
   Armstrong KL, 2011, ANTIMICROB AGENTS CH, V55, P2146, DOI 10.1128/AAC.01505-10
   ASHKENAZI A, 1990, P NATL ACAD SCI USA, V87, P7150, DOI 10.1073/pnas.87.18.7150
   Baba M, 2007, ANTIMICROB AGENTS CH, V51, P707, DOI 10.1128/AAC.01079-06
   Ball SC, 2003, J VIROL, V77, P1021, DOI 10.1128/JVI.77.2.1021-1038.2003
   Berger EA, 1999, ANNU REV IMMUNOL, V17, P657, DOI 10.1146/annurev.immunol.17.1.657
   Bjorndal A, 1997, J VIROL, V71, P7478
   CHEN CH, 1995, J VIROL, V69, P3771, DOI 10.1128/JVI.69.6.3771-3777.1995
   Da LT, 2011, J CHEM INF MODEL, V51, P359, DOI 10.1021/ci1003448
   Dragic T, 2000, P NATL ACAD SCI USA, V97, P5639, DOI 10.1073/pnas.090576697
   Dudley DM, 2009, BIOTECHNIQUES, V46, P458, DOI 10.2144/000113119
   Dudley DM, 2009, J VIROL, V83, P5067, DOI 10.1128/JVI.00055-09
   Emsley P, 2010, ACTA CRYSTALLOGR D, V66, P486, DOI 10.1107/S0907444910007493
   Eshleman SH, 2005, JAIDS-J ACQ IMM DEF, V40, P24, DOI 10.1097/01.qai.0000174656.71276.d6
   Este Jose A, 2002, CURR OPIN INVESTIG DRUGS, V3, P379
   Fätkenheuer G, 2008, NEW ENGL J MED, V359, P1442, DOI 10.1056/NEJMoa0803154
   GALLAHER WR, 1987, CELL, V50, P327, DOI 10.1016/0092-8674(87)90485-5
   Gianotti N, 2005, NEW MICROBIOL, V28, P319
   Gulick RM, 2008, NEW ENGL J MED, V359, P1429, DOI 10.1056/NEJMoa0803152
   Hardy WD, 2010, JAIDS-J ACQ IMM DEF, V55, P558, DOI 10.1097/QAI.0b013e3181ee3d82
   Huang CC, 2007, SCIENCE, V317, P1930, DOI 10.1126/science.1145373
   Iglesias-Ussel MD, 2002, J GEN VIROL, V83, P93, DOI 10.1099/0022-1317-83-1-93
   Kondru R, 2008, MOL PHARMACOL, V73, P789, DOI 10.1124/mol.107.042101
   Kwong PD, 1998, NATURE, V393, P648, DOI 10.1038/31405
   Laakso MM, 2007, PLOS PATHOG, V3, P1118, DOI 10.1371/journal.ppat.0030117
   Labrosse B, 2003, J VIROL, V77, P1610, DOI 10.1128/JVI.77.2.1610-1613.2003
   Lalonde MS, 2007, J CLIN MICROBIOL, V45, P2604, DOI 10.1128/JCM.00431-07
   Lalonde MS, 2010, PLOS ONE, V5, P0, DOI 10.1371/journal.pone.0015476
   Liu J, 2008, NATURE, V455, P109, DOI 10.1038/nature07159
   Liu R, 1996, CELL, V86, P367, DOI 10.1016/S0092-8674(00)80110-5
   Lobritz MA, 2007, J VIROL, V81, P8258, DOI 10.1128/JVI.02739-06
   Lobritz MA, 2010, VIRUSES-BASEL, V2, P1069, DOI 10.3390/v2051069
   Marozsan AJ, 2005, VIROLOGY, V338, P182, DOI 10.1016/j.virol.2005.04.035
   Marozsan AJ, 2004, J VIROL, V78, P11130, DOI 10.1128/JVI.78.20.11130-11141.2004
   Marozsan AJ, 2001, J VIROL, V75, P8624, DOI 10.1128/JVI.75.18.8624-8638.2001
   MOEBIUS U, 1992, J EXP MED, V176, P507, DOI 10.1084/jem.176.2.507
   Nichols WG, 2008, ANTIMICROB AGENTS CH, V52, P858, DOI 10.1128/AAC.00821-07
   Ogert RA, 2008, VIROLOGY, V373, P387, DOI 10.1016/j.virol.2007.12.009
   Palmer S, 2006, AIDS, V20, P701, DOI 10.1097/01.aids.0000216370.69066.7f
   Pastore C, 2003, ANTIMICROB AGENTS CH, V47, P509, DOI 10.1128/AAC.47.2.509-517.2003
   Pastore C, 2004, J VIROL, V78, P7565, DOI 10.1128/JVI.78.14.7565-7574.2004
   Paxton WA, 1998, AIDS RES HUM RETROV, V14, P0
   Pfaff JM, 2010, J VIROL, V84, P6505, DOI 10.1128/JVI.00374-10
   Poveda E, 2010, AIDS REV, V12, P135
   Pugach P, 2007, VIROLOGY, V361, P212, DOI 10.1016/j.virol.2006.11.004
   Pugach P, 2009, VIROLOGY, V387, P296, DOI 10.1016/j.virol.2009.02.044
   Reeves JD, 2002, P NATL ACAD SCI USA, V99, P16249, DOI 10.1073/pnas.252469399
   Rodríguez-Frade JM, 1999, J CELL BIOL, V144, P755, DOI 10.1083/jcb.144.4.755
   Samson M, 1996, NATURE, V382, P722, DOI 10.1038/382722a0
   Sierra-Madero J, 2010, HIV CLIN TRIALS, V11, P127, DOI 10.1310/hct1103-125
   Simmons G, 1997, SCIENCE, V276, P276, DOI 10.1126/science.276.5310.276
   Swenson LC, 2011, CLIN INFECT DIS, V53, P732, DOI 10.1093/cid/cir493
   Tebit DM, 2011, LANCET INFECT DIS, V11, P45, DOI 10.1016/S1473-3099(10)70186-9
   Tebit DM, 2010, J VIROL, V84, P9817, DOI 10.1128/JVI.00991-10
   Tilton JC, 2010, J VIROL, V84, P10863, DOI 10.1128/JVI.01109-10
   Torre VS, 2000, J VIROL, V74, P4868, DOI 10.1128/JVI.74.10.4868-4876.2000
   Trkola A, 2002, P NATL ACAD SCI USA, V99, P395, DOI 10.1073/pnas.012519099
   Turner D, 2006, AIDS REV, V8, P17
   Weber J, 2007, CURR OPIN HIV AIDS, V2, P81, DOI 10.1097/COH.0b013e328051b4e8
   Weissenhorn W, 1997, NATURE, V387, P426, DOI 10.1038/387426a0
   Westby M, 2006, J VIROL, V80, P4909, DOI 10.1128/JVI.80.10.4909-4920.2006
   Westby M, 2007, J VIROL, V81, P2359, DOI 10.1128/JVI.02006-06
   Whitcomb JM, 2007, ANTIMICROB AGENTS CH, V51, P566, DOI 10.1128/AAC.00853-06
   Yuan YZ, 2011, VIROLOGY, V413, P293, DOI 10.1016/j.virol.2011.02.019
NR 67
TC 45
Z9 57
U1 0
U2 27
PU AMER SOC MICROBIOLOGY
PI WASHINGTON
PA 1752 N ST NW, WASHINGTON, DC 20036-2904 USA
SN 0022-538X
EI 1098-5514
J9 J VIROL
JI J. Virol.
PD JAN 15
PY 2013
VL 87
IS 2
BP 923
EP 934
DI 10.1128/JVI.01863-12
PG 12
WC Virology
SC Virology
GA 062QF
UT WOS:000312934400022
PM 23135713
DA 2024-01-16
ER

PT J
AU Caplinskas, S
   Loukachov, VV
   Gasich, EL
   Gilyazova, AV
   Caplinskiene, I
   Lukashov, VV
AF Caplinskas, Saulius
   Loukachov, Vladimir V.
   Gasich, Elena L.
   Gilyazova, Alla V.
   Caplinskiene, Irma
   Lukashov, Vladimir V.
TI Distinct HIV Type 1 Strains in Different Risk Groups and the Absence of New Infections by Drug-Resistant Strains in Lithuania
SO AIDS RESEARCH AND HUMAN RETROVIRUSES
LA English
DT Article
ID former soviet-union; subtype-b; molecular epidemiology; genetic diversity; users; recombinant; outbreak; susceptibility; predominance; circulation
AB To analyze HIV-1 genotypes in Lithuania and the transmission of drug-resistant viruses, HIV-1 sequences were obtained from 138 individuals, who were diagnosed as HIV-1 infected in 1990-2008 and represented all major risk groups. Subtype A strains, dominating in the former Soviet Union (90% of cases), were found in 60% of individuals, followed by subtype B (22%) and CRF03_AB (12%) strains. The remaining 7% of the strains included variants belonging to subtype C, CRF01_AE, CRF02_AG, more complex recombinant forms, and strains that could not be reliably genotyped. Analysis of virus genotypes per risk group revealed the circulation of distinct HIV-1 strains in different risk groups: subtype A viruses were present in 82% of injecting drug users (IDUs), but less than a half of heterosexually infected individuals and cases with unknown transmission route, and none of men having sex with men (MSM). We observed no mutations causing drug resistance among 27 newly diagnosed HIV-1 cases.
C1 [Caplinskas, Saulius; Caplinskiene, Irma] Univ Mykolas Romeris, Ctr Communicable Dis & AIDS, Vilnius, Lithuania.
   [Caplinskas, Saulius; Caplinskiene, Irma] Univ Mykolas Romeris, Fac Social Policy, Vilnius, Lithuania.
   [Loukachov, Vladimir V.] Univ Amsterdam, Fac Sci, NL-1105 AZ Amsterdam, Netherlands.
   [Loukachov, Vladimir V.] Univ Amsterdam, Fac Med, NL-1105 AZ Amsterdam, Netherlands.
   [Gasich, Elena L.] Republican Res Pract Ctr Epidemiol & Microbiol, Dept Clin Virol, Minsk, BELARUS.
   [Gilyazova, Alla V.; Lukashov, Vladimir V.] DI Ivanovskii Inst Virol, Lab Immunochem, Moscow, Russia.
   [Lukashov, Vladimir V.] Univ Amsterdam, Acad Med Ctr, Ctr Infect & Immun Amsterdam CINIMA, Lab Expt Virol,Dept Med Microbiol, NL-1105 AZ Amsterdam, Netherlands.
C3 Centre for Communicable Diseases & AIDS (ULAC) - Lithuania; Mykolas Romeris University; Mykolas Romeris University; University of Amsterdam; University of Amsterdam; Russian Academy of Medical Sciences; Gamaleya National Research Center for Epidemiology & Microbiology, RAMS; University of Amsterdam; Academic Medical Center Amsterdam
RP Lukashov, VV (通讯作者)，Univ Amsterdam, Acad Med Ctr, Dept Med Microbiol, Lab Expt Virol, Meibergdreef 15, NL-1105 AZ Amsterdam, Netherlands.
EM v.lukashov@amc.uva.nl
FU INTAS [05-1000004-7749]
CR Adojaan M, 2005, JAIDS-J ACQ IMM DEF, V39, P598
   Balode D, 2004, AIDS RES HUM RETROV, V20, P245, DOI 10.1089/088922204773004978
   Beyrer C, 2009, AIDS RES HUM RETROV, V25, P853, DOI 10.1089/aid.2008.0206
   Bobkov AF, 2004, AIDS RES HUM RETROV, V20, P1134, DOI 10.1089/aid.2004.20.1134
   Caplinskas Saulius, 2004, MEDICINA (KAUNAS), V40, P161
   Carr JK, 2005, JAIDS-J ACQ IMM DEF, V39, P570
   Eyzaguirre LM, 2007, JAIDS-J ACQ IMM DEF, V46, P19, DOI 10.1097/01.qai.0000286598.00313.a6
   Ferdats A, 1999, AIDS RES HUM RETROV, V15, P1487, DOI 10.1089/088922299310007
   Kurbanov F, 2003, AIDS RES HUM RETROV, V19, P731, DOI 10.1089/088922203769232520
   Lazouskaya NV, 2005, AIDS RES HUM RETROV, V21, P830, DOI 10.1089/aid.2005.21.830
   Liitsola K, 2000, AIDS RES HUM RETROV, V16, P1047, DOI 10.1089/08892220050075309
   Lukashov VV, 1999, AIDS RES HUM RETROV, V15, P1577, DOI 10.1089/088922299309874
   Lukashov VV, 1996, AIDS RES HUM RETROV, V12, P1179, DOI 10.1089/aid.1996.12.1179
   Lukashov VV, 1998, AIDS RES HUM RETROV, V14, P1299, DOI 10.1089/aid.1998.14.1299
   LUKASHOV VV, 1995, AIDS, V9, P435, DOI 10.1097/00002030-199509050-00004
   Nabatov AA, 2002, AIDS RES HUM RETROV, V18, P891, DOI 10.1089/08892220260190380
   Nabatov AA, 2007, AIDS RES HUM RETROV, V23, P183, DOI 10.1089/aid.2006.0006
   Novitsky VA, 1998, AIDS RES HUM RETROV, V14, P1079, DOI 10.1089/aid.1998.14.1079
   Op de Coul ELM, 2001, AIDS, V15, P257, DOI 10.1097/00002030-200101260-00017
   Pandrea I, 2001, AIDS RES HUM RETROV, V17, P1297, DOI 10.1089/088922201750461375
   Rumyantseva OA, 2009, AIDS RES HUM RETROV, V25, P931, DOI 10.1089/aid.2009.0075
   Saad MD, 2006, AIDS RES HUM RETROV, V22, P796, DOI 10.1089/aid.2006.22.796
   Saad MD, 2006, AIDS RES HUM RETROV, V22, P709, DOI 10.1089/aid.2006.22.709
   Zarandia M, 2006, AIDS RES HUM RETROV, V22, P470, DOI 10.1089/aid.2006.22.470
   Zetterberg V, 2004, AIDS RES HUM RETROV, V20, P1148, DOI 10.1089/aid.2004.20.1148
NR 25
TC 7
Z9 8
U1 0
U2 5
PU MARY ANN LIEBERT, INC
PI NEW ROCHELLE
PA 140 HUGUENOT STREET, 3RD FL, NEW ROCHELLE, NY 10801 USA
SN 0889-2229
EI 1931-8405
J9 AIDS RES HUM RETROV
JI Aids Res. Hum. Retrovir.
PD APR 15
PY 2013
VL 29
IS 4
BP 732
EP 737
DI 10.1089/aid.2012.0312
PG 6
WC Immunology; Infectious Diseases; Virology
SC Immunology; Infectious Diseases; Virology
GA 119RO
UT WOS:000317115300015
PM 23186249
DA 2024-01-16
ER

PT J
AU Vidal, N
   Diop, H
   Montavon, C
   Butel, C
   Bosch, S
   Ngole, EM
   Touré-Kane, C
   Mboup, S
   Delaporte, E
   Peeters, M
AF Vidal, Nicole
   Diop, Halimatou
   Montavon, Celine
   Butel, Christelle
   Bosch, Stephanie
   Ngole, Eitel Mpoudi
   Toure-Kane, Coumba
   Mboup, Souleymane
   Delaporte, Eric
   Peeters, Martine
TI A novel multiregion hybridization assay reveals high frequency of dual inter-subtype infections among HIV-positive individuals in Cameroon, West Central Africa
SO INFECTION GENETICS AND EVOLUTION
LA English
DT Article
DE Dual infections; Multi-region hybridization assay; HIV-1 genetic diversity
ID drug-resistance mutations; genotyping assay; high-throughput; burkina-faso; in-vivo; diversity; crf02-ag; superinfections; identification; recombination
AB In West and West Central Africa, multiple subtypes, circulating recombinant forms (CRF), and high proportions of unique recombinant forms (URF) are documented. The predominance of recombinants strongly suggests that dual infections occur frequently. In the present study, we adapted the multi-region hybridization assay (MHA), previously developed to identify dual infections in geographic regions where few HIV-1 variants circulate, to identify HIV-1 variants and dual infections. We designed clade-specific probes in three genomic regions (gag p17, vpu, nef) to detect eight different variants that are common in this part of Africa (A, B/D, C, F, G, CRF02_AG, CRF06_cpx, CRF22_01A1). The assay was validated with 163 samples representing the corresponding HIV-1 variants. Depending on the genomic regions, the global sensitivity of the assay ranged from 86% to 94%, and the global specificity was between 85% and 96%. The assay was then applied on 156 antiretroviral treatment-naive patients from Cameroon. The MHA assay identified 79%, 85% and 90% of the strains in nef, gag and vpu regions, respectively. The subtype/CRF distribution and the proportion of inter-region recombinants obtained by the new MHA assay were in accordance with known subtype/CRF distribution in Cameroon. Moreover, the MHA assay identified 35 (22.4%) patients as dually infected, from which 20 were reactive in more than one region and/or with concordant multigenomic recombination pattern. Despite the high genetic diversity, we successfully developed an hybridization assay allowing identification of eight common HIV-1 variants circulating in West and West Central Africa. We documented high rates of dual infection in a low-risk population group, illustrating that the global evolution of HIV diversity is driven by dual infections. This assay could become a useful screening tool for the global surveillance and monitoring of inter-subtype/CRF dual infections in West and West Central Africa. (C) 2012 Elsevier B.V. All rights reserved.
C1 [Vidal, Nicole; Montavon, Celine; Butel, Christelle; Bosch, Stephanie; Delaporte, Eric; Peeters, Martine] IRD, UMI 233, F-34394 Montpellier 5, France.
   [Vidal, Nicole; Montavon, Celine; Butel, Christelle; Bosch, Stephanie; Delaporte, Eric; Peeters, Martine] Univ Montpellier I, Montpellier, France.
   [Diop, Halimatou; Toure-Kane, Coumba; Mboup, Souleymane] Hop Le Dantec, Lab Bacteriol & Virol, Dakar, Senegal.
   [Ngole, Eitel Mpoudi] Hop Mil, Projet PRESICA, Yaounde, Cameroon.
   [Delaporte, Eric] CHU, Dept Malad Infect, Montpellier, France.
C3 Institut de Recherche pour le Developpement (IRD); Universite de Montpellier; Universite de Montpellier; CHU de Montpellier
RP Vidal, N (通讯作者)，IRD, UMI 233, 911 Ave Agropolis,BP 64501, F-34394 Montpellier 5, France.
EM nicole.vidal@ird.fr
FU National Agency for AIDS Research in France (ANRS) [ANRS 1297]; Institut de Recherche pour le Developpement (IRD)
CR Anisimova M, 2006, SYST BIOL, V55, P539, DOI 10.1080/10635150600755453
   Braibant M, 2010, VIROLOGY, V405, P81, DOI 10.1016/j.virol.2010.05.026
   Cornelissen M, 2012, CLIN INFECT DIS, V54, P539, DOI 10.1093/cid/cir849
   Freitas FB, 2012, AIDS RES HUM RETROVI, V0, P0
   Fultz PN, 2004, AIDS, V18, P115, DOI 10.1097/00002030-200401020-00014
   Herbinger KH, 2006, AIDS RES HUM RETROV, V22, P599, DOI 10.1089/aid.2006.22.599
   Hoelscher M, 2002, AIDS, V16, P2055, DOI 10.1097/00002030-200210180-00011
   Jung M, 2012, PLOS ONE, V7, P0, DOI 10.1371/journal.pone.0033579
   Kijak GH, 2004, AIDS RES HUM RETROV, V20, P521, DOI 10.1089/088922204323087778
   Kijak GH, 2007, VIROLOGY, V358, P178, DOI 10.1016/j.virol.2006.07.055
   Kozaczynska K, 2007, RETROVIROLOGY, V4, P0, DOI 10.1186/1742-4690-4-59
   Laurent C, 2002, J INFECT DIS, V186, P486, DOI 10.1086/341833
   Lihana RW, 2012, AIDS REV, V14, P83
   Manigart O, 2004, AIDS, V18, P1645, DOI 10.1097/01.aids.0000131333.30548.db
   Ndembi N, 2011, JAIDS-J ACQ IMM DEF, V57, PE25, DOI 10.1097/QAI.0b013e3182142082
   Njai HF, 2004, J CLIN MICROBIOL, V42, P1428, DOI 10.1128/JCM.42.4.1428-1433.2004
   Powell RLR, 2009, JAIDS-J ACQ IMM DEF, V50, P84, DOI 10.1097/QAI.0b013e31818d5a40
   Ragupathy V, 2011, VIROL J, V8, P0, DOI 10.1186/1743-422X-8-185
   Redd AD, 2012, J INFECT DIS, V0, P0
   Rousseau CM, 2007, J VIROL, V81, P4492, DOI 10.1128/JVI.02050-06
   Sarkar R, 2009, INTERVIROLOGY, V52, P175, DOI 10.1159/000224645
   Smyth RP, 2012, VIRUS RES, V169, P415, DOI 10.1016/j.virusres.2012.06.015
   Teixeira D, 2010, AIDS RES HUM RETROV, V26, P981, DOI 10.1089/aid.2010.0023
   Toure-Kane C, 2000, AIDS RES HUM RETROV, V16, P603, DOI 10.1089/088922200309025
   van der Kuyl AC, 2007, RETROVIROLOGY, V4, P0, DOI 10.1186/1742-4690-4-67
   Vergne L, 2003, VIROLOGY, V310, P254, DOI 10.1016/S0042-6822(03)00167-3
   Vergne L, 2006, ANTIVIR THER, V11, P575
   Vidal N, 2007, AIDS RES HUM RETROV, V23, P175, DOI 10.1089/aid.2006.0126
   Vidal N, 2009, AIDS RES HUM RETROV, V25, P823, DOI 10.1089/aid.2008.0283
   Zhang M, 2010, RETROVIROLOGY, V7, P0, DOI 10.1186/1742-4690-7-25
NR 30
TC 7
Z9 7
U1 0
U2 2
PU ELSEVIER SCIENCE BV
PI AMSTERDAM
PA PO BOX 211, 1000 AE AMSTERDAM, NETHERLANDS
SN 1567-1348
EI 1567-7257
J9 INFECT GENET EVOL
JI Infect. Genet. Evol.
PD MAR 15
PY 2013
VL 14
IS 
BP 73
EP 82
DI 10.1016/j.meegid.2012.11.017
PG 10
WC Infectious Diseases
SC Infectious Diseases
GA 115WE
UT WOS:000316841800010
PM 23232100
DA 2024-01-16
ER

PT J
AU Soliman, MES
AF Soliman, Mahmoud E. S.
TI A Hybrid Structure/Pharmacophore- Based Virtual Screening Approach to Design Potential Leads: A Computer-Aided Design of South African HIV-1 Subtype C Protease Inhibitors
SO DRUG DEVELOPMENT RESEARCH
LA English
DT Article
DE HIV-1 protease inhibitors; pharmacophore-based and structure-based virtual screening; docking; computer-aided drug design
ID molecular-dynamics; drug-resistance; ligand; search; similarity; discovery; docking; mutations; algorithm; peptides
AB Virtual screening is the computational mirror image of high-throughput screening and refers to the in silico evaluation of the biological activity of different molecular entities. Various virtual screening strategies and workflows have been adopted to enhance the process of identification of potential hits. Structure-based scoring relies solely on the interactions between the ligand and the target protein. Conversely, pharmacophore-based scoring relies on the shape complementation of each ligand candidate to a three-dimensional reference ligand. Herewith, we report a systematic integrated hybrid approach, along with the use of well-defined physicochemical and biological filters, to enhance high-ranking hit structures complementing the binding site architecture while also mimicking the three-dimensional features of known active ligands. With a lack of experimental data on the South African HIV protease enzyme (C-SA HIV PR), very limited research has been conducted to design inhibitors against this enzyme variant. In this paper, a focused integrated structure- and pharmacophore-based virtual screening protocol is introduced to identify potential leads to assist toward designing potent inhibitors against the C-SA PR variant. This rapid and systematic approach can potentially be implemented for the design and discovery of inhibitors against a wide range of biological targets. (C) 2013 Wiley Periodicals, Inc.
C1 Univ KwaZulu Natal, Sch Hlth Sci, ZA-4001 Durban, South Africa.
C3 University of Kwazulu Natal
RP Soliman, MES (通讯作者)，Univ KwaZulu Natal, Sch Hlth Sci, ZA-4001 Durban, South Africa.
EM soliman@ukzn.ac.za
FU School of Health Sciences, UKZN; CHPC-Cape Town
CR Ahmed SM, 2013, CHEM BIOL DRUG DES, V81, P208, DOI 10.1111/cbdd.12063
   Bajorath F, 2002, NAT REV DRUG DISCOV, V1, P882, DOI 10.1038/nrd941
   Barreiro G, 2007, J CHEM INF MODEL, V47, P2416, DOI 10.1021/ci700271z
   Bissantz C, 2005, PROTEINS, V61, P938, DOI 10.1002/prot.20651
   Cheng TJ, 2012, AAPS J, V14, P133, DOI 10.1208/s12248-012-9322-0
   Cornelissen M, 1997, J VIROL, V71, P6348, DOI 10.1128/JVI.71.9.6348-6358.1997
   Das K, 2010, NAT STRUCT MOL BIOL, V17, P530, DOI 10.1038/nsmb.1779
   Eckert H, 2007, DRUG DISCOV TODAY, V12, P225, DOI 10.1016/j.drudis.2007.01.011
   Halgren TA, 1999, J COMPUT CHEM, V20, P730, DOI 10.1002/(SICI)1096-987X(199905)20:7<730::AID-JCC8>3.0.CO;2-T
   Halperin I, 2002, PROTEINS, V47, P409, DOI 10.1002/prot.10115
   Hawkins PCD, 2010, J CHEM INF MODEL, V50, P572, DOI 10.1021/ci100031x
   Heikamp K, 2013, CHEM BIOL DRUG DES, V81, P33, DOI 10.1111/cbdd.12054
   Honarparvar B, 2012, CHEMMEDCHEM, V7, P1009, DOI 10.1002/cmdc.201100512
   Hornak V, 2006, P NATL ACAD SCI USA, V103, P915, DOI 10.1073/pnas.0508452103
   Huey R, 2007, J COMPUT CHEM, V28, P1145, DOI 10.1002/jcc.20634
   Jain AN, 2004, CURR OPIN DRUG DISC, V7, P396
   Karpoormath R, 2012, BIOORG CHEM, V40, P19, DOI 10.1016/j.bioorg.2011.08.002
   Kitchen DB, 2004, NAT REV DRUG DISCOV, V3, P935, DOI 10.1038/nrd1549
   Klebe G, 2006, DRUG DISCOV TODAY, V11, P580, DOI 10.1016/j.drudis.2006.05.012
   Koes DR, 2012, NUCLEIC ACIDS RES, V40, PW409, DOI 10.1093/nar/gks378
   Lipinski CA, 2000, J PHARMACOL TOX MET, V44, P235, DOI 10.1016/S1056-8719(00)00107-6
   Makatini MM, 2013, J ENZYM INHIB MED CH, V28, P78, DOI 10.3109/14756366.2011.633907
   Makatini MM, 2011, EUR J MED CHEM, V46, P3976, DOI 10.1016/j.ejmech.2011.05.071
   Makatini MM, 2011, BIOORG MED CHEM LETT, V21, P2274, DOI 10.1016/j.bmcl.2011.02.105
   MILLER M, 1989, SCIENCE, V246, P1149, DOI 10.1126/science.2686029
   Morris GM, 1998, J COMPUT CHEM, V19, P1639, DOI 10.1002/(SICI)1096-987X(19981115)19:14<1639::AID-JCC10>3.0.CO;2-B
   Mosebi S, 2008, J VIROL, V82, P11476, DOI 10.1128/JVI.00726-08
   Naicker P, 2012, J BIOMOL ST IN PRESS, V0, P0
   NAVIA MA, 1989, NATURE, V337, P615, DOI 10.1038/337615a0
   Perez-Pineiro R, 2009, J MED CHEM, V52, P1670, DOI 10.1021/jm801306g
   Pieniazek D, 2000, AIDS, V14, P1489, DOI 10.1097/00002030-200007280-00004
   Prabu-Jeyabalan M, 2002, STRUCTURE, V10, P369, DOI 10.1016/S0969-2126(02)00720-7
   Sanner MF, 1999, J MOL GRAPH MODEL, V17, P57
   Shoichet BK, 2004, NATURE, V432, P862, DOI 10.1038/nature03197
   Sirci F, 2012, J COMPUT AID MOL DES, V26, P1247, DOI 10.1007/s10822-012-9612-8
   Stahura FL, 2005, CURR PHARM DESIGN, V11, P1189, DOI 10.2174/1381612053507549
   SWAIN AL, 1990, P NATL ACAD SCI USA, V87, P8805, DOI 10.1073/pnas.87.22.8805
   Tan L, 2008, CHEMMEDCHEM, V3, P1566, DOI 10.1002/cmdc.200800129
   Thomsen R, 2006, J MED CHEM, V49, P3315, DOI 10.1021/jm051197e
   Tikhonova IG, 2008, J MED CHEM, V51, P625, DOI 10.1021/jm7012425
   Vainio MJ, 2009, J CHEM INF MODEL, V49, P492, DOI 10.1021/ci800315d
   Velazquez-Campoy A, 2002, BIOCHEMISTRY-US, V41, P8613, DOI 10.1021/bi020160i
   Vidal D, 2006, J CHEM INF MODEL, V46, P836, DOI 10.1021/ci050458q
   Vogt M, 2009, PHARM DATA MINING AP, V0, P115
   WALLACE AC, 1995, PROTEIN ENG, V8, P127, DOI 10.1093/protein/8.2.127
   Wei DQ, 2006, AMINO ACIDS, V31, P73, DOI 10.1007/s00726-006-0361-7
   Willett P, 2006, DRUG DISCOV TODAY, V11, P1046, DOI 10.1016/j.drudis.2006.10.005
   WLODAWER A, 1989, SCIENCE, V245, P616, DOI 10.1126/science.2548279
NR 50
TC 18
Z9 18
U1 0
U2 19
PU WILEY
PI HOBOKEN
PA 111 RIVER ST, HOBOKEN 07030-5774, NJ USA
SN 0272-4391
EI 1098-2299
J9 DRUG DEVELOP RES
JI Drug Dev. Res.
PD AUG 15
PY 2013
VL 74
IS 5
BP 283
EP 295
DI 10.1002/ddr.21078
PG 13
WC Chemistry, Medicinal; Pharmacology & Pharmacy
SC Pharmacology & Pharmacy
GA 287DQ
UT WOS:000329521200001
DA 2024-01-16
ER

PT J
AU Anta, L
   Llibre, JM
   Poveda, E
   Blanco, JL
   Alvarez, M
   Pérez-Elías, MJ
   Aguilera, A
   Caballero, E
   Soriano, V
   de Mendoza, C
AF Anta, Lourdes
   Llibre, Josep M.
   Poveda, Eva
   Blanco, Jose L.
   Alvarez, Marta
   Perez-Elias, Maria J.
   Aguilera, Antonio
   Caballero, Estrella
   Soriano, Vicente
   de Mendoza, Carmen
TI Rilpivirine resistance mutations in HIV patients failing non-nucleoside reverse transcriptase inhibitor-based therapies
SO AIDS
LA English
DT Article
DE drug resistance; efavirenz; etravirine; nevirapine; rilpivirine
ID phase-3; etravirine; efavirenz; tmc278; thrive; echo; trial
AB Objective: Rilpivirine (RPV) is the latest approved nonnucleoside reverse transcriptase inhibitor (NNRTI). It displays in-vitro activity extending over other NNRTI-resistant HIV strains. There is scarce information about the rate of RPV resistance-associated mutations (RAMs) in patients failing other NNRTIs. Methods: RPV RAMs were examined in plasma samples collected from HIV patients that had recently failed NNRTI-baseci regimens at 22 clinics in Spain. Results: Resistance tests from a total of 1064 patients failing efavirenz (EFV) (54.5%), nevirapine (NVP) (40%) or etravirine (ETR) (5.5%) were examined. The prevalence of RPV RAMs was K101E (9.1%), K101P (1.4%), E138A (3.9%), E138G (0.3%), E138K (0.3%), E138Q (0.8%), V179L (0.2%), Y181C (21.8%), Y1811 (0.5%), Y181V (0.2%), H221Y (8.3%), F227C (0.1%) and M230L (1.5%). K101E/M1841 was seen in 1%. E138K/M1841 were absent. Mutations L1001 and V1081 were significantly more frequent in patients failing EFV than NVP (7.9 vs. 0.2 and 12.2 vs. 7.3%, respectively). Conversely, Y181C, Y1811, V106A, H221Y and F227L were more prevalent following NVP than EFV failures. Using the Spanish resistance interpretation algorithm, 206 genotypes (19.3%) from patients failing NNRTI (NVP 52%, EFV 40.8% and ETR 7.8%) were considered as RPV resistant. In patients with ETR failure, cross-resistance to RPV was seen in 27.6%, mainly as result of Y181C (81.3%), V1791 (43.8%), V901 (31.3%) and V1081 (18.8%). Conclusion: RPV resistance is overall recognized in nearly 20% of patients failing other NNRTIs. It is more common following ETR (27.6%) or NVP (25%) failures than EFV (14.5%). E138 mutants are rarely seen in this context. (C) 2012 Wolters Kluwer Health vertical bar Lippincott Williams & Wilkins AIDS 2013, 27:81-85
C1 [Anta, Lourdes; Poveda, Eva; Soriano, Vicente; de Mendoza, Carmen] Hosp Carlos III, Dept Infect Dis, Madrid 28029, Spain.
   [Llibre, Josep M.] Badalona Univ Autonoma, Hosp Univ Germans Trias & Pujol Fundacio Lluita S, Barcelona, Spain.
   [Blanco, Jose L.] Hosp Clin Barcelona, Barcelona, Spain.
   [Alvarez, Marta] Hosp San Cecilio, Granada, Spain.
   [Perez-Elias, Maria J.] Hosp Ramon & Cajal IRyCIS, Madrid, Spain.
   [Aguilera, Antonio] Hosp Conxo CHUS, Santiago De Compostela, Spain.
   [Caballero, Estrella] Hosp Valle De Hebron, Barcelona, Spain.
C3 Hospital Carlos III; University of Barcelona; Hospital Clinic de Barcelona; Hospital Universitario San Cecilio; Hospital Universitario Ramon y Cajal; Complexo Hospitalario Universitario de Santiago de Compostela; Hospital Universitari Vall d'Hebron
RP Anta, L (通讯作者)，Hosp Carlos III, Dept Infect Dis, Calle Sinesio Delgado 10, Madrid 28029, Spain.
EM lourdes.anta@hotmail.es
FU Red de Investigacion en SIDA (RIS) [RD06/0006]; European Commission [223131]; Fundacion Investigacion y Educacion en SIDA (F-IES)
CR Anta L, 2009, 7 EUR HIV DRUG RES W, V0, P0
   Azijn H, 2010, ANTIMICROB AGENTS CH, V54, P718, DOI 10.1128/AAC.00986-09
   Bunupuradah T, 2011, ANTIVIR THER, V16, P1113, DOI 10.3851/IMP1906
   Cohen CJ, 2012, JAIDS-J ACQ IMM DEF, V60, P33, DOI 10.1097/QAI.0b013e31824d006e
   Cohen CJ, 2011, LANCET, V378, P229, DOI 10.1016/S0140-6736(11)60983-5
   de Mendoza C, 2009, AIDS REV, V11, P39
   Johnson Victoria A, 2011, TOP ANTIVIR MED, V19, P156
   Molina JM, 2011, LANCET, V378, P238, DOI 10.1016/S0140-6736(11)60936-7
   Reinheimer C, 2012, J CLIN VIROL, V53, P248, DOI 10.1016/j.jcv.2011.12.012
   Rimsky L, 2012, 19 C RETR OPP INF 5, V0, P0
   Rimsky L, 2012, JAIDS-J ACQ IMM DEF, V59, P39, DOI 10.1097/QAI.0b013e31823df4da
   Tambuyzer L, 2011, JAIDS-J ACQ IMM DEF, V58, P18, DOI 10.1097/QAI.0b013e3182237f74
   Fernández-Montero JV, 2012, EXPERT OPIN PHARMACO, V13, P1007, DOI 10.1517/14656566.2012.667802
   Vingerhoets J, 2010, AIDS, V24, P503, DOI 10.1097/QAD.0b013e32833677ac
NR 14
TC 48
Z9 55
U1 0
U2 26
PU LIPPINCOTT WILLIAMS & WILKINS
PI PHILADELPHIA
PA 530 WALNUT ST, PHILADELPHIA, PA 19106-3621 USA
SN 0269-9370
EI 
J9 AIDS
JI Aids
PD JAN 2
PY 2013
VL 27
IS 1
BP 81
EP 85
DI 10.1097/QAD.0b013e3283584500
PG 5
WC Immunology; Infectious Diseases; Virology
SC Immunology; Infectious Diseases; Virology
GA 054QJ
UT WOS:000312358000010
PM 22842995
DA 2024-01-16
ER

PT J
AU Santoro, MM
   Armenia, D
   Alteri, C
   Flandre, P
   Calcagno, A
   Santoro, M
   Gori, C
   Fabeni, L
   Bellagamba, R
   Borghi, V
   Forbici, F
   Latini, A
   Palamara, G
   Libertone, R
   Tozzi, V
   Boumis, E
   Tommasi, C
   Pinnetti, C
   Ammassari, A
   Nicastri, E
   Buonomini, A
   Svicher, V
   Andreoni, M
   Narciso, P
   Mussini, C
   Antinori, A
   Ceccherini-Silberstein, F
   Di Perri, G
   Perno, CF
AF Santoro, Maria Mercedes
   Armenia, Daniele
   Alteri, Claudia
   Flandre, Philippe
   Calcagno, Andrea
   Santoro, Mario
   Gori, Caterina
   Fabeni, Lavinia
   Bellagamba, Rita
   Borghi, Vanni
   Forbici, Federica
   Latini, Alessandra
   Palamara, Guido
   Libertone, Raffaella
   Tozzi, Valerio
   Boumis, Evangelo
   Tommasi, Chiara
   Pinnetti, Carmela
   Ammassari, Adriana
   Nicastri, Emanuele
   Buonomini, Annarita
   Svicher, Valentina
   Andreoni, Massimo
   Narciso, Pasquale
   Mussini, Cristina
   Antinori, Andrea
   Ceccherini-Silberstein, Francesca
   Di Perri, Giovanni
   Perno, Carlo Federico
TI Impact of pre-therapy viral load on virological response to modern first-line HAART
SO ANTIVIRAL THERAPY
LA English
DT Article
ID active antiretroviral therapy; drug-resistance mutations; hiv-1-infected patients; collaborative analysis; treatment failure; hiv-1 infection; virus; naive; combination; regimens
AB Background: We tested whether pre-HAART viraemia affects the achievement and maintenance of virological success in HIV-1-infected patients starting modern first-line therapies. Methods: A total of 1,430 patients starting their first HAART (genotype-tailored) in 2008 (median; IQR: 2006-2009) were grouped according to levels of pre-HAART viraemia (<= 30,000, 30,001-100,000, 100,001-300,000, 300,001-500,000 and >500,000 copies/ml). The impact of pre-therapy viraemia on the time to virological success (viraemia <= 50 copies/ml) and on the time to virological rebound (first of two consecutive viraemia values <= 50 copies/ml after virological success) were evaluated by Kaplan-Meier curves and Cox regression analyses. Results: Median pre-HAART viraemia was 5.1 log(10) copies/ml (IQR 4.5-5.5), and 53% of patients had viraemia >100,000 copies/ml. By week 48, the prevalence of patients reaching virological success was >90% in all pre-HAART viraemia ranges, with the only exception of range >500,000 copies/ml (virological success =83%; P<0.001). Higher pre-HAART viraemia was tightly correlated with longer median time to achieve virological success. Cox multivariable estimates confirmed this result: patients with pre-HAART viraemia >500,000 copies/ml showed the lowest hazard of virological undetectability after adjusting for age, gender, pre-HAART CD4(+) T-cell count, transmitted drug resistance, calendar year and third drug administered (adjusted hazard ratio [95% CI]: 0.27 [0.21, 0.35]; P<0.001). Pre-HAART viraemia >500,000 copies/ml was also associated with higher probability of virological rebound compared with patients belonging to lower viraemia strata at weeks 4, 12 and 24 (P=0.050). Conclusions: At the time of modern HAART, and even though an average >90% of virological success, high pre-HAART viraemia remains an independent factor associated with delayed and decreased virological success. Patients starting HAART with >500,000 copies/ml represent a significant population that may deserve special attention.
C1 [Santoro, Maria Mercedes; Armenia, Daniele; Alteri, Claudia; Santoro, Mario; Buonomini, Annarita; Svicher, Valentina; Andreoni, Massimo; Ceccherini-Silberstein, Francesca; Perno, Carlo Federico] Univ Roma Tor Vergata, Rome, Italy.
   [Flandre, Philippe] UPMC, INSERM Unite 943, UMR S 943, Paris, France.
   [Calcagno, Andrea; Di Perri, Giovanni] Univ Turin, Turin, Italy.
   [Santoro, Mario] IDI IRCCS, Ctr Mol Allergol, Rome, Italy.
   [Gori, Caterina; Fabeni, Lavinia; Bellagamba, Rita; Forbici, Federica; Libertone, Raffaella; Tozzi, Valerio; Boumis, Evangelo; Tommasi, Chiara; Pinnetti, Carmela; Ammassari, Adriana; Nicastri, Emanuele; Antinori, Andrea; Perno, Carlo Federico] INMI L Spallanzani Hosp, Rome, Italy.
   [Borghi, Vanni; Mussini, Cristina] Modena Univ Hosp, Modena, Italy.
   [Latini, Alessandra; Palamara, Guido] IRCSS San Gallicano, Rome, Italy.
C3 University of Rome Tor Vergata; Institut National de la Sante et de la Recherche Medicale (Inserm); Sorbonne Universite; University of Turin; IRCCS Istituto Dermopatico dell'Immacolata (IDI); IRCCS Lazzaro Spallanzani; Universita di Modena e Reggio Emilia; Universita di Modena e Reggio Emilia Hospital
RP Perno, CF (通讯作者)，Univ Roma Tor Vergata, Rome, Italy.
EM cf.perno@uniroma2.it
FU European Commission [223131]; European AIDS Treatment Network (NEAT) [LSHT/CT/2006/037570]; Italian Ministry of Health [CUP: E81J10000000001]; Ricerca Corrente and Progetto AIDS [40H78]; AVIRALIA foundation
CR Alteri C, 2009, BMC INFECT DIS, V9, P0, DOI 10.1186/1471-2334-9-111
   Anastos K, 2004, ANN INTERN MED, V140, P256, DOI 10.7326/0003-4819-140-4-200402170-00007
   Bangsberg DR, 2010, AIDS, V24, P2835, DOI 10.1097/QAD.0b013e328340a209
   Bennett DE, 2009, PLOS ONE, V4, P0, DOI 10.1371/journal.pone.0004724
   Ceccherini-Silberstein F, 2005, J VIROL, V79, P10718, DOI 10.1128/JVI.79.16.10718-10729.2005
   Cobb BR, 2011, J CLIN VIROL, V52, PS77, DOI 10.1016/j.jcv.2011.09.015
   Cooper DA, 2010, J INFECT DIS, V201, P803, DOI 10.1086/650697
   Cozzi-Lepri A, 2010, CLIN INFECT DIS, V50, P1275, DOI 10.1086/651684
   Department of Health and Human Services Panel on Antiretroviral Guidelines for Adults and Adolescen, 2012, GUIDELINES USE ANTIR, V0, P0
   Egger M, 2002, LANCET, V360, P119, DOI 10.1016/S0140-6736(02)09411-4
   European AIDS Clinical Society Guidelines (EACS), 2011, GU CLIN MAN TRE HIV, V0, P0
   Gathe JC, 2004, AIDS, V18, P1529, DOI 10.1097/01.aids.0000131332.30548.92
   Geretti AM, 2009, CLIN INFECT DIS, V48, P1296, DOI 10.1086/598502
   Glass TR, 2008, ANTIVIR THER, V13, P77
   Haubrich RH, 2011, AIDS, V25, P2269, DOI 10.1097/QAD.0b013e32834d0c20
   Hsu RK, 2004, JAIDS-J ACQ IMM DEF, V35, P0
   Jaen A, 2008, JAIDS-J ACQ IMM DEF, V47, P212, DOI 10.1097/QAI.0b013e31815ee282
   Jordan R, 2002, BMJ-BRIT MED J, V324, P757, DOI 10.1136/bmj.324.7340.757
   Kempf DJ, 2004, J INFECT DIS, V189, P51, DOI 10.1086/380509
   Lennox JL, 2009, LANCET, V374, P796, DOI 10.1016/S0140-6736(09)60918-1
   Lepri AC, 2001, AIDS, V15, P47, DOI 10.1097/00002030-200101050-00008
   Lucas GM, 1999, ANN INTERN MED, V131, P81, DOI 10.7326/0003-4819-131-2-199907200-00002
   Lundgren JD, 2002, J INFECT DIS, V185, P178, DOI 10.1086/338267
   Marschner IC, 1998, J INFECT DIS, V177, P40, DOI 10.1086/513823
   Mellors JW, 1996, SCIENCE, V272, P1167, DOI 10.1126/science.272.5265.1167
   Milia MG, 2010, J CLIN VIROL, V47, P8, DOI 10.1016/j.jcv.2009.10.012
   Mussini C, 2011, PROGR ABSTRACTS 13 E, V0, P0
   Nelson M, 2011, PROGR ABSTRACTS 13 E, V0, P0
   Neumann AU, 1999, AIDS, V13, P677, DOI 10.1097/00002030-199904160-00008
   Palella FJ, 1998, NEW ENGL J MED, V338, P853, DOI 10.1056/NEJM199803263381301
   Pezzotti P, 2001, J ACQ IMMUN DEF SYND, V26, P473, DOI 10.1097/00126334-200104150-00012
   Powderly WG, 1999, AIDS, V13, P1873, DOI 10.1097/00002030-199910010-00009
   Riddler SA, 2008, NEW ENGL J MED, V358, P2095, DOI 10.1056/NEJMoa074609
   Robbins GK, 2003, NEW ENGL J MED, V349, P2293, DOI 10.1056/NEJMoa030264
   Robbins GK, 2007, JAIDS-J ACQ IMM DEF, V44, P30, DOI 10.1097/01.qai.0000248351.10383.b7
   Siegfried N, 2010, COCHRANE DB SYST REV, V0, P0, DOI DOI 10.1002/14651858.CD008272.pub2
   Sire JM, 2011, JAIDS-J ACQ IMM DEF, V56, P239, DOI 10.1097/QAI.0b013e3182099891
   Sterne JAC, 2009, LANCET, V373, P1352, DOI 10.1016/S0140-6736(09)60612-7
   Walker S, 2003, JAIDS-J ACQ IMM DEF, V32, P303, DOI 10.1097/00126334-200303010-00010
   Walmsley S, 2009, JAIDS-J ACQ IMM DEF, V50, P367, DOI 10.1097/QAI.0b013e318198a815
   Wittkop L, 2011, LANCET INFECT DIS, V11, P363, DOI 10.1016/S1473-3099(11)70032-9
   Wood E, 2005, JAIDS-J ACQ IMM DEF, V38, P289
   Wu HL, 2005, JAIDS-J ACQ IMM DEF, V39, P272, DOI 10.1097/01.qai.0000165907.04710.da
   Xu SH, 2010, MOL DIAGN THER, V14, P305, DOI 10.2165/11585000-000000000-00000
NR 44
TC 37
Z9 39
U1 0
U2 8
PU INT MEDICAL PRESS LTD
PI LONDON
PA 2-4 IDOL LANE, LONDON EC3R 5DD, ENGLAND
SN 1359-6535
EI 
J9 ANTIVIR THER
JI Antivir. Ther.
PD JUN 15
PY 2013
VL 18
IS 7
BP 867
EP 876
DI 10.3851/IMP2531
PG 10
WC Infectious Diseases; Pharmacology & Pharmacy; Virology
SC Infectious Diseases; Pharmacology & Pharmacy; Virology
GA AG2EI
UT WOS:000335228500003
PM 23343501
DA 2024-01-16
ER

PT J
AU Charpentier, C
   Joly, V
   Larrouy, L
   Fagard, C
   Visseaux, B
   de Verdière, NC
   Raffi, F
   Yeni, P
   Descamps, D
AF Charpentier, Charlotte
   Joly, Veronique
   Larrouy, Lucile
   Fagard, Catherine
   Visseaux, Benoit
   de Verdiere, Nathalie Colin
   Raffi, Francois
   Yeni, Patrick
   Descamps, Diane
TI Role and evolution of viral tropism in patients with advanced HIV disease receiving intensified initial regimen in the ANRS 130 APOLLO trial
SO JOURNAL OF ANTIMICROBIAL CHEMOTHERAPY
LA English
DT Article
DE HIV DNA; resistance; enfuvirtide; tropism; switch
ID immunodeficiency-virus type-1; drug-resistance mutations; cd4 cell count; antiretroviral therapy; experienced patients; infected patients; coreceptor use; prevalence; impact
AB The aims of the study were to assess in patients with advanced HIV disease receiving antiretroviral therapy (ART) intensification with enfuvirtide (i) resistance at virological failure (VF), (ii) impact of baseline tropism on immunovirological response, and (iii) HIV-1 DNA tropism evolution during ART. The ANRS 130 APOLLO randomized trial evaluated in naive patients the immunovirological impact of standard ART without (control arm) or with enfuvirtide. Tropism was determined on RNA and DNA by V3-loop sequencing interpreted using the Geno2Pheno algorithm. At baseline the median CD4 cell count was 30 cells/mm(3). Among the 170 patients assessable in this virological substudy, HIV-1 RNA tropism was as follows: 60 of viruses were R5 and 40 were R5X4/X4. HIV-1 DNA tropism was as follows: 54 were R5 and 46 were R5X4/X4. At week 24, 39 and 49 of patients experienced VF in the enfuvirtide and control arms, respectively. In the enfuvirtide arm, only resistance-associated mutations to enfuvirtide were detected. In the control arm, two patients displayed drug-resistant viruses at the time of VF. No impact of baseline tropism was observed on immunovirological response, regardless of the study arm. Among the 25 patients experiencing DNA tropism switch between baseline and week 24, 16 (64) switched from R5 to R5X4/X4. These latter were mostly successfully suppressed patients receiving enfuvirtide and exhibiting poorer immunological response. Baseline RNA tropism had no impact on the immunovirological response. Drug resistance mutations were only detected for the fusion inhibitor. Finally, the mechanism of replenishment of the viral cellular reservoir with X4 viruses observed needs to be further analysed.
C1 [Charpentier, Charlotte; Larrouy, Lucile; Visseaux, Benoit; Descamps, Diane] Univ Paris 07, PRES Sorbonne Paris Cite, Grp Hosp Bichat Claude Bernard, AP HP,Lab Virol,HUPNVS,EA4409, F-75018 Paris, France.
   [Joly, Veronique; Yeni, Patrick] Univ Paris 07, PRES Sorbonne Paris Cite, Grp Hosp Bichat Claude Bernard, AP HP,HUPNVS,Serv Malad Infect & Trop,EA4409, F-75018 Paris, France.
   [Fagard, Catherine] Univ Bordeaux, ISPED, Ctr INSERM Epidemiol Biostat U897, F-33000 Bordeaux, France.
   [Fagard, Catherine] INSERM, ISPED, Ctr INSERM Epidemiol Biostat U897, F-33000 Bordeaux, France.
   [de Verdiere, Nathalie Colin] Hop St Louis, AP HP, Serv Malad Infect & Trop, Paris, France.
   [Raffi, Francois] Hop Hotel Dieu, Serv Malad Infect, Nantes, France.
C3 Assistance Publique Hopitaux Paris (APHP); Hopital Universitaire Paul-Brousse - APHP; Universite Paris Cite; Hopital Universitaire Hotel-Dieu - APHP; Hopital Universitaire Bichat-Claude Bernard - APHP; Assistance Publique Hopitaux Paris (APHP); Hopital Universitaire Paul-Brousse - APHP; Universite Paris Cite; Hopital Universitaire Hotel-Dieu - APHP; Hopital Universitaire Bichat-Claude Bernard - APHP; Universite de Bordeaux; Institut National de la Sante et de la Recherche Medicale (Inserm); Universite de Bordeaux; Institut National de la Sante et de la Recherche Medicale (Inserm); Assistance Publique Hopitaux Paris (APHP); Universite Paris Cite; Hopital Universitaire Saint-Louis - APHP; Hopital Universitaire Paul-Brousse - APHP; Hopital Universitaire Hotel-Dieu - APHP; Nantes Universite; CHU de Nantes
RP Charpentier, C (通讯作者)，Hop Bichat Claude Bernard, Lab Virol, 46 Rue Henri Huchard, F-75018 Paris, France.
EM charlotte.charpentier@bch.aphp.fr
FU French National Agency for Research on AIDS and Viral Hepatitis (ANRS); European Community [223131]
CR Bennett DE, 2009, PLOS ONE, V4, P0, DOI 10.1371/journal.pone.0004724
   Brumme ZL, 2005, J INFECT DIS, V192, P466, DOI 10.1086/431519
   Derdeyn CA, 2001, J VIROL, V75, P8605, DOI 10.1128/JVI.75.18.8605-8614.2001
   Descamps D, 2010, J ANTIMICROB CHEMOTH, V65, P2620, DOI 10.1093/jac/dkq380
   Joly V, 2010, 17 C RETR OPP INF SA, V0, P0
   Melby T, 2006, J INFECT DIS, V194, P238, DOI 10.1086/504693
   Metzner KJ, 2007, AIDS, V21, P703, DOI 10.1097/QAD.0b013e3280121ac6
   Molina JM, 2008, LANCET, V372, P646, DOI 10.1016/S0140-6736(08)61081-8
   Paar C, 2011, J CLIN MICROBIOL, V49, P2697, DOI 10.1128/JCM.00336-11
   Parisi SG, 2011, J CLIN MICROBIOL, V49, P1441, DOI 10.1128/JCM.02564-10
   Riddler SA, 2008, NEW ENGL J MED, V358, P2095, DOI 10.1056/NEJMoa074609
   Saracino A, 2009, J MED VIROL, V81, P2036, DOI 10.1002/jmv.21598
   Seclén E, 2011, J INFECT DIS, V204, P139, DOI 10.1093/infdis/jir218
   Waters L, 2008, CLIN INFECT DIS, V46, P1617, DOI 10.1086/587660
   Wilkin TJ, 2007, CLIN INFECT DIS, V44, P591, DOI 10.1086/511035
   Wittkop L, 2011, LANCET INFECT DIS, V11, P363, DOI 10.1016/S1473-3099(11)70032-9
NR 16
TC 10
Z9 10
U1 0
U2 14
PU OXFORD UNIV PRESS
PI OXFORD
PA GREAT CLARENDON ST, OXFORD OX2 6DP, ENGLAND
SN 0305-7453
EI 
J9 J ANTIMICROB CHEMOTH
JI J. Antimicrob. Chemother.
PD MAR 15
PY 2013
VL 68
IS 3
BP 690
EP 696
DI 10.1093/jac/dks455
PG 7
WC Infectious Diseases; Microbiology; Pharmacology & Pharmacy
SC Infectious Diseases; Microbiology; Pharmacology & Pharmacy
GA 089EU
UT WOS:000314893700034
PM 23152480
DA 2024-01-16
ER

PT J
AU Plaza, Z
   Aguilera, A
   Mena, A
   Vispo, E
   Sierra-Enguita, R
   Tomé, S
   Pedreira, J
   Rodriguez, C
   Barreiro, P
   del Romero, J
   Soriano, V
   Poveda, E
AF Plaza, Zulema
   Aguilera, Antonio
   Mena, Alvaro
   Vispo, Eugenia
   Sierra-Enguita, Rocio
   Tome, Santiago
   Pedreira, Jose
   Rodriguez, Carmen
   Barreiro, Pablo
   del Romero, Jorge
   Soriano, Vicente
   Poveda, Eva
TI Influence of HIV infection on response to tenofovir in patients with chronic hepatitis B
SO AIDS
LA English
DT Article
DE drug resistance; hepatitis B; HIV; lamivudine; tenofovir
ID active antiretroviral therapy; lamivudine failure; rescue therapy; virus; hbv; efficacy; combination; monotherapy; prevalence; resistance
AB Background:HIV worsens the natural history of chronic hepatitis B virus (HBV) infection. Suppression of HBV replication slows progression of liver damage. Information about the influence of HIV on response to tenofovir in HIV/HBV-coinfected patients is scarce. Methods:All individuals with persistent HBsAg+ at four clinics in Spain were identified. Information from the subset that initiated tenofovir therapy was examined. Results:A total of 176 patients with chronic hepatitis B were evaluated, of whom 138 (78.4%) were coinfected with HIV. Prior lamivudine exposure was extensive in both groups, and nearly half of HBV viremic patients harboured drug resistance mutations. Most patients took tenofovir coformulated along with emtricitabine (Truvada). Of 101 HBV viremic patients at the time of beginning tenofovir (78 with HIV coinfection and 33 with HBV alone), a similar proportion achieved undetectable HBV-DNA at weeks 24, 48 and 96 of tenofovir therapy. Interestingly, HIV/HBV-coinfected patients with positive HBeAg showed a lower response than HBeAg-negatives. In multivariate analysis, however, baseline serum HBV-DNA was the only predictor of virological response to tenofovir. Conclusion:The antiviral efficacy of tenofovir is similar in HIV/HBV-coinfected and HBV-monoinfected patients, achieving undetectable HBV-DNA nearly 90% of patients at week 96 of therapy. Baseline serum HBV-DNA is the major determinant of time-trends in virological response, with no significant influence of HBeAg, drug resistance mutations nor coinfection with hepatitis C or delta viruses.
C1 [Plaza, Zulema; Vispo, Eugenia; Sierra-Enguita, Rocio; Barreiro, Pablo; Soriano, Vicente; Poveda, Eva] Hosp Carlos III, Dept Infect Dis, Madrid 28029, Spain.
   [Aguilera, Antonio; Tome, Santiago] Hosp Conxo CHUS, Santiago De Compostela, Spain.
   [Rodriguez, Carmen; del Romero, Jorge] Ctr Sanitario Sandoval, Madrid, Spain.
C3 Hospital Carlos III; Complexo Hospitalario Universitario de Santiago de Compostela
RP Soriano, V (通讯作者)，Hosp Carlos III, Dept Infect Dis, Calle Sinesio Delgado 10, Madrid 28029, Spain.
EM vsoriano@dragonet.es
FU Fundacion Investigacion y Educacion en SIDA (FIES); NEAT (European AIDS Treatment Network) [LSHM-CT-2006-037570]; European Community's Seventh Framework Program [223131]; Red de Investigacion en SIDA [ISCIII-RETIC-RD12/0017/0031]; Fondo de Investigacion Sanitaria [CP08/00214, PI10/02166]
CR Baran B, 2013, ANTIMICROB AGENTS CH, V57, P1790, DOI 10.1128/AAC.02600-12
   Benhamou Y, 1999, HEPATOLOGY, V30, P1302, DOI 10.1002/hep.510300525
   Bhattacharya D, 2010, CLIN INFECT DIS, V51, P1201, DOI 10.1086/656624
   Blachier M, 2013, J HEPATOL, V58, P593, DOI 10.1016/j.jhep.2012.12.005
   Dore GJ, 2010, AIDS, V24, P857, DOI 10.1097/QAD.0b013e328334bddb
   European AIDS Clinical Society (EACS), 2012, GUID VERS 6 1, V0, P0
   Gordon S, 2013, HEPATOLOGY, V0, P0
   Kellerman SE, 2003, J INFECT DIS, V188, P571, DOI 10.1086/377135
   Konopnicki D, 2005, AIDS, V19, P593, DOI 10.1097/01.aids.0000163936.99401.fe
   Lacombe K, 2013, HEPATOLOGY, V0, P0
   Lai CL, 2003, LANCET, V362, P2089, DOI 10.1016/S0140-6736(03)15108-2
   Lee T, 2009, HIV CLIN TRIALS, V10, P153, DOI 10.1310/hct1003-153
   Lok ASF, 2007, HEPATOLOGY, V45, P507, DOI 10.1002/hep.21513
   Maida I, 2006, HIV CLIN TRIALS, V7, P246, DOI 10.1310/hct0705-246
   Martín-Carbonero L, 2012, SEMIN LIVER DIS, V32, P114, DOI 10.1055/s-0032-1316466
   Martín-Carbonero L, 2011, AIDS, V25, P73, DOI 10.1097/QAD.0b013e328340fde2
   Miailhes P, 2007, CLIN INFECT DIS, V45, P624, DOI 10.1086/520752
   Núñez M, 2002, AIDS, V16, P2352, DOI 10.1097/00002030-200211220-00023
   Patterson SJ, 2011, GUT, V60, P247, DOI 10.1136/gut.2010.223206
   Puoti Massimo, 2002, AIDS REVIEWS, V4, P27
   Schmutz G, 2006, AIDS, V20, P1951, DOI 10.1097/01.aids.0000247116.89455.5d
   Shaw T, 2006, J HEPATOL, V44, P593, DOI 10.1016/j.jhep.2006.01.001
   Soriano V, 2005, AIDS, V19, P640
   Soriano V, 2008, CLIN INFECT DIS, V47, P1486, DOI 10.1086/593105
   Soriano V, 2011, AIDS, V25, P1987, DOI 10.1097/QAD.0b013e32834babb3
   Soriano V, 2010, J ANTIMICROB CHEMOTH, V65, P548, DOI 10.1093/jac/dkp479
   Te Helen S, 2010, CLIN LIVER DIS, V14, P1, DOI 10.1016/j.cld.2009.11.009
   Thio CL, 2002, LANCET, V360, P1921, DOI 10.1016/S0140-6736(02)11913-1
   Thompson MA, 2012, JAMA-J AM MED ASSOC, V308, P387, DOI 10.1001/jama.2012.7961
   van Bömmel F, 2010, HEPATOLOGY, V51, P73, DOI 10.1002/hep.23246
   Yip B, 2012, DIGEST DIS SCI, V57, P3011, DOI 10.1007/s10620-012-2402-2
NR 32
TC 14
Z9 14
U1 0
U2 8
PU LIPPINCOTT WILLIAMS & WILKINS
PI PHILADELPHIA
PA TWO COMMERCE SQ, 2001 MARKET ST, PHILADELPHIA, PA 19103 USA
SN 0269-9370
EI 1473-5571
J9 AIDS
JI Aids
PD SEP 10
PY 2013
VL 27
IS 14
BP 2219
EP 2224
DI 10.1097/QAD.0b013e328362fe42
PG 6
WC Immunology; Infectious Diseases; Virology
SC Immunology; Infectious Diseases; Virology
GA 248LZ
UT WOS:000326702700008
PM 23669158
DA 2024-01-16
ER

PT J
AU Wyles, DL
AF Wyles, David L.
TI Antiviral Resistance and the Future Landscape of Hepatitis C Virus Infection Therapy
SO JOURNAL OF INFECTIOUS DISEASES
LA English
DT Article
DE Hepatitis C; protease inhibitors; resistance
ID hcv genotype 1; human-immunodeficiency-virus; dynamics in-vivo; drug-resistance; viral dynamics; mutation-rate; protease; telaprevir; combination; peginterferon
AB The addition of hepatitis C virus (HCV) protease inhibitors (PIs) to interferon and ribavirin therapy has significantly improved the efficacy of treatment for HCV infection. However, for patients who do not respond to therapy, the selection of HCV variants with resistance to PIs is likely. Resistant variants, such as R155K and A156T/V, result in extensive cross-resistance to other HCV PIs. Despite the rapid and frequent appearance of PI-resistant HCV variants, the long-term clinical implications are unknown. In particular, progress in the development of other HCV antivirals, such as NS5A inhibitors, next-generation NS3 protease inhibitors, and NS5B nucleoside and nonnucleoside inhibitors, has provided a broad selection of potent antivirals such that interferon-free therapy is a reality. Promising results from early stages of interferon-free trials will be reviewed.
C1 [Wyles, David L.] Univ Calif San Diego, Div Infect Dis, La Jolla, CA 92093 USA.
C3 University of California System; University of California San Diego
RP Wyles, DL (通讯作者)，9500 Gilman Dr,MC 0711, La Jolla, CA 92093 USA.
EM dwyles@ucsd.edu
FU Vertex Pharmaceuticals; Gilead Sciences; Merck
CR Barnard RJ, 2011, HEPATOLOGY, V54, P0
   Brass C, 2011, J HEPATOL, V54, PS471, DOI 10.1016/S0168-8278(11)61196-3
   Chak E, 2011, LIVER INT, V31, P1090, DOI 10.1111/j.1478-3231.2011.02494.x
   Dahari H, 2005, J HEPATOL, V42, P491, DOI 10.1016/j.jhep.2004.12.017
   Finzi D, 1999, NAT MED, V5, P512, DOI 10.1038/8394
   Fridell RA, 2011, HEPATOLOGY, V54, P1924, DOI 10.1002/hep.24594
   Gane EJ, 2012, J HEPATOL, V56, PS438, DOI 10.1016/S0168-8278(12)61125-8
   Gane EJ, 2010, LANCET, V376, P1467, DOI 10.1016/S0140-6736(10)61384-0
   Guo JT, 2001, J VIROL, V75, P8516, DOI 10.1128/JVI.75.18.8516-8523.2001
   He Y, 2008, ANTIMICROB AGENTS CH, V52, P1101, DOI 10.1128/AAC.01149-07
   Hézode C, 2009, NEW ENGL J MED, V360, P1839, DOI 10.1056/NEJMoa0807650
   Hirsch MS, 2008, CLIN INFECT DIS, V47, P266, DOI 10.1086/589297
   Jacobson IM, 2011, NEW ENGL J MED, V364, P2405, DOI 10.1056/NEJMoa1012912
   Kieffer TL, 2010, REV ANTIVIRAL THERAP, V5, P6
   Kowdley KV, 2012, J HEPATOL, V56, PS1, DOI 10.1016/S0168-8278(12)00243-7
   Kwo PY, 2010, LANCET, V376, P705, DOI 10.1016/S0140-6736(10)60934-8
   Lagace L, 2012, ANTIMICROB AGENTS CH, V56, P569, DOI 10.1128/AAC.05166-11
   Lenz O, 2012, J HEPATOL, V56, PS5, DOI 10.1016/S0168-8278(12)60023-3
   Lenz O, 2011, J HEPATOL, V54, PS482, DOI 10.1016/S0168-8278(11)61223-3
   Lenz O, 2011, HEPATOLOGY, V54, P0
   Lenz O, 2010, ANTIMICROB AGENTS CH, V54, P1878, DOI 10.1128/AAC.01452-09
   Lok AS, 2012, NEW ENGL J MED, V366, P216, DOI 10.1056/NEJMoa1104430
   MANSKY LM, 1995, J VIROL, V69, P5087, DOI 10.1128/JVI.69.8.5087-5094.1995
   Margeridon S, 2011, HEPATOLOGY, V54, P0
   McCown MF, 2008, ANTIMICROB AGENTS CH, V52, P1604, DOI 10.1128/AAC.01317-07
   McHutchison JG, 2009, NEW ENGL J MED, V360, P1827, DOI 10.1056/NEJMoa0806104
   McPhee F, 2012, ANTIMICROB AGENTS CH, V56, P3670, DOI 10.1128/AAC.00308-12
   Merck and CoInc, 2011, FDA ANT DRUGS ADV CO, V0, P0
   Neumann AU, 1998, SCIENCE, V282, P103, DOI 10.1126/science.282.5386.103
   OGATA N, 1991, P NATL ACAD SCI USA, V88, P3392, DOI 10.1073/pnas.88.8.3392
   Perelson AS, 1996, SCIENCE, V271, P1582, DOI 10.1126/science.271.5255.1582
   Pilot-Matias T, 2011, J HEPATOL, V54, PS485, DOI 10.1016/S0168-8278(11)61231-2
   Pol S, 2011, HIGH RATES SVR24 BMS, V0, P0
   Poordad F, 2012, J HEPATOL, V56, PS549, DOI 10.1016/S0168-8278(12)61410-X
   Poordad F, 2010, BOCEPREVIR COMBINED, V0, P0
   Poordad F, 2011, NEW ENGL J MED, V364, P1195, DOI 10.1056/NEJMoa1010494
   Romano KP, 2010, P NATL ACAD SCI USA, V107, P20986, DOI 10.1073/pnas.1006370107
   Rong LB, 2010, SCI TRANSL MED, V2, P0, DOI 10.1126/scitranslmed.3000544
   Sarrazin C, 2007, GASTROENTEROLOGY, V132, P1767, DOI 10.1053/j.gastro.2007.02.037
   Schuurman R, 1999, J CLIN MICROBIOL, V37, P2291, DOI 10.1128/JCM.37.7.2291-2296.1999
   Sherman KE, 2011, NEW ENGL J MED, V365, P1014, DOI 10.1056/NEJMoa1014463
   Simmonds P, 2004, J GEN VIROL, V85, P3173, DOI 10.1099/vir.0.80401-0
   SPINELLI S, 1991, BIOCHIMIE, V73, P1391, DOI 10.1016/0300-9084(91)90169-2
   Sulkowski M, 2012, J HEPATOL, V56, P0
   Sullivan JC, 2011, J HEPATOL, V54, PS4, DOI 10.1016/S0168-8278(11)60010-X
   Susser S, 2009, HEPATOLOGY, V50, P1709, DOI 10.1002/hep.23192
   Suzuki F, 2012, J HEPATOL, V56, PS7, DOI 10.1016/S0168-8278(12)60028-2
   Tsantrizos YS, 2008, ACCOUNTS CHEM RES, V41, P1252, DOI 10.1021/ar8000519
   Vertex Pharmaceuticals, 2011, TEL 375 MG FILM COAT, V0, P0
   Zeuzem S, 2010, HEPATOLOGY, V52, P0
   Zeuzem S, 2011, NEW ENGL J MED, V364, P2417, DOI 10.1056/NEJMoa1013086
   Zeuzem S, 2010, HEPATOLOGY, V52, P0
NR 52
TC 75
Z9 90
U1 0
U2 15
PU OXFORD UNIV PRESS INC
PI CARY
PA JOURNALS DEPT, 2001 EVANS RD, CARY, NC 27513 USA
SN 0022-1899
EI 1537-6613
J9 J INFECT DIS
JI J. Infect. Dis.
PD MAR 15
PY 2013
VL 207
IS 
BP S33
EP S39
DI 10.1093/infdis/jis761
PG 7
WC Immunology; Infectious Diseases; Microbiology
SC Immunology; Infectious Diseases; Microbiology
GA 089FG
UT WOS:000314895000006
PM 23390303
DA 2024-01-16
ER

PT J
AU Lacombe, K
   Boyd, A
   Lavocat, F
   Pichoud, C
   Gozlan, J
   Miailhes, P
   Lascoux-Combe, C
   Vernet, G
   Girard, PM
   Zoulim, F
AF Lacombe, Karine
   Boyd, Anders
   Lavocat, Fabien
   Pichoud, Christian
   Gozlan, Joel
   Miailhes, Patrick
   Lascoux-Combe, Caroline
   Vernet, Guy
   Girard, Pierre-Marie
   Zoulim, Fabien
TI High Incidence of Treatment-Induced and Vaccine-Escape Hepatitis B Virus Mutants Among Human Immunodeficiency Virus/Hepatitis B-Infected Patients
SO HEPATOLOGY
LA English
DT Article
ID coinfected patients; drug-resistant; hepatocellular-carcinoma; antiviral therapy; surface-antigen; hiv; hbv; tenofovir; mutations; entecavir
AB Anti-hepatitis B virus (HBV) nucleos(t)ides analogs (NA) exert selective pressures on polymerase (pol) and surface (S) genes, inducing treatment resistance and increasing the risk of vaccine escape mutants. The rate of emergence for these mutations is largely unknown in patients coinfected with human immunodeficiency virus (HIV) and HBV undergoing dual-active therapy. In a 3-year, repeat-sampling, prospective cohort study, HBV viral genome sequences of 171 HIV-HBV coinfected patients, presenting with HBV viremia for at least one visit, were analyzed every 12 months via DNA chip. Logistic and Cox proportional hazard models were used to determine risk factors specifically for S gene mutations at baseline and during follow-up, respectively. HBV-DNA levels >190 IU/mL substantially decreased from 91.8% at inclusion to 40.3% at month 36 (P<0.001), while lamivudine (LAM) or emtricitabine (FTC) use remained steady (71.9%) and tenofovir (TDF) use expanded (month 0, 17.5%; month 36, 66.7%; P<0.001). The largest increase of any mutation class was observed in l-nucleoside-associated pol gene/antiviral-associated S gene mutations (cumulative incidence at the end of follow-up, 17.5%) followed by alkyl phosphonate-associated pol-gene (7.4%), immune-associated S gene (specifically any amino acid change at positions s120/s145, 6.4%), and d-cyclopentane-associated pol-gene mutations (2.4%). Incidence of l-nucleoside-associated pol-gene/antiviral-associated S gene mutations was significantly associated with concomitant LAM therapy (adjusted hazard ratio [HR], 4.61; 95% confidence interval [CI], 1.36-15.56), but inversely associated with TDF use (adjusted HR/month, 0.94; 95% CI,0.89-0.98). Cumulative duration of TDF was significantly associated with a reduction in the occurrence of immune-associated S gene mutations (HR/month, 0.88; 95% CI, 0.79-0.98). No major liver-related complications (e.g., fulminant hepatitis, decompensated liver, and hepatocellular carcinoma) were observed in patients with incident mutations. Conclusion: Vaccine escape mutants selected by NA exposure were frequent and steadily increasing during follow-up. Although the high antiviral potency of TDF can mitigate incident mutations, other antiviral options are limited in this respect. The public health implications of their transmission need to be addressed. (Hepatology 2013;53:912-922)
C1 [Lacombe, Karine; Boyd, Anders; Girard, Pierre-Marie] INSERM, UMR S707, Paris, France.
   [Lacombe, Karine; Girard, Pierre-Marie] Univ Paris 06, Paris, France.
   [Lacombe, Karine; Girard, Pierre-Marie] St Antoine Hosp, Dept Infect & Trop Dis, F-75012 Paris, France.
   [Lavocat, Fabien; Pichoud, Christian; Zoulim, Fabien] INSERM, U1052, F-69000 Lyon, France.
   [Gozlan, Joel] St Antoine Hosp, AP HP, Dept Virol & Bacteriol, F-75012 Paris, France.
   [Miailhes, Patrick] Hosp Civils Lyon, Dept Infect Dis, Lyon, France.
   [Lascoux-Combe, Caroline] St Louis Hosp, AP HP, Dept Infect Dis, F-75012 Paris, France.
   [Vernet, Guy] Fdn Biomerieux, Lyon, France.
   [Zoulim, Fabien] Hosp Civils Lyon, Hepatol Unit, Lyon, France.
   [Zoulim, Fabien] Univ Lyon, Lyon, France.
C3 Institut National de la Sante et de la Recherche Medicale (Inserm); Sorbonne Universite; Assistance Publique Hopitaux Paris (APHP); Sorbonne Universite; Hopital Universitaire Saint-Antoine - APHP; Institut National de la Sante et de la Recherche Medicale (Inserm); Universite Claude Bernard Lyon 1; Assistance Publique Hopitaux Paris (APHP); Universite Paris Cite; Hopital Universitaire Hotel-Dieu - APHP; Hopital Universitaire Paul-Brousse - APHP; Sorbonne Universite; Hopital Universitaire Saint-Antoine - APHP; CHU Lyon; Assistance Publique Hopitaux Paris (APHP); Hopital Universitaire Paul-Brousse - APHP; Universite Paris Cite; Hopital Universitaire Saint-Louis - APHP; Hopital Universitaire Hotel-Dieu - APHP; CHU Lyon
RP Lacombe, K (通讯作者)，Hop St Antoine, Serv Malad Infect, 184 Rue Faubourg St Antoine, F-75012 Paris, France.
EM karine.lacombe@sat.aphp.fr; fabien.zoulim@inserm.fr
FU Agence Nationale de Recherche sur le Sida et les Hepatites (ANRS); SIDACTION; European Community (HepBvar project) [QLRT2001-00977]; European Community (VIRGIL network) [LSHMCT- 2004-503359]; Gilead Sciences, Inc.; ANRS
CR Amini-Bavil-Olyaee S, 2009, HEPATOLOGY, V49, P1158, DOI 10.1002/hep.22790
   CARMAN WF, 1990, LANCET, V336, P325, DOI 10.1016/0140-6736(90)91874-A
   Cento V, 2013, J GEN VIROL, V94, P143, DOI 10.1099/vir.0.046524-0
   Chen CF, 2011, GASTROENTEROLOGY, V141, P1240, DOI 10.1053/j.gastro.2011.06.036
   Coffin CS, 2011, J VIRAL HEPATITIS, V18, P415, DOI 10.1111/j.1365-2893.2010.01321.x
   Delahunty T, 2006, J CHROMATOGR B, V830, P6, DOI 10.1016/j.jchromb.2005.10.015
   Delaney WE, 2006, ANTIMICROB AGENTS CH, V50, P2471, DOI 10.1128/AAC.00138-06
   Gauthier M, 2010, J CLIN MICROBIOL, V48, P4207, DOI 10.1128/JCM.00344-10
   Geretti AM, 2010, J CLIN MICROBIOL, V48, P3223, DOI 10.1128/JCM.02231-09
   Iloeje UH, 2006, GASTROENTEROLOGY, V130, P678, DOI 10.1053/j.gastro.2005.11.016
   Iser DM, 2011, AIDS, V25, P197, DOI 10.1097/QAD.0b013e3283410ccb
   Jardi R, 2007, J VIRAL HEPATITIS, V14, P835, DOI 10.1111/j.1365-2893.2007.00877.x
   Joshi D, 2011, LANCET, V377, P1198, DOI 10.1016/S0140-6736(10)62001-6
   Kamili S, 2009, HEPATOLOGY, V49, P1483, DOI 10.1002/hep.22796
   Lacombe K, 2006, AIDS, V20, P419, DOI 10.1097/01.aids.0000200537.86984.0e
   Lacombe K, 2005, AIDS, V19, P907, DOI 10.1097/01.aids.0000171404.07995.5c
   Lada O, 2006, J VIROL, V80, P2968, DOI 10.1128/JVI.80.6.2968-2975.2006
   Lazarevic I, 2010, J MED VIROL, V82, P1160, DOI 10.1002/jmv.21810
   Matthews GV, 2006, AIDS, V20, P863, DOI 10.1097/01.aids.0000218550.85081.59
   Neumann AU, 2010, HEPATOLOGY, V52, P875, DOI 10.1002/hep.23778
   Piroth L, 2010, J HEPATOL, V53, P1006, DOI 10.1016/j.jhep.2010.04.041
   Pourkarim MR, 2010, J MED VIROL, V82, P379, DOI 10.1002/jmv.21726
   Ramos B, 2007, JAIDS-J ACQ IMM DEF, V44, P557, DOI 10.1097/QAI.0b013e3180314b46
   Ratcliffe L, 2011, AIDS, V25, P1051, DOI 10.1097/QAD.0b013e328345ef5e
   Roque-Afonso AM, 2007, ANTIVIR THER, V12, P1255
   Salmon-Ceron D, 2009, J HEPATOL, V50, P736, DOI 10.1016/j.jhep.2008.11.018
   Schurich A, 2011, HEPATOLOGY, V53, P1494, DOI 10.1002/hep.24249
   Sheldon J, 2005, ANTIVIR THER, V10, P727
   Sheldon J, 2007, JAIDS-J ACQ IMM DEF, V46, P279, DOI 10.1097/QAI.0b013e318154bd89
   Tenney DJ, 2004, ANTIMICROB AGENTS CH, V48, P3498, DOI 10.1128/AAC.48.9.3498-3507.2004
   Teo CG, 2010, ANTIVIR THER, V15, P445, DOI 10.3851/IMP1556
   Thio CL, 2002, LANCET, V360, P1921, DOI 10.1016/S0140-6736(02)11913-1
   Tian YJ, 2007, J CLIN MICROBIOL, V45, P2971, DOI 10.1128/JCM.00508-07
   Torresi J, 2002, J CLIN VIROL, V25, P97, DOI 10.1016/S1386-6532(02)00049-5
   Villet S, 2007, J HEPATOL, V46, P531, DOI 10.1016/j.jhep.2006.11.016
   Werle-Lapostolle B, 2004, GASTROENTEROLOGY, V126, P1750, DOI 10.1053/j.gastro.2004.03.018
   Woo G, 2010, GASTROENTEROLOGY, V139, P1218, DOI 10.1053/j.gastro.2010.06.042
   Yeh CT, 2010, ANTIVIR THER, V15, P471, DOI 10.3851/IMP1552
   Zoulim F, 2009, GASTROENTEROLOGY, V137, P1593, DOI 10.1053/j.gastro.2009.08.063
NR 39
TC 26
Z9 31
U1 0
U2 6
PU WILEY-BLACKWELL
PI HOBOKEN
PA 111 RIVER ST, HOBOKEN 07030-5774, NJ USA
SN 0270-9139
EI 1527-3350
J9 HEPATOLOGY
JI Hepatology
PD SEP 15
PY 2013
VL 58
IS 3
BP 912
EP 922
DI 10.1002/hep.26374
PG 11
WC Gastroenterology & Hepatology
SC Gastroenterology & Hepatology
GA 283YX
UT WOS:000329284000012
PM 23468093
DA 2024-01-16
ER

PT J
AU Rout, MK
   Reddy, JG
   Phillips, M
   Hosur, RV
AF Rout, Manoj Kumar
   Reddy, Jithender G.
   Phillips, Margaret
   Hosur, Ramakrishna V.
TI Single point mutation induced alterations in the equilibrium structural transitions on the folding landscape of HIV-1 protease
SO JOURNAL OF BIOMOLECULAR STRUCTURE & DYNAMICS
LA English
DT Article
DE HIV-1 protease; acid denatured state; equilibrium folding transitions; nuclear magnetic resonance; active site mutation; secondary structural changes
ID immunodeficiency-virus type-1; nmr-spectroscopy; retroviral proteases; drug-resistance; stability; proteins; inhibition; activation; particles
AB Equilibrium folding-unfolding transitions are hard to study in HIV-1 protease (PR) because of its autolytic properties. Further, the protease exhibits many tolerant point mutations some of which also impart drug resistance to the protein. It is conceivable that the mutations affect protein's function by altering its folding characteristics; these would clearly depend on the nature of the mutations themselves. In this background, we report here NMR studies on the effects of D25N mutation, which removes one negative charge from the protein at the active site, on the equilibrium folding behaviour of PR starting from its acetic acid denatured state. It is observed that in PRD25N two slowly exchanging conformations are present at the N-terminal. One of them is similar to that of PR. Though the conformational and dynamics preferences of PR and PRD25N are fairly similar in 9M acetic acid, they seem to undergo different folding transitions when acetic acid concentration is reduced. The differences are seen in the active site, in the flap, and in the hinge of the flap regions. The present study suggests that such differences, though different in detail, would occur for other mutations as well, and also for different initial denatured states. These would have significant regulatory implications for the efficacy of protease function.
C1 [Rout, Manoj Kumar; Reddy, Jithender G.; Phillips, Margaret; Hosur, Ramakrishna V.] Tata Inst Fundamental Res, Dept Chem Sci, Bombay 400005, Maharashtra, India.
   [Hosur, Ramakrishna V.] UM DAE Ctr Excellence Basic Sci, Bombay 400098, Maharashtra, India.
C3 Tata Institute of Fundamental Research (TIFR); UM-DAE Centre for Excellence in Basic Sciences
RP Hosur, RV (通讯作者)，Tata Inst Fundamental Res, Dept Chem Sci, Homi Bhabha Rd, Bombay 400005, Maharashtra, India.
EM hosur@tifr.res.in
FU Government of India
CR BABE LM, 1995, P NATL ACAD SCI USA, V92, P10069, DOI 10.1073/pnas.92.22.10069
   Bennett DE, 2009, PLOS ONE, V4, P0, DOI 10.1371/journal.pone.0004724
   Erickson JW, 1996, ANNU REV PHARMACOL, V36, P545, DOI 10.1146/annurev.pa.36.040196.002553
   Ferentz AE, 2000, Q REV BIOPHYS, V33, P29, DOI 10.1017/S0033583500003589
   Ishima R, 2003, J BIOL CHEM, V278, P43311, DOI 10.1074/jbc.M307549200
   KAPLAN AH, 1994, J VIROL, V68, P6782, DOI 10.1128/JVI.68.10.6782-6786.1994
   KAPLAN AH, 1993, J VIROL, V67, P4050, DOI 10.1128/JVI.67.7.4050-4055.1993
   KARACOSTAS V, 1993, VIROLOGY, V193, P661, DOI 10.1006/viro.1993.1174
   KAY J, 1990, BIOCHIM BIOPHYS ACTA, V1048, P1, DOI 10.1016/0167-4781(90)90015-T
   KAY LE, 1989, BIOCHEMISTRY-US, V28, P8972, DOI 10.1021/bi00449a003
   Keller R, 2004, COMPUTER AIDED RESON, V0, P0
   KRAUSSLICH HG, 1991, P NATL ACAD SCI USA, V88, P3213, DOI 10.1073/pnas.88.8.3213
   Louis JM, 1999, NAT STRUCT BIOL, V6, P868
   MAZURKIEWICZ J, 1990, J PHYS ORG CHEM, V3, P493, DOI 10.1002/poc.610030803
   OROSZLAN S, 1990, CURR TOP MICROBIOL, V157, P153
   Panchal SC, 2001, J BIOMOL NMR, V20, P135, DOI 10.1023/A:1011239023422
   Panchal SC, 2000, CURR SCI INDIA, V79, P1684
   PEARL LH, 1987, NATURE, V329, P351, DOI 10.1038/329351a0
   Sayer JM, 2008, J BIOL CHEM, V283, P13459, DOI 10.1074/jbc.M708506200
   Schwarzinger S, 2001, J AM CHEM SOC, V123, P2970, DOI 10.1021/ja003760i
[truncated: 1,917,888 more chars]
