# Supplementary material for: Development and emerging trends of drug resistance mutations in HIV: a bibliometric analysis based on CiteSpace
Source: Front Microbiol. 2024 May 15;15:1374582. doi: 10.3389/fmicb.2024.1374582 (PMC11133539; doi:10.3389/fmicb.2024.1374582)
Supplement: Supplementary file 1 [file Data_Sheet_1.ZIP › data/download2014u327.txt]

PT J
AU Jiang, HX
   Zhuang, DM
   Huang, Y
   Cao, XX
   Yao, JH
   Li, JY
   Wang, JY
   Zhang, C
   Jiang, B
AF Jiang, Hai-Xia
   Zhuang, Dao-Min
   Huang, Ying
   Cao, Xing-Xin
   Yao, Jian-Hua
   Li, Jing-Yun
   Wang, Jian-Yong
   Zhang, Chen
   Jiang, Biao
TI Design, synthesis, and biological evaluation of novel trifluoromethyl indoles as potent HIV-1 NNRTIs with an improved drug resistance profile
SO ORGANIC & BIOMOLECULAR CHEMISTRY
LA English
DT Article
ID nonnucleoside reverse-transcriptase; etravirine-containing regimen; inhibitors; mutations; discovery; toxicity; failure; analogs; tmc125; agents
AB novel series of trifluoromethyl indole derivatives have been designed, synthesized and evaluated for anti-HIV-1 activities in MT-2 cells. The hydrophobic constant, acute toxicity, carcinogenicity and mutagenicity were predicted. Trifluoromethyl indoles 10i and 10k showed extremely promising activities against WT HIV-1 with IC50 values at the low nanomolar level, similar to efavirenz, better than nevirapine, and also possessed higher potency towards the drug-resistant mutant strain Y181C than nevirapine. Preliminary SAR and docking studies of detailed binding mode provided some insights for discovery of more potent NNRTIs.
C1 [Jiang, Hai-Xia; Huang, Ying; Cao, Xing-Xin; Yao, Jian-Hua; Zhang, Chen; Jiang, Biao] Chinese Acad Sci, Shanghai Inst Organ Chem, CAS Key Lab Synthet Chem Nat Subst, Shanghai 200032, Peoples R China.
   [Zhuang, Dao-Min; Li, Jing-Yun] Beijing Inst Microbiol & Epidemiol, State Key Lab Pathogen & Biosecur, Dept AIDS Res, Beijing, Peoples R China.
   [Wang, Jian-Yong; Jiang, Biao] Chinese Acad Sci, Shanghai Adv Res Inst, Shanghai 201210, Peoples R China.
C3 Chinese Academy of Sciences; Shanghai Institute of Organic Chemistry, CAS; Beijing Institute of Microbiology & Epidemiology; Chinese Academy of Sciences; Shanghai Advanced Research Institute, CAS
RP Zhang, C (通讯作者)，Chinese Acad Sci, Shanghai Inst Organ Chem, CAS Key Lab Synthet Chem Nat Subst, 345 Lingling Rd, Shanghai 200032, Peoples R China.
EM lijy@nic.bmi.ac.cn; zhangchen@mail.sioc.ac.cn; jiangb@mail.sioc.ac.cn
FU Important National Science & Technology Specific Projects [2009ZX09501-007]; National Natural Scientific Foundation of China [20832007]; National Program on Key Basic Research Project (973 Program) [2010CB126103]; National Natural Science Foundation of China [21072216]
CR Andries K, 2004, ANTIMICROB AGENTS CH, V48, P4680, DOI 10.1128/AAC.48.12.4680-4686.2004
   Bollini M, 2011, J MED CHEM, V54, P8582, DOI 10.1021/jm201134m
   Das K, 2008, P NATL ACAD SCI USA, V105, P1466, DOI 10.1073/pnas.0711209105
   De Clercq E, 2004, MED CHEM RES, V13, P439, DOI 10.1007/s00044-004-0047-1
   Desroses M, 2011, TETRAHEDRON LETT, V52, P4417, DOI 10.1016/j.tetlet.2011.06.053
   Ekkati AR, 2012, BIOORG MED CHEM LETT, V22, P1565, DOI 10.1016/j.bmcl.2011.12.132
   Gomez R, 2011, J MED CHEM, V54, P7920, DOI 10.1021/jm2010173
   Jones LH, 2007, ORG BIOMOL CHEM, V5, P3431, DOI 10.1039/b714091f
   Jorgensen WL, 2011, J AM CHEM SOC, V133, P15686, DOI 10.1021/ja2058583
   Kukhar VP, 1995, FLUORINE CONTAINING, V0, P0
   La Regina G, 2009, J MED CHEM, V52, P7512, DOI 10.1021/jm900016t
   Liao Q, 2004, SAR QSAR ENVIRON RES, V15, P217, DOI 10.1080/10629360410001697780
   Liao QL, 2007, MOL DIVERS, V11, P59, DOI 10.1007/s11030-007-9057-5
   Liao Q, 2006, MOL DIVERS, V10, P301, DOI 10.1007/s11030-006-9036-2
   Liebman JF, 1988, FLUORINE CONTAINING, V0, P0
   Lin P, 2000, TETRAHEDRON, V56, P3635, DOI 10.1016/S0040-4020(00)00158-7
   Lipinski CA, 2001, ADV DRUG DELIVER REV, V46, P3, DOI 10.1016/S0169-409X(00)00129-0
   List B, 2000, J AM CHEM SOC, V122, P2395, DOI 10.1021/ja994280y
   Marcelin AG, 2012, ANTIVIR THER, V17, P119, DOI 10.3851/IMP1886
   Ojima I, 1996, ACS S SERIES, V639, P0
   Petersen L, 2005, J MED CHEM, V48, P1211, DOI 10.1021/jm040845b
   Petersen L, 2003, ORG BIOMOL CHEM, V1, P3541, DOI 10.1039/b307800k
   Piscitelli F, 2009, J MED CHEM, V52, P1922, DOI 10.1021/jm801470b
   Purohit MG, 1978, INDIAN J CHEM B, V9, P789
   Ramachary DB, 2009, CHEM-EUR J, V15, P4516, DOI 10.1002/chem.200900066
   Rarey M, 1996, J MOL BIOL, V261, P470, DOI 10.1006/jmbi.1996.0477
   Regina GL, 2012, J MED CHEM, V55, P6634
   Ren J, 2001, J MOL BIOL, V312, P795, DOI 10.1006/jmbi.2001.4988
   Sax Paul E, 2008, AIDS CLIN CARE, V20, P17
   Schöller-Gyüre M, 2008, BRIT J CLIN PHARMACO, V66, P508, DOI 10.1111/j.1365-2125.2008.03214.x
   SCRIVEN EFV, 1988, CHEM REV, V88, P297, DOI 10.1021/cr00084a001
   Seminari E, 2008, EXPERT REV ANTI-INFE, V6, P427, DOI 10.1586/14787210.6.4.427
   Silvestri R, 2003, J MED CHEM, V46, P2482, DOI 10.1021/jm0211063
   Smart BE, 1994, ORGANOFLUORINE CHEM, V0, P0
   Soloshonok VA, 1999, ENANTIOCONTROLLED SY, V0, P0
   Stoffels P, 2006, PREDICTION SYSTEM AC, V0, Patent No. EP1663240A1
   Sudhakara A, 2009, SYNTHETIC COMMUN, V39, P2506, DOI 10.1080/00397910802656059
   Sun LQ, 2012, J MED CHEM, V55, P7219, DOI 10.1021/jm3007678
   Tambuyzer L, 2010, AIDS RES HUM RETROV, V26, P1197, DOI 10.1089/aid.2009.0302
   Therkelsen FD, 2003, ORG BIOMOL CHEM, V1, P2908, DOI 10.1039/b303658h
   Tian XT, 2010, J MED CHEM, V53, P8287, DOI 10.1021/jm100738d
   Wahab B, 2010, TETRAHEDRON, V66, P3861, DOI 10.1016/j.tet.2010.03.005
   Williams TA, 1992, PATENT APPLICATION, V0, Patent No. [EP 0530907 A1, 1663240]
   Williams TA, 1992, PATENT APPLICATION EP, V0, Patent No. [0530907, 0 530 907 A1]
   WILLIAMS TM, 1993, J MED CHEM, V36, P1291, DOI 10.1021/jm00061a022
   Xu HT, 2012, J VIROL, V86, P12983, DOI 10.1128/JVI.02005-12
   Zhang F, 2011, EUR J MED CHEM, V46, P3149, DOI 10.1016/j.ejmech.2011.03.055
NR 48
TC 36
Z9 39
U1 1
U2 28
PU ROYAL SOC CHEMISTRY
PI CAMBRIDGE
PA THOMAS GRAHAM HOUSE, SCIENCE PARK, MILTON RD, CAMBRIDGE CB4 0WF, CAMBS, ENGLAND
SN 1477-0520
EI 1477-0539
J9 ORG BIOMOL CHEM
JI Org. Biomol. Chem.
PD JUN 15
PY 2014
VL 12
IS 21
BP 3446
EP 3458
DI 10.1039/c3ob42186d
PG 13
WC Chemistry, Organic
SC Chemistry
GA AH3KY
UT WOS:000336023400019
PM 24752610
DA 2024-01-16
ER

PT J
AU Franzetti, M
   Violin, M
   Antinori, A
   De Luca, A
   Ceccherini-Silberstein, F
   Gianotti, N
   Torti, C
   Bonora, S
   Zazzi, M
   Balotta, C
AF Franzetti, Marco
   Violin, Michela
   Antinori, Andrea
   De Luca, Andrea
   Ceccherini-Silberstein, Francesca
   Gianotti, Nicola
   Torti, Carlo
   Bonora, Stefano
   Zazzi, Maurizio
   Balotta, Claudia
TI Trends and correlates of HIV-1 resistance among subjects failing an antiretroviral treatment over the 2003-2012 decade in Italy
SO BMC INFECTIOUS DISEASES
LA English
DT Article
DE HIV; Antiretroviral therapy; HIV acquired resistance
ID type-1 drug-resistance; single-tablet regimen; hiv-1-infected patients; declining prevalence; treated individuals; infected patients; therapy; emtricitabine; mutations; predictors
AB Background: Despite a substantial reduction in virological failures following introduction of new potent antiretroviral therapies in the latest years, drug resistance remains a limitation for the control of HIV-1 infection. We evaluated trends and correlates of resistance in treatment failing patients in a comprehensive database over a time period of relevant changes in prescription attitudes and treatment guidelines. Methods: We analyzed 6,796 HIV-1 pol sequences from 49 centres stored in the Italian ARCA database during the 2003-2012 period. Patients (n = 5,246) with viremia > 200 copies/mL received a genotypic test while on treatment. Mutations were identified from IAS-USA 2013 tables. Class resistance was evaluated according to antiretroviral regimens in use at failure. Time trends and correlates of resistance were analyzed by Cochran-Armitage test and logistic regression models. Results: The use of NRTI backbone regimens slightly decreased from 99.7% in 2003-2004 to 97.4% in 2010-2012. NNRTI-based combinations dropped from 46.7% to 24.1%. PI-containing regimens rose from 56.6% to 81.7%, with an increase of boosted PI from 36.5% to 68.9% overtime. In the same reference periods, Resistance to NRTIs, NNRTIs and PIs declined from 79.1% to 40.8%, from 77.8% to 53.8% and from 59.8% to 18.9%, respectively (p < .0001 for all comparisons). Dual NRTI + NNRTI and NRTI + PI resistance decreased from 56.4% to 33.3% and from 36.1% to 10.5%, respectively. Reduced risk of resistance over time periods was confirmed by a multivariate analysis. Conclusions: Mutations associated with NRTIs, NNRTIs and PIs at treatment failure declined overtime regardless of specific class combinations and epidemiological characteristics of treated population. This is likely due to the improvement of HIV treatment, including both last generation drug combinations and prescription guidelines.
C1 [Franzetti, Marco; Violin, Michela; Balotta, Claudia] Univ Milan, Infect Dis & Immunopathol Sect, Dept Biomed & Clin Sci L Sacco, Milan, Italy.
   [Antinori, Andrea] Natl Inst Infect Dis L Spallanzani IRCCS, Rome, Italy.
   [De Luca, Andrea] Siena Univ Hosp, Infect Dis Unit, Siena, Italy.
   [Ceccherini-Silberstein, Francesca] Univ Roma Tor Vergata, Dept Expt Med, Rome, Italy.
   [Gianotti, Nicola] Ist Sci San Raffaele, I-20132 Milan, Italy.
   [Torti, Carlo] Univ Brescia, Univ Dept Infect Dis, Brescia, Italy.
   [Torti, Carlo] Magna Graecia Univ Catanzaro, Dept Med & Surg Sci, Infect Dis Unit, Catanzaro, Italy.
   [Bonora, Stefano] Univ Turin, Turin, Italy.
   [Zazzi, Maurizio] Univ Siena, Dept Mol Biol, I-53100 Siena, Italy.
C3 University of Milan; Luigi Sacco Hospital; IRCCS Lazzaro Spallanzani; University of Siena; University Hospital of Siena; University of Rome Tor Vergata; Vita-Salute San Raffaele University; IRCCS Ospedale San Raffaele; University of Brescia; Magna Graecia University of Catanzaro; University of Turin; University of Siena
RP Franzetti, M (通讯作者)，Univ Milan, Infect Dis & Immunopathol Sect, Dept Biomed & Clin Sci L Sacco, Milan, Italy.
EM marco.franzetti@guest.unimi.it
FU PRIN (Programmi di Ricerca Scientifica di Rilevante Interesse Nazionale) [2005064042]; Programma Nazionale AIDS [30G.44, 40H81]; 'European Community's Seventh Frame-work Programme' under the project 'Collaborative HIV and Anti-HIV Drug Resistance Network (CHAIN)' [223131]
CR Adams J, 2010, ANN PHARMACOTHER, V44, P157, DOI 10.1345/aph.1M359
   [Anonymous], 2008, AIDS, V22, P367, DOI 10.1097/QAD.0b013e3282f3cc35
   [Anonymous], 2009, UN ACC SCAL PRIOR HI, V0, P0
   Bansi L, 2011, AIDS, V25, P603, DOI 10.1097/QAD.0b013e32834403a0
   Blower S, 2001, AIDS, V15, P2317, DOI 10.1097/00002030-200111230-00014
   Campbell TB, 2012, PLOS MED, V9, P0, DOI 10.1371/journal.pmed.1001290
   Colafigli M, 2012, CLIN MICROBIOL INFEC, V18, PE299, DOI 10.1111/j.1469-0691.2012.03847.x
   De Luca A, 2013, J INFECT DIS, V207, P1216, DOI 10.1093/infdis/jit017
   De Mendoza C, 2007, AIDS RES HUM RETROV, V23, P879, DOI 10.1089/aid.2005.0072
   DeJesus E, 2009, JAIDS-J ACQ IMM DEF, V51, P163, DOI 10.1097/QAI.0b013e3181a572cf
   Di Giambenedetto S, 2011, CLIN MICROBIOL INFEC, V17, P1352, DOI 10.1111/j.1469-0691.2011.03563.x
   Di Giambenedetto S, 2009, ANTIVIR THER, V14, P359
   Gardner EM, 2009, AIDS, V23, P1035, DOI 10.1097/QAD.0b013e32832ba8ec
   Hodder SL, 2010, AIDS PATIENT CARE ST, V24, P87, DOI 10.1089/apc.2009.0259
   Johnson Victoria A, 2013, TOP ANTIVIR MED, V21, P6
   Lazo M, 2007, CLIN INFECT DIS, V45, P1377, DOI 10.1086/522762
   Lohse N, 2006, ANTIVIR THER, V11, P591
   Mackie NE, 2010, J INFECT DIS, V201, P1303, DOI 10.1086/651618
   Marcelin AG, 2012, J ANTIMICROB CHEMOTH, V67, P1475, DOI 10.1093/jac/dks047
   Mocroft A, 2003, LANCET, V362, P22, DOI 10.1016/S0140-6736(03)13802-0
   Ndembi N, 2010, J INFECT DIS, V201, P106, DOI 10.1086/648590
   Malan DR, 2008, JAIDS-J ACQ IMM DEF, V47, P161, DOI 10.1097/QAI.0b013e31815ace6a
   Palella FJ, 1998, NEW ENGL J MED, V338, P853, DOI 10.1056/NEJM199803263381301
   Pillay D, 2005, J INFECT DIS, V192, P967, DOI 10.1086/432763
   Rhee SY, 2010, ANTIMICROB AGENTS CH, V54, P4253, DOI 10.1128/AAC.00574-10
   Richman DD, 2004, AIDS, V18, P1393, DOI 10.1097/01.aids.0000131310.52526.c7
   Riddler SA, 2008, NEW ENGL J MED, V358, P2095, DOI 10.1056/NEJMoa074609
   Ross L, 2006, HIV CLIN TRIALS, V7, P334, DOI 10.1310/hct0706-334
   Scott P, 2004, J ANTIMICROB CHEMOTH, V53, P469, DOI 10.1093/jac/dkh102
   Shafer RW, 2002, CLIN MICROBIOL REV, V15, P247, DOI 10.1128/CMR.15.2.247-277.2002
   Sista P, 2009, J CLIN VIROL, V44, P190, DOI 10.1016/j.jcv.2008.12.005
   Tamalet C, 2003, AIDS, V17, P2383, DOI 10.1097/00002030-200311070-00014
   Vercauteren J, 2008, RETROVIROLOGY, V5, P0, DOI 10.1186/1742-4690-5-12
   Wittkop L, 2011, LANCET INFECT DIS, V11, P363, DOI 10.1016/S1473-3099(11)70032-9
   Zaccarelli M, 2005, AIDS, V19, P1081, DOI 10.1097/01.aids.0000174455.01369.ad
NR 36
TC 13
Z9 15
U1 0
U2 5
PU BIOMED CENTRAL LTD
PI LONDON
PA 236 GRAYS INN RD, FLOOR 6, LONDON WC1X 8HL, ENGLAND
SN 1471-2334
EI 
J9 BMC INFECT DIS
JI BMC Infect. Dis.
PD JUL 18
PY 2014
VL 14
IS 
BP 
EP 
DI 10.1186/1471-2334-14-398
PG 9
WC Infectious Diseases
SC Infectious Diseases
GA AL7ZU
UT WOS:000339357000001
PM 25037229
DA 2024-01-16
ER

PT J
AU Zou, XB
   Xi, C
   Tian, HP
   Williams, AB
   Wang, HH
   He, JM
   Zhen, J
   Chiarella, J
   Blake, LA
   Turenchalk, G
   Kozal, MJ
AF Zou Xiaobai
   Xi, Chen
   Tian, Hongping
   Williams, Ann B.
   Wang, Honghong
   He, Jianmei
   Zhen, Jun
   Chiarella, Jennifer
   Blake, Lisebeth A.
   Turenchalk, Gregory
   Kozal, Michael J.
TI Prevalence of WHO Transmitted Drug Resistance Mutations by Deep Sequencing in Antiretroviral-Naive Subjects in Hunan Province, China
SO PLOS ONE
LA English
DT Article
ID reverse-transcriptase inhibitors; minority populations; hiv-1 variants; therapy; failure; genome
AB Background: There are few data on the prevalence of WHO transmitted drug resistance mutations (TDRs) that could affect treatment responses to first line antiretroviral therapy (ART) in Hunan Province, China. Objective: Determine the prevalence of WHO NRTI/NNRTI/PI TDRs in ART-naive subjects in Hunan Province by deep sequencing. Methods: ART-naive subjects diagnosed in Hunan between 2010-2011 were evaluated by deep sequencing for low-frequency HIV variants possessing WHO TDRs to 1% levels. Mutations were scored using the HIVdb.stanford.edu algorithm to infer drug susceptibility. Results: Deep sequencing was performed on samples from 90 ART-naive subjects; 83.3% were AE subtype. All subjects had advanced disease (average CD4 count 134 cells/mm(3)). Overall 25.6%(23/90) of subjects had HIV with major WHO NRTI/NNRTI TDRs by deep sequencing at a variant frequency level >= 1%; 16.7%(15/90) had NRTI TDR and 12.2%(11/90) had a major NNRTI TDR. The majority of NRTI/NNRTI mutations were identified at variant levels <5%. Mutations were analyzed by HIVdb.stanford.edu and 7.8% of subjects had variants with high-level nevirapine resistance; 4.4% had high-level NRTI resistance. Deep sequencing identified 24(27.6%) subjects with variants possessing either a PI TDR or hivdb.stanford.edu PI mutation (algorithm value >= 15). 17(19.5%) had PI TDRs at levels >1%. Conclusions: ART-naive subjects from Hunan Province China infected predominantly with subtype AE frequently possessed HIV variants with WHO NRTI/NNRTI TDRs by deep sequencing that would affect the first line ART used in the region. Specific mutations conferring nevirapine high-level resistance were identified in 7.8% of subjects. The majority of TDRs detected were at variant levels <5% likely due to subjects having advanced chronic disease at the time of testing. PI TDRs were identified frequently, but were found in isolation and at low variant frequency. As PI/r use is infrequent in Hunan, the existence of PI mutations likely represent AE subtype natural polymorphism at low variant level frequency.
C1 [Zou Xiaobai; Xi, Chen; He, Jianmei; Zhen, Jun] Hunan Prov Ctr Dis Control & Prevent, Changsha, Hunan, Peoples R China.
   [Tian, Hongping] Yale China Assoc, New Haven, CT USA.
   [Williams, Ann B.] UCLA Sch Nursing, Los Angeles, CA USA.
   [Wang, Honghong] Cent S Univ, Changsha, Hunan, Peoples R China.
   [Chiarella, Jennifer; Kozal, Michael J.] Yale Univ, Sch Med, New Haven, CT USA.
   [Blake, Lisebeth A.; Turenchalk, Gregory] 454 Life Sci, Branford, CT USA.
C3 Yale University; Central South University; Yale University
RP Xi, C (通讯作者)，Hunan Prov Ctr Dis Control & Prevent, Changsha, Hunan, Peoples R China.
EM Chenxi161@sohu.com
FU Abbvie; U.S. NIH [R34 MH 083564]
CR Bennett DE, 2009, PLOS ONE, V4, P0, DOI 10.1371/journal.pone.0004724
   Chen X, 2005, PRACTICAL PREVENTIVE, V12, P483
   [陈曦 CHEN Xi], 2008, 中华流行病学杂志 CHINESE JOURNAL OF EPIDEMIOLOGY, V29, P787
   He JM, 2007, PRACT PREV MED, V14, P1260
   Hoffmann C, 2007, NUCLEIC ACIDS RES, V35, P0, DOI 10.1093/nar/gkm435
   Homs M, 2011, NUCLEIC ACIDS RES, V39, P8457, DOI 10.1093/nar/gkr451
   Johnson JA, 2008, PLOS MED, V5, P1112, DOI 10.1371/journal.pmed.0050158
   Kapoor A, 2004, J VIROL, V78, P7112, DOI 10.1128/JVI.78.13.7112-7123.2004
   Korn K, 2003, J CLIN MICROBIOL, V41, P3559, DOI 10.1128/JCM.41.8.3559-3565.2003
   Kozal MJ, 2011, ANTIVIR THER, V16, P925, DOI 10.3851/IMP1851
   Kozal MJ, 1996, NAT MED, V2, P753, DOI 10.1038/nm0796-753
   Kuritzkes DR, 2008, J INFECT DIS, V197, P867, DOI 10.1086/528802
   Lataillade M, 2010, PLOS ONE, V5, P0, DOI 10.1371/journal.pone.0010952
   Le T, 2009, PLOS ONE, V4, P0, DOI 10.1371/journal.pone.0006079
   Lecossier D, 2005, JAIDS-J ACQ IMM DEF, V38, P37, DOI 10.1097/00126334-200501010-00007
   Li JZ, 2011, JAMA-J AM MED ASSOC, V305, P1327, DOI 10.1001/jama.2011.375
   Margeridon-Thermet S, 2009, J INFECT DIS, V199, P1275, DOI 10.1086/597808
   Margulies M, 2005, NATURE, V437, P376, DOI 10.1038/nature03959
   Metzner KJ, 2005, AIDS, V19, P1819, DOI 10.1097/01.aids.0000189878.97480.ed
   Nicot F, 2012, J CLIN VIROL, V55, P107, DOI 10.1016/j.jcv.2012.06.018
   Palmer S, 2006, AIDS, V20, P701, DOI 10.1097/01.aids.0000216370.69066.7f
   Panel on Antiretroviral Guidelines for Adults and Adolescents, 2013, GUIDELINES USE ANTIR, V0, P0
   Paredes R, 2010, J INFECT DIS, V201, P662, DOI 10.1086/650543
   Rhee SY, 2003, NUCL ACIDS RES, V31, P0
   Rodriguez-Frías F, 2012, PLOS ONE, V7, P0, DOI 10.1371/journal.pone.0037874
   Roquebert B, 2006, AIDS, V20, P287, DOI 10.1097/01.aids.0000202650.03279.69
   Schuurman R, 2002, AIDS RES HUM RETROV, V18, P243, DOI 10.1089/088922202753472801
   Shafer RW, 2009, J INFECT DIS, V199, P610, DOI 10.1086/596737
   Simen BB, 2009, J INFECT DIS, V199, P693, DOI 10.1086/596736
   Skums P, 2012, BMC BIOINFORMATICS, V13, P0, DOI 10.1186/1471-2105-13-S10-S6
   Stenman J, 2003, BIOTECHNIQUES, V34, P172, DOI 10.2144/03341dd05
   Tsibris AMN, 2009, PLOS ONE, V4, P0, DOI 10.1371/journal.pone.0005683
   Varghese V, 2009, JAIDS-J ACQ IMM DEF, V52, P309, DOI 10.1097/QAI.0b013e3181bca669
   Wang CL, 2007, GENOME RES, V17, P1195, DOI 10.1101/gr.6468307
   Zou XB, 2010, CHIN J INFECT CONTRO, V9, P305
NR 35
TC 5
Z9 6
U1 0
U2 5
PU PUBLIC LIBRARY SCIENCE
PI SAN FRANCISCO
PA 1160 BATTERY STREET, STE 100, SAN FRANCISCO, CA 94111 USA
SN 1932-6203
EI 
J9 PLOS ONE
JI PLoS One
PD JUN 4
PY 2014
VL 9
IS 6
BP 
EP 
DI 10.1371/journal.pone.0098740
PG 7
WC Multidisciplinary Sciences
SC Science & Technology - Other Topics
GA AK4YO
UT WOS:000338430700070
DA 2024-01-16
ER

PT J
AU Bhembe, NL
   Nwodo, UU
   Govender, S
   Hayes, C
   Ndip, RN
   Okoh, AI
   Green, E
AF Bhembe, Nolwazi L.
   Nwodo, Uchechukwu U.
   Govender, Sharlene
   Hayes, Cindy
   Ndip, Roland N.
   Okoh, Anthony I.
   Green, Ezekiel
TI Molecular detection and characterization of resistant genes in <i>Mycobacterium tuberculosis</i> complex from DNA isolated from tuberculosis patients in the Eastern Cape province South Africa
SO BMC INFECTIOUS DISEASES
LA English
DT Article
DE Mycobacterium tuberculosis complex; Tuberculosis; Multidrug resistance; Extensive drug resistance
ID isoniazid-resistant; rpob mutations; rifampin; strains; katg; susceptibility; kanamycin; infection; children
AB Background: Tuberculosis (TB) in both animals and humans is caused by Mycobacterium tuberculosis complex (MTBC) primarily transmitted by inhalation of aerosolized droplets containing the organism. Multi-drug resistance (MDR) and extensive drug resistance (XDR) are evolutionary features of Mycobacterium tuberculosis to subvert the antibiotic regimes in place. The heavy burden of TB worsened by HIV endemic in South Africa motivated for the investigation of MTBC prevalence among TB patients in Port Elizabeth and the amplification and sequencing of the DNA amplicons known to confer resistance to TB drugs. Methods: Three thousand eight hundred and ten (3810) sputum specimens were processed and DNA was isolated from sputum specimens collected from different hospitals and health care places in the Eastern Cape Province, South Africa. DNA was amplified using the Seeplex (R) MTB Nested ACE detection assay. The agar-dilution proportion method was used to perform drug-sensitivity testing using 7H10 Middlebrook medium. Target genes known to confer resistance to first and second-line drugs were amplified and the amplicons sequenced. Results: One hundred and ninety (5%) DNA samples tested positive for MTBC and from the resistant profiles of the 190 positive samples, we noted that multidrug-resistant TB was identified in 189 (99.5%) with 190 (100%) patients infected with MTB resistant to isoniazid and 189 (99.5%) having MTB resistant to rifampicin. Other percentages of drug resistance observed including 40% pre-XDR and 60% of XDR. Conclusion: This study provides valuable data on the different kinds of mutations occurring at various target loci in resistant MTBC strains isolated from samples obtained from the Eastern Cape Province. The results obtained reveal a high incidence of MDR amongst the positive samples from Eastern Cape Province, South Africa.
C1 [Bhembe, Nolwazi L.; Nwodo, Uchechukwu U.; Ndip, Roland N.; Okoh, Anthony I.; Green, Ezekiel] Univ Ft Hare, Fac Sci & Agr, Dept Biochem & Microbiol, ZA-5700 Alice, South Africa.
   [Ndip, Roland N.] Univ Buea, Dept Microbiol & Parasitol, Fac Sci, Buea, Cameroon.
   [Govender, Sharlene] Nelson Mandela Metropolitan Univ, Port Elizabeth, South Africa.
   [Hayes, Cindy] Natl Hlth Lab Serv, TB Sect, Port Elizabeth, South Africa.
C3 University of Fort Hare; Nelson Mandela University
RP Green, E (通讯作者)，Univ Ft Hare, Fac Sci & Agr, Dept Biochem & Microbiol, PMB X1314, ZA-5700 Alice, South Africa.
EM egreen@ufh.ac.za
FU National Research Foundation (NRF); Govan Mbeki Research and Development Centre (GMRDC), University of Fort Hare
CR Amadi B, 2002, LANCET, V360, P1375, DOI 10.1016/S0140-6736(02)11401-2
   Anastasis D, 1997, INT J TUBERC LUNG D, V1, P220
   [Anonymous], 2008, WHOHTMTB2008392, V0, P0
   Arpadi SM, 2000, J ACQ IMMUN DEF SYND, V25, PS37, DOI 10.1097/00126334-200010001-00006
   Bakonyte D, 2003, ANTIMICROB AGENTS CH, V47, P2009, DOI 10.1128/AAC.47.6.2009-2011.2003
   Balows A, 2001, MANUAL CLIN MICROBIO, V38, P891, DOI 10.1111/j.1348-0421.1994.tb02142.x
   Brosch R, 2002, P NATL ACAD SCI USA, V99, P3684, DOI 10.1073/pnas.052548299
   Campbell PJ, 2011, ANTIMICROB AGENTS CH, V55, P2032, DOI 10.1128/AAC.01550-10
   Cougant DA, 1999, MICROB DRUG RESIST, V4, P321
   Day C, 2005, SOUTH AFRICAN HEALTH REVIEW 2005, V0, P248
   Dye C, 2002, SCIENCE, V295, P2042, DOI 10.1126/science.1063814
   El-Hajj HH, 2001, J CLIN MICROBIOL, V39, P4131, DOI 10.1128/JCM.39.11.4131-4137.2001
   Feuerriegel S, 2009, ANTIMICROB AGENTS CH, V53, P3353, DOI 10.1128/AAC.00050-09
   Green E, 2008, SOUTHERN AFRICAN JOURNAL OF EPIDEMIOLOGY & INFECTION, V23, P11
   Green E, 2010, J HEALTH POPUL NUTR, V28, P7
   Haas WH, 1997, ANTIMICROB AGENTS CH, V41, P1601, DOI 10.1128/AAC.41.7.1601
   Herrera-León L, 2005, ANTIMICROB AGENTS CH, V49, P144, DOI 10.1128/AAC.49.1.144-147.2005
   HONORE N, 1995, ANTIMICROB AGENTS CH, V39, P769, DOI 10.1128/AAC.39.3.769
   Johnson R, 2006, INT J TUBERC LUNG D, V10, P1412
   Jou R, 2005, J CLIN MICROBIOL, V43, P1390, DOI 10.1128/JCM.43.3.1390-1394.2005
   Jugheli L, 2009, ANTIMICROB AGENTS CH, V53, P5064, DOI 10.1128/AAC.00851-09
   Kaona FAD, 2004, BMC PUBLIC HEALTH, V4, P0, DOI 10.1186/1471-2458-4-68
   KAPUR V, 1994, J CLIN MICROBIOL, V32, P1095, DOI 10.1128/JCM.32.4.1095-1098.1994
   Krüüner A, 2003, ANTIMICROB AGENTS CH, V47, P2971, DOI 10.1128/AAC.47.9.2971-2973.2003
   Magnet S, 2005, CHEM REV, V105, P477, DOI 10.1021/cr0301088
   Matsiota-Bernard P, 1998, J CLIN MICROBIOL, V36, P20, DOI 10.1128/JCM.36.1.20-23.1998
   Maus CE, 2005, ANTIMICROB AGENTS CH, V49, P3192, DOI 10.1128/AAC.49.8.3192-3197.2005
   Mokrousov I, 2002, RES MICROBIOL, V153, P213, DOI 10.1016/S0923-2508(02)01311-6
   Murray C J, 1990, BULL INT UNION TUBERC LUNG DIS, V65, P6
   Murray J, 2000, S AFR MED J, V90, P381
   Musser JM, 1996, J INFECT DIS, V173, P196, DOI 10.1093/infdis/173.1.196
   Nawaz A, 2012, J ANIM PLANT SCI, V22, P117
   Ohno H, 1996, ANTIMICROB AGENTS CH, V40, P1053, DOI 10.1128/AAC.40.4.1053
   Olusoji D, 2013, GLOB ADV RES J MICRO, V2, P0
   Onifade DA, 2010, BMC PUBLIC HEALTH, V10, P0, DOI 10.1186/1471-2458-10-381
   Otu A, 2013, PULM MED, V235190, P6
   PATEL KB, 1995, NEW ENGL J MED, V332, P336, DOI 10.1056/NEJM199502023320518
   Pfyffer GE, 1999, J CLIN MICROBIOL, V37, P3179, DOI 10.1128/JCM.37.10.3179-3186.1999
   Post FA, 1997, S AFR MED J, V87, P903
   RIEMANN HP, 1983, ADV VET SCI COMP MED, V27, P481
   Sekiguchi J, 2007, J CLIN MICROBIOL, V45, P179, DOI 10.1128/JCM.00750-06
   Sharma SK, 2006, CHEST, V130, P261, DOI 10.1016/S0012-3692(15)50981-1
   Sharpstone D, 1999, GUT, V45, P70, DOI 10.1136/gut.45.1.70
   Somoskovi A, 2001, RESP RES, V2, P164, DOI 10.1186/rr54
   Tamura K, 2011, MOL BIOL EVOL, V28, P2731, DOI 10.1093/molbev/msr121
   Tracevska T, 2002, J CLIN MICROBIOL, V40, P3789, DOI 10.1128/JCM.40.10.3789-3792.2002
   TRNKA L, 1970, ANTIBIOT CHEMOTHER, V16, P369
   van Doorn HR, 2001, J CLIN MICROBIOL, V39, P1591, DOI 10.1128/JCM.39.4.1591-1594.2001
NR 51
TC 17
Z9 17
U1 0
U2 10
PU BMC
PI LONDON
PA CAMPUS, 4 CRINAN ST, LONDON N1 9XW, ENGLAND
SN 
EI 1471-2334
J9 BMC INFECT DIS
JI BMC Infect. Dis.
PD SEP 4
PY 2014
VL 14
IS 
BP 
EP 
DI 10.1186/1471-2334-14-479
PG 9
WC Infectious Diseases
SC Infectious Diseases
GA AO5NX
UT WOS:000341392900001
PM 25186245
DA 2024-01-16
ER

PT J
AU Ong, LY
   Razak, SNH
   Lee, YM
   Ponnampalavanar, SSLS
   Omar, SFS
   Azwa, RI
   Tee, KK
   Kamarulzaman, A
AF Ong, Lai Yee
   Razak, Siti Nur Humaira
   Lee, Yeat Mei
   Ponnampalavanar, Sasheela Sri La Sri
   Omar, Sharifah Faridah Syed
   Azwa, Raja Iskandar
   Tee, Kok Keng
   Kamarulzaman, Adeeba
TI Molecular diversity of HIV-1 and surveillance of transmitted drug resistance variants among treatment Naive patients, 5 years after active introduction of HAART in Kuala Lumpur, Malaysia
SO JOURNAL OF MEDICAL VIROLOGY
LA English
DT Article
DE antiretroviral therapy; virus evolution/diversity; phylogenetics; HIV
ID immunodeficiency-virus type-1; circulating recombinant form; antiretroviral therapy; crf15-01b; survival
AB Expansion of antiretroviral treatment programs have led to the growing concern for the development of antiretroviral drug resistance. The aims were to assess the prevalence of drug resistant HIV-1 variants and to identify circulating subtypes among HAART-naive patients. Plasma specimens from N = 100 HIV+ HAART-naive adult were collected between March 2008 and August 2010 and viral RNA were extracted for nested PCR and sequenced. PR-RT sequences were protein aligned and checked for transmitted drug resistance mutations. Phylogenetic reconstruction and recombination analysis were performed to determine the genotypes. Based on the WHO consensus guidelines, none of the recruited patients had any transmitted drug resistance mutations. When analyzed against the Stanford guidelines, 35% of patients had at least one reported mutation that may reduce drug susceptibility to PI (24%), NRTI (5%), and NNRTI (14%). The commonly detected mutation that may affect current first line therapy was V179D (3%), which may lead to reduced susceptibility to NNRTI. The predominant circulating HIV-1 genotypes were CRF01_AE (51%) and CRF33_01B (17%). The prevalence of unique recombinant forms (URF) was 7%; five distinct recombinant structures involving CRF01_AE and subtype B ' were observed, among them a cluster of three isolates that could form a novel circulating recombinant form (CRF) candidate. Transmitted drug resistance prevalence among HAART-naive patients was low in this cohort of patients in Kuala Lumpur despite introduction of HAART 5 years ago. Owing to the high genetic diversity, continued molecular surveillance can identify the persistent emergence of HIV-1 URF and novel CRF with significant epidemiological impact. J. Med. Virol. 86:38-44, 2014. (c) 2013 Wiley Periodicals, Inc.
C1 [Ong, Lai Yee; Razak, Siti Nur Humaira; Lee, Yeat Mei; Ponnampalavanar, Sasheela Sri La Sri; Omar, Sharifah Faridah Syed; Azwa, Raja Iskandar; Tee, Kok Keng; Kamarulzaman, Adeeba] Univ Malaya, Fac Med, Ctr Excellence Res AIDS CERiA, Kuala Lumpur 50603, Malaysia.
C3 Universiti Malaya
RP Kamarulzaman, A (通讯作者)，Univ Malaya, Fac Med, Dept Med, Ctr Excellence Res AIDS CERiA, Kuala Lumpur 50603, Malaysia.
EM adeeba@ummc.edu.my
FU Ministry of Higher Education, Malaysia: High Impact Research [E-000001-20001]; High Impact Research [H-500001-00-A000011]
CR Aldrich C, 2012, TRENDS MOL MED, V18, P691, DOI 10.1016/j.molmed.2012.06.004
   Bartmeyer B, 2010, PLOS ONE, V5, P0, DOI 10.1371/journal.pone.0012718
   Bennett DE, 2009, PLOS ONE, V4, P0, DOI 10.1371/journal.pone.0004724
   Economic Planning Unit UM, 2011, MAL MILL DEV GOALS 2, V0, P1
   Hamers RL, 2011, LANCET INFECT DIS, V11, P750, DOI 10.1016/S1473-3099(11)70149-9
   Imrie A, 1996, J INFECT DIS, V174, P195, DOI 10.1093/infdis/174.1.195
   Jain V, 2010, PLOS ONE, V5, P0, DOI 10.1371/journal.pone.0015510
   Janin N, 2009, AIDS RES HUM RETROV, V25, P543, DOI 10.1089/aid.2008.0305
   Kim DW, 2010, 17 C RETR OPP INF, V0, P0
   KIMURA M, 1980, J MOL EVOL, V16, P111, DOI 10.1007/BF01731581
   Land S, 2009, J VIROL METHODS, V159, P185, DOI 10.1016/j.jviromet.2009.03.016
   Lee CC, 2009, HIV MED, V10, P370, DOI 10.1111/j.1468-1293.2009.00698.x
   Li J, 2006, CHINESE MED J-PEKING, V119, P1972, DOI 10.1097/00029330-200612010-00006
   Li Y, 2010, JAIDS-J ACQ IMM DEF, V54, P129, DOI 10.1097/QAI.0b013e3181d82ce5
   Liu YJ, 2012, AIDS RES HUM RETROV, V28, P1357, DOI 10.1089/aid.2011.0376
   Lole KS, 1999, J VIROL, V73, P152, DOI 10.1128/JVI.73.1.152-160.1999
   Marconi VC, 2010, AIDS RES THER, V7, P0, DOI 10.1186/1742-6405-7-14
   Ministry of Health GoM, 2010, 2010 UNGASS COUNTR P, V0, P0
   Murphy EL, 2001, ANN INTERN MED, V135, P17, DOI 10.7326/0003-4819-135-1-200107030-00005
   Ng OT, 2012, AIDS RES HUM RETROV, V28, P527, DOI 10.1089/aid.2011.0177
   OU CY, 1993, LANCET, V341, P1171, DOI 10.1016/0140-6736(93)91001-3
   Ragni MV, 2009, HAEMOPHILIA, V15, P552, DOI 10.1111/j.1365-2516.2008.01935.x
   Suleiman A, 2012, GLOBAL AIDS RESPONSE, V0, P0
   Sungkanuparph S, 2008, J INFECTION, V56, P40, DOI 10.1016/j.jinf.2007.10.005
   Sungkanuparph S, 2012, J INT AIDS SOC, V15, P0, DOI 10.1186/1758-2652-15-12
   Tamura K, 2011, MOL BIOL EVOL, V28, P2731, DOI 10.1093/molbev/msr121
   Tee KK, 2006, AIDS RES HUM RETROV, V22, P121, DOI 10.1089/aid.2006.22.121
   Tee KK, 2005, AIDS, V19, P119, DOI 10.1097/00002030-200501280-00003
   Tee KK, 2006, JAIDS-J ACQ IMM DEF, V43, P523
   Tovanabutra S, 2003, AIDS RES HUM RETROV, V19, P561, DOI 10.1089/088922203322230923
   Tovanabutra S, 2007, AIDS RES HUM RETROV, V23, P829, DOI 10.1089/aid.2006.0300
   Wang YM, 2000, AIDS, V14, P2265, DOI 10.1097/00002030-200010200-00007
   WENIGER BG, 1994, AIDS, V8, P0
NR 33
TC 11
Z9 11
U1 0
U2 5
PU WILEY
PI HOBOKEN
PA 111 RIVER ST, HOBOKEN 07030-5774, NJ USA
SN 0146-6615
EI 1096-9071
J9 J MED VIROL
JI J. Med. Virol.
PD JAN 15
PY 2014
VL 86
IS 1
BP 38
EP 44
DI 10.1002/jmv.23772
PG 7
WC Virology
SC Virology
GA AG4DW
UT WOS:000335370500006
PM 24127302
DA 2024-01-16
ER

PT J
AU Gupta, A
   Kulkarni, S
   Rastogi, N
   Anupurba, S
AF Gupta, Anamika
   Kulkarni, Savita
   Rastogi, Nalin
   Anupurba, Shampa
TI A study of <i>Mycobacterium tuberculosis</i> genotypic diversity & drug resistance mutations in Varanasi, north India
SO INDIAN JOURNAL OF MEDICAL RESEARCH
LA English
DT Article
DE Beijing genotypes; drug resistance; HIV; molecular epidemiology; SITVIT2; tuberculosis
ID beijing genotype; ser315thr substitution; genetic diversity; united-states; strain-w; katg; epidemiology; spread; predominance; spoligotypes
AB Background & objectives: One-fifth of the world's new tuberculosis (TB) cases and two-thirds of cases in the South East Asian region occur in India. Molecular typing of Mycobacterium tuberculosis isolates has greatly facilitated to understand the transmission of TB. This study was aimed to investigate the molecular epidemiology of M. tuberculosis genotypes in Varanasi, north India, and their association with clinical presentation among patients with pulmonary TB. Methods: M. tuberculosis isolates from 104 TB patients attending a tertiary referral hospital of north India were screened for susceptibility to isoniazid (INH), rifampicin (RIF), ethambutol (EMB) and streptomycin (STR) by proportion method and multiplex-allele-specific-polymerase chain reaction (MAS-PCR). These were genotyped by spoligotyping. The spoligotype patterns were compared with those in the international SITVIT2 spoligotyping database. Results: Eighty three of 104 isolates were distributed in 38 SITs, of which SIT3366 was newly created within the present study. The mass of ongoing transmission with MDR-TB isolates in Varanasi, northern India, was linked to Beijing genotype followed by the CAS1_Delhi lineage. HIV-seropositive patients had a significantly higher proportion of clustered isolates than HIV-seronegative patients and compared with the wild type(wt) isolates, the isolates with katG315Thr mutation were considerably more likely to be clustered. Interpretation & conclusions: This study gives an insight into the M. tuberculosis genetic biodiversity in Varanasi, north India, the predominant spoligotypes and their impact on disease transmission. In this region of north India, TB is caused by a wide diversity of spoligotypes with predominance of four genotype lineages: Beijing, CAS, EAI and T. The Beijing genotype was the most frequent single spoligotype and strongly associated with multi drug resistant (MDR)-TB isolates. These findings may have important implications for control and prevention of TB in north India.
C1 [Gupta, Anamika; Anupurba, Shampa] Banaras Hindu Univ, Inst Med Sci, Dept Microbiol, Varanasi 221005, Uttar Pradesh, India.
   [Kulkarni, Savita] Bhabha Atom Res Ctr, Isotope Grp, Lab Nucl Med Sect, Mumbai 400085, Maharashtra, India.
   [Rastogi, Nalin] Inst Pasteur Guadeloupe, TB & Mycobacteria Unit, WHO Supranat TB Reference Lab, Abymes, Guadeloupe, France.
C3 Banaras Hindu University (BHU); Bhabha Atomic Research Center (BARC); Universite Paris Cite
RP Anupurba, S (通讯作者)，Banaras Hindu Univ, Inst Med Sci, Dept Microbiol, Varanasi 221005, Uttar Pradesh, India.
EM shampa_anupurba@yahoo.co.in
FU Indian Council of Medical Research, New Delhi; Indian Council of Medical Research, New Delhi
CR Agerton TB, 1999, CLIN INFECT DIS, V29, P85, DOI 10.1086/520187
   Almeida D, 2005, CLIN INFECT DIS, V40, P881, DOI 10.1086/427940
   Asiimwe BB, 2008, BMC INFECT DIS, V8, P0, DOI 10.1186/1471-2334-8-101
   Bhanu NV, 2002, TUBERCULOSIS, V82, P105, DOI 10.1054/tube.2002.0332
   Bifani PJ, 1996, JAMA-J AM MED ASSOC, V275, P452, DOI 10.1001/jama.275.6.452
   Brudey K, 2006, BMC MICROBIOL, V6, P0, DOI 10.1186/1471-2180-6-23
   CANETTI G, 1963, B WORLD HEALTH ORGAN, V29, P565
   CANETTI G, 1969, B WORLD HEALTH ORGAN, V41, P21
   Centro Panamericano de Zoonosis Tuberculosis bacteriology, 1988, 11 CTR PAN ZOON TUB, V0, P0
   COHN ML, 1970, AM REV RESPIR DIS, V102, P97
   Dobner P, 1997, INT J TUBERC LUNG D, V1, P365
   Glynn JR, 2002, EMERG INFECT DIS, V8, P843
   Glynn JR, 2005, EMERG INFECT DIS, V11, P150, DOI 10.3201/eid1101.040869
   Guidelines on HIV testingLaboratory manual for technicians (ICTSs), 2007, PPTCTS BLOOD BANKS P, V0, P53
   Hasan Z, 2006, J CLIN MICROBIOL, V44, P1763, DOI 10.1128/JCM.44.5.1763-1768.2006
   Kamerbeek J, 1997, J CLIN MICROBIOL, V35, P907, DOI 10.1128/JCM.35.4.907-914.1997
   Kulkarni S, 2005, RES MICROBIOL, V156, P588, DOI 10.1016/j.resmic.2005.01.005
   Marttila HJ, 1998, ANTIMICROB AGENTS CH, V42, P2443, DOI 10.1128/AAC.42.9.2443
   Mathuria JP, 2008, INFECT GENET EVOL, V8, P346, DOI 10.1016/j.meegid.2008.02.005
   Mokrousov I, 2002, J CLIN MICROBIOL, V40, P2509, DOI 10.1128/JCM.40.7.2509-2512.2002
   Mokrousov I, 2002, J CLIN MICROBIOL, V40, P1617, DOI 10.1128/JCM.40.5.1617-1620.2002
   Mokrousov I, 2003, ANTIMICROB AGENTS CH, V47, P2231, DOI 10.1128/AAC.47.7.2231-2235.2003
   PLIKAYTIS BB, 1994, J CLIN MICROBIOL, V32, P1542, DOI 10.1128/JCM.32.6.1542-1546.1994
   Pratt R, 2009, MORBIDITY AND MORTALITY WEEKLY REPORT, V58, P249
   Pritchard AJ, 2003, EPIDEMIOL INFECT, V130, P481, DOI 10.1017/S0950268803008367
   Prodinger WM, 2007, WIEN KLIN WOCHENSCHR, V119, P80, DOI 10.1007/s00508-006-0721-z
   Purwar S, 2011, INFECT GENET EVOL, V11, P469, DOI 10.1016/j.meegid.2010.12.010
   Shanmugam S, 2011, INFECT GENET EVOL, V11, P980, DOI 10.1016/j.meegid.2011.03.011
   Sharma P, 2008, INFECT GENET EVOL, V8, P621, DOI 10.1016/j.meegid.2008.05.002
   Shenoi SV, 2010, CLIN INFECT DIS, V50, PS231, DOI 10.1086/651496
   Singh UB, 2004, EMERG INFECT DIS, V10, P1138, DOI 10.3201/eid1006.030575
   Toungoussova OS, 2002, J CLIN MICROBIOL, V40, P1930, DOI 10.1128/JCM.40.6.1930-1937.2002
   VANEMBDEN JDA, 1993, J CLIN MICROBIOL, V31, P406, DOI 10.1128/JCM.31.2.406-409.1993
   VANSOOLINGEN D, 1995, J CLIN MICROBIOL, V33, P3234, DOI 10.1128/JCM.33.12.3234-3238.1995
   Varela G, 2008, J MED MICROBIOL, V57, P1518, DOI 10.1099/jmm.0.2008/001917-0
   Varma-Basil M, 2011, MEM I OSWALDO CRUZ, V106, P524, DOI 10.1590/S0074-02762011000500002
NR 36
TC 29
Z9 33
U1 0
U2 8
PU MEDKNOW PUBLICATIONS & MEDIA PVT LTD
PI MUMBAI
PA B-9, KANARA BUSINESS CENTRE, OFF LINK RD, GHAKTOPAR-E, MUMBAI, 400075, INDIA
SN 0971-5916
EI 
J9 INDIAN J MED RES
JI Indian J. Med. Res.
PD JUN 15
PY 2014
VL 139
IS 
BP 892
EP 902
DI 
PG 11
WC Immunology; Medicine, General & Internal; Medicine, Research & Experimental
SC Immunology; General & Internal Medicine; Research & Experimental Medicine
GA AP0SW
UT WOS:000341775400015
PM 25109724
DA 2024-01-16
ER

PT J
AU Grijsen, ML
   Wit, FWNM
   Jurriaans, S
   Kroon, FP
   Schippers, EF
   Koopmans, P
   Gras, L
   Lange, JMA
   Prins, JM
AF Grijsen, Marlous L.
   Wit, Ferdinand W. N. M.
   Jurriaans, Suzanne
   Kroon, Frank P.
   Schippers, Emile F.
   Koopmans, Peter
   Gras, Luuk
   Lange, Joep M. A.
   Prins, Jan M.
TI Temporary Treatment during Primary HIV Infection Does Not Affect Virologic Response to Subsequent Long-Term Treatment
SO PLOS ONE
LA English
DT Article
ID course antiretroviral therapy; interruption; nevirapine; single
AB Temporary cART during primary HIV-infection (PHI) did not select for drug resistance mutations after treatment interruption and did not affect the subsequent virological response to long-term cART. Our data demonstrate that fear of drug resistance development is not a valid argument to refrain from temporary early treatment during PHI.
C1 [Grijsen, Marlous L.; Prins, Jan M.] Univ Amsterdam, Acad Med Ctr, Ctr Infect & Immun Amsterdam, Div Infect Dis,Dept Internal Med, NL-1105 AZ Amsterdam, Netherlands.
   [Wit, Ferdinand W. N. M.; Lange, Joep M. A.] Amsterdam Inst Global Hlth & Dev, Dept Global Hlth, Amsterdam, Netherlands.
   [Jurriaans, Suzanne] Univ Amsterdam, Acad Med Ctr, Dept Med Microbiol, NL-1105 AZ Amsterdam, Netherlands.
   [Kroon, Frank P.] Leiden Univ, Med Ctr, Dept Infect Dis, Leiden, Netherlands.
   [Schippers, Emile F.] Haga Hosp, Dept Internal Med, The Hague, Netherlands.
   [Koopmans, Peter] Radboud Univ Nijmegen, Med Ctr, Dept Internal Med, NL-6525 ED Nijmegen, Netherlands.
   [Gras, Luuk] HIV Monitoring Fdn, Amsterdam, Netherlands.
C3 University of Amsterdam; Academic Medical Center Amsterdam; University of Amsterdam; Academic Medical Center Amsterdam; Leiden University - Excl LUMC; Leiden University; Leiden University Medical Center (LUMC); Haga Hospital; Radboud University Nijmegen
RP Grijsen, ML (通讯作者)，Leiden Univ, Med Ctr, Dept Dermatol, Leiden, Netherlands.
EM m.l.grijsen@lumc.nl
CR El-Sadr WM, 2006, NEW ENGL J MED, V355, P2283, DOI 10.1056/NEJMoa062360
   Fidler S, 2002, AIDS, V16, P2049, DOI 10.1097/00002030-200210180-00010
   Fidler S, 2013, NEW ENGL J MED, V368, P207, DOI 10.1056/NEJMoa1110039
   Fox Z, 2008, AIDS, V22, P2279, DOI 10.1097/QAD.0b013e328311d16f
   Grijsen ML, 2012, PLOS MED, V9, P0, DOI 10.1371/journal.pmed.1001196
   Hogan CM, 2012, J INFECT DIS, V205, P87, DOI 10.1093/infdis/jir699
   Jourdain G, 2004, NEW ENGL J MED, V351, P229, DOI 10.1056/NEJMoa041305
   Lockman S, 2007, NEW ENGL J MED, V356, P135, DOI 10.1056/NEJMoa062876
   Taylor S, 2007, AIDS, V21, P1673, DOI 10.1097/QAD.0b013e3281c61394
   Taylor S, 2012, J ANTIMICROB CHEMOTH, V67, P675, DOI 10.1093/jac/dkr491
   Viread, 2006, SUMM PROC CHAR, V0, P0
NR 11
TC 3
Z9 3
U1 0
U2 5
PU PUBLIC LIBRARY SCIENCE
PI SAN FRANCISCO
PA 1160 BATTERY STREET, STE 100, SAN FRANCISCO, CA 94111 USA
SN 1932-6203
EI 
J9 PLOS ONE
JI PLoS One
PD APR 3
PY 2014
VL 9
IS 4
BP 
EP 
DI 10.1371/journal.pone.0089639
PG 5
WC Multidisciplinary Sciences
SC Science & Technology - Other Topics
GA AE6LR
UT WOS:000334105000005
PM 24699072
DA 2024-01-16
ER

PT J
AU Rottinghaus, EK
   Beard, RS
   Bile, E
   Modukanele, M
   Maruping, M
   Mine, M
   Nkengasong, J
   Yang, CF
AF Rottinghaus, Erin K.
   Beard, R. Suzanne
   Bile, Ebi
   Modukanele, Mosetsanagape
   Maruping, Maruping
   Mine, Madisa
   Nkengasong, John
   Yang, Chunfu
TI Evaluation of Dried Blood Spots Collected on Filter Papers from Three Manufacturers Stored at Ambient Temperature for Application in HIV-1 Drug Resistance Monitoring
SO PLOS ONE
LA English
DT Article
ID viral load; genotyping assay; plasma; surveillance; specimens
AB As more HIV-infected people gain access to antiretroviral therapy (ART), monitoring HIV drug resistance (HIVDR) becomes essential to combat both acquired and transmitted HIVDR. Studies have demonstrated dried blood spots (DBS) are a suitable alternative in HIVDR monitoring using DBS collected on Whatman 903 (W-903). In this study, we sought to evaluate two other commercially available filter papers, Ahlstrom 226 (A-226) and Munktell TFN (M-TFN), for HIVDR genotyping following ambient temperature storage. DBS were prepared from remnant blood specimens collected from 334 ART patients and stored at ambient temperature for a median time of 30 days. HIV-1 viral load was determined using NucliSENS EasyQ (R) HIV-1 v2.0 RUO test kits prior to genotyping of the protease and reverse transcriptase regions of the HIV-1 pol gene using an in-house assay. Among the DBS tested, 26 specimens had a viral load >= 1000 copies/mL in all three types of filter paper and were included in the genotyping analysis. Genotyping efficiencies were similar between DBS collected on W-903 (92.3%), A-226 (88.5%), and M-TFN (92.3%) filter papers (P = 1.00). We identified 50 DR-associated mutations in DBS collected on W-903, 33 in DBS collected on A-226, and 48 in DBS collected on M-TFN, resulting in mutation detection sensitivities of 66.0% for A-226 and 88.0% for M-TFN when compared to W-903. Our data indicate that differences among filter papers may exist at this storage condition and warrant further studies evaluating filter paper type for HIVDR monitoring.
C1 [Rottinghaus, Erin K.; Beard, R. Suzanne; Nkengasong, John; Yang, Chunfu] Ctr Dis Control & Prevent, Int Lab Branch, Div Global HIV AIDS, Ctr Global Hlth, Atlanta, GA 30329 USA.
   [Bile, Ebi; Modukanele, Mosetsanagape; Maruping, Maruping] CDC Botswana, Gaborone, Botswana.
   [Mine, Madisa] Botswana Minist Hlth, Gaborone, Botswana.
C3 Centers for Disease Control & Prevention - USA
RP Yang, CF (通讯作者)，Ctr Dis Control & Prevent, Int Lab Branch, Div Global HIV AIDS, Ctr Global Hlth, Atlanta, GA 30329 USA.
EM CYang1@cdc.gov
FU American Public Health Laboratory (APHL); U.S. Centers for Disease Control and Prevention (CDC); President's Emergency Plan for AIDS Relief (PEPFAR) through The Centers for Disease Control and Prevention
CR [Anonymous], 2010, WHO MAN HIV DRUG RES, V0, P0
   [Anonymous], 1981, STAT METHODS RATES P, V0, P0
   Bertagnolio S, 2007, ANTIVIR THER, V12, P107
   Bertagnolio S, 2010, AIDS REV, V12, P195
   García-Lerma JG, 2009, J ANTIMICROB CHEMOTH, V64, P33, DOI 10.1093/jac/dkp150
   Garrido C, 2008, J ANTIMICROB CHEMOTH, V61, P694, DOI 10.1093/jac/dkm515
   Hall TA, 1999, NUCLEIC ACIDS SYMP. SER, V0, P95
   Hamers RL, 2009, ANTIVIR THER, V14, P619
   Inzaule S, 2013, J CLIN MICROBIOL, V51, P529, DOI 10.1128/JCM.02347-12
   Johannessen A, 2009, CLIN INFECT DIS, V49, P976, DOI 10.1086/605502
   Johnson Victoria A, 2011, TOP ANTIVIR MED, V19, P156
   Masciotra S, 2007, AIDS, V21, P2503, DOI 10.1097/QAD.0b013e3281c618db
   McNulty A, 2007, J CLIN MICROBIOL, V45, P517, DOI 10.1128/JCM.02016-06
   Rottinghaus E, 2013, J CLIN MICROBIOL, V51, P55, DOI 10.1128/JCM.02002-12
   Rottinghaus EK, 2012, CLIN INFECT DIS, V54, P1187, DOI 10.1093/cid/cis015
   Tamura K, 2011, MOL BIOL EVOL, V28, P2731, DOI 10.1093/molbev/msr121
   Woods CK, 2012, J CLIN MICROBIOL, V50, P1936, DOI 10.1128/JCM.06689-11
   Yang CF, 2010, J CLIN MICROBIOL, V48, P3158, DOI 10.1128/JCM.00564-10
   Youngpairoj AS, 2008, J ANTIMICROB CHEMOTH, V61, P1217, DOI 10.1093/jac/dkn100
   Zhou ZY, 2011, PLOS ONE, V6, P0, DOI 10.1371/journal.pone.0028184
NR 20
TC 16
Z9 16
U1 1
U2 5
PU PUBLIC LIBRARY SCIENCE
PI SAN FRANCISCO
PA 1160 BATTERY STREET, STE 100, SAN FRANCISCO, CA 94111 USA
SN 1932-6203
EI 
J9 PLOS ONE
JI PLoS One
PD OCT 10
PY 2014
VL 9
IS 10
BP 
EP 
DI 10.1371/journal.pone.0109060
PG 5
WC Multidisciplinary Sciences
SC Science & Technology - Other Topics
GA AR6ZS
UT WOS:000343730400044
PM 25303690
DA 2024-01-16
ER

PT J
AU Mulu, A
   Liebert, UG
   Maier, M
AF Mulu, Andargachew
   Liebert, Uwe Gerd
   Maier, Melanie
TI Virological efficacy and immunological recovery among Ethiopian HIV-1 infected adults and children
SO BMC INFECTIOUS DISEASES
LA English
DT Article
DE Antiretroviral; HIV viral load; CD4 T cells; HIV drug resistance; Ethiopia
ID active antiretroviral therapy; hiv-1 drug-resistance; t-cell count; south-africa; income country; high prevalence; individuals; mortality; cd4; cohort
AB Background: Introduction of antiretroviral therapy (ART) in sub-Saharan Africa was a hot debate due to many concerns about adherence, logistics and resistance. Currently, it has been significantly scaled up. However as the WHO clinico-immunological approaches for initiation and monitoring of ART in the region lacks viral load determination and drug resistance monitoring, HIV infected adults and children may be at risk for "unrecognized" virologic failure and the subsequent development of antiretroviral drug resistance. This study evaluates the virological efficacy and immunological recovery of HIV/AIDS patients under ART. Methods: Consecutive HIV-1 infected adults (N = 100) and children (N = 100) who have been receiving ART for up to 6 years at Gondar University Hospital, Ethiopia were enrolled following the WHO protocol for assessment of acquired drug resistance. Magnitude of viral suppression, genotypic drug resistance mutations and patterns of CD4(+) T cell recovery were determined using standard virological and immunological methods. Results: Virological suppression (HIV RNA < 40 copies/ml) was observed in 82 and 87% of adults and children on a median time of 24 months on ART, respectively. Mutation K103N conferring resistance to non nucleoside reverse transcriptase inhibitors and thymidine analogue mutations (M41L, L210W) were found only in one adult and child patient, respectively. Median CD4(+) T cell count has increased from baseline 124 to 266 (IQR: 203-306) and 345 (IQR: 17-1435) to 998 (IQR: 678-2205) cells/mm(3) in adults and children respectively after 12 months of ART. Nevertheless, small but significant number of clinically asymptomatic adults (16%) and children (13%) had low level viraemia (HIV-1 RNA 41-1000 copies/ml). Conclusions: Majority of both adults (82%) and children (87%) who received ART showed high viral suppression and immunological recovery. This indicates that despite limited resources in the setting virological efficacy can be sustained for a substantial length of time and also enhance immunological recovery irrespective of age. However, the presence of drug resistance mutations and low level viraemia among clinically asymptomatic patients highlights the need for virological monitoring.
C1 [Mulu, Andargachew] Univ Gondar, Coll Med & Hlth Sci, Dept Microbiol, Gondar, Ethiopia.
   [Mulu, Andargachew; Liebert, Uwe Gerd; Maier, Melanie] Univ Leipzig, Inst Virol, D-04109 Leipzig, Germany.
C3 University of Gondar; Leipzig University
RP Mulu, A (通讯作者)，Univ Gondar, Coll Med & Hlth Sci, Dept Microbiol, Gondar, Ethiopia.
EM andargachewmulu@yahoo.com
FU German Academic Exchange Service (DAAD); Association of Sponsors and Friends of Leipzig University; HIV/AIDS Prevention and Control Office of Amhara Regional State, Ethiopia
CR Abdool KQ, 2010, SCIENCE, V329, P1168, DOI 10.1126/SCIENCE.1193748
   Adjé C, 2001, J ACQ IMMUN DEF SYND, V26, P501, DOI 10.1097/00126334-200104150-00018
   Auvert B, 2004, JAIDS-J ACQ IMM DEF, V36, P613, DOI 10.1097/00126334-200405010-00010
   Battegay M, 2006, LANCET INFECT DIS, V6, P280, DOI 10.1016/S1473-3099(06)70463-7
   Blackham J, 2005, AIDS, V19, P487
   Braitstein P, 2006, LANCET, V367, P817, DOI 10.1016/S0140-6736(06)68337-2
   Burda ST, 2010, J MED VIROL, V82, P187, DOI 10.1002/jmv.21677
   Drummond AJ, 2011, GENEIOUS V5 4, V0, P0
   Federal HIV/AIDS prevention and control office and Federal Minsitry of Health, 2007, GUID MAN OPP INF ANT, V0, P0
   Federal HIV/ AIDS Prevention and Control Office Federal Ministry of Health, 2007, GUID PAED HIV AIDS C, V0, P0
   García F, 2004, JAIDS-J ACQ IMM DEF, V36, P702, DOI 10.1097/00126334-200406010-00007
   Gill VS, 2010, CLIN INFECT DIS, V50, P98, DOI 10.1086/648729
   Grant RM, 2010, NEW ENGL J MED, V363, P2587, DOI 10.1056/NEJMoa1011205
   Gupta R, 2008, CLIN INFECT DIS, V47, P712, DOI 10.1086/590943
   Ivers LC, 2005, CLIN INFECT DIS, V41, P217, DOI 10.1086/431199
   Johannessen A, 2009, BMC INFECT DIS, V9, P0, DOI 10.1186/1471-2334-9-108
   Jordan MR, 2008, ANTIVIR THER, V13, P15
   Kassaye KD, 2006, J HLTH DEV, V20, P127
   Kaufmann GR, 2003, ARCH INTERN MED, V163, P2187, DOI 10.1001/archinte.163.18.2187
   Kaufmann GR, 2002, AIDS, V16, P359, DOI 10.1097/00002030-200202150-00007
   Lawn SD, 2005, AIDS, V19, P2109, DOI 10.1097/01.aids.0000194808.20035.c1
   Lawn SD, 2005, AIDS, V19, P2141, DOI 10.1097/01.aids.0000194802.89540.e1
   Ledergerber B, 2004, LANCET, V364, P51, DOI 10.1016/S0140-6736(04)16589-6
   Lee SA, 2010, J MICROBIOL, V48, P249, DOI 10.1007/s12275-009-0176-9
   Marconi VC, 2008, CLIN INFECT DIS, V46, P1589, DOI 10.1086/587109
   May M, 2007, AIDS, V21, P1185, DOI 10.1097/QAD.0b013e328133f285
   McMahon JH, 2013, B WORLD HEALTH ORGAN, V91, P377, DOI 10.2471/BLT.12.112946
   Messele T, 1999, CLIN EXP IMMUNOL, V115, P443
   Mills EJ, 2006, JAMA-J AM MED ASSOC, V296, P679, DOI 10.1001/jama.296.6.679
   Moore DM, 2005, JAIDS-J ACQ IMM DEF, V40, P288, DOI 10.1097/01.qai.0000182847.38098.d1
   Nakanjako D, 2011, BMC INFECT DIS, V11, P0, DOI 10.1186/1471-2334-11-43
   Richard N, 2004, AIDS RES HUM RETROV, V20, P355, DOI 10.1089/088922204323048104
   Sukasem C, 2007, INFECTION, V35, P81, DOI 10.1007/s15010-007-6169-x
   Tessema B, 2010, AIDS RES THER, V7, P0, DOI 10.1186/1742-6405-7-2
   Tsegaye A, 1999, CLIN DIAGN LAB IMMUN, V6, P410, DOI 10.1128/CDLI.6.3.410-414.1999
   Tsegaye A, 2003, CLIN IMMUNOL, V109, P338, DOI 10.1016/j.clim.2003.08.008
   Vaz P, 2012, CLIN INFECT DIS, V54, PS369, DOI 10.1093/cid/cis006
   Vergne L, 2002, J ACQ IMMUN DEF SYND, V29, P165, DOI 10.1097/00042560-200202010-00009
   WHO, 2010, ANTIRETROVIRAL THERAPY FOR HIV INFECTION IN ADULTS AND ADOLESCENTS: RECOMMENDATIONS FOR A PUBLIC HEALTH APPROACH, V0, P0
   World Health Organisation, 2003, WORK DOC MON EV NAT, V0, P0
   World Health Organization, 2008, UN ACC SCAL PRIOR HI, V0, P0
NR 41
TC 29
Z9 30
U1 0
U2 4
PU BIOMED CENTRAL LTD
PI LONDON
PA 236 GRAYS INN RD, FLOOR 6, LONDON WC1X 8HL, ENGLAND
SN 1471-2334
EI 
J9 BMC INFECT DIS
JI BMC Infect. Dis.
PD JAN 14
PY 2014
VL 14
IS 
BP 
EP 
DI 10.1186/1471-2334-14-28
PG 9
WC Infectious Diseases
SC Infectious Diseases
GA 294OP
UT WOS:000330056500002
PM 24422906
DA 2024-01-16
ER

PT J
AU Wang, YC
   Xing, H
   Liao, LJ
   Wang, Z
   Su, B
   Zhao, QB
   Feng, Y
   Ma, PF
   Liu, J
   Wu, JJ
   Ruan, YH
   Shao, YM
AF Wang, Yuncong
   Xing, Hui
   Liao, Lingjie
   Wang, Zhe
   Su, Bin
   Zhao, Quanbi
   Feng, Yi
   Ma, Pengfei
   Liu, Jia
   Wu, Jianjun
   Ruan, Yuhua
   Shao, Yiming
TI The development of drug resistance mutations K103N Y181C and G190A in long term Nevirapine-containing antiviral therapy
SO AIDS RESEARCH AND THERAPY
LA English
DT Article
DE K103N; Y181C; G190A Navirapine (NVP); Antiviral therapy; Cohort study
ID reverse-transcriptase inhibitors; antiretroviral therapy; plasma rna; hiv; replication; mutants; single; dna; protease; failure
AB Objective: We built a cohort study of HIV patients taking long-term first-line Antiretroviral Therapy in 2003. In this assay, we focused on the development of primary drug resistance mutations against Non-Nucleoside Reverse Transcriptase Inhibitor (NNRTI), K103N, Y181C and G190A. Method: The cohort study was built in Henan province, China. We used Single Genome Amplification (SGA) to analyze the frequency of K103N, Y181C and G190A in serial plasma samples of three individual patients. We also performed standard genotype HIV drug resistance assay in 204 patients of this cohort study to analyze the frequency of these mutations. Result: In the SGA sequences, the K103N decreased and vanished, while the frequency of Y181C and G190A increased in individual patient receiving long-term Antiretroviral Therapy (ART). In the sequences of standard genotype HIV drug resistance assay, the frequency of K103N, Y181C and G190A had the similar pattern with that in SGA sequences. Among these patients, the viral suppression were still sufficient after receiving ART for 72 months, and 78.6% (160/204) patients could have their CD4 count over than 200cells/ul. Conclusion: In some patients, first-line ART had the possibility to provide sufficient treatment effect for over than 72 months, but in long-term treatment, the dominant NNRTI drug resistance mutation K103N could reduced, while the proportion of variants with mutation Y181C or G190A may increased. This result was not similar with that in vitro study, which state that variant with K103N or Y181C had an equal viral fitness with wild type.
C1 [Wang, Yuncong] Beijing Ctr Dis Prevent & Control, Beijing, Peoples R China.
   [Wang, Yuncong; Xing, Hui; Liao, Lingjie; Zhao, Quanbi; Feng, Yi; Ma, Pengfei; Ruan, Yuhua; Shao, Yiming] Chinese Ctr Dis Control & Prevent, Collaborat Innovat Ctr Diag & Treatment Infect Di, Natl Ctr AIDS STD Control & Prevent, State Key Lab Infect Dis Prevent & Control, Beijing, Peoples R China.
   [Wang, Zhe; Liu, Jia] Henan Ctr Dis Control & Prevent, Zhengzhou, Peoples R China.
   [Su, Bin; Wu, Jianjun] Anhui Ctr Dis Control & Prevent, Hefei, Peoples R China.
C3 Collaborative Innovation Center for Diagnosis & Treatment of Infectious Diseases; Chinese Center for Disease Control & Prevention; National Center for AIDS/STD Control & Prevention, Chinese Center for Disease Control & Prevention
RP Xing, H (通讯作者)，Chinese Ctr Dis Control & Prevent, Collaborat Innovat Ctr Diag & Treatment Infect Di, Natl Ctr AIDS STD Control & Prevent, State Key Lab Infect Dis Prevent & Control, Beijing, Peoples R China.
EM xingh@chinaaids.cn
FU Ministry of Science and Technology of China [2008ZX10001-004, 2012ZX10001-002]; Chinese State Key Laboratory for Infectious Disease Develop Grant [2011SKLID102]; Guangxi Honor Scholar
CR [Anonymous], 2008, AIDS, V22, P367, DOI 10.1097/QAD.0b013e3282f3cc35
   [Anonymous], 2012, AIDS RES THER, V10, P0
   Antinori A, 2002, AIDS RES HUM RETROV, V18, P835, DOI 10.1089/08892220260190308
   Antinori A, 2001, AIDS, V15, P1579, DOI 10.1097/00002030-200108170-00018
   Archer RH, 2000, J VIROL, V74, P8390, DOI 10.1128/JVI.74.18.8390-8401.2000
   Boltz VF, 2011, P NATL ACAD SCI USA, V108, P9202, DOI 10.1073/pnas.1105688108
   Butler DM, 2009, J VIROL METHODS, V162, P280, DOI 10.1016/j.jviromet.2009.08.002
   Casado JL, 2000, AIDS, V14, PF1, DOI 10.1097/00002030-200001280-00001
   Ceccherini-Silberstein F, 2007, J VIROL, V81, P11507, DOI 10.1128/JVI.00303-07
   Chen LM, 2004, J VIROL, V78, P3722, DOI 10.1128/JVI.78.7.3722-3732.2004
   DAQUILA RT, 1995, ANN INTERN MED, V122, P401, DOI 10.7326/0003-4819-122-6-199503150-00001
   DeGruttola V, 2000, ANTIVIR THER, V5, P41
   Gerondelis P, 1999, J VIROL, V73, P5803, DOI 10.1128/JVI.73.7.5803-5813.1999
   Hurst LD, 2002, TRENDS GENET, V18, P486, DOI 10.1016/S0168-9525(02)02722-1
   Johnson Victoria A, 2009, TOP HIV MED, V17, P138
   Joly V, 2000, ANTIMICROB AGENTS CH, V44, P3155, DOI 10.1128/AAC.44.11.3155-3157.2000
   Jourdain G, 2004, NEW ENGL J MED, V351, P229, DOI 10.1056/NEJMoa041305
   Lehman DA, 2012, JAIDS-J ACQ IMM DEF, V60, P225, DOI 10.1097/QAI.0b013e3182515730
   Lockman S, 2007, NEW ENGL J MED, V356, P135, DOI 10.1056/NEJMoa062876
   Loubser S, 2006, AIDS, V20, P995, DOI 10.1097/01.aids.0000222071.60620.1d
   Manasa J, 2012, AIDS RES HUM RETROV, V28, P558, DOI 10.1089/aid.2011.0284
   Manosuthi W, 2007, INT J STD AIDS, V18, P782, DOI 10.1258/095646207782212289
   National Center for AIDS/STD Control and Prevention, 2012, CHIN J AIDS STD, V18, P1
   Reuman EC, 2010, J ANTIMICROB CHEMOTH, V65, P1477, DOI 10.1093/jac/dkq140
   Saladini F, 2010, CLIN MICROBIOL INFEC, V16, P848, DOI 10.1111/j.1469-0691.2009.03005.x
   Salazar-Gonzalez JF, 2008, J VIROL, V82, P3952, DOI 10.1128/JVI.02660-07
   Sinha S, 2012, CURR HIV RES, V10, P532, DOI 10.2174/157016212802429785
   Stringer JSA, 2010, PLOS MED, V7, P0, DOI 10.1371/journal.pmed.1000233
   Taylor S, 2007, AIDS, V21, P1673, DOI 10.1097/QAD.0b013e3281c61394
   van Griensven J, 2010, T ROY SOC TROP MED H, V104, P148, DOI 10.1016/j.trstmh.2009.07.009
   Wang J, 2006, VIROLOGY, V348, P462, DOI 10.1016/j.virol.2006.01.014
   Wang JG, 2010, MAGNETIC FRINGE FIELDS AND INTERFERENCE IN HIGH INTENSITY ACCELERATORS, V0, P1
   Wang J, 2013, J GEN VIROL, V94, P2297, DOI 10.1099/vir.0.054999-0
   Wang JO, 2010, J VIROL, V84, P9377, DOI 10.1128/JVI.00618-10
   *WHO, 2006, ANT THER HIV INF AD, V0, P0
   Xu HT, 2010, J ANTIMICROB CHEMOTH, V65, P2291, DOI 10.1093/jac/dkq338
   Zaccarelli M, 2008, INFECTION, V36, P178, DOI 10.1007/s15010-007-6293-7
   Zhang FJ, 2005, CELL RES, V15, P877, DOI 10.1038/sj.cr.7290362
   Zhang FJ, 2008, NATL FREE HIV ANTIRE, V0, P25
   Zhang FJ, 2007, AIDS, V21, PS143, DOI 10.1097/01.aids.0000304710.10036.2b
   Zolopa AR, 1999, ANN INTERN MED, V131, P813, DOI 10.7326/0003-4819-131-11-199912070-00003
NR 41
TC 16
Z9 16
U1 2
U2 5
PU BMC
PI LONDON
PA CAMPUS, 4 CRINAN ST, LONDON N1 9XW, ENGLAND
SN 1742-6405
EI 
J9 AIDS RES THER
JI Aids Res. Ther.
PD NOV 21
PY 2014
VL 11
IS 
BP 
EP 
DI 10.1186/1742-6405-11-36
PG 9
WC Infectious Diseases
SC Infectious Diseases
GA AX4ZC
UT WOS:000346936200001
PM 25926857
DA 2024-01-16
ER

PT J
AU Yan, M
   Zhao, K
   Du, J
   Li, LZ
   Wu, DL
   Xu, SM
   Zeng, XC
   Wang, GJ
   Yu, XF
AF Yan, Ming
   Zhao, Ke
   Du, Juan
   Li, Linzhang
   Wu, Donglin
   Xu, Shengming
   Zeng, Xiangchao
   Wang, Guanjun
   Yu, Xiao-Fang
TI HIV-1 Diversity and Drug-Resistant Mutations in Infected Individuals in Changchun, China
SO PLOS ONE
LA English
DT Article
ID immunodeficiency-virus type-1; molecular epidemiology; genetic diversity; liaoning province; subtype; transmission; strains; users; recombinant; sequences
AB Objectives: Human immunodeficiency virus type 1 (HIV-1) infection has been detected in all provinces of China. Although epidemiological and phylogenetic studies have been conducted in many regions, such analyses are lacking from Jilin province in northeastern China. Method: Epidemiological and phylogenetic analyses, as well as detection of drug-resistant mutations, were conducted on 57 HIV-1 infected patients from Changchun city identified and confirmed through annual surveillance by local Centers for Disease Control in Jilin province of northeastern China in 2012. Results: Sexual contact was determined to be the major pathway for HIV-1 transmission in Jilin, where hetero- and homosexual activities contributed almost equally. Phylogenetic analyses detected multiple subtypes of HIV-1 including subtype G circulating in Jilin, with multiple origins for each of them. Both subtype B and CRF01_AE were dominant, and evidence of subtype B transmitting between different high-risk groups was observed. Mutations in the viral protease at position 71 indicated the presence of a selective pressure. Several drug-resistant mutations were detected, although they were predicted with low-level resistance to antiviral treatments. Conclusions: Information from this study fills the gap in knowledge of HIV-1 transmission in Changchun city, Jilin province, China. By revealing the origin and evolutionary status of local HIV-1 strains, this work contributes to ongoing efforts in the control and prevention of AIDS.
C1 [Yan, Ming; Zhao, Ke; Du, Juan; Li, Linzhang; Xu, Shengming; Zeng, Xiangchao; Wang, Guanjun; Yu, Xiao-Fang] Jilin Univ, Hosp 1, Changchun 130023, Jilin, Peoples R China.
   [Wu, Donglin] Jilin Prov Ctr Dis Control & Prevent, Changchun, Jilin, Peoples R China.
   [Yu, Xiao-Fang] Johns Hopkins Bloomberg Sch Publ Hlth, Baltimore, MD USA.
C3 Jilin University; Johns Hopkins University; Johns Hopkins Bloomberg School of Public Health
RP Wang, GJ (通讯作者)，Jilin Univ, Hosp 1, Changchun 130023, Jilin, Peoples R China.
EM gjwang.fhjlu@gmail.com; xfyu@jhsph.edu
FU Chinese Ministry of Science and Technology [2012CB911100, 2013ZX0001-005]; Chinese Ministry of Education [IRT1016]; Key Laboratory of Molecular Virology, Jilin Province, China [20102209]; National Institute of Allergy and Infectious Diseases [2R56AI62644-6]
CR Bao LL, 2008, AIDS RES HUM RETROV, V24, P733, DOI 10.1089/aid.2007.0269
   Chen M, 2013, PLOS ONE, V8, P0, DOI 10.1371/journal.pone.0060101
   Chu TX, 2005, CELL RES, V15, P865, DOI 10.1038/sj.cr.7290360
   Fourati S, 2012, AIDS, V26, P1619, DOI 10.1097/QAD.0b013e3283560703
   Han XX, 2007, AIDS RES HUM RETROV, V23, P357, DOI 10.1089/aid.2006.0094
   Han XX, 2010, JAIDS-J ACQ IMM DEF, V53, PS27, DOI 10.1097/QAI.0b013e3181c7d5bf
   Imade GE, 2014, AIDS RES HUM RETROV, V30, P127, DOI 10.1089/aid.2013.0074
   Laeyendecker O, 2005, JAIDS-J ACQ IMM DEF, V38, P356
   Lai S, 2001, J ACQ IMMUN DEF SYND, V26, P365, DOI 10.1097/00126334-200104010-00014
   Li L, 2013, PLOS ONE, V8, P0, DOI 10.1371/journal.pone.0075777
   Li XX, 2013, J APPL MATH, V0, P0, DOI DOI 10.1155/2013/245963
   Li XJ, 2005, AIDS RES HUM RETROV, V21, P977, DOI 10.1089/aid.2005.21.977
   Lole KS, 1999, J VIROL, V73, P152, DOI 10.1128/JVI.73.1.152-160.1999
   Pircher M, 2012, AIDS RES HUM RETROV, V28, P1798, DOI 10.1089/aid.2012.0083
   Piyasirisilp S, 2000, J VIROL, V74, P11286, DOI 10.1128/JVI.74.23.11286-11295.2000
   Qi HY, 2013, PLOS ONE, V8, P0, DOI 10.1371/journal.pone.0068656
   Rodenburg CM, 2001, AIDS RES HUM RETROV, V17, P161, DOI 10.1089/08892220150217247
   Shang H, 2010, PLOS ONE, V5, P0, DOI 10.1371/journal.pone.0010631
   Skar H, 2011, ANN NY ACAD SCI, V1230, P108, DOI 10.1111/j.1749-6632.2011.06128.x
   Song YH, 2007, ARCH VIROL, V152, P1553, DOI 10.1007/s00705-007-0973-6
   Su QJ, 2012, AIDS RES HUM RETROV, V28, P725, DOI 10.1089/aid.2011.0246
   Su R, 2003, AIDS, V17, P2515, DOI 10.1097/00002030-200311210-00015
   Tamura K, 2011, MOL BIOL EVOL, V28, P2731, DOI 10.1093/molbev/msr121
   Teng T, 2011, ADV DENT RES, V23, P10, DOI 10.1177/0022034511398871
   Wang FX, 2007, CHINESE MED J-PEKING, V120, P2006, DOI 10.1097/00029330-200711020-00013
   Xu SH, 2010, MOL DIAGN THER, V14, P31, DOI 10.2165/11530900-000000000-00000
   Yu ESH, 1996, AM J PUBLIC HEALTH, V86, P1116, DOI 10.2105/AJPH.86.8_Pt_1.1116
   Yu XF, 1998, J VIROL, V72, P3412, DOI 10.1128/JVI.72.4.3412-3417.1998
   Yu XF, 2002, AIDS RES HUM RETROV, V18, P167, DOI 10.1089/08892220252779719
   Zhang LQ, 2004, J VIROL, V78, P13591, DOI 10.1128/JVI.78.24.13591-13599.2004
   Zhong P, 2007, AIDS RES HUM RETROV, V23, P847, DOI 10.1089/aid.2006.0196
NR 31
TC 4
Z9 7
U1 0
U2 11
PU PUBLIC LIBRARY SCIENCE
PI SAN FRANCISCO
PA 1160 BATTERY STREET, STE 100, SAN FRANCISCO, CA 94111 USA
SN 1932-6203
EI 
J9 PLOS ONE
JI PLoS One
PD JUN 19
PY 2014
VL 9
IS 6
BP 
EP 
DI 10.1371/journal.pone.0100540
PG 8
WC Multidisciplinary Sciences
SC Science & Technology - Other Topics
GA AN6QP
UT WOS:000340721500091
PM 24945273
DA 2024-01-16
ER

PT J
AU Rossotti, R
   Fonte, L
   Meini, G
   Maggiolo, F
   Zazzi, M
   Rusconi, S
AF Rossotti, Roberto
   Fonte, Luigi
   Meini, Genny
   Maggiolo, Franco
   Zazzi, Maurizio
   Rusconi, Stefano
TI Rilpivirine Resistance and the Dangerous Liaisons With Substitutions at Position 184 Among Patients Infected With HIV-1: Analysis from a National Drug-Resistance Database (ARCA).
SO JOURNAL OF MEDICAL VIROLOGY
LA English
DT Article
DE HIV-1; rilpivirine; NNRTI-related mutations; transmitted drug-resistance mutations
ID reverse-transcriptase inhibitors; hiv-1-infected patients; virological failure; prevalence; efavirenz; phase-3; susceptibility; mutations; thrive; echo
AB Rilpivirine (RPV) is a novel NNRTI with a mutational pattern different from first-generation drugs of the same class: 16 resistance-associated mutations (RAM) are listed, but the combination E138K+M184I seems to be the most important. Aims of the present study were to evaluate the prevalence of these RAMs in Italian HIV-1 infected patients and to assess if previous drug history could represent a risk to develop RPV-related RAMs. The analysis was performed using the ARCA database, which contains data on resistance and therapy from subjects throughout Italy. Prevalence of RPV-associated and first-generation NNRTI-associated RAMs was evaluated. Linear regression model, odds ratio and 95% Confidence Interval were used to assess factors associated with the development of RPV RAMs, substitutions at position 184 and their combinations. A total of 8,067 tests were selected within the database. In Italian HIV-positive HAART-naive patients, prevalence of the main RAMs for RPV is low except for E138A (present in 5.1% of subjects). The combination E138K+M184I is absent in both naive and experienced subjects. A previous exposure to NVP might increase the risk to develop RPV-associated RAMs. TDF, EFV, and possibly FTC may predispose to the selection for M184I. Among Italian patients the susceptibility to RPV is widespread since some severe substitutions (e. g., E138K are rare), whereas issues exist for others (i.e., E138A, Y181C) which are more frequent. Appropriate use of RPV within a therapeutic sequencing might be controversial. (C) 2014 Wiley Periodicals, Inc.
C1 [Rossotti, Roberto] Osped Niguarda Ca Granda, Dept Infect Dis, I-20192 Milan, Italy.
   [Fonte, Luigi] AO A Manzoni, Direz Med Presidio, Lecce, Italy.
   [Meini, Genny; Zazzi, Maurizio] Univ Siena, Dept Mol Biol, Microbiol Sect, I-53100 Siena, Italy.
   [Maggiolo, Franco] Giovanni XXIII Hosp, Div Infect Dis, Bergamo, Italy.
   [Rusconi, Stefano] Univ Milan, Clin Infect Dis, Dept Biomed & Clin Sci Luigi Sacco, Milan, Italy.
C3 IRCCS Ca Granda Ospedale Maggiore Policlinico; Ospedale Niguarda Ca' Granda; University of Siena; ASST Papa Giovanni XXIII; University of Milan; Luigi Sacco Hospital
RP Rossotti, R (通讯作者)，Osped Niguarda Ca Granda, Dept Infect Dis, Piazza Osped Maggiore 3, I-20192 Milan, Italy.
EM roberto.rossotti@ospedaleniguarda.it
CR Anta L, 2013, AIDS, V27, P81, DOI 10.1097/QAD.0b013e3283584500
   Antinori A, 2002, AIDS RES HUM RETROV, V18, P835, DOI 10.1089/08892220260190308
   Bracciale L, 2009, J ANTIMICROB CHEMOTH, V64, P607, DOI 10.1093/jac/dkp246
   Cohen CJ, 2012, JAIDS-J ACQ IMM DEF, V60, P33, DOI 10.1097/QAI.0b013e31824d006e
   Cohen CJ, 2011, LANCET, V378, P229, DOI 10.1016/S0140-6736(11)60983-5
   Di Giambenedetto S, 2007, ANTIVIR THER, V12, P835
   Franzetti M, 2012, CLIN MICROBIOL INFEC, V18, PE66, DOI 10.1111/j.1469-0691.2011.03740.x
   Garvey L, 2009, EXPERT OPIN INV DRUG, V18, P1035, DOI 10.1517/13543780903055056
   Gatanaga H, 2013, CLIN INFECT DIS, V57, P1051, DOI 10.1093/cid/cit430
   Haddad M, 2011, ANTIVIR THER, V16, P0
   Hofstra M, 2014, 12 EUR WORKSH HIV HE, V0, P0
   Jakobsen MR, 2010, CLIN INFECT DIS, V50, P566, DOI 10.1086/650001
   Janssen PAJ, 2005, J MED CHEM, V48, P1901, DOI 10.1021/jm040840e
   Johnson Victoria A, 2013, TOP ANTIVIR MED, V21, P6
   Molina JM, 2011, LANCET, V378, P238, DOI 10.1016/S0140-6736(11)60936-7
   Palella F, 2012, 19 INT AIDS C WASH D, V0, P0
   Picchio GR, 2014, ANTIVIR THER, V0, P0
   Prosperi MCF, 2010, J MED VIROL, V82, P1996, DOI 10.1002/jmv.21927
   Ramanathan S, 2012, J INT AIDS SOC, V15, P57, DOI 10.7448/IAS.15.6.18333
   Reinheimer C, 2012, J CLIN VIROL, V53, P248, DOI 10.1016/j.jcv.2011.12.012
   Rimsky L, 2012, JAIDS-J ACQ IMM DEF, V59, P39, DOI 10.1097/QAI.0b013e31823df4da
   Santoro MM, 2013, 11 EUR M HIV HEP ROM, V0, P0
   Siegel MO, 2012, AIDS, V26, P1181, DOI 10.1097/QAD.0b013e32835393e9
   Sluis-Cremer N, 2013, 20 C RETR OPP INF AT, V0, P0
   Sluis-Cremer N, 2014, ANTIMICROB AGENTS CH, V58, P2430, DOI 10.1128/AAC.02114-13
   Vercauteren J, 2008, RETROVIROLOGY, V5, P0, DOI 10.1186/1742-4690-5-12
   Vercauteren J, 2009, J INFECT DIS, V200, P1503, DOI 10.1086/644505
NR 27
TC 2
Z9 2
U1 0
U2 2
PU WILEY-BLACKWELL
PI HOBOKEN
PA 111 RIVER ST, HOBOKEN 07030-5774, NJ USA
SN 0146-6615
EI 1096-9071
J9 J MED VIROL
JI J. Med. Virol.
PD SEP 15
PY 2014
VL 86
IS 9
BP 1459
EP 1466
DI 10.1002/jmv.23978
PG 8
WC Virology
SC Virology
GA AL9UE
UT WOS:000339486600001
PM 24838991
DA 2024-01-16
ER

PT J
AU Chimukangara, B
   Gwanzura, L
   Mitchell, R
   Katzenstein, D
   Masimirembwa, C
AF Chimukangara, Benjamin
   Gwanzura, Lovemore
   Mitchell, Rebecca
   Katzenstein, David
   Masimirembwa, Collen
TI Drug Resistance Mutations from Whole Blood Proviral DNA Among Patients on Antiretroviral Drugs in Zimbabwe
SO CURRENT HIV RESEARCH
LA English
DT Article
DE Drug resistance; genotypic testing; HIV-1 subtype C; HIV/TB treatment; proviral DNA; resource-limited settings; treatment monitoring; Zimbabwe
ID hiv-1-infected patients; genotype; samples; k65r
AB Introduction: There are more than 500 000 HIV-infected people on antiretroviral treatment (ART) in Zimbabwe with very limited laboratory monitoring. To ensure effective treatment and prevent transmission of drug resistance, affordable treatment monitoring is needed to guide individual treatment. Methods: 125 whole blood samples from patients on first-line ART were investigated for drug resistance mutations using an in-house genotypic testing method. Patients had been on HIV reverse transcriptase inhibitors only, with some having been on both HIV and TB treatment. DNA was extracted from whole blood; amplicons were generated by nested PCR and sequenced. Drug resistance mutations were determined using the Stanford HIV drug resistance database. Exact statistics were used to investigate relationships between drug resistance and predisposing factors. Results: From 125 samples, 108 were successfully analyzed for drug resistance mutations. 11 of the 108 sequences had drug resistance mutations; predominantly M184V and Y181C. For a 100-cell increase in CD4 count, the odds of being resistant were 61% lower than those with the baseline CD4 count (p=0.04, CI: 0.34-0.98). There was no association between concurrent HIV/TB treatment and drug resistance (p=0.41). Discussion and Conclusion: Although plasma samples are recommended for genotypic testing, the cost of analyzing plasma RNA makes it less feasible in resource limited settings. Lower cost DNA drug resistance testing from whole blood samples was assessed as a treatment-monitoring tool among patients followed by CD4 and clinical monitoring only. The infrequent detection of resistance and higher CD4 is consistent with effective first-line treatment. Further investigation of proviral DNA as a tool to identify drug resistance mutations is warranted.
C1 [Chimukangara, Benjamin; Masimirembwa, Collen] African Inst Biomed Sci & Technol, Dept Mol Sci, Harare, Zimbabwe.
   [Chimukangara, Benjamin; Gwanzura, Lovemore] Univ Zimbabwe, Coll Hlth Sci, Dept Med Lab Sci, Harare, Zimbabwe.
   [Mitchell, Rebecca] Cornell Univ, Dept Populat Med & Diagnost Sci, Ithaca, NY USA.
   [Katzenstein, David] Stanford Univ, Sch Med, Dept Med, Stanford, CA USA.
C3 University of Zimbabwe; Cornell University; Stanford University
RP Chimukangara, B (通讯作者)，African Inst Biomed Sci & Technol, 211 Dominion House,Cnr H Chitepo & Parklane, Harare, Zimbabwe.
EM benjiechim@yahoo.com
FU International Science Program (ISP), Uppsala University, Sweden; Stanford University SPARK program, California, USA; African Programme for Training in HIV/TB Research, Fogarty International Center [U2R TW006878]
CR Aidsinfo, 2014, HIV RES TEST, V0, P0
   [Anonymous], 2010, WHOHIVRESNET HIV DRU, V0, P0
   [Anonymous], 2013, HIV STANFORD DATABAS, V0, P0
   Banks Lauren, 2012, J AIDS CLIN RES, V3, P141
   Brown ER, 2009, J INFECT DIS, V199, P1292, DOI 10.1086/597617
   Cane PA, 2008, HIV MED, V9, P673, DOI 10.1111/j.1468-1293.2008.00607.x
   Delaugerre C, 2012, HIV MED, V13, P517, DOI 10.1111/j.1468-1293.2012.01002.x
   Devereux HL, 1999, AIDS, V13, PF123, DOI 10.1097/00002030-199912240-00001
   Elgalib A, 2010, J CLIN MICROBIOL, V48, P3358, DOI 10.1128/JCM.01335-10
   Guindon S, 2003, SYST BIOL, V52, P696, DOI 10.1080/10635150390235520
   Hall TA, 1999, NUCLEIC ACIDS SYMP. SER, V0, P95
   Izopet J, 2000, AIDS, V14, P2247, DOI 10.1097/00002030-200010200-00005
   Johnson Victoria A, 2013, TOP ANTIVIR MED, V21, P6
   Kerr RJS, 2009, J CLIN MICROBIOL, V47, P220, DOI 10.1128/JCM.01521-08
   Kuritzkes DR, 1996, AIDS, V10, P975, DOI 10.1097/00002030-199610090-00007
   Land S, 2009, J VIROL METHODS, V159, P185, DOI 10.1016/j.jviromet.2009.03.016
   Mackie N, 2006, ANTIRETROVIRAL RESIS, V0, P0
   Marcelin AG, 2004, J MED VIROL, V72, P162, DOI 10.1002/jmv.10550
   McColl DJ, 2008, ANTIVIR THER, V13, P189
   Medecins Sans Frontieres Doctors Without Borders, 2009, NO REF ACC DEN MED H, V0, P0
   Medscape, 2014, OV HIV 1 RES ASS MET, V0, P0
   Miller V, 2000, AIDS, V14, P2857, DOI 10.1097/00002030-200012220-00007
   Ministry of Health and Child Care, 2008, REP NAT HIV DRUG RES, V0, P0
   Mitsuya Y, 2006, JAIDS-J ACQ IMM DEF, V43, P56, DOI 10.1097/01.qai.0000232609.99705.a2
   National Medicine and Therapeutics Policy Advisory Committee (NMTPAC): Ministry of Health and Child Welfare, 2011, 6 ESS MED LIST STAND, V0, P0
   Nemaura T, 2013, JOURNAL OF AIDS AND CLINICAL RESEARCH, V4, P203
   Parisi SG, 2007, J CLIN MICROBIOL, V45, P1783, DOI 10.1128/JCM.00056-07
   Parkin NT, 2000, AIDS, V14, P2877, DOI 10.1097/00002030-200012220-00009
   Posada D, 1998, BIOINFORMATICS, V14, P817, DOI 10.1093/bioinformatics/14.9.817
   Shafer Robert W, 2000, AIDS REV, V2, P211
   Southern Africa Treatment and Resistance Network, 2011, SATURN PREL REP 2011, V0, P0
   UNAIDS, 2013, GLOB REP UNAIDS REP, V0, P0
   Verhofstede C, 2007, J MED VIROL, V79, P1254, DOI 10.1002/jmv.20950
   Waters L, 2006, AIDS, V20, P778, DOI 10.1097/01.aids.0000216381.37679.69
   Westreich DJ, 2009, CLIN INFECT DIS, V48, P1617, DOI 10.1086/598977
   Whitcomb JM, 2003, J INFECT DIS, V188, P992, DOI 10.1086/378281
   White KL, 2006, ANTIVIR THER, V11, P155
   WHO, 2013, CONSOLIDATED GUIDELINES ON THE USE OF ANTIRETROVIRAL DRUGS FOR TREATING AND PREVENTING HIV INFECTION: RECOMMENDATIONS FOR A PUBLIC HEALTH APPROACH, V0, P0
   Wirden M, 2011, J ANTIMICROB CHEMOTH, V66, P709, DOI 10.1093/jac/dkq544
   Yang Z, 2008, LABMEDICINE, V39, P671, DOI 10.1309/LMVOVU1XRB9O3JZV
NR 41
TC 4
Z9 4
U1 0
U2 2
PU BENTHAM SCIENCE PUBL LTD
PI SHARJAH
PA EXECUTIVE STE Y-2, PO BOX 7917, SAIF ZONE, 1200 BR SHARJAH, U ARAB EMIRATES
SN 1570-162X
EI 1873-4251
J9 CURR HIV RES
JI Curr. HIV Res.
PD JUN 15
PY 2014
VL 12
IS 5
BP 309
EP 316
DI 10.2174/1570162X12666141017100733
PG 8
WC Immunology; Infectious Diseases; Virology
SC Immunology; Infectious Diseases; Virology
GA AY3FD
UT WOS:000347469000001
PM 25323793
DA 2024-01-16
ER

PT J
AU Kotaki, T
   Khairunisa, SQ
   Sukartiningrum, SD
   Witaningrum, AM
   Rusli, M
   Diansyah, MN
   Arfijanto, MV
   Rahayu, RP
   Nasronudin
   Kameoka, M
AF Kotaki, Tomohiro
   Khairunisa, Siti Qamariyah
   Sukartiningrum, Septhia Dwi
   Witaningrum, Adiana Mutamsari
   Rusli, Musofa
   Diansyah, M. Noor
   Arfijanto, M. Vitanata
   Rahayu, Retno Pudji
   Nasronudin
   Kameoka, Masanori
TI Detection of Drug Resistance-Associated Mutations in Human Immunodeficiency Virus Type 1 Integrase Derived from Drug-Naive Individuals in Surabaya, Indonesia
SO AIDS RESEARCH AND HUMAN RETROVIRUSES
LA English
DT Article
ID natural polymorphisms; hiv-1
AB Although human immunodeficiency virus type 1 (HIV-1) infection causes serious health problems in Indonesia, information in regard to drug resistance is limited. We performed a genotypic study on HIV-1 integrase derived from drug-naive individuals in Surabaya, Indonesia. Sequencing analysis revealed that no primary mutations associated with drug resistance to integrase inhibitors were detected; however, secondary mutations, V72I, L74I/M, V165I, V201I, I203M, and S230N, were detected in more than 5% of samples. In addition, V201I was conserved among all samples. Most integrase genes were classified into CRF01_AE genes. Interestingly, 40% of the CRF01_AE genes had an unusual insertion in the C-terminus of integrase. These mutations and insertions were considered natural polymorphisms since these mutations coincided with previous reports, and integrase inhibitors have not been used in Indonesia. Our results indicated that further studies may be required to assess the impact of these mutations on integrase inhibitors prior to their introduction into Indonesia.
C1 [Kotaki, Tomohiro; Khairunisa, Siti Qamariyah; Sukartiningrum, Septhia Dwi; Witaningrum, Adiana Mutamsari; Rusli, Musofa; Arfijanto, M. Vitanata; Rahayu, Retno Pudji; Nasronudin] Airlangga Univ, Indonesia Japan Collaborat Res Ctr Emerging & Ree, Inst Trop Dis, Surabaya, Indonesia.
   [Kotaki, Tomohiro; Kameoka, Masanori] Kobe Univ Grad Sch Med, Ctr Infect Dis, Kobe, Hyogo, Japan.
   [Rusli, Musofa; Arfijanto, M. Vitanata; Nasronudin] Airlangga Univ, Fac Med, Surabaya, Indonesia.
   [Diansyah, M. Noor] Airlangga Univ Teaching Hosp, Surabaya, Indonesia.
   [Kameoka, Masanori] Kobe Univ Grad Sch Hlth Sci, Dept Int Hlth, Kobe, Hyogo 6540142, Japan.
C3 Airlangga University; Kobe University; Airlangga University; Kobe University
RP Kameoka, M (通讯作者)，Kobe Univ Grad Sch Hlth Sci, Dept Int Hlth, Suma Ku, 7-10-2 Tomogaoka, Kobe, Hyogo 6540142, Japan.
EM mkameoka@port.kobe-u.ac.jp
FU Japan Initiative for Global Research Network on Infectious Diseases (J-GRID) program from the Ministry of Education, Culture, Sports, Science, and Technology, Japan
CR [Anonymous], 2012, GLOBAL REPORT: UNAIDS REPORT ON THE GLOBAL AIDS EPIDEMIC, V0, P0
   Ceccherini-Silberstein F, 2010, J ANTIMICROB CHEMOTH, V65, P2305, DOI 10.1093/jac/dkq326
   Ceccherini-Silberstein F, 2009, AIDS REV, V11, P17
   Eshleman SH, 2009, AIDS RES HUM RETROV, V25, P343, DOI 10.1089/aid.2008.0236
   Fikkert V, 2003, J VIROL, V77, P11459, DOI 10.1128/JVI.77.21.11459-11470.2003
   Fish MQ, 2010, AIDS RES HUM RETROV, V26, P489, DOI 10.1089/aid.2009.0249
   Hazuda DJ, 2004, P NATL ACAD SCI USA, V101, P11233, DOI 10.1073/pnas.0402357101
   Hemelaar J, 2011, AIDS, V25, P679, DOI 10.1097/QAD.0b013e328342ff93
   Isarangkura-na-ayuthaya P, 2010, AIDS RES HUM RETROV, V26, P1341, DOI 10.1089/aid.2010.0140
   Johnson Victoria A, 2013, TOP ANTIVIR MED, V21, P6
   Low A, 2009, ANTIMICROB AGENTS CH, V53, P4275, DOI 10.1128/AAC.00397-09
   Nouhin J, 2011, INFECT GENET EVOL, V11, P38, DOI 10.1016/j.meegid.2010.10.014
   Quashie PK, 2013, CURR INFECT DIS REP, V15, P85, DOI 10.1007/s11908-012-0305-1
   Rhee SY, 2008, RETROVIROLOGY, V5, P0, DOI 10.1186/1742-4690-5-74
   Shimura K, 2008, J VIROL, V82, P764, DOI 10.1128/JVI.01534-07
NR 15
TC 10
Z9 10
U1 0
U2 2
PU MARY ANN LIEBERT, INC
PI NEW ROCHELLE
PA 140 HUGUENOT STREET, 3RD FL, NEW ROCHELLE, NY 10801 USA
SN 0889-2229
EI 1931-8405
J9 AIDS RES HUM RETROV
JI Aids Res. Hum. Retrovir.
PD MAY 1
PY 2014
VL 30
IS 5
BP 489
EP 492
DI 10.1089/aid.2013.0271
PG 4
WC Immunology; Infectious Diseases; Virology
SC Immunology; Infectious Diseases; Virology
GA AG8IL
UT WOS:000335661900014
PM 24328535
DA 2024-01-16
ER

PT J
AU Glass, TR
   Cavassini, M
AF Glass, Tracy R.
   Cavassini, Matthias
TI Asking about adherence - from flipping the coin to strong evidence
SO SWISS MEDICAL WEEKLY
LA English
DT Review
DE antiretroviral therapy; adherence; self-report; surveillance; prevention
ID active antiretroviral therapy; self-reported adherence; hiv-infected patients; patients receiving lopinavir/ritonavir; drug-resistance mutations; less-than 95-percent; preexposure prophylaxis; virological failure; medication adherence; protease inhibitors
AB In the era of antiretroviral therapy (ART) as prevention for transmission of HIV as well as treatment for HIV-positive individuals irrespective of CD4 cell counts, the importance of adherence has grown. Although adherence is not the only determinant of treatment success, it is one of the only modifiable risk factors. Treatment failure reduces future treatment options and therefore long-term clinical success as well as increases the possibility of developing drug resistant mutations. Drug-resistant strains of HIV can then be transmitted to uninfected or drug-naive individuals limiting their future treatment options, making adherence an important public-health topic, especially in resource-limited settings. Adherence should be monitored as a part of routine clinical care; however, no gold standard for assessment of adherence exists. For use in daily clinical practice, self-report is the most likely candidate for widespread use due to its many advantages over other measurement methods, such as low cost and ease of administration. Asking individuals about their adherence behaviour has been shown to yield valid and predictive data - well beyond the mere flip of a coin. However, there is still work to be done. This article reviews the literature and evidence on self-reported adherence, identifies gaps in adherence research, and makes recommendations for clinicians on how to best utilise self-reported adherence data to support patients in daily clinical practice.
C1 [Glass, Tracy R.] Swiss Trop & Publ Hlth Inst, CH-4051 Basel, Switzerland.
   [Glass, Tracy R.] Univ Basel, CH-4003 Basel, Switzerland.
   [Cavassini, Matthias] Univ Lausanne Hosp, Infect Dis Serv, Lausanne, Switzerland.
C3 University of Basel; Swiss Tropical & Public Health Institute; University of Basel; University of Lausanne; Centre Hospitalier Universitaire Vaudois (CHUV)
RP Glass, TR (通讯作者)，Swiss Trop & Publ Hlth Inst, Socinstr 47, CH-4051 Basel, Switzerland.
EM Tracy.Glass@unibas.ch
FU BMS; Gilead; MSD
CR Amico KR, 2006, JAIDS-J ACQ IMM DEF, V41, P285
   Ammassari A, 2002, JAIDS, V31, PS123, DOI 10.1097/00126334-200212153-00007
   [Anonymous], 2011, MTN STATEMENT ON DEC, V0, P0
   [Anonymous], 2004, ADHERENCE TO LONG TE, V0, P0
   Baeten JM, 2012, NEW ENGL J MED, V367, P399, DOI 10.1056/NEJMoa1108524
   Bangsberg DR, 2006, CLIN INFECT DIS, V43, P939, DOI 10.1086/507526
   Bangsberg DR, 2006, AIDS, V20, P223, DOI 10.1097/01.aids.0000199825.34241.49
   Bangsberg DR, 2004, J ANTIMICROB CHEMOTH, V53, P696, DOI 10.1093/jac/dkh162
   Bangsberg DR, 2003, AIDS, V17, P1925, DOI 10.1097/00002030-200309050-00011
   Bangsberg DR, 2001, AIDS, V15, P1181, DOI 10.1097/00002030-200106150-00015
   Belkin L, 1991, TB THREAT NOT TAKING, V0, P0
   Belli RF, 2005, METHODOLOGICAL ISSUE, V0, P35
   Berg KM, 2006, JAIDS-J ACQ IMM DEF, V43, PS79, DOI 10.1097/01.qai.0000248337.97814.66
   Bisson GP, 2008, PLOS MED, V5, P777, DOI 10.1371/journal.pmed.0050109
   Bulgiba A, 2013, PREV MED, V57, PS34, DOI 10.1016/j.ypmed.2013.01.002
   Burman W, 2008, JAIDS-J ACQ IMM DEF, V49, P142, DOI 10.1097/QAI.0b013e318183a9ad
   Cambiano V, 2013, J INFECT DIS, V207, PS57, DOI 10.1093/infdis/jit111
   Cambiano V, 2011, CURR OPIN INFECT DIS, V24, P19, DOI 10.1097/QCO.0b013e3283422c8c
   Castro H, 2013, J INFECT DIS, V208, P1459, DOI 10.1093/infdis/jit345
   Chesney MA, 2000, AIDS CARE, V12, P255, DOI 10.1080/09540120050042891
   Chesney MA, 2006, JAIDS-J ACQ IMM DEF, V43, PS149, DOI 10.1097/01.qai.0000243112.91293.26
   Cohen CJ, 2007, HIV CLIN TRIALS, V8, P19, DOI 10.1310/hct0801-19
   Cohen MS, 2016, NEW ENGL J MED, V375, P830, DOI 10.1056/NEJMoa1600693
   Cohen MS, 2012, NEW ENGL J MED, V367, P459, DOI 10.1056/NEJMe1207438
   de Olalla PG, 2002, J ACQ IMMUN DEF SYND, V30, P105, DOI 10.1097/00042560-200205010-00014
   Deschamps AE, 2008, AIDS PATIENT CARE ST, V22, P735, DOI 10.1089/apc.2007.0229
   DiMatteo MR, 1982, ACHIEVING PATIENT COMPLIANCE: THE PSYCHOLOGY OF THE MEDICAL PRACTITIONERS ROLE, V0, P0
   Donnell D, 2010, LANCET, V375, P2092, DOI 10.1016/S0140-6736(10)60705-2
   EACS, 2014, EUROPEAN GUIDELINES, V0, P0
   El-Sadr WM, 2006, NEW ENGL J MED, V355, P2283, DOI 10.1056/NEJMoa062360
   Giordano TP, 2004, HIV CLIN TRIALS, V5, P74, DOI 10.1310/JFXH-G3X2-EYM6-D6UG
   Glass TR, 2006, JAIDS-J ACQ IMM DEF, V41, P385, DOI 10.1097/01.qai.0000186371.95301.52
   Glass TR, 2010, 5TH INTERNATIONAL CO, V0, P0
   Glass TR, 2008, ANTIVIR THER, V13, P77
   Glass TR, 2010, JAIDS-J ACQ IMM DEF, V54, P197, DOI 10.1097/QAI.0b013e3181ca48bf
   Gras G, 2012, JAIDS-J ACQ IMM DEF, V61, P265, DOI 10.1097/QAI.0b013e31826cc592
   Gulick RM, 2006, CLIN INFECT DIS, V43, P942, DOI 10.1086/507549
   Hare CB, 2008, CLIN INFECT DIS, V47, P421, DOI 10.1086/589867
   Harries AD, 2001, LANCET, V358, P410, DOI 10.1016/S0140-6736(01)05551-9
   Hogg RS, 2002, AIDS, V16, P1051, DOI 10.1097/00002030-200205030-00012
   Hurt CB, 2011, CLIN INFECT DIS, V53, P1265, DOI 10.1093/cid/cir684
   Jackson JB, 2000, AIDS, V14, PF111, DOI 10.1097/00002030-200007280-00001
   Jani AA, 2004, ADHERENCE TO HIV TRE, V0, P0
   Kimmerling M, 2003, INT J STD AIDS, V14, P281, DOI 10.1258/095646203321264917
   King MS, 2005, J INFECT DIS, V191, P2046, DOI 10.1086/430387
   Kleeberger CA, 2004, AIDS, V18, P683, DOI 10.1097/00002030-200403050-00013
   Knobel H, 2005, CLIN INFECT DIS, V40, P164, DOI 10.1086/426596
   Knobel H, 2009, HIV MED, V10, P364, DOI 10.1111/j.1468-1293.2009.00696.x
   Krummenacher I, 2011, AIDS CARE, V23, P550, DOI 10.1080/09540121.2010.525613
   Krummenacher I, 2010, PHARM WORLD SCI, V32, P776, DOI 10.1007/s11096-010-9437-2
   Lazo M, 2007, CLIN INFECT DIS, V45, P1377, DOI 10.1086/522762
   Levine AJ, 2005, AIDS BEHAV, V9, P355, DOI 10.1007/s10461-005-9009-y
   Lima VD, 2009, JAIDS-J ACQ IMM DEF, V50, P529, DOI 10.1097/QAI.0b013e31819675e9
   Liu HH, 2006, JAIDS-J ACQ IMM DEF, V41, P315, DOI 10.1097/01.qai.0000197071.77482.6e
   Liu HH, 2001, ANN INTERN MED, V134, P968, DOI 10.7326/0003-4819-134-10-200105150-00011
   Lu M, 2008, AIDS BEHAV, V12, P86, DOI 10.1007/s10461-007-9261-4
   Maggiolo F, 2005, CLIN INFECT DIS, V40, P158, DOI 10.1086/426595
   Maggiolo F, 2007, HIV CLIN TRIALS, V8, P282, DOI 10.1310/hct0805-282
   Mannheimer S, 2008, AIDS CARE, V20, P161, DOI 10.1080/09540120701534699
   Mannheimer S, 2002, CLIN INFECT DIS, V34, P1115, DOI 10.1086/339074
   Nachega JB, 2007, ANN INTERN MED, V146, P564, DOI 10.7326/0003-4819-146-8-200704170-00007
   Nichols BE, 2011, J INTERN MED, V270, P532, DOI 10.1111/j.1365-2796.2011.02456.x
   Nieuwkerk PT, 2005, JAIDS-J ACQ IMM DEF, V38, P445, DOI 10.1097/01.qai.0000147522.34369.12
   Noring S, 2001, AM J PUBLIC HEALTH, V91, P690, DOI 10.2105/AJPH.91.5.690
   Oyugi JH, 2004, JAIDS-J ACQ IMM DEF, V36, P1100, DOI 10.1097/00126334-200408150-00014
   Parienti JJ, 2009, CLIN INFECT DIS, V48, P484, DOI 10.1086/596482
   Parienti JJ, 2004, CLIN INFECT DIS, V38, P1311, DOI 10.1086/383572
   Paterson DL, 2000, ANN INTERN MED, V133, P21, DOI 10.7326/0003-4819-133-1-200007040-00004
   Pearson CR, 2007, AIDS BEHAV, V11, P161, DOI 10.1007/s10461-006-9133-3
   Phillips AN, 2011, AIDS, V25, P843, DOI 10.1097/QAD.0b013e328344037a
   Rosenblum M, 2009, PLOS ONE, V4, P0, DOI 10.1371/journal.pone.0007196
   Scherrer AU, 2012, PLOS ONE, V7, P0, DOI 10.1371/journal.pone.0050307
   Schneider J, 2004, J GEN INTERN MED, V19, P1096, DOI 10.1111/j.1525-1497.2004.30418.x
   Sethi AK, 2003, CLIN INFECT DIS, V37, P1112, DOI 10.1086/378301
   Shuter J, 2008, J ANTIMICROB CHEMOTH, V61, P769, DOI 10.1093/jac/dkn020
   Shuter J, 2007, JAIDS-J ACQ IMM DEF, V45, P4, DOI 10.1097/QAI.0b013e318050d8c2
   Simoni JM, 2006, AIDS BEHAV, V10, P227, DOI 10.1007/s10461-006-9078-6
   Simpson SH, 2006, BMJ-BRIT MED J, V333, P15, DOI 10.1136/bmj.38875.675486.55
   Tam LWY, 2008, JAIDS-J ACQ IMM DEF, V49, P266, DOI 10.1097/QAI.0b013e318189a753
   Taylor Stephen, 2003, J HIV THER, V8, P55
   Thigpen MC, 2012, NEW ENGL J MED, V367, P423, DOI 10.1056/NEJMoa1110711
   Van Damme L, 2012, NEW ENGL J MED, V367, P411, DOI 10.1056/NEJMoa1202614
   Vernazza Pietro L, 2005, AIDS RES THER, V2, P11, DOI 10.1186/1742-6405-2-11
   Villes V, 2007, ANTIVIR THER, V12, P1067
   Von Wyl V, 2007, ARCH INTERN MED, V167, P1782, DOI 10.1001/archinte.167.16.1782
   von Wyl V, 2013, PLOS ONE, V8, P0, DOI 10.1371/journal.pone.0077691
   Wagner G, 2004, JAIDS-J ACQ IMM DEF, V35, P203, DOI 10.1097/00126334-200402010-00016
   Wagner GJ, 2000, AIDS CARE, V12, P405, DOI 10.1080/09540120050123800
   Wainberg MA, 1998, JAMA-J AM MED ASSOC, V279, P1977, DOI 10.1001/jama.279.24.1977
   Walsh JC, 2002, AIDS, V16, P269, DOI 10.1097/00002030-200201250-00017
   Weber J, 2010, AIDS, V24, PS27, DOI 10.1097/01.aids.0000390705.73759.2c
   Williams AB, 2013, AIDS BEHAV, V17, P284, DOI 10.1007/s10461-012-0172-7
   Wilson Ira B, 2009, CURR HIV/AIDS REP, V6, P177, DOI 10.1007/s11904-009-0024-x
NR 93
TC 13
Z9 14
U1 0
U2 14
PU E M H SWISS MEDICAL PUBLISHERS LTD
PI MUTTENZ
PA FARNSBURGERSTR 8, CH-4132 MUTTENZ, SWITZERLAND
SN 1424-7860
EI 1424-3997
J9 SWISS MED WKLY
JI Swiss Med. Wkly.
PD OCT 2
PY 2014
VL 144
IS 
BP 
EP 
DI 10.4414/smw.2014.14016
PG 7
WC Medicine, General & Internal
SC General & Internal Medicine
GA AQ8TQ
UT WOS:000343106100002
PM 25275364
DA 2024-01-16
ER

PT J
AU Kuhn, L
   Hunt, G
   Technau, KG
   Coovadia, A
   Ledwaba, J
   Pickerill, S
   Penazzato, M
   Bertagnolio, S
   Mellins, CA
   Black, V
   Morris, L
   Abrams, EJ
AF Kuhn, Louise
   Hunt, Gillian
   Technau, Karl-Guenter
   Coovadia, Ashraf
   Ledwaba, Johanna
   Pickerill, Sam
   Penazzato, Martina
   Bertagnolio, Silvia
   Mellins, Claude A.
   Black, Vivian
   Morris, Lynn
   Abrams, Elaine J.
TI Drug resistance among newly diagnosed HIV-infected children in the era of more efficacious antiretroviral prophylaxis
SO AIDS
LA English
DT Article
DE children; drug resistance; nonnucleoside reverse transcriptase inhibitor resistance; prevention of mother-to-child transmission
ID single-dose nevirapine; south-africa; surveillance; transmission; exposure; gauteng; women
AB Background: In the era of more efficacious prevention of mother-to-child transmission (PMTCT) regimens, documenting the profile of drug resistance in HIV-infected infants and young children is critical to our efforts to improve care and treatment for children. Methods: HIV drug resistance mutations in plasma virus were ascertained using population sequencing among 230 newly diagnosed HIV-infected children under 2 years of age recruited in Johannesburg, South Africa, during 2011. By this time, more effective PMTCT regimens, including combination antiretroviral therapy for pregnant women, were being implemented. Results: Two-thirds (67.4%) of HIV-infected children had been exposed to some form of maternal (89%) and/or infant (97%) PMTCT. Among PMTCT-exposed, 56.8% had nonnucleoside reverse transcriptase inhibitor (NNRTI), 14.8% nucleoside reverse transcriptase inhibitor (NRTI), and 1.3% protease inhibitor mutations. NNRTI mutations were strongly related to younger age. The remaining third (32.6%) had no reported or recorded PMTCT exposures, but resistance to NNRTI was detected in 24.0%, NRTI in 10.7%, and protease inhibitor in 1.3%. Conclusion: The new PMTCT strategies dramatically reduce the number of children who acquire infection, but among those who do become infected, NNRTI resistance prevalence is high. In this South African setting with high PMTCT coverage, almost a quarter of children with no reported or recorded PMTCT also have drug resistance mutations. PMTCT history is an inadequate means of ruling out pretreatment drug resistance. Our results support the use of protease inhibitor-based first-line regimens in HIV-infected infants and young children regardless of PMTCT history. (C) 2014 Wolters Kluwer Health vertical bar Lippincott Williams & Wilkins
C1 [Kuhn, Louise] Columbia Univ, Gertrude H Sergievsky Ctr, Coll Phys & Surg, New York, NY 10032 USA.
   [Kuhn, Louise] Columbia Univ, Dept Epidemiol, Mailman Sch Publ Hlth, New York, NY 10032 USA.
   [Hunt, Gillian; Ledwaba, Johanna; Morris, Lynn] Univ Witwatersrand, Natl Inst Communicable Dis, Natl Hlth Lab Serv, Johannesburg, South Africa.
   [Technau, Karl-Guenter; Coovadia, Ashraf; Pickerill, Sam] Univ Witwatersrand, Dept Paediat & Child Hlth, Rahima Moosa Mother & Child Hosp, Fac Hlth Sci,Empilweni Serv & Res Unit, Johannesburg, South Africa.
   [Penazzato, Martina] UCL, MRC Clin Trial Unit, London, England.
   [Bertagnolio, Silvia] WHO, HIV Dept, CH-1211 Geneva, Switzerland.
   [Mellins, Claude A.] Columbia Univ, HIV Ctr Clin & Behav Studies, Div Gender Sexual & Hlth, Dept Psychiat, New York, NY 10032 USA.
   [Mellins, Claude A.] New York State Psychiat Inst & Hosp, New York, NY 10032 USA.
   [Black, Vivian] Univ Witwatersrand, Fac Hlth Sci, Wits Reprod Hlth & HIV Inst, Johannesburg, South Africa.
   [Abrams, Elaine J.] Columbia Univ, ICAP, Mailman Sch Publ Hlth, New York, NY 10032 USA.
   [Abrams, Elaine J.] Columbia Univ, Coll Phys & Surg, Dept Pediat, New York, NY 10032 USA.
C3 Columbia University; Columbia University; National Institute for Communicable Diseases (NICD); National Health Laboratory Service; University of Witwatersrand; University of Witwatersrand; University of London; University College London; Medical Research Council Clinical Trials Unit; World Health Organization; Columbia University; New York State Psychiatry Institute; University of Witwatersrand; Columbia University; Columbia University
RP Kuhn, L (通讯作者)，Columbia Univ, Gertrude H Sergievsky Ctr, 630W 168th St, New York, NY 10032 USA.
EM lk24@cumc.columbia.edu
FU U.S. President's Emergency Plan for AIDS Relief; Eunice Kennedy Shriver National Institute of Child Health and Human Development [HD 61255]; World Health Organization (through The Bill and Melinda Gates Foundation) [38180]
CR [Anonymous], 2008, POL GUID IMPL PMTCT, V0, P0
   Bertagnolio S, 2012, CLIN INFECT DIS, V54, PS254, DOI 10.1093/cid/cis003
   Goga AE, 2012, 19 INT AIDS C WASH, V0, P0
   Hunt GM, 2012, CLIN INFECT DIS, V54, PS334, DOI 10.1093/cid/cir1017
   Hunt GM, 2011, AIDS, V25, P1461, DOI 10.1097/QAD.0b013e3283492180
   Kahle EM, 2014, JAIDS-J ACQ IMM DEF, V65, PE90, DOI 10.1097/QAI.0b013e3182a2db02
   Kuhn L, 2012, LANCET INFECT DIS, V12, P521, DOI 10.1016/S1473-3099(12)70051-8
   Loubser S, 2006, AIDS, V20, P995, DOI 10.1097/01.aids.0000222071.60620.1d
   Martinson NA, 2007, JAIDS-J ACQ IMM DEF, V44, P148, DOI 10.1097/QAI.0b013e31802b920e
   Martinson NA, 2009, AIDS, V23, P809, DOI 10.1097/QAD.0b013e328323ad49
   Palumbo P, 2010, NEW ENGL J MED, V363, P1510, DOI 10.1056/NEJMoa1000931
   Paredes R, 2013, J INFECT DIS, V207, PS93, DOI 10.1093/infdis/jit110
   Penazzato M, 2013, 5 INT WORKSH HIV PED, V0, P0
   Pillay V, 2008, ANTIVIR THER, V13, P101
   Shapiro RL, 2010, NEW ENGL J MED, V362, P2282, DOI 10.1056/NEJMoa0907736
   Ton Q, 2013, CURR HIV RES, V11, P126, DOI 10.2174/1570162X11311020005
   Violari A, 2012, NEW ENGL J MED, V366, P2380, DOI 10.1056/NEJMoa1113249
   Zhou ZY, 2011, PLOS ONE, V6, P0, DOI 10.1371/journal.pone.0028184
NR 19
TC 63
Z9 67
U1 0
U2 5
PU LIPPINCOTT WILLIAMS & WILKINS
PI PHILADELPHIA
PA 530 WALNUT ST, PHILADELPHIA, PA 19106-3621 USA
SN 0269-9370
EI 1473-5571
J9 AIDS
JI Aids
PD JUL 17
PY 2014
VL 28
IS 11
BP 1673
EP 1678
DI 10.1097/QAD.0000000000000261
PG 6
WC Immunology; Infectious Diseases; Virology
SC Immunology; Infectious Diseases; Virology
GA AK7YW
UT WOS:000338645000014
PM 24785949
DA 2024-01-16
ER

PT J
AU Kijak, GH
   Sanders-Buell, E
   Harbolick, EA
   Pham, P
   Chenine, AL
   Eller, LA
   Rono, K
   Robb, ML
   Michael, NL
   Kim, JH
   Tovanabutra, S
AF Kijak, Gustavo H.
   Sanders-Buell, Eric
   Harbolick, Elizabeth A.
   Phuc Pham
   Chenine, Agnes L.
   Eller, Leigh Anne
   Rono, Kathleen
   Robb, Merlin L.
   Michael, Nelson L.
   Kim, Jerome H.
   Tovanabutra, Sodsai
TI Targeted deep sequencing of HIV-1 using the IonTorrentPGM platform
SO JOURNAL OF VIROLOGICAL METHODS
LA English
DT Article
DE Targeted deep sequencing; Next-generation sequencing; HIV-1; Molecular evolution; IonTorrent
ID human-immunodeficiency-virus; drug-resistance mutations; treatment-experienced patients; treatment-naive patients; reverse-transcriptase; infection; escape; subpopulations; identification; superinfection
AB The characterization of mixed HIV-1 populations is a key question in clinical and basic research settings. This can be achieved through targeted deep sequencing (TDS), where next-generation sequencing is used to examine in depth a sub-genomic region of interest. This study explores the suitability of IonTorrent PGM(LifeTechnologies) for the TDS-based analysis of HIV-1 evolution. Using laboratory reagents and primary specimens sampled at pre-peak viremia the error rates from misincorporation and in vitro recombination were <0.5%. The sequencing error rate was 2- to 3-fold higher in/around homopolymeric tracts, and could be discerned from true polymorphism using bidirectional sequencing. The limit of detection of complex variants was further lowered by using haplotyping. The application of this system was illustrated on primary samples from an individual infected with HIV-1 followed from pre-peak viremia through six months post-acquisition. TDS provided an augmented view of the extent of genetic diversity, the covariation among polymorphisms, the evolutionary pathways, and the boundaries of the mutational space explored by the viral swarm. Based on its performance, the system can be applied for the characterization of minor viral variants in support of studies of viral evolution, which can inform the rational design of the next generation of vaccines and therapeutics. (C) 2014 Elsevier B.V. All rights reserved.
C1 [Kijak, Gustavo H.; Sanders-Buell, Eric; Harbolick, Elizabeth A.; Phuc Pham; Chenine, Agnes L.; Eller, Leigh Anne; Robb, Merlin L.; Tovanabutra, Sodsai] Henry M Jackson Fdn Adv Mil Med, US Mil HIV Res Program, Bethesda, MD 20817 USA.
   [Rono, Kathleen] Kenya Govt Med Res Ctr, Walter Reed Project, Kericho, Kenya.
   [Michael, Nelson L.; Kim, Jerome H.] Walter Reed Army Inst Res, US Mil HIV Res Program, Silver Spring, MD USA.
C3 Henry M. Jackson Foundation for the Advancement of Military Medicine, Inc; Walter Reed Army Institute of Research (WRAIR); Kenya Medical Research Institute; Walter Reed Army Institute of Research (WRAIR); United States Department of Defense; United States Army
RP Kijak, GH (通讯作者)，Henry M Jackson Fdn Adv Mil Med, US Mil HIV Res Program, Bethesda, MD 20817 USA.
EM gkijak@hivresearch.org
FU U.S. Army Medical Research and Materiel Command [Y1-AI-2642-12]; National Institute of Allergy and Infectious Diseases; Henry M. Jackson Foundation for the Advancement of Military Medicine [W81XWH-07-2-0067]; U.S. Department of Defense
CR Archer J, 2012, PLOS ONE, V7, P0, DOI 10.1371/journal.pone.0049602
   Armenia D, 2012, J INFECT DIS, V205, P557, DOI 10.1093/infdis/jir821
   Brockman MA, 2007, J VIROL, V81, P12608, DOI 10.1128/JVI.01369-07
   Cai FP, 2007, NAT METHODS, V4, P123, DOI 10.1038/nmeth995
   Chang E, 2009, SINGLE NUCLEOTIDE PO, V0, P0
   Chang MW, 2013, J VIROL METHODS, V189, P232, DOI 10.1016/j.jviromet.2013.01.019
   CLAVEL F, 1989, J VIROL, V63, P1455, DOI 10.1128/JVI.63.3.1455-1459.1989
   Coffin J, 2013, CSH PERSPECT MED, V3, P0, DOI 10.1101/cshperspect.a012526
   Di Giallonardo F, 2013, PLOS ONE, V8, P0, DOI 10.1371/journal.pone.0074249
   Fischer W, 2010, PLOS ONE, V5, P0, DOI 10.1371/journal.pone.0012303
   Gibson RM, 2014, ANTIMICROB AGENTS CH, V58, P2167, DOI 10.1128/AAC.02710-13
   Gnanakaran S, 2007, J VIROL, V81, P4886, DOI 10.1128/JVI.01954-06
   Goonetilleke N, 2009, J EXP MED, V206, P1253, DOI 10.1084/jem.20090365
   Hedskog C, 2013, AIDS RES HUM RETROV, V29, P1237, DOI 10.1089/aid.2012.0349
   Hedskog C, 2010, PLOS ONE, V5, P0, DOI 10.1371/journal.pone.0011345
   Keele BF, 2008, P NATL ACAD SCI USA, V105, P7552, DOI 10.1073/pnas.0802203105
   Kijak G, 2012, AIDS VACCINE 2012, V0, P0
   Kijak GH, 2008, VIROLOGY, V376, P101, DOI 10.1016/j.virol.2008.03.017
   Kijak GH, 2013, AIDS RES HUM RETROV, V29, P1361, DOI 10.1089/aid.2013.0175
   Korber B, 1998, HUMAN RETROVIRUSES A, V3, P102
   LARDER BA, 1989, SCIENCE, V246, P1155, DOI 10.1126/science.2479983
   Larsen BB, 2013, PLOS ONE, V8, P0, DOI 10.1371/journal.pone.0076502
   Leslie AJ, 2004, NAT MED, V10, P282, DOI 10.1038/nm992
   Li JZ, 2011, JAMA-J AM MED ASSOC, V305, P1327, DOI 10.1001/jama.2011.375
   McCutchan FE, 2005, J VIROL, V79, P11693, DOI 10.1128/JVI.79.18.11693-11704.2005
   Messiaen P, 2012, VIROLOGY, V426, P7, DOI 10.1016/j.virol.2012.01.002
   Mild M, 2011, PLOS ONE, V6, P0, DOI 10.1371/journal.pone.0022741
   Milne I, 2013, BRIEF BIOINFORM, V14, P193, DOI 10.1093/bib/bbs012
   Moore PL, 2009, PLOS PATHOG, V5, P0, DOI 10.1371/journal.ppat.1000598
   Mukherjee R, 2011, AIDS, V25, P1951, DOI 10.1097/QAD.0b013e32834b34de
   Palmer S, 2005, J CLIN MICROBIOL, V43, P406, DOI 10.1128/JCM.43.1.406-413.2005
   Pelak K, 2010, PLOS GENET, V6, P0, DOI 10.1371/journal.pgen.1001111
   Piyamongkol W, 2003, MOL HUM REPROD, V9, P411, DOI 10.1093/molehr/gag051
   Poon AFY, 2010, MOL BIOL EVOL, V27, P819, DOI 10.1093/molbev/msp289
   Redd AD, 2012, J INFECT DIS, V206, P1433, DOI 10.1093/infdis/jis503
   Redd AD, 2011, J CLIN MICROBIOL, V49, P2859, DOI 10.1128/JCM.00804-11
   RICHMAN DD, 1994, J VIROL, V68, P1660, DOI 10.1128/JVI.68.3.1660-1666.1994
   Rothberg JM, 2011, NATURE, V475, P348, DOI 10.1038/nature10242
   Rozera G, 2009, RETROVIROLOGY, V6, P0, DOI 10.1186/1742-4690-6-15
   Salazar-Gonzalez JF, 2009, J EXP MED, V206, P1273, DOI 10.1084/jem.20090378
   Shankarappa R, 1999, J VIROL, V73, P10489, DOI 10.1128/JVI.73.12.10489-10502.1999
   Shao W, 2013, RETROVIROLOGY, V10, P0, DOI 10.1186/1742-4690-10-18
   Simen BB, 2009, J INFECT DIS, V199, P693, DOI 10.1086/596736
   Swenson LC, 2011, J INFECT DIS, V203, P237, DOI 10.1093/infdis/jiq030
   Swenson LC, 2010, JAIDS-J ACQ IMM DEF, V54, P506, DOI 10.1097/QAI.0b013e3181d0558f
   Tsibris AMN, 2009, PLOS ONE, V4, P0, DOI 10.1371/journal.pone.0005683
   UNAIDS, 2013, GLOB REP UNAIDS REP, V0, P0
   Vandenbroucke I, 2010, AIDS RES THER, V7, P0, DOI 10.1186/1742-6405-7-4
   Wei XR, 2011, J CLIN VIROL, V50, P148, DOI 10.1016/j.jcv.2010.11.006
   Zagordi O, 2011, BMC BIOINFORMATICS, V12, P0, DOI 10.1186/1471-2105-12-119
NR 50
TC 4
Z9 4
U1 0
U2 10
PU ELSEVIER SCIENCE BV
PI AMSTERDAM
PA PO BOX 211, 1000 AE AMSTERDAM, NETHERLANDS
SN 0166-0934
EI 1879-0984
J9 J VIROL METHODS
JI J. Virol. Methods
PD SEP 1
PY 2014
VL 205
IS 
BP 7
EP 16
DI 10.1016/j.jviromet.2014.04.017
PG 10
WC Biochemical Research Methods; Biotechnology & Applied Microbiology; Virology
SC Biochemistry & Molecular Biology; Biotechnology & Applied Microbiology; Virology
GA AL5AF
UT WOS:000339145200003
PM 24797459
DA 2024-01-16
ER

PT J
AU Heredia, A
   Davis, C
   Amin, MN
   Le, NM
   Wainberg, MA
   Oliveira, M
   Deeks, SG
   Wang, LX
   Redfield, RR
AF Heredia, Alonso
   Davis, Charles
   Amin, Mohammed N.
   Le, Nhut M.
   Wainberg, Mark A.
   Oliveira, Maureen
   Deeks, Steven G.
   Wang, Lai-Xi
   Redfield, Robert R.
TI Targeting host nucleotide biosynthesis with resveratrol inhibits emtricitabine-resistant HIV-1
SO AIDS
LA English
DT Article
DE antiretroviral therapy; cytosine analogs; drug resistance; emtricitabine; HIV-1; M184V mutation; nucleoside analog reverse transcriptase inhibitors; resource-limited setting
ID resource-limited settings; reverse-transcriptase inhibitors; drug-resistance; ribonucleotide reductase; antiretroviral treatment; synergistic inhibition; virological failure; processivity defect; leukemia-cells; dna-synthesis
AB Objective:The M184V mutation in the HIV-1 reverse transcriptase gene is frequent (>50%) in patients, both in resource-rich and resource-limited countries, conferring high-level resistance (>100-fold) to the cytosine analog reverse transcriptase inhibitors lamivudine and emtricitabine. The reverse transcriptase enzyme of M184V HIV-1 mutants has reduced processivity, resulting in reduced viral replication, particularly at low deoxynucleotide (dNTP) levels. We hypothesized that lowering intracellular dNTPs with resveratrol, a dietary supplement, could interfere with replication of M184V HIV-1 mutants.Design and methods:Evaluation of the activity of resveratrol on infection of primary peripheral blood lymphocytes by wild-type and M184V mutant HIV-1. We assayed both molecular clones and primary isolates of HIV-1, containing M184V alone and in combination with other reverse transcriptase mutations. Viral infection was quantified by p24 ELISA and by quantitative real-time PCR analysis. Cell viability was measured by colorimetric 3-[4,5-dimethylthiazol-2-yl]-2,5-diphenyltetrazolium bromide (MTT) assays.Results:In virus-infectivity assays, resveratrol did not inhibit replication of wild-type NL4-3 (resveratrol EC50>10mol/l), but it inhibited NL4-3 184V mutant (resveratrol EC50=5.8mol/l). These results were confirmed by real-time PCR analysis of early and late products of reverse transcription. Resveratrol inhibited molecular clones and primary isolates carrying M184V, alone or in combination with other reverse transcriptase mutations (resveratrol EC50 values ranging from 2.5 to 7.7mol/l).Conclusions:Resveratrol inhibits HIV-1 strains carrying the M184V mutation in reverse transcriptase. We propose resveratrol as a potential adjuvant in HIV-1 therapy, particularly in resource-limited settings, to help control emtricitabine-resistant M184V HIV-1mutants. (C) 2014 Wolters Kluwer Health vertical bar Lippincott Williams & Wilkins
C1 [Heredia, Alonso; Davis, Charles; Amin, Mohammed N.; Le, Nhut M.; Wang, Lai-Xi; Redfield, Robert R.] Univ Maryland, Sch Med, Inst Human Virol, Baltimore, MD 21201 USA.
   [Wainberg, Mark A.; Oliveira, Maureen] McGill Univ, Jewish Gen Hosp, AIDS Ctr, Lady Davis Inst, Montreal, PQ H3T 1E2, Canada.
   [Deeks, Steven G.] San Francisco VA Med Ctr, San Francisco, CA USA.
   [Deeks, Steven G.] Univ Calif San Francisco, San Francisco, CA 94143 USA.
C3 University System of Maryland; University of Maryland Baltimore; Lady Davis Institute; McGill University; US Department of Veterans Affairs; Veterans Health Administration (VHA); San Francisco VA Medical Center; University of California System; University of California San Francisco
RP Heredia, A (通讯作者)，Inst Human Virol, 725 W Lombard St, Baltimore, MD 21201 USA.
EM aheredia@ihv.umaryland.edu
FU Institute of Human Virology; NIAID [K24AI069994]; UCSF/Gladstone Institute of Virology & Immunology CFAR [P30 AI027763]; UCSF Clinical and Translational Research Institute Clinical Research Center [UL1 RR024131]; Center for AIDS Prevention Studies [P30 MH62246]; CFAR Network of Integrated Systems [R24 AI067039]
CR Augustin MA, 2013, ANN NY ACAD SCI, V1290, P107, DOI 10.1111/nyas.12130
   Back NKT, 1997, ANTIMICROB AGENTS CH, V41, P2484, DOI 10.1128/AAC.41.11.2484
   Back NKT, 1996, EMBO J, V15, P4040, DOI 10.1002/j.1460-2075.1996.tb00777.x
   Baur JA, 2006, NAT REV DRUG DISCOV, V5, P493, DOI 10.1038/nrd2060
   Billard C, 2002, LEUKEMIA LYMPHOMA, V43, P1991, DOI 10.1080/1042819021000015952
   Brown VA, 2010, CANCER RES, V70, P9003, DOI 10.1158/0008-5472.CAN-10-2364
   Cambiano V, 2013, J INFECT DIS, V207, PS57, DOI 10.1093/infdis/jit111
   Clouser CL, 2012, BIOORG MED CHEM LETT, V22, P6642, DOI 10.1016/j.bmcl.2012.08.108
   Clouser CL, 2011, PLOS ONE, V6, P0, DOI 10.1371/journal.pone.0015840
   Cong ME, 2007, J VIROL, V81, P3037, DOI 10.1128/JVI.02712-06
   Della Ragione F, 1998, BIOCHEM BIOPH RES CO, V250, P53, DOI 10.1006/bbrc.1998.9263
   Fontecave M, 1998, FEBS LETT, V421, P277, DOI 10.1016/S0014-5793(97)01572-X
   Gallant Joel E, 2005, TOP HIV MED, V13, P138
   Gao L, 2008, J BIOL CHEM, V283, P9196, DOI 10.1074/jbc.M710148200
   Gao RY, 2011, MOL MED REP, V4, P151, DOI 10.3892/mmr.2010.390
   GAO WY, 1993, P NATL ACAD SCI USA, V90, P8925, DOI 10.1073/pnas.90.19.8925
   Gupta RK, 2012, LANCET, V380, P1250, DOI 10.1016/S0140-6736(12)61038-1
   Harrigan PR, 2000, J INFECT DIS, V181, P912, DOI 10.1086/315317
   Heredia A, 2000, J ACQ IMMUN DEF SYND, V25, P246, DOI 10.1097/00126334-200011010-00006
   Heredia A, 2013, J INFECT DIS, V208, P2085, DOI 10.1093/infdis/jit395
   Horvath Z, 2005, EXP HEMATOL, V33, P329, DOI 10.1016/j.exphem.2004.11.009
   Lanier ER, 2004, ANTIVIR THER, V9, P37
   Loemba H, 2002, ANTIVIR THER, V7, P141
   LORI F, 1994, SCIENCE, V266, P801, DOI 10.1126/science.7973634
   Lu JB, 2001, CARCINOGENESIS, V22, P321, DOI 10.1093/carcin/22.2.321
   Maserati R, 2010, AIDS, V24, P1013, DOI 10.1097/QAD.0b013e328336e962
   Mayhew CN, 2002, ANTIVIR RES, V56, P167, DOI 10.1016/S0166-3542(02)00108-0
   Naeger LK, 2001, ANTIVIR THER, V6, P115
   Neves AR, 2013, INT J NANOMED, V8, P177, DOI 10.2147/IJN.S37840
   Palmer S, 1999, ANTIMICROB AGENTS CH, V43, P2046, DOI 10.1128/AAC.43.8.2046
   Parikh UM, 2012, FUTURE MICROBIOL, V7, P929, DOI 10.2217/FMB.12.72
   Patel KR, 2013, SCI TRANSL MED, V5, P0, DOI 10.1126/scitranslmed.3005870
   Praparattanapan J, 2012, CURR HIV RES, V10, P647, DOI 10.2174/157016212803901356
   Sarafianos SG, 1999, P NATL ACAD SCI USA, V96, P10027, DOI 10.1073/pnas.96.18.10027
   Stadeli KM, 2013, ANTIVIR THER, V18, P115, DOI 10.3851/IMP2437
   Sunpath H, 2012, AIDS, V26, P1679, DOI 10.1097/QAD.0b013e328356886d
   Touzet O, 2010, AIDS, V24, P1437, DOI 10.1097/QAD.0b013e32833a6114
   Vang O, 2011, PLOS ONE, V6, P0, DOI 10.1371/journal.pone.0019881
   Wainberg MA, 1999, ANTIVIR THER, V4, P87
   Wainberg Mark A, 2004, EXPERT REV ANTI INFECT THER, V2, P147, DOI 10.1586/14787210.2.1.147
   Walle T, 2004, DRUG METAB DISPOS, V32, P1377, DOI 10.1124/dmd.104.000885
   Wang LX, 2004, J PHARM SCI-US, V93, P2448, DOI 10.1002/jps.20156
   Wei X, 2003, VIROLOGY, V311, P202, DOI 10.1016/S0042-6822(03)00173-9
   Xu HT, 2013, ANTIMICROB AGENTS CH, V57, P5649, DOI 10.1128/AAC.01536-13
NR 44
TC 22
Z9 24
U1 0
U2 18
PU LIPPINCOTT WILLIAMS & WILKINS
PI PHILADELPHIA
PA TWO COMMERCE SQ, 2001 MARKET ST, PHILADELPHIA, PA 19103 USA
SN 0269-9370
EI 1473-5571
J9 AIDS
JI Aids
PD JAN 28
PY 2014
VL 28
IS 3
BP 317
EP 323
DI 10.1097/QAD.0000000000000168
PG 7
WC Immunology; Infectious Diseases; Virology
SC Immunology; Infectious Diseases; Virology
GA AB1OA
UT WOS:000331560500004
PM 24326355
DA 2024-01-16
ER

PT J
AU Sheldon, J
   Beach, NM
   Moreno, E
   Gallego, I
   Piñeiro, D
   Martínez-Salas, E
   Gregori, J
   Quer, J
   Esteban, JI
   Rice, CM
   Domingo, E
   Perales, C
AF Sheldon, Julie
   Beach, Nathan M.
   Moreno, Elena
   Gallego, Isabel
   Pineiro, David
   Martinez-Salas, Encarnacion
   Gregori, Josep
   Quer, Josep
   Esteban, Juan Ignacio
   Rice, Charles M.
   Domingo, Esteban
   Perales, Celia
TI Increased Replicative Fitness Can Lead to Decreased Drug Sensitivity of Hepatitis C Virus
SO JOURNAL OF VIROLOGY
LA English
DT Article
ID human-immunodeficiency-virus; mouth-disease virus; tract-binding-protein; rna virus; in-vivo; reverse-transcriptase; resistance mutations; poly(a)-binding protein; cyclosporine-a; nonstructural proteins
AB Passage of hepatitis C virus (HCV) in human hepatoma cells resulted in populations that displayed partial resistance to alpha interferon (IFN-alpha), telaprevir, daclatasvir, cyclosporine, and ribavirin, despite no prior exposure to these drugs. Mutant spectrum analyses and kinetics of virus production in the absence and presence of drugs indicate that resistance is not due to the presence of drug resistance mutations in the mutant spectrum of the initial or passaged populations but to increased replicative fitness acquired during passage. Fitness increases did not alter host factors that lead to shutoff of general host cell protein synthesis and preferential translation of HCV RNA. The results imply that viral replicative fitness is a mechanism of multidrug resistance in HCV. IMPORTANCE Viral drug resistance is usually attributed to the presence of amino acid substitutions in the protein targeted by the drug. In the present study with HCV, we show that high viral replicative fitness can confer a general drug resistance phenotype to the virus. The results exclude the possibility that genomes with drug resistance mutations are responsible for the observed phenotype. The fact that replicative fitness can be a determinant of multidrug resistance may explain why the virus is less sensitive to drug treatments in prolonged chronic HCV infections that favor increases in replicative fitness.
C1 [Sheldon, Julie; Beach, Nathan M.; Moreno, Elena; Gallego, Isabel; Pineiro, David; Martinez-Salas, Encarnacion; Domingo, Esteban; Perales, Celia] UAM, CSIC, Ctr Biola Mol Severo Ochoa, Madrid, Spain.
   [Gallego, Isabel; Quer, Josep; Esteban, Juan Ignacio; Domingo, Esteban; Perales, Celia] CIBERehd, Barcelona, Spain.
   [Gregori, Josep; Quer, Josep; Esteban, Juan Ignacio] Univ Vall dHebron, Internal Med Hosp, VHIR, Liver Unit, Barcelona, Spain.
   [Gregori, Josep] Roche Diagnost SL, Sant Cugat Del Valles, Spain.
   [Quer, Josep; Esteban, Juan Ignacio] Univ Autonoma Barcelona, E-08193 Barcelona, Spain.
   [Rice, Charles M.] Rockefeller Univ, Ctr Study Hepatitis C, Lab Virol & Infect Dis, New York, NY 10021 USA.
C3 Consejo Superior de Investigaciones Cientificas (CSIC); Autonomous University of Madrid; CIBER - Centro de Investigacion Biomedica en Red; CIBEREHD; Autonomous University of Barcelona; Hospital Universitari Vall d'Hebron; Vall d'Hebron Institut de Recerca (VHIR); Roche Holding; Autonomous University of Barcelona; Rockefeller University
RP Domingo, E (通讯作者)，UAM, CSIC, Ctr Biola Mol Severo Ochoa, Madrid, Spain.
EM edomingo@cbm.uam.es
FU Ministerio de Ciencia e Innovacion [IDI-20110115]; Fundacion Ramon Areces; Marie Curie International outgoing fellowship [219570]; Instituto de Salud Carlos III; JAE-DOC contract from Consejo Superior de Investigaciones Cientificas (CSIC); CSIC; NIH [AI072613, CA57973, AI099284]; Greenberg Medical Research Institute; Starr Foundation;  [BFU2011-23604];  [SAF2009-10403];  [PI10/01505];  [BFU2011-25437];  [PI13/00456]
CR Afdhal N, 2014, NEW ENGL J MED, V370, P1483, DOI 10.1056/NEJMoa1316366
   Aghemo A, 2013, HEPATOLOGY, V58, P428, DOI 10.1002/hep.26371
   Agudo R, 2010, PLOS PATHOG, V6, P0, DOI 10.1371/journal.ppat.1001072
   Arai M, 2014, BIOCHEM BIOPH RES CO, V448, P56, DOI 10.1016/j.bbrc.2014.04.053
   Arnaud N, 2010, PLOS ONE, V5, P0, DOI 10.1371/journal.pone.0010575
   Blight KJ, 2002, J VIROL, V76, P13001, DOI 10.1128/JVI.76.24.13001-13014.2002
   Bonhoeffer S, 1997, P NATL ACAD SCI USA, V94, P6971, DOI 10.1073/pnas.94.13.6971
   Chatel-Chaix L, 2012, CURR OPIN VIROL, V2, P588, DOI 10.1016/j.coviro.2012.08.002
   Chayama K, 1998, HEPATOLOGY, V27, P1711, DOI 10.1002/hep.510270634
   Coffey LL, 2011, P NATL ACAD SCI USA, V108, P16038, DOI 10.1073/pnas.1111650108
   Cubero M, 2008, VIROLOGY, V370, P237, DOI 10.1016/j.virol.2007.10.006
   Cummings KJ, 2001, JAMA-J AM MED ASSOC, V285, P193, DOI 10.1001/jama.285.2.193
   Deng LH, 2011, HEPATOL RES, V41, P1017, DOI 10.1111/j.1872-034X.2011.00873.x
   Di Bisceglie AM, 2001, HEPATOLOGY, V33, P704, DOI 10.1053/jhep.2001.22346
   Domingo E, 1997, ANNU REV MICROBIOL, V51, P151, DOI 10.1146/annurev.micro.51.1.151
   Domingo E, 1992, GENET ENG (N Y), V14, P13
   Domingo E, 1989, PROG DRUG RES, V33, P93
   Domingo E, 2012, MICROBIOL MOL BIOL R, V76, P159, DOI 10.1128/MMBR.05023-11
   Dougherty J, 2010, PICORNAVIRUSES, V0, P165
   Durantel D, 2010, ANTIVIR THER, V15, P521, DOI 10.3851/IMP1551
   Eggink D, 2011, J VIROL, V85, P10785, DOI 10.1128/JVI.05331-11
   Escarmís C, 1999, J MOL BIOL, V285, P495, DOI 10.1006/jmbi.1998.2366
   Farci P, 2011, SEMIN LIVER DIS, V31, P356, DOI 10.1055/s-0031-1297925
   Fernandes F, 2007, HEPATOLOGY, V46, P1026, DOI 10.1002/hep.21809
   Fernandes F, 2010, PLOS ONE, V5, P0, DOI 10.1371/journal.pone.0009815
   Gane EJ, 2013, NEW ENGL J MED, V368, P34, DOI 10.1056/NEJMoa1208953
   Garaigorta U, 2009, CELL HOST MICROBE, V6, P513, DOI 10.1016/j.chom.2009.11.004
   Gnädig NF, 2012, P NATL ACAD SCI USA, V109, PE2294, DOI 10.1073/pnas.1204022109
   Gosert R, 2000, MOL CELL BIOL, V20, P1583, DOI 10.1128/MCB.20.5.1583-1595.2000
   Gradi A, 2004, J VIROL, V78, P3271, DOI 10.1128/JVI.78.7.3271-3278.2004
   Hatano H, 2010, JAIDS-J ACQ IMM DEF, V54, P389, DOI 10.1097/QAI.0b013e3181c42ea4
   Havlir DV, 1996, J VIROL, V70, P7894, DOI 10.1128/JVI.70.11.7894-7899.1996
   Heim MH, 2013, NAT REV IMMUNOL, V13, P535, DOI 10.1038/nri3463
   HELLEN CUT, 1993, P NATL ACAD SCI USA, V90, P7642, DOI 10.1073/pnas.90.16.7642
   Hiraga N, 2011, HEPATOLOGY, V54, P781, DOI 10.1002/hep.24460
   Hu ZX, 2011, J VIROL, V85, P11309, DOI 10.1128/JVI.05578-11
   Jacobson IM, 2013, NEW ENGL J MED, V368, P1867, DOI 10.1056/NEJMoa1214854
   Johnson JA, 2008, PLOS MED, V5, P1112, DOI 10.1371/journal.pmed.0050158
   Jones CT, 2010, NAT BIOTECHNOL, V28, P167, DOI 10.1038/nbt.1604
   Karbstein K, 2011, CURR OPIN CHEM BIOL, V15, P657, DOI 10.1016/j.cbpa.2011.07.023
   Kaul A, 2009, PLOS PATHOG, V5, P0, DOI 10.1371/journal.ppat.1000546
   Kim JH, 2011, EMBO J, V30, P2454, DOI 10.1038/emboj.2011.146
   Koutsoudakis G, 2007, J VIROL, V81, P588, DOI 10.1128/JVI.01534-06
   Kuyumcu-Martinez NM, 2004, MOL CELL BIOL, V24, P1779, DOI 10.1128/MCB.24.4.1779-1790.2004
   Lange CM, 2014, EMBO MOL MED, V6, P4, DOI 10.1002/emmm.201303131
   Lange CM, 2013, J HEPATOL, V58, P583, DOI 10.1016/j.jhep.2012.10.019
   Le Moing V, 2002, AIDS, V16, P21, DOI 10.1097/00002030-200201040-00004
   Lech WJ, 1996, J VIROL, V70, P2038, DOI 10.1128/JVI.70.3.2038-2043.1996
   Lindenbach BD, 2005, SCIENCE, V309, P623, DOI 10.1126/science.1114016
   Liu Z, 2009, HEPATOLOGY, V50, P25, DOI 10.1002/hep.22987
   Madan V, 2014, GASTROENTEROLOGY, V146, P1361, DOI 10.1053/j.gastro.2014.01.055
   Marissen WE, 2004, APOPTOSIS, V9, P67, DOI 10.1023/B:APPT.0000012123.62856.20
   MARTELL M, 1992, J VIROL, V66, P3225, DOI 10.1128/JVI.66.5.3225-3229.1992
   Martinez-Picado J, 2008, VIRUS RES, V134, P104, DOI 10.1016/j.virusres.2007.12.021
   Martínez-Salas E, 2008, J GEN VIROL, V89, P611, DOI 10.1099/vir.0.83426-0
   Marukian S, 2008, HEPATOLOGY, V48, P1843, DOI 10.1002/hep.22550
   McHutchison JG, 1998, NEW ENGL J MED, V339, P1485, DOI 10.1056/NEJM199811193392101
   Menendez-Arias Luis, 2003, CURRENT DRUG TARGETS - INFECTIOUS DISORDERS, V3, P355, DOI 10.2174/1568005033481033
   NAJERA I, 1994, AIDS RES HUM RETROV, V10, P1479, DOI 10.1089/aid.1994.10.1479
   NAJERA I, 1995, J VIROL, V69, P23
   Nakamoto S, 2014, WORLD J GASTROENTERO, V20, P2902, DOI 10.3748/wjg.v20.i11.2902
   Niepmann M, 2009, BBA-GENE REGUL MECH, V1789, P529, DOI 10.1016/j.bbagrm.2009.05.002
   Nijhuis M, 1999, AIDS, V13, P2349, DOI 10.1097/00002030-199912030-00006
   NOVELLA IS, 1995, P NATL ACAD SCI USA, V92, P5841, DOI 10.1073/pnas.92.13.5841
   Ojosnegros S, 2011, PLOS GENET, V7, P0, DOI 10.1371/journal.pgen.1001344
   Ortega-Prieto AM, 2013, PLOS ONE, V8, P0, DOI 10.1371/journal.pone.0071039
   Pariente N, 2001, J VIROL, V75, P9723, DOI 10.1128/JVI.75.20.9723-9730.2001
   Pawlotsky JM, 2014, ANTIVIR RES, V105, P22, DOI 10.1016/j.antiviral.2014.02.008
   Perales C, 2007, J MOL BIOL, V369, P985, DOI 10.1016/j.jmb.2007.03.074
   Perales C, 2014, CURR OPIN VIROL, V8, P38, DOI 10.1016/j.coviro.2014.05.003
   Perales C, 2013, J VIROL, V87, P7593, DOI 10.1128/JVI.02824-12
   Perales C, 2011, J MOL BIOL, V407, P60, DOI 10.1016/j.jmb.2011.01.026
   Pfeiffer JK, 2005, PLOS PATHOG, V1, P102, DOI 10.1371/journal.ppat.0010011
   Puyang XL, 2010, ANTIMICROB AGENTS CH, V54, P1981, DOI 10.1128/AAC.01236-09
   REED LJ, 1938, AMER JOUR HYG, V27, P493
   Ribeiro RM, 2000, P NATL ACAD SCI USA, V97, P7681, DOI 10.1073/pnas.97.14.7681
   Robida JM, 2007, J VIROL, V81, P5829, DOI 10.1128/JVI.02524-06
   Pulido MR, 2007, VIROLOGY, V364, P466, DOI 10.1016/j.virol.2007.03.013
   Rozen-Gagnon K, 2014, PLOS PATHOG, V10, P0, DOI 10.1371/journal.ppat.1003877
   Sánchez G, 2003, VIROLOGY, V315, P34, DOI 10.1016/S0042-6822(03)00483-5
   Sierra S, 2000, J VIROL, V74, P8316, DOI 10.1128/JVI.74.18.8316-8323.2000
   Simen BB, 2009, J INFECT DIS, V199, P693, DOI 10.1086/596736
   Stumper R, 2005, J VIROL, V79, P2689, DOI 10.1128/JVI.79.5.2689-2699.2005
   Suzuki F, 2007, J CLIN VIROL, V39, P149, DOI 10.1016/j.jcv.2007.03.004
   Tapia N, 2005, VIROLOGY, V338, P1, DOI 10.1016/j.virol.2005.05.008
   Terenin IM, 2008, NAT STRUCT MOL BIOL, V15, P836, DOI 10.1038/nsmb.1445
   Toni TA, 2009, ANTIMICROB AGENTS CH, V53, P1670, DOI 10.1128/AAC.01494-08
   Tsibris AMN, 2009, PLOS ONE, V4, P0, DOI 10.1371/journal.pone.0005683
   Uchida N, 2002, J BIOL CHEM, V277, P50286, DOI 10.1074/jbc.M203029200
   Vandamme AM, 2000, METH MOLEC MED, V24, P223, DOI 10.1385/1-59259-245-7:223
   Verbinnen T, 2010, J VIROL, V84, P11124, DOI 10.1128/JVI.01217-10
   Vignuzzi M, 2006, NATURE, V439, P344, DOI 10.1038/nature04388
   Wakita T, 2005, NAT MED, V11, P791, DOI 10.1038/nm1268
   Walsh D, 2011, NAT REV MICROBIOL, V9, P860, DOI 10.1038/nrmicro2655
   Wang CF, 2013, ANTIMICROB AGENTS CH, V57, P2054, DOI 10.1128/AAC.02494-12
   Welsch C, 2012, CURR OPIN VIROL, V2, P651, DOI 10.1016/j.coviro.2012.08.008
   Zeuzem S, 2014, NEW ENGL J MED, V370, P1993, DOI 10.1056/NEJMoa1316145
   Zhong J, 2005, P NATL ACAD SCI USA, V102, P9294, DOI 10.1073/pnas.0503596102
NR 98
TC 59
Z9 59
U1 0
U2 12
PU AMER SOC MICROBIOLOGY
PI WASHINGTON
PA 1752 N ST NW, WASHINGTON, DC 20036-2904 USA
SN 0022-538X
EI 1098-5514
J9 J VIROL
JI J. Virol.
PD OCT 15
PY 2014
VL 88
IS 20
BP 12098
EP 12111
DI 10.1128/JVI.01860-14
PG 14
WC Virology
SC Virology
GA AQ3JH
UT WOS:000342688000042
PM 25122776
DA 2024-01-16
ER

PT J
AU Mosha, F
   Ledwaba, J
   Ndugulile, F
   Ng'ang'a, Z
   Nsubuga, P
   Morris, L
   Kasubi, M
   Swai, A
   Vercauteren, J
   Vandamme, AM
AF Mosha, Fausta
   Ledwaba, Johanna
   Ndugulile, Faustine
   Ng'ang'a, Zipora
   Nsubuga, Peter
   Morris, Lynn
   Kasubi, Mabula
   Swai, Andrew
   Vercauteren, Jurgen
   Vandamme, Anne-Mieke
TI Clinical and virological response to antiretroviral drugs among HIV patients on first-line treatment in Dar-es-Salaam, Tanzania
SO JOURNAL OF INFECTION IN DEVELOPING COUNTRIES
LA English
DT Article
DE antiretroviral drug resistance; Muhimbili hospital; Tanzania
ID therapy; susceptibility; uganda; adults
AB Introduction: In Tanzania, the follow-up on antiretroviral therapy (ART) response is based on clinical outcomes. We investigated virological response and ARV resistance mutations in relation to clinical response in ARV-treated patients. Methodology: A cross-sectional study of a cohort of 150 patients taking first-line ART in Dar-es-Salaam was conducted. Data were collected using standardized questionnaires and patients' blood samples. HIV viral load testing and genotyping was performed on all viremic samples. Statistical analyses compared clinical responders and non-responders. Results: The median time on ART was 20 months; 71 (47%) patients were ART clinical responders. Clinical non-responders were more likely to have started ART with advanced disease with significantly lower median percentage weight gain (6% versus 20%) with respect to pre-treatment levels. Sixty-one (86%) and 64 (81%) of clinical responders and non-responders, respectively, had undetectable viral loads. Genotyping was successful in 24 (96%) virologically failing patients, among whom 83% had resistance mutations; 67% had dual nucleoside reverse transcriptase inhibitor (NRTI)/non-NRTI (NNRTI) resistance mutations. Seventeen (71%) and 19 (79%) patients had NRTI and NNRTI resistance mutations, respectively, which were related to the ART in use, with no difference between clinical responders and non-responders. The most prevalent subtypes were A and C, found in 9 (38%) and 7 (29%) patients, respectively. Conclusions: The observed virological response was high and did not correlate with clinical response. The prevalence of ARV resistance mutations was high in viraemic patients and was related to the ARV prescribed. We recommend use of viral load monitoring during ART in Tanzania.
C1 [Mosha, Fausta; Ndugulile, Faustine] Minist Hlth & Social Welf, Dar Es Salaam, Tanzania.
   [Mosha, Fausta; Vercauteren, Jurgen; Vandamme, Anne-Mieke] Univ Leuven, Rega Inst Med Res, Dept Microbiol & Immunol, Leuven, Belgium.
   [Ledwaba, Johanna; Morris, Lynn] NICD, Johannesburg, South Africa.
   [Ng'ang'a, Zipora] Jomo Kenyatta Univ Agr & Technol, Nairobi, Kenya.
   [Nsubuga, Peter] Global Publ Hlth Solut, Atlanta, GA USA.
   [Kasubi, Mabula; Swai, Andrew] Muhimbili Natl Hosp, Dar Es Salaam, Tanzania.
   [Vandamme, Anne-Mieke] Univ Nova Lisboa, Ctr Malaria & Outras Doencas Tropicais, P-1200 Lisbon, Portugal.
   [Vandamme, Anne-Mieke] Univ Nova Lisboa, Unidade Microbiol, Inst Higiene & Med Trop, P-1200 Lisbon, Portugal.
C3 KU Leuven; National Institute for Communicable Diseases (NICD); Jomo Kenyatta University of Agriculture & Technology; Universidade Nova de Lisboa; Universidade Nova de Lisboa; Institute of Hygiene & Tropical Medicine - UNL
RP Mosha, F (通讯作者)，Minist Hlth & Social Welf, Samora Ave,Box 9083, Dar Es Salaam, Tanzania.
EM fausta_mosha@yahoo.com
FU Centre for Disease Control and Prevention (CDC) through FELTP; Seventh Framework Programme under the project Collaborative HIV and Anti-HIV Drug Resistance Network (CHAIN) [223131]; FWO [G.0611.09]; Interuniversity Attraction Poles Programme, Belgian State, Belgian Science Policy [IAP-VI P6/41]
CR Adjé C, 2001, J ACQ IMMUN DEF SYND, V26, P501, DOI 10.1097/00126334-200104150-00018
   Ahoua L, 2009, BMC INFECT DIS, V9, P0, DOI 10.1186/1471-2334-9-81
   American Public Health Association, 2004, ADHERENCE TO HIV TRE, V0, P0
   BARLOW KL, 1995, J VIROL METHODS, V52, P65, DOI 10.1016/0166-0934(94)00139-8
   de Oliveira T, 2005, BIOINFORMATICS, V21, P3797, DOI 10.1093/bioinformatics/bti607
   Egger M, 2002, LANCET, V360, P119, DOI 10.1016/S0140-6736(02)09411-4
   Holguín A, 2004, J CLIN VIROL, V31, P215, DOI 10.1016/j.jcv.2004.03.015
   Mermin J, 2011, BRIT MED J, V343, P0, DOI 10.1136/bmj.d6792
   Ministry of Health and Social Welfare Tanzania, 2005, NATIONAL GUIDELINES, V0, P0
   Misgena DK, 2011, ETHIOP J HEALTH DEV, V25, P61
   Mosha F, 2011, AIDS RES HUM RETROV, V27, P377, DOI 10.1089/aid.2010.0113
   National Bureau of Statistics, 2013, TANZANIA HIV AIDS AN, V0, P0
   National Bureau of Statistics (NBS) Tanzania, 2012, POPULATION AND HOUSI, V0, P0
   Pillay V, 2008, ANTIVIR THER, V13, P101
   Rawizza HE, 2011, CLIN INFECT DIS, V53, P1283, DOI 10.1093/cid/cir729
   RICHMAN DD, 1990, J ACQ IMMUN DEF SYND, V3, P743
   Ross L, 2001, AIDS RES HUM RETROV, V17, P1107, DOI 10.1089/088922201316912718
   Stanford University, 1998, HIV DRUG RESISTANCE, V0, P0
   WHO, 2011, GLOBAL HIV AIDS RESP, V0, P0
   World Health Organization, 2006, DISEASE STAGING SYST, V0, P0
   World Health Organization, 2010, HIV DRUG RESISTANCE, V0, P0
NR 21
TC 8
Z9 8
U1 0
U2 3
PU J INFECTION DEVELOPING COUNTRIES
PI TRAMANIGLIO
PA JIDC CENT OFF PORTO CONTE RICERCHE RES CTR, S P 55, PORTO CONTE CAPO CACCIA KM 8.400 LOC, TRAMANIGLIO, 07041, ITALY
SN 1972-2680
EI 
J9 J INFECT DEV COUNTR
JI J. Infect. Dev. Ctries.
PD JUL 15
PY 2014
VL 8
IS 7
BP 845
EP 852
DI 10.3855/jidc.3879
PG 8
WC Infectious Diseases
SC Infectious Diseases
GA AR7XR
UT WOS:000343790800007
PM 25022294
DA 2024-01-16
ER

PT J
AU Parczewski, M
   Urbanska, A
   Grzeszczuk, A
   Maciejewska, K
   Witak-Jedra, M
   Leszczyszyn-Pynka, M
AF Parczewski, Milosz
   Urbanska, Anna
   Grzeszczuk, Anna
   Maciejewska, Katarzyna
   Witak-Jedra, Magdalena
   Leszczyszyn-Pynka, Magdalena
TI Phylogeographic analysis on the travel-related introduction of HIV-1 non-B subtypes to Northern Poland
SO INFECTION GENETICS AND EVOLUTION
LA English
DT Article
DE Travelers; Phylogeography; HIV-1 non-B variants; Phylogenetics; Molecular surveillance
ID drug-resistance mutations; molecular epidemiology; recombinant strains; type-1 epidemic; st-petersburg; infection; naive; surveillance; prevalence; diversity
AB Phylodynamic, sequence data based reconstructions for the surveillance of the geographic spatial spread are a powerful tool in molecular epidemiology. In this study region of origin for the set of 57 partial pot sequences derived from the patients the history of travel-related HIV transmission was analyzed using phylogeographic approach. Maximum likelihood trees based on the sets of country-annotated reference sequences were inferred for identified non-B variants. Region of sequence import was assigned using on the highest approximate likelihood ratios. Import of the A1 clades was traced to the Eastern Europe and associated with immigration from this region. Subtype C infections clustered most frequently with sequences of the South African origin while majority of subtype Ds were similar to the European clades. Subtype G sequences clustered with Portuguese lineage, CRF01_AE with Eastern or South-Eastern Asian. Eastern European, Middle African or Western African lineage was assigned for the CFR02_AG. Rare circulating recombinants originated either from Central Africa (CRF11_cpx - Democratic Republic of Congo, CRF13_cpx - Central African Republic, CRF37_cpx - Cameroon) or South America (CRF28_BF and CRF46_BF - Brazil). Import of the HIV-1 non-B variants, including recombinant forms previously rarely found in Poland and Europe is frequent among travelers. Observed founder events result in the heterosexually-driven introduction of the novel HIV-1 variants into the population. (C) 2014 Elsevier B.V. All rights reserved.
C1 [Parczewski, Milosz; Urbanska, Anna; Maciejewska, Katarzyna; Witak-Jedra, Magdalena; Leszczyszyn-Pynka, Magdalena] Pomeranian Med Univ, Dept Infect Dis & Hepatol, PL-71455 Szczecin, Poland.
   [Grzeszczuk, Anna] Med Univ Bialystok, Dept Infect Dis & Hepatol, Bialystok, Poland.
C3 Pomeranian Medical University; Medical University of Bialystok
RP Parczewski, M (通讯作者)，Pomeranian Med Univ, Dept Infect Dis & Hepatol, Arkonska 4, PL-71455 Szczecin, Poland.
EM mparczewski@yahoo.co.uk
FU IUVENTUS PLUS [IP2011 040071]
CR Aggarwal I, 2006, JAIDS-J ACQ IMM DEF, V41, P201, DOI 10.1097/01.qai.0000179430.34660.11
   Anisimova M, 2006, SYST BIOL, V55, P539, DOI 10.1080/10635150600755453
   [Anonymous], 2012, HIV SEQUENCE DATABAS, V0, P0
   Baeten JM, 2007, J INFECT DIS, V195, P1177, DOI 10.1086/512682
   Barlow KL, 2001, AIDS RES HUM RETROV, V17, P467, DOI 10.1089/088922201750102607
   Bello G, 2012, PLOS ONE, V7, P0, DOI 10.1371/journal.pone.0035649
   Bennett DE, 2009, PLOS ONE, V4, P0, DOI 10.1371/journal.pone.0004724
   Brett-Major DM, 2012, MIL MED, V177, P1328, DOI 10.7205/MILMED-D-12-00299
   Buonaguro Luigi, 2008, INFECT AGENT CANCER, V3, P13, DOI 10.1186/1750-9378-3-13
   Camacho R, 2006, ANTIRETROVIRAL RESIS, V0, P0
   Chaix ML, 2003, AIDS, V17, P2635, DOI 10.1097/00002030-200312050-00011
   de Sousa JD, 2012, VIRUSES-BASEL, V4, P1950, DOI 10.3390/v4101950
   Djoko CF, 2011, AIDS RES HUM RETROV, V27, P323, DOI 10.1089/aid.2010.0201
   Ferreira AS, 2011, J MED VIROL, V83, P1301, DOI 10.1002/jmv.22128
   Fihel A, 2012, CENTRAL E EUROPEAN M, V0, P0
   Fourati S, 2012, AIDS, V26, P1619, DOI 10.1097/QAD.0b013e3283560703
   González-Alba JM, 2011, J VIROL, V85, P10755, DOI 10.1128/JVI.00454-11
   Guindon S, 2010, SYST BIOL, V59, P307, DOI 10.1093/sysbio/syq010
   Hemelaar J, 2011, AIDS, V25, P679, DOI 10.1097/QAD.0b013e328342ff93
   Holguín A, 2008, CURR HIV RES, V6, P327, DOI 10.2174/157016208785132455
   Holmes EC, 2004, MOL ECOL, V13, P745, DOI 10.1046/j.1365-294X.2003.02051.x
   Húe S, 2005, P NATL ACAD SCI USA, V102, P4425, DOI 10.1073/pnas.0407534102
   Hughes GJ, 2009, PLOS PATHOG, V5, P0, DOI 10.1371/journal.ppat.1000590
   Katzenstein D, 2006, J INFECT DIS, V194, PS45, DOI 10.1086/505353
   Kousiappa I, 2011, AIDS RES HUM RETROV, V27, P1183, DOI 10.1089/aid.2011.0060
   Lamers SL, 2011, PLOS ONE, V6, P0, DOI 10.1371/journal.pone.0016659
   Larkin MA, 2007, BIOINFORMATICS, V23, P2947, DOI 10.1093/bioinformatics/btm404
   Lasky M, 1997, AIDS, V11, P43, DOI 10.1097/00002030-199701000-00007
   Lazouskaya NV, 2005, AIDS RES HUM RETROV, V21, P830, DOI 10.1089/aid.2005.21.830
   Liitsola K, 1998, AIDS, V12, P1907, DOI 10.1097/00002030-199814000-00023
   Liu TF, 2006, CLIN INFECT DIS, V42, P1608, DOI 10.1086/503914
   Lole KS, 1999, J VIROL, V73, P152, DOI 10.1128/JVI.73.1.152-160.1999
   Los Alamos National Laboratory. Theoretical Biology and Biophysics Group T-10, 2012, HIV SEQ COMP THEOR B, V0, P0
   Lukashov VV, 1999, AIDS RES HUM RETROV, V15, P1577, DOI 10.1089/088922299309874
   Lutalo T, 2007, AIDS, V21, PS15, DOI 10.1097/01.aids.0000299406.44775.de
   Niedzwiedzka-Stadnik Marta, 2012, PRZEGL EPIDEMIOL, V66, P315
   Novitsky VA, 1998, AIDS RES HUM RETROV, V14, P1079, DOI 10.1089/aid.1998.14.1079
   Office of Central Statistics Poland, 2012, DEM YB POL 2012, V0, P0
   Office of Central Statistics Poland, 2012, INF SIZ DIR POL EM Y, V0, P0
   Parczewski M, 2012, PLOS ONE, V7, P0, DOI 10.1371/journal.pone.0031674
   Parczewski M, 2010, J MED VIROL, V82, P1306, DOI 10.1002/jmv.21797
   PATRASCU IV, 1993, AIDS RES HUM RETROV, V9, P99, DOI 10.1089/aid.1993.9.99
   Pillay V, 2008, ANTIVIR THER, V13, P101
   Ramirez-Piedad MK, 2009, J MED VIROL, V81, P573, DOI 10.1002/jmv.21433
   Reigadas S, 2013, J ANTIMICROB CHEMOTH, V68, P969, DOI 10.1093/jac/dks474
   Rosinska M, 2011, CENT EUR J PUBL HEAL, V19, P123, DOI 10.21101/cejph.a3627
   Roudinskii NI, 2004, J VIROL, V78, P11276, DOI 10.1128/JVI.78.20.11276-11287.2004
   Salemi M, 2008, PLOS ONE, V3, P0, DOI 10.1371/journal.pone.0001390
   Scott PT, 2012, AIDS RES HUM RETROV, V28, P1308, DOI 10.1089/aid.2011.0363
   Shafer RW, 2007, AIDS, V21, P215, DOI 10.1097/QAD.0b013e328011e691
   Smolen-Dzirba J, 2012, J MED VIROL, V84, P1857, DOI 10.1002/jmv.23395
   Taylor BS, 2008, NEW ENGL J MED, V358, P1590, DOI 10.1056/NEJMra0706737
   Thomson MM, 2009, JAIDS-J ACQ IMM DEF, V51, P332, DOI 10.1097/QAI.0b013e31819c1757
   Thomson MM, 2001, CLIN INFECT DIS, V32, P1732, DOI 10.1086/320764
   Vachot L, 2004, AIDS RES HUM RETROV, V20, P687, DOI 10.1089/0889222041524607
   Vercauteren J, 2008, AIDS RES HUM RETROV, V24, P355, DOI 10.1089/aid.2007.0212
   Vercauteren J, 2009, J INFECT DIS, V200, P1503, DOI 10.1086/644505
   Worobey M, 2008, NATURE, V455, P661, DOI 10.1038/nature07390
   Yebra G, 2012, J CLIN MICROBIOL, V50, P407, DOI 10.1128/JCM.05798-11
   Yerly S, 2004, AIDS, V18, P1413, DOI 10.1097/01.aids.0000131330.28762.0c
   Zetterberg V, 2004, AIDS RES HUM RETROV, V20, P1148, DOI 10.1089/aid.2004.20.1148
NR 61
TC 6
Z9 6
U1 0
U2 16
PU ELSEVIER
PI AMSTERDAM
PA RADARWEG 29, 1043 NX AMSTERDAM, NETHERLANDS
SN 1567-1348
EI 1567-7257
J9 INFECT GENET EVOL
JI Infect. Genet. Evol.
PD OCT 15
PY 2014
VL 27
IS 
BP 121
EP 130
DI 10.1016/j.meegid.2014.07.004
PG 10
WC Infectious Diseases
SC Infectious Diseases
GA AS0EU
UT WOS:000343951900016
PM 25038296
DA 2024-01-16
ER

PT J
AU Mokhbat, JM
   Melhem, NM
   El-Khatib, Z
   Zalloua, P
AF Mokhbat, Jacques M.
   Melhem, Nada M.
   El-Khatib, Ziad
   Zalloua, Pierre
TI Screening for antiretroviral drug resistance among treatment-naive human immunodeficiency virus type 1-infected individuals in Lebanon
SO JOURNAL OF INFECTION IN DEVELOPING COUNTRIES
LA English
DT Article
DE HIV-1; ART; resistance mutations; NRTIs; NNRTIs; PIs
ID hiv-infected individuals; society-usa panel; hiv-1-infected patients; united-states; mutations; therapy; prevalence; recommendations; epidemiology; surveillance
AB Introduction: Antiretroviral therapy (ART) has been successful at decreasing the morbidity and mortality associated with human immunodeficiency virus type 1 (HIV-1) infection. HIV-1 drug resistance (HIVDR) among ART-naive patients has been documented to compromise the success of initial therapy. This study was conducted to determine the prevalence of HIVDR mutations among newly diagnosed drug-naive HIV-infected individuals in Lebanon. Methodology: Plasma samples from 37 newly diagnosed participants at various stages of HIV-1 infection were used to determine HIV-1 RNA viral load, isolate viral RNA, and amplify DNA by RT-PCR. Purified PCR products were used to perform genotypic resistance tests. Results: The prevalence of resistance mutations to nucleoside reverse transcriptase inhibitors (NRTI), non-nucleoside reverse transcriptase inhibitors (NNRT), and protease inhibitors (PI) were 5.4%, 10.8%, and 8%, respectively. The major mutations detected in the study participants conferred resistance to NRTIs and NNRTIs recommended for HIV-1 treatment. No significant relationship between HIV-1 viral load of participants and the mode of HIV-1 transmission or between the occurrence of HIVDR and the mode of transmission was found. Conclusions: To our knowledge, this is the first study on HIVDR mutations among newly diagnosed HIV-infected persons in Lebanon. The overall prevalence of HIVDR mutations detected in our study was 16%. Our results are important for evaluating the utility of the standard first-line regimens in use, determining the feasibility of HIVDR testing before the initiation of ART, as well as minimizing the emergence and transmission of HIVDR.
C1 [Mokhbat, Jacques M.] Lebanese Amer Univ, Rizk Hosp, Univ Med Ctr, Dept Internal Med, Beirut, Lebanon.
   [Melhem, Nada M.] Lebanese Amer Univ, Ctr Infect Dis Res, Med Lab Sci Program, Fac Hlth Sci, Beirut, Lebanon.
   [El-Khatib, Ziad] Karolinska Inst, Div Global Hlth, Stockholm, Sweden.
   [Zalloua, Pierre] Lebanese Amer Univ, Sch Pharm, Byblos, Lebanon.
   [Zalloua, Pierre] Lebanese Amer Univ, Gilbert & Rose Mary Chagoury Sch Med, Byblos, Lebanon.
C3 Lebanese American University; Lebanese American University; Karolinska Institutet; Lebanese American University; Lebanese American University
RP Mokhbat, JM (通讯作者)，Rizk Hosp, Univ Med Ctr, Beirut, Lebanon.
EM Jacques.mokhbat@gmail.com
FU World Health Organization - Eastern Mediterranean Regional Office (WHO-EMRO)
CR [Anonymous], 2012, GLOBAL REPORT: UNAIDS REPORT ON THE GLOBAL AIDS EPIDEMIC, V0, P0
   Bártolo I, 2009, ANTIMICROB AGENTS CH, V53, P3156, DOI 10.1128/AAC.00110-09
   Bártolo I, 2009, JAIDS-J ACQ IMM DEF, V51, P323, DOI 10.1097/QAI.0b013e3181a24906
   Baxter JD, 2006, J VIROL, V80, P10794, DOI 10.1128/JVI.00712-06
   Bennett DE, 2008, ANTIVIR THER, V13, P1
   Bennett DE, 2009, PLOS ONE, V4, P0, DOI 10.1371/journal.pone.0004724
   Bouzeghoub S, 2008, AIDS RES HUM RETROV, V24, P1467, DOI 10.1089/aid.2008.0087
   Broder S, 2010, ANTIVIR RES, V85, P1, DOI 10.1016/j.antiviral.2009.10.002
   El Annaz H, 2011, AIDS RES HUM RETROV, V27, P917, DOI 10.1089/aid.2010.0284
   Gifford RJ, 2009, BIOINFORMATICS, V25, P1197, DOI 10.1093/bioinformatics/btp134
   Grant PM, 2009, CURR OPIN HIV AIDS, V4, P474, DOI 10.1097/COH.0b013e328331c14f
   Hamatake M, 2007, J VIROL METHODS, V142, P113, DOI 10.1016/j.jviromet.2007.01.012
   Hamers RL, 2011, LANCET INFECT DIS, V11, P750, DOI 10.1016/S1473-3099(11)70149-9
   Hamers RL, 2010, JAIDS-J ACQ IMM DEF, V55, P95, DOI 10.1097/QAI.0b013e3181e544e0
   Hirsch MS, 2008, CLIN INFECT DIS, V47, P266, DOI 10.1086/589297
   Imaz A, 2013, ANTIVIR THER, V18, P125, DOI 10.3851/IMP2249
   Johnson JA, 2008, PLOS MED, V5, P1112, DOI 10.1371/journal.pmed.0050158
   Johnson Victoria A, 2011, TOP ANTIVIR MED, V19, P156
   Kasang C, 2011, PLOS ONE, V6, P0, DOI 10.1371/journal.pone.0023091
   KASLOW RA, 1987, AM J EPIDEMIOL, V126, P310, DOI 10.1093/aje/126.2.310
   Lima VD, 2007, AIDS, V21, P685, DOI 10.1097/QAD.0b013e32802ef30c
   Little SJ, 2008, J VIROL, V82, P5510, DOI 10.1128/JVI.02579-07
   Liu TF, 2006, CLIN INFECT DIS, V42, P1608, DOI 10.1086/503914
   Mackie N, 2004, J VIROL METHODS, V119, P73, DOI 10.1016/j.jviromet.2004.02.015
   Manasa J, 2012, AIDS RES HUM RETROV, V28, P558, DOI 10.1089/aid.2011.0284
   Masquelier BND, 2005, JAIDS-J ACQ IMM DEF, V40, P505, DOI 10.1097/01.qai.0000186361.42834.61
   Metzner KJ, 2009, CLIN INFECT DIS, V48, P239, DOI 10.1086/595703
   Nwobegahay JM, 2011, J HEALTH POPUL NUTR, V29, P303, DOI 10.3329/jhpn.v29i4.8444
   Paredes R, 2010, ANTIVIR RES, V85, P245, DOI 10.1016/j.antiviral.2009.09.015
   Paredes R, 2010, J INFECT DIS, V201, P662, DOI 10.1086/650543
   Poveda E, 2007, J ANTIMICROB CHEMOTH, V60, P885, DOI 10.1093/jac/dkm276
   Price MA, 2011, AIDS RES HUM RETROV, V27, P5, DOI 10.1089/aid.2010.0030
   Ross L, 2007, HIV CLIN TRIALS, V8, P1, DOI 10.1310/hct0801-1
   Shafer RW, 2008, AIDS REV, V10, P67
   Simen BB, 2009, J INFECT DIS, V199, P693, DOI 10.1086/596736
   Steingrover R, 2008, AIDS, V22, P1583, DOI 10.1097/QAD.0b013e328305bd77
   Temereanca A, 2011, J MED LIFE, V4, P151
   Thompson MA, 2010, JAMA-J AM MED ASSOC, V304, P321, DOI 10.1001/jama.2010.1004
   UNAIDS, 2012, COUNTR PROGR REP LEB, V0, P0
   Walensky RP, 2006, J INFECT DIS, V194, P11, DOI 10.1086/505147
   Weinstock HS, 2004, J INFECT DIS, V189, P2174, DOI 10.1086/420789
   WHO, 2010, ANTIRETROVIRAL THERAPY FOR HIV INFECTION IN ADULTS AND ADOLESCENTS: RECOMMENDATIONS FOR A PUBLIC HEALTH APPROACH, V0, P0
   Wittkop L, 2011, LANCET INFECT DIS, V11, P363, DOI 10.1016/S1473-3099(11)70032-9
   Yerly S, 2007, AIDS, V21, P2223, DOI 10.1097/QAD.0b013e3282f0b685
NR 45
TC 3
Z9 3
U1 0
U2 1
PU J INFECTION DEVELOPING COUNTRIES
PI TRAMANIGLIO
PA JIDC CENT OFF PORTO CONTE RICERCHE RES CTR, S P 55, PORTO CONTE CAPO CACCIA KM 8.400 LOC, TRAMANIGLIO, 07041, ITALY
SN 1972-2680
EI 
J9 J INFECT DEV COUNTR
JI J. Infect. Dev. Ctries.
PD MAR 15
PY 2014
VL 8
IS 3
BP 339
EP 348
DI 10.3855/jidc.3593
PG 10
WC Infectious Diseases
SC Infectious Diseases
GA AM5UP
UT WOS:000339926700014
PM 24619266
DA 2024-01-16
ER

PT J
AU Falasca, F
   Temperoni, C
   Mazzuti, L
   Lo Presti, A
   Ciccozzi, M
   Di Filippo, E
   Iaiani, G
   Taliani, G
   Turriziani, O
AF Falasca, Francesca
   Temperoni, Chiara
   Mazzuti, Laura
   Lo Presti, Alessandra
   Ciccozzi, Massimo
   Di Filippo, Elisa
   Iaiani, Giancarlo
   Taliani, Gloria
   Turriziani, Ombretta
TI Genetic analyses of HIV-1 <i>pol</i> sequences from Zimbabwean patients
SO NEW MICROBIOLOGICA
LA English
DT Article
DE Pal sequence; Drug resistance; Phylogeny; Zimbabwe
ID subtype-c; protease gene; blood spots; polymorphisms; diversity; africa; type-1
AB This study analysed the sequence of HIV-1 pol gene derived from Zimbabwean infected patients. Sequence analysis, performed on 8 samples, revealed that sequences were classified as subtype C (n=5), subtype B (n=2) and CRF01_AE (n=1). Two patients, treated with a therapeutic regimen containing NRTI/NNRTI, harboured drug resistance mutations in HIV-1 DNA. Phylogenetic analysis performed on subtype C sequences showed that our strains were aggregated in different clusters depending on the country of origin.
C1 [Falasca, Francesca; Mazzuti, Laura; Turriziani, Ombretta] Univ Roma La Sapienza, Dept Mol Med, I-00185 Rome, Italy.
   [Temperoni, Chiara; Di Filippo, Elisa; Iaiani, Giancarlo; Taliani, Gloria] Univ Roma La Sapienza, Dept Clin Med, I-00185 Rome, Italy.
   [Lo Presti, Alessandra; Ciccozzi, Massimo] Natl Inst Hlth, Dept Infect Parasit & Immunomediated Dis, Rome, Italy.
   [Ciccozzi, Massimo] Univ Campus Bio Med, Rome, Italy.
C3 Sapienza University Rome; Sapienza University Rome; Istituto Superiore di Sanita (ISS); University Campus Bio-Medico - Rome Italy
RP Turriziani, O (通讯作者)，Univ Roma La Sapienza, Dept Mol Med, Viale Univ 32, I-00185 Rome, Italy.
EM ombretta.turriziani@uniroma1.it
FU 'Sapienza' University
CR Bertagnolio S, 2007, ANTIVIR THER, V12, P107
   Bessong PO, 2008, TROP MED INT HEALTH, V13, P144, DOI 10.1111/j.1365-3156.2007.01984.x
   Bredell H, 2007, AIDS RES HUM RETROV, V23, P477, DOI 10.1089/aid.2006.0232
   CICCOZZI M, 2011, AIDS RES HUM RETROV, V27, P921
   Ciccozzi M, 2012, NEW MICROBIOL, V35, P377
   FAJARDO E, 2014, J CLIN MICROBIOL, V0, P0
   Gibellini D, 2012, METHODS MOL BIOL, V903, P21, DOI 10.1007/978-1-61779-937-2_2
   Grossman Z, 2004, AIDS, V18, P909, DOI 10.1097/00002030-200404090-00008
   Holguín A, 2002, AIDS, V16, P1163, DOI 10.1097/00002030-200205240-00010
   Lihana RW, 2012, AIDS REV, V14, P83
   Papa A, 2003, AIDS, V17, P1858, DOI 10.1097/00002030-200308150-00019
   SEU L, 2014, J VIROL METHODS, V22, P0
   Smit PW, 2014, PLOS ONE, V9, P0, DOI 10.1371/journal.pone.0086461
   Turner D, 2004, ANTIMICROB AGENTS CH, V48, P2993, DOI 10.1128/AAC.48.8.2993-2998.2004
   Turriziani O, 2008, AIDS RES HUM RETROV, V24, P781, DOI 10.1089/aid.2007.0213
   van de Vijver DA, 2006, JAIDS-J ACQ IMM DEF, V41, P352, DOI 10.1097/01.qai.0000209899.05126.e4
   Yapo V, 2013, J VIROL METHODS, V193, P439, DOI 10.1016/j.jviromet.2013.07.011
NR 18
TC 1
Z9 1
U1 0
U2 1
PU EDIZIONI INT SRL
PI PAVIA
PA DIV EDIMES, EDIZIONI MEDICO SCIENTIFICHE PAVIA, VIA RIVIERA, PAVIA, 39-27100, ITALY
SN 1121-7138
EI 
J9 NEW MICROBIOL
JI New Microbiol.
PD JUL 15
PY 2014
VL 37
IS 3
BP 377
EP 381
DI 
PG 5
WC Microbiology
SC Microbiology
GA AN4RW
UT WOS:000340577200013
PM 25180853
DA 2024-01-16
ER

PT J
AU Gibson, RM
   Schmotzer, CL
   Quiñones-Mateu, ME
AF Gibson, Richard M.
   Schmotzer, Christine L.
   Quinones-Mateu, Miguel E.
TI Next-Generation Sequencing to Help Monitor Patients Infected with HIV: Ready for Clinical Use?
SO CURRENT INFECTIOUS DISEASE REPORTS
LA English
DT Article
DE Human immunodeficiency virus (HIV); Next-generation sequencing (NGS); Drug resistance; Coreceptor tropism; Minority variants
ID immunodeficiency-virus type-1; drug-resistance mutations; treatment-naive patients; reverse-transcriptase; coreceptor usage; phenotypic resistance; integrase inhibitors; genotyping system; subtype-c; tropism
AB Given the extreme variability of the human immunodeficiency virus (HIV) and its ability to replicate as complex viral populations, HIV variants with reduced susceptibility to antiretroviral drugs or with specific coreceptor tropism (CCR5 and/or CXCR4) may be present as minority members of the viral quasispecies. The sensitivity of current HIV genotypic or phenotypic assays is limited, and thus, these tests usually fail to detect low-abundance viral variants. Next-generation (deep) sequencing (NGS) produces an enormous amount of information that allows the detection of minority HIV variants at levels unimaginable using standard Sanger sequencing. NGS technologies continue to evolve, opening new and more affordable opportunities to implement this methodology in clinical laboratories, and HIV is not an exception. The ample use of a battery of more effective antiretroviral drugs, together with careful patient monitoring based on HIV resistance testing, has resulted in HIV-infected patients whose disease is usually well-controlled. The vast majority of adherent patients without detectable resistance become virologically suppressed; however, a subset of these patients with undetectable resistance by standard methods may fail antiretroviral therapy, perhaps due to the presence of minority HIV-resistant variants. Novel NGS-based HIV assays with increased sensitivity for identifying low-level drug resistance and/or coreceptor tropism may play an important role in the success of antiretroviral treatments.
C1 [Gibson, Richard M.; Schmotzer, Christine L.; Quinones-Mateu, Miguel E.] Univ Hosp, Case Med Ctr, Translat Lab, Cleveland, OH USA.
   [Schmotzer, Christine L.; Quinones-Mateu, Miguel E.] Case Western Reserve Univ, Dept Pathol, Cleveland, OH 44106 USA.
   [Quinones-Mateu, Miguel E.] Case Western Reserve Univ, Univ Hosp, Case Med Ctr, Dept Pathol, Cleveland, OH 44106 USA.
C3 University Hospitals of Cleveland; Case Western Reserve University; Case Western Reserve University; University Hospitals of Cleveland; Case Western Reserve University
RP Quiñones-Mateu, ME (通讯作者)，Case Western Reserve Univ, Univ Hosp, Case Med Ctr, Dept Pathol, Cleveland, OH 44106 USA.
EM meq@case.edu
CR Abbate I, 2011, AIDS, V25, P611, DOI 10.1097/QAD.0b013e328343489e
   Archer J, 2012, PLOS ONE, V7, P0, DOI 10.1371/journal.pone.0049602
   Archer J, 2010, PLOS COMPUT BIOL, V6, P0, DOI 10.1371/journal.pcbi.1001022
   Archer J, 2009, AIDS, V23, P1209, DOI 10.1097/QAD.0b013e32832b4399
   Armenia D, 2012, J INFECT DIS, V205, P557, DOI 10.1093/infdis/jir821
   Avidor B, 2013, J CLIN MICROBIOL, V51, P880, DOI 10.1128/JCM.02652-12
   Bellecave P, 2013, AIDS RES HUM RETROVI, V0, P0
   Bennett S, 2004, PHARMACOGENOMICS, V5, P433, DOI 10.1517/14622416.5.4.433
   Bunnik EM, 2011, PLOS PATHOG, V7, P0, DOI 10.1371/journal.ppat.1002106
   Cardozo T, 2007, AIDS RES HUM RETROV, V23, P415, DOI 10.1089/aid.2006.0130
   Chang MW, 2013, J VIROL METHODS, V189, P232, DOI 10.1016/j.jviromet.2013.01.019
   Church JD, 2006, J MOL DIAGN, V8, P430, DOI 10.2353/jmoldx.2006.050148
   Codoñer FM, 2011, PLOS ONE, V6, P0, DOI 10.1371/journal.pone.0019461
   Cunningham S, 2001, J CLIN MICROBIOL, V39, P1254, DOI 10.1128/JCM.39.4.1254-1257.2001
   DAquila RT, 2011, AIDS RES HUM RETROV, V27, P201, DOI 10.1089/aid.2010.0077
   Deng HK, 1996, NATURE, V381, P661, DOI 10.1038/381661a0
   Dorr P, 2005, ANTIMICROB AGENTS CH, V49, P4721, DOI 10.1128/AAC.49.11.4721-4732.2005
   Dragic T, 1996, NATURE, V381, P667, DOI 10.1038/381667a0
   Dudley DM, 2012, PLOS ONE, V7, P0, DOI 10.1371/journal.pone.0036494
   Dunn DT, 2011, CURR OPIN HIV AIDS, V6, P251, DOI 10.1097/COH.0b013e32834732e8
   Eid J, 2009, SCIENCE, V323, P133, DOI 10.1126/science.1162986
   Eriksson N, 2008, PLOS COMPUT BIOL, V4, P0, DOI 10.1371/journal.pcbi.1000074
   Feng Y, 1996, SCIENCE, V272, P872, DOI 10.1126/science.272.5263.872
   Fisher R, 2012, J VIROL, V86, P6231, DOI 10.1128/JVI.06541-11
   Gibson RM, 2013, ANTIVIR THER, V18, P0
   Gonzalez S, 2013, CURR HIV RES, V11, P43
   Gonzalez-Serna A, 2012, ANTIMICROB AGENTS CH, V56, P1202, DOI 10.1128/AAC.05857-11
   Gonzalez-Serna A, 2010, J CLIN MICROBIOL, V48, P4453, DOI 10.1128/JCM.00953-10
   Grant PM, 2009, CURR OPIN HIV AIDS, V4, P474, DOI 10.1097/COH.0b013e328331c14f
   Grant RM, 2003, J CLIN MICROBIOL, V41, P1586, DOI 10.1128/JCM.41.4.1586-1593.2003
   Grund S, 2010, J VIROL METHODS, V166, P106, DOI 10.1016/j.jviromet.2010.03.015
   Gullapalli RR, 2012, CLIN LAB MED, V32, P585, DOI 10.1016/j.cll.2012.07.005
   Halvas EK, 2006, J CLIN MICROBIOL, V44, P2612, DOI 10.1128/JCM.00449-06
   Henn MR, 2012, PLOS PATHOG, V8, P0, DOI 10.1371/journal.ppat.1002529
   Hertogs K, 1998, ANTIMICROB AGENTS CH, V42, P269, DOI 10.1093/jac/42.2.269
   Holland AU, 2004, VIROLOGY, V319, P343, DOI 10.1016/j.virol.2003.11.012
   Howden BP, 2011, PLOS PATHOG, V7, P0, DOI 10.1371/journal.ppat.1002359
   Howorka S, 2001, NAT BIOTECHNOL, V19, P636, DOI 10.1038/90236
   JAPOUR AJ, 1993, ANTIMICROB AGENTS CH, V37, P1095, DOI 10.1128/AAC.37.5.1095
   Jensen MA, 2003, J VIROL, V77, P13376, DOI 10.1128/JVI.77.24.13376-13388.2003
   Kagan RM, 2013, AIDS RES HUM RETROVI, V29, P0
   Kagan RM, 2012, PLOS ONE, V7, P0, DOI 10.1371/journal.pone.0046334
   KELLAM P, 1994, ANTIMICROB AGENTS CH, V38, P23, DOI 10.1128/AAC.38.1.23
   LARDER BA, 1993, NATURE, V365, P671, DOI 10.1038/365671a0
   Lataillade M, 2012, PLOS ONE, V7, P0, DOI 10.1371/journal.pone.0030118
   Lee GQ, 2013, AIDS RES HUM RETROV, V29, P979, DOI 10.1089/aid.2012.0338
   LEITNER T, 1993, BIOTECHNIQUES, V15, P120
   Li JZ, 2013, CLIN INFECT DIS, V56, P1667, DOI 10.1093/cid/cit125
   Li JZ, 2013, J INFECT DIS, V207, P893, DOI 10.1093/infdis/jis925
   Li JZ, 2012, AIDS, V26, P185, DOI 10.1097/QAD.0b013e32834e9d7d
   Li JZ, 2011, JAMA-J AM MED ASSOC, V305, P1327, DOI 10.1001/jama.2011.375
   Liu J, 2011, ANTIMICROB AGENTS CH, V55, P1114, DOI 10.1128/AAC.01492-10
   Liu L, 2012, J BIOMED BIOTECHNOL, V0, P0, DOI DOI 10.1155/2012/251364
   Loman NJ, 2012, NAT BIOTECHNOL, V0, P0
   MacArthur RD, 2009, AIDS REV, V11, P223
   Margulies M, 2005, NATURE, V437, P376, DOI 10.1038/nature03959
   MARX JL, 1989, SCIENCE, V243, P1551, DOI 10.1126/science.2928791
   Messiaen P, 2012, VIROLOGY, V426, P7, DOI 10.1016/j.virol.2012.01.002
   Metzker ML, 2010, NAT REV GENET, V11, P31, DOI 10.1038/nrg2626
   MEYERHANS A, 1989, CELL, V58, P901, DOI 10.1016/0092-8674(89)90942-2
   Mukherjee R, 2011, AIDS, V25, P1951, DOI 10.1097/QAD.0b013e32834b34de
   Nicot F, 2012, J CLIN VIROL, V55, P107, DOI 10.1016/j.jcv.2012.06.018
   Obermeier M, 2012, CURR OPIN HIV AIDS, V7, P470, DOI 10.1097/COH.0b013e328356eaa7
   Paar C, 2008, J CLIN MICROBIOL, V46, P4087, DOI 10.1128/JCM.01246-08
   Paredes R, 2010, ANTIVIR RES, V85, P245, DOI 10.1016/j.antiviral.2009.09.015
   Petropoulos CJ, 2000, ANTIMICROB AGENTS CH, V44, P920, DOI 10.1128/AAC.44.4.920-928.2000
   Poon AFY, 2010, MOL BIOL EVOL, V27, P819, DOI 10.1093/molbev/msp289
   Poveda E, 2006, AIDS, V20, P1359, DOI 10.1097/01.aids.0000233569.74769.69
   Poveda E, 2010, AIDS REV, V12, P135
   Quail MA, 2012, BMC GENOMICS, V13, P0, DOI 10.1186/1471-2164-13-341
   Quan PL, 2013, P NATL ACAD SCI USA, V110, P8194, DOI 10.1073/pnas.1303037110
   Quiñones-Mateu ME, 1998, J VIROL, V72, P9002
   Race E, 1999, AIDS, V13, P2061, DOI 10.1097/00002030-199910220-00008
   Raymond S, 2012, CURR OPIN HIV AIDS, V7, P463, DOI 10.1097/COH.0b013e328356f6d7
   Raymond S, 2011, J ANTIMICROB CHEMOTH, V66, P1972, DOI 10.1093/jac/dkr224
   Raymond S, 2011, AIDS, V25, P1668, DOI 10.1097/QAD.0b013e3283498305
   Raymond S, 2010, J CLIN VIROL, V47, P126, DOI 10.1016/j.jcv.2009.11.018
   Redd AD, 2013, LANCET INFECT DIS, V13, P622, DOI 10.1016/S1473-3099(13)70066-5
   Reeves JDCE, 2009, REV ANAL CLIN STUD J, V3, P94
   Rose JD, 2009, CURR OPIN HIV AIDS, V4, P136, DOI 10.1097/COH.0b013e328322f973
   Rosen O, 2006, P NATL ACAD SCI USA, V103, P13950, DOI 10.1073/pnas.0606312103
   Rothberg JM, 2011, NATURE, V475, P348, DOI 10.1038/nature10242
   Rozera G, 2009, AIDS, V23, P2541, DOI 10.1097/QAD.0b013e32832fd2e1
   Saliou A, 2011, ANTIMICROB AGENTS CH, V55, P2831, DOI 10.1128/AAC.00091-11
   Scally A, 2012, NATURE, V483, P169, DOI 10.1038/nature10842
   Shafer RW, 2006, J INFECT DIS, V194, PS51, DOI 10.1086/505356
   Shao W, 2013, RETROVIROLOGY, V10, P0, DOI 10.1186/1742-4690-10-18
   Simen BB, 2009, J INFECT DIS, V199, P693, DOI 10.1086/596736
   Sing T, 2007, ANTIVIR THER, V12, P1097
   Stekler JD, 2011, PLOS ONE, V6, P0, DOI 10.1371/journal.pone.0028952
   Stelzl E, 2011, J VIROL METHODS, V178, P94, DOI 10.1016/j.jviromet.2011.08.020
   Swenson LC, 2012, CURR OPIN HIV AIDS, V7, P478, DOI 10.1097/COH.0b013e328356e9da
   Swenson LC, 2011, CLIN INFECT DIS, V53, P732, DOI 10.1093/cid/cir493
   Swenson LC, 2011, J INFECT DIS, V203, P237, DOI 10.1093/infdis/jiq030
   Swenson LC, 2010, JAIDS-J ACQ IMM DEF, V54, P506, DOI 10.1097/QAI.0b013e3181d0558f
   Trouplin V, 2001, J VIROL, V75, P251, DOI 10.1128/JVI.75.1.251-259.2001
   Van Houtte M, 2009, J MED VIROL, V81, P1702, DOI 10.1002/jmv.21585
   Vandenbroucke I, 2010, AIDS RES THER, V7, P0, DOI 10.1186/1742-6405-7-4
   Wang CL, 2007, GENOME RES, V17, P1195, DOI 10.1101/gr.6468307
   Weber J, 2006, AIDS REV, V8, P60
   Weber J, 2013, J CLIN MICROBIOL, V51, P1517, DOI 10.1128/JCM.00092-13
   Weber J, 2011, ANTIMICROB AGENTS CH, V55, P3729, DOI 10.1128/AAC.00396-11
   Whitcomb JM, 2007, ANTIMICROB AGENTS CH, V51, P566, DOI 10.1128/AAC.00853-06
   Willerth SM, 2010, PLOS ONE, V5, P0, DOI 10.1371/journal.pone.0013564
   Wong LJC, 2013, NEUROTHERAPEUTICS, V10, P262, DOI 10.1007/s13311-012-0170-5
   Wu XL, 2011, SCIENCE, V333, P1593, DOI 10.1126/science.1207532
   Zolopa AR, 2010, ANTIVIR RES, V85, P241, DOI 10.1016/j.antiviral.2009.10.018
NR 107
TC 24
Z9 25
U1 0
U2 8
PU SPRINGER
PI NEW YORK
PA 233 SPRING ST, NEW YORK, NY 10013 USA
SN 1523-3847
EI 1534-3146
J9 CURR INFECT DIS REP
JI Curr. Infect. Dis. Rep.
PD APR 15
PY 2014
VL 16
IS 4
BP 
EP 
DI 10.1007/s11908-014-0401-5
PG 9
WC Infectious Diseases
SC Infectious Diseases
GA AS0HF
UT WOS:000343957900002
PM 24585216
DA 2024-01-16
ER

PT J
AU Pingen, M
   Sarrami-Forooshani, R
   Wensing, AMJ
   van Ham, P
   Drewniak, A
   Boucher, CAB
   Geijtenbeek, TBH
   Nijhuis, M
AF Pingen, Marieke
   Sarrami-Forooshani, Ramin
   Wensing, Annemarie M. J.
   van Ham, Petra
   Drewniak, Agata
   Boucher, Charles A. B.
   Geijtenbeek, Teunis B. H.
   Nijhuis, Monique
TI Diminished transmission of drug resistant HIV-1 variants with reduced replication capacity in a human transmission model
SO RETROVIROLOGY
LA English
DT Article
DE HIV-1; Drug resistance; Transmission; Dendritic cells; Langerhans cells; M184V; K103N
ID human-immunodeficiency-virus; reverse-transcriptase; dendritic cells; langerhans cells; dc-sign; t-cells; intravaginal inoculation; infection; fitness; type-1
AB Background: Different patterns of drug resistance are observed in treated and therapy naive HIV-1 infected populations. Especially the NRTI-related M184I/V variants, which are among the most frequently encountered mutations in treated patients, are underrepresented in the antiretroviral naive population. M184I/V mutations are known to have a profound effect on viral replication and tend to revert over time in the new host. However it is debated whether a diminished transmission efficacy of HIV variants with a reduced replication capacity can also contribute to the observed discrepancy in genotypic patterns. As dendritic cells (DCs) play a pivotal role in HIV-1 transmission, we used a model containing primary human Langerhans cells (LCs) and DCs to compare the transmission efficacy M184 variants (HIV-M184V/I/T) to HIV wild type (HIV-WT). As control, we used HIV harboring the NNRTI mutation K103N (HIV-K103N) which has a minor effect on replication and is found at a similar prevalence in treated and untreated individuals. Results: In comparison to HIV-WT, the HIV-M184 variants were less efficiently transmitted to CCR5(+) Jurkat T cells by both LCs and DCs. The transmission rate of HIV-K103N was slightly reduced to HIV-WT in LCs and even higher than HIV-WT in DCs. Replication experiments in CCR5(+) Jurkat T cells revealed no apparent differences in replication capacity between the mutant viruses and HIV-WT. However, viral replication in LCs and DCs was in concordance with the transmission results; replication by the HIV-M184 variants was lower than replication by HIV-WT, and the level of replication of HIV-K103N was intermediate for LCs and higher than HIV-WT for DCs. Conclusions: Our data demonstrate that drug resistant M184-variants display a reduced replication capacity in LCs and DCs which directly impairs their transmission efficacy. As such, diminished transmission efficacy may contribute to the lower prevalence of drug resistant variants in therapy naive individuals.
C1 [Pingen, Marieke; Wensing, Annemarie M. J.; van Ham, Petra; Nijhuis, Monique] Univ Med Ctr Utrecht, Dept Med Microbiol, NL-3584 CX Utrecht, Netherlands.
   [Pingen, Marieke; Boucher, Charles A. B.] Erasmus MC, Dept Virol, Rotterdam, Netherlands.
   [Sarrami-Forooshani, Ramin; Drewniak, Agata; Geijtenbeek, Teunis B. H.] Univ Amsterdam, Acad Med Ctr, Dept Expt Immunol, NL-1105 AZ Amsterdam, Netherlands.
C3 Utrecht University; Utrecht University Medical Center; Erasmus University Rotterdam; Erasmus MC; University of Amsterdam; Academic Medical Center Amsterdam
RP Geijtenbeek, TBH (通讯作者)，Univ Amsterdam, Acad Med Ctr, Dept Expt Immunol, Meibergdreef 9, NL-1105 AZ Amsterdam, Netherlands.
EM t.b.geijtenbeek@amc.uva.nl; m.nijhuis@umcutrecht.nl
FU Aids Fonds Netherlands [2007034]; Netherlands Organization for Scientific Research [NWO VIDI] [91796349]; Netherlands Organization for Scientific Research [NWO VICI] [91810619]
CR Armstrong KL, 2011, ANTIMICROB AGENTS CH, V55, P2146, DOI 10.1128/AAC.01505-10
   Back NKT, 1996, EMBO J, V15, P4040, DOI 10.1002/j.1460-2075.1996.tb00777.x
   Ballweber L, 2011, J VIROL, V85, P13443, DOI 10.1128/JVI.05615-11
   Brown AJL, 2003, J INFECT DIS, V187, P683, DOI 10.1086/367989
   Cavrois M, 2007, PLOS PATHOG, V3, P38, DOI 10.1371/journal.ppat.0030004
   Collins JA, 2004, J VIROL, V78, P603, DOI 10.1128/JVI.78.2.603-611.2004
   Cong ME, 2007, J VIROL, V81, P3037, DOI 10.1128/JVI.02712-06
   Cong ME, 2011, VIROLOGY, V412, P435, DOI 10.1016/j.virol.2011.01.038
   de Jong MAWP, 2008, J CLIN INVEST, V118, P3440, DOI 10.1172/JCI34721
   de Jong MAWP, 2008, J GEN VIROL, V89, P2398, DOI 10.1099/vir.0.2008/003129-0
   de Mendoza C, 2004, CLIN INFECT DIS, V39, P1231, DOI 10.1086/424668
   de Witte L, 2008, PLOS PATHOG, V4, P0, DOI 10.1371/journal.ppat.1000049
   de Witte L, 2007, NAT MED, V13, P367, DOI 10.1038/nm1541
   Fahrbach KM, 2010, MUCOSAL IMMUNOL, V3, P410, DOI 10.1038/mi.2010.18
   Geijtenbeek TBH, 2000, CELL, V100, P587, DOI 10.1016/S0092-8674(00)80694-7
   Gringhuis SI, 2010, NAT IMMUNOL, V11, P419, DOI 10.1038/ni.1858
   Hladik F, 2007, IMMUNITY, V26, P257, DOI 10.1016/j.immuni.2007.01.007
   Hu JJ, 2000, J VIROL, V74, P6087, DOI 10.1128/JVI.74.13.6087-6095.2000
   Hu ZX, 2010, JAIDS-J ACQ IMM DEF, V55, P148, DOI 10.1097/QAI.0b013e3181e9a87a
   Kawamura T, 2003, P NATL ACAD SCI USA, V100, P8401, DOI 10.1073/pnas.1432450100
   Keele BF, 2008, P NATL ACAD SCI USA, V105, P7552, DOI 10.1073/pnas.0802203105
   Keulen W, 1997, J VIROL, V71, P3346, DOI 10.1128/JVI.71.4.3346-3350.1997
   Kuritzkes DR, 2008, J INFECT DIS, V197, P867, DOI 10.1086/528802
   Laguette N, 2011, NATURE, V474, P654, DOI 10.1038/nature10117
   Lozach PY, 2011, CELL HOST MICROBE, V10, P75, DOI 10.1016/j.chom.2011.06.007
   Martinez-Picado J, 1999, J VIROL, V73, P3744, DOI 10.1128/JVI.73.5.3744-3752.1999
   Metzner KJ, 2013, J INFECT DIS, V208, P1102, DOI 10.1093/infdis/jit310
   Miller CJ, 2005, J VIROL, V79, P9217, DOI 10.1128/JVI.79.14.9217-9227.2005
   Peressin M, 2014, AIDS, V28, P667, DOI 10.1097/QAD.0000000000000193
   Pingen M, 2011, J ANTIMICROB CHEMOTH, V66, P1467, DOI 10.1093/jac/dkr157
   Richman DD, 2004, AIDS, V18, P1393, DOI 10.1097/01.aids.0000131310.52526.c7
   ROMANI N, 1994, J EXP MED, V180, P83, DOI 10.1084/jem.180.1.83
   Sarrami-Forooshani R, 2014, RETROVIROLOGY, V11, P0, DOI 10.1186/1742-4690-11-52
   SCHUURMAN R, 1995, J INFECT DIS, V171, P1411, DOI 10.1093/infdis/171.6.1411
   Spira AI, 1996, J EXP MED, V183, P215, DOI 10.1084/jem.183.1.215
   Turville SG, 2004, BLOOD, V103, P2170, DOI 10.1182/blood-2003-09-3129
   van de Vijver DAMC, 2010, ACTA DERMATOVEN ALP, V19, P3
   van Maarseveen NM, 2006, J VIROL METHODS, V133, P185, DOI 10.1016/j.jviromet.2005.11.008
   Vercauteren J, 2009, J INFECT DIS, V200, P1503, DOI 10.1086/644505
   Wainberg MA, 2011, J ANTIMICROB CHEMOTH, V66, P2346, DOI 10.1093/jac/dkr291
   Wheeler WH, 2010, AIDS, V24, P1203, DOI 10.1097/QAD.0b013e3283388742
   Wittkop L, 2011, LANCET INFECT DIS, V11, P363, DOI 10.1016/S1473-3099(11)70032-9
   Xu HT, 2010, J ANTIMICROB CHEMOTH, V65, P2291, DOI 10.1093/jac/dkq338
   Yerly S, 2004, ANTIVIR THER, V9, P375
NR 44
TC 8
Z9 10
U1 0
U2 4
PU BIOMED CENTRAL LTD
PI LONDON
PA 236 GRAYS INN RD, FLOOR 6, LONDON WC1X 8HL, ENGLAND
SN 1742-4690
EI 
J9 RETROVIROLOGY
JI Retrovirology
PD DEC 14
PY 2014
VL 11
IS 
BP 
EP 
DI 10.1186/s12977-014-0113-9
PG 9
WC Virology
SC Virology
GA AX1AF
UT WOS:000346680200001
PM 25499671
DA 2024-01-16
ER

PT J
AU Xu, HT
   Colby-Germinario, SP
   Oliveira, M
   Han, YS
   Quan, YD
   Zanichelli, V
   Wainberg, MA
AF Xu, Hong-Tao
   Colby-Germinario, Susan P.
   Oliveira, Maureen
   Han, Yingshan
   Quan, Yudong
   Zanichelli, Veronica
   Wainberg, Mark A.
TI The Connection Domain Mutation N348I in HIV-1 Reverse Transcriptase Enhances Resistance to Etravirine and Rilpivirine but Restricts the Emergence of the E138K Resistance Mutation by Diminishing Viral Replication Capacity
SO JOURNAL OF VIROLOGY
LA English
DT Article
ID treatment-experienced patients; inhibitor binding pocket; processive dna-synthesis; rnase-h cleavage; virus type-i; drug-resistance; phenotypic characterization; nonnucleoside inhibitors; molecular-mechanisms; enzyme processivity
AB Clinical resistance to rilpivirine (RPV), a novel nonnucleoside reverse transcriptase (RT) inhibitor (NNRTI), is associated an E-to-K mutation at position 138 (E138K) in RT together with an M184I/V mutation that confers resistance against emtricitabine (FTC), a nucleoside RT inhibitor (NRTI) that is given together with RPV in therapy. These two mutations can compensate for each other in regard to fitness deficits conferred by each mutation alone, raising the question of why E138K did not arise spontaneously in the clinic following lamivudine (3TC) use, which also selects for the M184I/V mutations. In this context, we have investigated the role of a N348I connection domain mutation that is prevalent in treatment-experienced patients. N348I confers resistance to both the NRTI zidovudine (ZDV) and the NNRTI nevirapine (NVP) and was also found to be associated with M184V and to compensate for deficits associated with the latter mutation. Now, we show that both N348I alone and N348I/M184V can prevent or delay the emergence of E138K under pressure with RPV or a related NNRTI, termed etravirine (ETR). N348I also enhanced levels of resistance conferred by E138K against RPV and ETR by 2.2- and 2.3-fold, respectively. The presence of the N348I or M184V/N348I mutation decreased the replication capacity of E138K virus, and biochemical assays confirmed that N348I, in a background of E138K, impaired RT catalytic efficiency and RNase H activity. These findings help to explain the low viral replication capacity of viruses containing the E138K/N348I mutations and how N348I delayed or prevented the emergence of E138K in patients with M184V-containing viruses.
C1 [Xu, Hong-Tao; Colby-Germinario, Susan P.; Oliveira, Maureen; Han, Yingshan; Quan, Yudong; Zanichelli, Veronica; Wainberg, Mark A.] McGill Univ, Jewish Gen Hosp, AIDS Ctr, Lady Davis Inst Med Res, Montreal, PQ H3T 1E2, Canada.
   [Wainberg, Mark A.] McGill Univ, Dept Med, Montreal, PQ H3T 1E2, Canada.
   [Wainberg, Mark A.] McGill Univ, Dept Microbiol & Immunol, Montreal, PQ H3T 1E2, Canada.
C3 Lady Davis Institute; McGill University; McGill University; McGill University
RP Wainberg, MA (通讯作者)，McGill Univ, Jewish Gen Hosp, AIDS Ctr, Lady Davis Inst Med Res, Montreal, PQ H3T 1E2, Canada.
EM mark.wainberg@mcgill.ca
FU Canadian Institutes of Health Research (CIHR)
CR Anta L, 2013, AIDS, V27, P81, DOI 10.1097/QAD.0b013e3283584500
   Archer RH, 2000, J VIROL, V74, P8390, DOI 10.1128/JVI.74.18.8390-8401.2000
   Archer RH, 2001, BIOCHEMISTRY-US, V40, P4087, DOI 10.1021/bi002328a
   ARTS EJ, 1994, J BIOL CHEM, V269, P14672
   Asahchop EL, 2013, AIDS, V27, P879, DOI 10.1097/QAD.0b013e32835d9f6d
   Asahchop EL, 2011, ANTIMICROB AGENTS CH, V55, P600, DOI 10.1128/AAC.01192-10
   Azijn H, 2010, ANTIMICROB AGENTS CH, V54, P718, DOI 10.1128/AAC.00986-09
   Back NKT, 1997, ANTIMICROB AGENTS CH, V41, P2484, DOI 10.1128/AAC.41.11.2484
   Back NKT, 1996, EMBO J, V15, P4040, DOI 10.1002/j.1460-2075.1996.tb00777.x
   Biondi MJ, 2010, J BIOL CHEM, V285, P26966, DOI 10.1074/jbc.M110.105775
   Bradshaw D, 2011, J INFECTION, V63, P172, DOI 10.1016/j.jinf.2011.06.003
   Brehm JH, 2007, J VIROL, V81, P7852, DOI 10.1128/JVI.02203-06
   Brehm JH, 2012, CLIN INFECT DIS, V55, P737, DOI 10.1093/cid/cis501
   Caliendo AM, 1996, J VIROL, V70, P2146, DOI 10.1128/JVI.70.4.2146-2153.1996
   Croxtall JD, 2012, DRUGS, V72, P847, DOI 10.2165/11209110-000000000-00000
   Das K, 2004, J MED CHEM, V47, P2550, DOI 10.1021/jm030558s
   Das K, 2008, P NATL ACAD SCI USA, V105, P1466, DOI 10.1073/pnas.0711209105
   De Clercq E, 2013, BIOCHEM PHARMACOL, V85, P727, DOI 10.1016/j.bcp.2012.12.011
   De Clercq E, 2012, BIOCHEM PHARMACOL, V84, P241, DOI 10.1016/j.bcp.2012.03.024
   De Clercq E, 2009, INT J ANTIMICROB AG, V33, P307, DOI 10.1016/j.ijantimicag.2008.10.010
   Delviks-Frankenberry KA, 2013, VIROLOGY, V435, P433, DOI 10.1016/j.virol.2012.09.021
   Diallo K, 2003, ANTIMICROB AGENTS CH, V47, P2376, DOI 10.1128/AAC.47.7.2376-2379.2003
   Fan NS, 1996, BIOCHEMISTRY-US, V35, P9737, DOI 10.1021/bi9600308
   Figueiredo A, 2008, CURR HIV RES, V6, P130, DOI 10.2174/157016208783885065
   Gao L, 2008, J BIOL CHEM, V283, P9196, DOI 10.1074/jbc.M710148200
   Gerondelis P, 1999, J VIROL, V73, P5803, DOI 10.1128/JVI.73.7.5803-5813.1999
   GOFF SP, 1990, J ACQ IMMUN DEF SYND, V3, P817
   Gupta S, 2011, ANTIMICROB AGENTS CH, V55, P2872, DOI 10.1128/AAC.01695-10
   Hachiya A, 2008, J VIROL, V82, P3261, DOI 10.1128/JVI.01154-07
   Hachiya A, 2009, ANTIVIR RES, V82, P115, DOI 10.1016/j.antiviral.2009.02.189
   Hu ZX, 2011, J VIROL, V85, P11309, DOI 10.1128/JVI.05578-11
   Imamichi T, 2000, J VIROL, V74, P10958, DOI 10.1128/JVI.74.23.10958-10964.2000
   Janssen PAJ, 2005, J MED CHEM, V48, P1901, DOI 10.1021/jm040840e
   Johnson Victoria A, 2013, TOP ANTIVIR MED, V21, P6
   KOHLSTAEDT LA, 1992, SCIENCE, V256, P1783, DOI 10.1126/science.1377403
   Kulkarni R, 2012, JAIDS-J ACQ IMM DEF, V59, P47, DOI 10.1097/QAI.0b013e31823aca74
   Kuritzkes DR, 2011, CURR OPIN VIROL, V1, P582, DOI 10.1016/j.coviro.2011.10.020
   Lambert-Niclot S, 2013, J ANTIMICROB CHEMOTH, V68, P1237, DOI 10.1093/jac/dkt003
   Lansdon EB, 2010, J MED CHEM, V53, P4295, DOI 10.1021/jm1002233
   LeGrice SFJ, 1995, METHOD ENZYMOL, V262, P130, DOI 10.1016/0076-6879(95)62015-X
   LEGRICE SFJ, 1990, EUR J BIOCHEM, V187, P307, DOI 10.1111/j.1432-1033.1990.tb15306.x
   Lengruber RB, 2011, J ANTIMICROB CHEMOTH, V66, P702, DOI 10.1093/jac/dkr005
   Loemba H, 2002, ANTIMICROB AGENTS CH, V46, P2087, DOI 10.1128/AAC.46.7.2087-2094.2002
   Lyseng-Williamson KA, 2012, CLIN DRUG INVEST, V32, P715, DOI 10.2165/11209870-000000000-00000
   McCormick AL, 2011, ANTIMICROB AGENTS CH, V55, P1806, DOI 10.1128/AAC.01197-10
   Melikian GL, 2013, J ANTIMICROB CHEMOTH, V0, P0
   Menéndez-Arias L, 2008, VIRUS RES, V134, P124, DOI 10.1016/j.virusres.2007.12.015
   Menéndez-Arias L, 2013, ANTIVIR RES, V98, P93, DOI 10.1016/j.antiviral.2013.01.007
   Michailidis E, 2012, CELL MOL BIOL, V58, P187, DOI 10.1170/T940
   Mocroft A, 2003, LANCET, V362, P22, DOI 10.1016/S0140-6736(03)13802-0
   Naeger LK, 2001, ANTIVIR THER, V6, P115
   Nikolenko GN, 2007, P NATL ACAD SCI USA, V104, P317, DOI 10.1073/pnas.0609642104
   Nikolenko GN, 2010, J VIROL, V84, P5238, DOI 10.1128/JVI.01545-09
   ONeal Reilly, 2011, BETA, V23, P14
   Oliveira Maureen, 2009, V485, V0, PP427, DOI 10.1007/978-1-59745-170-3_29
   Palaniappan C, 1997, J BIOL CHEM, V272, P11157, DOI 10.1074/jbc.272.17.11157
   Petrella M, 2004, ANTIMICROB AGENTS CH, V48, P4189, DOI 10.1128/AAC.48.11.4189-4194.2004
   Price H, 2010, ANTIVIR THER, V15, P203, DOI 10.3851/IMP1511
   Quan YD, 2003, AIDS RES HUM RETROV, V19, P743, DOI 10.1089/088922203769232548
   Quiñones-Mateu ME, 2002, DRUG RESIST UPDATE, V5, P224, DOI 10.1016/S1368-7646(02)00123-1
   Radzio J, 2011, RETROVIROLOGY, V8, P0, DOI 10.1186/1742-4690-8-69
   Radzio J, 2010, AIDS, V24, P659, DOI 10.1097/QAD.0b013e328336781d
   Ren JS, 2008, VIRUS RES, V134, P157, DOI 10.1016/j.virusres.2007.12.018
   Rimsky L, 2013, ANTIVIR THER, V18, P967, DOI 10.3851/IMP2636
   Rimsky L, 2012, JAIDS-J ACQ IMM DEF, V59, P39, DOI 10.1097/QAI.0b013e31823df4da
   Sarafianos SG, 2009, J MOL BIOL, V385, P693, DOI 10.1016/j.jmb.2008.10.071
   Schader SM, 2012, ANTIMICROB AGENTS CH, V56, P751, DOI 10.1128/AAC.05821-11
   Schuckmann MM, 2010, J BIOL CHEM, V285, P38700, DOI 10.1074/jbc.M110.153783
   Sharma PL, 1999, J VIROL, V73, P8448, DOI 10.1128/JVI.73.10.8448-8456.1999
   Singh K, 2012, J BIOL CHEM, V287, P0, DOI 10.1074/jbc.M112.398180
   Singh K, 2010, VIRUSES-BASEL, V2, P606, DOI 10.3390/v2020606
   Sluis-Cremer N, 2000, CELL MOL LIFE SCI, V57, P1408, DOI 10.1007/PL00000626
   Sluis-Cremer N, 2008, VIRUS RES, V134, P147, DOI 10.1016/j.virusres.2008.01.002
   Sluis-Cremer N, 2010, AIDS, V24, P317, DOI 10.1097/QAD.0b013e3283315697
   Tambuyzer L, 2011, JAIDS-J ACQ IMM DEF, V58, P18, DOI 10.1097/QAI.0b013e3182237f74
   Torres RA, 1997, NEW ENGL J MED, V336, P1531, DOI 10.1056/NEJM199705223362118
   Tozzi V, 2004, J INFECT DIS, V189, P1688, DOI 10.1086/382960
   Turner D, 2003, CLIN DIAGN LAB IMMUN, V10, P979, DOI 10.1128/CDLI.10.6.979-981.2003
   Vingerhoets J, 2005, J VIROL, V79, P12773, DOI 10.1128/JVI.79.20.12773-12782.2005
   Vingerhoets J, 2010, AIDS, V24, P503, DOI 10.1097/QAD.0b013e32833677ac
   von Wyl V, 2010, J INFECT DIS, V201, P1054, DOI 10.1086/651168
   Wainberg MA, 2003, JAIDS-J ACQ IMM DEF, V34, PS2, DOI 10.1097/00126334-200309011-00002
   Wainberg Mark A, 2004, EXPERT REV ANTI INFECT THER, V2, P147, DOI 10.1586/14787210.2.1.147
   Wainberg MA, 2013, HIV AIDS-RES PALLIAT, V5, P41, DOI 10.2147/HIV.S32377
   Wainberg MA, 2011, NEW ENGL J MED, V365, P637, DOI 10.1056/NEJMra1004180
   Wang J, 2006, VIROLOGY, V348, P462, DOI 10.1016/j.virol.2006.01.014
   WANG J, 1994, P NATL ACAD SCI USA, V91, P7242, DOI 10.1073/pnas.91.15.7242
   Ward D, 2012, J INT AIDS SOC, V15, P163, DOI 10.7448/IAS.15.6.18351
   Whitcomb JM, 2002, AIDS, V16, PF41, DOI 10.1097/00002030-200210180-00002
   Xu HT, 2013, ANTIMICROB AGENTS CH, V57, P3100, DOI 10.1128/AAC.00348-13
   Xu HT, 2012, J VIROL, V86, P12983, DOI 10.1128/JVI.02005-12
   Xu HT, 2012, J VIROL, V86, P8422, DOI 10.1128/JVI.00271-12
   Xu HT, 2011, J VIROL, V85, P11300, DOI 10.1128/JVI.05584-11
   Xu HT, 2010, RETROVIROLOGY, V7, P0, DOI 10.1186/1742-4690-7-80
   Xu HT, 2010, ANTIMICROB AGENTS CH, V54, P2401, DOI 10.1128/AAC.01795-09
   Xu HT, 2009, ANTIMICROB AGENTS CH, V53, P4667, DOI 10.1128/AAC.00800-09
   Yap SH, 2007, PLOS MED, V4, P1887, DOI 10.1371/journal.pmed.0040335
   Zaharatos GJ, 2013, ANN MED, V45, P236, DOI 10.3109/07853890.2012.732704
NR 98
TC 13
Z9 15
U1 0
U2 2
PU AMER SOC MICROBIOLOGY
PI WASHINGTON
PA 1752 N ST NW, WASHINGTON, DC 20036-2904 USA
SN 0022-538X
EI 1098-5514
J9 J VIROL
JI J. Virol.
PD FEB 15
PY 2014
VL 88
IS 3
BP 1536
EP 1547
DI 10.1128/JVI.02904-13
PG 12
WC Virology
SC Virology
GA 291UU
UT WOS:000329857000012
PM 24227862
DA 2024-01-16
ER

PT J
AU Hepler, NL
   Scheffler, K
   Weaver, S
   Murrell, B
   Richman, DD
   Burton, DR
   Poignard, P
   Smith, DM
   Pond, SLK
AF Hepler, N. Lance
   Scheffler, Konrad
   Weaver, Steven
   Murrell, Ben
   Richman, Douglas D.
   Burton, Dennis R.
   Poignard, Pascal
   Smith, Davey M.
   Pond, Sergei L. Kosakovsky
TI IDEPI: Rapid Prediction of HIV-1 Antibody Epitopes and Other Phenotypic Features from Sequence Data Using a Flexible Machine Learning Platform
SO PLOS COMPUTATIONAL BIOLOGY
LA English
DT Article
ID immunodeficiency-virus type-1; coreceptor usage; drug-resistance; neutralizing antibody; potent neutralization; inhibitor resistance; infected patients; cross-resistance; structural basis; broad
AB Since its identification in 1983, HIV-1 has been the focus of a research effort unprecedented in scope and difficulty, whose ultimate goals - a cure and a vaccine - remain elusive. One of the fundamental challenges in accomplishing these goals is the tremendous genetic variability of the virus, with some genes differing at as many as 40% of nucleotide positions among circulating strains. Because of this, the genetic bases of many viral phenotypes, most notably the susceptibility to neutralization by a particular antibody, are difficult to identify computationally. Drawing upon open-source general-purpose machine learning algorithms and libraries, we have developed a software package IDEPI (IDentify EPItopes) for learning genotype-to-phenotype predictive models from sequences with known phenotypes. IDEPI can apply learned models to classify sequences of unknown phenotypes, and also identify specific sequence features which contribute to a particular phenotype. We demonstrate that IDEPI achieves performance similar to or better than that of previously published approaches on four well-studied problems: finding the epitopes of broadly neutralizing antibodies (bNab), determining coreceptor tropism of the virus, identifying compartment-specific genetic signatures of the virus, and deducing drug-resistance associated mutations. The cross-platform Python source code (released under the GPL 3.0 license), documentation, issue tracking, and a pre-configured virtual machine for IDEPI can be found at https://github.com/veg/idepi.
C1 [Hepler, N. Lance] Univ Calif San Diego, Interdisciplinary Bioinformat & Syst Biol Program, La Jolla, CA 92093 USA.
   [Scheffler, Konrad; Weaver, Steven; Murrell, Ben; Smith, Davey M.; Pond, Sergei L. Kosakovsky] Univ Calif San Diego, Dept Med, La Jolla, CA 92093 USA.
   [Richman, Douglas D.] Univ Calif San Diego, Dept Pathol, La Jolla, CA 92093 USA.
   [Richman, Douglas D.; Smith, Davey M.] San Diego Vet Affairs Healthcare Syst, San Diego, CA USA.
   [Burton, Dennis R.; Poignard, Pascal] Scripps Res Inst, La Jolla, CA 92037 USA.
   [Burton, Dennis R.] Ragon Inst MGH MIT & Harvard, Boston, MA USA.
C3 University of California System; University of California San Diego; University of California System; University of California San Diego; University of California System; University of California San Diego; Scripps Research Institute; Harvard University; Massachusetts Institute of Technology (MIT); Ragon Institute
RP Hepler, NL (通讯作者)，Univ Calif San Diego, Interdisciplinary Bioinformat & Syst Biol Program, La Jolla, CA 92093 USA.
EM spond@ucsd.edu
FU National Institutes of Health [AI090970, AI100665, DA034978, GM093939, U54HL108460]; UCSD Center for AIDS Resarch [AI36214]; International AIDS Vaccine Initiative [AI090970]; UC Laboratory Fees Research Program [12-LR-236617]; James B. Pendleton Charitable Trust
CR Avila-Ríos S, 2011, PLOS ONE, V6, P0, DOI 10.1371/journal.pone.0027812
   Burton DR, 2012, CELL HOST MICROBE, V12, P396, DOI 10.1016/j.chom.2012.09.008
   Burton DR, 2010, SCIENCE, V329, P770, DOI 10.1126/science.1194693
   BURTON DR, 1994, SCIENCE, V266, P1024, DOI 10.1126/science.7973652
   Chuang GY, 2013, J VIROL, V87, P10047, DOI 10.1128/JVI.00984-13
   COHEN J, 1960, EDUC PSYCHOL MEAS, V20, P37, DOI 10.1177/001316446002000104
   Cormier EG, 2001, J VIROL, V75, P5541, DOI 10.1128/JVI.75.12.5541-5549.2001
   DEJONG JJ, 1992, J VIROL, V66, P757, DOI 10.1128/JVI.66.2.757-765.1992
   Díez-Fuertes F, 2013, J ANTIMICROB CHEMOTH, V68, P1471, DOI 10.1093/jac/dkt077
   Dybowski JN, 2010, PLOS COMPUT BIOL, V6, P0, DOI 10.1371/journal.pcbi.1000743
   Ferguson AL, 2013, PLOS ONE, V8, P0, DOI 10.1371/journal.pone.0080562
   FOUCHIER RAM, 1992, J VIROL, V66, P3183, DOI 10.1128/JVI.66.5.3183-3187.1992
   Frentz D, 2010, PLOS ONE, V5, P0, DOI 10.1371/journal.pone.0011505
   Garrido C, 2012, ANTIMICROB AGENTS CH, V56, P2873, DOI 10.1128/AAC.06170-11
   Gnanakaran S, 2011, PLOS PATHOG, V7, P0, DOI 10.1371/journal.ppat.1002209
   Gnanakaran S, 2010, PLOS COMPUT BIOL, V6, P0, DOI 10.1371/journal.pcbi.1000955
   Gray ES, 2006, PLOS MED, V3, P1023, DOI 10.1371/journal.pmed.0030255
   Heider D, 2013, BIOINFORMATICS, V29, P1946, DOI 10.1093/bioinformatics/btt331
   Hirsch MS, 2008, CLIN INFECT DIS, V47, P266, DOI 10.1086/589297
   Holman AG, 2012, PLOS ONE, V7, P0, DOI 10.1371/journal.pone.0049538
   Holman AG, 2010, AIDS RES THER, V7, P0, DOI 10.1186/1742-6405-7-43
   Huang CC, 2005, SCIENCE, V310, P1025, DOI 10.1126/science.1118398
   Huang JH, 2012, NATURE, V491, P406, DOI 10.1038/nature11544
   Jensen MA, 2003, J VIROL, V77, P13376, DOI 10.1128/JVI.77.24.13376-13388.2003
   Jessen LE, 2013, NUCLEIC ACIDS RES, V41, PW286, DOI 10.1093/nar/gkt497
   Jiamsakul Awachana, 2012, BMC RES NOTES, V5, P582, DOI 10.1186/1756-0500-5-582
   Julien JP, 2013, PLOS PATHOG, V9, P0, DOI 10.1371/journal.ppat.1003342
   Kumar R, 2013, PLOS ONE, V8, P0, DOI 10.1371/journal.pone.0061437
   Kwong PD, 2013, NAT REV IMMUNOL, V13, P693, DOI 10.1038/nri3516
   Lacerda M, 2013, VIROL J, V10, P0, DOI 10.1186/1743-422X-10-347
   Liu L, 2008, AIDS, V22, P835, DOI 10.1097/QAD.0b013e3282f5ff71
   Liu TF, 2006, CLIN INFECT DIS, V42, P1608, DOI 10.1086/503914
   Low AJ, 2007, AIDS, V21, PF19, DOI 10.1097/QAD.0b013e3282ef81ea
   McLellan JS, 2011, NATURE, V480, P336, DOI 10.1038/nature10696
   Melikian GL, 2012, ANTIMICROB AGENTS CH, V56, P2305, DOI 10.1128/AAC.05487-11
   Moore JP, 1997, CURR OPIN IMMUNOL, V9, P551, DOI 10.1016/S0952-7915(97)80110-0
   MUSTER T, 1993, J VIROL, V67, P6642, DOI 10.1128/JVI.67.11.6642-6647.1993
   ORourke SM, 2010, J VIROL, V84, P11200, DOI 10.1128/JVI.00790-10
   Ogert RA, 2001, J VIROL, V75, P5998, DOI 10.1128/JVI.75.13.5998-6006.2001
   Pancera M, 2013, NAT STRUCT MOL BIOL, V20, P804, DOI 10.1038/nsmb.2600
   Peng HC, 2005, IEEE T PATTERN ANAL, V27, P1226, DOI 10.1109/TPAMI.2005.159
   Philpott SM, 2003, CURR HIV RES, V1, P217, DOI 10.2174/1570162033485357
   Pillai S, 2003, AIDS RES HUM RETROV, V19, P145, DOI 10.1089/088922203762688658
   Pillai SK, 2006, BRAIN, V129, P1872, DOI 10.1093/brain/awl136
   Poon AFY, 2007, J VIROL, V81, P13598, DOI 10.1128/JVI.01570-07
   Poon AFY, 2011, PLOS ONE, V6, P0, DOI 10.1371/journal.pone.0021189
   Portsmouth S, 2013, ANTIVIR RES, V97, P60, DOI 10.1016/j.antiviral.2012.11.002
   Prosperi MCF, 2009, ANTIVIR THER, V14, P433
   Ravich VL, 2011, BIOPHYS CHEM, V153, P168, DOI 10.1016/j.bpc.2010.11.004
   Resch W, 2001, VIROLOGY, V288, P51, DOI 10.1006/viro.2001.1087
   Rhee SY, 2010, ANTIMICROB AGENTS CH, V54, P4253, DOI 10.1128/AAC.00574-10
   Sánchez V, 2010, J CLIN MICROBIOL, V48, P4135, DOI 10.1128/JCM.01204-10
   Sander O, 2007, PLOS COMPUT BIOL, V3, P555, DOI 10.1371/journal.pcbi.0030058
   Scargle JD, 2013, ASTROPHYS J, V764, P0, DOI 10.1088/0004-637X/764/2/167
   Scheid JF, 2011, SCIENCE, V333, P1633, DOI 10.1126/science.1207227
   Stanfel LE, 1996, J THEOR BIOL, V183, P195, DOI 10.1006/jtbi.1996.0213
   Tang MW, 2012, DRUGS, V72, PE1, DOI 10.2165/11633630-000000000-00000
   Van der Borght K, 2013, VIROL J, V10, P0, DOI 10.1186/1743-422X-10-8
   Vandekerckhove L, 2009, J ANTIMICROB CHEMOTH, V63, P1087, DOI 10.1093/jac/dkp113
   Walker LM, 2011, NATURE, V477, P466, DOI 10.1038/nature10373
   Walker LM, 2009, SCIENCE, V326, P285, DOI 10.1126/science.1178746
   West AP, 2013, P NATL ACAD SCI USA, V110, P10598, DOI 10.1073/pnas.1309215110
   Wilkin TJ, 2011, CLIN INFECT DIS, V52, P925, DOI 10.1093/cid/cir072
   Yuan Y, 2013, PLOS ONE, V8, P0, DOI 10.1371/journal.pone.0065115
   Zhang J, 2005, JAIDS-J ACQ IMM DEF, V38, P439, DOI 10.1097/01.qai.0000147526.64863.53
   Zhang J, 2010, P NATL ACAD SCI USA, V107, P1321, DOI 10.1073/pnas.0907304107
   Zhou TQ, 2010, SCIENCE, V329, P811, DOI 10.1126/science.1192819
NR 67
TC 18
Z9 20
U1 0
U2 12
PU PUBLIC LIBRARY SCIENCE
PI SAN FRANCISCO
PA 1160 BATTERY STREET, STE 100, SAN FRANCISCO, CA 94111 USA
SN 1553-734X
EI 1553-7358
J9 PLOS COMPUT BIOL
JI PLoS Comput. Biol.
PD SEP 15
PY 2014
VL 10
IS 9
BP 
EP 
DI 10.1371/journal.pcbi.1003842
PG 10
WC Biochemical Research Methods; Mathematical & Computational Biology
SC Biochemistry & Molecular Biology; Mathematical & Computational Biology
GA AQ7PO
UT WOS:000343011700038
PM 25254639
DA 2024-01-16
ER

PT J
AU Benedetti, F
   Berti, F
   Campaner, P
   Fanfoni, L
   Demitri, N
   Olajuyigbe, FM
   De March, M
   Geremia, S
AF Benedetti, Fabio
   Berti, Federico
   Campaner, Pietro
   Fanfoni, Lidia
   Demitri, Nicola
   Olajuyigbe, Folasade M.
   De March, Matteo
   Geremia, Silvano
TI Impact of Stereochemistry on Ligand Binding: X-ray Crystallographic Analysis of an Epoxide-Based HIV Protease Inhibitor
SO ACS MEDICINAL CHEMISTRY LETTERS
LA English
DT Article
DE Expoxide inhibitor; HIV protease; irrevrsible inhibition; stereochemistry; structure-based drug design
ID stereoselective-synthesis; irreversible inhibition; resistance mutations; crystal-structures; aspartic protease; drug-resistance; design; mechanism; isosteres; core
AB A new pseudopeptide epoxide inhibitor, designed for irreversible binding to HIV protease (HIV-PR), has been synthesized and characterized in solution and in the solid state. However, the crystal structure of the complex obtained by inhibitorenzyme cocrystallization revealed that a minor isomer, with inverted configuration of the epoxide carbons, has been selected by HIV-PR during crystallization. The structural characterization of the well-ordered pseudopeptide, inserted in the catalytic channel with its epoxide group intact, provides deeper insights into inhibitor binding and HIV-PR stereoselectivity, which aids development of future epoxide-based HIV inhibitors.
C1 [Benedetti, Fabio; Berti, Federico; Campaner, Pietro; Fanfoni, Lidia; Demitri, Nicola; Olajuyigbe, Folasade M.; De March, Matteo; Geremia, Silvano] Univ Trieste, Ctr Excellence Biocrystallog, Dept Chem & Pharmaceut Sci, I-34127 Trieste, Italy.
   [Olajuyigbe, Folasade M.] Fed Univ Technol Akure, Dept Biochem, Akure 340001, Ondo State, Nigeria.
C3 University of Trieste
RP Benedetti, F (通讯作者)，Univ Trieste, Ctr Excellence Biocrystallog, Dept Chem & Pharmaceut Sci, Via Giorgeri 1, I-34127 Trieste, Italy.
EM benedett@units.it; sgeremia@units.it
FU Schlumberger Foundation for Faculty for the Future fellowship; International Centre for Theoretical Physics (ICTP), Trieste, Italy; MIUR [FIRB RBRN062BCT, PRIN 20109Z2XRJ]; FRA University of Trieste; Friuli-Venezia-Giulia region [DPReg. 120/2007/Pres.]
CR Abell AD, 1997, BIOORG MED CHEM LETT, V7, P2853, DOI 10.1016/S0960-894X(97)10106-8
   Adam W, 1999, ACCOUNTS CHEM RES, V32, P703, DOI 10.1021/ar9800845
   Benedetti F, 2003, ARKIVOC, V0, PP140, DOI 10.3998/ark.5550190.0004.e13
   Benedetti F, 1997, J ORG CHEM, V62, P9348, DOI 10.1021/jo971202p
   Bennett DE, 2009, PLOS ONE, V4, P0, DOI 10.1371/journal.pone.0004724
   Brik A, 2003, ORG BIOMOL CHEM, V1, P5, DOI 10.1039/b208248a
   Caldera PS, 1997, BIOORGAN MED CHEM, V5, P2019, DOI 10.1016/S0968-0896(97)00131-4
   Choy N, 1997, BIOORG MED CHEM LETT, V7, P2635, DOI 10.1016/S0960-894X(97)10054-3
   Coquet I, 2010, CRIT CARE, V14, P0, DOI 10.1186/cc9056
   FREIRE E, 2006, DRUG DISCOV TODAY, V3, P281
   Geremia S, 2006, CHEMMEDCHEM, V1, P186, DOI 10.1002/cmdc.200500063
   Ghosh AK, 2008, ACCOUNTS CHEM RES, V41, P78, DOI 10.1021/ar7001232
   KOHL NE, 1988, P NATL ACAD SCI USA, V85, P4686, DOI 10.1073/pnas.85.13.4686
   Kóna J, 2008, ORG BIOMOL CHEM, V6, P359, DOI 10.1039/b715828a
   Lee SC, 1996, BIOORG MED CHEM LETT, V6, P589
   Mahalingam B, 2001, PROTEINS, V43, P455, DOI 10.1002/prot.1057
   Mavri J, 1998, INT J QUANTUM CHEM, V69, P753, DOI 10.1002/(SICI)1097-461X(1998)69:6<753::AID-QUA6>3.0.CO;2-U
   MEEK TD, 1989, P NATL ACAD SCI USA, V86, P1841, DOI 10.1073/pnas.86.6.1841
   Miller M, 2010, BIOPOLYMERS, V94, P521, DOI 10.1002/bip.21387
   Mitsuya H, 2008, ADV PHARMACOL, V56, P169, DOI 10.1016/S1054-3589(07)56006-0
   NA J, 1993, J AM CHEM SOC, V115, P8453, DOI 10.1021/ja00071a067
   Olajuyigbe FM, 2010, ACS MED CHEM LETT, V1, P254, DOI 10.1021/ml100046d
   Olajuyigbe R, 2011, CRYST GROWTH DES, V11, P4378
   PARK CH, 1995, BIOORG MED CHEM LETT, V5, P1843, DOI 10.1016/0960-894X(95)00306-E
   Poveda E, 2007, J ANTIMICROB CHEMOTH, V60, P885, DOI 10.1093/jac/dkm276
   Rodriguez AC, 2004, TETRAHEDRON-ASYMMETR, V15, P1847, DOI 10.1016/j.tetasy.2004.05.005
   TANG J, 1971, J BIOL CHEM, V246, P4510
   Yu ZH, 1996, J AM CHEM SOC, V118, P5846, DOI 10.1021/ja954069w
NR 29
TC 2
Z9 2
U1 0
U2 12
PU AMER CHEMICAL SOC
PI WASHINGTON
PA 1155 16TH ST, NW, WASHINGTON, DC 20036 USA
SN 1948-5875
EI 
J9 ACS MED CHEM LETT
JI ACS Med. Chem. Lett.
PD SEP 15
PY 2014
VL 5
IS 9
BP 968
EP 972
DI 10.1021/ml500092e
PG 5
WC Chemistry, Medicinal
SC Pharmacology & Pharmacy
GA AO8QR
UT WOS:000341619800003
PM 25221650
DA 2024-01-16
ER

PT J
AU Diouara, AM
   Diop-Ndiaye, H
   Kebe-Fall, K
   Tchiakpè, E
   Ndiaye, O
   Ayouba, A
   Peeters, M
   Mboup, S
   Kane, CT
AF Diouara, Abou Abdallah Malick
   Diop-Ndiaye, Halimatou
   Kebe-Fall, Khady
   Tchiakpe, Edmond
   Ndiaye, Ousseynou
   Ayouba, Ahidjo
   Peeters, Martine
   Mboup, Souleymane
   Kane, Coumba Toure
TI Dried blood spots for HIV-1 drug resistance genotyping in decentralized settings in Senegal
SO JOURNAL OF MEDICAL VIROLOGY
LA English
DT Article
DE senegal; dried blood spots; drug resistance; HIV-1
ID 1st-line antiretroviral treatment; virological failure; sequence alignment; therapy; infection; specimens; rna; quantitation; mutations; diagnosis
AB The aim of this study was to evaluate the use for HIV-1 drug resistance testing dried blood spots collected in remote areas and sent under field conditions to a reference laboratory and also to document virological failure in patients with suspected treatment failure. Samples were collected from patients receiving first line ART at 11 hospital sites around country, kept at room temperature (<37 degrees C) and sent within 15 days maximum to the reference laboratory. Viral nucleic acids were obtained by magnetic extraction with NucliSENS (bioMerieux, Marcy l'Etoile, France). Genotyping of HIV-1 pol gene was performed using the ANRS protocol. Drug resistance mutations were analyzed according to the Stanford University HIV database version 6.0.8. Two hundred thirty one HIV-infected adults' on HAART first line regimen composed study population. The median time on ART was 18 months (range 6-68). Regardless of the treatment duration, the overall rate of virological failure (VL >= 3 log(10) cp/ml) was 23.8% (n = 55/231). HIV genotypes were obtained successfully in 94.5% (n = 52/55). Drug resistance mutation was found in 41/52 patients in virological failure, for 17.7% (n = 41/231) an overall rate of drug resistance mutations. M184V/I was the most frequent mutation occurring, followed by K103N. Phylogenetic analysis of the 52 genotyped viral isolates showed the predominance of CRF02_AG with 62% (n = 32/52). Use of a DBS specimen is suitable to assist national programs for monitoring in remote areas HIV drug resistance in resources limited-settings. J. Med. Virol. 86:45-51, 2014. (c) 2013 Wiley Periodicals, Inc.
C1 [Diouara, Abou Abdallah Malick; Diop-Ndiaye, Halimatou; Kebe-Fall, Khady; Tchiakpe, Edmond; Ndiaye, Ousseynou; Mboup, Souleymane; Kane, Coumba Toure] Univ Cheikh Anta Diop, Lab Bacteriol Virol CHU A Le Dantec, Dakar, Senegal.
   [Ayouba, Ahidjo; Peeters, Martine] Univ Montpellier I, IRD, TransVIHMI, UMI 233, Montpellier, France.
C3 University Cheikh Anta Diop Dakar; Institut de Recherche pour le Developpement (IRD); Universite de Montpellier
RP Kane, CT (通讯作者)，Univ Cheikh Anta Diop, Lab Bacteriol Virol CHU A Le Dantec, Dakar, Senegal.
EM ctourekane@yahoo.co.uk
FU AIDS/STIs Division Ministere de la Sante, Division de lutte contre le SIDA/IST, Republique du Senegal
CR Aghokeng A, 2011, 19 C RETR OPP INF SE, V0, P0
   [Anonymous], 2006, GLOBAL UPDATE 2005. SUMMARY OF RISK ASSESSMENT, V0, P0
   [Anonymous], 2012, SAIL WORLD AUSTR FIS, V0, P0
   [Anonymous], 2012, WHO MAN HIV DRUG RES, V0, P0
   Bertagnolio S, 2007, ANTIVIR THER, V12, P107
   Charpentier C, 2011, ARCH VIROL, V156, P1603, DOI 10.1007/s00705-011-0997-9
   CNLS-Senegal, 2012, RAPP SIT RIP NAT EP, V0, P0
   Dagnra AY, 2011, J INT AIDS SOC, V14, P0, DOI 10.1186/1758-2652-14-30
   De Beaudrap P, 2013, JAIDS-J ACQ IMM DEF, V62, P381, DOI 10.1097/QAI.0b013e31827a2a7a
   Diop-Ndiaye H, 2010, AIDS RES HUM RETROV, V26, P1133, DOI 10.1089/aid.2009.0295
   Diouara AAM, 2012, 6 C FRANC VIH SIDA 2, V0, P0
   Edgar RC, 2004, NUCLEIC ACIDS RES, V32, P1792, DOI 10.1093/nar/gkh340
   Gouy M, 2010, MOL BIOL EVOL, V27, P221, DOI 10.1093/molbev/msp259
   GUTHRIE R, 1963, PEDIATRICS, V32, P338
   HANNON WH, 1989, INFECT CONT HOSP EP, V10, P8, DOI 10.1086/645908
   Hanson DL, 2009, AIDS RES HUM RETROV, V25, P489, DOI 10.1089/aid.2008.0273
   Inzaule S, 2013, J CLIN MICROBIOL, V51, P529, DOI 10.1128/JCM.02347-12
   Kane CT, 2008, J VIROL METHODS, V148, P291, DOI 10.1016/j.jviromet.2007.11.011
   Kantor R, 2009, CLIN INFECT DIS, V49, P454, DOI 10.1086/600396
   Kébé K, 2011, J CLIN MICROBIOL, V49, P2590, DOI 10.1128/JCM.02402-10
   Kebe K, 2013, AIDS RES HUM RETROV, V29, P242, DOI 10.1089/aid.2011.0300
   Laurent C, 2002, AIDS, V16, P1363, DOI 10.1097/00002030-200207050-00008
   Leelawiwat W, 2009, J VIROL METHODS, V155, P109, DOI 10.1016/j.jviromet.2008.09.022
   McNulty A, 2007, J CLIN MICROBIOL, V45, P517, DOI 10.1128/JCM.02016-06
   Rottinghaus EK, 2012, CLIN INFECT DIS, V54, P1187, DOI 10.1093/cid/cis015
   Sangsari S, 2012, BMC INFECT DIS, V12, P0, DOI 10.1186/1471-2334-12-22
   Sungkanuparph S, 2012, INT J STD AIDS, V23, P316, DOI 10.1258/ijsa.2011.011337
   Thiam M, 2013, J CLIN MICROBIOL, V51, P578, DOI 10.1128/JCM.02452-12
   Toure-Kane C, 2000, AIDS RES HUM RETROV, V16, P603, DOI 10.1089/088922200309025
   van Deursen P, 2010, J CLIN VIROL, V47, P120, DOI 10.1016/j.jcv.2009.11.021
   WHO, 2010, ANTIRETROVIRAL THERAPY FOR HIV INFECTION IN ADULTS AND ADOLESCENTS: RECOMMENDATIONS FOR A PUBLIC HEALTH APPROACH, V0, P0
NR 32
TC 8
Z9 8
U1 0
U2 2
PU WILEY-BLACKWELL
PI HOBOKEN
PA 111 RIVER ST, HOBOKEN 07030-5774, NJ USA
SN 0146-6615
EI 1096-9071
J9 J MED VIROL
JI J. Med. Virol.
PD JAN 15
PY 2014
VL 86
IS 1
BP 45
EP 51
DI 10.1002/jmv.23778
PG 7
WC Virology
SC Virology
GA AG4DW
UT WOS:000335370500007
PM 24122937
DA 2024-01-16
ER

PT J
AU Schaaf, HS
   Hesseling, AC
   Rautenbach, C
   Seddon, JA
AF Schaaf, H. S.
   Hesseling, A. C.
   Rautenbach, C.
   Seddon, J. A.
TI Trends in childhood drug-resistant tuberculosis in South Africa: a window into the wider epidemic?
SO INTERNATIONAL JOURNAL OF TUBERCULOSIS AND LUNG DISEASE
LA English
DT Article
DE TB; children; paediatric; multidrug-resistant; surveillance
ID western cape province; children; surveillance; ethionamide; town
AB Childhood tuberculosis (TB) is a marker of TB transmission within a community. We present the fourth consecutive survey of children with culture-confirmed TB at a hospital in Cape Town, South Africa, from 2009 to 2011. In comparison to the previous survey, the rate of multidrug-resistant TB (MDR-TB) has stabilised and the human immunodeficiency virus infection rate has declined. We also report on the first systematic surveillance of resistance to second-line drugs. Two concerns following from this are the high rate (22%) of ofloxacin resistance in MDR-TB isolates, and the discordance between isolates with an inhA promoter region mutation, usually implying ethionamide (ETH) resistance, and phenotypic ETH results in these isolates showing ETH susceptibility.
C1 [Schaaf, H. S.; Hesseling, A. C.; Seddon, J. A.] Univ Stellenbosch, Fac Med & Hlth Sci, Dept Paediat & Child Hlth, Desmond Tutu TB Ctr, ZA-7505 Tygerberg, South Africa.
   [Schaaf, H. S.] Tygerberg Childrens Hosp, Tygerberg, South Africa.
   [Rautenbach, C.] Tygerberg Acad Hosp, Natl Hlth Lab Serv, Tygerberg, South Africa.
   [Seddon, J. A.] Univ London Imperial Coll Sci Technol & Med, Dept Paediat Infect Dis, London, England.
C3 Stellenbosch University; Imperial College London
RP Schaaf, HS (通讯作者)，Univ Stellenbosch, Fac Med & Hlth Sci, Dept Paediat & Child Hlth, Desmond Tutu TB Ctr, Room 2100,Clin Bldg,POB 19063, ZA-7505 Tygerberg, South Africa.
EM hss@sun.ac.za
FU South African National Research Foundation; National Institute for Health Research [CL-2012-21-006] Funding Source: researchfish
CR Barnard M, 2008, AM J RESP CRIT CARE, V177, P787, DOI 10.1164/rccm.200709-1436OC
   Marais BJ, 2004, INT J TUBERC LUNG D, V8, P278
   Schaaf HS, 2009, INT J TUBERC LUNG D, V13, P1355
   Schaaf HS, 2009, AM J PUBLIC HEALTH, V99, P1486, DOI 10.2105/AJPH.2008.143271
   Schaaf HS, 2006, ACTA PAEDIATR, V95, P523, DOI 10.1080/08035250600675741
   Seddon JA, 2012, INT J TUBERC LUNG D, V16, P928, DOI 10.5588/ijtld.11.0679
   Shah NS, 2014, CLIN INFECT DIS, V58, P381, DOI 10.1093/cid/cit643
   Thee S, 2011, ANTIMICROB AGENTS CH, V55, P4594, DOI 10.1128/AAC.00379-11
   Van Schalkwyk M, 2013, JAIDS-J ACQ IMM DEF, V63, P234, DOI 10.1097/QAI.0b013e31828bb721
   Zignol M, 2013, EUR RESPIR J, V42, P701, DOI 10.1183/09031936.00175812
NR 10
TC 15
Z9 16
U1 0
U2 3
PU INT UNION AGAINST TUBERCULOSIS LUNG DISEASE (I U A T L D)
PI PARIS
PA 68 BOULEVARD SAINT-MICHEL,, 75006 PARIS, FRANCE
SN 1027-3719
EI 1815-7920
J9 INT J TUBERC LUNG D
JI Int. J. Tuberc. Lung Dis.
PD JUL 15
PY 2014
VL 18
IS 7
BP 770
EP 773
DI 10.5588/ijtld.13.0069
PG 4
WC Infectious Diseases; Respiratory System
SC Infectious Diseases; Respiratory System
GA AJ4RB
UT WOS:000337662400006
PM 24902550
DA 2024-01-16
ER

PT J
AU Azam, M
   Malik, A
   Rizvi, M
   Rai, A
AF Azam, Mohd
   Malik, Abida
   Rizvi, Meher
   Rai, Arvind
TI Zero prevalence of primary drug resistance-associated mutations to protease inhibitors in HIV-1 drug-naive patients in and around Aligarh, India
SO JOURNAL OF INFECTION IN DEVELOPING COUNTRIES
LA English
DT Article
DE HIV; protease gene; drug resistance mutations
ID antiretroviral therapy; art-naive; polymorphisms; individuals; mumbai; gene
AB Introduction: This study aimed to evaluate the prevalence of resistance mutations in the protease gene of HIV-1 strains isolated from north Indian antiretroviral (ARV) treatment-naive patients and to assess the phylogenetic relatedness of these strains with known HIV-1 strains. Methodology: Fifty-four HIV-1 strains isolated from treatment-naive patients (n = 54) were included in this study. Resistance genotyping for the protease gene was performed using semi-nested PCR and DNA sequencing. The sequences were aligned (ClustalW) and a phylogenetic tree was built (MEGA 4 software). Drug resistance (DR) pattern was analyzed using the Stanford HIV-DR database and the IAS-USA mutation list. For subtyping purposes, all the nucleotide sequences were submitted to the REGA HIV-1 subtyping tool version 2.0l. Results: All the strains (100%) were found to belong to the C subtype and to harbor at least two secondary mutations in the protease gene. The most frequent mutations were H69K and I93L (52 of 52 strains), followed by I15V (80.7%), L19I (69.2%), M36I (67.3%), R41K (94.2%), L63P (61.5%), and L89M (82.7%). Conclusion: This study confirms that HIV-1 subtype C predominates in northern India. Protease secondary mutations associated with drug resistance to protease inhibitors (PIs) were present with high frequency in the HIV-1 C subtype strains isolated from north Indian ARV treatment-naive patients, but no primary resistance mutations were found in this region. We suggest that resistance testing in HIV-1 infected patients should ideally be performed before the initiation of therapy to tailor the treatment for the individual to achieve the optimal therapeutic outcome.
C1 [Azam, Mohd; Malik, Abida; Rizvi, Meher] Aligarh Muslim Univ, JNMC, Dept Microbiol, Fac Med, Aligarh 202002, Uttar Pradesh, India.
   [Azam, Mohd; Rai, Arvind] Natl Ctr Dis Control, Div Biochem & Biotechnol, Delhi, India.
C3 Aligarh Muslim University; National Centre for Disease Control (NCDC)
RP Malik, A (通讯作者)，Aligarh Muslim Univ, Dept Microbiol, JN Med Coll, Aligarh 202002, Uttar Pradesh, India.
EM abidamalik2k@gmail.com; hodbio@gmail.com
FU Indian Council of Medical Research (ICMR)
CR [Anonymous], 2013, UNAIDS GLOB REP UNAI, V0, P0
   Arora SK, 2008, AIDS RES HUM RETROV, V24, P125, DOI 10.1089/aid.2007.0156
   Azam M, 2012, BMC INFECT DIS, V12, P0
   Azam M, 2014, ARCH VIROL, V159, P719, DOI 10.1007/s00705-013-1889-y
   Azam M, 2013, VIRUS GENES, V47, P422, DOI 10.1007/s11262-013-0961-8
   Balakrishnan P, 2005, AIDS RES HUM RETROV, V21, P301, DOI 10.1089/aid.2005.21.301
   Boden D, 1999, JAMA-J AM MED ASSOC, V282, P1135, DOI 10.1001/jama.282.12.1135
   Champenois K, 2008, J MED VIROL, V80, P1871, DOI 10.1002/jmv.21315
   Chaturbhuj DN, 2010, AIDS RES HUM RETROV, V26, P927, DOI 10.1089/aid.2010.0032
   Deshpande A, 2011, AIDS RES HUM RETROV, V27, P1345, DOI 10.1089/aid.2011.0066
   Hira SK, 2004, INT J STD AIDS, V15, P173, DOI 10.1258/095646204322916614
   Iqbal H Syed, 2009, J INT ASSOC PHYSICIANS AIDS CARE (CHIC), V8, P323, DOI 10.1177/1545109709341854
   Johnson Victoria A, 2011, TOP ANTIVIR MED, V19, P156
   Kandathil AJ, 2009, INT J STD AIDS, V20, P522, DOI 10.1258/ijsa.2008.008403
   Lall M, 2008, AIDS RES HUM RETROV, V24, P987, DOI 10.1089/aid.2008.0079
   Lee CC, 2009, HIV MED, V10, P370, DOI 10.1111/j.1468-1293.2009.00698.x
   Miri L, 2012, AIDS RES HUM RETROV, V28, P571, DOI 10.1089/AID.2011.0225
   Ode H, 2007, J MOL BIOL, V370, P598, DOI 10.1016/j.jmb.2007.04.081
   Paraschiv S, 2007, INT J INFECT DIS, V11, P123, DOI 10.1016/j.ijid.2005.11.006
   Pereira-Vaz J, 2009, J CLIN VIROL, V46, P169, DOI 10.1016/j.jcv.2009.06.019
   Sinha S, 2012, AIDS RES TREAT, V2012, P0, DOI 10.1155/2012/905823
   Suñé C, 2004, CLIN MICROBIOL INFEC, V10, P119, DOI 10.1111/j.1469-0691.2004.00832.x
   Toor JS, 2011, ANTIVIR RES, V92, P213, DOI 10.1016/j.antiviral.2011.08.005
   Velazquez-Campoy A, 2001, P NATL ACAD SCI USA, V98, P6062, DOI 10.1073/pnas.111152698
NR 24
TC 5
Z9 6
U1 0
U2 4
PU J INFECTION DEVELOPING COUNTRIES
PI TRAMANIGLIO
PA JIDC CENT OFF PORTO CONTE RICERCHE RES CTR, S P 55, PORTO CONTE CAPO CACCIA KM 8.400 LOC, TRAMANIGLIO, 07041, ITALY
SN 1972-2680
EI 
J9 J INFECT DEV COUNTR
JI J. Infect. Dev. Ctries.
PD JAN 15
PY 2014
VL 8
IS 1
BP 79
EP 85
DI 10.3855/jidc.3480
PG 7
WC Infectious Diseases
SC Infectious Diseases
GA AM4VG
UT WOS:000339853700011
PM 24423716
DA 2024-01-16
ER

PT J
AU Clumeck, N
   Mwamba, C
   Kabeya, K
   Matanda, S
   Vaira, D
   Necsoi, C
   Kadiebwe, D
   Delforge, M
   Kasamba, E
   Milolo, C
   Ilunga, J
   Kapend, L
AF Clumeck, Nathan
   Mwamba, Claude
   Kabeya, Kabamba
   Matanda, Serge
   Vaira, Dolores
   Necsoi, Coca
   Kadiebwe, David
   Delforge, Marc
   Kasamba, Eric
   Milolo, Chantal
   Ilunga, Joe
   Kapend, Lievin
TI First-line antiretroviral therapy with nevirapine versus lopinavir-ritonavir based regimens in a resource-limited setting
SO AIDS
LA English
DT Article
DE boosted protease inhibitor; nevirapine; Africa; virologic failure; antiretroviral therapy; resistance mutations
ID public-health approach; sub-saharan africa; drug-resistance; virological failure; naive patients; 2nd-line art; hiv; individuals; adults; 1st
AB Objective: To compare WHO first-line antiretroviral therapy (ART) with nonnucleoside reverse transcriptase inhibitors (NNRTI)-based regimen with a boosted protease inhibitor (bPI) regimen in a resource-limited setting regarding treatment outcome and emergence of drug resistance mutations (DRMs). Methods: Treatment-naive adults were randomized to nevirapine (NVP) or ritonavir-boosted lopinavir (LPV/r) regimens each in combination with tenofovir (TDF)/emtricitabine (FTC) or zidovudine (ZDV)/lamivudine (3TC). Primary endpoint was the incidence of therapeutical (clinical and/or virologic) failure at week 48 with follow-up till week 96. Results: Four hundred and twenty-five patients (120 men; 305 women) received at least one dose of the study drug. mITT analysis showed no difference in proportion of therapeutical failure between treatment arms [67/209 (32%) in NVP vs. 63/216 (29%) LPV/r at week 48 (P = 0.53); 88/209 (42%) in NVP vs. 83/216 (38%) in LPV/r at week 96 (P = 0.49)]. Per-protocol analysis demonstrated significantly more virologic failure with NVP than with LPV/r regimens [at week 48: 19/167 (11%) vs. 7/166 (4%), P = 0.014; at week 96: 27/158 (17%) vs. 13/159 (8%), P = 0.019)]. Drug resistance mutations to NNRTI were detected in 19 out of 22 (86.3%) and dual-class resistance to nucleoside reverse transcriptase inhibitor (NRTI) and NNRTI in 15 out of 27 (68.2%) of NVP failing patients. K65R mutation was present in seven out of 14 patients failing NVP-TDF/FTC regimen. No major protease inhibitor-DRM was detected among LPV/r failing patients. Discontinuation for adverse events was similar between treatment groups. Conclusion: In resource-limited settings, first-line NNRTI-NRTI regimen as compared with bPI-based regimen provides similar outcome but is associated with a significantly higher number of virologic failure and resistance mutations in both classes that jeopardize future options for second-line therapy.
C1 [Clumeck, Nathan; Kabeya, Kabamba; Necsoi, Coca; Delforge, Marc] St Pierre Univ Hosp, B-1000 Brussels, Belgium.
   [Mwamba, Claude; Matanda, Serge; Kadiebwe, David; Kasamba, Eric; Milolo, Chantal; Ilunga, Joe; Kapend, Lievin] Bur Coordinat PNMLS Katanga, Lubumbashi Network, Lubumbashi, DEM REP CONGO.
   [Mwamba, Claude; Matanda, Serge; Kadiebwe, David; Kasamba, Eric; Milolo, Chantal; Ilunga, Joe; Kapend, Lievin] Bur Coordinat PNMLS Katanga, PNMLS, Lubumbashi, DEM REP CONGO.
   [Vaira, Dolores] CHU Liege, Liege 1, Belgium.
C3 Universite Libre de Bruxelles; University of Liege
RP Clumeck, N (通讯作者)，St Pierre Univ Hosp, Div Infect Dis, B-1000 Brussels, Belgium.
EM nclumeck@stpierre-bru.be
FU Ministry of Cooperation of the Belgian government
CR Aghokeng AF, 2014, CLIN INFECT DIS, V58, P99, DOI 10.1093/cid/cit627
   Alibhai A, 2010, INT J WOMENS HEALTH, V2, P45
   [Anonymous], 2019, HIV DRUG RES REP, V0, P0
   Barth RE, 2010, LANCET INFECT DIS, V10, P155, DOI 10.1016/S1473-3099(09)70328-7
   Belloso W, 2013, LANCET, V381, P2091
   Bennett DE, 2012, CLIN INFECT DIS, V54, PS280, DOI 10.1093/cid/cis207
   Cain L, 2012, AIDS, V26, P1691, DOI 10.1097/QAD.0b013e328354f497
   De Beaudrap P, 2013, JAIDS-J ACQ IMM DEF, V62, P381, DOI 10.1097/QAI.0b013e31827a2a7a
   De Luca A, 2012, JAIDS-J ACQ IMM DEF, V59, P236, DOI 10.1097/QAI.0b013e31824276e9
   Dlamini JN, 2011, JAIDS-J ACQ IMM DEF, V58, P304, DOI 10.1097/QAI.0b013e3182278c29
   Druyts E, 2013, AIDS, V27, P417, DOI 10.1097/QAD.0b013e328359b89b
   Ford N, 2012, AIDS, V26, P1719, DOI 10.1097/QAD.0b013e3283543e2c
   Fox MP, 2012, JAIDS-J ACQ IMM DEF, V60, P428, DOI 10.1097/QAI.0b013e3182557785
   Gupta R, 2008, CLIN INFECT DIS, V47, P712, DOI 10.1086/590943
   Gupta RK, 2012, LANCET, V380, P1250, DOI 10.1016/S0140-6736(12)61038-1
   Gupta RK, 2009, LANCET INFECT DIS, V9, P409, DOI 10.1016/S1473-3099(09)70136-7
   Hamers RL, 2012, CLIN INFECT DIS, V54, P1660, DOI 10.1093/cid/cis254
   Hill A, 2013, J INFECT DIS, V207, PS78, DOI 10.1093/infdis/jit112
   Hosseinipour MC, 2009, AIDS, V23, P1127, DOI 10.1097/QAD.0b013e32832ac34e
   Johannessen A, 2011, AIDS, V25, P1225, DOI 10.1097/QAD.0b013e32834403b8
   Lataillade M, 2012, PLOS ONE, V7, P0, DOI 10.1371/journal.pone.0030118
   Lima VD, 2008, J INFECT DIS, V198, P51, DOI 10.1086/588675
   Lockman S, 2012, PLOS MED, V9, P0, DOI 10.1371/journal.pmed.1001236
   Messou E, 2013, JAIDS-J ACQ IMM DEF, V64, P211, DOI 10.1097/QAI.0b013e3182a009e4
   Milloy MJ, 2011, LANCET INFECT DIS, V11, P336, DOI 10.1016/S1473-3099(11)70068-8
   Mtambo A, 2012, HIV MED, V13, P141, DOI 10.1111/j.1468-1293.2011.00950.x
   Muwonga J, 2011, JAIDS-J ACQ IMM DEF, V57, PS27, DOI 10.1097/QAI.0b013e31821f596c
   Riddler SA, 2008, NEW ENGL J MED, V358, P2095, DOI 10.1056/NEJMoa074609
   Scherrer AU, 2012, PLOS ONE, V7, P0, DOI 10.1371/journal.pone.0050307
   Sigaloff KCE, 2011, JAIDS-J ACQ IMM DEF, V58, P23, DOI 10.1097/QAI.0b013e318227fc34
   Sunpath H, 2012, AIDS, V26, P1679, DOI 10.1097/QAD.0b013e328356886d
   The Phidisa II Writing Team for Project Phidisa, 2012, J INFECT DIS, V202, P1529
   Van Zyl GU, 2013, PLOS ONE, V8, P0, DOI 10.1371/journal.pone.0067188
   von Wyl V, 2013, PLOS ONE, V8, P0, DOI 10.1371/journal.pone.0077691
   Wallis CL, 2010, JAIDS-J ACQ IMM DEF, V53, P480, DOI 10.1097/QAI.0b013e3181bc478b
NR 35
TC 14
Z9 17
U1 0
U2 7
PU LIPPINCOTT WILLIAMS & WILKINS
PI PHILADELPHIA
PA TWO COMMERCE SQ, 2001 MARKET ST, PHILADELPHIA, PA 19103 USA
SN 0269-9370
EI 1473-5571
J9 AIDS
JI Aids
PD MAY 15
PY 2014
VL 28
IS 8
BP 1143
EP 1153
DI 10.1097/QAD.0000000000000214
PG 11
WC Immunology; Infectious Diseases; Virology
SC Immunology; Infectious Diseases; Virology
GA AG8FK
UT WOS:000335654000007
PM 25028911
DA 2024-01-16
ER

PT J
AU Steegen, K
   Levin, L
   Ketseoglou, I
   Bronze, M
   Papathanasopoulos, MA
   Carmona, S
   Stevens, W
AF Steegen, Kim
   Levin, Leon
   Ketseoglou, Irene
   Bronze, Michelle
   Papathanasopoulos, Maria A.
   Carmona, Sergio
   Stevens, Wendy
TI High-Level Cross-Resistance to Didanosine Observed in South African Children Failing an Abacavir- or Stavudine-Based 1st-Line Regimen
SO PLOS ONE
LA English
DT Article
ID drug-resistance; antiretroviral treatment; hiv-1; subtype; mutations; therapy
AB Background: The knowledge-base of emerging drug resistance profiles in children exposed to abacavir-based antiretroviral regimens in South Africa is very limited. This study investigated the suitability of didanosine-based 2nd-line regimens for children in the context of antiretroviral drug resistance patterns emerging after 1st-line virologic failure. Methods: A retrospective dataset of 354 antiretroviral drug resistant genotypes from children failing either abacavir (n = 81) or stavudine (n = 273) based 1st-line regimens, was analysed. Samples were sent to the HIV genotyping laboratory at Charlotte Maxeke Johannesburg Academic Hospital, for routine testing. Pol sequences were submitted to the Stanford HIV drug resistance database for genotypic predictions. Results: Children were exposed to abacavir or stavudine-based 1st-line regimens for an average of 21 and 36 months, respectively. The frequency of reduced susceptibility to didanosine was substantial in the abacavir-exposed group (69.1%). This reduced susceptibility was commonly attributed to L74V/I (n = 44) and to a lesser extent K65R (n = 10) mutations. Didanosine resistance was observed in 43.2% of patients exposed to stavudine-based regimens. In contrast, most children remained susceptible to stavudine regardless of exposure to abacavir (77.8%) or stavudine (74.7%). At least 80% of children remained susceptible to zidovudine irrespective of stavudine or abacavir-exposure. The presence of the K65R mutation was more common after abacavir pressure (12.3% vs 1.8%). Conclusion: Analysis revealed that didanosine-based 2nd-line regimens have limitations for South African children, given the high frequency of mutations that confer cross-resistance to didanosine; especially after abacavir-exposure. This data has influenced South African paediatric treatment guidelines, which now recommend zidovudine-based 2nd-line regimens.
C1 [Steegen, Kim; Ketseoglou, Irene; Bronze, Michelle; Papathanasopoulos, Maria A.; Carmona, Sergio; Stevens, Wendy] Univ Witwatersrand, Dept Haematol & Mol Med, Johannesburg, South Africa.
   [Steegen, Kim; Ketseoglou, Irene; Bronze, Michelle; Carmona, Sergio; Stevens, Wendy] Natl Hlth Lab Serv, Johannesburg, South Africa.
   [Levin, Leon] Right Care, Johannesburg, South Africa.
C3 University of Witwatersrand; National Health Laboratory Service
RP Steegen, K (通讯作者)，Univ Witwatersrand, Dept Haematol & Mol Med, Johannesburg, South Africa.
EM kim.steegen@nhls.ac.za
FU NIH Fogarty International Center [5 U2R TW007373, TW007370]
CR Ait-Khaled M, 2002, AIDS, V16, P1686, DOI 10.1097/00002030-200208160-00017
   [Anonymous], 2013, S AFR ANT TREAT GUID, V0, P0
   Back NKT, 1996, EMBO J, V15, P4040, DOI 10.1002/j.1460-2075.1996.tb00777.x
   Barth RE, 2011, PEDIATR INFECT DIS J, V30, P52, DOI 10.1097/INF.0b013e3181ed2af3
   Bronze M, 2012, 1 INT C AF SOC LAB M, V0, P0
   de Oliveira T, 2005, BIOINFORMATICS, V21, P3797, DOI 10.1093/bioinformatics/bti607
   Dlamini NR, 2012, CIRCULAR MINUTE 2 20, V0, P0
   Johnson LF, 2012, S AFR J HIV MED, V0, P22
   Johnson Victoria A, 2011, TOP ANTIVIR MED, V19, P156
   Lukhwareni A, 2012, PATHPOINT CONFERENCE, V0, P0
   NDoH, 2010, S AFR GUID MAN HIV C, V0, P0
   Orrell C, 2013, PEDIATR INFECT DIS J, V32, P644, DOI 10.1097/INF.0b013e3182829092
   Rhee SY, 2006, AIDS, V20, P643, DOI 10.1097/01.aids.0000216363.36786.2b
   Tamura K, 2007, MOL BIOL EVOL, V24, P1596, DOI 10.1093/molbev/msm092
   Taylor BS, 2011, AIDS RES HUM RETROV, V27, P945, DOI 10.1089/aid.2010.0205
   UNAIDS, 2012, FACT SHEET S AFR, V0, P0
   Van Zyl GU, 2013, PLOS ONE, V8, P0, DOI 10.1371/journal.pone.0067188
   van Zyl GU, 2009, PEDIATR INFECT DIS J, V28, P1125, DOI 10.1097/INF.0b013e3181af829d
   Venter WD, 2012, SO AFRICAN J HIV MED, V13, P0
   Violari A, 2008, NEW ENGL J MED, V359, P2233, DOI 10.1056/NEJMoa0800971
   Wallis CL, 2010, J VIROL METHODS, V163, P505, DOI 10.1016/j.jviromet.2009.11.011
   Wallis CL, 2009, PEDIATR INFECT DIS J, V28, P1123, DOI 10.1097/INF.0b013e3181af5a00
   WHO, 2009, STAV D4T PHAS OUT MA, V0, P0
NR 23
TC 6
Z9 6
U1 0
U2 3
PU PUBLIC LIBRARY SCIENCE
PI SAN FRANCISCO
PA 1160 BATTERY STREET, STE 100, SAN FRANCISCO, CA 94111 USA
SN 1932-6203
EI 
J9 PLOS ONE
JI PLoS One
PD MAY 9
PY 2014
VL 9
IS 5
BP 
EP 
DI 10.1371/journal.pone.0097067
PG 8
WC Multidisciplinary Sciences
SC Science & Technology - Other Topics
GA AI4LX
UT WOS:000336838000099
PM 24816790
DA 2024-01-16
ER

PT J
AU Santoro, MM
   Fabeni, L
   Armenia, D
   Alteri, C
   Di Pinto, D
   Forbici, F
   Bertoli, A
   Di Carlo, D
   Gori, C
   Carta, S
   Fedele, V
   D'Arrigo, R
   Berno, G
   Ammassari, A
   Pinnetti, C
   Nicastri, E
   Latini, A
   Tommasi, C
   Boumis, E
   Petrosillo, N
   D'Offizi, G
   Andreoni, M
   Ceccherini-Silberstein, F
   Antinori, A
   Perno, CF
AF Santoro, Maria Mercedes
   Fabeni, Lavinia
   Armenia, Daniele
   Alteri, Claudia
   Di Pinto, Domenico
   Forbici, Federica
   Bertoli, Ada
   Di Carlo, Domenico
   Gori, Caterina
   Carta, Stefania
   Fedele, Valentina
   D'Arrigo, Roberta
   Berno, Giulia
   Ammassari, Adriana
   Pinnetti, Carmela
   Nicastri, Emanuele
   Latini, Alessandra
   Tommasi, Chiara
   Boumis, Evangelo
   Petrosillo, Nicola
   D'Offizi, Gianpiero
   Andreoni, Massimo
   Ceccherini-Silberstein, Francesca
   Antinori, Andrea
   Perno, Carlo Federico
TI Reliability and Clinical Relevance of the HIV-1 Drug Resistance Test in Patients With Low Viremia Levels
SO CLINICAL INFECTIOUS DISEASES
LA English
DT Article
DE HIV-1 genotyping; HIV-1 low viremia; drug resistance; phylogenesis; clinical outcome.
ID low viral load; active antiretroviral therapy; genotypic resistance; hiv-1-infected patients; multicenter cohort; detectable viremia; infected patients; plasma samples; performance; copies/ml
AB Background. We evaluated reliability and clinical usefulness of genotypic resistance testing (GRT) in patients for whom combination antiretroviral therapy (cART) was unsuccessful with viremia levels 50-1000 copies/mL, for whom GRT is generally not recommended by current guidelines. Methods. The genotyping success rate was evaluated in 12 828 human immunodeficiency virus type 1 (HIV-1) plasma samples with viremia > 50 copies/ mL, tested using the commercial ViroSeq HIV-1 Genotyping System or a homemade system. Phylogenetic analysis was performed to test the reliability and reproducibility of the GRT at low-level viremia (LLV). Drug resistance was evaluated in 3895 samples from 2200 patients for whom treatment was unsuccessful (viremia > 50 copies/ mL) by considering the resistance mutations paneled in the 2013 International Antiviral Society list. Results. Overall, the success rate of amplification/sequencing was 96.4%. Viremia levels of 50-200 and 201-500 copies/ mL afforded success rates of 67.2% and 88.1%, respectively, reaching 93.2% at 501-1000 copies/ mL and = 97.3% above 1000 copies/ mL. A high homology among sequences belonging to the same subject for 96.4% of patients analyzed was found. The overall resistance prevalence was 74%. Drug resistance was commonly found also at LLV. In particular, by stratifying for different viremia ranges, detection of resistance was as follows: 50-200 copies/mL = 52.8%; 201-500 = 70%; 501-1000 = 74%; 1001-10 000 = 86.1%; 10 001-100 000 = 76.7%; and > 100 000 = 63% (P <.001). Similar bell-shaped results were found when the GRT analysis was restricted to 2008-2012, although at a slightly lower prevalence. Conclusions. In patients failing cART with LLV, HIV-1 genotyping provides reliable and reproducible results that are informative about emerging drug resistance.
C1 [Santoro, Maria Mercedes; Armenia, Daniele; Alteri, Claudia; Di Pinto, Domenico; Bertoli, Ada; Di Carlo, Domenico; Andreoni, Massimo; Ceccherini-Silberstein, Francesca; Perno, Carlo Federico] Univ Roma Tor Vergata, I-00133 Rome, Italy.
   [Fabeni, Lavinia; Forbici, Federica; Gori, Caterina; Carta, Stefania; Fedele, Valentina; D'Arrigo, Roberta; Berno, Giulia; Ammassari, Adriana; Pinnetti, Carmela; Nicastri, Emanuele; Tommasi, Chiara; Boumis, Evangelo; Petrosillo, Nicola; D'Offizi, Gianpiero; Antinori, Andrea; Perno, Carlo Federico] L Spallanzani Hosp Infect Dis, Rome, Italy.
   [Bertoli, Ada; Andreoni, Massimo; Perno, Carlo Federico] Univ Hosp Tor Vergata, Rome, Italy.
   [Latini, Alessandra] San Gallicano Hosp, Rome, Italy.
C3 University of Rome Tor Vergata; IRCCS Lazzaro Spallanzani; University of Rome Tor Vergata; Policlin Tor Vergata; IRCCS Istituti Fisioterapici Ospitalieri (IFO); IRCCS San Gallicano Dermatological Institute (ISG)
RP Perno, CF (通讯作者)，Univ Roma Tor Vergata, Dept Expt Med & Surg, Via Montpellier 1, I-00133 Rome, Italy.
EM cf.perno@uniroma2.it
FU European Commission Framework 7 Programme (CHAIN, the Collaborative HIV and Anti-HIV Drug Resistance Network, Integrated Project) [223131]; European AIDS Treatment Network (NEAT) [LSHT/CT/2006/037570]; Italian Ministry of Health [CUP: E81J10000000001, 40H78]; AVIRALIA Foundation
CR Aleman S, 2002, AIDS, V16, P1039, DOI 10.1097/00002030-200205030-00010
   Assoumou L, 2013, J ANTIMICROB CHEMOTH, V68, P1400, DOI 10.1093/jac/dkt033
   Cane PA, 2008, HIV MED, V9, P673, DOI 10.1111/j.1468-1293.2008.00607.x
   Ceccherini-Silberstein F, 2005, J VIROL, V79, P10718, DOI 10.1128/JVI.79.16.10718-10729.2005
   Cozzi-Lepri A, 2011, 13 EUR AIDS C EUR AI, V0, P0
   Cunningham S, 2001, J CLIN MICROBIOL, V39, P1254, DOI 10.1128/JCM.39.4.1254-1257.2001
   Delaugerre C, 2012, PLOS ONE, V7, P0, DOI 10.1371/journal.pone.0036673
   European AIDS Clinical Society (EACS), 2014, GUID CLIN MAN TREATM, V0, P0
   Gale HB, 2006, CLIN VACCINE IMMUNOL, V13, P235, DOI 10.1128/CVI.13.2.235-238.2006
   Geretti AM, 2009, CLIN INFECT DIS, V48, P1296, DOI 10.1086/598502
   Gonzalez-Serna A, 2013, 20 20 C RETR OPP INF, V0, P0
   Günthard HF, 1998, J VIROL, V72, P2422
   Gutierrez F, 2006, PLOS ONE, V1, P0, DOI 10.1371/journal.pone.0000089
   HOCHBERG Y, 1990, STAT MED, V9, P811, DOI 10.1002/sim.4780090710
   Johnson Victoria A, 2013, TOP ANTIVIR MED, V21, P6
   KIMURA M, 1980, J MOL EVOL, V16, P111, DOI 10.1007/BF01731581
   Lederman MM, 2000, JAMA-J AM MED ASSOC, V284, P223, DOI 10.1001/jama.284.2.223
   Mackie N, 2004, J VIROL METHODS, V119, P73, DOI 10.1016/j.jviromet.2004.02.015
   Mackie NE, 2010, J INFECT DIS, V201, P1303, DOI 10.1086/651618
   Milia MG, 2010, J CLIN VIROL, V47, P8, DOI 10.1016/j.jcv.2009.10.012
   Mitsuya Y, 2006, JAIDS-J ACQ IMM DEF, V43, P56, DOI 10.1097/01.qai.0000232609.99705.a2
   Moore RD, 2012, CLIN INFECT DIS, V55, P1242, DOI 10.1093/cid/cis654
   Mukaide M, 2000, JPN J INFECT DIS, V53, P203
   Nettles RE, 2004, CLIN INFECT DIS, V39, P1030, DOI 10.1086/423388
   Paba P, 2011, J VIROL METHODS, V173, P399, DOI 10.1016/j.jviromet.2011.03.014
   Palella FJ, 1998, NEW ENGL J MED, V338, P853, DOI 10.1056/NEJM199803263381301
   Parkin NT, 2000, AIDS, V14, P2877, DOI 10.1097/00002030-200012220-00009
   Pattery T, 2010, 8 EUR HIV DRUG RES W, V0, P0
   Prosperi MCF, 2011, J ANTIMICROB CHEMOTH, V66, P1886, DOI 10.1093/jac/dkr171
   Ruelle J, 2009, J CLIN VIROL, V44, P297, DOI 10.1016/j.jcv.2009.01.004
   Santoro MM, 2013, ANTIVIR THER, V18, P867, DOI 10.3851/IMP2531
   Sire JM, 2011, JAIDS-J ACQ IMM DEF, V56, P239, DOI 10.1097/QAI.0b013e3182099891
   Stelzl E, 2010, J VIROL METHODS, V168, P152, DOI 10.1016/j.jviromet.2010.05.007
   Swenson LC, 2013, ANTIVIR THER, V18, P0
   Thompson MA, 2012, JAMA-J AM MED ASSOC, V308, P387, DOI 10.1001/jama.2012.7961
   Vandamme AM, 2011, AIDS REV, V13, P77
   Waters L, 2006, AIDS, V20, P778, DOI 10.1097/01.aids.0000216381.37679.69
   Yang Z, 2008, LABMEDICINE, V39, P671, DOI 10.1309/LMVOVU1XRB9O3JZV
NR 39
TC 69
Z9 72
U1 0
U2 10
PU OXFORD UNIV PRESS INC
PI CARY
PA JOURNALS DEPT, 2001 EVANS RD, CARY, NC 27513 USA
SN 1058-4838
EI 1537-6591
J9 CLIN INFECT DIS
JI Clin. Infect. Dis.
PD APR 15
PY 2014
VL 58
IS 8
BP 1156
EP 1164
DI 10.1093/cid/ciu020
PG 9
WC Immunology; Infectious Diseases; Microbiology
SC Immunology; Infectious Diseases; Microbiology
GA AE6OP
UT WOS:000334113700024
PM 24429430
DA 2024-01-16
ER

PT J
AU Tau, P
   Mancon, A
   Mileto, D
   Stuppino, SD
   Bottani, G
   Gismondo, MR
   Galli, M
   Micheli, V
   Rusconi, S
AF Tau, Pamela
   Mancon, Alessandro
   Mileto, Davide
   Stuppino, Silvia Di Nardo
   Bottani, Giulia
   Gismondo, Maria Rita
   Galli, Massimo
   Micheli, Valeria
   Rusconi, Stefano
TI Favorable Therapeutic Response with an Antiretroviral Salvage Regimen in an HIV-1-Positive Subject Infected with a CRF11-cpx Virus
SO AIDS RESEARCH AND HUMAN RETROVIRUSES
LA English
DT Article
ID circulating recombinant form; hiv type-1; genetic diversity; subtype-j; cameroon; identification
AB HIV drug resistance still represents a crucial problem in antiretroviral therapy. We report a case of a naive patient, harboring a CRF11-cpx virus, which showed drug resistance mutations in the reverse transcriptase. A drug resistance genotyping test was performed for the pol (protease, reverse transcriptase, and integrase) and V3 regions. The initial clinical parameter results showed a 4 log level of HIV-RNA (12,090cp/ml) and a very low CD4(+) cell count (35 cells/l). We designed an initial highly active antiretroviral therapy (HAART) regimen including lamivudine (3TC)+abacavir (ABC)+booster ritonavir (DRV/r). The virus was highly resistant to all nucleoside and nucleotide reverse transcriptase inhibitors (NRTIs) and nonnucleoside reverse transcriptase inhibitors (NNRTIs) except for ABC, tenofovir (TDF), and efavirenz (EFV) and was susceptible to all protease inhibitors (PIs) and integrase inhibitors (INIs). A salvage regimen including raltegravir (RAL)+DRV/r was started. Ten months later, the immunovirological status shows CD4(+) 142/l and HIV-RNA <37cp/ml. Our results demonstrate the effectiveness of a treatment combination that includes RAL+DRV/r in a patient infected with a complex X4-tropic CRF11-cpx virus.
C1 [Tau, Pamela; Stuppino, Silvia Di Nardo; Bottani, Giulia; Galli, Massimo; Rusconi, Stefano] Univ Milan, Infect Dis Div 3, DIBIC Luigi Sacco, I-20157 Milan, Italy.
   [Mancon, Alessandro; Mileto, Davide; Gismondo, Maria Rita; Micheli, Valeria] Univ Milan, Clin Microbiol Virol Bioemergency Unit, DIBIC Luigi Sacco, I-20157 Milan, Italy.
C3 University of Milan; Luigi Sacco Hospital; University of Milan; Luigi Sacco Hospital
RP Tau, P (通讯作者)，Univ Milan, Div Clinicizzata Malattie Infett, DIBIC Luigi Sacco, Via GB Grassi 74, I-20157 Milan, Italy.
EM pamela.tau@unimi.it
CR Aghokeng AF, 2013, AIDS RES HUM RETROV, V29, P1, DOI 10.1089/aid.2012.0196
   Jackson A, 2011, JAIDS-J ACQ IMM DEF, V58, P450, DOI 10.1097/QAI.0b013e3182364c67
   McCutchan FE, 2000, AIDS, V14, P0
   Montavon C, 2002, AIDS RES HUM RETROV, V18, P231, DOI 10.1089/08892220252781301
   Moussa S, 2010, AIDS RES HUM RETROV, V26, P1247, DOI 10.1089/aid.2010.0091
   Nishijima T, 2012, AIDS, V26, P649, DOI 10.1097/QAD.0b013e328350fb85
   Paraskevis D, 2000, AIDS RES HUM RETROV, V16, P845, DOI 10.1089/08892220050042783
   Peeters M, 2000, AIDS, V14, P0
   Robertson DL, 2000, SCIENCE, V288, P55, DOI 10.1126/science.288.5463.55d
   Svicher V, 2010, NEW MICROBIOL, V33, P195
   Wilbe K, 2002, AIDS RES HUM RETROV, V18, P849, DOI 10.1089/08892220260190326
   Yamaguchi J, 2010, AIDS RES HUM RETROV, V26, P693, DOI 10.1089/aid.2009.0305
   Zoutendijk R, 2012, J INFECT DIS, V206, P974, DOI 10.1093/infdis/jis439
NR 13
TC 0
Z9 0
U1 0
U2 0
PU MARY ANN LIEBERT, INC
PI NEW ROCHELLE
PA 140 HUGUENOT STREET, 3RD FL, NEW ROCHELLE, NY 10801 USA
SN 0889-2229
EI 1931-8405
J9 AIDS RES HUM RETROV
JI Aids Res. Hum. Retrovir.
PD MAY 1
PY 2014
VL 30
IS 5
BP 480
EP 483
DI 10.1089/aid.2013.0264
PG 4
WC Immunology; Infectious Diseases; Virology
SC Immunology; Infectious Diseases; Virology
GA AG8IL
UT WOS:000335661900012
PM 24279648
DA 2024-01-16
ER

PT J
AU Charpentier, C
   Eholié, S
   Anglaret, X
   Bertine, M
   Rouzioux, C
   Avettand-Fenoël, V
   Messou, E
   Minga, A
   Damond, F
   Plantier, JC
   Dabis, F
   Peytavin, G
   Brun-Vézinet, F
   Ekouevi, DK
AF Charpentier, Charlotte
   Eholie, Serge
   Anglaret, Xavier
   Bertine, Melanie
   Rouzioux, Christine
   Avettand-Fenoel, Veronique
   Messou, Eugene
   Minga, Albert
   Damond, Florence
   Plantier, Jean-Christophe
   Dabis, Francois
   Peytavin, Gilles
   Brun-Vezinet, Francoise
   Ekouevi, Didier K.
TI Genotypic resistance profiles of HIV-2-treated patients in West Africa
SO AIDS
LA English
DT Article
DE HIV-2; Cote d'Ivoire; antiretroviral resistance; plasma drug concentrations
ID immunodeficiency-virus type-2; vitro phenotypic susceptibility; reverse-transcriptase inhibitors; antiretroviral drug-resistance; in-vitro; hiv-2-infected patients; hiv-2 infection; senegal implications; protease inhibitors; viral load
AB Objective: To assess the virological response, genotypic resistance profiles, and antiretroviral plasma concentrations in HIV-2 antiretroviral-treated (antiretroviral therapy, ART) patients in Cote d'Ivoire. Methods: A cross-sectional survey was conducted among HIV-2 patients receiving ART. Plasma HIV-2 viral load was performed using the Agence Nationale de Recherche sur le SIDA et les hepatites virales (ANRS) assay. Protease and reverse transcriptase sequencing was performed using in-house methods and antiretroviral plasma concentrations were assessed using ultra performance liquid chromatography combined with tandem mass spectrometry. Results: One hundred and forty-five HIV-2-treated patients were enrolled with a median CD4(+) cell count of 360 cells/mu l (interquartile range, IQR = 215-528). Median duration of ART was 4 years (IQR = 2-7) and 74% of patients displayed viral load less than 50 copies/ml. Median plasma HIV-2 RNA among patients with viral load more than 50 copies/ml was 3016 copies/ml (IQR = 436-5156). Most patients (84%) received a lopinavir/ritonavir-based regimen. HIV-2 resistance mutations to nucleoside reverse transcriptase inhibitors and protease inhibitors were detected in 21 of 25 (84%) and 20 of 29 (69%) samples, respectively. The most prevalent nucleoside reverse transcriptase inhibitor resistance mutations were M184I/V (90%), Q151M (24%), and S215F/Y (24%). The most prevalent protease inhibitor resistance mutations were V47A (60%) and I54M (30%). Median CD4(+) cell counts were 434 cells/mu l (292-573) and 204 cells/mu l (122-281) in patients with viral load less than 50 copies/ml and those exhibiting virological failure (P < 0.0001), respectively. The proportions of patients with adequate antiretroviral plasma concentrations were 81 and 93% in patients displaying virological failure and in those with viral load less than 50 copies/ml, respectively (P = 0.046), suggesting good treatment adherence. Conclusion: We observed adequate drug plasma concentrations and virological suppression in a high proportion of HIV-2-infected patients. However, in cases of virological failure, the limited HIV-2 therapeutic arsenal and cross-resistance dramatically reduced treatment options.
C1 [Charpentier, Charlotte; Bertine, Melanie; Damond, Florence; Brun-Vezinet, Francoise] Univ Paris Diderot, Grp Hosp Bichat Claude Bernard, AP HP, Lab Virol,HUPNVS,Sorbonne Paris Cite, Paris, France.
   [Eholie, Serge] Treichville Univ, Dept Infect & Trop Dis, Teaching Hosp, Abidjan, Cote Ivoire.
   [Eholie, Serge; Messou, Eugene] Univ Felix Houphouet Boigny, Sch Med, Dept Dermatol Infectiol, Abidjan, Cote Ivoire.
   [Eholie, Serge; Anglaret, Xavier; Messou, Eugene; Minga, Albert; Ekouevi, Didier K.] Programme PACCI, Abidjan, Cote Ivoire.
   [Anglaret, Xavier; Dabis, Francois; Ekouevi, Didier K.] Univ Bordeaux, Ctr INSERM Epidemiol & Biostat U897, INSERM, IPSED, Bordeaux, France.
   [Anglaret, Xavier; Dabis, Francois; Ekouevi, Didier K.] INSERM, Ctr INSERM Epidemiol & Biostat U897, IPSED, Bordeaux, France.
   [Rouzioux, Christine; Avettand-Fenoel, Veronique] Univ Paris 05, Hop Necker, AP HP, Lab Virol,Fac Med,Sorbonne Paris Cite, Paris, France.
   [Plantier, Jean-Christophe] Univ Rouen, Hop Charles Nicolle, CHU Rouen, Lab Virol,Pole Biol Clin, Rouen, France.
   [Plantier, Jean-Christophe] Univ Rouen, EA2656, IRIB, Rouen, France.
   [Peytavin, Gilles] Univ Paris Diderot, Grp Hosp Bichat Claude Bernard, AP HP, Lab Pharmacotoxicol,HUPNVS,Sorbonne Pari, Paris, France.
   [Ekouevi, Didier K.] Univ Lome, Fac Sci Sante, Dept Sante Publ, Lome, Togo.
C3 Assistance Publique Hopitaux Paris (APHP); Universite Paris Cite; Hopital Universitaire Bichat-Claude Bernard - APHP; Hopital Universitaire Hotel-Dieu - APHP; Hopital Universitaire Paul-Brousse - APHP; University Hospital Medical Center at Treichville; Universite Felix Houphouet-Boigny; Universite de Bordeaux; Institut National de la Sante et de la Recherche Medicale (Inserm); Institut National de la Sante et de la Recherche Medicale (Inserm); Assistance Publique Hopitaux Paris (APHP); Universite Paris Cite; Hopital Universitaire Necker-Enfants Malades - APHP; Hopital Universitaire Hotel-Dieu - APHP; Hopital Universitaire Paul-Brousse - APHP; Universite de Rouen Normandie; CHU de Rouen; Universite de Rouen Normandie; Universite Paris Cite; Assistance Publique Hopitaux Paris (APHP); Hopital Universitaire Paul-Brousse - APHP; Hopital Universitaire Hotel-Dieu - APHP; Hopital Universitaire Bichat-Claude Bernard - APHP
RP Charpentier, C (通讯作者)，Hop Bichat Claude Bernard, Lab Virol, 46 Rue Henri Huchard, F-75018 Paris, France.
EM charlotte.charpentier@bch.aphp.fr
FU National Cancer Institute (NCI); Eunice Kennedy Shriver National Institute of Child Health & Human Development (NICHD); National Institute of Allergy and Infectious Diseases (NIAID) of the US National Institutes of Health (NIH), as part of the International Epidemiologic Databases to Evaluate AIDS (IeDEA) [U01AI069919]
CR Adjé-Touré CA, 2003, AIDS, V17, PS49, DOI 10.1097/00002030-200317003-00007
   [Anonymous], 2004, UNAIDS AIDS EP UPD 2, V0, P1
   Benard A, 2011, CLIN INFECT DIS, V52, P1257, DOI 10.1093/cid/cir123
   Burgard M, 2010, CLIN INFECT DIS, V51, P833, DOI 10.1086/656284
   Camacho RJ, 2012, INTERVIROLOGY, V55, P179, DOI 10.1159/000332025
   Charpentier C, 2013, CLIN INFECT DIS, V56, P1654, DOI 10.1093/cid/cit104
   Charpentier C, 2010, AIDS, V24, P2753, DOI 10.1097/QAD.0b013e32833f9e36
   Damond F, 2005, ANTIVIR THER, V10, P861
   Desbois D, 2008, ANTIMICROB AGENTS CH, V52, P1545, DOI 10.1128/AAC.01284-07
   Descamps D, 2004, J MED VIROL, V74, P197, DOI 10.1002/jmv.20174
   Drylewicz J, 2010, AIDS, V24, P1043, DOI 10.1097/QAD.0b013e3283377a06
   Ekouevi DK, 2013, PLOS ONE, V8, P0, DOI 10.1371/journal.pone.0066135
   GAO F, 1994, J VIROL, V68, P7433, DOI 10.1128/JVI.68.11.7433-7447.1994
   Gottlieb GS, 2008, AIDS, V22, P2069, DOI 10.1097/QAD.0b013e32830edd44
   Gottlieb GS, 2009, CLIN INFECT DIS, V48, P476, DOI 10.1086/596504
   Jallow S, 2009, J CLIN MICROBIOL, V47, P2200, DOI 10.1128/JCM.01654-08
   Jung BH, 2007, BIOMED CHROMATOGR, V21, P1095, DOI 10.1002/bmc.865
   KANKI PJ, 1994, LANCET, V343, P943, DOI 10.1016/S0140-6736(94)90065-5
   MARLINK R, 1994, SCIENCE, V265, P1587, DOI 10.1126/science.7915856
   Matheron S, 2006, AIDS, V20, P459, DOI 10.1097/01.aids.0000199829.57112.2f
   Ntemgwa ML, 2009, ANTIMICROB AGENTS CH, V53, P3611, DOI 10.1128/AAC.00154-09
   Pieniazek D, 1999, AIDS RES HUM RETROV, V15, P603, DOI 10.1089/088922299311132
   Popper SJ, 1999, J INFECT DIS, V180, P1116, DOI 10.1086/315010
   Poveda E, 2005, AIDS REV, V7, P139
   Raugi DN, 2013, ANTIMICROB AGENTS CH, V57, P2751, DOI 10.1128/AAC.00405-13
   Ren J, 2002, P NATL ACAD SCI USA, V99, P14410, DOI 10.1073/pnas.222366699
   Roquebert B, 2008, J ANTIMICROB CHEMOTH, V62, P914, DOI 10.1093/jac/dkn335
   Smith RA, 2009, J INFECT DIS, V199, P1323, DOI 10.1086/597802
   Visseaux B, 2012, ANTIMICROB AGENTS CH, V56, P137, DOI 10.1128/AAC.05313-11
   WHO, 2010, ANTIRETROVIRAL THERAPY FOR HIV INFECTION IN ADULTS AND ADOLESCENTS: RECOMMENDATIONS FOR A PUBLIC HEALTH APPROACH, V0, P0
   Witvrouw M, 2004, ANTIVIR THER, V9, P57
NR 32
TC 40
Z9 42
U1 0
U2 5
PU LIPPINCOTT WILLIAMS & WILKINS
PI PHILADELPHIA
PA 530 WALNUT ST, PHILADELPHIA, PA 19106-3621 USA
SN 0269-9370
EI 1473-5571
J9 AIDS
JI Aids
PD MAY 15
PY 2014
VL 28
IS 8
BP 1161
EP 1169
DI 10.1097/QAD.0000000000000244
PG 9
WC Immunology; Infectious Diseases; Virology
SC Immunology; Infectious Diseases; Virology
GA AG8FK
UT WOS:000335654000009
PM 24583671
DA 2024-01-16
ER

PT J
AU Menéndez-Arias, L
   Alvarez, M
AF Menendez-Arias, Luis
   Alvarez, Mar
TI Antiretroviral therapy and drug resistance in human immunodeficiency virus type 2 infection
SO ANTIVIRAL RESEARCH
LA English
DT Review
DE HIV-2; Reverse transcriptase; Drug resistance; Protease; Integrase; Entry inhibitors
ID vitro phenotypic susceptibility; reverse-transcriptase inhibitors; nucleoside analog inhibitors; hiv-1 protease inhibitors; proviral dna load; in-vitro; small-molecule; hiv-2-infected patients; selective-inhibition; monoclonal-antibody
AB One to two million people worldwide are infected with the human immunodeficiency virus type 2 (HIV-2), with highest prevalences in West African countries, but also present in Western Europe, Asia and North America. Compared to HIV-1, HIV-2 infection undergoes a longer asymptomatic phase and progresses to AIDS more slowly. In addition, HIV-2 shows lower transmission rates, probably due to its lower viremia in infected individuals. There is limited experience in the treatment of HIV-2 infection and several antiretroviral drugs used to fight HIV-1 are not effective against HIV-2. Effective drugs against HIV-2 include nucleoside analogue reverse transcriptase (RT) inhibitors (e.g. zidovudine, tenofovir, lamivudine, emtricitabine, abacavir, stavudine and didanosine), protease inhibitors (saquinavir, lopinavir and darunavir), and integrase inhibitors (raltegravir, elvitegravir and dolutegravir). Maraviroc, a CCR5 antagonist blocking coreceptor binding during HIV entry, is active in vitro against CCR5-tropic HIV-2 but more studies are needed to validate its use in therapeutic treatments against HIV-2 infection. HIV-2 strains are naturally resistant to a few antiretroviral drugs developed to suppress HIV-1 propagation such as nonnucleoside RT inhibitors, several protease inhibitors and the fusion inhibitor enfuvirtide. Resistance selection in HIV-2 appears to be faster than in HIV-1. In this scenario, the development of novel drugs specific for HIV-2 is an important priority. In this review, we discuss current anti-HIV-2 therapies and mutational pathways leading to drug resistance. (C) 2013 Elsevier B.V. All rights reserved.
C1 [Menendez-Arias, Luis] CSIC, Ctr Biol Mol Severo Ochoa, Madrid 28049, Spain.
   Univ Autonoma Madrid, E-28049 Madrid, Spain.
C3 Consejo Superior de Investigaciones Cientificas (CSIC); CSIC - Centro de Biologia Molecular Severo Ochoa (CBM); Autonomous University of Madrid
RP Menéndez-Arias, L (通讯作者)，CSIC, Ctr Biol Mol Severo Ochoa, C Nicolas Cabrera 1,Campus Cantoblanco, Madrid 28049, Spain.
EM lmenendez@cbm.csic.es
FU Spanish Ministry of Economy and Competitiveness [BIO2010/15542]; Spanish Ministry of Health, Social Services and Equality [EC11-025]; Fundacion Ramon Areces
CR Adamson CS, 2008, DRUG DISCOV TODAY, V13, P424, DOI 10.1016/j.drudis.2008.02.003
   Andreatta K, 2013, JAIDS-J ACQ IMM DEF, V62, P367, DOI 10.1097/QAI.0b013e31827b55f1
   Andries K, 2004, ANTIMICROB AGENTS CH, V48, P4680, DOI 10.1128/AAC.48.12.4680-4686.2004
   ARIYOSHI K, 1995, AIDS, V9, P555, DOI 10.1097/00002030-199506000-00004
   Armstrong-James D, 2010, ANTIVIR RES, V86, P224, DOI 10.1016/j.antiviral.2010.02.324
   Auwerx J, 2004, J VIROL, V78, P7427, DOI 10.1128/JVI.78.14.7427-7437.2004
   Ayouba A, 2013, AIDS, V27, P2488, DOI 10.1097/01.aids.0000432443.22684.50
   Azijn H, 2010, ANTIMICROB AGENTS CH, V54, P718, DOI 10.1128/AAC.00986-09
   Baba M, 1999, P NATL ACAD SCI USA, V96, P5698, DOI 10.1073/pnas.96.10.5698
   BABA M, 1989, BIOCHEM BIOPH RES CO, V165, P1375, DOI 10.1016/0006-291X(89)92756-3
   Baldauf HM, 2012, NAT MED, V18, P1682, DOI 10.1038/nm.2964
   Balzarini J, 2004, ANTIMICROB AGENTS CH, V48, P3858, DOI 10.1128/AAC.48.10.3858-3870.2004
   Barin F, 2007, AIDS, V21, P2351, DOI 10.1097/QAD.0b013e3282f15637
   Barroso H, 2011, PLOS ONE, V6, P0, DOI 10.1371/journal.pone.0014548
   Bennett M, 2007, ANTIVIR THER, V12, P0
   Bercoff DP, 2010, RETROVIROLOGY, V7, P0, DOI 10.1186/1742-4690-7-98
   BERRY N, 1994, AIDS RES HUM RETROV, V10, P1031, DOI 10.1089/aid.1994.10.1031
   Bird LE, 2003, PROTEIN EXPRES PURIF, V27, P12, DOI 10.1016/S1046-5928(02)00567-3
   Blaak H, 2008, AIDS RES HUM RETROV, V24, P473, DOI 10.1089/aid.2007.0001
   Blair WS, 2010, PLOS PATHOG, V6, P0, DOI 10.1371/journal.ppat.1001220
   Blumenthal R, 2012, J BIOL CHEM, V287, P40841, DOI 10.1074/jbc.R112.406272
   Borrego P, 2013, AIDS, V27, P1081, DOI 10.1097/QAD.0b013e32835edc1d
   Borrego P, 2012, ANTIVIR THER, V17, P565, DOI 10.3851/IMP1996
   Boyd MR, 1997, ANTIMICROB AGENTS CH, V41, P1521, DOI 10.1128/AAC.41.7.1521
   Boyer PL, 2006, PLOS PATHOG, V2, P101, DOI 10.1371/journal.ppat0020010
   Boyer PL, 2012, J VIROL, V86, P5885, DOI 10.1128/JVI.06597-11
   Brandin E, 2003, AIDS RES HUM RETROV, V19, P543, DOI 10.1089/088922203322230905
   Brauer F, 2013, ANTIMICROB AGENTS CH, V57, P679, DOI 10.1128/AAC.01152-12
   Brower ET, 2008, CHEM BIOL DRUG DES, V71, P298, DOI 10.1111/j.1747-0285.2008.00647.x
   Buckheit RW, 2013, ANTIVIR RES, V100, P382, DOI 10.1016/j.antiviral.2013.09.005
   Bunnik EM, 2007, J VIROL, V81, P525, DOI 10.1128/JVI.01983-06
   Caixas U, 2012, J ANTIMICROB CHEMOTH, V67, P2538, DOI 10.1093/jac/dks240
   Calado M, 2010, VIROLOGY, V408, P174, DOI 10.1016/j.virol.2010.09.020
   Castro E, 2012, ANTIVIR THER, V17, P593, DOI 10.3851/IMP2024
   Cavaco-Silva J, 2013, J ANTIMICROB CHEMOTH, V68, P190, DOI 10.1093/jac/dks363
   Charpentier C, 2011, ANTIMICROB AGENTS CH, V55, P1293, DOI 10.1128/AAC.00942-10
   Charpentier C, 2010, AIDS, V24, P2753, DOI 10.1097/QAD.0b013e32833f9e36
   Chen WM, 2012, CURR PHARM DESIGN, V18, P4165, DOI 10.2174/138161212802430440
   Christ F, 2010, NAT CHEM BIOL, V6, P442, DOI 10.1038/nchembio.370
   Ciuffi A, 2005, NAT MED, V11, P1287, DOI 10.1038/nm1329
   CLAPHAM PR, 1989, NATURE, V337, P368, DOI 10.1038/337368a0
   CLAVEL F, 1987, NEW ENGL J MED, V316, P1180, DOI 10.1056/NEJM198705073161903
   CLAVEL F, 1986, SCIENCE, V233, P343, DOI 10.1126/science.2425430
   COCCHI F, 1995, SCIENCE, V270, P1811, DOI 10.1126/science.270.5243.1811
   Craigie R, 2012, CSH PERSPECT MED, V2, P0, DOI 10.1101/cshperspect.a006890
   Damond F, 2005, ANTIVIR THER, V10, P861
   Damond F, 2004, AIDS RES HUM RETROV, V20, P666, DOI 10.1089/0889222041217392
   DE CLERCQ E, 1994, ANTIMICROB AGENTS CH, V38, P668, DOI 10.1128/AAC.38.4.668
   de Silva Thushan I, 2010, HIV THERAPY, V4, P305, DOI 10.2217/hiv.10.26
   DECLERCO E, 1992, P NATL ACAD SCI USA, V89, P5286, DOI 10.1073/pnas.89.12.5286
   Delelis O, 2008, RETROVIROLOGY, V5, P0, DOI 10.1186/1742-4690-5-114
   Desbois D, 2008, ANTIMICROB AGENTS CH, V52, P1545, DOI 10.1128/AAC.01284-07
   Desimmie BA, 2012, MOL THER, V20, P2064, DOI 10.1038/mt.2012.132
   Dragic T, 2000, P NATL ACAD SCI USA, V97, P5639, DOI 10.1073/pnas.090576697
   Drylewicz J, 2008, AIDS, V22, P457, DOI 10.1097/QAD.0b013e3282f4ddfc
   Eggink D, 2010, CURR PHARM DESIGN, V16, P3716, DOI 10.2174/138161210794079218
   Ehteshami M, 2008, J BIOL CHEM, V283, P29904, DOI 10.1074/jbc.M804882200
   Eijkelenboom APAM, 2000, J BIOMOL NMR, V18, P119, DOI 10.1023/A:1008342312269
   Esbjörnsson J, 2012, NEW ENGL J MED, V367, P224, DOI 10.1056/NEJMoa1113244
   Espirito-Santo M, 2012, AIDS RES HUM RETROV, V28, P478, DOI 10.1089/aid.2011.0124
   FAN NS, 1995, J BIOL CHEM, V270, P13573
   Faria NR, 2012, J GEN VIROL, V93, P889, DOI 10.1099/vir.0.038638-0
   Fregoso OI, 2013, PLOS PATHOG, V9, P0, DOI 10.1371/journal.ppat.1003496
   GAO F, 1994, J VIROL, V68, P7433, DOI 10.1128/JVI.68.11.7433-7447.1994
   Garrett N, 2008, AIDS, V22, P1091, DOI 10.1097/QAD.0b013e3282f9b165
   Geretti AM, 2012, CURR OPIN INFECT DIS, V25, P677, DOI 10.1097/QCO.0b013e32835a1de7
   Ghosh AK, 2012, ANGEW CHEM INT EDIT, V51, P1778, DOI 10.1002/anie.201102762
   Gilleece Y, 2010, HIV MED, V11, P611, DOI 10.1111/j.1468-1293.2010.00889.x
   Gomes P, 1999, J CLIN MICROBIOL, V37, P453, DOI 10.1128/JCM.37.2.453-456.1999
   GOTCH F, 1993, J IMMUNOL, V151, P3361
   Gottlieb GS, 2008, AIDS, V22, P2069, DOI 10.1097/QAD.0b013e32830edd44
   Gottlieb GS, 2008, AIDS, V22, P1379, DOI 10.1097/QAD.0b013e328303496d
   Gottlieb GS, 2009, CLIN INFECT DIS, V48, P476, DOI 10.1086/596504
   Gueudin M, 2008, AIDS, V22, P211, DOI 10.1097/QAD.0b013e3282f42429
   Guillon C, 1998, J VIROL, V72, P6260, DOI 10.1128/JVI.72.7.6260-6263.1998
   Gurjar RS, 2009, AIDS RES HUM RETROV, V25, P363, DOI 10.1089/aid.2008.0259
   Gustchina E, 2005, J MED CHEM, V48, P3036, DOI 10.1021/jm049026h
   GUYADER M, 1987, NATURE, V326, P662, DOI 10.1038/326662a0
   Hanson A, 2005, AIDS RES HUM RETROV, V21, P791, DOI 10.1089/aid.2005.21.791
   Hare S, 2009, PLOS PATHOG, V5, P0
   Hare S, 2010, NATURE, V464, P232, DOI 10.1038/nature08784
   Howard OMZ, 1998, J MED CHEM, V41, P2184, DOI 10.1021/jm9801253
   Hrecka K, 2011, NATURE, V474, P658, DOI 10.1038/nature10195
   Huang HF, 1998, SCIENCE, V282, P1669, DOI 10.1126/science.282.5394.1669
   Ibe S, 2010, JAIDS-J ACQ IMM DEF, V54, P241, DOI 10.1097/QAI.0b013e3181dc98c1
   Islam S, 2013, PLOS ONE, V8, P0, DOI 10.1371/journal.pone.0073116
   JACOBSEN H, 1995, VIROLOGY, V206, P527, DOI 10.1016/S0042-6822(95)80069-7
   Jacobson JM, 2010, ANTIMICROB AGENTS CH, V54, P4137, DOI 10.1128/AAC.00086-10
   Jallow S, 2009, J CLIN MICROBIOL, V47, P2200, DOI 10.1128/JCM.01654-08
   Jegede O, 2011, ANTIVIR RES, V91, P94, DOI 10.1016/j.antiviral.2011.05.004
   Jochmans D, 2006, J VIROL, V80, P12283, DOI 10.1128/JVI.00889-06
   KANKI PJ, 1994, LANCET, V343, P943, DOI 10.1016/S0140-6736(94)90065-5
   Ketas TJ, 2007, 47 INT C ANT AG CHEM, V0, P0
   Koh Y, 2003, ANTIMICROB AGENTS CH, V47, P3123, DOI 10.1128/AAC.47.10.3123-3129.2003
   Koh Y, 2011, J VIROL, V85, P3677, DOI 10.1128/JVI.02541-10
   Kong R, 2012, J VIROL, V86, P947, DOI 10.1128/JVI.06155-11
   Kovalevsky AY, 2008, J MOL BIOL, V384, P178, DOI 10.1016/j.jmb.2008.09.031
   KUIKEN CL, 1999, HUMAN RETROVIRUSES A, V0, P0
   Labrosse B, 1998, J VIROL, V72, P6381, DOI 10.1128/JVI.72.8.6381-6388.1998
   Laguette N, 2011, NATURE, V474, P654, DOI 10.1038/nature10117
   Lahouassa H, 2012, NAT IMMUNOL, V13, P223, DOI 10.1038/ni.2236
   Larrouy L, 2013, AIDS, V27, P69, DOI 10.1097/QAD.0b013e32835a10d8
   Leligdowicz A, 2010, J INFECT DIS, V201, P114, DOI 10.1086/648733
   Lin PF, 2003, P NATL ACAD SCI USA, V100, P11013, DOI 10.1073/pnas.1832214100
   Liu J, 2001, BIOCHEMISTRY-US, V40, P2797, DOI 10.1021/bi0024759
   Liu J, 2008, NATURE, V455, P109, DOI 10.1038/nature07159
   Llano M, 2006, SCIENCE, V314, P461, DOI 10.1126/science.1132319
   MacNeil A, 2007, J VIROL, V81, P5325, DOI 10.1128/JVI.02625-06
   Maertens G, 2003, J BIOL CHEM, V278, P33528, DOI 10.1074/jbc.M303594200
   Maertens GN, 2010, NATURE, V468, P326, DOI 10.1038/nature09517
   Mao YD, 2012, NAT STRUCT MOL BIOL, V19, P893, DOI 10.1038/nsmb.2351
   Marcelino JM, 2012, AIDS, V26, P2275, DOI 10.1097/QAD.0b013e328359a89d
   Marcelino JM, 2010, J VIROL, V84, P12429, DOI 10.1128/JVI.01102-10
   MARKOVITZ DM, 1993, ANN INTERN MED, V118, P211, DOI 10.7326/0003-4819-118-3-199302010-00010
   MARLINK R, 1994, SCIENCE, V265, P1587, DOI 10.1126/science.7915856
   Masse S, 2007, ANTIMICROB AGENTS CH, V51, P3075, DOI 10.1128/AAC.00146-07
   Matamoros T, 2009, J BIOL CHEM, V284, P32792, DOI 10.1074/jbc.M109.038885
   Matheron S, 1997, AIDS, V11, P934
   MATSUSHITA S, 1995, J VIROL, V69, P3333, DOI 10.1128/JVI.69.6.3333-3340.1995
   Menéndez-Arias L, 2008, VIRUS RES, V134, P124, DOI 10.1016/j.virusres.2007.12.015
   Menéndez-Arias L, 2008, TRENDS PHARMACOL SCI, V29, P42, DOI 10.1016/j.tips.2007.10.013
   Menéndez-Arias L, 2013, ANTIVIR RES, V98, P93, DOI 10.1016/j.antiviral.2013.01.007
   Menéndez-Arias L, 2010, ANTIVIR RES, V85, P210, DOI 10.1016/j.antiviral.2009.07.006
   Mesplède T, 2013, RETROVIROLOGY, V10, P0, DOI 10.1186/1742-4690-10-22
   Michel P, 2000, J INFECT DIS, V181, P64, DOI 10.1086/315170
   MOHAN P, 1992, ANTIVIR RES, V18, P139, DOI 10.1016/0166-3542(92)90034-3
   MOORE JP, 1992, J VIROL, V66, P4784, DOI 10.1128/JVI.66.8.4784-4793.1992
   Mörner A, 1999, J VIROL, V73, P2343
   NAKASHIMA H, 1992, ANTIMICROB AGENTS CH, V36, P1249, DOI 10.1128/AAC.36.6.1249
   Nam JG, 2006, J CLIN MICROBIOL, V44, P1543, DOI 10.1128/JCM.44.4.1543-1546.2006
   Ni XJ, 2011, RETROVIROLOGY, V8, P0, DOI 10.1186/1742-4690-8-68
   Nisole S, 2000, AIDS RES HUM RETROV, V16, P237, DOI 10.1089/088922200309331
   Nsagha DS, 2012, AFR HEALTH SCI, V12, P276, DOI 10.4314/ahs.v12i3.5
   Ntemgwa M, 2007, ANTIMICROB AGENTS CH, V51, P604, DOI 10.1128/AAC.00870-06
   Ntemgwa ML, 2009, ANTIMICROB AGENTS CH, V53, P708, DOI 10.1128/AAC.01109-08
   Nyamweya S, 2012, PLOS ONE, V7, P0, DOI 10.1371/journal.pone.0044411
   Oberlin E, 1996, NATURE, V382, P833, DOI 10.1038/382833a0
   Owen SM, 1998, J VIROL, V72, P5425, DOI 10.1128/JVI.72.7.5425-5432.1998
   PAUWELS R, 1990, NATURE, V343, P470, DOI 10.1038/343470a0
   Peeters M, 2013, EXPERT REV ANTI-INFE, V11, P885, DOI 10.1586/14787210.2013.825443
   Peterson K, 2011, AIDS RES TREAT, V2011, P0, DOI 10.1155/2011/463704
   Pleskoff O, 1996, J VIROL, V70, P8247, DOI 10.1128/JVI.70.11.8247-8251.1996
   Popper SJ, 2000, J VIROL, V74, P1554, DOI 10.1128/JVI.74.3.1554-1557.2000
   Popper SJ, 1999, J INFECT DIS, V180, P1116, DOI 10.1086/315010
   POULSEN AG, 1993, J ACQ IMMUN DEF SYND, V6, P941
   Princen K, 2004, J VIROL, V78, P12996, DOI 10.1128/JVI.78.23.12996-13006.2004
   Quashie PK, 2012, J VIROL, V86, P2696, DOI 10.1128/JVI.06591-11
   Raugi DN, 2013, AIDS, V27, P2441, DOI 10.1097/QAD.0b013e328362e856
   Raugi DN, 2013, ANTIMICROB AGENTS CH, V57, P2751, DOI 10.1128/AAC.00405-13
   Reeves JD, 2002, J GEN VIROL, V83, P1253, DOI 10.1099/0022-1317-83-6-1253
   Reid P, 2005, VIROLOGY, V336, P251, DOI 10.1016/j.virol.2005.03.030
   Ren J, 2002, P NATL ACAD SCI USA, V99, P14410, DOI 10.1073/pnas.222366699
   Rocha C, 2013, RETROVIROLOGY, V10, P0, DOI 10.1186/1742-4690-10-110
   Rodés B, 2006, J ANTIMICROB CHEMOTH, V57, P709, DOI 10.1093/jac/dkl034
   Rodés B, 2000, J CLIN MICROBIOL, V38, P1370
   Rodes B, 2008, P 15 C RETR OPP INF, V0, P0
   Roquebert B, 2008, J ANTIMICROB CHEMOTH, V62, P914, DOI 10.1093/jac/dkn335
   Roquebert B, 2008, AIDS, V22, P2045, DOI 10.1097/QAD.0b013e32830f4c7d
   Rowland-Jones S, 2006, FUTURE MICROBIOL, V1, P427, DOI 10.2217/17460913.1.4.427
   Ruelle J, 2008, BMC INFECT DIS, V8, P0, DOI 10.1186/1471-2334-8-21
   Saag M, 2010, CLIN INFECT DIS, V51, P239, DOI 10.1086/653678
   Salgado M, 2009, J CLIN VIROL, V46, P173, DOI 10.1016/j.jcv.2009.06.020
   Santiago ML, 2005, J VIROL, V79, P12515, DOI 10.1128/JVI.79.19.12515-12527.2005
   SHAHARABANY M, 1992, J BIOL CHEM, V267, P3674
   Shi Y, 2005, J GEN VIROL, V86, P3385, DOI 10.1099/vir.0.81259-0
   SIMON F, 1993, AIDS, V7, P1411, DOI 10.1097/00002030-199311000-00002
   Smith RA, 2008, ANTIMICROB AGENTS CH, V52, P329, DOI 10.1128/AAC.01004-07
   Smith RA, 2011, AIDS, V25, P2235, DOI 10.1097/QAD.0b013e32834d8e52
   Smith RA, 2012, PLOS ONE, V7, P0, DOI 10.1371/journal.pone.0045372
   Smith RA, 2009, J INFECT DIS, V199, P1323, DOI 10.1086/597802
   Smith SM, 2008, RETROVIROLOGY, V5, P0, DOI 10.1186/1742-4690-5-103
   Soares R, 2006, J VIROL, V80, P12425, DOI 10.1128/JVI.01557-06
   Soares RS, 2011, J VIROL, V85, P2429, DOI 10.1128/JVI.01921-10
   Stegmann S, 2010, J CLIN VIROL, V47, P79, DOI 10.1016/j.jcv.2009.11.008
   Tan QX, 2013, SCIENCE, V341, P1387, DOI 10.1126/science.1241475
   Thiébaut R, 2012, CLIN INFECT DIS, V55, P1417, DOI 10.1093/cid/cis708
   Thiébaut R, 2011, AIDS, V25, P865, DOI 10.1097/QAD.0b013e328344892e
   Tie YF, 2012, PROTEIN SCI, V21, P339, DOI 10.1002/pro.2019
   Torian LV, 2010, CLIN INFECT DIS, V51, P1334, DOI 10.1086/657117
   Torre VS, 2000, J VIROL, V74, P4868, DOI 10.1128/JVI.74.10.4868-4876.2000
   Tözsér J, 2010, VIRUSES-BASEL, V2, P147, DOI 10.3390/v2010147
   Trkola A, 2001, J VIROL, V75, P579, DOI 10.1128/JVI.75.2.579-588.2001
   Uchtenhagen H, 2011, PLOS ONE, V6, P0, DOI 10.1371/journal.pone.0018767
   UNAIDS, 2013, GLOB REP UNAIDS REP, V0, P0
   Valadas E, 2009, CLIN INFECT DIS, V48, P1166, DOI 10.1086/597504
   van der Ende ME, 2003, AIDS, V17, PS55, DOI 10.1097/00002030-200317003-00008
   van der Loeff MFS, 2006, INT J EPIDEMIOL, V35, P1322, DOI 10.1093/ije/dyl037
   van Tienen C, 2010, JAIDS-J ACQ IMM DEF, V53, P640, DOI 10.1097/QAI.0b013e3181bf1a25
   Vandamme AM, 2011, AIDS REV, V13, P77
   vanderEnde ME, 1996, AIDS, V10, P1649, DOI 10.1097/00002030-199612000-00009
   Vermeire K, 2002, VIROLOGY, V302, P342, DOI 10.1006/viro.2002.1624
   Visseaux B, 2012, ANTIMICROB AGENTS CH, V56, P137, DOI 10.1128/AAC.05313-11
   Wendeler M, 2008, ACS CHEM BIOL, V3, P635, DOI 10.1021/cb8001039
   WHITTLE H, 1994, AIDS, V8, P1617, DOI 10.1097/00002030-199411000-00015
   Whittle HC, 1998, CURR OPIN IMMUNOL, V10, P382, DOI 10.1016/S0952-7915(98)80108-8
   Witvrouw M, 2004, ANTIVIR THER, V9, P57
   Witvrouw M, 1997, GEN PHARMACOL-VASC S, V29, P497, DOI 10.1016/S0306-3623(96)00563-0
   WITVROUW M, 1994, ANTIVIR CHEM CHEMOTH, V5, P297, DOI 10.1177/095632029400500503
   Witvrouw Myriam, 2003, ANTIVIRAL CHEMISTRY & CHEMOTHERAPY, V14, P321
   Xu L, 2009, AIDS RES HUM RETROV, V25, P843, DOI 10.1089/aid.2009.0039
   Yamaguchi J, 2008, AIDS RES HUM RETROV, V24, P86, DOI 10.1089/aid.2007.0190
   Yang SQ, 2012, CURR MED CHEM, V19, P152, DOI 10.2174/092986712803414169
   Yoshimura K, 2002, J VIROL, V76, P1349, DOI 10.1128/JVI.76.3.1349-1358.2002
   Zhang YJ, 2000, J VIROL, V74, P6893, DOI 10.1128/JVI.74.15.6893-6910.2000
   Zhang ZJ, 2006, ANTIMICROB AGENTS CH, V50, P2772, DOI 10.1128/AAC.00127-06
   Zheng NN, 2011, JAIDS-J ACQ IMM DEF, V57, P92, DOI 10.1097/QAI.0b013e318215a877
   Zhou Jing, 2004, RETROVIROLOGY, V1, P15, DOI 10.1186/1742-4690-1-15
NR 207
TC 76
Z9 88
U1 0
U2 29
PU ELSEVIER SCIENCE BV
PI AMSTERDAM
PA PO BOX 211, 1000 AE AMSTERDAM, NETHERLANDS
SN 0166-3542
EI 1872-9096
J9 ANTIVIR RES
JI Antiviral Res.
PD FEB 15
PY 2014
VL 102
IS 
BP 70
EP 86
DI 10.1016/j.antiviral.2013.12.001
PG 17
WC Pharmacology & Pharmacy; Virology
SC Pharmacology & Pharmacy; Virology
GA AB0MG
UT WOS:000331485900009
PM 24345729
DA 2024-01-16
ER

PT J
AU Meresse, M
   March, L
   Kouanfack, C
   Bonono, RC
   Boyer, S
   Laborde-Balen, G
   Aghokeng, A
   Suzan-Monti, M
   Delaporte, E
   Spire, B
   Carrieri, MP
   Laurent, C
AF Meresse, M.
   March, L.
   Kouanfack, C.
   Bonono, R-C
   Boyer, S.
   Laborde-Balen, G.
   Aghokeng, A.
   Suzan-Monti, M.
   Delaporte, E.
   Spire, B.
   Carrieri, M-P
   Laurent, C.
TI Patterns of adherence to antiretroviral therapy and HIV drug resistance over time in the Stratall ANRS 12110/ESTHER trial in Cameroon
SO HIV MEDICINE
LA English
DT Article
DE adherence; Africa; antiretroviral; HIV; resistance
ID fixed-dose combination; long-term adherence; virological response; infected patients; community support; cohort; predictors; failure; impact; adults
AB Objectives The emergence of HIV drug resistance is a crucial issue in Africa, where second-line antiretroviral therapy (ART) is limited, expensive and complex. We assessed the association between adherence patterns and resistance emergence over time, using an adherence measure that distinguishes low adherence from treatment interruptions, in rural Cameroon. Methods We performed a cohort study among patients receiving nonnucleoside reverse transcriptase inhibitor (NNRTI)-based ART in nine district hospitals, using data from the Stratall trial (2006-2010). Genotypic mutations associated with antiretroviral drug resistance were assessed when 6-monthly HIV viral loads were >5000 HIV-1 RNA copies/mL. ART adherence data were collected using face-to-face questionnaires. Combined indicators of early (1-3 months) and late (6 months to t-1; t is the time point when the resistance had been detected) adherence were constructed. Multivariate logistic regression and Cox models were used to assess the association between adherence patterns and early (at 6 months) and late (after 6 months) resistance emergence, respectively. Results Among 456 participants (71% women; median age 37 years), 45 developed HIV drug resistance (18 early and 27 late). Early low adherence (<80%) and treatment interruptions (>2 days) were associated with early resistance [adjusted odds ratio (95% confidence interval) 8.51 (1.30-55.61) and 5.25 (1.45-18.95), respectively]. Early treatment interruptions were also associated with late resistance [adjusted hazard ratio (95% confidence interval) 3.72 (1.27-10.92)]. Conclusions The emergence of HIV drug resistance on first-line NNRTI-based regimens was associated with different patterns of adherence over time. Ensuring optimal early adherence through specific interventions, adequate management of drug stocks, and viral load monitoring is a clinical and public health priority in Africa.
C1 [Meresse, M.; March, L.; Boyer, S.; Suzan-Monti, M.; Spire, B.; Carrieri, M-P] INSERM, Econ & Social Sci Appl Hlth & Anal Med Informat S, F-13258 Marseille, France.
   [Meresse, M.; March, L.; Boyer, S.; Suzan-Monti, M.; Spire, B.; Carrieri, M-P] Aix Marseille Univ, IRD, UMR S912, Marseille, France.
   [Meresse, M.; March, L.; Boyer, S.; Suzan-Monti, M.; Spire, B.; Carrieri, M-P] ORS PACA, Southeastern Hlth Reg Observ, Marseille, France.
   [Kouanfack, C.] Ctr Hosp, Yaounde, Cameroon.
   [Bonono, R-C] Catholic Univ Cent African States, Socioanthropol Res Inst IRSA, Yaounde, Cameroon.
   [Laborde-Balen, G.] French Minist Foreign Affairs, Yaounde, Cameroon.
   [Aghokeng, A.; Delaporte, E.; Laurent, C.] Univ Montpellier I, IRD, UMI 233, Montpellier, France.
   [Aghokeng, A.] IRD, CREMER, Virol Lab IMPM, Yaounde, Cameroon.
   [Delaporte, E.] Univ Hosp, Dept Infect & Trop Dis, Montpellier, France.
C3 Institut National de la Sante et de la Recherche Medicale (Inserm); Aix-Marseille Universite; Institut de Recherche pour le Developpement (IRD); Aix-Marseille Universite; Institut de Recherche pour le Developpement (IRD); Universite de Montpellier; Institut de Recherche pour le Developpement (IRD); Universite de Montpellier; CHU de Montpellier
RP Laurent, C (通讯作者)，Inst Rech Dev, UMI 233, 911 Ave Agropolis,BP 64501, F-34394 Montpellier 5, France.
EM christian.laurent@ird.fr
FU French National Agency for Research on AIDS [ANRS 12110]; Ensemble pour une Solidarite Therapeutique Hospitaliere En Reseau (ESTHER)
CR Bae JW, 2011, AIDS, V25, P279, DOI 10.1097/QAD.0b013e328340feb0
   Bangsberg DR, 2013, ANTIVIR THER, V18, P25, DOI 10.3851/IMP2536
   Bangsberg DR, 2003, AIDS, V17, P1925, DOI 10.1097/00002030-200309050-00011
   Boullé C, 2013, CLIN INFECT DIS, V57, P604, DOI 10.1093/cid/cit323
   Bourgeois A, 2005, ANTIVIR THER, V10, P335
   Calmy A, 2007, CLIN INFECT DIS, V44, P128, DOI 10.1086/510073
   Calmy A, 2006, AIDS, V20, P1163, DOI 10.1097/01.aids.0000226957.79847.d6
   Carrieri MP, 2003, ANTIVIR THER, V8, P585
   Carrieri P, 2001, J ACQ IMMUN DEF SYND, V28, P232, DOI 10.1097/00042560-200111010-00005
   Chien CV, 2007, PLOS ONE, V2, P0, DOI 10.1371/journal.pone.0000278
   Clotet B, 2004, AIDS REV, V6, P123
   Colebunders R, 2005, AIDS REV, V7, P148
   Delaugerre C, 2010, MED MALADIES INFECT, V40, PS1, DOI 10.1016/S0399-077X(10)70001-9
   El-Khatib Z, 2010, AIDS, V24, P1679, DOI 10.1097/QAD.0b013e32833a097b
   French National Agency for Research on AIDS and Viral Hepatitis, 2010, HIV 1 GEN DRUG RES I, V0, P0
   Gupta A, 2010, AIDS RES HUM RETROV, V26, P25, DOI 10.1089/aid.2009.0102
   Harries AD, 2001, LANCET, V358, P410, DOI 10.1016/S0140-6736(01)05551-9
   Harrigan PR, 2005, J INFECT DIS, V191, P339, DOI 10.1086/427192
   Hawkins C, 2009, CURR OPIN HIV AIDS, V4, P538, DOI 10.1097/COH.0b013e328331d2fb
   Hong SY, 2010, JAIDS-J ACQ IMM DEF, V55, PE27, DOI 10.1097/QAI.0b013e3181f5376d
   Johannessen A, 2009, BMC INFECT DIS, V9, P0, DOI 10.1186/1471-2334-9-108
   Laurent C, 2004, LANCET, V364, P29, DOI 10.1016/S0140-6736(04)16586-0
   Laurent C, 2011, LANCET INFECT DIS, V11, P825, DOI 10.1016/S1473-3099(11)70168-2
   Maleewong Usawadee, 2008, J MED ASSOC THAI, V91 Suppl 2, P0
   Meresse M, 2013, ANTIVIR THER, V18, P29, DOI 10.3851/IMP2535
   Nachega JB, 2004, AIDS RES HUM RETROV, V20, P1053, DOI 10.1089/aid.2004.20.1053
   Nachega JB, 2007, ANN INTERN MED, V146, P564, DOI 10.7326/0003-4819-146-8-200704170-00007
   Oyugi JH, 2007, AIDS, V21, P965, DOI 10.1097/QAD.0b013e32802e6bfa
   Parienti JJ, 2004, CLIN INFECT DIS, V38, P1311, DOI 10.1086/383572
   Parruti G, 2006, AIDS PATIENT CARE ST, V20, P48, DOI 10.1089/apc.2006.20.48
   Patel A K, 2006, J ASSOC PHYSICIANS INDIA, V54, P915
   Rewari BB, 2010, JAIDS-J ACQ IMM DEF, V55, P610, DOI 10.1097/QAI.0b013e3181f43a31
   Reynolds SJ, 2009, AIDS, V23, P697, DOI 10.1097/QAD.0b013e3283262a78
   Sethi AK, 2003, CLIN INFECT DIS, V37, P1112, DOI 10.1086/378301
   Soria A, 2009, ANTIVIR THER, V14, P339
   Spacek LA, 2006, CLIN INFECT DIS, V42, P252, DOI 10.1086/499044
   Stringer JSA, 2006, JAMA-J AM MED ASSOC, V296, P782, DOI 10.1001/jama.296.7.782
   *WHO, 2006, ANT THER HIV INF AD, V0, P0
   World Health Organization, 2021, HIV DRUG RESISTANCE REPORT 2021, V0, P0
   Wouters E, 2008, AIDS, V22, P2545, DOI 10.1097/QAD.0b013e32831c5562
   Wouters E, 2009, AIDS PATIENT CARE ST, V23, P357, DOI 10.1089/apc.2008.0201
NR 41
TC 38
Z9 43
U1 0
U2 4
PU WILEY
PI HOBOKEN
PA 111 RIVER ST, HOBOKEN 07030-5774, NJ USA
SN 1464-2662
EI 1468-1293
J9 HIV MED
JI HIV Med.
PD SEP 15
PY 2014
VL 15
IS 8
BP 478
EP 487
DI 10.1111/hiv.12140
PG 10
WC Infectious Diseases
SC Infectious Diseases
GA AN4AI
UT WOS:000340529600004
PM 24589279
DA 2024-01-16
ER

PT J
AU Miron, RE
   Smith, RJ
AF Miron, Rachelle E.
   Smith, Robert J.
TI Resistance to Protease Inhibitors in a Model of HIV-1 Infection with Impulsive Drug Effects
SO BULLETIN OF MATHEMATICAL BIOLOGY
LA English
DT Article
DE Resistance to protease inhibitors; Impulsive differential equations
ID immunological model; dynamics; mutations; evolution; monotherapy; impact
AB The emergence of drug resistance is one of the most prevalent reasons for treatment failure in HIV therapy. This has severe implications for the cost of treatment, survival and quality of life. We use mathematical modelling to describe the interaction between T cells, HIV-1 and protease inhibitors. We use impulsive differential equations to examine the effects of different levels of protease inhibitors in a T cell. We classify three different regimes according to whether the drug efficacy is low, intermediate or high. The model includes two strains: the wild-type strain, which initially dominates in the absence of drugs, and the mutant strain, which is the less efficient competitor, but has more resistance to the drugs. Drug regimes may take trajectories through one, two or all three regimes, depending on the dosage and the dosing schedule. Stability analysis shows that resistance does not emerge at low drug levels. At intermediate drug levels, drug resistance is guaranteed to emerge. At high drug levels, either the drug-resistant strain will dominate or, in the absence of longer-lived reservoirs of infected cells, a region exists where viral elimination could theoretically occur. We provide estimates of a range of dosages and dosing schedules where the trajectories lie either solely within a region or cross multiple regions. Under specific circumstances, if the drug level is physiologically tolerable, elimination of free virus is theoretically possible. This forms the basis for theoretical control using combination therapy and for understanding the effects of partial adherence.
C1 [Miron, Rachelle E.; Smith, Robert J.] Univ Ottawa, Dept Math, Ottawa, ON K1N 6N5, Canada.
   [Smith, Robert J.] Univ Ottawa, Fac Med, Ottawa, ON K1N 6N5, Canada.
C3 University of Ottawa; University of Ottawa
RP Smith, RJ (通讯作者)，Univ Ottawa, Dept Math, 585 King Edward Ave, Ottawa, ON K1N 6N5, Canada.
EM rsmith43@uottawa.ca
FU Ontario Graduate Scholarship; NSERC; MITACS
CR Allen LJS, 2006, INTRO MATH BIOL, V0, P150
   [Anonymous], 1993, IMPULSIVE DIFFERENTI, V0, P0
   Bainov D D, 1995, IMPULSIVE DIFFERENTIAL EQUATIONS: ASYMPTOTIC PROPERTIES OF THE SOLUTIONS, V28, P0
   Bainov DD, 1989, SYSTEMS IMPULSIVE EF, V0, P0
   Bhunu CP, 2009, ACTA BIOTHEOR, V57, P361, DOI 10.1007/s10441-009-9080-2
   Bierman WFW, 2009, AIDS, V23, P279, DOI 10.1097/QAD.0b013e32831c54e5
   Bilello JA, 1996, ANTIMICROB AGENTS CH, V40, P1491, DOI 10.1128/AAC.40.6.1491
   BLOWER SM, 1994, INT STAT REV, V62, P229, DOI 10.2307/1403510
   Calza L, 2012, CURR HIV RES, V10, P661, DOI 10.2174/157016212803901419
   De Boer RJ, 2010, PLOS COMPUT BIOL, V6, P0, DOI 10.1371/journal.pcbi.1000906
   DIEKMANN O, 1990, J MATH BIOL, V28, P365
   Hale J, 1969, ORDINARY DIFFERENTIAL EQUATIONS, V0, P0
   Heye TB, 2012, BMC INFECT DIS, V12, P0
   HO DD, 1995, NATURE, V373, P123, DOI 10.1038/373123a0
   Huang YX, 2010, BIOMETRICAL J, V52, P470, DOI 10.1002/bimj.200900173
   Janeway C, 2006, IMMUNOBIOLOGY IMMUNE, V0, P461
   Kepler TB, 1998, P NATL ACAD SCI USA, V95, P11514, DOI 10.1073/pnas.95.20.11514
   Kitayimbwa JM, 2013, J MATH BIOL, V67, P1111, DOI 10.1007/s00285-012-0581-2
   Krakovska O, 2007, J THEOR BIOL, V246, P499, DOI 10.1016/j.jtbi.2006.12.038
   Lakshmikantham V, 1989, SERIES IN MODERN APPLIED MATHEMATICS, V0, P0
   Lou J, 2012, J MATH BIOL, V65, P623, DOI 10.1007/s00285-011-0474-9
   Lou J, 2011, J THEOR BIOL, V268, P1, DOI 10.1016/j.jtbi.2010.09.039
   Miron RE, 2010, BMC INFECT DIS, V10, P0, DOI 10.1186/1471-2334-10-6
   Mohanty U, 2008, J THEOR BIOL, V251, P541, DOI 10.1016/j.jtbi.2007.12.017
   Perelson AS, 1996, SCIENCE, V271, P1582, DOI 10.1126/science.271.5255.1582
   PERELSON AS, 1993, MATH BIOSCI, V114, P81, DOI 10.1016/0025-5564(93)90043-A
   Pillay D, 2006, AIDS, V20, P21, DOI 10.1097/01.aids.0000196172.35056.b7
   Pillay D, 2010, J INT AIDS SOC, V13, P0
   Rong LB, 2007, J THEOR BIOL, V247, P804, DOI 10.1016/j.jtbi.2007.04.014
   Rong LB, 2007, B MATH BIOL, V69, P2027, DOI 10.1007/s11538-007-9203-3
   Rosenbloom DIS, 2012, NAT MED, V18, P1378, DOI 10.1038/nm.2892
   Shi V, 2008, J THEOR BIOL, V253, P24, DOI 10.1016/j.jtbi.2007.11.005
   Shiri T, 2008, THEOR BIOL MED MODEL, V5, P0, DOI 10.1186/1742-4682-5-25
   Smith RJ, 2006, P ROY SOC B-BIOL SCI, V273, P617, DOI 10.1098/rspb.2005.3352
   Smith RJ, 2005, B MATH BIOL, V67, P783, DOI 10.1016/j.bulm.2004.10.004
   Smith RJ, 2004, B MATH BIOL, V66, P1259, DOI 10.1016/j.bulm.2003.12.004
   Smith RJ, 2008, MATH BIOSCI, V212, P180, DOI 10.1016/j.mbs.2008.02.001
   Smith RJ, 2009, J MATH BIOL, V59, P697, DOI 10.1007/s00285-008-0245-4
   Stein M, 1985, RC11166 IBM, V0, P0
   Truccolo WA, 2003, NEURAL NETWORKS, V16, P1453, DOI 10.1016/S0893-6080(03)00136-9
   van den Driessche P, 2002, MATH BIOSCI, V180, P29, DOI 10.1016/S0025-5564(02)00108-6
   von Wyl V, 2012, PLOS ONE, V7, P0
   Wagner BG, 2012, PLOS ONE, V7, P0, DOI 10.1371/journal.pone.0041212
   Wheeler WH, 2010, AIDS, V24, P1203, DOI 10.1097/QAD.0b013e3283388742
   Wu JH, 2007, BMC PUBLIC HEALTH, V7, P0, DOI 10.1186/1471-2458-7-300
NR 45
TC 7
Z9 8
U1 2
U2 23
PU SPRINGER
PI NEW YORK
PA 233 SPRING ST, NEW YORK, NY 10013 USA
SN 0092-8240
EI 1522-9602
J9 B MATH BIOL
JI Bull. Math. Biol.
PD JAN 15
PY 2014
VL 76
IS 1
BP 59
EP 97
DI 10.1007/s11538-013-9903-9
PG 39
WC Biology; Mathematical & Computational Biology
SC Life Sciences & Biomedicine - Other Topics; Mathematical & Computational Biology
GA 288RH
UT WOS:000329629000003
PM 24194434
DA 2024-01-16
ER

PT J
AU Stanojevic, M
   Siljic, M
   Salemovic, D
   Pesic-Pavlovic, I
   Zerjav, S
   Nikolic, V
   Ranin, J
   Jevtovic, D
AF Stanojevic, Maja
   Siljic, Marina
   Salemovic, Dubravka
   Pesic-Pavlovic, Ivana
   Zerjav, Sonja
   Nikolic, Valentina
   Ranin, Jovan
   Jevtovic, Djordje
TI Ten Years Survey of Primary HIV-1 Resistance in Serbia: The Occurrence of Multiclass Resistance
SO AIDS RESEARCH AND HUMAN RETROVIRUSES
LA English
DT Article
ID transmitted drug-resistance; infected patients; genetic diversity; naive; type-1; epidemiology; transmission; individuals; prevalence; mutations
AB In Serbia, the first cases of HIV infection were reported in 1985, whereas antiretroviral (ARV) therapy has been in use since 1987. With this study we aimed to assess the occurrence and pattern of HIV resistance mutations among newly diagnosed patients in the period 2002-2011. The study prospectively included 181 adult patients. Genotypic HIV-1 drug resistance testing was performed and drug resistance was scored according to the 2009 WHO list for surveillance of drug resistance mutations (SDRMs). A bioinformatic approach was used to estimate the duration of infection by calculating the percentage of ambiguous basecalls per sequence, with a cutoff of 0.47% as the delimiter for recent infection. The overall prevalence of transmitted drug resistance (TDR) found in the study was 8.8% (16/181, 95% CI = 5.5-13.8). Thirty-one percent of resistant samples contained multiple SDRMs. In particular, 5/16 patients with resistance carried viral strains with SDRMs to multiple ARV classes, hence one-third of resistant strains were multiclass resistant, including non-B strains. A total of 51.9% of samples (94/181) were classified as recent infection, with a significant increase in the second part of the study period. However, the prevalence of TDR in recent infection was 6.4% (6/94, 95% CI = 2.9-13.2), not statistically different from that found in nonrecent infection. We showed a changing pattern of TDR mutations over the study period, with a substantial occurrence of multiclass resistance, across different HIV subtypes. Our results highlight the need for continued surveillance of primary resistance.
C1 [Stanojevic, Maja; Siljic, Marina; Nikolic, Valentina; Ranin, Jovan; Jevtovic, Djordje] Univ Belgrade, Fac Med, Inst Microbiol & Immunol, Belgrade 11000, Serbia.
   [Salemovic, Dubravka; Pesic-Pavlovic, Ivana; Zerjav, Sonja; Ranin, Jovan; Jevtovic, Djordje] Inst Infect & Trop Dis CCS, HIV AIDS Unit, Belgrade, Serbia.
C3 University of Belgrade
RP Stanojevic, M (通讯作者)，Univ Belgrade, Fac Med, Inst Microbiol & Immunol, Dr Subotica 1, Belgrade 11000, Serbia.
EM mstanojevic@med.bg.ac.rs
FU Ministry of Education and Science Republic of Serbia [175024]; FP6 EC [LSHP-CT-2006-518211]
CR Agwu AL, 2012, AIDS PATIENT CARE ST, V26, P193, DOI 10.1089/apc.2011.0420
   Andersson E, 2013, INFECT GENET EVOL, V18, P125, DOI 10.1016/j.meegid.2013.03.050
   Bennett DE, 2009, PLOS ONE, V4, P0, DOI 10.1371/journal.pone.0004724
   Booth CL, 2007, J ANTIMICROB CHEMOTH, V59, P1047, DOI 10.1093/jac/dkm082
   Camacho RJ, 2007, CURR OPIN HIV AIDS, V2, P123, DOI 10.1097/COH.0b013e328029824a
   Ciccozzi M, 2011, AIDS RES HUM RETROV, V27, P921, DOI 10.1089/aid.2010.0323
   de Oliveira T, 2005, BIOINFORMATICS, V21, P3797, DOI 10.1093/bioinformatics/bti607
   Deeks SG, 2003, LANCET, V362, P2002, DOI 10.1016/S0140-6736(03)15022-2
   Descamps D, 2013, J ANTIMICROB CHEMOTH, V68, P2626, DOI 10.1093/jac/dkt238
   Dolling D, 2012, BMJ-BRIT MED J, V345, P0, DOI 10.1136/bmj.e5253
   Dragovic G, 2014, WOMEN HEALTH, V54, P35, DOI 10.1080/03630242.2013.850465
   Dvali N, 2012, J MED VIROL, V84, P1002, DOI 10.1002/jmv.23269
   Franzetti M, 2012, J ANTIMICROB CHEMOTH, V67, P1250, DOI 10.1093/jac/dks013
   Frentz D, 2012, AIDS REV, V14, P17
   Geretti AM, 2007, CURR OPIN INFECT DIS, V20, P22, DOI 10.1097/QCO.0b013e328013caff
   Gifford RJ, 2009, BIOINFORMATICS, V25, P1197, DOI 10.1093/bioinformatics/btp134
   Grgic I, 2013, AIDS RES HUM RETROV, V29, P329, DOI 10.1089/aid.2012.0191
   Henry M, 2008, PEDIATR INFECT DIS J, V27, P278, DOI 10.1097/INF.0b013e31815db4c6
   Jain V, 2011, J INFECT DIS, V203, P1174, DOI 10.1093/infdis/jiq167
   Jevtovic D, 2010, BIOMED PHARMACOTHER, V64, P692, DOI 10.1016/j.biopha.2010.08.004
   Jevtovic D, 2010, J CLIN VIROL, V47, P131, DOI 10.1016/j.jcv.2009.11.017
   Karlsson A, 2012, PLOS ONE, V7, P0, DOI 10.1371/journal.pone.0033484
   Keele BF, 2008, P NATL ACAD SCI USA, V105, P7552, DOI 10.1073/pnas.0802203105
   Kousiappa I, 2011, AIDS RES HUM RETROV, V27, P1183, DOI 10.1089/aid.2011.0060
   Kouyos RD, 2011, CLIN INFECT DIS, V52, P532, DOI 10.1093/cid/ciq164
   Little SJ, 2008, J VIROL, V82, P5510, DOI 10.1128/JVI.02579-07
   Lunar MM, 2013, AIDS RES HUM RETROV, V29, P343, DOI 10.1089/aid.2012.0152
   Mezei M, 2011, AIDS RES HUM RETROV, V27, P1243, DOI 10.1089/aid.2011.0077
   Mocroft A, 1998, LANCET, V352, P1725, DOI 10.1016/S0140-6736(98)03201-2
   Monge S, 2012, CLIN MICROBIOL INFEC, V18, PE485, DOI 10.1111/1469-0691.12011
   Nikolic V, 2012, ARCH BIOL SCI, V64, P1301, DOI 10.2298/ABS1204301N
   Oette M, 2012, INTERVIROLOGY, V55, P154, DOI 10.1159/000332015
   Paredes R, 2010, ANTIVIR RES, V85, P245, DOI 10.1016/j.antiviral.2009.09.015
   Pingen M, 2011, J ANTIMICROB CHEMOTH, V66, P1467, DOI 10.1093/jac/dkr157
   Ragonnet-Cronin M, 2012, J INFECT DIS, V206, P756, DOI 10.1093/infdis/jis411
   Salemi M, 2008, PLOS ONE, V3, P0, DOI 10.1371/journal.pone.0001390
   Santoro MM, 2008, AIDS RES HUM RETROV, V24, P1133, DOI 10.1089/aid.2008.0042
   Sax PE, 2005, CLIN INFECT DIS, V41, P1316, DOI 10.1086/496984
   Shet A, 2006, JAIDS-J ACQ IMM DEF, V41, P439, DOI 10.1097/01.qai.0000219290.49152.6a
   Siljic M, 2013, INFECT GENET EVOL, V19, P378, DOI 10.1016/j.meegid.2013.06.015
   Siljic M, 2012, ARCH BIOL SCI, V64, P1261, DOI 10.2298/ABS1204261S
   Skoura L, 2013, CLIN MICROBIOL INFEC, V19, PE169, DOI 10.1111/1469-0691.12124
   Smolen-Dzirba J, 2013, CURR HIV RES, V11, P288, DOI 10.2174/1570162X113119990040
   Snoeck J, 2005, J VIROL METHODS, V128, P47, DOI 10.1016/j.jviromet.2005.04.001
   Stanojevic M, 2002, AIDS RES HUM RETROV, V18, P519, DOI 10.1089/088922202317406673
   Vandamme AM, 2011, AIDS REV, V13, P77
   Vercauteren J, 2009, J INFECT DIS, V200, P1503, DOI 10.1086/644505
   Wensing AMJ, 2005, J INFECT DIS, V192, P958, DOI 10.1086/432916
   Wensing AMJ, 2008, AIDS, V22, P625, DOI 10.1097/QAD.0b013e3282f5e062
   Zerjav S, 1987, SRP ARH CELOK LEK, V115, P715
   Zheng DP, 2013, PLOS ONE, V8, P0, DOI 10.1371/journal.pone.0077649
NR 52
TC 12
Z9 13
U1 0
U2 6
PU MARY ANN LIEBERT, INC
PI NEW ROCHELLE
PA 140 HUGUENOT STREET, 3RD FL, NEW ROCHELLE, NY 10801 USA
SN 0889-2229
EI 1931-8405
J9 AIDS RES HUM RETROV
JI Aids Res. Hum. Retrovir.
PD JUL 15
PY 2014
VL 30
IS 7
BP 634
EP 641
DI 10.1089/aid.2013.0270
PG 8
WC Immunology; Infectious Diseases; Virology
SC Immunology; Infectious Diseases; Virology
GA AL1IW
UT WOS:000338880100003
PM 24635515
DA 2024-01-16
ER

PT J
AU Deng, X
   Sarah, ESJ
   Osswald, HL
   O'Brien, A
   Banach, BS
   Sleeman, K
   Ghosh, AK
   Mesecar, AD
   Baker, SC
AF Deng, Xufang
   Sarah, E. St. John
   Osswald, Heather L.
   O'Brien, Amornrat
   Banach, Bridget S.
   Sleeman, Katrina
   Ghosh, Arun K.
   Mesecar, Andrew D.
   Baker, Susan C.
TI Coronaviruses Resistant to a 3C-Like Protease Inhibitor Are Attenuated for Replication and Pathogenesis, Revealing a Low Genetic Barrier but High Fitness Cost of Resistance
SO JOURNAL OF VIROLOGY
LA English
DT Article
ID acute respiratory syndrome; mouse hepatitis-virus; small-molecule inhibitors; main proteinase; papain-like; drug-resistance; identification; design; ledipasvir; sofosbuvir
AB Viral protease inhibitors are remarkably effective at blocking the replication of viruses such as human immunodeficiency virus and hepatitis C virus, but they inevitably lead to the selection of inhibitor-resistant mutants, which may contribute to ongoing disease. Protease inhibitors blocking the replication of coronavirus (CoV), including the causative agents of severe acute respiratory syndrome (SARS) and Middle East respiratory syndrome (MERS), provide a promising foundation for the development of anticoronaviral therapeutics. However, the selection and consequences of inhibitor-resistant CoVs are unknown. In this study, we exploited the model coronavirus, mouse hepatitis virus (MHV), to investigate the genotype and phenotype of MHV quasispecies selected for resistance to a broad-spectrum CoV 3C-like protease (3CLpro) inhibitor. Clonal sequencing identified single or double mutations within the 3CLpro coding sequence of inhibitor-resistant virus. Using reverse genetics to generate isogenic viruses with mutant 3CLpros, we found that viruses encoding double-mutant 3CLpros are fully resistant to the inhibitor and exhibit a significant delay in proteolytic processing of the viral replicase polyprotein. The inhibitor-resistant viruses also exhibited postponed and reduced production of infectious virus particles. Biochemical analysis verified double-mutant 3CLpro enzyme as impaired for protease activity and exhibiting reduced sensitivity to the inhibitor and revealed a delayed kinetics of inhibitor hydrolysis and activity restoration. Furthermore, the inhibitor-resistant virus was shown to be highly attenuated in mice. Our study provides the first insight into the pathogenicity and mechanism of 3CLpro inhibitor-resistant CoV mutants, revealing a low genetic barrier but high fitness cost of resistance. IMPORTANCE RNA viruses are infamous for their ability to evolve in response to selective pressure, such as the presence of antiviral drugs. For coronaviruses such as the causative agent of Middle East respiratory syndrome (MERS), protease inhibitors have been developed and shown to block virus replication, but the consequences of selection of inhibitor-resistant mutants have not been studied. Here, we report the low genetic barrier and relatively high deleterious consequences of CoV resistance to a 3CLpro protease inhibitor in a coronavirus model system, mouse hepatitis virus (MHV). We found that although mutations that confer resistance arise quickly, the resistant viruses replicate slowly and do not cause lethal disease in mice. Overall, our study provides the first analysis of the low barrier but high cost of resistance to a CoV 3CLpro inhibitor, which will facilitate the further development of protease inhibitors as anti-coronavirus therapeutics.
C1 [Deng, Xufang; O'Brien, Amornrat; Banach, Bridget S.; Sleeman, Katrina; Baker, Susan C.] Loyola Univ Chicago, Stritch Sch Med, Dept Microbiol & Immunol, Maywood, IL 60660 USA.
   [Sarah, E. St. John; Mesecar, Andrew D.] Purdue Univ, Dept Sci Biol, W Lafayette, IN 47907 USA.
   [Sarah, E. St. John; Osswald, Heather L.; Ghosh, Arun K.; Mesecar, Andrew D.] Purdue Univ, Dept Chem, W Lafayette, IN 47907 USA.
   [Osswald, Heather L.; Ghosh, Arun K.] Purdue Univ, Dept Med Chem, W Lafayette, IN 47907 USA.
C3 Loyola University Chicago; Purdue University System; Purdue University West Lafayette Campus; Purdue University; Purdue University System; Purdue University; Purdue University West Lafayette Campus; Purdue University System; Purdue University West Lafayette Campus; Purdue University
RP Baker, SC (通讯作者)，Loyola Univ Chicago, Stritch Sch Med, Dept Microbiol & Immunol, Maywood, IL 60660 USA.
EM sbaker1@luc.edu
FU National Institutes of Health [AI085089, AI026603]; Walther Cancer Foundation
CR Adedeji AO, 2014, ANTIMICROB AGENTS CH, V58, P4894, DOI 10.1128/AAC.02994-14
   Afdhal N, 2014, NEW ENGL J MED, V370, P1889, DOI 10.1056/NEJMoa1402454
   Afdhal N, 2014, NEW ENGL J MED, V370, P1483, DOI 10.1056/NEJMoa1316366
   Agnihothram S, 2014, MBIO, V5, P0, DOI 10.1128/mBio.00047-14
   Anand K, 2003, SCIENCE, V300, P1763, DOI 10.1126/science.1085658
   Anand K, 2002, EMBO J, V21, P3213, DOI 10.1093/emboj/cdf327
   Becker W B, 1967, J VIROL, V1, P1019
   Bialek SR, 2014, MMWR-MORBID MORTAL W, V63, P431
   Cervantes-Barragan L, 2007, BLOOD, V109, P1131, DOI 10.1182/blood-2006-05-023770
   Chou CY, 2004, BIOCHEMISTRY-US, V43, P14958, DOI 10.1021/bi0490237
   Chuck CP, 2013, EUR J MED CHEM, V59, P1, DOI 10.1016/j.ejmech.2012.10.053
   de Groot RJ, 2013, J VIROL, V87, P7790, DOI 10.1128/JVI.01244-13
   de Wilde AH, 2014, ANTIMICROB AGENTS CH, V58, P4875, DOI 10.1128/AAC.03011-14
   Dyall J, 2014, ANTIMICROB AGENTS CH, V58, P4885, DOI 10.1128/AAC.03036-14
   Ferenci P, 2014, NEW ENGL J MED, V370, P1983, DOI 10.1056/NEJMoa1402338
   Fouchier RAM, 2004, P NATL ACAD SCI USA, V101, P6212, DOI 10.1073/pnas.0400762101
   Garbino J, 2006, CLIN INFECT DIS, V43, P1009, DOI 10.1086/507898
   Ghosh AK, 2005, J MED CHEM, V48, P6767, DOI 10.1021/JM050548m
   Ghosh AK, 2008, BIOORG MED CHEM LETT, V18, P5684, DOI 10.1016/j.bmcl.2008.08.082
   Ghosh AK, 2007, BIOORG MED CHEM LETT, V17, P5876, DOI 10.1016/j.bmcl.2007.08.031
   Ghosh AK, 2010, J MED CHEM, V53, P4968, DOI 10.1021/jm1004489
   Goetz DH, 2007, BIOCHEMISTRY-US, V46, P8744, DOI 10.1021/bi0621415
   Gosert R, 2002, J VIROL, V76, P3697, DOI 10.1128/JVI.76.8.3697-3708.2002
   Hai R, 2013, NAT COMMUN, V4, P0, DOI 10.1038/ncomms3854
   Halfon P, 2011, J HEPATOL, V55, P192, DOI 10.1016/j.jhep.2011.01.011
   HIRANO N, 1974, ARCH GES VIRUSFORSCH, V44, P298, DOI 10.1007/BF01240618
   Hoek Lvan der, 2004, NATURE MEDICINE, V10, P368, DOI 10.1038/nm1024
   Hsu WC, 2005, J BIOL CHEM, V280, P22741, DOI 10.1074/jbc.M502556200
   Jacobs J, 2013, J MED CHEM, V56, P534, DOI 10.1021/jm301580n
   Kang X, 2012, P NATL ACAD SCI USA, V109, P14900, DOI 10.1073/pnas.1205241109
   Kieffer TL, 2010, J ANTIMICROB CHEMOTH, V65, P202, DOI 10.1093/jac/dkp388
   Kilianski A, 2014, ANTIVIR RES, V101, P105, DOI 10.1016/j.antiviral.2013.11.004
   Kilianski A, 2013, J VIROL, V87, P11955, DOI 10.1128/JVI.02105-13
   MCINTOSH K, 1967, P NATL ACAD SCI USA, V58, P2268, DOI 10.1073/pnas.58.6.2268
   Menéndez-Arias L, 2013, ANTIVIR RES, V98, P93, DOI 10.1016/j.antiviral.2013.01.007
   Mielech AM, 2014, VIRUS RES, V0, P0
   Peiris JSM, 2004, NAT MED, V10, PS88, DOI 10.1038/nm1143
   Peiris JSM, 2003, LANCET, V361, P1767, DOI 10.1016/S0140-6736(03)13412-5
   Piret J, 2011, ANTIMICROB AGENTS CH, V55, P459, DOI 10.1128/AAC.00615-10
   Ramajayam R, 2011, BIOCHEM SOC T, V39, P1371, DOI 10.1042/BST0391371
   Ratia K, 2008, P NATL ACAD SCI USA, V105, P16119, DOI 10.1073/pnas.0805240105
   Romano KP, 2012, PLOS PATHOG, V8, P0, DOI 10.1371/journal.ppat.1002832
   Romano KP, 2010, P NATL ACAD SCI USA, V107, P20986, DOI 10.1073/pnas.1006370107
   Rong LB, 2010, SCI TRANSL MED, V2, P0, DOI 10.1126/scitranslmed.3000544
   Schiller JJ, 1998, VIROLOGY, V242, P288, DOI 10.1006/viro.1997.9010
   Siliciano JD, 2013, CURR OPIN VIROL, V3, P487, DOI 10.1016/j.coviro.2013.08.007
   Susser S, 2009, HEPATOLOGY, V50, P1709, DOI 10.1002/hep.23192
   Turlington M, 2013, BIOORG MED CHEM LETT, V23, P6172, DOI 10.1016/j.bmcl.2013.08.112
   Verschueren KHG, 2008, CHEM BIOL, V15, P597, DOI 10.1016/j.chembiol.2008.04.011
   Woo PCY, 2005, J VIROL, V79, P884, DOI 10.1128/JVI.79.2.884-895.2005
   Xia B, 2011, PROTEIN CELL, V2, P282, DOI 10.1007/s13238-011-1034-1
   Xue XY, 2008, J VIROL, V82, P2515, DOI 10.1128/JVI.02114-07
   Yang HT, 2003, P NATL ACAD SCI USA, V100, P13190, DOI 10.1073/pnas.1835675100
   Yount B, 2002, J VIROL, V76, P11065, DOI 10.1128/JVI.76.21.11065-11078.2002
   Zaki AM, 2012, NEW ENGL J MED, V367, P1814, DOI 10.1056/NEJMoa1211721
   Zhao Q, 2008, J VIROL, V82, P8647, DOI 10.1128/JVI.00298-08
   Ziebuhr J, 2000, J GEN VIROL, V81, P853, DOI 10.1099/0022-1317-81-4-853
NR 57
TC 57
Z9 61
U1 0
U2 16
PU AMER SOC MICROBIOLOGY
PI WASHINGTON
PA 1752 N ST NW, WASHINGTON, DC 20036-2904 USA
SN 0022-538X
EI 1098-5514
J9 J VIROL
JI J. Virol.
PD OCT 15
PY 2014
VL 88
IS 20
BP 11886
EP 11898
DI 10.1128/JVI.01528-14
PG 13
WC Virology
SC Virology
GA AQ3JH
UT WOS:000342688000023
PM 25100843
DA 2024-01-16
ER

PT J
AU Quiñones-Mateu, ME
   Avila, S
   Reyes-Teran, G
   Martinez, MA
AF Quinones-Mateu, Miguel E.
   Avila, Santiago
   Reyes-Teran, Gustavo
   Martinez, Miguel A.
TI Deep sequencing: Becoming a critical tool in clinical virology
SO JOURNAL OF CLINICAL VIROLOGY
LA English
DT Review
DE Next generation sequencing (NGS); Deep sequencing; Human immunodeficiency virus (HIV); Hepatitis C virus (HCV); Influenza virus
ID hepatitis-c virus; human-immunodeficiency-virus; drug-resistance mutations; influenza-a virus; hiv type-1 tropism; treatment-naive patients; h1n1 2009 virus; oseltamivir-resistant; reverse-transcriptase; whole-genome
AB Population (Sanger) sequencing has been the standard method in basic and clinical DNA sequencing for almost 40 years; however, next-generation (deep) sequencing methodologies are now revolutionizing the field of genomics, and clinical virology is no exception. Deep sequencing is highly efficient, producing an enormous amount of information at low cost in a relatively short period of time. High-throughput sequencing techniques have enabled significant contributions to multiples areas in virology, including virus discovery and metagenomics (viromes), molecular epidemiology, pathogenesis, and studies of how viruses to escape the host immune system and antiviral pressures. In addition, new and more affordable deep sequencing-based assays are now being implemented in clinical laboratories. Here, we review the use of the current deep sequencing platforms in virology, focusing on three of the most studied viruses: human immunodeficiency virus (HIV), hepatitis C virus (HCV), and influenza virus. (C) 2014 Elsevier B.V. All rights reserved.
C1 [Quinones-Mateu, Miguel E.] Univ Hosp Case Med Ctr, Univ Hosp Translat Lab, Cleveland, OH USA.
   [Quinones-Mateu, Miguel E.] Case Western Reserve Univ, Dept Pathol, Cleveland, OH 44106 USA.
   [Avila, Santiago; Reyes-Teran, Gustavo] Inst Nacl Enfermedades Resp, Mexico City, DF, Mexico.
   [Avila, Santiago; Reyes-Teran, Gustavo] Ctr Invest Enfermedades Infecciosas, Mexico City, DF, Mexico.
   [Martinez, Miguel A.] Univ Autonoma Barcelona, Hosp Univ Germans Trias & Pujol, Fundacio Irsicaixa, Badalona, Spain.
C3 Case Western Reserve University; Case Western Reserve University Hospital; Case Western Reserve University; Hospital Germans Trias i Pujol; Autonomous University of Barcelona; Institut de Recerca de la Sida - IrsiCaixa
RP Quiñones-Mateu, ME (通讯作者)，Case Western Reserve Univ, 10900 Euclid Ave, Cleveland, OH 44106 USA.
FU CWRU/UH Center for AIDS Research [P30 AI036219]; Spanish Ministry of Economy and Competitiveness [BFU2010-15194]
CR Abbate I, 2011, AIDS, V25, P611, DOI 10.1097/QAD.0b013e328343489e
   Alquezar-Planas DE, 2013, SCI REP-UK, V3, P0, DOI 10.1038/srep02468
   [Anonymous], 2002, THE MOLECULAR EPIDEMIOLOGY OF HUMAN VIRUSES, V0, P0
   Aparicio E, 2011, J VIROL, V85, P5961, DOI 10.1128/JVI.00308-11
   Archer J, 2012, PLOS ONE, V7, P0, DOI 10.1371/journal.pone.0049602
   Archer J, 2012, BMC BIOINFORMATICS, V13, P0, DOI 10.1186/1471-2105-13-47
   Archer J, 2010, PLOS COMPUT BIOL, V6, P0, DOI 10.1371/journal.pcbi.1001022
   Archer J, 2009, AIDS, V23, P1209, DOI 10.1097/QAD.0b013e32832b4399
   Armenia D, 2012, J INFECT DIS, V205, P557, DOI 10.1093/infdis/jir821
   Arvia R, 2012, J VIROL METHODS, V184, P113, DOI 10.1016/j.jviromet.2012.05.018
   Avidor B, 2013, J CLIN MICROBIOL, V51, P880, DOI 10.1128/JCM.02652-12
   BAER R, 1984, NATURE, V310, P207, DOI 10.1038/310207a0
   Bao JR, 2011, DIAGN MICR INFEC DIS, V71, P396, DOI 10.1016/j.diagmicrobio.2011.09.003
   Barba M, 2014, VIRUSES-BASEL, V6, P106, DOI 10.3390/v6010106
   Barrero PR, 2011, J VIROL, V85, P1058, DOI 10.1128/JVI.00936-10
   Bartolini B, 2013, VIRUS RES, V177, P205, DOI 10.1016/j.virusres.2013.08.001
   Bartolini B, 2011, NEW MICROBIOL, V34, P391
   Barzon L, 2013, J CLIN VIROL, V58, P346, DOI 10.1016/j.jcv.2013.03.003
   Beerenwinkel N, 2012, FRONT MICROBIOL, V3, P0, DOI 10.3389/fmicb.2012.00329
   Belák S, 2013, VET MICROBIOL, V165, P95, DOI 10.1016/j.vetmic.2013.01.022
   Bellecave P, 2013, AIDS RES HUM RETROVI, V0, P0
   Bennett S, 2004, PHARMACOGENOMICS, V5, P433, DOI 10.1517/14622416.5.4.433
   Bentley DR, 2008, NATURE, V456, P53, DOI 10.1038/nature07517
   Bhatt S, 2011, MOL BIOL EVOL, V28, P2443, DOI 10.1093/molbev/msr044
   Bidzhieva B, 2014, J VIROL METHODS, V0, P0
   Bimber BN, 2010, J VIROL, V84, P12087, DOI 10.1128/JVI.01378-10
   Bourret V, 2013, INFECT GENET EVOL, V18, P31, DOI 10.1016/j.meegid.2013.04.034
   Bowers J, 2009, NAT METHODS, V6, P593, DOI 10.1038/nmeth.1354
   Brenner S, 2000, NAT BIOTECHNOL, V18, P630, DOI 10.1038/76469
   Bright RA, 2006, JAMA-J AM MED ASSOC, V295, P891, DOI 10.1001/jama.295.8.joc60020
   Bright RA, 2005, LANCET, V366, P1175, DOI 10.1016/S0140-6736(05)67338-2
   Brumme CJ, 2013, J VIROL, V87, P8805, DOI 10.1128/JVI.00335-13
   Bruselles A, 2009, AIDS RES HUM RETROV, V25, P937, DOI 10.1089/aid.2009.0083
   Bull RA, 2011, PLOS PATHOG, V7, P0, DOI 10.1371/journal.ppat.1002243
   Bunnik EM, 2011, PLOS PATHOG, V7, P0, DOI 10.1371/journal.ppat.1002106
   Centers for Disease Control and Prevention (CDC), 2009, MMWR MORB MORTAL WKLY REP, V58, P969
   Chang MW, 2013, J VIROL METHODS, V189, P232, DOI 10.1016/j.jviromet.2013.01.019
   Chantratita W, 2011, J INFECT DEV COUNTR, V5, P348, DOI 10.3855/jidc.1197
   Chen LF, 2011, J INFECT DIS, V203, P838, DOI 10.1093/infdis/jiq124
   Church JD, 2006, J MOL DIAGN, V8, P430, DOI 10.2353/jmoldx.2006.050148
   Clavijo A, 2013, ZOONOSES PUBLIC HLTH, V60, P327, DOI 10.1111/zph.12006
   Codoñer FM, 2011, PLOS ONE, V6, P0, DOI 10.1371/journal.pone.0019461
   Correia V, 2010, ANTIVIR RES, V86, P128, DOI 10.1016/j.antiviral.2010.01.002
   Croville G, 2012, J CLIN MICROBIOL, V50, P2881, DOI 10.1128/JCM.01142-12
   Crusat M, 2013, VIROLOGY, V447, P326, DOI 10.1016/j.virol.2013.08.010
   Day JM, 2010, VIROL J, V7, P0, DOI 10.1186/1743-422X-7-313
   de la Rosa-Zamboni D, 2012, PLOS ONE, V7, P0, DOI 10.1371/journal.pone.0050116
   De Vlaminck I, 2013, CELL, V155, P1178, DOI 10.1016/j.cell.2013.10.034
   Delwart E, 2013, PLOS PATHOG, V9, P0, DOI 10.1371/journal.ppat.1003146
   Deng HK, 1996, NATURE, V381, P661, DOI 10.1038/381661a0
   Deng YM, 2011, PLOS ONE, V6, P0, DOI 10.1371/journal.pone.0023400
   Deng YM, 2011, ANTIVIR RES, V90, P87, DOI 10.1016/j.antiviral.2011.02.014
   Deyde VM, 2007, J INFECT DIS, V196, P249, DOI 10.1086/518936
   Deyde VM, 2009, EXPERT REV MOL DIAGN, V9, P493, DOI 10.1586/erm.09.21
   Deyde VM, 2009, ANTIMICROB AGENTS CH, V53, P1039, DOI 10.1128/AAC.01446-08
   Deyde VM, 2009, ANTIVIR RES, V81, P16, DOI 10.1016/j.antiviral.2008.08.008
   Dharan NJ, 2012, INFLUENZA OTHER RESP, V6, P153, DOI 10.1111/j.1750-2659.2011.00312.x
   Dharan NJ, 2009, JAMA-J AM MED ASSOC, V301, P1034, DOI 10.1001/jama.2009.294
   Domingo E, 1997, PROG DRUG RES, V48, P99
   Dorr P, 2005, ANTIMICROB AGENTS CH, V49, P4721, DOI 10.1128/AAC.49.11.4721-4732.2005
   Dragic T, 1996, NATURE, V381, P667, DOI 10.1038/381667a0
   Drexler JF, 2013, P NATL ACAD SCI USA, V110, P16151, DOI 10.1073/pnas.1308049110
   Duan S, 2011, ANTIMICROB AGENTS CH, V55, P4718, DOI 10.1128/AAC.00316-11
   Dudley DM, 2012, PLOS ONE, V7, P0, DOI 10.1371/journal.pone.0036494
   Dugan VG, 2011, VIROLOGY, V417, P98, DOI 10.1016/j.virol.2011.05.004
   Duwe S, 2008, J VIROL METHODS, V153, P134, DOI 10.1016/j.jviromet.2008.07.017
   Duwe SC, 2011, ANTIVIR RES, V89, P115, DOI 10.1016/j.antiviral.2010.11.001
   Eid J, 2009, SCIENCE, V323, P133, DOI 10.1126/science.1162986
   Englund J, 2009, MORBIDITY AND MORTALITY WEEKLY REPORT, V58, P893
   Escobar-Gutiérrez A, 2012, J CLIN MICROBIOL, V50, P1461, DOI 10.1128/JCM.00005-12
   Eshaghi A, 2009, J CLIN VIROL, V45, P142, DOI 10.1016/j.jcv.2009.04.010
   Esposito S, 2010, VIROL J, V7, P0, DOI 10.1186/1743-422X-7-202
   Feng Y, 1996, SCIENCE, V272, P872, DOI 10.1126/science.272.5263.872
   Fisher R, 2012, J VIROL, V86, P6231, DOI 10.1128/JVI.06541-11
   Flaherty P, 2012, NUCLEIC ACIDS RES, V40, P0, DOI 10.1093/nar/gkr861
   Forbi JC, 2012, J GEN VIROL, V93, P1410, DOI 10.1099/vir.0.042184-0
   Fordyce SL, 2013, VIROL J, V10, P0, DOI 10.1186/1743-422X-10-116
   Foulongne V, 2012, PLOS ONE, V7, P0, DOI 10.1371/journal.pone.0038499
   Franco S, 2011, J VIRAL HEPATITIS, V18, PE578, DOI 10.1111/j.1365-2893.2011.01490.x
   Franco S, 2013, J CLIN VIROL, V58, P726, DOI 10.1016/j.jcv.2013.09.022
   Gall A, 2012, J CLIN MICROBIOL, V50, P3838, DOI 10.1128/JCM.01516-12
   Geretti AM, 2013, J ANTIMICROB CHEMOTH, V0, P0
   Ghedin E, 2012, J INFECT DIS, V206, P1504, DOI 10.1093/infdis/jis571
   Gibson RM, 2014, ANTIMICROB AGENTS CH, V58, P2167, DOI 10.1128/AAC.02710-13
   Gibson RM, 2014, CURR INFECT DIS REP, V16, P0, DOI 10.1007/s11908-014-0401-5
   Gonzalez S, 2013, CURR HIV RES, V11, P43
   Grant RM, 2003, J CLIN MICROBIOL, V41, P1586, DOI 10.1128/JCM.41.4.1586-1593.2003
   Grard G, 2012, PLOS PATHOG, V8, P0, DOI 10.1371/journal.ppat.1002924
   Gregori J, 2014, BIOINFORMATICS, V30, P1104, DOI 10.1093/bioinformatics/btt768
   Gubareva LV, 2010, ANTIVIR THER, V15, P1151, DOI 10.3851/IMP1678
   Gullapalli RR, 2012, CLIN LAB MED, V32, P585, DOI 10.1016/j.cll.2012.07.005
   Guo WP, 2013, PLOS PATHOG, V9, P0, DOI 10.1371/journal.ppat.1003159
   Halvas EK, 2006, J CLIN MICROBIOL, V44, P2612, DOI 10.1128/JCM.00449-06
   Handley SA, 2012, CELL, V151, P253, DOI 10.1016/j.cell.2012.09.024
   Hedskog C, 2010, PLOS ONE, V5, P0, DOI 10.1371/journal.pone.0011345
   Hemelaar J, 2013, J INFECTION, V66, P391, DOI 10.1016/j.jinf.2012.10.026
   Hemelaar J, 2011, AIDS, V25, P679, DOI 10.1097/QAD.0b013e328342ff93
   Henn MR, 2012, PLOS PATHOG, V8, P0, DOI 10.1371/journal.ppat.1002529
   Higgins RR, 2009, J CLIN VIROL, V44, P91, DOI 10.1016/j.jcv.2008.10.001
   Mai-Phuong HV, 2013, WEST PAC SURVEILL RE, V4, P0, DOI 10.5365/WPSAR.2013.4.1.010
   Höper D, 2012, J VIROL, V86, P1394, DOI 10.1128/JVI.00797-11
   Höper D, 2011, PLOS ONE, V6, P0, DOI 10.1371/journal.pone.0019075
   Höper D, 2009, J CLIN MICROBIOL, V47, P674, DOI 10.1128/JCM.01028-08
   HOLLEY RW, 1965, SCIENCE, V147, P1462, DOI 10.1126/science.147.3664.1462
   Hou WH, 2013, WORLD J GASTROENTERO, V19, P7836, DOI 10.3748/wjg.v19.i44.7836
   Howorka S, 2001, NAT BIOTECHNOL, V19, P636, DOI 10.1038/90236
   Hurt AC, 2009, ANTIVIR RES, V83, P90, DOI 10.1016/j.antiviral.2009.03.003
   Inoue M, 2010, EMERG INFECT DIS, V16, P1633, DOI 10.3201/eid1610.100688
   Ji HZ, 2013, PLOS ONE, V8, P0, DOI 10.1371/journal.pone.0056170
   Ji HZ, 2013, J VIROL METHODS, V187, P314, DOI 10.1016/j.jviromet.2012.10.018
   Ji HZ, 2011, ANTIVIR THER, V16, P871, DOI 10.3851/IMP1839
   Julian TR, 2012, CURR OPIN VIROL, V2, P78, DOI 10.1016/j.coviro.2011.10.027
   Kagan RM, 2014, AIDS RES HUM RETROV, V30, P151, DOI 10.1089/AID.2013.0123
   Kagan RM, 2012, PLOS ONE, V7, P0, DOI 10.1371/journal.pone.0046334
   Kampmann ML, 2011, J VIROL METHODS, V178, P243, DOI 10.1016/j.jviromet.2011.09.001
   Knoepfel SA, 2011, J VIROL METHODS, V171, P329, DOI 10.1016/j.jviromet.2010.11.016
   Kuroda M, 2010, PLOS ONE, V5, P0, DOI 10.1371/journal.pone.0010256
   Kwong Ann D, 2011, GASTROENTEROLOGY, V140, P755, DOI 10.1053/j.gastro.2011.01.029
   Lackenby A, 2008, ANTIVIR THER, V13, P809
   Lal RB, 2005, INDIAN J MED RES, V121, P287
   Lange J, 2013, VET MICROBIOL, V167, P345, DOI 10.1016/j.vetmic.2013.09.024
   LARDER BA, 1993, NATURE, V365, P671, DOI 10.1038/365671a0
   Lataillade M, 2012, PLOS ONE, V7, P0, DOI 10.1371/journal.pone.0030118
   Lataillade M, 2010, PLOS ONE, V5, P0, DOI 10.1371/journal.pone.0010952
   Lecuit M, 2013, TRENDS MICROBIOL, V21, P510, DOI 10.1016/j.tim.2013.07.001
   Lee GQ, 2012, PLOS ONE, V7, P0, DOI 10.1371/journal.pone.0046181
   Lee GQ, 2013, AIDS RES HUM RETROV, V29, P979, DOI 10.1089/aid.2012.0338
   LEITNER T, 1993, BIOTECHNIQUES, V15, P120
   Levine M, 2011, J CLIN MICROBIOL, V49, P1307, DOI 10.1128/JCM.02424-10
   Li JZ, 2013, CLIN INFECT DIS, V56, P1667, DOI 10.1093/cid/cit125
   Li JZ, 2013, J INFECT DIS, V207, P893, DOI 10.1093/infdis/jis925
   Li JZ, 2012, AIDS, V26, P185, DOI 10.1097/QAD.0b013e32834e9d7d
   Li JZ, 2011, JAMA-J AM MED ASSOC, V305, P1327, DOI 10.1001/jama.2011.375
   Li LL, 2013, J VIROL, V87, P10912, DOI 10.1128/JVI.01839-13
   Li LL, 2011, J GEN VIROL, V92, P2534, DOI 10.1099/vir.0.034611-0
   Lin JY, 2013, J THORAC DIS, V5, PS109, DOI 10.3978/j.issn.2072-1439.2013.08.09
   Lipkin WI, 2013, CURR OPIN VIROL, V3, P199, DOI 10.1016/j.coviro.2013.03.010
   Liu L, 2012, J BIOMED BIOTECHNOL, V0, P0, DOI DOI 10.1155/2012/251364
   Loman NJ, 2012, NAT BIOTECHNOL, V0, P0
   Longtin J, 2011, J CLIN VIROL, V50, P257, DOI 10.1016/j.jcv.2010.12.007
   Lorusso A, 2011, J GEN VIROL, V92, P919, DOI 10.1099/vir.0.027557-0
   Lycett SJ, 2012, J GEN VIROL, V93, P2326, DOI 10.1099/vir.0.044503-0
   Marchenko VY, 2012, AVIAN DIS, V56, P234, DOI 10.1637/9834-061611-ResNote.1
   Margulies M, 2005, NATURE, V437, P376, DOI 10.1038/nature03959
   Marsh GA, 2012, PLOS PATHOG, V8, P0, DOI 10.1371/journal.ppat.1002836
   MAXAM AM, 1977, P NATL ACAD SCI USA, V74, P560, DOI 10.1073/pnas.74.2.560
   Mertens E, 2013, COMP IMMUNOL MICROB, V36, P521, DOI 10.1016/j.cimid.2013.06.003
   Messiaen P, 2012, VIROLOGY, V426, P7, DOI 10.1016/j.virol.2012.01.002
   Metzker ML, 2010, NAT REV GENET, V11, P31, DOI 10.1038/nrg2626
   Mild M, 2011, PLOS ONE, V6, P0, DOI 10.1371/journal.pone.0022741
   Miller HB, 2012, J CLIN VIROL, V54, P73, DOI 10.1016/j.jcv.2012.01.007
   Minot S, 2013, P NATL ACAD SCI USA, V110, P12450, DOI 10.1073/pnas.1300833110
   Minot S, 2011, GENOME RES, V21, P1616, DOI 10.1101/gr.122705.111
   Mitsuya Y, 2008, J VIROL, V82, P10747, DOI 10.1128/JVI.01827-07
   Mok CK, 2013, J MICROBIOL IMMUNOL, V0, P0
   Mokili JL, 2012, CURR OPIN VIROL, V2, P63, DOI 10.1016/j.coviro.2011.12.004
   Mortier V, 2013, PLOS ONE, V8, P0, DOI 10.1371/journal.pone.0080259
   NAJERA I, 1995, J VIROL, V69, P23
   Nasu A, 2011, PLOS ONE, V6, P0, DOI 10.1371/journal.pone.0024907
   Newman RM, 2013, J INFECT DIS, V208, P17, DOI 10.1093/infdis/jis679
   Nguyen HT, 2012, ANTIVIR RES, V93, P381, DOI 10.1016/j.antiviral.2012.01.006
   Ninomiya M, 2012, J CLIN MICROBIOL, V50, P857, DOI 10.1128/JCM.05715-11
   Obermeier M, 2012, CURR OPIN HIV AIDS, V7, P470, DOI 10.1097/COH.0b013e328356eaa7
   Okomo-Adhiambo M, 2013, INFLUENZA OTHER RESP, V7, P44, DOI 10.1111/irv.12051
   Okomo-Adhiambo M, 2010, ANTIMICROB AGENTS CH, V54, P1834, DOI 10.1128/AAC.01608-09
   Okomo-Adhiambo M, 2010, ANTIVIR RES, V85, P381, DOI 10.1016/j.antiviral.2009.11.005
   Operario DJ, 2010, J CLIN MICROBIOL, V48, P3517, DOI 10.1128/JCM.01031-10
   Park JY, 2013, NAT BIOTECHNOL, V31, P990, DOI 10.1038/nbt.2743
   Park SY, 2014, J VIROL, V88, P2977, DOI 10.1128/JVI.03128-13
   Pawlotsky JM, 2011, HEPATOLOGY, V53, P1742, DOI 10.1002/hep.24262
   Pontoriero A, 2011, REV PANAM SALUD PUBL, V30, P634, DOI 10.1590/S1020-49892011001200023
   Poon AFY, 2011, AIDS, V25, P2019, DOI 10.1097/QAD.0b013e32834b643c
   Poveda E, 2006, AIDS, V20, P1359, DOI 10.1097/01.aids.0000233569.74769.69
   Poveda E, 2010, AIDS REV, V12, P135
   Prokunina-Olsson L, 2013, NAT GENET, V45, P164, DOI 10.1038/ng.2521
   Qi Y, 2013, VIRUS RES, V0, P0
   Quail MA, 2012, BMC GENOMICS, V13, P0, DOI 10.1186/1471-2164-13-341
   Quan PL, 2013, P NATL ACAD SCI USA, V110, P8194, DOI 10.1073/pnas.1303037110
   Quinones-Mateu ME, 2014, SCIENCE, V343, P1159
   Quinones-Mateu ME, 1999, AIDS REV, V1, P89
   QuinonesMateu M, 1996, AIDS RES HUM RETROV, V12, P1117, DOI 10.1089/aid.1996.12.1117
   Radford AD, 2012, J GEN VIROL, V93, P1853, DOI 10.1099/vir.0.043182-0
   RATNER L, 1985, NATURE, V313, P277, DOI 10.1038/313277a0
   Raymond S, 2011, AIDS, V25, P1668, DOI 10.1097/QAD.0b013e3283498305
   Recordon-Pinson P, 2013, ANTIMICROB AGENTS CH, V57, P930, DOI 10.1128/AAC.02159-12
   Redd AD, 2013, LANCET INFECT DIS, V13, P622, DOI 10.1016/S1473-3099(13)70066-5
   Reeves JDCE, 2009, REV ANAL CLIN STUD J, V3, P94
   Ren XW, 2013, EMERG INFECT DIS, V19, P1881, DOI 10.3201/eid1911.130664
   Ronaghi M, 1996, ANAL BIOCHEM, V242, P84, DOI 10.1006/abio.1996.0432
   Rose JD, 2009, CURR OPIN HIV AIDS, V4, P136, DOI 10.1097/COH.0b013e328322f973
   Rothberg JM, 2011, NATURE, V475, P348, DOI 10.1038/nature10242
   Rozera G, 2009, AIDS, V23, P2541, DOI 10.1097/QAD.0b013e32832fd2e1
   Rozera G, 2009, RETROVIROLOGY, V6, P0, DOI 10.1186/1742-4690-6-15
   Rutvisuttinunt W, 2013, J VIROL METHODS, V193, P394, DOI 10.1016/j.jviromet.2013.07.001
   Saliou A, 2011, ANTIMICROB AGENTS CH, V55, P2831, DOI 10.1128/AAC.00091-11
   SANGER F, 1977, P NATL ACAD SCI USA, V74, P5463, DOI 10.1073/pnas.74.12.5463
   Sarrazin C, 2012, J HEPATOL, V56, PS88, DOI 10.1016/S0168-8278(12)60010-5
   Scheel TKH, 2013, NAT MED, V19, P837, DOI 10.1038/nm.3248
   Shafer RW, 2006, J INFECT DIS, V194, PS51, DOI 10.1086/505356
   Shan TL, 2011, J VIROL, V85, P11697, DOI 10.1128/JVI.05217-11
   Shao W, 2013, RETROVIROLOGY, V10, P0, DOI 10.1186/1742-4690-10-18
   Simen BB, 2009, J INFECT DIS, V199, P693, DOI 10.1086/596736
   Simmonds P, 2004, J GEN VIROL, V85, P3173, DOI 10.1099/vir.0.80401-0
   Simmonds P, 2013, CURR TOP MICROBIOL, V369, P1, DOI 10.1007/978-3-642-27340-7_1
   Smith DB, 2014, HEPATOLOGY, V59, P318, DOI 10.1002/hep.26744
   Smith I, 2013, CURR OPIN VIROL, V3, P84, DOI 10.1016/j.coviro.2012.11.006
   Stekler JD, 2011, PLOS ONE, V6, P0, DOI 10.1371/journal.pone.0028952
   Stelzl E, 2011, J VIROL METHODS, V178, P94, DOI 10.1016/j.jviromet.2011.08.020
   Svarovskaia ES, 2012, J CLIN MICROBIOL, V50, P3267, DOI 10.1128/JCM.00838-12
   Swenson LC, 2012, CURR OPIN HIV AIDS, V7, P478, DOI 10.1097/COH.0b013e328356e9da
   Swenson LC, 2011, CLIN INFECT DIS, V53, P732, DOI 10.1093/cid/cir493
   Swenson LC, 2011, J INFECT DIS, V203, P237, DOI 10.1093/infdis/jiq030
   Swenson LC, 2010, JAIDS-J ACQ IMM DEF, V54, P506, DOI 10.1097/QAI.0b013e3181d0558f
   Tamura D, 2013, ANTIMICROB AGENTS CH, V57, P6141, DOI 10.1128/AAC.01364-13
   Tamura K, 2013, MOL BIOL EVOL, V30, P2725, DOI 10.1093/molbev/mst197
   Tan le V, 2013, MBIO, V4, P0
   Taubenberger JK, 2005, ARCH VIROL, V0, P101
   Taubenberger JK, 2005, NATURE, V437, P889, DOI 10.1038/nature04230
   Téllez-Sosa J, 2013, PLOS ONE, V8, P0, DOI 10.1371/journal.pone.0067010
   Tong SX, 2013, PLOS PATHOG, V9, P0, DOI 10.1371/journal.ppat.1003657
   Tsai KN, 2011, MICROBES INFECT, V13, P479, DOI 10.1016/j.micinf.2011.01.013
   Tsibris AMN, 2009, PLOS ONE, V4, P0, DOI 10.1371/journal.pone.0005683
   Tumpey TM, 2005, SCIENCE, V310, P77, DOI 10.1126/science.1119392
   Phan TG, 2013, PLOS ONE, V8, P0, DOI 10.1371/journal.pone.0072787
   Valouev A, 2008, GENOME RES, V18, P1051, DOI 10.1101/gr.076463.108
   Van Borm S, 2012, ARCH VIROL, V157, P1509, DOI 10.1007/s00705-012-1323-x
   Vandenbroucke I, 2010, AIDS RES THER, V7, P0, DOI 10.1186/1742-6405-7-4
   Varghese V, 2009, JAIDS-J ACQ IMM DEF, V52, P309, DOI 10.1097/QAI.0b013e3181bca669
   Wang CL, 2007, GENOME RES, V17, P1195, DOI 10.1101/gr.6468307
   Warren S, 2013, PLOS ONE, V8, P0, DOI 10.1371/journal.pone.0081027
   Watson SJ, 2013, PHILOS T R SOC B, V368, P0, DOI 10.1098/rstb.2012.0205
   Waybright N, 2008, J VIROL METHODS, V154, P200, DOI 10.1016/j.jviromet.2008.09.013
   Weber J, 2006, AIDS REV, V8, P60
   Whitcomb JM, 2007, ANTIMICROB AGENTS CH, V51, P566, DOI 10.1128/AAC.00853-06
   Whitehead TA, 2012, NAT BIOTECHNOL, V30, P543, DOI 10.1038/nbt.2214
   Wilker PR, 2013, NAT COMMUN, V4, P0, DOI 10.1038/ncomms3636
   Willerth SM, 2010, PLOS ONE, V5, P0, DOI 10.1371/journal.pone.0013564
   Wu NC, 2013, J VIROL, V87, P1193, DOI 10.1128/JVI.01658-12
   Wu XL, 2011, SCIENCE, V333, P1593, DOI 10.1126/science.1207532
   Wylie KM, 2012, PLOS ONE, V7, P0, DOI 10.1371/journal.pone.0027735
   Xiao M, 2013, EXP MOL PATHOL, V95, P357, DOI 10.1016/j.yexmp.2013.10.004
   Xiao YL, 2013, J PATHOL, V229, P535, DOI 10.1002/path.4145
   Yang L, 2013, EMERG INFECT DIS, V19, P989, DOI 10.3201/eid1906.121648
   Yin L, 2012, RETROVIROLOGY, V9, P0, DOI 10.1186/1742-4690-9-108
   Yu X, 2014, J VIROL, V0, P0
   Zhang Y, 2013, AIDS, V27, P2529, DOI 10.1097/QAD.0000000000000015
NR 248
TC 96
Z9 109
U1 0
U2 69
PU ELSEVIER
PI AMSTERDAM
PA RADARWEG 29, 1043 NX AMSTERDAM, NETHERLANDS
SN 1386-6532
EI 1873-5967
J9 J CLIN VIROL
JI J. Clin. Virol.
PD SEP 15
PY 2014
VL 61
IS 1
BP 9
EP 19
DI 10.1016/j.jcv.2014.06.013
PG 11
WC Virology
SC Virology
GA AO5BH
UT WOS:000341354900003
PM 24998424
DA 2024-01-16
ER

PT J
AU Crawford, KW
   Wakabi, S
   Kibuuka, H
   Magala, F
   Keshinro, B
   Okoye, I
   Akintunde, E
   Hamm, TE
AF Crawford, Keith W.
   Wakabi, Salim
   Kibuuka, Hannah
   Magala, Fred
   Keshinro, Babajide
   Okoye, Ifeanyi
   Akintunde, Ezekiel
   Hamm, Tiffany E.
TI Short Communication: East Meets West: A Description of HIV-1 Drug Resistance Mutation Patterns of Patients Failing First Line Therapy in PEPFAR Clinics from Uganda and Nigeria
SO AIDS RESEARCH AND HUMAN RETROVIRUSES
LA English
DT Article
ID antiretroviral therapy; reverse-transcriptase; virological response; genotypic resistance; failure; type-1; susceptibility; individuals; predictors; emergence
AB HIV-1 viral load (VL) monitoring is recommended but seldom performed in resource-constrained countries. An evaluation of patients receiving first-line antiretroviral therapy in a multicountry PEPFAR program (RV288) was performed to determine the rates and predictors of virologic suppression. Resistance data from treatment failures are available from Uganda and Nigeria. Each country enrolled 325 subjects into this cross-sectional study. Subjects on first-line therapy were randomly selected for HIV RNA testing (viral load). Regimens included efavirenz or nevirapine with zidovudine/lamivudine or tenofovir/lamivudine. VL was determined from plasma using the Roche COBAS TaqMan HIV-1 Test, High Pure System v1.0 (47 copies/ml). Genotypic resistance testing was performed on samples with VL > 1,000 copies/ml. From Uganda, 85% of subjects were undetectable while 7%(23/325) had VL > 1,000 copies/ml. The HIV-1 subtype distribution was as follows: A = 47.6%, C = 14.3%, and D = 38.1%. No resistance mutations were found in 14% of subjects. All subjects with resistance had the M184V mutation. Of subjects failing a zidovudine regimen less than 1 year, 88% (7/8) had no thymidine analogue mutations (TAMs), compared to 50% (4/8) failing greater than 1 year. Four subjects (25%) hadmore than two mutations from the TAM-1pathway (41L, 210W, 215Y). In Nigeria, 82% were undetectable while 14% (45/325) had VL > 1,000 copies/ml. HIV-1 subtype distribution was as follows: 62.8% = CRF02_AG, 34% = pure G, and 2.8% = A. Of the 35 genotyped subjects, 14% (5/35) had no resistance mutations. Of the remainder, 10% (3/30) had no nucleoside analogue mutations while 33% (10/30) had only M184V along with nonnucleoside reverse transcriptase inhibitor (NNRTI) mutations. Forty percent (10/25) of subjects on zidovudine failed without TAMs. Another 25% (5/25) of subjects failing on zidovudine had more than two TAM-1 mutations. Individuals failing first-line antiretroviral therapy (ART) may retain sensitivity to one or more nucleoside analogues from the regimen. Knowledge of drug resistance patterns allow for selection of drugs that can be recycled in future regimens. Accumulation of resistance mutations may compromise future treatment options.
C1 [Crawford, Keith W.; Hamm, Tiffany E.] Walter Reed Army Inst Res, Global Hlth Programs, US Mil HIV Res Program MHRP, Bethesda, MD 20817 USA.
   [Wakabi, Salim; Kibuuka, Hannah; Magala, Fred] MUWRP, Kampala, Uganda.
   [Keshinro, Babajide; Okoye, Ifeanyi; Akintunde, Ezekiel] Nigeria Walter Reed Program, Abuja, Nigeria.
C3 United States Department of Defense; United States Army; Walter Reed Army Institute of Research (WRAIR)
RP Crawford, KW (通讯作者)，Walter Reed Army Inst Res, Global Hlth Programs, US Mil HIV Res Program MHRP, 6720A Rockledge Dr,Suite 400, Bethesda, MD 20817 USA.
EM kwcrawford1@gmail.com
FU Henry M. Jackson Foundation for the Advancement of Military Medicine, Inc. [W81XWH-07-2-0067]; U.S. Department of Defense (DoD) [W81XWH-07-2-0067]
CR Ait-Khaled M, 2002, AIDS, V16, P1686, DOI 10.1097/00002030-200208160-00017
   Armstrong KL, 2009, J VIROL, V83, P4051, DOI 10.1128/JVI.02645-08
   Chaplin B, 2011, AIDS RES HUM RETROV, V27, P71, DOI 10.1089/aid.2010.0050
   Cozzi-Lepri A, 2005, ANTIVIR THER, V10, P791
   Crawford KW, 2014, AIDS, V28, P442, DOI 10.1097/QAD.0000000000000140
   Hamers RL, 2013, CURR OPIN HIV AIDS, V8, P19, DOI 10.1097/COH.0b013e32835b7f94
   Hawkins CA, 2009, JAIDS-J ACQ IMM DEF, V52, P228, DOI 10.1097/QAI.0b013e3181b06125
   Kamya MR, 2007, JAIDS-J ACQ IMM DEF, V46, P187, DOI 10.1097/QAI.0b013e31814278c0
   Miller MD, 2004, J INFECT DIS, V189, P837, DOI 10.1086/381784
   Nazziwa J, 2013, AIDS RES HUM RETROV, V29, P788, DOI 10.1089/aid.2012.0123
   Novitsky V, 2007, AIDS RES HUM RETROV, V23, P868, DOI 10.1089/aid.2006.0298
   Pillay D, 2001, ANTIVIR THER, V6, P15
   Reynolds SJ, 2012, AIDS RES HUM RETROV, V28, P1739, DOI 10.1089/aid.2011.0352
   Reynolds SJ, 2012, BMC INFECT DIS, V12, P0, DOI 10.1186/1471-2334-12-381
   Reynolds SJ, 2009, ANTIVIR THER, V14, P293
   Stadeli KM, 2013, ANTIVIR THER, V18, P115, DOI 10.3851/IMP2437
   Tambuyzer L, 2011, JAIDS-J ACQ IMM DEF, V58, P18, DOI 10.1097/QAI.0b013e3182237f74
   Turriziani O, 2007, JAIDS-J ACQ IMM DEF, V44, P518, DOI 10.1097/QAI.0b013e3180315515
   Weidle PJ, 2001, J ACQ IMMUN DEF SYND, V26, P495, DOI 10.1097/00126334-200104150-00017
NR 19
TC 4
Z9 4
U1 0
U2 1
PU MARY ANN LIEBERT, INC
PI NEW ROCHELLE
PA 140 HUGUENOT STREET, 3RD FL, NEW ROCHELLE, NY 10801 USA
SN 0889-2229
EI 1931-8405
J9 AIDS RES HUM RETROV
JI Aids Res. Hum. Retrovir.
PD AUG 15
PY 2014
VL 30
IS 8
BP 796
EP 799
DI 10.1089/aid.2013.0294
PG 4
WC Immunology; Infectious Diseases; Virology
SC Immunology; Infectious Diseases; Virology
GA AN4DX
UT WOS:000340538900011
PM 24798614
DA 2024-01-16
ER

PT J
AU Melikian, GL
   Rhee, SY
   Varghese, V
   Porter, D
   White, K
   Taylor, J
   Towner, W
   Troia, P
   Burack, J
   DeJesus, E
   Robbins, GK
   Razzeca, K
   Kagan, R
   Liu, TF
   Fessel, WJ
   Israelski, D
   Shafer, RW
AF Melikian, George L.
   Rhee, Soo-Yon
   Varghese, Vici
   Porter, Danielle
   White, Kirsten
   Taylor, Jonathan
   Towner, William
   Troia, Paolo
   Burack, Jeffrey
   DeJesus, Edwin
   Robbins, Gregory K.
   Razzeca, Kristin
   Kagan, Ron
   Liu, Tommy F.
   Fessel, W. Jeffrey
   Israelski, Dennis
   Shafer, Robert W.
TI Non-nucleoside reverse transcriptase inhibitor (NNRTI) cross-resistance: implications for preclinical evaluation of novel NNRTIs and clinical genotypic resistance testing
SO JOURNAL OF ANTIMICROBIAL CHEMOTHERAPY
LA English
DT Article
DE HIV-1; drug resistance; linear regression; etravirine; rilpivirine
ID immunodeficiency-virus type-1; experienced hiv-1-infected patients; amino-acid substitutions; placebo-controlled trial; double-blind; virological failure; confer resistance; tmc125 etravirine; hiv-1; mutations
AB Objectives: The introduction of two new non-nucleoside reverse transcriptase inhibitors (NNRTIs) in the past 5 years and the identification of novel NNRTI-associated mutations have made it necessary to reassess the extent of phenotypic NNRTI cross-resistance. Methods: We analysed a dataset containing 1975, 1967, 519 and 187 genotype-phenotype correlations for nevirapine, efavirenz, etravirine and rilpivirine, respectively. We used linear regression to estimate the effects of RT mutations on susceptibility to each of these NNRTIs. Results: Sixteen mutations at 10 positions were significantly associated with the greatest contribution to reduced phenotypic susceptibility (>= 10-fold) to one or more NNRTIs, including: 14 mutations at six positions for nevirapine (K101P, K103N/S, V106A/M, Y181C/I/V, Y188C/L and G190A/E/Q/S); 10 mutations at six positions for efavirenz (L100I, K101P, K103N, V106M, Y188C/L and G190A/E/Q/S); 5 mutations at four positions for etravirine (K101P, Y181I/V, G190E and F227C); and 6 mutations at five positions for rilpivirine (L100I, K101P, Y181I/V, G190E and F227C). G190E, a mutation that causes high-level nevirapine and efavirenz resistance, also markedly reduced susceptibility to etravirine and rilpivirine. K101H, E138G, V179F and M230L mutations, associated with reduced susceptibility to etravirine and rilpivirine, were also associated with reduced susceptibility to nevirapine and/or efavirenz. Conclusions: The identification of novel cross-resistance patterns among approved NNRTIs illustrates the need fora systematic approach for testing novel NNRTIs against clinical virus isolates with major NNRTI-resistance mutations and for testing older NNRTIs against virus isolates with mutations identified during the evaluation of a novel NNRTI.
C1 [Melikian, George L.; Rhee, Soo-Yon; Varghese, Vici; Liu, Tommy F.; Israelski, Dennis; Shafer, Robert W.] Stanford Univ, Dept Med, Stanford, CA 94305 USA.
   [Porter, Danielle; White, Kirsten] Gilead Sci, Foster City, CA USA.
   [Taylor, Jonathan] Stanford Univ, Dept Stat, Stanford, CA 94305 USA.
   [Towner, William] Kaiser Permanente Med Care Program, Dept Med, Los Angeles, CA USA.
   [Troia, Paolo] UC Davis Med Ctr, Div Infect Dis, Davis, CA USA.
   [Burack, Jeffrey] Alta Bates Summit Med Ctr, East Bay AIDS Ctr, Oakland, CA USA.
   [DeJesus, Edwin] Orlando Immunol Ctr, Orlando, FL USA.
   [Robbins, Gregory K.] Massachusetts Gen Hosp, Div Infect Dis, Boston, MA 02114 USA.
   [Robbins, Gregory K.] Harvard Univ, Sch Med, Boston, MA USA.
   [Razzeca, Kristin] Palo Alto Med Fdn, Palo Alto, CA USA.
   [Kagan, Ron] Quest Diagnost, San Juan Capistrano, CA USA.
   [Fessel, W. Jeffrey] Kaiser Permanente Med Care Program Northern Calif, San Francisco, CA USA.
C3 Stanford University; Gilead Sciences; Stanford University; Kaiser Permanente; University of California System; University of California Davis; Orlando Immunology Center; Harvard University; Massachusetts General Hospital; Harvard University; Harvard Medical School; Palo Alto Medical Foundation Research Institute; Kaiser Permanente
RP Rhee, SY (通讯作者)，Stanford Univ, Dept Med, Stanford, CA 94305 USA.
EM syrhee@stanford.edu
FU NIAID at NIH [AI068581]
CR Alcaro S, 2011, CHEMMEDCHEM, V6, P2203, DOI 10.1002/cmdc.201100362
   Azijn H, 2010, ANTIMICROB AGENTS CH, V54, P718, DOI 10.1128/AAC.00986-09
   Bacheler L, 2001, J VIROL, V75, P4999, DOI 10.1128/JVI.75.11.4999-5008.2001
   Balamane M, 2012, ANTIMICROB AGENTS CH, V56, P4522, DOI 10.1128/AAC.00648-12
   Boyer PL, 1998, ANTIMICROB AGENTS CH, V42, P447
   BYRNES VW, 1994, ANTIMICROB AGENTS CH, V38, P1404, DOI 10.1128/AAC.38.6.1404
   Clark SA, 2006, AIDS, V20, P981, DOI 10.1097/01.aids.0000222069.14878.44
   Coakley E, 2008, 17 INT HIV DRUG RES, V0, P0
   de Oliveira T, 2005, BIOINFORMATICS, V21, P3797, DOI 10.1093/bioinformatics/bti607
   Efron B, 2004, ANN STAT, V32, P407, DOI 10.1214/009053604000000067
   Haddad M, 2010, 17 C RETR OPP INF SA, V0, P0
   Harrigan PR, 2005, AIDS, V19, P549, DOI 10.1097/01.aids.0000163930.68907.37
   Huang W, 2003, J VIROL, V77, P1512, DOI 10.1128/JVI.77.2.1512-1523.2003
   Kleim JP, 1996, P NATL ACAD SCI USA, V93, P34, DOI 10.1073/pnas.93.1.34
   Kulkarni R, 2012, JAIDS-J ACQ IMM DEF, V59, P47, DOI 10.1097/QAI.0b013e31823aca74
   Lazzarin A, 2007, LANCET, V370, P39, DOI 10.1016/S0140-6736(07)61048-4
   Lu MQ, 2012, ANTIMICROB AGENTS CH, V56, P3324, DOI 10.1128/AAC.00102-12
   Madruga JV, 2007, LANCET, V370, P29, DOI 10.1016/S0140-6736(07)61047-2
   Paredes R, 2011, J INFECT DIS, V204, P741, DOI 10.1093/infdis/jir385
   Parkin NT, 2006, ANTIMICROB AGENTS CH, V50, P351, DOI 10.1128/AAC.50.1.351-354.2006
   Petropoulos CJ, 2000, ANTIMICROB AGENTS CH, V44, P920, DOI 10.1128/AAC.44.4.920-928.2000
   Porter DP, 2013, ANTIVIR THER, V18, P0
   Rhee SY, 2006, P NATL ACAD SCI USA, V103, P17355, DOI 10.1073/pnas.0607274103
   Rhee SY, 2003, NUCLEIC ACIDS RES, V31, P298, DOI 10.1093/nar/gkg100
   Rimsky L, 2013, ANTIVIR THER, V18, P967, DOI 10.3851/IMP2636
   Rimsky L, 2012, JAIDS-J ACQ IMM DEF, V59, P39, DOI 10.1097/QAI.0b013e31823df4da
   Shahriar R, 2009, ANTIMICROB AGENTS CH, V53, P4869, DOI 10.1128/AAC.00592-09
   Shulman NS, 2004, AIDS, V18, P1781, DOI 10.1097/00002030-200409030-00006
   Tambuyzer L, 2011, JAIDS-J ACQ IMM DEF, V58, P18, DOI 10.1097/QAI.0b013e3182237f74
   Tombuyzer L, 2009, ANTIVIR THER, V14, P103
   Van der Borght K, 2011, BMC BIOINFORMATICS, V12, P0, DOI 10.1186/1471-2105-12-386
   van Westen GJP, 2013, PLOS COMPUT BIOL, V9, P0, DOI 10.1371/journal.pcbi.1002899
   Vernazza P, 2013, JAIDS-J ACQ IMM DEF, V62, P171, DOI 10.1097/QAI.0b013e31827a2ba2
   Vingerhoets J, 2005, J VIROL, V79, P12773, DOI 10.1128/JVI.79.20.12773-12782.2005
   Whitcomb JM, 2002, AIDS, V16, PF41, DOI 10.1097/00002030-200210180-00002
   Zhang ZJ, 2007, ANTIMICROB AGENTS CH, V51, P429, DOI 10.1128/AAC.01032-06
NR 36
TC 78
Z9 94
U1 0
U2 2
PU OXFORD UNIV PRESS
PI OXFORD
PA GREAT CLARENDON ST, OXFORD OX2 6DP, ENGLAND
SN 0305-7453
EI 1460-2091
J9 J ANTIMICROB CHEMOTH
JI J. Antimicrob. Chemother.
PD JAN 15
PY 2014
VL 69
IS 1
BP 12
EP 20
DI 10.1093/jac/dkt316
PG 9
WC Infectious Diseases; Microbiology; Pharmacology & Pharmacy
SC Infectious Diseases; Microbiology; Pharmacology & Pharmacy
GA 271XR
UT WOS:000328425400002
PM 23934770
DA 2024-01-16
ER

PT J
AU Dai, LL
   Li, N
   Wei, FL
   Li, JY
   Liu, YJ
   Xia, W
   Zhang, T
   Guo, CP
   Wang, W
   Schwartz, SA
   Mahajan, SD
   Hsiao, CB
   Wu, H
AF Dai, Lili
   Li, Ning
   Wei, Feili
   Li, Jingyun
   Liu, Yongjian
   Xia, Wei
   Zhang, Tong
   Guo, Caiping
   Wang, Wen
   Schwartz, Stanley A.
   Mahajan, Supriya D.
   Hsiao, Chiu-Bin
   Wu, Hao
TI Transmitted Antiretroviral Drug Resistance in the Men Who Have Sex with Men HIV Patient Cohort, Beijing, China, 2008-2011
SO VIRAL IMMUNOLOGY
LA English
DT Article
ID prevalence; mutations; epidemic; province
AB Transmitted drug resistance (TDR) is an ongoing public health problem in HIV disease treatment. However, little is known about TDR among men who have sex with men (MSM) patients in China. In addition, TDR prevalence among patients with acute HIV infection (AHI) or early HIV infection (EHI) was believed higher than that of patients with chronic HIV infection (CHI), but as AHI is typically either unidentified or crudely defined in large populations, very few direct comparisons have been made. We did a retrospective analysis of TDR in 536 antiretroviral-naive MSM patients from our immunodeficiency clinics at You'an Hospital, Capital Medical University (CMU), in Beijing, China, 2008-2011. The cohort included 266 patients with AHI/EHI and 270 patients with CHI. We analyzed the subtype, estimated the TDR prevalence, and characterized the model of TDR and the predicted drug sensitivity. Additionally, we made a comparison of TDR between the patients with AHI/EHI and patients with CHI. Our results indicated that among the 536 patients, HIV-1 subtype CRF01_AE accounted for 52.1%, subtype B accounted for 24.8%, CRF07_BC/ CRF08_BC accounted for 21.6% (116/536), and 1.3% were denoted as unique recombinant forms (URFs). A total of 7.8% patients had one or more transmitted HIV-1 drug resistance mutations, representing 6.2% for PI-related mutations, 0.9% for NRTI-related mutations, and 1.7% for NNRTI-related mutations. Although patients with AHI/EHI had a higher TDR prevalence as compared to that of patients with CHI, the difference was not statistically significant. There was no significant difference in TDR model and predicted drug susceptibility between the two groups of patients either. This study provides important strategic information for public health planning by healthcare officials in China and warrants a comprehensive study with larger patient cohorts from various healthcare centers within China.
C1 [Dai, Lili; Li, Ning; Wei, Feili; Xia, Wei; Zhang, Tong; Guo, Caiping; Wang, Wen; Wu, Hao] Capital Med Univ, Beijing Youan Hosp, Ctr Infect Dis, Beijing 100069, Peoples R China.
   [Li, Jingyun; Liu, Yongjian] Acad Mil Med Sci, Inst Microbiol & Epidemiol, State Key Lab Pathogen & Biosecur, Beijing, Peoples R China.
   [Schwartz, Stanley A.; Mahajan, Supriya D.] SUNY Buffalo, Dept Med, Div Allergy Immunol & Rheumatol, Buffalo, NY 14260 USA.
   [Hsiao, Chiu-Bin] Allegheny Gen Hosp, Dept Med, Div Infect Dis, Pittsburgh, PA 15212 USA.
C3 Capital Medical University; Academy of Military Medical Sciences - China; State University of New York (SUNY) System; State University of New York (SUNY) Buffalo; Allegheny General Hospital
RP Wu, H (通讯作者)，Capital Med Univ, Beijing Youan Hosp, Ctr Infect Dis, Beijing 100069, Peoples R China.
EM wuhaoder@gmail.com
FU You'an Hospital, Capital Medical University, Beijing, People's Republic of China; National 12th FiveYear Major Projects of China [2012ZX10001-003, 2012 ZX10001-006]; Beijing Key Laboratory [BZ0089]; U.S. Department of Medicine, Division of Allergy, Immunology, and Rheumatology, State University of New York at Buffalo
CR Bansi L, 2010, JAIDS-J ACQ IMM DEF, V53, P633, DOI 10.1097/QAI.0b013e3181c070d2
   Beijing National Center for AZOS/STD Control and Prevention Chinese Center for Disease Control and Prevention, 2005, 2005 UPD HIV AIDS EP, V0, P0
   Bennett DE, 2009, PLOS ONE, V4, P0, DOI 10.1371/journal.pone.0004724
   Dai L, 2013, J ANTIVIR ANTIRETROV, V6, P13
   Frentz D, 2012, AIDS REV, V14, P17
   Huang XJ, 2012, JAIDS-J ACQ IMM DEF, V61, P448, DOI 10.1097/QAI.0b013e31827146e0
   Hurt CB, 2009, ANTIVIR THER, V14, P673
   Jain V, 2011, J INFECT DIS, V203, P1174, DOI 10.1093/infdis/jiq167
   Jain V, 2010, PLOS ONE, V5, P0, DOI 10.1371/journal.pone.0015510
   Joos B, 2008, P NATL ACAD SCI USA, V105, P16725, DOI 10.1073/pnas.0804192105
   Lau JTF, 2011, PUBLIC HEALTH, V125, P260, DOI 10.1016/j.puhe.2011.01.007
   Li JZ, 2013, CLIN INFECT DIS, V56, P1667, DOI 10.1093/cid/cit125
   Li L, 2013, AIDS RES HUM RETROV, V29, P633, DOI 10.1089/aid.2012.0281
   Liao LJ, 2012, CLIN INFECT DIS, V54, PS320, DOI 10.1093/cid/cir1016
   Pingen M, 2011, J ANTIMICROB CHEMOTH, V66, P1467, DOI 10.1093/jac/dkr157
   Wheeler WH, 2010, AIDS, V24, P1203, DOI 10.1097/QAD.0b013e3283388742
   Yang CF, 2012, AIDS RES HUM RETROV, V28, P1723, DOI 10.1089/AID.2011.0320
   Yanik EL, 2012, JAIDS-J ACQ IMM DEF, V61, P258, DOI 10.1097/QAI.0b013e3182618f05
   Zhao B, 2011, AIDS RES HUM RETROV, V27, P1047, DOI 10.1089/AID.2010.0119
NR 19
TC 11
Z9 18
U1 0
U2 6
PU MARY ANN LIEBERT, INC
PI NEW ROCHELLE
PA 140 HUGUENOT STREET, 3RD FL, NEW ROCHELLE, NY 10801 USA
SN 0882-8245
EI 1557-8976
J9 VIRAL IMMUNOL
JI Viral Immunol.
PD OCT 1
PY 2014
VL 27
IS 8
BP 392
EP 397
DI 10.1089/vim.2014.0025
PG 6
WC Immunology; Virology
SC Immunology; Virology
GA AQ0YE
UT WOS:000342507800005
PM 25084305
DA 2024-01-16
ER

PT J
AU Aydin, H
   Taylor, MW
   Lee, JE
AF Aydin, Halil
   Taylor, Matthew W.
   Lee, Jeffrey E.
TI Structure-Guided Analysis of the Human APOBEC3-HIV Restrictome
SO STRUCTURE
LA English
DT Review
ID human-immunodeficiency-virus; single-stranded-dna; hiv-1 reverse transcription; multiple sequence alignments; cytidine deaminase apobec3g; antiviral protein apobec3g; drug-resistance mutations; small-molecule inhibition; amino-acid-residues; viral vif protein
AB Human APOBEC3 (A3) proteins are host-encoded intrinsic restriction factors that inhibit the replication of many retroviral pathogens. Restriction is believed to occur as a result of the DNA cytosine deaminase activity of the A3 proteins; this activity converts cytosines into uracils in single-stranded DNA retroviral replication intermediates. A3 proteins are also equipped with deamination-independent means to restrict retroviruses that work cooperatively with deamination-dependent restriction pathways. A3 proteins substantially bolster the intrinsic immune system by providing a powerful block to the transmission of retroviral pathogens; however, most retroviruses are able to subvert this replicative restriction in their natural host. HIV-1, for instance, evades A3 proteins through the activity of its accessory protein Vif. Here, we summarize data from recent A3 structural and functional studies to provide perspectives into the interactions between cellular A3 proteins and HIV-1 macromolecules throughout the viral replication cycle.
C1 [Aydin, Halil; Taylor, Matthew W.; Lee, Jeffrey E.] Univ Toronto, Fac Med, Dept Lab Med & Pathobiol, Toronto, ON M5S 1A8, Canada.
C3 University of Toronto
RP Lee, JE (通讯作者)，Univ Toronto, Fac Med, Dept Lab Med & Pathobiol, Toronto, ON M5S 1A8, Canada.
EM jeff.lee@utoronto.ca
FU Ontario HIV Treatment Network Operating Grant [ROG-G645]; Canadian Institutes of Health Research New Investigator Award [MSH113554]; University of Toronto Fellowships
CR Adolph MB, 2013, PLOS ONE, V8, P0, DOI 10.1371/journal.pone.0064196
   Albin JS, 2010, J BIOL CHEM, V285, P40785, DOI 10.1074/jbc.M110.173161
   Bach D, 2008, RETROVIROLOGY, V5, P0, DOI 10.1186/1742-4690-5-54
   BARNES C, 1993, BIOCHEM BIOPH RES CO, V197, P1410, DOI 10.1006/bbrc.1993.2634
   Bélanger K, 2013, NUCLEIC ACIDS RES, V41, P7438, DOI 10.1093/nar/gkt527
   Bennett RP, 2008, J BIOL CHEM, V283, P33329, DOI 10.1074/jbc.M803726200
   Best S, 1996, NATURE, V382, P826, DOI 10.1038/382826a0
   BETTS L, 1994, J MOL BIOL, V235, P635, DOI 10.1006/jmbi.1994.1018
   Binka M, 2012, J VIROL, V86, P49, DOI 10.1128/JVI.06082-11
   Bishop KN, 2006, J VIROL, V80, P8450, DOI 10.1128/JVI.00839-06
   Bishop KN, 2008, PLOS PATHOG, V4, P0, DOI 10.1371/journal.ppat.1000231
   Blake M, 2000, CLIN INFECT DIS, V30, PS96, DOI 10.1086/313859
   Bogerd HP, 2007, VIROLOGY, V364, P486, DOI 10.1016/j.virol.2007.03.019
   Bohn MF, 2013, STRUCTURE, V21, P1042, DOI 10.1016/j.str.2013.04.010
   Bransteitter R, 2009, CELL MOL LIFE SCI, V66, P3137, DOI 10.1007/s00018-009-0070-y
   Bulliard Y, 2009, J VIROL, V83, P12611, DOI 10.1128/JVI.01491-09
   Burnett A, 2007, J VIROL, V81, P5000, DOI 10.1128/JVI.02237-06
   Burns MB, 2013, NAT GENET, V45, P977, DOI 10.1038/ng.2701
   Burns MB, 2013, NATURE, V494, P366, DOI 10.1038/nature11881
   Byeon IJL, 2013, NAT COMMUN, V4, P0, DOI 10.1038/ncomms2883
   Carpenter MA, 2010, DNA REPAIR, V9, P579, DOI 10.1016/j.dnarep.2010.02.010
   Carr A, 2000, LANCET, V356, P1423, DOI 10.1016/S0140-6736(00)02854-3
   Cen S, 2004, J BIOL CHEM, V279, P33177, DOI 10.1074/jbc.M402062200
   Cen S, 2010, J BIOL CHEM, V285, P16546, DOI 10.1074/jbc.M109.085308
   Chaipan C, 2013, J VIROL, V87, P444, DOI 10.1128/JVI.00676-12
   Chaurasiya KR, 2014, NAT CHEM, V6, P28, DOI 10.1038/NCHEM.1795
   Chelico L, 2006, NAT STRUCT MOL BIOL, V13, P392, DOI 10.1038/nsmb1086
   Chelico L, 2008, J BIOL CHEM, V283, P13780, DOI 10.1074/jbc.M801004200
   Chelico L, 2010, J BIOL CHEM, V285, P16195, DOI 10.1074/jbc.M110.107987
   Chen GY, 2009, J VIROL, V83, P8674, DOI 10.1128/JVI.00653-09
   Chen KM, 2008, NATURE, V452, P116, DOI 10.1038/nature06638
   Chung SJ, 2005, J MED CHEM, V48, P658, DOI 10.1021/jm0496279
   Coffin JM, 1997, RETROVIRUSES, V0, P0
   Conticello SG, 2005, MOL BIOL EVOL, V22, P367, DOI 10.1093/molbev/msi026
   Dang Y, 2010, J VIROL, V84, P8561, DOI 10.1128/JVI.00960-10
   Dang Y, 2010, J VIROL, V84, P5741, DOI 10.1128/JVI.00079-10
   Dang Y, 2009, J VIROL, V83, P8544, DOI 10.1128/JVI.00651-09
   Donahue JP, 2008, VIROLOGY, V377, P49, DOI 10.1016/j.virol.2008.04.017
   Esnault C, 2006, NUCLEIC ACIDS RES, V34, P1522, DOI 10.1093/nar/gkl054
   Feng YQ, 2013, J BIOL CHEM, V288, P6083, DOI 10.1074/jbc.M112.421875
   Feng YQ, 2011, J BIOL CHEM, V286, P11415, DOI 10.1074/jbc.M110.199604
   Fribourgh JL, 2014, J VIROL, V88, P3309, DOI 10.1128/JVI.03824-13
   Friew YN, 2009, RETROVIROLOGY, V6, P0, DOI 10.1186/1742-4690-6-56
   Furukawa A, 2014, ANGEW CHEM INT EDIT, V53, P2349, DOI 10.1002/anie.201309940
   Furukawa A, 2009, EMBO J, V28, P440, DOI 10.1038/emboj.2008.290
   GHEYSEN D, 1989, CELL, V59, P103, DOI 10.1016/0092-8674(89)90873-8
   Gillick K, 2013, J VIROL, V87, P1508, DOI 10.1128/JVI.02587-12
   Gouet P, 1999, BIOINFORMATICS, V15, P305, DOI 10.1093/bioinformatics/15.4.305
   Goujon C, 2013, NATURE, V502, P559, DOI 10.1038/nature12542
   Guo F, 2007, J VIROL, V81, P11322, DOI 10.1128/JVI.00162-07
   Guo F, 2006, J VIROL, V80, P11710, DOI 10.1128/JVI.01038-06
   Guo F, 2009, J VIROL, V83, P8099, DOI 10.1128/JVI.00488-09
   Guo YY, 2014, NATURE, V505, P229, DOI 10.1038/nature12884
   Haché G, 2005, J BIOL CHEM, V280, P10920, DOI 10.1074/jbc.M500382200
   Harjes E, 2009, J MOL BIOL, V389, P819, DOI 10.1016/j.jmb.2009.04.031
   Harris RS, 2003, CELL, V113, P803, DOI 10.1016/S0092-8674(03)00423-9
   Harris RS, 2002, MOL CELL, V10, P1247, DOI 10.1016/S1097-2765(02)00742-6
   Hatziioannou T, 2003, EMBO J, V22, P385, DOI 10.1093/emboj/cdg042
   He ZW, 2008, J MOL BIOL, V381, P1000, DOI 10.1016/j.jmb.2008.06.061
   Holden LG, 2008, NATURE, V456, P121, DOI 10.1038/nature07357
   Holmes RK, 2007, J BIOL CHEM, V282, P2587, DOI 10.1074/jbc.M607298200
   HU WS, 1990, SCIENCE, V250, P1227, DOI 10.1126/science.1700865
   Hultquist JF, 2011, J VIROL, V85, P11220, DOI 10.1128/JVI.05238-11
   Huthoff H, 2007, J VIROL, V81, P3807, DOI 10.1128/JVI.02795-06
   Huthoff H, 2009, PLOS PATHOG, V5, P0, DOI 10.1371/journal.ppat.1000330
   Iwatani Y, 2007, NUCLEIC ACIDS RES, V35, P7096, DOI 10.1093/nar/gkm750
   Jäger S, 2012, NATURE, V481, P371, DOI 10.1038/nature10693
   Jarmuz A, 2002, GENOMICS, V79, P285, DOI 10.1006/geno.2002.6718
   Jern P, 2009, PLOS PATHOG, V5, P0, DOI 10.1371/journal.ppat.1000367
   Johansson E, 2002, BIOCHEMISTRY-US, V41, P2563, DOI 10.1021/bi011849a
   Kaiser SM, 2006, J VIROL, V80, P875, DOI 10.1128/JVI.80.2.875-882.2006
   Kalayjian RC, 2012, AIDS, V26, P1907, DOI 10.1097/QAD.0b013e328357f5ed
   Kane M, 2013, NATURE, V502, P563, DOI 10.1038/nature12653
   Kelley LA, 2009, NAT PROTOC, V4, P363, DOI 10.1038/nprot.2009.2
   Ketseoglou I, 2014, AIDS RES HUM RETROV, V30, P289, DOI 10.1089/aid.2013.0267
   Khan MA, 2005, J VIROL, V79, P5870, DOI 10.1128/JVI.79.9.5870-5874.2005
   Khan MA, 2007, RETROVIROLOGY, V4, P0, DOI 10.1186/1742-4690-4-48
   Khan MA, 2009, RETROVIROLOGY, V6, P0, DOI 10.1186/1742-4690-6-99
   Kitamura S, 2012, NAT STRUCT MOL BIOL, V19, P1005, DOI 10.1038/nsmb.2378
   Kohli RM, 2009, J BIOL CHEM, V284, P22898, DOI 10.1074/jbc.M109.025536
   Krzysiak TC, 2012, BIOCHEMISTRY-US, V51, P2008, DOI 10.1021/bi300021s
   Kumar M, 2014, AIDS RES HUM RETROV, V30, P294, DOI 10.1089/AID.2013.0222
   Laguette N, 2011, NATURE, V474, P654, DOI 10.1038/nature10117
   Langlois MA, 2005, NUCLEIC ACIDS RES, V33, P1913, DOI 10.1093/nar/gki343
   Larue RS, 2008, BMC MOL BIOL, V9, P0, DOI 10.1186/1471-2199-9-104
   Larue RS, 2009, J VIROL, V83, P494, DOI 10.1128/JVI.01976-08
   Lavens D, 2010, NUCLEIC ACIDS RES, V38, P1902, DOI 10.1093/nar/gkp1154
   Lecossier D, 2003, SCIENCE, V300, P1112, DOI 10.1126/science.1083338
   Letko M, 2013, J VIROL, V87, P11861, DOI 10.1128/JVI.01944-13
   Li JH, 2014, J MOL BIOL, V426, P1296, DOI 10.1016/j.jmb.2013.12.014
   Li JZ, 2012, ANTIMICROB AGENTS CH, V56, P5998, DOI 10.1128/AAC.01217-12
   Li XY, 2007, J BIOL CHEM, V282, P32065, DOI 10.1074/jbc.M703423200
   Liddament MT, 2004, CURR BIOL, V14, P1385, DOI 10.1016/j.cub.2004.06.050
   Love RP, 2012, J BIOL CHEM, V287, P30812, DOI 10.1074/jbc.M112.393181
   Luo K, 2004, J VIROL, V78, P11841, DOI 10.1128/JVI.78.21.11841-11852.2004
   Luo K, 2007, J VIROL, V81, P7238, DOI 10.1128/JVI.02584-06
   Madani N, 1998, J VIROL, V72, P10251, DOI 10.1128/JVI.72.12.10251-10255.1998
   Mangeat B, 2003, NATURE, V424, P99, DOI 10.1038/nature01709
   Mangeat B, 2004, J BIOL CHEM, V279, P14481, DOI 10.1074/jbc.C400060200
   Masimba P, 2013, AIDS RES HUM RETROV, V29, P1229, DOI 10.1089/AID.2011.0367
   Mbisa JL, 2007, J VIROL, V81, P7099, DOI 10.1128/JVI.00272-07
   Mbisa JL, 2010, J VIROL, V84, P5250, DOI 10.1128/JVI.02358-09
   McDougall WM, 2011, BIOCHEM BIOPH RES CO, V412, P612, DOI 10.1016/j.bbrc.2011.08.009
   McDougall WM, 2011, J BIOL CHEM, V286, P30655, DOI 10.1074/jbc.M111.269506
   Mehle A, 2007, J VIROL, V81, P13235, DOI 10.1128/JVI.00204-07
   Miyagi E, 2010, J VIROL, V84, P11067, DOI 10.1128/JVI.01249-10
   Miyauchi K, 2009, CELL, V137, P433, DOI 10.1016/j.cell.2009.02.046
   Münk C, 2012, VIRUSES-BASEL, V4, P3132, DOI 10.3390/v4113132
   Mulder LCF, 2010, J VIROL, V84, P9613, DOI 10.1128/JVI.02630-09
   Nathans R, 2008, NAT BIOTECHNOL, V26, P1187, DOI 10.1038/nbt.1496
   Navarro F, 2005, VIROLOGY, V333, P374, DOI 10.1016/j.virol.2005.01.011
   Neil SJD, 2008, NATURE, V451, P425, DOI 10.1038/nature06553
   Newman ENC, 2005, CURR BIOL, V15, P166, DOI 10.1016/j.cub.2004.12.068
   Ooms M, 2013, CELL HOST MICROBE, V14, P411, DOI 10.1016/j.chom.2013.09.006
   Ooms M, 2013, PLOS ONE, V8, P0, DOI 10.1371/journal.pone.0057744
   Opi S, 2006, J VIROL, V80, P4673, DOI 10.1128/JVI.80.10.4673-4682.2006
   Pery E, 2009, J VIROL, V83, P2374, DOI 10.1128/JVI.01898-08
   Prochnow C, 2007, NATURE, V445, P447, DOI 10.1038/nature05492
   Rathore A, 2013, J MOL BIOL, V425, P4442, DOI 10.1016/j.jmb.2013.07.040
   Rausch JW, 2009, J BIOL CHEM, V284, P7047, DOI 10.1074/jbc.M807258200
   Refsland EW, 2012, PLOS PATHOG, V8, P0, DOI 10.1371/journal.ppat.1002800
   Reingewertz TH, 2013, BIOORGAN MED CHEM, V21, P3523, DOI 10.1016/j.bmc.2013.03.001
   Roberts SA, 2013, NAT GENET, V45, P970, DOI 10.1038/ng.2702
   Russell RA, 2007, J VIROL, V81, P8201, DOI 10.1128/JVI.00395-07
   Saadatmand J, 2009, VIROLOGY, V391, P334, DOI 10.1016/j.virol.2009.06.036
   Sadler HA, 2010, J VIROL, V84, P7396, DOI 10.1128/JVI.00056-10
   Salter JD, 2009, BIOCHEMISTRY-US, V48, P10685, DOI 10.1021/bi901642c
   Santa-Marta M, 2005, J BIOL CHEM, V280, P8765, DOI 10.1074/jbc.M409309200
   Schmitz C, 2004, J VIROL, V78, P2006, DOI 10.1128/JVI.78.4.2006-2016.2004
   Schröfelbauer R, 2004, P NATL ACAD SCI USA, V101, P3927, DOI 10.1073/pnas.0307132101
   Schumacher AJ, 2008, J VIROL, V82, P2652, DOI 10.1128/JVI.02391-07
   Senavirathne G, 2012, J BIOL CHEM, V287, P15826, DOI 10.1074/jbc.M112.342790
   Shandilya SMD, 2010, STRUCTURE, V18, P28, DOI 10.1016/j.str.2009.10.016
   Sheehy AM, 2003, NAT MED, V9, P1404, DOI 10.1038/nm945
   Sheehy AM, 2002, NATURE, V418, P646, DOI 10.1038/nature00939
   Shindo K, 2003, J BIOL CHEM, V278, P44412, DOI 10.1074/jbc.C300376200
   Shlyakhtenko LS, 2012, BIOCHEMISTRY-US, V51, P6432, DOI 10.1021/bi300733d
   Shlyakhtenko LS, 2011, J BIOL CHEM, V286, P3387, DOI 10.1074/jbc.M110.195685
   Sievers F, 2011, MOL SYST BIOL, V7, P0, DOI 10.1038/msb.2011.75
   Simon JHM, 1998, NAT MED, V4, P1397, DOI 10.1038/3987
   Siu KK, 2013, NAT COMMUN, V4, P0, DOI 10.1038/ncomms3593
   Smith JL, 2010, J VIROL, V84, P12599, DOI 10.1128/JVI.01437-10
   SONG BH, 1989, MOL GEN GENET, V216, P462, DOI 10.1007/BF00334391
   Soros VB, 2007, PLOS PATHOG, V3, P152, DOI 10.1371/journal.ppat.0030015
   Stauch B, 2009, P NATL ACAD SCI USA, V106, P12079, DOI 10.1073/pnas.0900979106
   STEIN BS, 1987, CELL, V49, P659, DOI 10.1016/0092-8674(87)90542-3
   Stopak KS, 2007, J BIOL CHEM, V282, P3539, DOI 10.1074/jbc.M610138200
   STOYE JP, 1995, MAMM GENOME, V6, P31, DOI 10.1007/BF00350890
   Stremlau M, 2004, NATURE, V427, P848, DOI 10.1038/nature02343
   Teh AH, 2006, BIOCHEMISTRY-US, V45, P7825, DOI 10.1021/bi060345f
   Thiam M, 2013, J CLIN MICROBIOL, V51, P578, DOI 10.1128/JCM.02452-12
   Tian CJ, 2006, J VIROL, V80, P3112, DOI 10.1128/JVI.80.6.3112-3115.2006
   Towner WJ, 2012, JAIDS-J ACQ IMM DEF, V60, P321, DOI 10.1097/QAI.0b013e31824e9ef2
   Vasudevan AAJ, 2013, J VIROL, V87, P9030, DOI 10.1128/JVI.03385-12
   Wang T, 2008, J MOL BIOL, V375, P1098, DOI 10.1016/j.jmb.2007.11.017
   Wang XJ, 2010, J BIOL CHEM, V285, P14346, DOI 10.1074/jbc.M110.109314
   Wang XX, 2012, J VIROL, V86, P3777, DOI 10.1128/JVI.06594-11
   Wedekind JE, 2006, J BIOL CHEM, V281, P38122, DOI 10.1074/jbc.C600253200
   Wichroski MJ, 2005, J BIOL CHEM, V280, P8387, DOI 10.1074/jbc.M408048200
   Xiao ZX, 2007, FASEB J, V21, P217, DOI 10.1096/fj.06-6773com
   Xu HZ, 2007, VIROLOGY, V360, P247, DOI 10.1016/j.virol.2006.10.036
   Yamashita T, 2008, MICROBES INFECT, V10, P1142, DOI 10.1016/j.micinf.2008.06.003
   Yang YL, 2007, VIROLOGY, V365, P92, DOI 10.1016/j.virol.2007.03.022
   Yu Q, 2004, NAT STRUCT MOL BIOL, V11, P435, DOI 10.1038/nsmb758
   Zhang H, 2003, NATURE, V424, P94, DOI 10.1038/nature01707
   Zhang WY, 2012, NATURE, V481, P376, DOI 10.1038/nature10718
   Zhen AJ, 2010, J VIROL, V84, P1902, DOI 10.1128/JVI.01509-09
   Zuo T, 2012, J VIROL, V86, P5497, DOI 10.1128/JVI.06957-11
NR 168
TC 54
Z9 68
U1 0
U2 9
PU CELL PRESS
PI CAMBRIDGE
PA 50 HAMPSHIRE ST, FLOOR 5, CAMBRIDGE, MA 02139 USA
SN 0969-2126
EI 1878-4186
J9 STRUCTURE
JI Structure
PD MAY 6
PY 2014
VL 22
IS 5
BP 668
EP 684
DI 10.1016/j.str.2014.02.011
PG 17
WC Biochemistry & Molecular Biology; Biophysics; Cell Biology
SC Biochemistry & Molecular Biology; Biophysics; Cell Biology
GA AG5FB
UT WOS:000335443700006
PM 24657093
DA 2024-01-16
ER

PT J
AU Aoudjane, S
   Chaponda, M
   del Castillo, AAG
   O'Connor, J
   Noguera, M
   Beloukas, A
   Hopkins, M
   Khoo, S
   van Oosterhout, JJ
   Geretti, AM
AF Aoudjane, Samir
   Chaponda, Mas
   del Castillo, Antonio Adrian Gonzalez
   O'Connor, Jemma
   Noguera, Marc
   Beloukas, Apostolos
   Hopkins, Mark
   Khoo, Saye
   van Oosterhout, Joep J.
   Geretti, Anna Maria
TI Hepatitis B Virus Sub-genotype A1 Infection Is Characterized by High Replication Levels and Rapid Emergence of Drug Resistance in HIV-Positive Adults Receiving First-line Antiretroviral Therapy in Malawi
SO CLINICAL INFECTIOUS DISEASES
LA English
DT Article
DE sub-genotype A1; viral load; resistance; Africa; lamivudine
ID hbv coinfection; high prevalence; lamivudine; mutations; seroprevalence; tenofovir; outcm
AB Background. It has been proposed that hepatitis B virus (HBV) sub-genotype A1 infections have mild outcomes and a low risk of drug-resistance among patients infected with human immunodeficiency virus (HIV) receiving lamivudine-containing antiretroviral therapy (ART) without tenofovir in Africa. Methods. The virologic expression of HBV sub-genotype A1 coinfection was studied over 12 months in HIV-positive adults starting stavudine/lamivudine/nevirapine in Malawi, using Sanger, deep, clonal, and single full-genome sequencing for the sensitive characterization of HBV resistance-associated mutations (RAMs). Results. Among 1117 subjects, 133 (12%) tested HBsAg-positive. After starting ART, retention rates were 96/133 (72%) at 6 months and 54/133 (41%) at 12 months. Based upon the last available follow-up, 92/96 (96%) subjects achieved HIV-1 RNA < 40 copies/mL, 48/96 (50%) showed HBV DNA < 14 IU/mL, and 24/96 (25%) acquired HBV RAMs. At 6 months, M204I was detected in 8/46 (17%) and 16/17 (94%) subjects using Sanger and deep sequencing, respectively. At 12 months, all viremic patients had multiple resistance and compensatory mutations coexisting on the same HBV genomes. Comparing HBeA-positive (67/133, 50%) with HBeAg-negative subjects, 64/67 (96%) vs 35/66 (55%) showed baseline HBV DNA > 2000 IU/mL (P = .0006), 39/47 (17%) vs 9/49 (82%) had persistent HBV DNA detection during follow-up (P < .0001), and 23/47 (49%) vs 2/49 (4%) acquired HBV RAMs (P < .0001). Baseline HBV DNA levels were median 8.1 vs 5.3 log(10) IU/mL in subjects with vs those without treatment-emergent RAMs (P < .0001). Conclusions. HBV sub-genotype A1 infections showed a severe virologic expression in HIV-positive Malawians. The findings strengthen the urgency of interventions to improve ascertainment and management of chronic hepatitis B in the region.
C1 [Aoudjane, Samir; del Castillo, Antonio Adrian Gonzalez] UCL, Div Infect & Immun, London WC1E 6BT, England.
   [Aoudjane, Samir; del Castillo, Antonio Adrian Gonzalez] UCL, London Ctr Nanotechnol, London WC1E 6BT, England.
   [O'Connor, Jemma] UCL, Dept Infect & Populat Hlth, London WC1E 6BT, England.
   [Chaponda, Mas] Univ Liverpool, Dept Infect Dis, Malawi Liverpool Wellcome Trust, Liverpool L69 3BX, Merseyside, England.
   [Noguera, Marc] Univ Autonoma Barcelona, IrsiCaixa & AIDS Unit, Hosp Univ Germans Trias & Pujol, Badalona, Spain.
   [Beloukas, Apostolos; Geretti, Anna Maria] Univ Liverpool, Inst Infect & Global Hlth, Liverpool L69 3BX, Merseyside, England.
   [Hopkins, Mark] Univ Liverpool, Dept Virol, Liverpool L69 3BX, Merseyside, England.
   [Khoo, Saye] Univ Liverpool, Inst Translat Med, Liverpool L69 3BX, Merseyside, England.
   [van Oosterhout, Joep J.] Univ Malawi, Coll Med, Blantyre, Malawi.
   [van Oosterhout, Joep J.] Dignitas Int, Zomba, Malawi.
C3 University of London; University College London; University of London; University College London; University of London; University College London; University of Liverpool; Institut de Recerca de la Sida - IrsiCaixa; Hospital Germans Trias i Pujol; Autonomous University of Barcelona; University of Liverpool; University of Liverpool; University of Liverpool; University of Malawi
RP Geretti, AM (通讯作者)，Univ Liverpool, Inst Infect & Global Hlth, Liverpool L69 3BX, Merseyside, England.
EM geretti@liverpool.ac.uk
FU University College London PhD studentship; University of Liverpool/Malawi Liverpool Wellcome Trust PhD Fellowship; Leverhulme Royal Society Africa Award
CR Ahmed SD, 1998, J INFECTION, V37, P248, DOI 10.1016/S0163-4453(98)91983-1
   Archer J, 2012, BMC BIOINFORMATICS, V13, P0, DOI 10.1186/1471-2105-13-47
   Baran B, 2013, ANTIMICROB AGENTS CH, V57, P1790, DOI 10.1128/AAC.02600-12
   Benhamou Y, 1999, HEPATOLOGY, V30, P1302, DOI 10.1002/hep.510300525
   Candotti D, 2001, J MED VIROL, V65, P1, DOI 10.1002/jmv.1093
   Chadwick D, 2012, J ANTIMICROB CHEMOTH, V67, P2939, DOI 10.1093/jac/dks333
   Chun HM, 2012, J INFECT DIS, V205, P185, DOI 10.1093/infdis/jir720
   Day SL, 2013, PLOS ONE, V8, P0, DOI 10.1371/journal.pone.0059346
   Di Bisceglie AM, 2010, ANTIVIR THER, V15, P499, DOI 10.3851/IMP1494
   Galluzzo C, 2012, J MED VIROL, V84, P1553, DOI 10.1002/jmv.23365
   Geretti AM, 2010, J CLIN MICROBIOL, V48, P3223, DOI 10.1128/JCM.02231-09
   Gish R, 2012, LANCET INFECT DIS, V12, P341, DOI 10.1016/S1473-3099(11)70314-0
   Hamers RL, 2013, JAIDS-J ACQ IMM DEF, V64, P174, DOI 10.1097/QAI.0b013e3182a60f7d
   Hawkins C, 2013, CLIN INFECT DIS, V57, PE189, DOI 10.1093/cid/cit564
   Hawkins C, 2013, AIDS, V27, P919, DOI 10.1097/QAD.0b013e32835cb9c8
   Hoffmann CJ, 2007, LANCET INFECT DIS, V7, P402, DOI 10.1016/S1473-3099(07)70135-4
   Ive P, 2013, PLOS ONE, V8, P0, DOI 10.1371/journal.pone.0074900
   Karatayli E, 2007, ANTIVIR THER, V12, P761
   Kim HN, 2011, J VIRAL HEPATITIS, V18, PE447, DOI 10.1111/j.1365-2893.2011.01466.x
   Kouanfack C, 2012, ANTIVIR THER, V17, P321, DOI 10.3851/IMP1911
   Kramvis A, 2007, HEPATOL RES, V37, PS27, DOI 10.1111/j.1872-034X.2007.00100.x
   Lacombe K, 2012, GUT, V61, P47, DOI 10.1136/gutjnl-2012-302062
   Lemoine M, 2014, LIVER INT, V34, P12, DOI 10.1111/liv.12283
   Locarnini S, 2010, ANTIVIR THER, V15, P3, DOI 10.3851/IMP1619
   Margeridon-Thermet S, 2013, ANTIMICROB AGENTS CH, V57, P343, DOI 10.1128/AAC.01601-12
   Martin NK, 2014, AIDS, V28, PS35, DOI 10.1097/QAD.0000000000000084
   Matthews GV, 2011, AIDS, V25, P1727, DOI 10.1097/QAD.0b013e328349bbf3
   Matthews GV, 2006, AIDS, V20, P863, DOI 10.1097/01.aids.0000218550.85081.59
   Moore E, 2010, J INFECTION, V61, P155, DOI 10.1016/j.jinf.2010.04.009
   Ott JJ, 2012, VACCINE, V30, P2212, DOI 10.1016/j.vaccine.2011.12.116
   Pallier C, 2006, J VIROL, V80, P643, DOI 10.1128/JVI.80.2.643-653.2006
   Ramos B, 2007, JAIDS-J ACQ IMM DEF, V44, P557, DOI 10.1097/QAI.0b013e3180314b46
   Rhee SY, 2010, ANTIVIR RES, V88, P269, DOI 10.1016/j.antiviral.2010.09.012
   Solmone M, 2009, J VIROL, V83, P1718, DOI 10.1128/JVI.02011-08
   Stabinski L, 2011, ANTIVIR THER, V16, P405, DOI 10.3851/IMP1783
   Sutcliffe S, 2002, JAIDS-J ACQ IMM DEF, V31, P90, DOI 10.1097/00126334-200209010-00012
   Watson SJ, 2013, PHILOS T R SOC B, V368, P0, DOI 10.1098/rstb.2012.0205
   Wiersma Steven T, 2011, LIVER INT, V31, P755, DOI 10.1111/j.1478-3231.2010.02373.x
   Wilkins E, 2013, HIV MED, V14, P1, DOI 10.1111/hiv.12106
NR 40
TC 27
Z9 28
U1 0
U2 7
PU OXFORD UNIV PRESS INC
PI CARY
PA JOURNALS DEPT, 2001 EVANS RD, CARY, NC 27513 USA
SN 1058-4838
EI 1537-6591
J9 CLIN INFECT DIS
JI Clin. Infect. Dis.
PD DEC 1
PY 2014
VL 59
IS 11
BP 1618
EP 1626
DI 10.1093/cid/ciu630
PG 9
WC Immunology; Infectious Diseases; Microbiology
SC Immunology; Infectious Diseases; Microbiology
GA AU8JG
UT WOS:000345841900019
PM 25100867
DA 2024-01-16
ER

PT J
AU Dapp, MJ
   Bonnac, L
   Patterson, SE
   Mansky, LM
AF Dapp, Michael J.
   Bonnac, Laurent
   Patterson, Steven E.
   Mansky, Louis M.
TI Discovery of Novel Ribonucleoside Analogs with Activity against Human Immunodeficiency Virus Type 1
SO JOURNAL OF VIROLOGY
LA English
DT Article
ID hiv-1 reverse transcription; dependent dna polymerase; murine leukemia-virus; rous-sarcoma virus; lethal mutagenesis; nucleoside analogs; in-vivo; antiviral activity; rna-polymerase; mutation-rate
AB Reverse transcription is an important early step in retrovirus replication and is a key point targeted by evolutionarily conserved host restriction factors (e. g., APOBEC3G, SamHD1). Human immunodeficiency virus type 1 (HIV-1) reverse transcriptase (RT) is a major target of antiretroviral drugs, and concerns regarding drug resistance and off-target effects have led to continued efforts for identifying novel approaches to targeting HIV-1 RT. Several observations, including those obtained from monocyte-derived macrophages, have argued that ribonucleotides and their analogs can, intriguingly, impact reverse transcription. For example, we have previously demonstrated that 5-azacytidine has its greatest antiviral potency during reverse transcription by enhancement of G-to-C transversion mutations. In the study described here, we investigated a panel of ribonucleoside analogs for their ability to affect HIV-1 replication during the reverse transcription process. We discovered five ribonucleosides-8-azaadenosine, formycin A, 3-deazauridine, 5-fluorocytidine, and 2'-C-methylcytidine-that possess anti-HIV-1 activity, and one of these (i.e., 3-deazauridine) has a primary antiviral mechanism that involves increased HIV-1 mutational loads, while quantitative PCR analysis determined that the others resulted in premature chain termination. Taken together, our findings provide the first demonstration of a series of ribonucleoside analogs that can target HIV-1 reverse transcription with primary antiretroviral mechanisms that include premature termination of viral DNA synthesis or enhanced viral mutagenesis.
C1 [Dapp, Michael J.; Patterson, Steven E.; Mansky, Louis M.] Univ Minnesota, Inst Mol Virol, Minneapolis, MN 55455 USA.
   [Dapp, Michael J.; Mansky, Louis M.] Univ Minnesota, Sch Dent, Dept Diagnost & Biol Sci, Minneapolis, MN 55455 USA.
   [Dapp, Michael J.; Bonnac, Laurent; Patterson, Steven E.; Mansky, Louis M.] Univ Minnesota, Ctr Drug Design, Minneapolis, MN USA.
   [Dapp, Michael J.; Patterson, Steven E.; Mansky, Louis M.] Univ Minnesota, Pharmacol Grad Program, Minneapolis, MN USA.
   [Mansky, Louis M.] Univ Minnesota, Sch Med, Dept Microbiol, Minneapolis, MN 55455 USA.
C3 University of Minnesota System; University of Minnesota Twin Cities; University of Minnesota System; University of Minnesota Twin Cities; University of Minnesota System; University of Minnesota Twin Cities; University of Minnesota System; University of Minnesota Twin Cities; University of Minnesota System; University of Minnesota Twin Cities
RP Mansky, LM (通讯作者)，Univ Minnesota, Inst Mol Virol, Minneapolis, MN 55455 USA.
EM mansky@umn.edu
FU NIH [R01 GM56615, R21 AI96937, T32 DA007097]
CR Arribas JR, 2013, CURR OPIN HIV AIDS, V8, P341, DOI 10.1097/COH.0b013e328361fabd
   BALTIMORE D, 1970, NATURE, V226, P1209, DOI 10.1038/2261209a0
   BERES J, 1985, J MED CHEM, V28, P418, DOI 10.1021/jm00382a005
   BURNS NJ, 1988, ANTIVIR RES, V10, P89, DOI 10.1016/0166-3542(88)90017-4
   Cases-González CE, 2000, J BIOL CHEM, V275, P19759, DOI 10.1074/jbc.M910361199
   Chuang RY, 2005, FRONT BIOSCI, V10, P1666, DOI 10.2741/1651
   CIHAK A, 1965, BIOCHIM BIOPHYS ACTA, V108, P516, DOI 10.1016/0005-2787(65)90046-8
   Clark JL, 2005, J MED CHEM, V48, P5504, DOI 10.1021/jm0502788
   Cuevas JM, 2009, J VIROL, V83, P5760, DOI 10.1128/JVI.00201-09
   Daddacha W, 2013, J BIOL CHEM, V288, P12522, DOI 10.1074/jbc.M113.458398
   Dapp MJ, 2013, TRENDS MICROBIOL, V21, P56, DOI 10.1016/j.tim.2012.10.006
   Dapp MJ, 2009, J VIROL, V83, P11950, DOI 10.1128/JVI.01406-09
   Deval J, 2007, ANTIMICROB AGENTS CH, V51, P2920, DOI 10.1128/AAC.00186-07
   Domingo E, 2003, PROG DRUG RES, V60, P133
   DOSKOCIL J, 1967, BIOCHIM BIOPHYS ACTA, V145, P780, DOI 10.1016/0005-2787(67)90137-2
   Eigen M, 2002, P NATL ACAD SCI USA, V99, P13374, DOI 10.1073/pnas.212514799
   Gao GX, 1998, J VIROL, V72, P5905, DOI 10.1128/JVI.72.7.5905-5911.1998
   Gao GX, 1997, P NATL ACAD SCI USA, V94, P407, DOI 10.1073/pnas.94.2.407
   Gao WY, 2000, NUCLEOS NUCLEOT NUCL, V19, P371, DOI 10.1080/15257770008033015
   GEORGIADIS MM, 1995, STRUCTURE, V3, P879, DOI 10.1016/S0969-2126(01)00223-4
   Graci JD, 2008, ANTIMICROB AGENTS CH, V52, P971, DOI 10.1128/AAC.01056-07
   Graci Jason D, 2004, ANTIVIRAL CHEMISTRY & CHEMOTHERAPY, V15, P1
   Harris KS, 2005, ANTIVIR RES, V67, P1, DOI 10.1016/j.antiviral.2005.03.004
   HOLLAND JJ, 1990, J VIROL, V64, P3960, DOI 10.1128/JVI.64.8.3960-3962.1990
   Jayaweera D, 2012, EXPERT OPIN PHARMACO, V13, P2601, DOI 10.1517/14656566.2012.742506
   Julias JG, 1998, J VIROL, V72, P7941, DOI 10.1128/JVI.72.10.7941-7949.1998
   KAWANA F, 1987, ANTIMICROB AGENTS CH, V31, P1225, DOI 10.1128/AAC.31.8.1225
   Kennedy EM, 2012, J BIOL CHEM, V287, P14280, DOI 10.1074/jbc.M112.348482
   Kennedy EM, 2010, J BIOL CHEM, V285, P39380, DOI 10.1074/jbc.M110.178582
   KHARE GP, 1972, P SOC EXP BIOL MED, V140, P880
   Laguette N, 2011, NATURE, V474, P654, DOI 10.1038/nature10117
   LEE TT, 1977, BIOCHEM PHARMACOL, V26, P403, DOI 10.1016/0006-2952(77)90199-X
   LI LH, 1970, CANCER RES, V30, P2760
   LIN TS, 1988, J MED CHEM, V31, P336, DOI 10.1021/jm00397a011
   Loeb LA, 1999, P NATL ACAD SCI USA, V96, P1492, DOI 10.1073/pnas.96.4.1492
   NEIDLE S, 1989, BIOCHEM BIOPH RES CO, V161, P910, DOI 10.1016/0006-291X(89)92685-5
   Nesya G, 2007, ANTIVIR RES, V73, P161, DOI 10.1016/j.antiviral.2006.09.007
   PACES V, 1968, BIOCHIM BIOPHYS ACTA, V161, P352, DOI 10.1016/0005-2787(68)90113-5
   Patel PH, 2000, J BIOL CHEM, V275, P40266, DOI 10.1074/jbc.M005757200
   Rawson JM, 2013, BIOORGAN MED CHEM, V21, P7222, DOI 10.1016/j.bmc.2013.08.023
   SARIH L, 1985, VIROLOGY, V145, P171, DOI 10.1016/0042-6822(85)90212-0
   SHANNON WM, 1974, J NATL CANCER I, V52, P199, DOI 10.1093/jnci/52.1.199
   SHANNON WM, 1972, ANTIMICROB AGENTS CH, V2, P159, DOI 10.1128/AAC.2.3.159
   Sheehy AM, 2002, NATURE, V418, P646, DOI 10.1038/nature00939
   Sierra S, 2000, J VIROL, V74, P8316, DOI 10.1128/JVI.74.18.8316-8323.2000
   SMEE DF, 1982, ANTIMICROB AGENTS CH, V21, P66, DOI 10.1128/AAC.21.1.66
   SMEE DF, 1981, ANTIMICROB AGENTS CH, V20, P533, DOI 10.1128/AAC.20.4.533
   TEMIN HM, 1970, NATURE, V226, P1211, DOI 10.1038/2261211a0
   WOODMAN DR, 1977, ANTIMICROB AGENTS CH, V11, P475, DOI 10.1128/AAC.11.3.475
NR 49
TC 16
Z9 16
U1 0
U2 14
PU AMER SOC MICROBIOLOGY
PI WASHINGTON
PA 1752 N ST NW, WASHINGTON, DC 20036-2904 USA
SN 0022-538X
EI 1098-5514
J9 J VIROL
JI J. Virol.
PD JAN 15
PY 2014
VL 88
IS 1
BP 354
EP 363
DI 10.1128/JVI.02444-13
PG 10
WC Virology
SC Virology
GA 282SW
UT WOS:000329194600032
PM 24155391
DA 2024-01-16
ER

PT J
AU Nápoles, G
   Grau, I
   Bello, R
   Grau, R
AF Napoles, Gonzalo
   Grau, Isel
   Bello, Rafael
   Grau, Ricardo
TI Two-steps learning of Fuzzy Cognitive Maps for prediction and knowledge discovery on the HIV-1 drug resistance
SO EXPERT SYSTEMS WITH APPLICATIONS
LA English
DT Article
DE HIV-1; Fuzzy Cognitive Maps; Learning scheme; Drug resistance prediction; Knowledge discovery
ID reverse-transcriptase
AB The Human Immunodeficiency Virus (HIV) is a complex retrovirus that progressively deteriorates the immune system of infected patients, eventually causing death. Although antiviral drugs are not able to eradicate the HIV, they are designed to inhibit the function of three essential proteins in the virus replication process: protease, reverse transcriptase and integrase. However, due to a high mutation rate, this virus is capable to develop resistance to existing drugs causing the treatment failure. Several machine learning techniques have been proposed for predicting HIV drugs resistance, but most of them are difficult to interpret. Actually, in last years the protein modeling of this virus has become, from diverse points of view, an open problem for researchers. In this paper we propose a model based on Fuzzy Cognitive Maps (FCM) for analyzing the behavior of the HIV-1 protease protein. With this goal in mind, a two-steps learning algorithm using Swarm Intelligence for optimizing the modeling parameters is introduced. The first step is oriented to estimate the biological causality among amino acids describing the sequence through a continuous search method. While resulting adjusted maps are combined into a single one through an aggregation procedure for obtaining an initial prototype map. The second step optimizes the prototype by finding those amino acids directly associated with resistance using a discrete meta-heuristic. At the end, a fully optimized prototype map is obtained allowing predicting HIV-1 drug resistance and also discovering relevant knowledge on causal influences directly associated with resistance, for seven well-known protease inhibitors. (C) 2013 Elsevier Ltd. All rights reserved.
C1 [Napoles, Gonzalo; Grau, Isel; Bello, Rafael; Grau, Ricardo] Univ Cent Marta Abreu Las Villas, Ctr Estudios Informat, Santa Clara, Villa Clara, Cuba.
C3 Universidad Central "Marta Abreu" de Las Villas
RP Nápoles, G (通讯作者)，Univ Cent Marta Abreu Las Villas, Ctr Estudios Informat, Carretera Camajuani Km 5 1-2, Santa Clara, Villa Clara, Cuba.
EM gnapoles@uclv.edu.cu; igrau@uclv.edu.cu
CR [Anonymous], 2012, P 20 EUR BIOM C EXH, V0, P0
   Axelrod, 1976, STRUCTURE DECISION C, V0, P0
   Beerenwinkel N, 2005, BIOINFORMATICS, V21, P3943, DOI 10.1093/bioinformatics/bti654
   Beerenwinkel N, 2002, P NATL ACAD SCI USA, V99, P8271, DOI 10.1073/pnas.112177799
   Bonet I, 2008, P 17 INT AIDS C MEX, V0, P0
   Bonet I, 2007, LECT NOTES COMPUT SC, V4527, P234
   Bratton D, 2007, 2007 IEEE SWARM INTELLIGENCE SYMPOSIUM, V0, PP120, DOI 10.1109/SIS.2007.368035
   Clerc M, 2002, IEEE T EVOLUT COMPUT, V6, P58, DOI 10.1109/4235.985692
   Dorigo M, 2000, FUTURE GENER COMP SY, V16, P851, DOI 10.1016/S0167-739X(00)00042-X
   Dorigo M, 1996, IEEE T SYST MAN CY B, V26, P29, DOI 10.1109/3477.484436
   Draghici S, 2003, BIOINFORMATICS, V19, P98, DOI 10.1093/bioinformatics/19.1.98
   HIVdb, 2003, STANF HIV DRUG RES D, V0, P0
   Johnson Victoria A, 2003, TOP HIV MED, V11, P215
   Kennedy J, 1995, 1995 IEEE INTERNATIONAL CONFERENCE ON NEURAL NETWORKS PROCEEDINGS, VOLS 1-6, P1942, DOI 10.1109/icnn.1995.488968
   Kennedy James, 2001, SWARM INTELLIGENCE, V0, P0
   Kierczak M, 2009, BIOINFORM BIOL INSIG, V3, P109
   Kosko B, 1988, INTERNATIONAL JOURNAL OF APPROXIMATE REASONING, V2, P377, DOI 10.1016/0888-613X(88)90111-9
   KOSKO B, 1986, INT J MAN MACH STUD, V24, P65, DOI 10.1016/S0020-7373(86)80040-2
   Kosko B, 1992, NEURAL NETWORKS AND FUZZY SYSTEMS: A DYNAMICAL SYSTEM APPROACH MACHINE INTELLIGENCE, V0, P0
   León M, 2011, LECT NOTES COMPUT SC, V6687, P243, DOI 10.1007/978-3-642-21326-7_27
   Mitra S, 2005, LECT NOTES COMPUT SC, V3400, P134
   Miyazawa S, 1999, PROTEINS, V34, P49
   Napoles Gonzalo, 2013, ADVANCES IN COMPUTATIONAL INTELLIGENCE. 11TH MEXICAN INTERNATIONAL CONFERENCE ON ARTIFICIAL INTELLIGENCE, V0, P188
   Napoles G, 2012, LECT NOTES COMPUTER, V7461, P0
   Nápoles Gonzalo, 2012, POLIBITS, V0, P05
   Papageorgiou EI, 2012, IEEE T SYST MAN CY C, V42, P150, DOI 10.1109/TSMCC.2011.2138694
   Pasomsub E, 2010, JPN J INFECT DIS, V63, P87
   Puris A, 2010, EXPERT SYST APPL, V37, P5443, DOI 10.1016/j.eswa.2010.02.069
   Rabinowitz M, 2006, BIOINFORMATICS, V22, P541, DOI 10.1093/bioinformatics/btk011
   Rhee SY, 2006, P NATL ACAD SCI USA, V103, P17355, DOI 10.1073/pnas.0607274103
   Rhee SY, 2003, NUCLEIC ACIDS RES, V31, P298, DOI 10.1093/nar/gkg100
   Saigo H, 2007, BIOINFORMATICS, V23, P2455, DOI 10.1093/bioinformatics/btm353
   Shafer RW, 2002, CLIN MICROBIOL REV, V15, P247, DOI 10.1128/CMR.15.2.247-277.2002
   SING T, 2005, KNOWLEDGE DISCOVERY, V0, P0
   Song HJJ, 2011, IEEE T FUZZY SYST, V19, P116, DOI 10.1109/TFUZZ.2010.2087383
   Stützle T, 2000, FUTURE GENER COMP SY, V16, P889, DOI 10.1016/S0167-739X(00)00043-1
   Tsadiras AK, 2008, INFORM SCIENCES, V178, P3880, DOI 10.1016/j.ins.2008.05.015
   Van der Borght K, 2013, VIROL J, V10, P0
   Van Laethem K, 2002, ANTIVIR THER, V7, P123
   Wang K, 2004, ANTIVIR THER, V9, P343
   Wang Y, 2011, INFORM SCIENCES, V181, P4515, DOI 10.1016/j.ins.2010.07.013
   Wong KY, 2009, APPL SOFT COMPUT, V9, P882, DOI 10.1016/j.asoc.2008.11.011
   Woods M, 2007, NEURAL NETWORK BIOIN, V0, P0
NR 43
TC 52
Z9 55
U1 0
U2 50
PU PERGAMON-ELSEVIER SCIENCE LTD
PI OXFORD
PA THE BOULEVARD, LANGFORD LANE, KIDLINGTON, OXFORD OX5 1GB, ENGLAND
SN 0957-4174
EI 1873-6793
J9 EXPERT SYST APPL
JI Expert Syst. Appl.
PD FEB 15
PY 2014
VL 41
IS 3
BP 821
EP 830
DI 10.1016/j.eswa.2013.08.012
PG 10
WC Computer Science, Artificial Intelligence; Engineering, Electrical & Electronic; Operations Research & Management Science
SC Computer Science; Engineering; Operations Research & Management Science
GA 272EU
UT WOS:000328443900006
DA 2024-01-16
ER

PT J
AU Kumar, M
   Sen, S
   Gupta, RK
   Chaturbhuj, D
   Tripathy, SP
   Paranjape, RS
AF Kumar, Mukesh
   Sen, Sourav
   Gupta, Rakesh K.
   Chaturbhuj, Devidas
   Tripathy, Srikanth P.
   Paranjape, Ramesh S.
TI Prevalence of Drug Resistance in Human Immunodeficiency Virus Type 1-Infected Treatment-Naive Children in Pune, India
SO AIDS RESEARCH AND HUMAN RETROVIRUSES
LA English
DT Article
ID antiretroviral treatment-naive; treatment-experienced patients; infected infants; mutations; hiv-1; individuals; single
AB We report the presence of drug resistance mutations in 7.4% (2/27) of the treatment-naive, HIV-1-infected children in Pune, India, who had HIV-1 RNA levels >1,000 copies/ml. Nonnucleoside reverse transcriptase inhibitor (NNRTI) mutations, namely A98G and K103N, were observed in two separate sequences. In addition, three study sequences displayed three separate HIV-1 protease minor resistance mutationsL10I, A71T, and T74S. These preliminary data from Pune, India, reporting the presence of HIVDR in treatment-naive, HIV-1-infected children, reinforces the need to conduct large-scale studies to assess the prevalence of primary HIVDR in the pediatric population, which in turn will aid in planning protocols and policies related to antiretroviral treatment for the pediatric population.
C1 [Kumar, Mukesh] Govt Med Coll, Dept Microbiol, Haldwani, India.
   [Sen, Sourav] Army Hosp Res & Referral, Dept Microbiol, Delhi 110010, India.
   [Gupta, Rakesh K.] Command Hosp CC, Dept Pediat, Lucknow, Uttar Pradesh, India.
   [Chaturbhuj, Devidas; Paranjape, Ramesh S.] Indian Council Med Res, Natl AIDS Res Inst, Pune, Maharashtra, India.
   [Tripathy, Srikanth P.] Indian Council Med Res, Natl JALMA Inst Leprosy & Other Mycobacterial Dis, Agra, Uttar Pradesh, India.
C3 Indian Council of Medical Research (ICMR); ICMR - National AIDS Research Institute (NARI); Indian Council of Medical Research (ICMR); ICMR - National JALMA Institute for Leprosy & Other Mycobacterial Diseases, Agra
RP Sen, S (通讯作者)，Army Hosp Res & Referral, Dept Microbiol, Delhi 110010, India.
EM sensourav@hotmail.com
CR Balakrishnan P, 2005, AIDS RES HUM RETROV, V21, P301, DOI 10.1089/aid.2005.21.301
   Becquet R, 2009, CLIN INFECT DIS, V49, P1936, DOI 10.1086/648446
   Cane P, 2005, BMJ-BRIT MED J, V331, P7529
   Chakraborty R, 2008, PEDIATR INFECT DIS J, V27, P457, DOI 10.1097/INF.0b013e3181646d6f
   Deshpande A, 2004, AIDS RES HUM RETROV, V20, P1032, DOI 10.1089/aid.2004.20.1032
   Ferreira FGF, 2010, AIDS RES HUM RETROV, V26, P229, DOI 10.1089/aid.2009.0146
   Kurle SN, 2007, AIDS RES HUM RETROV, V23, P682, DOI 10.1089/aid.2006.0167
   Lall M, 2008, AIDS RES HUM RETROV, V24, P987, DOI 10.1089/aid.2008.0079
   Moorthy A, 2009, PLOS ONE, V4, P0, DOI 10.1371/journal.pone.0004096
   Pedroso C, 2007, JAIDS-J ACQ IMM DEF, V45, P251, DOI 10.1097/QAI.0b013e318050d8b0
   Persaud D, 2007, J INFECT DIS, V195, P1402, DOI 10.1086/513871
   Sen S, 2007, AIDS RES HUM RETROV, V23, P489, DOI 10.1089/aid.2006.0221
   Sen S, 2007, AIDS RES HUM RETROV, V23, P1303, DOI 10.1089/aid.2007.0090
   Soto-Ramirez LE, 2010, ADV VIROL, V2010, P0, DOI 10.1155/2010/407476
   Soundararajan L, 2007, AIDS RES HUM RETROV, V23, P1119, DOI 10.1089/aid.2007.0012
   Tamura K, 2011, MOL BIOL EVOL, V28, P2731, DOI 10.1093/molbev/msr121
   UNAIDS/WHO, 2013, UNAIDS WHO PAED HIV, V0, P0
   Wensing AMJ, 2005, J INFECT DIS, V192, P958, DOI 10.1086/432916
NR 18
TC 7
Z9 7
U1 0
U2 2
PU MARY ANN LIEBERT, INC
PI NEW ROCHELLE
PA 140 HUGUENOT STREET, 3RD FL, NEW ROCHELLE, NY 10801 USA
SN 0889-2229
EI 1931-8405
J9 AIDS RES HUM RETROV
JI Aids Res. Hum. Retrovir.
PD MAR 1
PY 2014
VL 30
IS 3
BP 294
EP 298
DI 10.1089/aid.2013.0222
PG 5
WC Immunology; Infectious Diseases; Virology
SC Immunology; Infectious Diseases; Virology
GA AB9FI
UT WOS:000332095600017
PM 24387706
DA 2024-01-16
ER

PT J
AU Karam, P
   Powdrill, MH
   Liu, HW
   Vasquez, C
   Mah, W
   Bernatchez, J
   Götte, M
   Cosa, G
AF Karam, Pierre
   Powdrill, Megan H.
   Liu, Hsiao-Wei
   Vasquez, Colins
   Mah, Wayne
   Bernatchez, Jean
   Goette, Matthias
   Cosa, Gonzalo
TI Dynamics of Hepatitis C Virus ( HCV) RNA-dependent RNA Polymerase NS5B in Complex with RNA
SO JOURNAL OF BIOLOGICAL CHEMISTRY
LA English
DT Article
DE Antiviral Agents; Drug Resistance; Fluorescence Resonance Energy Transfer (FRET); Hepatitis c Virus; RNA Polymerase
ID de-novo initiation; hiv reverse-transcriptase; single-stranded-dna; fluorescence spectroscopy; crystal-structure; molecule; inhibitors; binding; identification; site
AB Background: The dynamics associated with RNA binding by the hepatitis C virus (HCV) polymerase remain elusive. Results: Single molecule experiments reveal changing populations of binary RNA-enzyme complexes. Conclusion: Rapid enzyme conformational changes facilitate sliding/wrapping of the polymerase along its RNA substrate. Significance: This study provides novel insight into mechanisms associated with viral replication and its inhibition. The hepatitis C virus (HCV) non-structural protein 5B (NS5B) is an RNA-dependent RNA polymerase that is essentially required for viral replication. Although previous studies revealed important properties of static NS5B-RNA complexes, the nature and relevance of dynamic interactions have yet to be elucidated. Here, we devised a single molecule Forster Resonance Energy Transfer (SM-FRET) assay to monitor temporal changes upon binding of NS5B to surface immobilized RNA templates. The data show enzyme association-dissociation events that occur within the time resolution of our setup as well as FRET-fluctuations in association with stable binary complexes that extend over prolonged periods of time. Fluctuations are shown to be dependent on the length of the RNA substrate, and enzyme concentration. Mutations in close proximity to the template entrance (K98E, K100E), and in the center of the RNA binding channel (R394E), reduce both the population of RNA-bound enzyme and the fluctuations associated to the binary complex. Similar observations are reported with an allosteric nonnucleoside NS5B inhibitor. Our assay enables for the first time the visualization of association-dissociation events of HCV-NS5B with RNA, and also the direct monitoring of the interaction between HCV NS5B, its RNA template, and finger loop inhibitors. We observe both a remarkably low dissociation rate for wild type HCV NS5B, and a highly dynamic enzyme-RNA binary complex. These results provide a plausible mechanism for formation of a productive binary NS5B-RNA complex, here NS5B slides along the RNA template facilitating positioning of its 3 terminus at the enzyme active site.
C1 [Karam, Pierre; Liu, Hsiao-Wei; Mah, Wayne; Goette, Matthias; Cosa, Gonzalo] McGill Univ, Dept Chem, Montreal, PQ H3A 2K6, Canada.
   [Cosa, Gonzalo] McGill Univ, Ctr Self Assembled Chem Struct CSACS CRMAA, Montreal, PQ H3A 2K6, Canada.
   [Powdrill, Megan H.; Vasquez, Colins; Bernatchez, Jean] McGill Univ, Dept Microbiol & Immunol, Montreal, PQ H3A 2B4, Canada.
   [Goette, Matthias] McGill Univ, Dept Biochem, Montreal, PQ H3G 1Y6, Canada.
   [Goette, Matthias] McGill Univ, Div Expt Med, Dept Med, Montreal, PQ H3A 1A3, Canada.
C3 McGill University; McGill University; McGill University; McGill University; McGill University
RP Götte, M (通讯作者)，3775 Univ St,Room D6, Montreal, PQ H3A 2B4, Canada.
EM matthias.gotte@mcgill.ca; gonzalo.cosa@mcgill.ca
FU Fonds quebecois de la recherche sur la nature et les technologies (FQRNT) Team Grant; National Science and Engineering Research Council of Canada (NSERC); Nanoquebec; Canadian Institutes of Health Research (CIHR); McGill Chemical Biology Fellowship Program (CIHR); National CIHR Research Training Program in Hepatitis C (NCRTP); CIHR Drug Discovery and Training Program; Groupe de Recherche Axe sur la Structure des Proteines (GRASP)
CR Abbondanzieri EA, 2008, NATURE, V453, P184, DOI 10.1038/nature06941
   Ago H, 1999, STRUCTURE, V7, P1417, DOI 10.1016/S0969-2126(00)80031-3
   Behrens SE, 1996, EMBO J, V15, P12, DOI 10.1002/j.1460-2075.1996.tb00329.x
   Bressanelli S, 1999, P NATL ACAD SCI USA, V96, P13034, DOI 10.1073/pnas.96.23.13034
   Deval J, 2007, ANTIMICROB AGENTS CH, V51, P2920, DOI 10.1128/AAC.00186-07
   Deval J, 2007, J BIOL CHEM, V282, P16907, DOI 10.1074/jbc.M701973200
   Di Marco S, 2005, J BIOL CHEM, V280, P29765, DOI 10.1074/jbc.M505423200
   Ferrari E, 1999, J VIROL, V73, P1649, DOI 10.1128/JVI.73.2.1649-1654.1999
   Ferrari E, 2008, J BIOL CHEM, V283, P33893, DOI 10.1074/jbc.M803094200
   Ha T, 1996, P NATL ACAD SCI USA, V93, P6264, DOI 10.1073/pnas.93.13.6264
   Ha T, 2012, ANNU REV BIOPHYS, V41, P295, DOI 10.1146/annurev-biophys-042910-155351
   Hwang H, 2011, P NATL ACAD SCI USA, V108, P7414, DOI 10.1073/pnas.1017672108
   INCHAUSPE G, 1991, P NATL ACAD SCI USA, V88, P10292, DOI 10.1073/pnas.88.22.10292
   Joo C, 2008, ANNU REV BIOCHEM, V77, P51, DOI 10.1146/annurev.biochem.77.070606.101543
   Kao CC, 2001, VIROLOGY, V287, P251, DOI 10.1006/viro.2001.1039
   Kao CC, 1999, VIROLOGY, V253, P1, DOI 10.1006/viro.1998.9517
   Kim MJ, 2000, J VIROL, V74, P10312, DOI 10.1128/JVI.74.22.10312-10322.2000
   Kim YC, 2005, J BIOL CHEM, V280, P38011, DOI 10.1074/jbc.M508145200
   Kukolj G, 2005, J BIOL CHEM, V280, P39260, DOI 10.1074/jbc.M506407200
   LaPlante SR, 2010, J AM CHEM SOC, V132, P15204, DOI 10.1021/ja101358s
   Lesburg CA, 1999, NAT STRUCT BIOL, V6, P937
   Liu SX, 2008, SCIENCE, V322, P1092, DOI 10.1126/science.1163108
   Liu YY, 2006, BIOCHEMISTRY-US, V45, P11312, DOI 10.1021/bi060511j
   Lohmann V, 1997, J VIROL, V71, P8416, DOI 10.1128/JVI.71.11.8416-8428.1997
   Luo G, 2007, P NATL ACAD SCI USA, V104, P12610, DOI 10.1073/pnas.0700920104
   Luo GX, 2000, J VIROL, V74, P851, DOI 10.1128/JVI.74.2.851-863.2000
   Marko RA, 2013, J PHYS CHEM B, V117, P4560, DOI 10.1021/jp308674g
   Moerner WE, 2003, REV SCI INSTRUM, V74, P3597, DOI 10.1063/1.1589587
   Mosley RT, 2012, J VIROL, V86, P6503, DOI 10.1128/JVI.00386-12
   Murphy MC, 2004, BIOPHYS J, V86, P2530, DOI 10.1016/S0006-3495(04)74308-8
   OFarrell D, 2003, J MOL BIOL, V326, P1025, DOI 10.1016/S0022-2836(02)01439-0
   Ranjith-Kumar CT, 2006, RNA, V12, P303, DOI 10.1261/rna.2163106
   Ranjith-Kumar CT, 2002, J VIROL, V76, P12526, DOI 10.1128/JVI.76.24.12526-12536.2002
   Ranjith-Kumar CT, 2002, J VIROL, V76, P12513, DOI 10.1128/JVI.76.24.12513-12525.2002
   Reed KE, 2000, CURR TOP MICROBIOL, V242, P55
   Roy R, 2008, NAT METHODS, V5, P507, DOI 10.1038/nmeth.1208
   Shepard CW, 2005, LANCET INFECT DIS, V5, P558, DOI 10.1016/S1473-3099(05)70216-4
   Sun XL, 2000, BIOCHEM BIOPH RES CO, V268, P798, DOI 10.1006/bbrc.2000.2120
   Sy Theodore, 2006, INT J MED SCI, V3, P41
   Tomei L, 2003, J VIROL, V77, P13225, DOI 10.1128/JVI.77.24.13225-13231.2003
   Weiss S, 1999, SCIENCE, V283, P1676, DOI 10.1126/science.283.5408.1676
   Yamashita T, 1998, J BIOL CHEM, V273, P15479, DOI 10.1074/jbc.273.25.15479
   Zhong WD, 2000, J VIROL, V74, P2017, DOI 10.1128/JVI.74.4.2017-2022.2000
   Zhong WD, 1998, J VIROL, V72, P9365, DOI 10.1128/JVI.72.11.9365-9369.1998
NR 44
TC 19
Z9 24
U1 1
U2 16
PU AMER SOC BIOCHEMISTRY MOLECULAR BIOLOGY INC
PI BETHESDA
PA 9650 ROCKVILLE PIKE, BETHESDA, MD 20814-3996 USA
SN 
EI 1083-351X
J9 J BIOL CHEM
JI J. Biol. Chem.
PD MAY 16
PY 2014
VL 289
IS 20
BP 14399
EP 14411
DI 10.1074/jbc.M113.529743
PG 13
WC Biochemistry & Molecular Biology
SC Biochemistry & Molecular Biology
GA AH2XF
UT WOS:000335984600065
PM 24692556
DA 2024-01-16
ER

PT J
AU Kolli, M
   Özen, A
   Kurt-Yilmaz, N
   Schiffer, CA
AF Kolli, Madhavi
   Ozen, Aysegul
   Kurt-Yilmaz, Nese
   Schiffer, Celia A.
TI HIV-1 Protease-Substrate Coevolution in Nelfinavir Resistance
SO JOURNAL OF VIROLOGY
LA English
DT Article
ID immunodeficiency-virus type-1; drug-resistance; viral fitness; crystal-structures; site mutations; cleavage site; gag; recognition; polymorphism; dynamics
AB Resistance to various human immunodeficiency virus type 1 (HIV-1) protease inhibitors (PIs) challenges the effectiveness of therapies in treating HIV-1-infected individuals and AIDS patients. The virus accumulates mutations within the protease ( PR) that render the PIs less potent. Occasionally, Gag sequences also coevolve with mutations at PR cleavage sites contributing to drug resistance. In this study, we investigated the structural basis of coevolution of the p1-p6 cleavage site with the nelfinavir (NFV) resistance D30N/N88D protease mutations by determining crystal structures of wild-type and NFV-resistant HIV-1 protease in complex with p1-p6 substrate peptide variants with L449F and/or S451N. Alterations of residue 30's interaction with the substrate are compensated by the coevolving L449F and S451N cleavage site mutations. This interdependency in the PR-p1-p6 interactions enhances intermolecular contacts and reinforces the overall fit of the substrate within the substrate envelope, likely enabling coevolution to sustain substrate recognition and cleavage in the presence of PR resistance mutations.
C1 [Kolli, Madhavi; Ozen, Aysegul; Kurt-Yilmaz, Nese; Schiffer, Celia A.] Univ Massachusetts, Sch Med, Dept Biochem & Mol Pharmacol, Worcester, MA 01655 USA.
C3 University of Massachusetts System; University of Massachusetts Worcester
RP Schiffer, CA (通讯作者)，Univ Massachusetts, Sch Med, Dept Biochem & Mol Pharmacol, Worcester, MA 01655 USA.
EM Celia.Schiffer@umassmed.edu
FU National Institutes of Health (NIH) [R01-GM65347]
CR Ali A, 2010, VIRUSES-BASEL, V2, P2509, DOI 10.3390/v2112509
   [Anonymous], 2011, SUIT 2011 PRIM VERS, V0, P0
   BAILEY S, 1994, ACTA CRYSTALLOGR D, V50, P760, DOI 10.1107/s0907444994003112
   Bally F, 2000, AIDS RES HUM RETROV, V16, P1209, DOI 10.1089/08892220050116970
   Bandaranayake RM, 2008, J VIROL, V82, P6762, DOI 10.1128/JVI.00018-08
   Bandaranayake RM, 2010, J VIROL, V84, P9995, DOI 10.1128/JVI.00505-10
   Clemente JC, 2004, BIOCHEMISTRY-US, V43, P12141, DOI 10.1021/bi049459m
   Davis IW, 2007, NUCLEIC ACIDS RES, V35, PW375, DOI 10.1093/nar/gkm216
   Delano WL, 2002, THE PYMOL MOLECULAR GRAPHICS SYSTEM VERSION 1.8, V0, P0, DOI DOI 10.1234/12345678
   Emsley P, 2004, ACTA CRYSTALLOGR D, V60, P2126, DOI 10.1107/S0907444904019158
   ERICKSONVIITANEN S, 1989, AIDS RES HUM RETROV, V5, P577, DOI 10.1089/aid.1989.5.577
   Farrow NA, 1997, BIOCHEMISTRY-US, V36, P2390, DOI 10.1021/bi962548h
   Fehér A, 2002, EUR J BIOCHEM, V269, P4114, DOI 10.1046/j.1432-1033.2002.03105.x
   Flexner C, 1998, NEW ENGL J MED, V338, P1281, DOI 10.1056/NEJM199804303381808
   King NM, 2004, CHEM BIOL, V11, P1333, DOI 10.1016/j.chembiol.2004.08.010
   Kolli M, 2006, VIROLOGY, V347, P405, DOI 10.1016/j.virol.2005.11.049
   Kolli M, 2009, J VIROL, V83, P11027, DOI 10.1128/JVI.00628-09
   Kozísek M, 2007, J MOL BIOL, V374, P1005, DOI 10.1016/j.jmb.2007.09.083
   Langer G, 2008, NAT PROTOC, V3, P1171, DOI 10.1038/nprot.2008.91
   Maguire MF, 2002, J VIROL, V76, P7398, DOI 10.1128/JVI.76.15.7398-7406.2002
   MAGUIRE MF, 2001, ANTIVIR THER S, V6, P48
   Mammano F, 1998, J VIROL, V72, P7632, DOI 10.1128/JVI.72.9.7632-7637.1998
   Mccoy AJ, 2007, J APPL CRYSTALLOGR, V40, P658, DOI 10.1107/S0021889807021206
   Murshudov GN, 1997, ACTA CRYSTALLOGR D, V53, P240, DOI 10.1107/S0907444996012255
   Myint L, 2004, ANTIMICROB AGENTS CH, V48, P444, DOI 10.1128/AAC.48.2.444-452.2004
   NAVAZA J, 1994, ACTA CRYSTALLOGR A, V50, P157, DOI 10.1107/S0108767393007597
   Nijhuis M, 2007, PLOS MED, V4, P152, DOI 10.1371/journal.pmed.0040036
   Özen A, 2012, J CHEM THEORY COMPUT, V8, P703, DOI 10.1021/ct200668a
   Özen A, 2011, J MOL BIOL, V410, P726, DOI 10.1016/j.jmb.2011.03.053
   Patick AK, 1998, ANTIMICROB AGENTS CH, V42, P2637, DOI 10.1128/AAC.42.10.2637
   Pettit SC, 1998, ADV EXP MED BIOL, V436, P15
   Pettit SC, 2005, RETROVIROLOGY, V2, P0, DOI 10.1186/1742-4690-2-66
   Prabu-Jeyabalan M, 2000, J MOL BIOL, V301, P1207, DOI 10.1006/jmbi.2000.4018
   Prabu-Jeyabalan M, 2006, J VIROL, V80, P3607, DOI 10.1128/JVI.80.7.3607-3616.2006
   Prabu-Jeyabalan M, 2004, J VIROL, V78, P12446, DOI 10.1128/JVI.78.22.12446-12454.2004
   Prabu-Jeyabalan M, 2002, STRUCTURE, V10, P369, DOI 10.1016/S0969-2126(02)00720-7
   ROSE JR, 1993, J BIOL CHEM, V268, P11939
   Sayer JM, 2008, J BIOL CHEM, V283, P13459, DOI 10.1074/jbc.M708506200
   Shafer RW, 2008, AIDS REV, V10, P67
   Shibata J, 2011, ANTIVIR RES, V90, P33, DOI 10.1016/j.antiviral.2011.02.004
   Surleraux DLNG, 2005, J MED CHEM, V48, P1813, DOI 10.1021/jm049560p
   Thompson MA, 2010, JAMA-J AM MED ASSOC, V304, P321, DOI 10.1001/jama.2010.1004
   Volberding PA, 2010, LANCET, V376, P49, DOI 10.1016/S0140-6736(10)60676-9
   Wiegers K, 1998, J VIROL, V72, P2846, DOI 10.1128/JVI.72.4.2846-2854.1998
   Winn MD, 2001, ACTA CRYSTALLOGR D, V57, P122, DOI 10.1107/S0907444900014736
NR 46
TC 16
Z9 18
U1 0
U2 5
PU AMER SOC MICROBIOLOGY
PI WASHINGTON
PA 1752 N ST NW, WASHINGTON, DC 20036-2904 USA
SN 0022-538X
EI 1098-5514
J9 J VIROL
JI J. Virol.
PD JUL 15
PY 2014
VL 88
IS 13
BP 7145
EP 7154
DI 10.1128/JVI.00266-14
PG 10
WC Virology
SC Virology
GA AI9GN
UT WOS:000337240700003
PM 24719428
DA 2024-01-16
ER

PT J
AU Agneskog, E
   Nowak, P
   Steffensson, CM
   Casadellà, M
   Noguera-Julian, M
   Paredes, R
   Källander, CFR
   Sönnerborg, A
AF Agneskog, Eva
   Nowak, Piotr
   Steffensson, Catharina Maijgren
   Casadella, Maria
   Noguera-Julian, Marc
   Paredes, Roger
   Kallander, Clas F. R.
   Sonnerborg, Anders
TI Decreased Phenotypic Susceptibility to Etravirine in Patients with Predicted Genotypic Sensitivity
SO PLOS ONE
LA English
DT Article
ID immunodeficiency-virus type-1; hiv-1 drug-resistance; transcriptase inhibitor resistance; real-time pcr; reverse-transcriptase; human plasma; antiretroviral therapy; minority populations; clinical-samples; mutations
AB Background: A sensitive, phenotypic reverse transcriptase (RT)-based drug susceptibility assay for the detection of etravirine (ETR) resistance in patient isolates was developed and compared with the results from direct sequencing and ultra-deep pyrosequencing (UDPS). Methods: Samples were obtained from 15 patients with antiretroviral therapy (ART) failure and from five non-nucleoside reverse transcriptase inhibitor (NNRTI)-naive patients of whom four were infected by an NNRTI-resistant strain (transmitted drug resistance, TDR). In five patients, two consecutive samples (a and b) were taken for follow up of the virological response. HIV-1 RT was purified and drug susceptibility (IC50) to ETR was estimated. Direct sequencing was performed in all samples and UDPS in samples from nine patients. Results: Increased IC50 to ETR was found in samples from 13 patients where direct sequencing predicted resistance in only four. UDPS identified additional (N = 11) NNRTI resistance associated mutations (RAMs) in six of nine tested patients. During early failure, IC50 increases were observed in three of six patients without any ETR-RAMs detected by direct sequencing. In further two patients, who stopped NNRTI before sampling, increased IC50 values were found shortly after, despite absence of ETR-RAMs. In two patients who had stopped NNRTI for >1 year, a concordance between phenotype and genotypes was found. Two patients with TDR had increased IC50 despite no ETR-RAMs were detected by direct sequencing. UDPS revealed additional ETR-RAMs in four patients with a discrepancy between phenotype and direct sequencing. Conclusions: The RT-based phenotypic assay showed decreased ETR susceptibility in patients where direct sequencing predicted ETR-sensitive virus. This increased phenotypic sensitivity was to a large extent supported by UDPS and treatment history. Our method could be valuable for further studies on the phenotypic kinetics of NNRTI resistance. The clinical relevance remains to be studied in larger patient-populations.
C1 [Agneskog, Eva; Sonnerborg, Anders] Karolinska Inst, Dept Lab Med, Div Clin Microbiol, Stockholm, Sweden.
   [Nowak, Piotr; Steffensson, Catharina Maijgren; Sonnerborg, Anders] Karolinska Inst, Dept Med Huddinge, Infect Dis Unit, Stockholm, Sweden.
   [Kallander, Clas F. R.] Cavidi AB, Uppsala, Sweden.
   [Casadella, Maria; Noguera-Julian, Marc; Paredes, Roger] Univ Autonoma Barcelona, Hosp Univ Germans Trias & Pujol, Inst Recerca SIDA irsiCaixa, Catalonia, Spain.
C3 Karolinska Institutet; Karolinska Institutet; Hospital Germans Trias i Pujol; Institut de Recerca de la Sida - IrsiCaixa; Autonomous University of Barcelona
RP Agneskog, E (通讯作者)，Karolinska Inst, Dept Lab Med, Div Clin Microbiol, Stockholm, Sweden.
EM eva.agneskog@karolinska.se
FU Swedish Research Council; EU-funded FP7 CHAIN; Swedish International Developing Agency; Swedish Civil Contingencies Agency; Swedish Society for Medical Research
CR Agneskog E, 2013, J MED VIROL, V85, P703, DOI 10.1002/jmv.23507
   Andries K, 2004, ANTIMICROB AGENTS CH, V48, P4680, DOI 10.1128/AAC.48.12.4680-4686.2004
   Basson AE, 2008, JAIDS-J ACQ IMM DEF, V49, P538, DOI 10.1097/QAI.0b013e31818d5dcf
   Bertagnolio S, 2012, ANTIVIR THER, V17, P941, DOI 10.3851/IMP2320
   Bontell I, 2013, PLOS ONE, V8, P0, DOI 10.1371/journal.pone.0059337
   Charpentier C, 2004, J VIROL, V78, P4234, DOI 10.1128/JVI.78.8.4234-4247.2004
   Chetchotisakd Ploenchan, 2006, J INT ASSOC PHYSICIANS AIDS CARE (CHIC), V5, P152, DOI 10.1177/1545109706294288
   CHOU TC, 1984, ADV ENZYME REGUL, V22, P27, DOI 10.1016/0065-2571(84)90007-4
   Church JD, 2008, AIDS RES HUM RETROV, V24, P595, DOI 10.1089/aid.2007.0224
   De Corte BL, 2005, J MED CHEM, V48, P1689, DOI 10.1021/jm040127p
   De Luca A, 2013, J INFECT DIS, V0, P0
   DIMITROV DS, 1993, J VIROL, V67, P2182, DOI 10.1128/JVI.67.4.2182-2190.1993
   Dudley DM, 2012, PLOS ONE, V7, P0, DOI 10.1371/journal.pone.0036494
   Günthard HF, 1998, AIDS RES HUM RETROV, V14, P869, DOI 10.1089/aid.1998.14.869
   Halvas EK, 2006, J CLIN MICROBIOL, V44, P2612, DOI 10.1128/JCM.00449-06
   Hamers RL, 2011, LANCET INFECT DIS, V11, P750, DOI 10.1016/S1473-3099(11)70149-9
   Hauser A, 2009, ANTIMICROB AGENTS CH, V53, P2965, DOI 10.1128/AAC.01672-08
   Hoffmann C, 2007, NUCLEIC ACIDS RES, V35, P0, DOI 10.1093/nar/gkm435
   Hosseinipour MC, 2009, AIDS, V23, P1127, DOI 10.1097/QAD.0b013e32832ac34e
   Johnson JA, 2008, PLOS MED, V5, P1112, DOI 10.1371/journal.pmed.0050158
   Karlsson AC, 1998, AIDS, V12, P839, DOI 10.1097/00002030-199808000-00005
   Lecossier D, 2005, JAIDS-J ACQ IMM DEF, V38, P37, DOI 10.1097/00126334-200501010-00007
   Liang BH, 2011, PLOS ONE, V6, P0, DOI 10.1371/journal.pone.0026745
   Malmsten A, 2005, J MED VIROL, V76, P291, DOI 10.1002/jmv.20360
   Malmsten A, 2003, J MED VIROL, V71, P347, DOI 10.1002/jmv.10492
   Marozsan AJ, 2004, J VIROL, V78, P11130, DOI 10.1128/JVI.78.20.11130-11141.2004
   Neogi U, 2011, AIDS, V25, P1123, DOI 10.1097/QAD.0b013e328346269f
   Paredes R, 2007, J VIROL METHODS, V146, P136, DOI 10.1016/j.jviromet.2007.06.012
   Picchio G, 2011, AIDS RES HUM RETROV, V27, P1272, DOI 10.1089/aid.2011.0049
   Shao XW, 2003, AIDS, V17, P1463, DOI 10.1097/00002030-200307040-00007
   Simen BB, 2009, J INFECT DIS, V199, P693, DOI 10.1086/596736
   Sungkanuparph S, 2007, CLIN INFECT DIS, V44, P447, DOI 10.1086/510745
   Tambuyzer L, 2011, JAIDS-J ACQ IMM DEF, V58, P18, DOI 10.1097/QAI.0b013e3182237f74
   Tambuyzer L, 2010, AIDS RES HUM RETROV, V26, P1197, DOI 10.1089/aid.2009.0302
   Varghese V, 2009, JAIDS-J ACQ IMM DEF, V52, P309, DOI 10.1097/QAI.0b013e3181bca669
   Vingerhoets J, 2005, J VIROL, V79, P12773, DOI 10.1128/JVI.79.20.12773-12782.2005
   Vingerhoets J, 2010, AIDS, V24, P503, DOI 10.1097/QAD.0b013e32833677ac
   Wang CL, 2007, GENOME RES, V17, P1195, DOI 10.1101/gr.6468307
NR 38
TC 3
Z9 3
U1 0
U2 2
PU PUBLIC LIBRARY SCIENCE
PI SAN FRANCISCO
PA 1160 BATTERY STREET, STE 100, SAN FRANCISCO, CA 94111 USA
SN 1932-6203
EI 
J9 PLOS ONE
JI PLoS One
PD JUL 7
PY 2014
VL 9
IS 7
BP 
EP 
DI 10.1371/journal.pone.0101508
PG 9
WC Multidisciplinary Sciences
SC Science & Technology - Other Topics
GA AK7WB
UT WOS:000338637300053
PM 25000302
DA 2024-01-16
ER

PT J
AU Jin, YT
   Liu, ZB
   Chen, XM
   Wang, X
   Wang, D
   Jiang, ZQ
   Liu, Y
   Wang, J
   Zou, W
   Guo, HJ
   Xu, LR
AF Jin, Yantao
   Liu, Zhibin
   Chen, Xiumin
   Wang, Xin
   Wang, Dan
   Jiang, Ziqiang
   Liu, Ying
   Wang, Jian
   Zou, Wen
   Guo, Huijun
   Xu, Liran
TI Survival of people living with HIV after treatment with Traditional Chinese Medicine in Henan province of China: a retrospective cohort study
SO JOURNAL OF TRADITIONAL CHINESE MEDICINE
LA English
DT Article
DE Retrospective studies; HIV; Acquired immunodeficiency syndrome; Survival; Medicine; Chinese traditional
ID active antiretroviral therapy; acquired-immunodeficiency-syndrome; drug-resistance mutations; infected patients; 1st year; hiv-1-infected patients; mortality; death; prevalence; adherence
AB OBJECTIVE: To provide survival estimates of people living with human immunodeficiency virus (PLHIV) after treatment with Traditional Chinese Medicine (TCM) in rural China, to identify the prognostic factors at enrollment, and to explore the effectiveness of TCM in treating PLHIV. METHODS: PLHIV who enrolled in national TCM HIV treatment trial program in October 2004 were analyzed in this study and followed up to October 2010. Survival time was estimated by the Kaplan-Meier curve and hazard ratios, and identifying prognostic factors were computed through Cox proportional hazard models. RESULTS: A total of 1666 PLHIV were included with 102 591 person-months of follow-up. Overall, 312 (18.7%) patients died. The total mortality rate over the study period was 3.6 per 100 person-years, which was lower than the worldwide rate. The cumulative survival rate was 95.9% at 1 year [95% confidence interval (CI) (94.8-96.8)] and 80.4% at 6 years [95% CI (78.4-82.3)]. Elevated death risks emerged among males, older individuals, and those with lower CD4+ T-cell counts. CONCLUSION: TCM could increase survival and lengthen the life span of PLHIV in Henan province of China, as shown by our retrospective cohort study. Factors such as sex, age, education, and CD4+ T-cell counts correlated to survival. However, retrospective cohorts bias the data, so more prospective studies should be performed to confirm our primary results. (C) 2014 JTCM. All rights reserved.
C1 [Jin, Yantao; Liu, Zhibin; Chen, Xiumin; Wang, Dan; Jiang, Ziqiang; Guo, Huijun; Xu, Liran] Henan Univ Tradit Chinese Med, Dept Acquired Immune Deficiency Syndrome Treatmen, Affiliated Hosp 1, Zhengzhou 45000, Peoples R China.
   [Jin, Yantao; Liu, Zhibin; Chen, Xiumin; Wang, Dan; Jiang, Ziqiang; Guo, Huijun; Xu, Liran] Henan Univ Tradit Chinese Med, Res Ctr, Affiliated Hosp 1, Zhengzhou 45000, Peoples R China.
   [Jin, Yantao; Liu, Ying] Chinese Ctr Dis Control & Prevent, Natl Ctr AIDS STD Control & Prevent, Beijing 102206, Peoples R China.
   [Liu, Zhibin; Chen, Xiumin; Wang, Dan; Jiang, Ziqiang; Guo, Huijun; Xu, Liran] Key Lab Viral Dis Prevent & Treatment Tradit Chin, Zhengzhou 450000, Peoples R China.
   [Wang, Xin] Zhengzhou Railway Vocat & Tech Coll, Sch Int Educ, Zhengzhou 450000, Peoples R China.
   [Liu, Ying; Wang, Jian; Zou, Wen] China Acad Tradit Chinese Med, Tradit Chinese Med Ctr Acquired Immune Deficiency, Beijing 100700, Peoples R China.
C3 Henan University of Traditional Chinese Medicine; Henan University of Traditional Chinese Medicine; Chinese Center for Disease Control & Prevention; National Center for AIDS/STD Control & Prevention, Chinese Center for Disease Control & Prevention; China Academy of Chinese Medical Sciences
RP Guo, HJ (通讯作者)，Henan Univ Tradit Chinese Med, Dept Acquired Immune Deficiency Syndrome Treatmen, Affiliated Hosp 1, Zhengzhou 45000, Peoples R China.
EM guo.6268505@163.com; xuliran666@sina.com
FU Research Project for Practice Development of National Traditional Chinese Medicine Clinical Research Bases [JDZX2012023]; Henan province colleges and universities key youth teachers scheme [2013GGJS-095]; National Special Science and Technology Program on Major Infectious Diseases [2012ZX10005010-001]; China Academy of Traditional Chinese Medicine Item [ZZ060813]
CR [Anonymous], 2005, AIDS ALERT, V20, P27
   [Anonymous], 2005, AIDS ALERT, V20, P27
   [Anonymous], 2010, CHIN 2010 UNGASS COU, V0, P0
   Babiker AG, 2001, J CLIN EPIDEMIOL, V54, PS16, DOI 10.1016/S0895-4356(01)00456-5
   Biagetti C, 2009, NEW MICROBIOL, V32, P129
   Blower SM, 2001, NAT MED, V7, P1016, DOI 10.1038/nm0901-1016
   Braga P, 2007, AIDS PATIENT CARE ST, V21, P321, DOI 10.1089/apc.2006.0111
   Braitstein P, 2006, LANCET, V367, P817, DOI 10.1016/S0140-6736(06)68337-2
   Brechtl JR, 2001, J PAIN SYMPTOM MANAG, V21, P41, DOI 10.1016/S0885-3924(00)00245-1
   Carr A, 1998, AIDS, V12, PF51, DOI 10.1097/00002030-199807000-00003
   Cheng Hua, 2004, ZHONGHUA LIU XING BING XUE ZA ZHI, V25, P317
   Dean J, 2011, AIDS RES HUM RETROV, V27, P797, DOI 10.1089/aid.2011.0013
   Descamps D, 2010, J ANTIMICROB CHEMOTH, V65, P2620, DOI 10.1093/jac/dkq380
   Cuong DD, 2012, SCAND J INFECT DIS, V44, P201, DOI 10.3109/00365548.2011.631937
   Dou ZH, 2010, PLOS ONE, V5, P0, DOI 10.1371/journal.pone.0013737
   Etard JF, 2006, AIDS, V20, P1181, DOI 10.1097/01.aids.0000226959.87471.01
   Ewings FM, 2008, AIDS, V22, P89, DOI 10.1097/QAD.0b013e3282f3915e
   Glynn JR, 2007, AIDS, V21, P625, DOI 10.1097/QAD.0b013e328017f857
   Li Dong-min, 2010, ZHONGHUA LIU XING BING XUE ZA ZHI, V31, P633
   Liao LJ, 2010, JAIDS-J ACQ IMM DEF, V53, PS10, DOI 10.1097/QAI.0b013e3181c7d363
   Lima VD, 2007, AIDS, V21, P685, DOI 10.1097/QAD.0b013e32802ef30c
   Liu ZB, 2013, CHIN J INTEGR MED, V19, P563, DOI 10.1007/s11655-013-1552-1
   Liu ZB, 2013, J TRADIT CHIN MED, V33, P316, DOI 10.1016/S0254-6272(13)60172-7
   Lohse N, 2007, ANN INTERN MED, V146, P87, DOI 10.7326/0003-4819-146-2-200701160-00003
   Lu Fan, 2005, ZHONGHUA LIU XING BING XUE ZA ZHI, V26, P311
   Marazzi MC, 2008, AIDS RES HUM RETROV, V24, P555, DOI 10.1089/aid.2007.0217
   Martínez E, 2001, DRUG SAFETY, V24, P157, DOI 10.2165/00002018-200124030-00001
   Ormaasen V, 2007, SCAND J INFECT DIS, V39, P51, DOI 10.1080/00365540600904779
   Palella FJ, 1998, NEW ENGL J MED, V338, P853, DOI 10.1056/NEJM199803263381301
   Parienti JJ, 2010, CLIN INFECT DIS, V50, P1192, DOI 10.1086/651419
   Ramadhani HO, 2007, CLIN INFECT DIS, V45, P1492, DOI 10.1086/522991
   Rigby AS, 2010, DISABIL REHABIL, V32, P267, DOI 10.3109/09638280903095932
   Sabin CA, 2006, AIDS, V20, P67, DOI 10.1097/01.aids.0000196178.73174.24
   Saint-Marc T, 1999, AIDS, V13, P1659, DOI 10.1097/00002030-199909100-00009
   Sethi AK, 2003, CLIN INFECT DIS, V37, P1112, DOI 10.1086/378301
   Silverberg MJ, 2009, J GEN INTERN MED, V24, P1065, DOI 10.1007/s11606-009-1049-y
   Taiwo BO, 2009, HIV MED, V10, P657, DOI 10.1111/j.1468-1293.2009.00739.x
   Teixeira PR, 2004, AIDS, V18, PS5, DOI 10.1097/00002030-200406003-00002
   Tian SZ, 2009, SHI JIE ZHONG XI YI, V4, P23
   Tuboi SH, 2009, JAIDS-J ACQ IMM DEF, V51, P615, DOI 10.1097/QAI.0b013e3181a44f0a
   Wahl LM, 2000, P ROY SOC B-BIOL SCI, V267, P835, DOI 10.1098/rspb.2000.1079
   Wang J, 2008, ZHONG GUO AI ZI BING, V14, P101
   Williamson LM, 2009, SEX TRANSM INFECT, V85, P427, DOI 10.1136/sti.2008.034066
   Wu ZY, 2007, LANCET, V369, P679, DOI 10.1016/S0140-6736(07)60315-8
   Xu LR, 2005, HENAN ZHONG YI XUE Y, V20, P4
   Zhang Fu-jie, 2008, ZHONGHUA LIU XING BING XUE ZA ZHI, V29, P9
   Zhu Xin-yi, 2008, ZHONGHUA YUFANG YIXUE ZAZHI, V42, P906
NR 47
TC 11
Z9 13
U1 0
U2 6
PU JOURNAL TRADITIONAL CHINESE MED
PI BEIJING
PA 16 NANXIAOJIE, DONGZHIMEN NEI, BEIJING, 100700, PEOPLES R CHINA
SN 0255-2922
EI 1577-7014
J9 J TRADIT CHIN MED
JI J. Tradit. Chin. Med.
PD AUG 15
PY 2014
VL 34
IS 4
BP 430
EP 436
DI 10.1016/S0254-6272(15)30042-X
PG 7
WC Integrative & Complementary Medicine
SC Integrative & Complementary Medicine
GA AN4SH
UT WOS:000340578300006
PM 25185360
DA 2024-01-16
ER

PT J
AU Rokx, C
   Verbon, A
   Rijnders, BJA
AF Rokx, C.
   Verbon, A.
   Rijnders, B. J. A.
TI Successful switch to rilpivirine/tenofovir/emtricitabine in HIV-1-infected patients with an isolated K103N mutation acquired during prior nonnucleoside reverse transcriptase inhibitor therapy
SO HIV MEDICINE
LA English
DT Article
DE antiretroviral therapy; drug resistance; HIV-1; single tablet regimen
ID antiretroviral therapy; drug-resistance; tmc278; trial; hiv-1
AB ObjectivesWhether treatment-experienced HIV-1-infected patients with an acquired K103N mutation after failing nonnucleoside reverse transcriptase inhibitor (NNRTI) regimens can be treated with rilpivirine is unknown. The aim of this pilot study was to evaluate the efficacy of rilpivirine/tenofovir/emtricitabine in HIV-1-infected patients with an isolated K103N mutation. MethodsA prospective study was carried out in HIV-1-infected adults who acquired the K103N mutation on failing NNRTI regimens. No other mutations in reverse transcriptase were allowed. Patients had to be on second-line regimens with HIV-1 RNA <200 copies/mL for 6 months. Exclusion criteria were: use of acid-reducing agents, insufficient caloric intake and impaired renal function. Of primary interest was virological success (HIV-1 RNA <200 copies/mL) at weeks 6, 12, 24 and 48. ResultsOf 1550 HIV-1-infected patients at the Erasmus Medical Center Rotterdam, we identified 10 HIV-1-infected patients with an isolated K103N mutation acquired after NNRTI failure. Five patients were not eligible for inclusion in the study, and two patients refused participation. Three African women (23-35 years of age) were included and were switched from boosted protease inhibitor-based second-line therapies to rilpvirine/tenofovir/emtricitabine. HIV-1 RNA was <200 copies/mL at weeks 6, 12, 24 and 48 for all patients. No adverse events were observed. All patients had HIV-1 RNA <200 copies/mL for 6-50 months prior to the switch. ConclusionsThis pilot study demonstrates the successful switch of HIV-1-infected patients who acquired an isolated K103N mutation during previous NNRTI therapy to rilpivirine/tenofovir/emtricitabine. In selected patients, single-tablet regimens are also becoming a valid treatment option for second-line HIV-1 therapy.
C1 [Rokx, C.; Verbon, A.; Rijnders, B. J. A.] Erasmus MC, Dept Internal Med & Infect Dis, NL-3000 CA Rotterdam, Netherlands.
C3 Erasmus University Rotterdam; Erasmus MC
RP Rokx, C (通讯作者)，Erasmus MC, Dept Internal Med & Infect Dis, Room Z-840,POB 2040, NL-3000 CA Rotterdam, Netherlands.
EM c.rokx@erasmusmc.nl
FU Gilead Sciences
CR Anta L, 2013, AIDS, V27, P81, DOI 10.1097/QAD.0b013e3283584500
   Arastéh K, 2009, ANTIVIR THER, V14, P713
   Asahchop EL, 2013, AIDS, V27, P879, DOI 10.1097/QAD.0b013e32835d9f6d
   Azijn H, 2010, ANTIMICROB AGENTS CH, V54, P718, DOI 10.1128/AAC.00986-09
   Gupta R, 2008, CLIN INFECT DIS, V47, P712, DOI 10.1086/590943
   Ngo-Giang-Huong N, 2011, PLOS ONE, V6, P0, DOI 10.1371/journal.pone.0027427
   Palella FJ, 2014, AIDS, V28, P335, DOI 10.1097/QAD.0000000000000087
   Santoro MM, 2013, HIV MED, V14, P571, DOI 10.1111/hiv.12044
NR 9
TC 8
Z9 9
U1 0
U2 2
PU WILEY-BLACKWELL
PI HOBOKEN
PA 111 RIVER ST, HOBOKEN 07030-5774, NJ USA
SN 1464-2662
EI 1468-1293
J9 HIV MED
JI HIV Med.
PD NOV 15
PY 2014
VL 15
IS 10
BP 611
EP 614
DI 10.1111/hiv.12157
PG 4
WC Infectious Diseases
SC Infectious Diseases
GA AS6PP
UT WOS:000344385400005
PM 24738660
DA 2024-01-16
ER

PT J
AU Antunes, DA
   Rigo, MM
   Sinigaglia, M
   de Medeiros, RM
   Junqueira, DM
   Almeida, SEM
   Vieira, GF
AF Antunes, Dinler A.
   Rigo, Mauricio M.
   Sinigaglia, Marialva
   de Medeiros, Rubia M.
   Junqueira, Dennis M.
   Almeida, Sabrina E. M.
   Vieira, Gustavo F.
TI New Insights into the <i>In Silico</i> Prediction of HIV Protease Resistance to Nelfinavir
SO PLOS ONE
LA English
DT Article
ID immunodeficiency virus-1 protease; molecular-dynamics simulations; drug-resistance; mutation d30n; subtypes b; inhibitors; design; target; brazil; site
AB The Human Immunodeficiency Virus type 1 protease enzyme (HIV-1 PR) is one of the most important targets of anti-retroviral therapy used in the treatment of AIDS patients. The success of protease-inhibitors (PIs), however, is often limited by the emergence of protease mutations that can confer resistance to a specific drug, or even to multiple PIs. In the present study, we used bioinformatics tools to evaluate the impact of the unusual mutations D30V and V32E over the dynamics of the PR-Nelfinavir complex, considering that codons involved in these mutations were previously related to major drug resistance to Nelfinavir. Both studied mutations presented structural features that indicate resistance to Nelfinavir, each one with a different impact over the interaction with the drug. The D30V mutation triggered a subtle change in the PR structure, which was also observed for the well-known Nelfinavir resistance mutation D30N, while the V32E exchange presented a much more dramatic impact over the PR flap dynamics. Moreover, our in silico approach was also able to describe different binding modes of the drug when bound to different proteases, identifying specific features of HIV-1 subtype B and subtype C proteases.
C1 [Antunes, Dinler A.; Rigo, Mauricio M.; Sinigaglia, Marialva; Vieira, Gustavo F.] Univ Fed Rio Grande do Sul, Dept Genet, NBLI, Porto Alegre, RS, Brazil.
   [de Medeiros, Rubia M.; Junqueira, Dennis M.; Almeida, Sabrina E. M.] State Fdn Prod & Hlth Res FEPPS, Technol & Sci Dev Ctr CDCT, Porto Alegre, RS, Brazil.
   [Antunes, Dinler A.; Rigo, Mauricio M.; Sinigaglia, Marialva; de Medeiros, Rubia M.; Junqueira, Dennis M.; Vieira, Gustavo F.] Univ Fed Rio Grande do Sul, PPGBM, Porto Alegre, RS, Brazil.
C3 Universidade Federal do Rio Grande do Sul; Universidade Federal do Rio Grande do Sul
RP Vieira, GF (通讯作者)，Univ Fed Rio Grande do Sul, Dept Genet, NBLI, Porto Alegre, RS, Brazil.
EM fioravanti.vieira@ufrgs.br
FU Conselho Nacional de Desenvolvimento Cientifico e Tecnologico (CNPQ); Coordenacao de Aperfeicoamento de Pessoal de Nivel Superior (CAPES); Fundacao de Amparo a Pesquisa do Estado do Rio Grande do Sul (FAPERGS)
CR [Anonymous], 2004, PYMOL USERS GUIDE, V0, P0
   Arora SK, 2008, AIDS RES HUM RETROV, V24, P125, DOI 10.1089/aid.2007.0156
   Artimo P, 2012, NUCLEIC ACIDS RES, V40, PW597, DOI 10.1093/nar/gks400
   Batista PR, 2006, CELL BIOCHEM BIOPHYS, V44, P395, DOI 10.1385/CBB:44:3:395
   Chen JZ, 2010, J MOL MODEL, V16, P459, DOI 10.1007/s00894-009-0553-7
   de Medeiros RM, 2011, J MED VIROL, V83, P1682, DOI 10.1002/jmv.22188
   Gantt S, 2013, CURR OPIN ONCOL, V25, P495, DOI 10.1097/CCO.0b013e328363dfee
   Ghosh AK, 2008, ACCOUNTS CHEM RES, V41, P78, DOI 10.1021/ar7001232
   Humphrey W, 1996, J MOL GRAPH MODEL, V14, P33, DOI 10.1016/0263-7855(96)00018-5
   HYLAND LJ, 1991, BIOCHEMISTRY-US, V30, P8454, DOI 10.1021/bi00098a024
   HYLAND LJ, 1991, BIOCHEMISTRY-US, V30, P8441, DOI 10.1021/bi00098a023
   Johnson Victoria A, 2013, TOP ANTIVIR MED, V21, P6
   Kar P, 2012, J COMPUT AID MOL DES, V26, P215, DOI 10.1007/s10822-012-9550-5
   Kozísek M, 2007, J MOL BIOL, V374, P1005, DOI 10.1016/j.jmb.2007.09.083
   Laskowski RA, 1996, J BIOMOL NMR, V8, P477, DOI 10.1007/BF00228148
   Lu T, 2010, AIDS, V24, P1121, DOI 10.1097/QAD.0b013e3283383c4c
   Matsuyama S, 2010, J PHYS CHEM B, V114, P521, DOI 10.1021/jp908314f
   Mitsuya Y, 2006, AIDS RES HUM RETROV, V22, P1300, DOI 10.1089/aid.2006.22.1300
   Naicker P, 2012, J BIOMOL STRUCT DYN, V0, P0
   Ode H, 2007, J MOL BIOL, V370, P598, DOI 10.1016/j.jmb.2007.04.081
   Perez MAS, 2007, J MOL GRAPH MODEL, V26, P634, DOI 10.1016/j.jmgm.2007.03.009
   Perryman AL, 2006, BIOPOLYMERS, V82, P272, DOI 10.1002/bip.20497
   Perryman AL, 2004, PROTEIN SCI, V13, P1108, DOI 10.1110/ps.03468904
   Pettersen EF, 2004, J COMPUT CHEM, V25, P1605, DOI 10.1002/jcc.20084
   Piana S, 2002, PROTEIN SCI, V11, P2393, DOI 10.1110/ps.0206702
   Piana S, 2002, J MOL BIOL, V319, P567, DOI 10.1016/S0022-2836(02)00301-7
   Rhee SY, 2010, ANTIMICROB AGENTS CH, V54, P4253, DOI 10.1128/AAC.00574-10
   Rhee SY, 2003, NUCLEIC ACIDS RES, V31, P298, DOI 10.1093/nar/gkg100
   Santos AFA, 2011, MEM I OSWALDO CRUZ, V106, P177, DOI 10.1590/S0074-02762011000200010
   Soares RO, 2010, J MOL GRAPH MODEL, V29, P137, DOI 10.1016/j.jmgm.2010.05.007
   Trott O, 2010, J COMPUT CHEM, V31, P455, DOI 10.1002/jcc.21334
   Van der Spoel D, 2005, J COMPUT CHEM, V26, P1701, DOI 10.1002/jcc.20291
   vanAalten DMF, 1996, J COMPUT AID MOL DES, V10, P255, DOI 10.1007/BF00355047
   Eswar Narayanan, 2007, CURR PROTOC PROTEIN SCI, VChapter 2, P0, DOI 10.1002/cpps.20
   Xie L, 2011, PLOS COMPUT BIOL, V7, P0, DOI 10.1371/journal.pcbi.1002037
NR 35
TC 19
Z9 19
U1 0
U2 8
PU PUBLIC LIBRARY SCIENCE
PI SAN FRANCISCO
PA 1160 BATTERY STREET, STE 100, SAN FRANCISCO, CA 94111 USA
SN 1932-6203
EI 
J9 PLOS ONE
JI PLoS One
PD JAN 31
PY 2014
VL 9
IS 1
BP 
EP 
DI 10.1371/journal.pone.0087520
PG 12
WC Multidisciplinary Sciences
SC Science & Technology - Other Topics
GA 302RF
UT WOS:000330621900125
PM 24498124
DA 2024-01-16
ER

PT J
AU Sey, K
   Ma, YB
   Lan, YC
   Song, NN
   Hu, YYW
   Ou, Y
   Frye, D
AF Sey, Kwa
   Ma, Yingbo
   Lan, Yu-Ching
   Song, Nannie
   Hu, Yunyin W.
   Ou, Ying
   Frye, Douglas
TI Prevalence and Circulation Patterns of Variant, Atypical and Resistant HIV in Los Angeles County (2007-2009)
SO JOURNAL OF MEDICAL VIROLOGY
LA English
DT Article
DE HIV-1 transmitted drug resistance; Los Angeles; subtype; molecular epidemiology
ID antiretroviral drug-resistance; molecular epidemiology; genotypic-resistance; transmitted hiv-1; mutations; persistence; infection; diagnoses
AB The prevalence of transmitted HIV drug resistance (TDR) in Los Angeles County remains unknown, due in part to the absence of reliable genotypic data. The specific objectives of this study are to estimate the prevalence of TDR, to describe the demographic characteristics associated with TDR and to investigate the distribution of HIV-1 subtypes among persons newly diagnosed with HIV in Los Angeles County. From 2007 through 2009, 1,414 sequences were obtained from 7,100 persons newly diagnosed with HIV through HIV resistance surveillance. Overall, 257 (18%) sequences had some genetic evidence of drug resistance. Of these, 122 (9%) exhibited evidence of resistance to non-nucleoside reverse transcriptase inhibitors, 121 (9%) to nucleoside reverse transcriptase inhibitors and 76 (5%) to protease inhibitors. Subtype B was dominant (97%), followed by subtypes C (1.2%), CRF01_AE (0.8%), CRF02_AG (0.4%), A (0.3%), and F (0.1%). With a TDR prevalence of 18%, Los Angeles County ranks high compared with other jurisdictions across the nation. The prevalence of TDR in recent (19%) and long-standing (17%) HIV cases were similar, thus providing additional support for the notion that TDR-associated mutations may persist well beyond the period of recent infection. HIV-1 CRF01_AE, observed historically in central Africa and Asia, was observed to be circulating among men who have sex with men and heterosexuals in Los Angeles County. These findings underscore the need for continued and expanded HIV resistance surveillance to inform healthcare providers, policy makers and at-risk populations of emerging trends in HIV drug resistance. (C) 2014 Wiley Periodicals, Inc.
C1 [Sey, Kwa; Ma, Yingbo; Song, Nannie; Hu, Yunyin W.; Ou, Ying; Frye, Douglas] Los Angeles Cty Dept Publ Hlth, Div HIV & STD Programs, Los Angeles, CA 90006 USA.
   [Lan, Yu-Ching] China Med Univ, Dept Hlth Risk Management, Taichung, Taiwan.
   [Lan, Yu-Ching] Univ Calif Los Angeles, Sch Publ Hlth, Dept Community Hlth Sci, Los Angeles, CA 90024 USA.
C3 Los Angeles County Department of Public Health; China Medical University Taiwan; University of California System; University of California Los Angeles
RP Sey, K (通讯作者)，Los Angeles Cty Dept Publ Hlth, Div HIV & STD Programs, 600 S Commonwealth Ave Suite 1920, Los Angeles, CA 90006 USA.
EM esey@ph.lacounty.gov
FU Centers for Disease Control and Prevention (CDC) [FOA: PS08-802]
CR Barbour JD, 2004, AIDS, V18, P1683, DOI 10.1097/01.aids.0000131391.91468.ff
   Bennett DE, 2009, PLOS ONE, V4, P0, DOI 10.1371/journal.pone.0004724
   Bezemer D, 2006, ANTIVIR THER, V11, P173
[truncated: 1,879,409 more chars]
