# Supplementary material for: Development and emerging trends of drug resistance mutations in HIV: a bibliometric analysis based on CiteSpace
Source: Front Microbiol. 2024 May 15;15:1374582. doi: 10.3389/fmicb.2024.1374582 (PMC11133539; doi:10.3389/fmicb.2024.1374582)
Supplement: Supplementary file 1 [file Data_Sheet_1.ZIP › data/download2015u328.txt]

PT J
AU Zhou, J
   Price, AJ
   Halambage, UD
   James, LC
   Aiken, C
AF Zhou, Jing
   Price, Amanda J.
   Halambage, Upul D.
   James, Leo C.
   Aiken, Christopher
TI HIV-1 Resistance to the Capsid-Targeting Inhibitor PF74 Results in Altered Dependence on Host Factors Required for Virus Nuclear Entry
SO JOURNAL OF VIROLOGY
LA English
DT Article
ID human-immunodeficiency-virus; cyclophilin-a; type-1 infection; drug-resistance; replication; protein; gag; cells; recognition; import
AB During HIV-1 infection of cells, the viral capsid plays critical roles in reverse transcription and nuclear entry of the virus. The capsid-targeting small molecule PF74 inhibits HIV-1 at early stages of infection. HIV-1 resistance to PF74 is complex, requiring multiple amino acid substitutions in the viral CA protein. Here we report the identification and analysis of a novel PF74-resistant mutant encoding amino acid changes in both domains of CA, three of which are near the pocket where PF74 binds. Interestingly, the mutant virus retained partial PF74 binding, and its replication was stimulated by the compound. The mutant capsid structure was not significantly perturbed by binding of PF74; rather, the mutations inhibited capsid interactions with CPSF6 and Nup153 and altered HIV-1 dependence on these host factors and on TNPO3. Moreover, the replication of the mutant virus was markedly impaired in activated primary CD4(+) T cells and macrophages. Our results suggest that HIV-1 escapes a capsid-targeting small molecule inhibitor by altering the virus's dependence on host factors normally required for entry into the nucleus. They further imply that clinical resistance to inhibitors targeting the PF74 binding pocket is likely to be strongly limited by functional constraints on HIV-1 evolution. IMPORTANCE The HIV-1 capsid plays critical roles in early steps of infection and is an attractive target for therapy. Here we show that selection for resistance to a capsid-targeting small molecule inhibitor can result in viral dependence on the compound. The mutant virus was debilitated in primary T cells and macrophages-cellular targets of infection in vivo. The mutations also altered the virus's dependence on cellular factors that are normally required for HIV-1 entry into the nucleus. This work provides new information regarding mechanisms of HIV-1 resistance that should be useful in efforts to develop clinically useful drugs targeting the HIV-1 capsid.
C1 [Zhou, Jing; Halambage, Upul D.; Aiken, Christopher] Vanderbilt Univ, Sch Med, Dept Pathol Microbiol & Immunol, Nashville, TN 37212 USA.
   [Price, Amanda J.; James, Leo C.] MRC, Mol Biol Lab, Cambridge CB2 2QH, England.
C3 Vanderbilt University; MRC Laboratory Molecular Biology
RP Aiken, C (通讯作者)，Vanderbilt Univ, Sch Med, Dept Pathol Microbiol & Immunol, Nashville, TN 37212 USA.
EM chris.aiken@vanderbilt.edu
FU NIH [AI089401]; Medical Research Council grant [U105181010]; European Research Council [281627-IAI]; Vanderbilt CTSA grant from NCATS/NIH [UL1 TR000445]; MRC [MC_U105181010] Funding Source: UKRI; Medical Research Council [MC_U105181010] Funding Source: researchfish; European Research Council (ERC) [281627] Funding Source: European Research Council (ERC)
CR Aberham C, 1996, J VIROL, V70, P3536, DOI 10.1128/JVI.70.6.3536-3544.1996
   Ambrose Z, 2012, J VIROL, V86, P4708, DOI 10.1128/JVI.05887-11
   Ammaranond P, 2012, FUND CLIN PHARMACOL, V26, P146, DOI 10.1111/j.1472-8206.2011.01009.x
   [Anonymous], 2010, P 2010 IEEE GLOB TEL, V0, P0
   Arts EJ, 2012, CSH PERSPECT MED, V2, P0, DOI 10.1101/cshperspect.a007161
   Bhattacharya A, 2014, P NATL ACAD SCI USA, V111, P18625, DOI 10.1073/pnas.1419945112
   Blair WS, 2010, PLOS PATHOG, V6, P0, DOI 10.1371/journal.ppat.1001220
   Braaten D, 1996, J VIROL, V70, P5170, DOI 10.1128/JVI.70.8.5170-5176.1996
   Collaborative Computational Project, 1994, ACTA CRYSTALLOGR D B, V50, P760
   De Iaco A, 2013, RETROVIROLOGY, V10, P0, DOI 10.1186/1742-4690-10-20
   Di Nunzio F, 2013, VIROLOGY, V440, P8, DOI 10.1016/j.virol.2013.02.008
   Fribourgh JL, 2014, CELL HOST MICROBE, V16, P627, DOI 10.1016/j.chom.2014.09.021
   Fricke T, 2014, RETROVIROLOGY, V11, P0, DOI 10.1186/s12977-014-0120-x
   Gallay P, 1997, P NATL ACAD SCI USA, V94, P9825, DOI 10.1073/pnas.94.18.9825
   Goujon C, 2013, NATURE, V502, P559, DOI 10.1038/nature12542
   Henning MS, 2014, PLOS PATHOG, V10, P0, DOI 10.1371/journal.ppat.1003868
   Kane M, 2013, NATURE, V502, P563, DOI 10.1038/nature12653
   Kelly BN, 2007, J MOL BIOL, V373, P355, DOI 10.1016/j.jmb.2007.07.070
   Krishnan L, 2010, J VIROL, V84, P397, DOI 10.1128/JVI.01899-09
   Lahaye X, 2013, IMMUNITY, V39, P1132, DOI 10.1016/j.immuni.2013.11.002
   Lamorte L, 2013, ANTIMICROB AGENTS CH, V57, P4622, DOI 10.1128/AAC.00985-13
   Lee K, 2010, CELL HOST MICROBE, V7, P221, DOI 10.1016/j.chom.2010.02.007
   Li GD, 2013, RETROVIROLOGY, V10, P0, DOI 10.1186/1742-4690-10-126
   Liu ZL, 2013, CELL HOST MICROBE, V14, P398, DOI 10.1016/j.chom.2013.08.015
   LUBAN J, 1993, CELL, V73, P1067, DOI 10.1016/0092-8674(93)90637-6
   Matreyek KA, 2013, PLOS PATHOG, V9, P0, DOI 10.1371/journal.ppat.1003693
   Matreyek KA, 2011, J VIROL, V85, P7818, DOI 10.1128/JVI.00325-11
   Meehan AM, 2014, PLOS PATHOG, V10, P0, DOI 10.1371/journal.ppat.1003969
   MOSSER AG, 1994, J VIROL, V68, P8193, DOI 10.1128/JVI.68.12.8193-8201.1994
   MOSSER AG, 1993, J VIROL, V67, P1246, DOI 10.1128/JVI.67.3.1246-1254.1993
   Nisole S, 2004, P NATL ACAD SCI USA, V101, P13324, DOI 10.1073/pnas.0404640101
   Ocwieja KE, 2011, PLOS PATHOG, V7, P0, DOI 10.1371/journal.ppat.1001313
   Peng K, 2014, ELIFE, V3, P0, DOI 10.7554/eLife.04114
   Pornillos O, 2011, NATURE, V469, P424, DOI 10.1038/nature09640
   Pornillos O, 2010, J MOL BIOL, V401, P985, DOI 10.1016/j.jmb.2010.06.042
   Pornillos O, 2009, CELL, V137, P1282, DOI 10.1016/j.cell.2009.04.063
   Price AJ, 2014, PLOS PATHOG, V10, P0, DOI 10.1371/journal.ppat.1004459
   Price AJ, 2012, PLOS PATHOG, V8, P0, DOI 10.1371/journal.ppat.1002896
   Rasaiyaah J, 2013, NATURE, V503, P402, DOI 10.1038/nature12769
   Sayah DM, 2004, NATURE, V430, P569, DOI 10.1038/nature02777
   Schaller T, 2011, PLOS PATHOG, V7, P0, DOI 10.1371/journal.ppat.1002439
   Schneidewind A, 2007, J VIROL, V81, P12382, DOI 10.1128/JVI.01543-07
   Shah VB, 2013, J VIROL, V87, P422, DOI 10.1128/JVI.07177-11
   Shi J, 2015, J VIROL, V89, P208, DOI 10.1128/JVI.01411-14
   Shi J, 2011, J VIROL, V85, P542, DOI 10.1128/JVI.01406-10
   Sticht J, 2005, NAT STRUCT MOL BIOL, V12, P671, DOI 10.1038/nsmb964
   Stremlau M, 2004, NATURE, V427, P848, DOI 10.1038/nature02343
   Sundquist WI, 2012, CSH PERSPECT MED, V2, P0, DOI 10.1101/cshperspect.a006924
   Tang C, 2003, J MOL BIOL, V327, P1013, DOI 10.1016/S0022-2836(03)00289-4
   Valle-Casuso JC, 2012, J VIROL, V86, P5931, DOI 10.1128/JVI.00451-12
   Veillette M, 2013, RETROVIROLOGY, V10, P0, DOI 10.1186/1742-4690-10-25
   Yang RF, 2012, RETROVIROLOGY, V9, P0, DOI 10.1186/1742-4690-9-30
   YEE JK, 1994, METHOD CELL BIOL, V43, P99
   Zhang H, 2008, J MOL BIOL, V378, P565, DOI 10.1016/j.jmb.2008.02.066
   Zhao GP, 2013, NATURE, V497, P643, DOI 10.1038/nature12162
   Zhou LH, 2011, PLOS PATHOG, V7, P0, DOI 10.1371/journal.ppat.1002194
   Zufferey R, 1997, NAT BIOTECHNOL, V15, P871, DOI 10.1038/nbt0997-871
NR 57
TC 44
Z9 57
U1 0
U2 6
PU AMER SOC MICROBIOLOGY
PI WASHINGTON
PA 1752 N ST NW, WASHINGTON, DC 20036-2904 USA
SN 0022-538X
EI 1098-5514
J9 J VIROL
JI J. Virol.
PD SEP 15
PY 2015
VL 89
IS 17
BP 9068
EP 9079
DI 10.1128/JVI.00340-15
PG 12
WC Virology
SC Virology
GA CQ6GZ
UT WOS:000360703900036
PM 26109731
DA 2024-01-16
ER

PT J
AU Majerle, A
   Gaber, R
   Bencina, M
   Jerala, R
AF Majerle, Andreja
   Gaber, Rok
   Bencina, Mojca
   Jerala, Roman
TI Function-Based Mutation-Resistant Synthetic Signaling Device Activated by HIV-1 Proteolysis
SO ACS SYNTHETIC BIOLOGY
LA English
DT Article
DE synthetic biology; genetic device; HIV-1 protease; protease-activated transcription factor; drug-resistant mutants
ID tal effectors; cleavage site; protease; type-1; assay; gal4
AB The high mutation rate of the human immunodeficiency virus type 1 (HIV-1) virus is a major problem since it evades the function of antibodies and chemical inhibitors. Here, we demonstrate a viral detection strategy based on synthetic biology principles to detect a specific viral function rather than a particular viral protein. The resistance caused by mutations can be circumvented since the mutations that cause the loss of function also incapacitate the virus. Many pathogens encode proteases that are essential for their replication and that have a defined substrate specificity. A genetically encoded sensor composed of a fused membrane anchor, viral protease target site, and an orthogonal transcriptional activator was engineered into a human cell line. The HIV-1 protease released the transcriptional activator from the membrane, thereby inducing transcription of the selected genes. The device was still strongly activated by clinically relevant protease mutants that are resistant to protease inhibitors. In the future, a similar principle could be applied to detect also other pathogens and functions.
C1 [Majerle, Andreja; Gaber, Rok; Bencina, Mojca; Jerala, Roman] Natl Inst Chem, Biotechnol Lab, Ljubljana 1000, Slovenia.
   [Jerala, Roman] EN FIST Ctr Excellence, Ljubljana 1000, Slovenia.
C3 National Institute of Chemistry - Slovenia
RP Jerala, R (通讯作者)，Natl Inst Chem, Biotechnol Lab, Hajdrihova 19, Ljubljana 1000, Slovenia.
EM roman.jerala@ki.si
FU Slovenian Research Agency; EN-FIST Centre of Excellence
CR Ang MJY, 2014, PEPTIDES, V52, P49, DOI 10.1016/j.peptides.2013.12.002
   Bhattacharyya RP, 2006, ANNU REV BIOCHEM, V75, P655, DOI 10.1146/annurev.biochem.75.103004.142710
   Brik A, 2003, ORG BIOMOL CHEM, V1, P5, DOI 10.1039/b208248a
   Cella LN, 2014, BIOTECHNOL BIOENG, V111, P1082, DOI 10.1002/bit.25199
   Côté HCF, 2001, J VIROL, V75, P589, DOI 10.1128/JVI.75.2.589-594.2001
   Daringer NM, 2014, ACS SYNTH BIOL, V3, P892, DOI 10.1021/sb400128g
   EBERLE J, 1995, AIDS RES HUM RETROV, V11, P671, DOI 10.1089/aid.1995.11.671
   Elliott David A, 2008, V420, V0, PP79, DOI 10.1007/978-1-59745-583-1_5
   Fan KQ, 2005, BIOCHEM BIOPH RES CO, V329, P934, DOI 10.1016/j.bbrc.2005.02.061
   Fried MW, 2002, NEW ENGL J MED, V347, P975, DOI 10.1056/NEJMoa020047
   Gaber R, 2013, SENSORS-BASEL, V13, P16330, DOI 10.3390/s131216330
   Garg A, 2012, NUCLEIC ACIDS RES, V40, P7584, DOI 10.1093/nar/gks404
   GINIGER E, 1985, CELL, V40, P767, DOI 10.1016/0092-8674(85)90336-8
   Hammer SM, 2008, JAMA-J AM MED ASSOC, V300, P555, DOI 10.1001/jama.300.5.555
   Hilton BJ, 2010, PLOS ONE, V5, P0, DOI 10.1371/journal.pone.0010940
   ISOBE M, 1986, P NATL ACAD SCI USA, V83, P4399, DOI 10.1073/pnas.83.12.4399
   KOHL NE, 1988, P NATL ACAD SCI USA, V85, P4686, DOI 10.1073/pnas.85.13.4686
   Lindsten K, 2001, ANTIMICROB AGENTS CH, V45, P2616, DOI 10.1128/AAC.45.9.2616-2622.2001
   MATAYOSHI ED, 1990, SCIENCE, V247, P954, DOI 10.1126/science.2106161
   McPhee F, 1996, P NATL ACAD SCI USA, V93, P11477, DOI 10.1073/pnas.93.21.11477
   Molla A, 1996, NAT MED, V2, P760, DOI 10.1038/nm0796-760
   Palmer S, 1999, AIDS, V13, P661, DOI 10.1097/00002030-199904160-00006
   Prabu-Jeyabalan M, 2004, J VIROL, V78, P12446, DOI 10.1128/JVI.78.22.12446-12454.2004
   Puertas MC, 2012, J CLIN MICROBIOL, V50, P3909, DOI 10.1128/JCM.01636-12
   SADOWSKI I, 1988, NATURE, V335, P563, DOI 10.1038/335563a0
   Samuel CE, 2001, CLIN MICROBIOL REV, V14, P778, DOI 10.1128/CMR.14.4.778-809.2001
   Shafer RW, 1999, NUCLEIC ACIDS RES, V27, P348, DOI 10.1093/nar/27.1.348
   Shiryaev SA, 2012, PLOS ONE, V7, P0, DOI 10.1371/journal.pone.0035759
   Wajant H, 2002, SCIENCE, V296, P1635, DOI 10.1126/science.1071553
   WU TJ, 1994, MOL CELL BIOL, V14, P3484, DOI 10.1128/MCB.14.5.3484
   Zhang F, 2011, NAT BIOTECHNOL, V29, P149, DOI 10.1038/nbt.1775
NR 31
TC 3
Z9 4
U1 1
U2 9
PU AMER CHEMICAL SOC
PI WASHINGTON
PA 1155 16TH ST, NW, WASHINGTON, DC 20036 USA
SN 2161-5063
EI 
J9 ACS SYNTH BIOL
JI ACS Synth. Biol.
PD JUN 15
PY 2015
VL 4
IS 6
BP 667
EP 672
DI 10.1021/sb5002483
PG 6
WC Biochemical Research Methods
SC Biochemistry & Molecular Biology
GA CL3HQ
UT WOS:000356841400001
PM 25393958
DA 2024-01-16
ER

PT J
AU Seifert, D
   Di Giallonardo, F
   Metzner, KJ
   Günthard, HF
   Beerenwinkel, N
AF Seifert, David
   Di Giallonardo, Francesca
   Metzner, Karin J.
   Guenthard, Huldrych F.
   Beerenwinkel, Niko
TI A Framework for Inferring Fitness Landscapes of Patient-Derived Viruses Using Quasispecies Theory
SO GENETICS
LA English
DT Article
ID drug-resistant hiv-1; reverse-transcriptase; rna virus; in-vivo; recombination; population; evolution; epistasis; mutations; diversity
AB Fitness is a central quantity in evolutionary models of viruses. However, it remains difficult to determine viral fitness experimentally, and existing in vitro assays can be poor predictors of in vivo fitness of viral populations within their hosts. Nextgeneration sequencing can nowadays provide snapshots of evolving virus populations, and these data offer new opportunities for inferring viral fitness. Using the equilibrium distribution of the quasispecies model, an established model of intrahost viral evolution, we linked fitness parameters to the composition of the virus population, which can be estimated by next-generation sequencing. For inference, we developed a Bayesian Markov chain Monte Carlo method to sample from the posterior distribution of fitness values. The sampler can overcome situations where no maximum-likelihood estimator exists, and it can adaptively learn the posterior distribution of highly correlated fitness landscapes without prior knowledge of their shape. We tested our approach on simulated data and applied it to clinical human immunodeficiency virus 1 samples to estimate their fitness landscapes in vivo. The posterior fitness distributions allowed for differentiating viral haplotypes from each other, for determining neutral haplotype networks, in which no haplotype is more or less credibly fit than any other, and for detecting epistasis in fitness landscapes. Our implemented approach, called QuasiFit, is available at http://www.cbg.ethz.ch/software/quasifit.
C1 [Seifert, David; Beerenwinkel, Niko] Swiss Fed Inst Technol, Dept Biosyst Sci & Engn, CH-4058 Basel, Switzerland.
   [Seifert, David; Beerenwinkel, Niko] Swiss Fed Inst Technol, CH-4058 Basel, Switzerland.
   [Di Giallonardo, Francesca; Metzner, Karin J.; Guenthard, Huldrych F.] Univ Zurich, Univ Zurich Hosp, Div Infect Dis & Hosp Epidemiol, CH-8091 Zurich, Switzerland.
C3 Swiss Federal Institutes of Technology Domain; ETH Zurich; Swiss Federal Institutes of Technology Domain; ETH Zurich; University of Zurich; University Zurich Hospital
RP Beerenwinkel, N (通讯作者)，Swiss Fed Inst Technol, Dept Biosyst Sci & Engn, Mattenstr 26, CH-4058 Basel, Switzerland.
EM niko.beerenwinkel@bsse.ethz.ch
FU ETH [ETH-33 13-1]; University of Zurich's Clinical Research Priority Program "Viral infectious diseases: Zurich Primary HIV Infection Study"; Swiss National Science Foundation [CR32I2_146331]; Swiss National Science Foundation (SNF) [CR32I2_146331] Funding Source: Swiss National Science Foundation (SNF)
CR Abram ME, 2010, J VIROL, V84, P9864, DOI 10.1128/JVI.00915-10
   Acevedo A, 2014, NATURE, V505, P686, DOI 10.1038/nature12861
   AITCHISON J, 1982, J ROY STAT SOC B, V44, P139
   AITCHISON J, 1980, BIOMETRIKA, V67, P261, DOI 10.2307/2335470
   Anderson JP, 2004, ANNU REV MICROBIOL, V58, P183, DOI 10.1146/annurev.micro.58.030603.123649
   [Anonymous], 2004, FITNESS LANDSCAPES O, V0, P0, DOI DOI 10.1515/9780691187051
   [Anonymous], 1997, NONNEGATIVE MATRICES, V0, P0
   Assis R, 2014, PLOS PATHOG, V10, P0, DOI 10.1371/journal.ppat.1004363
   Beerenwinkel N, 2007, STAT SINICA, V17, P1317
   Beerenwinkel N, 2007, BMC EVOL BIOL, V7, P0, DOI 10.1186/1471-2148-7-60
   Beerenwinkel N, 2013, PLOS COMPUT BIOL, V9, P0, DOI 10.1371/journal.pcbi.1003203
   Beerenwinkel N, 2012, FRONT MICROBIOL, V3, P0, DOI 10.3389/fmicb.2012.00329
   Boerlijst MC, 1996, P ROY SOC B-BIOL SCI, V263, P1577, DOI 10.1098/rspb.1996.0231
   Burch CL, 2000, NATURE, V406, P625, DOI 10.1038/35020564
   Campos PRA, 2002, PHYSICA A, V304, P495, DOI 10.1016/S0378-4371(01)00572-6
   Clavel F, 2004, NEW ENGL J MED, V350, P1023, DOI 10.1056/NEJM2ra025195
   Crona K, 2013, J THEOR BIOL, V317, P1, DOI 10.1016/j.jtbi.2012.09.028
   da Silva J, 2010, GENETICS, V185, P293, DOI 10.1534/genetics.109.112458
   Deforche K, 2008, BIOINFORMATICS, V24, P34, DOI 10.1093/bioinformatics/btm540
   DELATORRE JC, 1990, J VIROL, V64, P6278, DOI 10.1128/JVI.64.12.6278-6281.1990
   Diaconis P, 2013, INSTITUTE OF MATHE. STAT, V10, P102, DOI 10.1214/12-IMSCOLL1006
   DOMINGO E, 1978, CELL, V13, P735, DOI 10.1016/0092-8674(78)90223-4
   Domingo E, 2012, MICROBIOL MOL BIOL R, V76, P159, DOI 10.1128/MMBR.05023-11
   Earl DJ, 2005, PHYS CHEM CHEM PHYS, V7, P3910, DOI 10.1039/b509983h
   EIGEN M, 1977, NATURWISSENSCHAFTEN, V64, P541, DOI 10.1007/BF00450633
   EIGEN M, 1988, J PHYS CHEM-US, V92, P6881, DOI 10.1021/j100335a010
   Ermolaeva M D, 2001, CURR ISSUES MOL BIOL, V3, P91
   Falugi P, 2009, SYST CONTROL LETT, V58, P529, DOI 10.1016/j.sysconle.2009.03.005
   Ferguson AL, 2013, IMMUNITY, V38, P606, DOI 10.1016/j.immuni.2012.11.022
   Guennebaud G, 2010, EIGEN V3, V0, P0
   Hanson KM, 1998, P SOC PHOTO-OPT INS, V3338, P371, DOI 10.1117/12.310914
   Hinkley T, 2011, NAT GENET, V43, P487, DOI 10.1038/ng.795
   Horn RA, 1985, MATRIX ANAL, V0, P0
   Jacobi MN, 2006, THEOR POPUL BIOL, V70, P479, DOI 10.1016/j.tpb.2006.08.002
   KAUFFMAN SA, 1989, J THEOR BIOL, V141, P211, DOI 10.1016/S0022-5193(89)80019-0
   KIMURA M, 1980, J MOL EVOL, V16, P111, DOI 10.1007/BF01731581
   Kouyos RD, 2012, PLOS GENET, V8, P0, DOI 10.1371/journal.pgen.1002551
   Li H, 2010, BIOINFORMATICS, V26, P589, DOI 10.1093/bioinformatics/btp698
   Ma JM, 2010, BMC BIOINFORMATICS, V11, P0, DOI 10.1186/1471-2105-11-261
   Metzner KJ, 2009, CLIN INFECT DIS, V48, P239, DOI 10.1086/595703
   Musso F, 2012, B MATH BIOL, V74, P103, DOI 10.1007/s11538-011-9666-0
   Neher RA, 2009, P NATL ACAD SCI USA, V106, P6866, DOI 10.1073/pnas.0812560106
   Niedringhaus TP, 2011, ANAL CHEM, V83, P4327, DOI 10.1021/ac2010857
   Nowak M, 2000, VIRUS DYNAMICS MATH, V0, P0, DOI DOI 10.1038/87836
   Pais D, 2011, IEEE DECIS CONTR P, V0, PP3922, DOI 10.1109/CDC.2011.6160995
   Park JM, 2010, PHYS REV E, V81, P0, DOI 10.1103/PhysRevE.81.011902
   Plummer M, 2006, R NEWS, V6, P7
   Quiñones-Mateu ME, 2002, DRUG RESIST UPDATE, V5, P224, DOI 10.1016/S1368-7646(02)00123-1
   Ramratnam B, 1999, LANCET, V354, P1782, DOI 10.1016/S0140-6736(99)02035-8
   Rezende LF, 2004, INT J BIOCHEM CELL B, V36, P1716, DOI 10.1016/j.biocel.2004.02.025
   Rodrigo AG, 1999, P NATL ACAD SCI USA, V96, P10559, DOI 10.1073/pnas.96.19.10559
   Rouzine IM, 1999, P NATL ACAD SCI USA, V96, P10758, DOI 10.1073/pnas.96.19.10758
   Schoeni-Affolter F, 2010, INT J EPIDEMIOL, V39, P1179, DOI 10.1093/ije/dyp321
   Searle SR, 1982, MATRIX ALGEBRA USEFUL FOR STATISTICS, V0, P0
   Segal MR, 2004, STAT APPL GENET MOL, V3, P1031
   STEINHAUER DA, 1987, ANNU REV MICROBIOL, V41, P409, DOI 10.1146/annurev.mi.41.100187.002205
   Szendro IG, 2013, J STAT MECH-THEORY E, V0, P0, DOI DOI 10.1088/1742-5468/2013/01/P01005
   Ter Braak CJF, 2006, STAT COMPUT, V16, P239, DOI 10.1007/s11222-006-8769-1
   Töpfer A, 2013, J COMPUT BIOL, V20, P113, DOI 10.1089/cmb.2012.0232
   Vignuzzi M, 2006, NATURE, V439, P344, DOI 10.1038/nature04388
   Wilke CO, 2005, BMC EVOL BIOL, V5, P0, DOI 10.1186/1471-2148-5-44
NR 61
TC 22
Z9 24
U1 0
U2 6
PU GENETICS SOCIETY AMERICA
PI BETHESDA
PA 9650 ROCKVILLE AVE, BETHESDA, MD 20814 USA
SN 0016-6731
EI 1943-2631
J9 GENETICS
JI Genetics
PD JAN 15
PY 2015
VL 199
IS 1
BP 191
EP U291
DI 10.1534/genetics.114.172312
PG 32
WC Genetics & Heredity
SC Genetics & Heredity
GA AY7AF
UT WOS:000347712900016
PM 25406469
DA 2024-01-16
ER

PT J
AU Theys, K
   Abecasis, A
   Libin, P
   Gomes, P
   Cabanas, J
   Camacho, RJ
   Van Laethem, K
AF Theys, Kristof
   Abecasis, Ana
   Libin, Pieter
   Gomes, Perpeitua
   Cabanas, Joaquim
   Camacho, Ricardo J.
   Van Laethem, Kristel
TI Discordant predictions of residual activity could impact dolutegravir prescription upon raltegravir failure
SO JOURNAL OF CLINICAL VIROLOGY
LA English
DT Article
DE dolutegravir; resistance; HIV 1; interpretation; integrase; treatment
ID patients failing raltegravir; resistance-associated mutations; hiv-1 integrase; inhibitor dolutegravir; experienced patients; cross-resistance; in-vitro; elvitegravir; s/gsk1349572; evolution
AB Background: Dolutegravir is approved for the treatment of HIV-1 patients exposed to other integrase inhibitors, but the decision to use dolutegravir in this setting should be informed by drug resistance testing. Objectives: This study determined the extent of disagreement in predicted residual dolutegravir activity after raltegravir use, and identified individual mutational patterns for which uncertainty exists among HIV-1 expert systems. Study design: Mutation patterns were classified in raltegravir signature pathways including positions 143, 148 and 155, and interpreted into clinically informative resistance levels using genotypic drug resistance interpretation systems ANRS v24, HIVdb v7.0 and Rega v9.1.0, and instructions of dolutegravir use as approved by the Food and Drug Administration and the European Medicines Agency. Results: In 216HIV-1 patients failing raltegravir-therapy, 87% patients displayed mutations associated with resistance towards integrase inhibitors. A total of 141 unique mutational patterns were observed, with N155H (25.4%), Q148H (16.2%) and Y143R (8.3%) the most prevalent signature mutations. The Q148 pathway occurred almost exclusively in HIV-1 subtype B viruses. Concordances in predicted dolutegravir susceptibility scores among 5 systems were obtained in 57.8% of patients, and concordant intermediate resistant and concordant resistant scores were only observed in 6.5% and 0.9% of patients, respectively. However, systems individually scored higher levels of dolutegravir intermediate resistance and resistance, ranging from 4.2% to 10.2% and from 14.8% to 22.7% of patients, respectively. A consensus on interpreting the extent of residual activity was lacking in 34.7% of patients and was highly resistance pathway-specific. Conclusions: Dolutegravir may potentially be effective in the majority of HIV-1 patients failing raltegravir, but concern over the uncertainty in predicted residual activity could withhold clinicians from prescribing dolutegravir during its clinical assessment. (C) 2015 Elsevier B.V. All rights reserved.
C1 [Theys, Kristof; Libin, Pieter; Camacho, Ricardo J.; Van Laethem, Kristel] Univ Leuven, KU Leuven, Rega Inst Med Res, Dept Microbiol & Immunol, B-3000 Leuven, Belgium.
   [Abecasis, Ana] Univ Nova Lisboa, Global Hlth & Trop Med, Int Publ Hlth & Biostat, Inst Hyg & Trop Med, P-1200 Lisbon, Portugal.
   [Libin, Pieter] Vrije Univ Brussel, Artificial Intelligence Lab, B-1050 Brussels, Belgium.
   [Gomes, Perpeitua; Cabanas, Joaquim] HEM Ctr Hosp Lisboa Ocidental, LMCBM, SPC, Lisbon, Portugal.
   [Gomes, Perpeitua] Inst Super Ciencias Saude Egas Moniz, CiiEM, Monte De Caparica, Portugal.
   [Van Laethem, Kristel] Katholieke Univ Leuven Hosp, AIDS Reference Lab, B-3000 Leuven, Belgium.
C3 KU Leuven; Universidade Nova de Lisboa; Institute of Hygiene & Tropical Medicine - UNL; Vrije Universiteit Brussel; Instituto Superior de Ciencias da Saude Egas Moniz; KU Leuven; University Hospital Leuven
RP Theys, K (通讯作者)，Katholieke Univ Leuven, Clin & Epidemiol Virol, Rega Inst Med Res, Dept Microbiol & Immunol, Minderbroedersstr 10, B-3000 Leuven, Belgium.
EM kristof.theys@rega.kuleuven.be
FU Fonds voor Wetenschappelijk Onderzoek Vlaanderen [G.0692.14N]; Belgian Ministry of Social Affairs through a fund within the Health Insurance System; Research Foundation - Flanders (FWO); BEST HOPE: Bio-Molecular and Epidemiological Surveillance of HIV Transmitted Drug Resistance, Hepatitis Co-Infections and Ongoing Transmission Patterns in Europe [249,697]; L'Oreal Portugal Medals of Honor for Women in Science - (L'Oreal Portugal, Comissao Nacional da Unesco and Fundacao para a Ciencia e Tecnologia)
CR Abram ME, 2013, ANTIMICROB AGENTS CH, V57, P2654, DOI 10.1128/AAC.02568-12
   Akil B, 2014, ANTIVIR THER, V0, P0
   [Anonymous], 2014, EMEAHC002753, V0, P0
   Cahn P, 2013, LANCET, V382, P700, DOI 10.1016/S0140-6736(13)61221-0
   Canducci F, 2013, J ANTIMICROB CHEMOTH, V68, P2525, DOI 10.1093/jac/dkt220
   Canducci F, 2011, J INFECT DIS, V204, P1811, DOI 10.1093/infdis/jir636
   Canducci F, 2009, AIDS, V23, P455, DOI 10.1097/QAD.0b013e328323da60
   Castagna A, 2014, J INFECT DIS, V210, P354, DOI 10.1093/infdis/jiu051
   Eron JJ, 2013, J INFECT DIS, V207, P740, DOI 10.1093/infdis/jis750
   Garrido C, 2011, ANTIVIR RES, V90, P164, DOI 10.1016/j.antiviral.2011.03.178
   Hardy I, 2014, J ANTIMICROB CHEMOTH, V0, P0
   Hurt CB, 2014, CLIN INFECT DIS, V58, P423, DOI 10.1093/cid/cit697
   ISENTRESS US, 2011, PRESCR INF, V0, P0
   Kobayashi M, 2011, ANTIMICROB AGENTS CH, V55, P813, DOI 10.1128/AAC.01209-10
   Libin P, 2013, BIOINFORMATICS, V29, P1477, DOI 10.1093/bioinformatics/btt162
   Liu TF, 2006, CLIN INFECT DIS, V42, P1608, DOI 10.1086/503914
   Malet I, 2008, ANTIMICROB AGENTS CH, V52, P1351, DOI 10.1128/AAC.01228-07
   Malet I, 2014, J ANTIMICROB CHEMOTH, V69, P2118, DOI 10.1093/jac/dku095
   Malet I, 2011, J ANTIMICROB CHEMOTH, V66, P2827, DOI 10.1093/jac/dkr389
   Meynard JL, 2002, AIDS, V16, P727, DOI 10.1097/00002030-200203290-00008
   Pineda-Peña AC, 2013, INFECT GENET EVOL, V19, P337, DOI 10.1016/j.meegid.2013.04.032
   Piralla A, 2011, VIROL J, V8, P0, DOI 10.1186/1743-422X-8-149
   Quashie PK, 2013, ANTIMICROB AGENTS CH, V57, P6223, DOI 10.1128/AAC.01835-13
   Quashie PK, 2012, J VIROL, V86, P2696, DOI 10.1128/JVI.06591-11
   R Development Core Team, 2011, R LANG ENV STAT COMP, V0, P0
   Rhee SY, 2008, RETROVIROLOGY, V5, P0, DOI 10.1186/1742-4690-5-74
   Rhee SY, 2003, NUCLEIC ACIDS RES, V31, P298, DOI 10.1093/nar/gkg100
   Sichtig N, 2009, J ANTIMICROB CHEMOTH, V64, P25, DOI 10.1093/jac/dkp153
   STRIBILD US, 2012, PRESCR INF, V0, P0
   Tang MW, 2012, DRUGS, V72, PE1, DOI 10.2165/11633630-000000000-00000
   Tivicay US, 2013, PRESCRIBING INFORM, V0, P0
   Vercauteren J, 2013, PLOS ONE, V8, P0, DOI 10.1371/journal.pone.0061436
   Wensing Annemarie M, 2014, TOP ANTIVIR MED, V22, P642
NR 34
TC 4
Z9 4
U1 0
U2 3
PU ELSEVIER SCIENCE BV
PI AMSTERDAM
PA PO BOX 211, 1000 AE AMSTERDAM, NETHERLANDS
SN 1386-6532
EI 1873-5967
J9 J CLIN VIROL
JI J. Clin. Virol.
PD SEP 15
PY 2015
VL 70
IS 
BP 120
EP 127
DI 10.1016/j.jcv.2015.07.311
PG 8
WC Virology
SC Virology
GA CP7NO
UT WOS:000360075100024
PM 26305833
DA 2024-01-16
ER

PT J
AU Hachiya, A
   Ode, H
   Matsuda, M
   Kito, Y
   Shigemi, U
   Matsuoka, K
   Imamura, J
   Yokomaku, Y
   Iwatani, Y
   Sugiura, W
AF Hachiya, Atsuko
   Ode, Hirotaka
   Matsuda, Masakazu
   Kito, Yumiko
   Shigemi, Urara
   Matsuoka, Kazuhiro
   Imamura, Junji
   Yokomaku, Yoshiyuki
   Iwatani, Yasumasa
   Sugiura, Wataru
TI Natural polymorphism S119R of HIV-1 integrase enhances primary INSTI resistance
SO ANTIVIRAL RESEARCH
LA English
DT Article
DE HIV-1; Integrase strand transfer inhibitor; Drug resistance; Polymorphism; Deep sequencing
ID antiretroviral-naive adults; once-daily dolutegravir; drug-resistance; wild-type; infection; inhibitors; s/gsk1349572; elvitegravir; replication; raltegravir
AB Integrase strand transfer inhibitors (INSTIs), which block proviral DNA integration into the host chromosome, are clinically effective against HIV-1 isolates exhibiting resistance to other classes of antiretroviral agents. Although naturally occurring amino acid variation has been less frequently observed in the integrase region, the functional constraints of this variation on primary INSTI resistance-associated mutations are not fully understood. In the present study, we focused on the S119G/R/P/T (S119X) polymorphisms, which are frequently observed in HIV-1 sequences derived from clinical specimens (naive, n = 458, 26%). The frequency of the S119X polymorphism together with Q148H/R (n = 8, 63%) or N155H (n = 12, 83%) was relatively high compared with that of naive group. Our in vitro assays revealed that S119G/P/T alone exerted no effect on the susceptibility to INSTIs, whereas S119R enhanced the level of INSTI resistance induced by well-known INSTI resistance-associated mutations (Y143C, Q148H or N155H). Notably, the S119R polymorphism contributed to a significant (5.9-fold) increase in dolutegravir resistance caused by G140S/Q148H. Analysis of two cases of virological failure during raltegravir-based therapy showed that the accumulation and the rapid evolution of primary INSTI resistance-associated mutations coincided with the S119R mutation. These data highlight the role of the S119X polymorphism in INSTI resistance, and this polymorphism might be linked to the potential treatment outcome with INSTI-based therapy. (C) 2015 Elsevier B.V. All rights reserved.
C1 [Hachiya, Atsuko; Ode, Hirotaka; Matsuda, Masakazu; Kito, Yumiko; Shigemi, Urara; Matsuoka, Kazuhiro; Imamura, Junji; Yokomaku, Yoshiyuki; Iwatani, Yasumasa; Sugiura, Wataru] Natl Hosp Org Nagoya Med Ctr, Clin Res Ctr, Dept Infect Dis & Immunol, Nagoya, Aichi 4600001, Japan.
   [Iwatani, Yasumasa; Sugiura, Wataru] Nagoya Univ, Grad Sch Med, Dept AIDS Res, Nagoya, Aichi 4600001, Japan.
C3 Nagoya Medical Center; Nagoya University
RP Hachiya, A (通讯作者)，Natl Hosp Org Nagoya Med Ctr, Clin Res Ctr, Naka Ku, 4-1-1 San No Maru, Nagoya, Aichi 4600001, Japan.
EM hachiya@nnh.hosp.go.jp
FU Ministry of Health, Labor and Welfare; Grants-in-Aid for Scientific Research [15H04740] Funding Source: KAKEN
CR Brockman MA, 2012, J VIROL, V86, P6913, DOI 10.1128/JVI.07133-11
   Ceccherini-Silberstein F, 2010, J ANTIMICROB CHEMOTH, V65, P2305, DOI 10.1093/jac/dkq326
   Clotet B, 2014, LANCET, V383, P2222, DOI 10.1016/S0140-6736(14)60084-2
   Demeulemeester J, 2014, CELL HOST MICROBE, V16, P651, DOI 10.1016/j.chom.2014.09.016
   Hachiya A, 2013, ANTIMICROB AGENTS CH, V57, P4554, DOI 10.1128/AAC.00283-13
   Hare S, 2010, P NATL ACAD SCI USA, V107, P20057, DOI 10.1073/pnas.1010246107
   Harper AL, 2001, J VIROL, V75, P7756, DOI 10.1128/JVI.75.16.7756-7762.2001
   Hazuda DJ, 2000, SCIENCE, V287, P646, DOI 10.1126/science.287.5453.646
   Hightower KE, 2011, ANTIMICROB AGENTS CH, V55, P4552, DOI 10.1128/AAC.00157-11
   Kobayashi M, 2011, ANTIMICROB AGENTS CH, V55, P813, DOI 10.1128/AAC.01209-10
   Li H, 2009, BIOINFORMATICS, V25, P1754, DOI 10.1093/bioinformatics/btp324
   Li XA, 2011, VIROLOGY, V411, P194, DOI 10.1016/j.virol.2010.12.008
   Maertens GN, 2010, NATURE, V468, P326, DOI 10.1038/nature09517
   Menéndez-Arias L, 2013, ANTIVIR RES, V98, P93, DOI 10.1016/j.antiviral.2013.01.007
   Messiaen P, 2013, PLOS ONE, V8, P0, DOI 10.1371/journal.pone.0052562
   Ode H, 2014, ANTIVIR THER, V19, P0
   Raffi F, 2013, LANCET, V381, P735, DOI 10.1016/S0140-6736(12)61853-4
   Rhee SY, 2008, RETROVIROLOGY, V5, P0, DOI 10.1186/1742-4690-5-74
   Shimura K, 2008, J VIROL, V82, P764, DOI 10.1128/JVI.01534-07
   Vavro C, 2013, ANTIMICROB AGENTS CH, V57, P1379, DOI 10.1128/AAC.01791-12
   Walmsley SL, 2013, NEW ENGL J MED, V369, P1807, DOI 10.1056/NEJMoa1215541
   Wensing Annemarie M, 2014, TOP ANTIVIR MED, V22, P642
   Yang X, 2012, BMC GENOMICS, V13, P0, DOI 10.1186/1471-2164-13-475
NR 23
TC 20
Z9 21
U1 1
U2 6
PU ELSEVIER SCIENCE BV
PI AMSTERDAM
PA PO BOX 211, 1000 AE AMSTERDAM, NETHERLANDS
SN 0166-3542
EI 1872-9096
J9 ANTIVIR RES
JI Antiviral Res.
PD JUL 15
PY 2015
VL 119
IS 
BP 84
EP 88
DI 10.1016/j.antiviral.2015.04.014
PG 5
WC Pharmacology & Pharmacy; Virology
SC Pharmacology & Pharmacy; Virology
GA CK3KA
UT WOS:000356113800011
PM 25956162
DA 2024-01-16
ER

PT J
AU Tsegaye, TS
   Butler, K
   Luo, W
   Radzio, J
   Srinivasan, P
   Sharma, S
   Aubert, RD
   Hanson, DL
   Dobard, C
   Garcia-Lerma, JG
   Heneine, W
   McNicholl, JM
   Kersh, EN
AF Tsegaye, Theodros S.
   Butler, Katherine
   Luo, Wei
   Radzio, Jessica
   Srinivasan, Priya
   Sharma, Sunita
   Aubert, Rachael D.
   Hanson, Debra L.
   Dobard, Charles
   Garcia-Lerma, Jose Gerardo
   Heneine, Walid
   McNicholl, Janet M.
   Kersh, Ellen N.
TI Repeated Vaginal SHIV Challenges in Macaques Receiving Oral or Topical Preexposure Prophylaxis Induce Virus-Specific T-Cell Responses
SO JAIDS-JOURNAL OF ACQUIRED IMMUNE DEFICIENCY SYNDROMES
LA English
DT Article; Proceedings Paper
DE SHIV; preexposure prophylaxis; T-cell immune response; exposed uninfected; pigtail macaques
ID human-immunodeficiency-virus; highly pathogenic siv; hiv prevention; antiretroviral prophylaxis; rhesus macaques; tenofovir; infection; transmission; efficacy; disease
AB Background: Preexposure prophylaxis (PrEP) for HIV prevention is a novel biomedical prevention method. We have previously modeled PrEP during rectal SHIV exposures in macaques and identified that Simian/Human Immunodeficiency Virus chimera (SHIV)-specific T-cell responses were induced in the presence of antiretroviral drugs, an observation previously termed T-cell chemovaccination. This report expands those initial findings by examining a larger group of macaques that were given oral or topical PrEP during repeated vaginal virus exposure. Methods: Thirty-six female pigtail macaques received up to 20 repeat low-dose vaginal inoculations with wild-type (WT) SHIVSF162P3 (n = 24) or a clonal derivative with the tenofovir (TFV) K65R drug-resistant mutation (n = 12). PrEP consisted of oral Truvada (n = 6, WT), TFV vaginal gel (n = 6, K65R), or TFV intravaginal ring (n = 6, WT). The remaining animals were PrEP-inexperienced controls (n = 12, WT; n = 6, K65R). SHIV-specific T cells were identified and characterized using interferon gamma Enzyme-Linked ImmunoSpot (ELISPOT) and multiparameter flow cytometry. Results: Of 9 animals that were on PrEP and remained uninfected during WT SHIV vaginal challenges, 8 (88.9%) developed virusspecific T-cell responses. T cells were in CD4 and CD8 compartments, reached up to 4900 interferon gamma-producing cells per million peripheral blood mononuclear cells, and primarily pol directed. In contrast, the replication-impaired K65R virus did not induce detectable T-cell responses, likely reflecting the need for adequate replication. Conclusions: Virus-specific T-cell responses occur frequently in oral or topical PrEP-protected pigtail macaques after vaginal exposure to WT SHIV virus. The contribution of such immune responses to protection from infection during and after PrEP warrants further investigation.
C1 [Tsegaye, Theodros S.; Butler, Katherine; Luo, Wei; Radzio, Jessica; Srinivasan, Priya; Sharma, Sunita; Aubert, Rachael D.; Hanson, Debra L.; Dobard, Charles; Garcia-Lerma, Jose Gerardo; Heneine, Walid; McNicholl, Janet M.; Kersh, Ellen N.] Ctr Dis Control & Prevent, Div HIV AIDS Prevent, NCHHSTP, Branch Lab, Atlanta, GA 30333 USA.
C3 Centers for Disease Control & Prevention - USA
RP Kersh, EN (通讯作者)，Ctr Dis Control & Prevent, Div HIV AIDS Prevent, 1600 Clifton Rd NE,Mailstop A25, Atlanta, GA 30333 USA.
EM egk6@cdc.gov
FU NIAID NIH HHS [Y01 AI000681, Y01 AI000681-02, Y1-AI-0681-02] Funding Source: Medline; Intramural CDC HHS [CC999999] Funding Source: Medline
CR Amico KR, 2013, AIDS BEHAV, V17, P2143, DOI 10.1007/s10461-013-0429-9
   Baeten JM, 2012, NEW ENGL J MED, V367, P399, DOI 10.1056/NEJMoa1108524
   Baeten JM, 2013, JAIDS-J ACQ IMM DEF, V63, PS122, DOI 10.1097/QAI.0b013e3182986f69
   Betts MR, 2006, BLOOD, V107, P4781, DOI 10.1182/blood-2005-12-4818
   BORROW P, 1994, J VIROL, V68, P6103, DOI 10.1128/JVI.68.9.6103-6110.1994
   Brennan CA, 2012, J VIROL, V86, P10505, DOI 10.1128/JVI.00102-12
   Chakrabarti LA, 2010, CURR OPIN IMMUNOL, V22, P488, DOI 10.1016/j.coi.2010.06.006
   Choopanya K, 2013, LANCET, V381, P2083, DOI 10.1016/S0140-6736(13)61127-7
   Cong ME, 2013, J INFECT DIS, V208, P463, DOI 10.1093/infdis/jit189
   Cong ME, 2011, VIROLOGY, V412, P435, DOI 10.1016/j.virol.2011.01.038
   Cranage M, 2008, PLOS MED, V5, P1238, DOI 10.1371/journal.pmed.0050157
   Dobard C, 2011, ANTIVIR THER, V16, P0
   Donaldson MM, 2012, J IMMUNOL METHODS, V386, P10, DOI 10.1016/j.jim.2012.08.011
   Donnell D, 2013, JAIDS-J ACQ IMM DEF, V63, PS130, DOI 10.1097/QAI.0b013e3182986fac
   Erickson AL, 2008, CLIN VACCINE IMMUNOL, V15, P1745, DOI 10.1128/CVI.00247-08
   Farquhar C, 2011, J INFECT DIS, V204, P1806, DOI 10.1093/infdis/jir643
   FDA, 2012, FDA APPR 1 DRUG RED, V0, P0
   Grant RM, 2010, NEW ENGL J MED, V363, P2587, DOI 10.1056/NEJMoa1011205
   Gunawardana M, 2011, J MED MICROBIOL, V60, P828, DOI 10.1099/jmm.0.028225-0
   Haase AT, 2011, ANNU REV MED, V62, P127, DOI 10.1146/annurev-med-080709-124959
   Hansen SG, 2013, NATURE, V502, P100, DOI 10.1038/nature12519
   Hansen SG, 2011, NATURE, V473, P523, DOI 10.1038/nature10003
   Harouse JM, 1999, SCIENCE, V284, P816, DOI 10.1126/science.284.5415.816
   Hirbod T, 2007, J INTERN MED, V262, P44, DOI 10.1111/j.1365-2796.2007.01822.x
   Kersh EN, 2012, J INFECT DIS, V206, P770, DOI 10.1093/infdis/jis422
   Kersh EN, 2011, PLOS ONE, V6, P0, DOI 10.1371/journal.pone.0019295
   Kersh EN, 2009, AIDS RES HUM RETROV, V25, P905, DOI 10.1089/aid.2008.0287
   Kim CN, 2006, J MED PRIMATOL, V35, P210, DOI 10.1111/j.1600-0684.2006.00169.x
   Melchjorsen J, 2011, JAIDS-J ACQ IMM DEF, V57, P265, DOI 10.1097/QAI.0b013e3182185276
   Mendoza D, 2013, PLOS PATHOG, V9, P0, DOI 10.1371/journal.ppat.1003195
   Migueles SA, 2010, JAMA-J AM MED ASSOC, V304, P194, DOI 10.1001/jama.2010.925
   Mudd PA, 2012, NATURE, V491, P129, DOI 10.1038/nature11443
   Mureithi MW, 2012, JAIDS-J ACQ IMM DEF, V60, P124, DOI 10.1097/QAI.0b013e31824f53a9
   National Research Council, 2011, GUIDE FOR THE CARE AND USE OF LABORATORY ANIMALS, V8th, P0
   Parikh UM, 2009, J VIROL, V83, P10358, DOI 10.1128/JVI.01073-09
   Pereyra FP, 2010, SCIENCE, V330, P1551, DOI 10.1126/science.1195271
   Porichis F, 2011, CURR OPIN HIV AIDS, V6, P174, DOI 10.1097/COH.0b013e3283454058
   Radzio J, 2012, PLOS ONE, V7, P0, DOI 10.1371/journal.pone.0050632
   Sacha JB, 2007, J VIROL, V81, P11703, DOI 10.1128/JVI.00926-07
   Schmitz JE, 1999, SCIENCE, V283, P857, DOI 10.1126/science.283.5403.857
   Smith DK, 2011, MORBIDITY AND MORTALITY WEEKLY REPORT, V60, P65
   Smith DK, 2012, MORBIDITY AND MORTALITY WEEKLY REPORT, V61, P586
   Smith DK, 2013, MMWR-MORBID MORTAL W, V62, P463
   Srinivasan P, 2011, 29 ANN S NONH PRIM M, V0, P0
   Staprans SI, 2004, P NATL ACAD SCI USA, V101, P13026, DOI 10.1073/pnas.0404739101
   Subbarao S, 2006, J INFECT DIS, V194, P904, DOI 10.1086/507306
   Thigpen MC, 2012, NEW ENGL J MED, V367, P423, DOI 10.1056/NEJMoa1110711
   Thobakgale CF, 2011, AIDS RES HUM RETROV, V27, P1005, DOI 10.1089/aid.2010.0227
   Yu XG, 2005, CURR MED CHEM, V12, P741, DOI 10.2174/0929867053202205
NR 49
TC 7
Z9 9
U1 0
U2 1
PU LIPPINCOTT WILLIAMS & WILKINS
PI PHILADELPHIA
PA TWO COMMERCE SQ, 2001 MARKET ST, PHILADELPHIA, PA 19103 USA
SN 1525-4135
EI 1077-9450
J9 JAIDS-J ACQ IMM DEF
JI JAIDS
PD AUG 1
PY 2015
VL 69
IS 4
BP 385
EP 394
DI 10.1097/QAI.0000000000000642
PG 10
WC Immunology; Infectious Diseases
SC Immunology; Infectious Diseases
GA DC5HK
UT WOS:000369251900006
PM 25886925
DA 2024-01-16
ER

PT J
AU Grossmann, S
   Nowak, P
   Neogi, U
AF Grossmann, Sebastian
   Nowak, Piotr
   Neogi, Ujjwal
TI Subtype-independent near full-length HIV-1 genome sequencing and assembly to be used in large molecular epidemiological studies and clinical management
SO JOURNAL OF THE INTERNATIONAL AIDS SOCIETY
LA English
DT Article
DE HIV-1 NFLG sequencing; subtype independent; molecular epidemiology
ID reverse-transcriptase; genetic-characterization; virus; type-1; identification; protease; failure; susceptibility; amplification; strains
AB Introduction: HIV-1 near full-length genome (HIV-NFLG) sequencing from plasma is an attractive multidimensional tool to apply in large-scale population-based molecular epidemiological studies. It also enables genotypic resistance testing (GRT) for all drug target sites allowing effective intervention strategies for control and prevention in high-risk population groups. Thus, the main objective of this study was to develop a simplified subtype-independent, cost-and labour-efficient HIV-NFLG protocol that can be used in clinical management as well as in molecular epidemiological studies. Methods: Plasma samples (n = 30) were obtained from HIV-1B (n = 10), HIV-1C (n = 10), CRF01_AE (n = 5) and CRF01_AG (n = 5) infected individuals with minimum viral load >1120 copies/ml. The amplification was performed with two large amplicons of 5.5 kb and 3.7 kb, sequenced with 17 primers to obtain HIV-NFLG. GRT was validated against ViroSeq TM HIV-1 Genotyping System. Results: After excluding four plasma samples with low-quality RNA, a total of 26 samples were attempted. Among them, NFLG was obtained from 24 (92%) samples with the lowest viral load being 3000 copies/ml. High (> 99%) concordance was observed between HIV-NFLG and ViroSeq TM when determining the drug resistance mutations (DRMs). The N384I connection mutation was additionally detected by NFLG in two samples. Conclusions: Our high efficiency subtype-independent HIV-NFLG is a simple and promising approach to be used in large-scale molecular epidemiological studies. It will facilitate the understanding of the HIV-1 pandemic population dynamics and outline effective intervention strategies. Furthermore, it can potentially be applicable in clinical management of drug resistance by evaluating DRMs against all available antiretrovirals in a single assay.
C1 [Grossmann, Sebastian; Neogi, Ujjwal] Karolinska Inst, Dept Lab Med, Div Clin Microbiol, Stockholm, Sweden.
   [Grossmann, Sebastian] Heidelberg Univ, Inst Pharm & Mol Biotechnol, Heidelberg, Germany.
   [Nowak, Piotr] Karolinska Univ Hosp, Karolinska Inst, Dept Med Huddinge, SE-14185 Stockholm, Sweden.
C3 Karolinska Institutet; Ruprecht Karls University Heidelberg; Karolinska Institutet; Karolinska University Hospital
RP Neogi, U (通讯作者)，Karolinska Univ Hosp, F68, SE-14185 Stockholm, Sweden.
EM ujjwal.neogi@ki.se
FU Swedish Research Council; Karolinska Institutet Research Foundation [2014fobi41250]; Erasmus + Mobility for Traineeships
CR Bibollet-Ruche F, 1998, AIDS RES HUM RETROV, V14, P951, DOI 10.1089/aid.1998.14.951
   Brehm JH, 2012, CLIN INFECT DIS, V55, P737, DOI 10.1093/cid/cis501
   Brenner B, 2013, AIDS, V27, P1045, DOI 10.1097/QAD.0b013e32835cffd9
   Chaturbhuj DN, 2014, PLOS ONE, V9, P0, DOI 10.1371/journal.pone.0087441
   Cotton LA, 2014, PLOS GENET, V10, P0, DOI 10.1371/journal.pgen.1004295
   Dam E, 2009, PLOS PATHOG, V5, P0, DOI 10.1371/journal.ppat.1000345
   Fun A, 2012, RETROVIROLOGY, V9, P0, DOI 10.1186/1742-4690-9-63
   Gabadinho A, 2011, J STAT SOFTW, V40, P1
   Gall A, 2012, J CLIN MICROBIOL, V50, P3838, DOI 10.1128/JCM.01516-12
   Gibson RM, 2014, ANTIMICROB AGENTS CH, V58, P2167, DOI 10.1128/AAC.02710-13
   Gupta S, 2014, JAIDS-J ACQ IMM DEF, V65, P397, DOI 10.1097/QAI.0000000000000046
   Hemelaar J, 2011, AIDS, V25, P679, DOI 10.1097/QAD.0b013e328342ff93
   Henn MR, 2012, PLOS PATHOG, V8, P0, DOI 10.1371/journal.ppat.1002529
   Huang XQ, 1999, GENOME RES, V9, P868, DOI 10.1101/gr.9.9.868
   Kully C, 1999, J INFECT DIS, V179, P705, DOI 10.1086/314615
   Larkin MA, 2007, BIOINFORMATICS, V23, P2947, DOI 10.1093/bioinformatics/btm404
   Lole KS, 1999, J VIROL, V73, P152, DOI 10.1128/JVI.73.1.152-160.1999
   Nadai Y, 2008, PLOS ONE, V3, P0, DOI 10.1371/journal.pone.0001420
   Neogi U, 2014, AIDS, V28, P2319, DOI 10.1097/QAD.0000000000000419
   Neogi U, 2014, PLOS ONE, V9, P0, DOI 10.1371/journal.pone.0099390
   Neogi U, 2013, J INT AIDS SOC, V16, P0, DOI 10.7448/IAS.16.1.18472
   Neogi U, 2012, PLOS ONE, V7, P0, DOI 10.1371/journal.pone.0039819
   Ng OT, 2012, AIDS RES HUM RETROV, V28, P527, DOI 10.1089/aid.2011.0177
   Pandit A, 2008, J CLIN VIROL, V43, P401, DOI 10.1016/j.jcv.2008.08.021
   R Core Team, 2013, R: A LANGUAGE AND ENVIRONMENT FOR STATISTICAL COMPUTING, V0, P0
   RATNER L, 1985, NATURE, V313, P277, DOI 10.1038/313277a0
   Ritchie AJ, 2014, RETROVIROLOGY, V11, P0, DOI 10.1186/s12977-014-0069-9
   Riva C, 2008, AIDS RES HUM RETROV, V24, P1319, DOI 10.1089/aid.2008.0119
   Rousseau CM, 2006, J VIROL METHODS, V136, P118, DOI 10.1016/j.jviromet.2006.04.009
   SALMINEN MO, 1995, VIROLOGY, V213, P80, DOI 10.1006/viro.1995.1548
   Sanders-Buell E, 1995, HUMAN RETROVIRUSES A, V0, P15
   Sengupta S, 2005, ARCH VIROL, V150, P2117, DOI 10.1007/s00705-005-0562-5
   Smyth RP, 2014, J VIROL, V88, P2891, DOI 10.1128/JVI.03014-13
   Struck D, 2014, NUCLEIC ACIDS RES, V42, P0, DOI 10.1093/nar/gku739
   Tamura K, 2013, MOL BIOL EVOL, V30, P2725, DOI 10.1093/molbev/mst197
   Wilkinson E, 2015, AIDS RES HUM RETROV, V31, P412, DOI 10.1089/aid.2014.0230
   Yap SH, 2007, PLOS MED, V4, P1887, DOI 10.1371/journal.pmed.0040335
   Zhao JQ, 2010, AIDS RES HUM RETROV, V26, P1033, DOI 10.1089/aid.2009.0197
NR 38
TC 30
Z9 32
U1 0
U2 6
PU JOHN WILEY & SONS LTD
PI CHICHESTER
PA THE ATRIUM, SOUTHERN GATE, CHICHESTER PO19 8SQ, W SUSSEX, ENGLAND
SN 
EI 1758-2652
J9 J INT AIDS SOC
JI J. Int. AIDS Soc.
PD JUN 25
PY 2015
VL 18
IS 
BP 
EP 
DI 10.7448/IAS.18.1.20035
PG 8
WC Immunology; Infectious Diseases
SC Immunology; Infectious Diseases
GA CL5RC
UT WOS:000357016700001
PM 26115688
DA 2024-01-16
ER

PT J
AU Rhee, SY
   Blanco, JL
   Jordan, MR
   Taylor, J
   Lemey, P
   Varghese, V
   Hamers, RL
   Bertagnolio, S
   de Wit, TR
   Aghokeng, AF
   Albert, J
   Avi, R
   Avila-Rios, S
   Bessong, PO
   Brooks, JI
   Boucher, CAB
   Brumme, ZL
   Busch, MP
   Bussmann, H
   Chaix, ML
   Chin, BS
   D'Aquin, TT
   De Gascun, CF
   Derache, A
   Descamps, D
   Deshpande, AK
   Djoko, CF
   Eshleman, SH
   Fleury, H
   Frange, P
   Fujisaki, S
   Harrigan, PR
   Hattori, J
   Holguin, A
   Hunt, GM
   Ichimura, H
   Kaleebu, P
   Katzenstein, D
   Kiertiburanakul, S
   Kim, JH
   Kim, SS
   Li, YP
   Lutsar, I
   Morris, L
   Ndembi, N
   Peng, NGK
   Paranjape, RS
   Peeters, M
   Poljak, M
   Price, MA
   Ragonnet-Cronin, ML
   Reyes-Teran, G
   Rolland, M
   Sirivichayakul, S
   Smith, DM
   Soares, MA
   Soriano, VV
   Ssemwanga, D
   Stanojevic, M
   Stefani, MA
   Sugiura, W
   Sungkanuparph, S
   Tanuri, A
   Tee, KK
   Truong, HHM
   van de Vijver, DAMC
   Vidal, N
   Yang, CF
   Yang, RG
   Yebra, G
   Ioannidis, JPA
   Vandamme, AM
   Shafer, RW
AF Rhee, Soo-Yon
   Blanco, Jose Luis
   Jordan, Michael R.
   Taylor, Jonathan
   Lemey, Philippe
   Varghese, Vici
   Hamers, Raph L.
   Bertagnolio, Silvia
   de Wit, TobiasF. Rinke
   Aghokeng, Avelin F.
   Albert, Jan
   Avi, Radko
   Avila-Rios, Santiago
   Bessong, Pascal O.
   Brooks, James I.
   Boucher, Charles A. B.
   Brumme, Zabrina L.
   Busch, Michael P.
   Bussmann, Hermann
   Chaix, Marie-Laure
   Chin, Bum Sik
   D'Aquin, Toni T.
   De Gascun, Cillian F.
   Derache, Anne
   Descamps, Diane
   Deshpande, Alaka K.
   Djoko, Cyrille F.
   Eshleman, Susan H.
   Fleury, Herve
   Frange, Pierre
   Fujisaki, Seiichiro
   Harrigan, P. Richard
   Hattori, Junko
   Holguin, Africa
   Hunt, Gillian M.
   Ichimura, Hiroshi
   Kaleebu, Pontiano
   Katzenstein, David
   Kiertiburanakul, Sasisopin
   Kim, Jerome H.
   Kim, Sung Soon
   Li, Yanpeng
   Lutsar, Irja
   Morris, Lynn
   Ndembi, Nicaise
   Peng, Kee N. G.
   Paranjape, Ramesh S.
   Peeters, Martine
   Poljak, Mario
   Price, Matt A.
   Ragonnet-Cronin, Manon L.
   Reyes-Teran, Gustavo
   Rolland, Morgane
   Sirivichayakul, Sunee
   Smith, Davey M.
   Soares, Marcelo A.
   Soriano, Vincent V.
   Ssemwanga, Deogratius
   Stanojevic, Maja
   Stefani, Mariane A.
   Sugiura, Wataru
   Sungkanuparph, Somnuek
   Tanuri, Amilcar
   Tee, Kok Keng
   Truong, Hong-Ha M.
   van de Vijver, David A. M. C.
   Vidal, Nicole
   Yang, Chunfu
   Yang, Rongge
   Yebra, Gonzalo
   Ioannidis, John P. A.
   Vandamme, Anne-Mieke
   Shafer, Robert W.
TI Geographic and Temporal Trends in the Molecular Epidemiology and Genetic Mechanisms of Transmitted HIV-1 Drug Resistance: An Individual-Patient- and Sequence-Level Meta-Analysis
SO PLOS MEDICINE
LA English
DT Article
ID resource-limited settings; oligonucleotide ligation assay; treatment-naive individuals; sub-saharan africa; reverse-transcriptase; virological failure; antiretroviral treatment; treatment programs; meta-regression; south-africa
AB Background Regional and subtype-specific mutational patterns of HIV-1 transmitted drug resistance (TDR) are essential for informing first-line antiretroviral (ARV) therapy guidelines and designing diagnostic assays for use in regions where standard genotypic resistance testing is not affordable. We sought to understand the molecular epidemiology of TDR and to identify the HIV-1 drug-resistance mutations responsible for TDR in different regions and virus subtypes. Methods and Findings We reviewed all GenBank submissions of HIV-1 reverse transcriptase sequences with or without protease and identified 287 studies published between March 1, 2000, and December 31, 2013, with more than 25 recently or chronically infected ARV-naive individuals. These studies comprised 50,870 individuals from 111 countries. Each set of study sequences was analyzed for phylogenetic clustering and the presence of 93 surveillance drug-resistance mutations (SDRMs). The median overall TDR prevalence in sub-Saharan Africa (SSA), south/southeast Asia (SSEA), upper-income Asian countries, Latin America/Caribbean, Europe, and North America was 2.8%, 2.9%, 5.6%, 7.6%, 9.4%, and 11.5%, respectively. In SSA, there was a yearly 1.09-fold (95% CI: 1.05-1.14) increase in odds of TDR since national ARV scale-up attributable to an increase in non-nucleoside reverse transcriptase inhibitor (NNRTI) resistance. The odds of NNRTI-associated TDR also increased in Latin America/Caribbean (odds ratio [OR] = 1.16; 95% CI: 1.06-1.25), North America (OR = 1.19; 95% CI: 1.12-1.26), Europe (OR = 1.07; 95% CI: 1.01-1.13), and upper-income Asian countries (OR = 1.33; 95% CI: 1.12-1.55). In SSEA, there was no significant change in the odds of TDR since national ARV scale-up (OR = 0.97; 95% CI: 0.92-1.02). An analysis limited to sequences with mixtures at less than 0.5% of their nucleotide positions-a proxy for recent infection-yielded trends comparable to those obtained using the complete dataset. Four NNRTI SDRMs-K101E, K103N, Y181C, and G190A-accounted for > 80% of NNRTI-associated TDR in all regions and subtypes. Sixteen nucleoside reverse transcriptase inhibitor (NRTI) SDRMs accounted for > 69% of NRTI-associated TDR in all regions and subtypes. In SSA and SSEA, 89% of NNRTI SDRMs were associated with high-level resistance to nevirapine or efavirenz, whereas only 27% of NRTI SDRMs were associated with high-level resistance to zidovudine, lamivudine, tenofovir, or abacavir. Of 763 viruses with TDR in SSA and SSEA, 725 (95%) were genetically dissimilar; 38 (5%) formed 19 sequence pairs. Inherent limitations of this study are that some cohorts may not represent the broader regional population and that studies were heterogeneous with respect to duration of infection prior to sampling. Conclusions Most TDR strains in SSA and SSEA arose independently, suggesting that ARV regimens with a high genetic barrier to resistance combined with improved patient adherence may mitigate TDR increases by reducing the generation of new ARV-resistant strains. A small number of NNRTI-resistance mutations were responsible for most cases of high-level resistance, suggesting that inexpensive point-mutation assays to detect these mutations may be useful for pre-therapy screening in regions with high levels of TDR. In the context of a public health approach to ARV therapy, a reliable point-of-care genotypic resistance test could identify which patients should receive standard first-line therapy and which should receive a protease-inhibitor-containing regimen.
C1 [Rhee, Soo-Yon; Varghese, Vici; Katzenstein, David; Shafer, Robert W.] Stanford Univ, Dept Med, Stanford, CA 94305 USA.
   [Blanco, Jose Luis] Univ Barcelona, Hosp Clin Univ, Inst Invest Biomed August Pi & Sunyer, Barcelona, Spain.
   [Jordan, Michael R.] Tufts Univ, Sch Med, Boston, MA 02111 USA.
   [Taylor, Jonathan] Stanford Univ, Dept Stat, Stanford, CA 94305 USA.
   [Lemey, Philippe; Vandamme, Anne-Mieke] Univ Leuven, KU Leuven, Dept Microbiol & Immunol, Rega Inst Med Res Clin & Epidemiol Virol, Leuven, Belgium.
   [Hamers, Raph L.; de Wit, TobiasF. Rinke] Univ Amsterdam, Acad Med Ctr, Dept Global Hlth & Internal Med, NL-1105 AZ Amsterdam, Netherlands.
   [Hamers, Raph L.; de Wit, TobiasF. Rinke] Amsterdam Inst Global Hlth & Dev, Amsterdam, Netherlands.
   [Bertagnolio, Silvia] WHO, CH-1211 Geneva, Switzerland.
   [Aghokeng, Avelin F.] Virol Lab CREMER IMPM, Yaounde, Cameroon.
   [Albert, Jan] Karolinska Inst, Dept Microbiol Tumor & Cell Biol, Stockholm, Sweden.
   [Albert, Jan] Karolinska Univ Hosp, Dept Clin Microbiol, Stockholm, Sweden.
   [Avi, Radko; Lutsar, Irja] Univ Tartu, Dept Microbiol, EE-50090 Tartu, Estonia.
   [Avila-Rios, Santiago; Reyes-Teran, Gustavo] Ctr Res Infect Dis, Natl Inst Resp Dis, Mexico City, DF, Mexico.
   [Bessong, Pascal O.] Univ Venda, Dept Microbiol, HIV AIDS & Global Hlth Res Programme, Thohoyandou, South Africa.
   [Brooks, James I.] Publ Hlth Agcy Canada, Natl HIV & Retrovirol Labs, Ottawa, ON, Canada.
   [Boucher, Charles A. B.; van de Vijver, David A. M. C.] Erasmus Univ, Erasmus Med Ctr, Dept Virosci, Rotterdam, Netherlands.
   [Brumme, Zabrina L.; Harrigan, P. Richard] British Columbia Ctr Excellence HIV AIDS, Vancouver, BC, Canada.
   [Brumme, Zabrina L.] Simon Fraser Univ, Fac Hlth Sci, Burnaby, BC V5A 1S6, Canada.
   [Busch, Michael P.] Blood Syst Res Inst, San Francisco, CA USA.
   [Bussmann, Hermann] Botswana Harvard AIDS Inst Partnership, Gaborone, Botswana.
   [Chaix, Marie-Laure] Univ Paris Diderot, Hop St Louis, Lab Virol, INSERM,U941, Paris, France.
   [Chin, Bum Sik] Natl Med Ctr, Ctr Infect Dis, Seoul, South Korea.
   [D'Aquin, Toni T.] CIRBA Programme PACCI, Abidjan, Cote Ivoire.
   [De Gascun, Cillian F.] Univ Coll Dublin, UCD Natl Virus Reference Lab, Dublin 2, Ireland.
   [Derache, Anne] Hop La Pitie Salpetriere, Dept Virol, Paris, France.
   [Descamps, Diane] Univ Paris Diderot, Hop Bichat Claude Bernard, AP HP, INSERM,UMR 1137,Lab Virol, Paris, France.
   [Deshpande, Alaka K.] Grant Med Coll, Dept Med, Mumbai, Maharashtra, India.
   [Deshpande, Alaka K.] Sir Jamshedjee Jeejeebhoy Grp Hosp, Mumbai, Maharashtra, India.
   [Djoko, Cyrille F.] EMAT CRESAR, Intendance Round About, Global Viral Cameroon, Yaounde, Cameroon.
   [Eshleman, Susan H.] Johns Hopkins Univ, Sch Med, Dept Pathol, Baltimore, MD 21205 USA.
   [Fleury, Herve] Univ Bordeaux, Ctr Hosp Univ Bordeaux, CNRS, Lab Virol,UMR 5234, Bordeaux, France.
   [Frange, Pierre] Hop Necker Enfants Malad, Dept Microbiol, Paris, France.
   [Fujisaki, Seiichiro] Natl Inst Infect Dis, Influenza Virus Res Ctr, Tokyo, Japan.
   [Hattori, Junko; Sugiura, Wataru] Nagoya Med Ctr, Natl Hosp Org, Nagoya, Aichi, Japan.
   [Holguin, Africa; Yebra, Gonzalo] Hosp Univ Ramon y Cajal, Inst Ramon y Cajal Invest Sanitaria, Dept Microbiol, Madrid, Spain.
   [Hunt, Gillian M.; Morris, Lynn] Natl Inst Communicable Dis, Ctr HIV & STIs, Johannesburg, South Africa.
   [Ichimura, Hiroshi] Kanazawa Univ, Dept Viral Infect & Int Hlth, Grad Sch Med Sci, Kanazawa, Ishikawa, Japan.
   [Kaleebu, Pontiano; Ssemwanga, Deogratius] MRC UVRI Uganda Res Unit AIDS, Entebbe, Uganda.
   [Kiertiburanakul, Sasisopin; Sungkanuparph, Somnuek] Mahidol Univ, Ramathibodi Hosp, Fac Med, Bangkok 10400, Thailand.
   [Kim, Jerome H.; Rolland, Morgane] Walter Reed Army Inst Res, US Mil HIV Res Program, Silver Spring, MD USA.
   [Kim, Sung Soon] Korea Natl Inst Hlth, Div Aids, Osong, Chungcheongbuk, South Korea.
   [Li, Yanpeng; Yang, Rongge] Chinese Acad Sci, Wuhan Inst Virol, State Key Lab Virol, Wuhan, Peoples R China.
   [Ndembi, Nicaise] Inst Human Virol, Abuja, Nigeria.
   [Peng, Kee N. G.; Tee, Kok Keng] Univ Malaya, Fac Med, Dept Med, Kuala Lumpur, Malaysia.
   [Paranjape, Ramesh S.] Indian Council Med Res, Natl AIDS Res Inst, Pune, Maharashtra, India.
   [Peeters, Martine] INSERM, U1175, UMR 233, Inst Rech Dev, F-34394 Montpellier, France.
   [Peeters, Martine] Univ Montpellier, F-34394 Montpellier, France.
   [Peeters, Martine] Computat Biol Inst, Montpellier, France.
   [Poljak, Mario] Univ Ljubljana, Fac Med, Inst Microbiol, Ljubljana, Slovenia.
   [Price, Matt A.] Int AIDS Vaccine Initiat, Dept Med Affairs, New York, NY USA.
   [Price, Matt A.] Univ Calif San Francisco, Sch Med, Dept Epidemiol & Biostat, San Francisco, CA USA.
   [Ragonnet-Cronin, Manon L.] Univ Edinburgh, Edinburgh, Midlothian, Scotland.
   [Sirivichayakul, Sunee] Chulalongkorn Univ, Fac Med, Bangkok 10330, Thailand.
   [Smith, Davey M.] Univ Calif San Diego, La Jolla, CA 92093 USA.
   [Soares, Marcelo A.; Tanuri, Amilcar] Univ Fed Rio de Janeiro, Rio De Janeiro, Brazil.
   [Soriano, Vincent V.] Hosp Carlos III, Dept Infect Dis, Madrid, Spain.
   [Stanojevic, Maja] Univ Belgrade, Inst Microbiol & Immunol, Fac Med, Belgrade, Serbia.
   [Stefani, Mariane A.] Univ Fed Goias, Goiania, Go, Brazil.
   [Truong, Hong-Ha M.] Univ Calif San Francisco, Dept Med, San Francisco, CA USA.
   [Vidal, Nicole] Univ Montpellier I, Inst Rech Dev, Montpellier, France.
   [Yang, Chunfu] Ctr Dis Control & Prevent, Int Lab Branch, Div Global HIV AIDS, Ctr Global Hlth, Atlanta, GA USA.
   [Ioannidis, John P. A.] Stanford Univ, Dept Med, Stanford Prevent Res Ctr, Stanford, CA 94305 USA.
   [Ioannidis, John P. A.] Stanford Univ, Meta Res Innovat Ctr Stanford, Stanford, CA 94305 USA.
   [Vandamme, Anne-Mieke] Univ Nova Lisboa, Global Hlth & Trop Med, Unidade Microbiol, Inst Higiene Med & Trop, P-1200 Lisbon, Portugal.
C3 Stanford University; University of Barcelona; Hospital Clinic de Barcelona; IDIBAPS; Tufts University; Stanford University; KU Leuven; University of Amsterdam; Academic Medical Center Amsterdam; World Health Organization; Karolinska Institutet; Karolinska Institutet; Karolinska University Hospital; University of Tartu; University of Venda; Public Health Agency of Canada; Erasmus University Rotterdam; Erasmus MC; B.C. Centre for Excellence in HIV/AIDS; Simon Fraser University; Vitalant; Vitalant Research Institute; Botswana-Harvard AIDS Institute Partnership; Universite Paris Cite; Institut National de la Sante et de la Recherche Medicale (Inserm); Assistance Publique Hopitaux Paris (APHP); Hopital Universitaire Saint-Louis - APHP; National Medical Center - Korea; Korea Disease Control & Prevention Agency (KDCA); Korea National Institute of Health (KNIH); Korea CDC Center for Infectious Disease; University College Dublin; Assistance Publique Hopitaux Paris (APHP); Hopital Universitaire Pitie-Salpetriere - APHP; Sorbonne Universite; Assistance Publique Hopitaux Paris (APHP); Universite Paris Cite; Hopital Universitaire Hotel-Dieu - APHP; Institut National de la Sante et de la Recherche Medicale (Inserm); Hopital Universitaire Bichat-Claude Bernard - APHP; Hopital Universitaire Paul-Brousse - APHP; Johns Hopkins University; Universite de Bordeaux; CHU Bordeaux; Centre National de la Recherche Scientifique (CNRS); CNRS - National Institute for Biology (INSB); Assistance Publique Hopitaux Paris (APHP); Universite Paris Cite; Hopital Universitaire Necker-Enfants Malades - APHP; National Institute of Infectious Diseases (NIID); Nagoya Medical Center; Hospital Universitario Ramon y Cajal; National Institute for Communicable Diseases (NICD); Kanazawa University; Mahidol University; United States Department of Defense; United States Army; Walter Reed Army Institute of Research (WRAIR); Korea Disease Control & Prevention Agency (KDCA); Korea National Institute of Health (KNIH); Korea CDC Center for Immunology & Pathology; Chinese Academy of Sciences; Wuhan Institute of Virology, CAS; Universiti Malaya; Indian Council of Medical Research (ICMR); ICMR - National AIDS Research Institute (NARI); Institut de Recherche pour le Developpement (IRD); Universite de Montpellier; Institut National de la Sante et de la Recherche Medicale (Inserm); Universite de Montpellier; University of Ljubljana; International AIDS Vaccine Initiative; University of California System; University of California San Francisco; University of Edinburgh; Chulalongkorn University; University of California System; University of California San Diego; Universidade Federal do Rio de Janeiro; Hospital Carlos III; University of Belgrade; Universidade Federal de Goias; University of California System; University of California San Francisco; Universite de Montpellier; Institut de Recherche pour le Developpement (IRD); Centers for Disease Control & Prevention - USA; Stanford University; Stanford University; Universidade Nova de Lisboa; Institute of Hygiene & Tropical Medicine - UNL
RP Rhee, SY (通讯作者)，Stanford Univ, Dept Med, Stanford, CA 94305 USA.
EM syrhee@stanford.edu
FU NIH [R01 AI068581]; Bill & Melinda Gates Foundation grant; CFAR [1P30A142853]; Grants-in-Aid for Scientific Research [23406013] Funding Source: KAKEN; Medical Research Council [MC_U950097144] Funding Source: researchfish; MRC [MC_U950097144] Funding Source: UKRI
CR Aghokeng AF, 2014, CLIN INFECT DIS, V58, P99, DOI 10.1093/cid/cit627
   Andersson E, 2013, INFECT GENET EVOL, V18, P125, DOI 10.1016/j.meegid.2013.03.050
   [Anonymous], 2013, GLOB REP UNAIDS REP, V0, P0
   Antoniadou ZA, 2014, AIDS RES HUM RETROV, V30, P225, DOI 10.1089/aid.2013.0166
   Barnhart M, 2015, GLOB HLTH SCI PRACT, V0, P0
   Barth RE, 2010, LANCET INFECT DIS, V10, P155, DOI 10.1016/S1473-3099(09)70328-7
   Bennett DE, 2008, ANTIVIR THER, V13, P25
   Bennett DE, 2009, PLOS ONE, V4, P0, DOI 10.1371/journal.pone.0004724
   Bor J, 2013, SCIENCE, V339, P961, DOI 10.1126/science.1230413
   Borroto-Esoda K, 2007, AIDS RES HUM RETROV, V23, P988, DOI 10.1089/aid.2006.0310
   Cambiano V, 2014, AIDS, V28, PS15, DOI 10.1097/QAD.0000000000000082
   Castro H, 2013, J INFECT DIS, V208, P1459, DOI 10.1093/infdis/jit345
   Chi BH, 2013, CURR OPIN HIV AIDS, V8, P498, DOI 10.1097/COH.0b013e3283637f7a
   Chung MH, 2014, JAIDS-J ACQ IMM DEF, V67, P246, DOI 10.1097/QAI.0000000000000312
   Drummond AJ, 2007, BMC EVOL BIOL, V7, P0, DOI 10.1186/1471-2148-7-214
   Eaton JW, 2012, PLOS MED, V9, P0, DOI 10.1371/journal.pmed.1001245
   Ellis GM, 2013, J VIROL METHODS, V192, P39, DOI 10.1016/j.jviromet.2011.11.030
   Frentz D, 2012, AIDS REV, V14, P17
   García-Lerma JG, 2001, P NATL ACAD SCI USA, V98, P13907, DOI 10.1073/pnas.241300698
   Gifford RJ, 2009, BIOINFORMATICS, V25, P1197, DOI 10.1093/bioinformatics/btp134
   Gupta RK, 2012, LANCET, V380, P1250, DOI 10.1016/S0140-6736(12)61038-1
   Hamers RL, 2012, LANCET INFECT DIS, V12, P307, DOI 10.1016/S1473-3099(11)70255-9
   HIV/AIDS Programme World Health Organization, 2012, WHO HIV DRUG RES REP, V0, P0
   HIV/AIDS Programme World Health Organization, 2014, SURV HIV DRUG RES AD, V0, P0
   Holmes CB, 2010, JAMA-J AM MED ASSOC, V304, P313, DOI 10.1001/jama.2010.993
   Hué S, 2009, J VIROL, V83, P2645, DOI 10.1128/JVI.01556-08
   Jain V, 2011, J INFECT DIS, V203, P1174, DOI 10.1093/infdis/jiq167
   Kouyos RD, 2011, CLIN INFECT DIS, V52, P532, DOI 10.1093/cid/ciq164
   Kuritzkes DR, 2008, J INFECT DIS, V197, P867, DOI 10.1086/528802
   Lambert PC, 2002, J CLIN EPIDEMIOL, V55, P86, DOI 10.1016/S0895-4356(01)00414-0
   Lee GQ, 2014, AIDS RES HUM RETROV, V30, P896, DOI 10.1089/aid.2014.0043
   Li JZ, 2012, AIDS, V26, P185, DOI 10.1097/QAD.0b013e32834e9d7d
   Lindström A, 2006, ANTIVIR THER, V11, P1031
   McMahon JH, 2013, B WORLD HEALTH ORGAN, V91, P377, DOI 10.2471/BLT.12.112946
   Mollan K, 2012, J INFECT DIS, V206, P1920, DOI 10.1093/infdis/jis613
   Paradis E, 2004, BIOINFORMATICS, V20, P289, DOI 10.1093/bioinformatics/btg412
   Phillips AN, 2014, LANCET HIV, V1, P0
   Pineda-Peña AC, 2013, INFECT GENET EVOL, V19, P337, DOI 10.1016/j.meegid.2013.04.032
   Ragonnet-Cronin M, 2012, J INFECT DIS, V206, P756, DOI 10.1093/infdis/jis411
   Rhee SY, 2003, NUCLEIC ACIDS RES, V31, P298, DOI 10.1093/nar/gkg100
   Sluis-Cremer N, 2014, ANTIVIR RES, V107, P31, DOI 10.1016/j.antiviral.2014.04.001
   Stadeli KM, 2013, ANTIVIR THER, V18, P115, DOI 10.3851/IMP2437
   Tang MW, 2012, INTERVIROLOGY, V55, P98, DOI 10.1159/000331998
   Tanser F, 2013, SCIENCE, V339, P966, DOI 10.1126/science.1228160
   Wittkop L, 2011, LANCET INFECT DIS, V11, P363, DOI 10.1016/S1473-3099(11)70032-9
   Yerly S, 1998, J VIROL, V72, P3520, DOI 10.1128/JVI.72.5.3520-3523.1998
   Zhang GQ, 2013, J CLIN MICROBIOL, V51, P3666, DOI 10.1128/JCM.01669-13
NR 49
TC 181
Z9 194
U1 0
U2 69
PU PUBLIC LIBRARY SCIENCE
PI SAN FRANCISCO
PA 1160 BATTERY STREET, STE 100, SAN FRANCISCO, CA 94111 USA
SN 1549-1676
EI 
J9 PLOS MED
JI PLos Med.
PD APR 15
PY 2015
VL 12
IS 4
BP 
EP 
DI 10.1371/journal.pmed.1001810
PG 29
WC Medicine, General & Internal
SC General & Internal Medicine
GA CI5UQ
UT WOS:000354825700001
PM 25849352
DA 2024-01-16
ER

PT J
AU Mohri, H
   Prada, N
   Markowitz, M
AF Mohri, Hiroshi
   Prada, Nicole
   Markowitz, Martin
TI Viral Envelope Is a Major Determinant of Enhanced Fitness of a Multidrug-Resistant HIV-1 Variant
SO JAIDS-JOURNAL OF ACQUIRED IMMUNE DEFICIENCY SYNDROMES
LA English
DT Article
DE determinant of enhanced fitness; multidrug-resistant HIV-1; envelope-mediated fitness compensation; molecular clone; envelope-chimeric virus; growth competition assay
ID human-immunodeficiency-virus; compensatory mutations; replicative fitness; drug-resistance; type-1 variants; protease; glycoproteins; transmission; zidovudine; efficiency
AB Multidrug-resistant (MDR) HIV-1 viruses are thought to be less pathogenic than wild-type viruses because of the fitness costs of drug-resistance mutations. However, we identified an individual infected with MDR virus associated with rapid disease progression referred to as MDR-1. To study the contribution of virologic factors to rapid disease progression, we constructed molecular clones that demonstrated high replication fitness and cytopathicity. To dissect determinants of enhanced fitness of a cytopathic clone, pMDR-1c, we divided its genome into 2 parts: the envelope (gp160) and the remaining backbone genome, and constructed mutual chimeric viruses with a reference, wildtype virus clone, pNL4-3. The growth competition assay indicated that pMDR-1c has high fitness (1.62), although its envelope confers remarkably enhanced fitness (2.29) and its backbone confers reduced fitness (0.56) as compared with pNL4-3. We also performed a similar study with a less cytopathic pMDR-5a, a molecular clone derived from another subject MDR-5, infected with MDR HIV-1, and associated with slower clinical progression. The results indicated that pMDR-5a has reduced fitness (0.82), although its envelope confers enhanced fitness (1.64) and its backbone confers reduced fitness (0.49), a fitness pattern compatible with envelope-mediated fitness compensation. These results suggest that the viral envelope may be a major determinant of the enhanced fitness of the MDR HIV-1 variant isolated from a patient with rapid disease progression. Furthermore, we speculate that compensation conferred by envelope may be a mechanism by which MDR HIV-1 maintains overall fitness despite the presence of changes in pol, which reduce replication capacity.
C1 [Mohri, Hiroshi; Prada, Nicole; Markowitz, Martin] Rockefeller Univ, Aaron Diamond AIDS Res Ctr, New York, NY 10021 USA.
C3 Rockefeller University
RP Markowitz, M (通讯作者)，Aaron Diamond AIDS Res Ctr, 448 First Ave,7th Floor, New York, NY 10016 USA.
EM mmarkowitz@adarc.org
FU NIH grants of The Transmission and Fitness of Drug Resistant HIV-1 [5 R01 AI047033-10]; Acute Infection and Early Disease Research Program (AEIDRP)
CR ADACHI A, 1986, J VIROL, V59, P284, DOI 10.1128/JVI.59.2.284-291.1986
   Back NKT, 1996, EMBO J, V15, P4040, DOI 10.1002/j.1460-2075.1996.tb00777.x
   Brown AJL, 2003, J INFECT DIS, V187, P683, DOI 10.1086/367989
   Camerini D, 2000, J VIROL, V74, P3196, DOI 10.1128/JVI.74.7.3196-3204.2000
   Cong ME, 2007, J VIROL, V81, P3037, DOI 10.1128/JVI.02712-06
   Côté HCF, 2001, J VIROL, V75, P589, DOI 10.1128/JVI.75.2.589-594.2001
   Croteau G, 1997, J VIROL, V71, P1089, DOI 10.1128/JVI.71.2.1089-1096.1997
   Das AT, 1998, VIROLOGY, V244, P552, DOI 10.1006/viro.1998.9124
   Dykes C, 2007, CLIN MICROBIOL REV, V20, P550, DOI 10.1128/CMR.00017-07
   FOUCHIER RAM, 1992, J VIROL, V66, P3183, DOI 10.1128/JVI.66.5.3183-3187.1992
   Harrigan PR, 1998, J VIROL, V72, P3773, DOI 10.1128/JVI.72.5.3773-3778.1998
   HUNTER E, 1997, LOS ALAMOS, V1997, P55
   Karlsson GB, 1998, J EXP MED, V188, P1159, DOI 10.1084/jem.188.6.1159
   Karn J, 2012, CSH PERSPECT MED, V2, P0, DOI 10.1101/cshperspect.a006916
   Liu TF, 2006, CLIN INFECT DIS, V42, P1608, DOI 10.1086/503914
   Markowitz M, 2005, LANCET, V365, P1031, DOI 10.1016/S0140-6736(05)74227-6
   Marozsan AJ, 2005, J VIROL, V79, P7121, DOI 10.1128/JVI.79.11.7121-7134.2005
   Martinez-Picado J, 1999, J VIROL, V73, P3744, DOI 10.1128/JVI.73.5.3744-3752.1999
   Mohri H, 2008, JAIDS-J ACQ IMM DEF, V48, P511, DOI 10.1097/QAI.0b013e31817ecb31
   Nijhuis M, 1999, AIDS, V13, P2349, DOI 10.1097/00002030-199912030-00006
   Parry CM, 2011, ANTIMICROB AGENTS CH, V55, P1106, DOI 10.1128/AAC.01228-10
   Platt EJ, 1998, J VIROL, V72, P2855, DOI 10.1128/JVI.72.4.2855-2864.1998
   Quinn TC, 2000, NEW ENGL J MED, V342, P921, DOI 10.1056/NEJM200003303421303
   Quiñones-Mateu ME, 2000, J VIROL, V74, P9222, DOI 10.1128/JVI.74.19.9222-9233.2000
   Quinones-Mateu ME, 2001, HIV SEQUENCE COMPEND, V0, P134
   Repits J, 2008, VIROLOGY, V379, P125, DOI 10.1016/j.virol.2008.06.014
   Salazar-Gonzalez JF, 2011, J VIROL, V85, P2751, DOI 10.1128/JVI.02316-10
   SIEPEL AC, 1995, AIDS RES HUM RETROV, V11, P1413, DOI 10.1089/aid.1995.11.1413
   Simon V, 2003, J VIROL, V77, P7736, DOI 10.1128/JVI.77.14.7736-7745.2003
   Sivaraman V, 2009, J VIROL, V83, P11715, DOI 10.1128/JVI.00649-09
   Sundquist WI, 2012, CSH PERSPECT MED, V2, P0, DOI 10.1101/cshperspect.a006924
   Tamura K, 2011, MOL BIOL EVOL, V28, P2731, DOI 10.1093/molbev/msr121
   Verheyen J, 2006, ANTIVIR THER, V11, P879
   Wilen CB, 2012, CSH PERSPECT MED, V2, P0, DOI 10.1101/cshperspect.a006866
   Wu HL, 2006, J VIROL, V80, P2380, DOI 10.1128/JVI.80.5.2380-2389.2006
   Wyatt R, 1998, SCIENCE, V280, P1884, DOI 10.1126/science.280.5371.1884
   Yap SH, 2007, PLOS MED, V4, P1887, DOI 10.1371/journal.pmed.0040335
   Zhang M, 2004, GLYCOBIOLOGY, V14, P1229, DOI 10.1093/glycob/cwh106
   Zhang YM, 1997, J VIROL, V71, P6662, DOI 10.1128/JVI.71.9.6662-6670.1997
NR 39
TC 1
Z9 2
U1 0
U2 5
PU LIPPINCOTT WILLIAMS & WILKINS
PI PHILADELPHIA
PA TWO COMMERCE SQ, 2001 MARKET ST, PHILADELPHIA, PA 19103 USA
SN 1525-4135
EI 1077-9450
J9 JAIDS-J ACQ IMM DEF
JI JAIDS
PD APR 15
PY 2015
VL 68
IS 5
BP 487
EP 494
DI 
PG 8
WC Immunology; Infectious Diseases
SC Immunology; Infectious Diseases
GA CE1RL
UT WOS:000351589500006
PM 25622054
DA 2024-01-16
ER

PT J
AU Moreno-Gamez, S
   Hill, AL
   Rosenbloom, DIS
   Petrov, DA
   Nowak, MA
   Pennings, PS
AF Moreno-Gamez, Stefany
   Hill, Alison L.
   Rosenbloom, Daniel I. S.
   Petrov, Dmitri A.
   Nowak, Martin A.
   Pennings, Pleuni S.
TI Imperfect drug penetration leads to spatial monotherapy and rapid evolution of multidrug resistance
SO PROCEEDINGS OF THE NATIONAL ACADEMY OF SCIENCES OF THE UNITED STATES OF AMERICA
LA English
DT Article
DE drug resistance; combination therapy; drug sanctuaries; spatial structure; pathogen evolution
ID hepatitis-b-virus; staphylococcus-aureus; antibiotic-resistance; antiretroviral drugs; cerebrospinal-fluid; sanctuary sites; pre-existence; hiv-1; recombination; tuberculosis
AB Infections with rapidly evolving pathogens are often treated using combinations of drugs with different mechanisms of action. One of the major goal of combination therapy is to reduce the risk of drug resistance emerging during a patient's treatment. Although this strategy generally has significant benefits over monotherapy, it may also select for multidrug-resistant strains, particularly during long-term treatment for chronic infections. Infections with these strains present an important clinical and public health problem. Complicating this issue, for many antimicrobial treatment regimes, individual drugs have imperfect penetration throughout the body, so there may be regions where only one drug reaches an effective concentration. Here we propose that mismatched drug coverage can greatly speed up the evolution of multidrug resistance by allowing mutations to accumulate in a stepwise fashion. We develop a mathematical model of within-host pathogen evolution under spatially heterogeneous drug coverage and demonstrate that even very small single-drug compartments lead to dramatically higher resistance risk. We find that it is often better to use drug combinations with matched penetration profiles, although there may be a trade-off between preventing eventual treatment failure due to resistance in this way and temporarily reducing pathogen levels systemically. Our results show that drugs with the most extensive distribution are likely to be the most vulnerable to resistance. We conclude that optimal combination treatments should be designed to prevent this spatial effective monotherapy. These results are widely applicable to diverse microbial infections including viruses, bacteria, and parasites.
C1 [Moreno-Gamez, Stefany; Hill, Alison L.; Rosenbloom, Daniel I. S.; Nowak, Martin A.] Harvard Univ, Dept Organism & Evolutionary Biol, Dept Math, Program Evolutionary Dynam, Cambridge, MA 02138 USA.
   [Moreno-Gamez, Stefany] Univ Groningen, Groningen Inst Evolutionary Life Sci, Theoret Biol Grp, NL-9747 AG Groningen, Netherlands.
   [Rosenbloom, Daniel I. S.] Columbia Univ, Med Ctr, Dep Biomed Informat, New York, NY 10032 USA.
   [Petrov, Dmitri A.; Pennings, Pleuni S.] Stanford Univ, Dept Biol, Stanford, CA 94305 USA.
   [Pennings, Pleuni S.] San Francisco State Univ, Dept Biol, San Francisco, CA 94132 USA.
   [Pennings, Pleuni S.] Harvard Univ, Dept Organism & Evolutionary Biol, Cambridge, MA 02138 USA.
C3 Harvard University; University of Groningen; Columbia University; Stanford University; California State University System; San Francisco State University; Harvard University
RP Pennings, PS (通讯作者)，Stanford Univ, Dept Biol, Stanford, CA 94305 USA.
EM pennings@sfsu.edu
FU Erasmus Mundus Masters Programme in Evolutionary Biology; European Research Council (Starting Grant) [30955]; Bill and Melinda Gates Foundation Grand Challenges Explorations Grant [OPP1044503]; National Institutes of Health (NIH) Grant [DP5OD019851]; NIH [RO1GM100366, RO1GM097415]; John Templeton Foundation; Human Frontiers Science Program [LT000591/2010-L]; Bill and Melinda Gates Foundation [OPP1044503] Funding Source: Bill and Melinda Gates Foundation
CR Alexander HK, 2012, EPIDEMICS-NETH, V4, P187, DOI 10.1016/j.epidem.2012.10.001
   Althaus CL, 2005, J VIROL, V79, P13572, DOI 10.1128/JVI.79.21.13572-13578.2005
   Ankomah P, 2013, PLOS PATHOG, V9, P0, DOI 10.1371/journal.ppat.1003300
   Ankomah P, 2012, PLOS PATHOG, V8, P0, DOI 10.1371/journal.ppat.1002487
   [Anonymous], 2009, OXFORD SERIES ECOLOG, V0, P0
   Antinori A, 2005, CLIN INFECT DIS, V41, P1787, DOI 10.1086/498310
   Bacheler LT, 2000, ANTIMICROB AGENTS CH, V44, P2475, DOI 10.1128/AAC.44.9.2475-2484.2000
   Bangsberg David R, 2007, CURR HIV/AIDS REP, V4, P65, DOI 10.1007/s11904-007-0010-0
   Bliss CI, 1939, ANN APPL BIOL, V26, P585, DOI 10.1111/j.1744-7348.1939.tb06990.x
   Bonhoeffer S, 1997, P ROY SOC B-BIOL SCI, V264, P631
   Bonhoeffer S, 2004, SCIENCE, V306, P1547, DOI 10.1126/science.1101786
   Bozic I, 2013, ELIFE, V2, P0, DOI 10.7554/eLife.00747
   Bretscher MT, 2004, BIOESSAYS, V26, P180, DOI 10.1002/bies.10386
   Carvajal-Rodríguez A, 2007, INFECT GENET EVOL, V7, P476, DOI 10.1016/j.meegid.2007.02.001
   Chait R, 2007, NATURE, V446, P668, DOI 10.1038/nature05685
   Chernish RN, 2003, CURR OPIN PULM MED, V9, P509, DOI 10.1097/00063198-200311000-00011
   Cozzi-Lepri A, 2010, CLIN INFECT DIS, V50, P1275, DOI 10.1086/651684
   Dartois V, 2014, NAT REV MICROBIOL, V12, P159, DOI 10.1038/nrmicro3200
   Deresinski S, 2009, CLIN INFECT DIS, V49, P1072, DOI 10.1086/605572
   Edén A, 2010, J INFECT DIS, V202, P1819, DOI 10.1086/657342
   Else LJ, 2011, ANTIVIR THER, V16, P1149, DOI 10.3851/IMP1919
   Fletcher CV, 2014, P NATL ACAD SCI USA, V111, P2307, DOI 10.1073/pnas.1318249111
   Fu F, 2015, PLOS COMPUT BIOL, V11, P0, DOI 10.1371/journal.pcbi.1004142
   GRECO WR, 1995, PHARMACOL REV, V47, P331
   Greulich P, 2012, PHYS REV LETT, V109, P0, DOI 10.1103/PhysRevLett.109.088101
   Gulick RM, 1998, JAMA-J AM MED ASSOC, V280, P35, DOI 10.1001/jama.280.1.35
   Gupta RK, 2012, LANCET, V380, P1250, DOI 10.1016/S0140-6736(12)61038-1
   Harrigan PR, 2005, J INFECT DIS, V191, P339, DOI 10.1086/427192
   Hastings IM, 2002, PHILOS T ROY SOC B, V357, P505, DOI 10.1098/rstb.2001.1036
   Hedrick TL, 2008, SURG INFECT, V9, P139, DOI 10.1089/sur.2006.102
   Hermsen R, 2012, P NATL ACAD SCI USA, V109, P10775, DOI 10.1073/pnas.1117716109
   Holohan C, 2013, NAT REV CANCER, V13, P714, DOI 10.1038/nrc3599
   Iwasa Y, 2004, GENETICS, V166, P1571, DOI 10.1534/genetics.166.3.1571
   Jilek BL, 2012, NAT MED, V18, P446, DOI 10.1038/nm.2649
   Joukhadar C, 2001, CRIT CARE MED, V29, P385, DOI 10.1097/00003246-200102000-00030
   Jung YJ, 2010, CRIT CARE MED, V38, P175, DOI 10.1097/CCM.0b013e3181b9ecea
   Kearney BP, 1999, NEUROL CLIN, V17, P883, DOI 10.1016/S0733-8619(05)70171-7
   Kepler TB, 1998, P NATL ACAD SCI USA, V95, P11514, DOI 10.1073/pnas.95.20.11514
   Kouyos RD, 2014, P ROY SOC B-BIOL SCI, V281, P0, DOI 10.1098/rspb.2014.0566
   Lipsitch M, 1998, INT J TUBERC LUNG D, V2, P187
   Michel JB, 2008, P NATL ACAD SCI USA, V105, P14918, DOI 10.1073/pnas.0800944105
   Minchinton AI, 2006, NAT REV CANCER, V6, P583, DOI 10.1038/nrc1893
   Mitchison DA, 1998, INT J TUBERC LUNG D, V2, P10
   Müller M, 2004, ANTIMICROB AGENTS CH, V48, P1441, DOI 10.1128/AAC.48.5.1441-1453.2004
   Mwangi MM, 2007, P NATL ACAD SCI USA, V104, P9451, DOI 10.1073/pnas.0609839104
   Nijhuis M, 1997, J INFECT DIS, V176, P398, DOI 10.1086/514056
   Nowak M, 2000, VIRUS DYNAMICS MATH, V0, P0, DOI DOI 10.1038/87836
   Ocampo PS, 2014, ANTIMICROB AGENTS CH, V58, P4573, DOI 10.1128/AAC.02463-14
   Orr HA, 2008, AM NAT, V172, P160, DOI 10.1086/589460
   Pawlotsky JM, 2011, HEPATOLOGY, V53, P1742, DOI 10.1002/hep.24262
   Pennings PS, 2014, PLOS GENET, V10, P0, DOI 10.1371/journal.pgen.1004000
   Pennings PS, 2012, PLOS COMPUT BIOL, V8, P0, DOI 10.1371/journal.pcbi.1002527
   Read AF, 2011, P NATL ACAD SCI USA, V108, P10871, DOI 10.1073/pnas.1100299108
   Ribeiro RM, 1998, AIDS, V12, P461, DOI 10.1097/00002030-199805000-00006
   Rosenbloom DIS, 2012, NAT MED, V18, P1378, DOI 10.1038/nm.2892
   Sanjuán R, 2004, P NATL ACAD SCI USA, V101, P15376, DOI 10.1073/pnas.0404125101
   Sarathy J, 2013, ANTIMICROB AGENTS CH, V57, P1648, DOI 10.1128/AAC.02202-12
   SIMON GL, 1983, REV INFECT DIS, V5, PS507, DOI 10.1093/clinids/5.Supplement_3.S507
   Singh R, 2010, J ANTIMICROB CHEMOTH, V65, P1955, DOI 10.1093/jac/dkq257
   Solas C, 2003, ANTIMICROB AGENTS CH, V47, P238, DOI 10.1128/AAC.47.1.238-243.2003
   Srivastava S, 2011, J INFECT DIS, V204, P1951, DOI 10.1093/infdis/jir658
   Tana Michele M, 2013, CLIN LIVER DIS (HOBOKEN), V2, P24, DOI 10.1002/cld.162
   Toprak E, 2012, NAT GENET, V44, P101, DOI 10.1038/ng.1034
   Uecker H, 2014, AM NAT, V183, PE17, DOI 10.1086/673914
   van Lelyveld SFL, 2010, CLIN INFECT DIS, V50, P387, DOI 10.1086/649874
   van Loon HJ, 2005, AM J RESP CRIT CARE, V171, P480, DOI 10.1164/rccm.200401-070OC
   Varatharajan L, 2009, ANTIVIR RES, V82, PA99, DOI 10.1016/j.antiviral.2008.12.013
   Weissman DB, 2009, THEOR POPUL BIOL, V75, P286, DOI 10.1016/j.tpb.2009.02.006
   Wright S, 1943, GENETICS, V28, P114
   Yim HJ, 2006, HEPATOLOGY, V44, P703, DOI 10.1002/hep.21290
   Zhang QC, 2011, SCIENCE, V333, P1764, DOI 10.1126/science.1208747
   Zoulim F, 2011, LIVER INT, V31, P111, DOI 10.1111/j.1478-3231.2010.02399.x
   Zumla A, 2012, J INFECT DIS, V205, PS228, DOI 10.1093/infdis/jir858
   zur Wiesch PA, 2014, PLOS PATHOG, V10, P0, DOI 10.1371/journal.ppat.1004225
NR 74
TC 84
Z9 94
U1 0
U2 36
PU NATL ACAD SCIENCES
PI WASHINGTON
PA 2101 CONSTITUTION AVE NW, WASHINGTON, DC 20418 USA
SN 0027-8424
EI 
J9 P NATL ACAD SCI USA
JI Proc. Natl. Acad. Sci. U. S. A.
PD JUN 2
PY 2015
VL 112
IS 22
BP E2874
EP E2883
DI 10.1073/pnas.1424184112
PG 10
WC Multidisciplinary Sciences
SC Science & Technology - Other Topics
GA CJ9OO
UT WOS:000355832200008
PM 26038564
DA 2024-01-16
ER

PT J
AU Torres-Cornejo, A
   Benmarzouk-Hidalgo, OJ
   Gutierrez-Valencia, A
   Ruiz-Valderas, R
   Viciana, P
   López-Cortés, LF
AF Torres-Cornejo, A.
   Benmarzouk-Hidalgo, O. J.
   Gutierrez-Valencia, A.
   Ruiz-Valderas, R.
   Viciana, P.
   Lopez-Cortes, L. F.
TI Low concordance and resistance mutation emergence in the HIV protease gene among circulating and cell-associated viruses at viral replication episodes during darunavir/ritonavir monotherapy
SO HIV MEDICINE
LA English
DT Article
DE HIV protease gene; HIV reservoir; HIV-1 therapy; resistance mutation; ritonavir-boosted darunavir monotherapy
ID drug-resistance; proviral dna; haart; inhibitor; reservoir; viremia; rna; therapy; tmc114
AB ObjectiveTo assess the changes on the HIV protease gene in plasma and peripheral blood mononuclear cell (PBMC) compartments during viral replication episodes in patients on boosted-darunavir monotherapy (mtDRV/rtv). MethodsA prospective study was carried out in which adult HIV-1-infected patients who started mtDRV/rtv after viral suppression for 6 months with no major darunavir-related resistance mutations were enrolled. Patients with two consecutive plasma HIV RNA measurements >200 HIV-1 RNA copies/mL were considered as having virological failure (VF), while patients with two consecutive plasma HIV RNA measurements >50copies/mL without meeting the VF criteria were considered to have virological rebound (VR). HIV protease genotypic profiles from plasma and PBMCs were performed at baseline and at VF and VR episodes. ResultsOne hundred and fifty patients were included in the study, with overall VF and VR rates of 14% (n=21) and 14.7% (n=22), respectively. No major darunavir resistance mutations were observed in the plasma or PBMC samples. Circulating and cell-associated viruses showed a wild-type protease gene sequence in 54% and 23% of patients, respectively while the remainder patients only harboured minor protease inhibitor-associated mutations. Full concordance between plasma RNA and PBMC DNA protease genotypes was found in 23% of the sequences. ConclusionsNo darunavir-related mutations were found in patients with VF or VR, either in plasma or in PBMCs; thus, simplification to mtDRV/rtv does not comprise future antiretroviral treatment options.
C1 [Torres-Cornejo, A.; Benmarzouk-Hidalgo, O. J.; Gutierrez-Valencia, A.; Ruiz-Valderas, R.; Viciana, P.; Lopez-Cortes, L. F.] Univ Seville, Univ Hosp Virgen Rocio, Serv Infect Dis Microbiol & Prevent Med, Biomed Inst Sevilla IBiS,CSIC, Seville, Spain.
C3 Consejo Superior de Investigaciones Cientificas (CSIC); University of Sevilla; CSIC-JA-USE - Instituto de Biomedicina de Sevilla (IBIS); Virgen del Rocio University Hospital
RP López-Cortés, LF (通讯作者)，Hosp Univ Virgen Rocio, Unidad Clin Enfermedades Infecciosas Microbiol &, Ave Manuel Siurot S-N, Seville 41013, Spain.
EM lflopez@us.es
FU Abbott Laboratories (Spain); Bristol-Myers Squibb; GlaxoSmithKline; Gilead Sciences; Janssen-Cilag Espana; Merck Sharp Dohme Espana; Roche Pharma SA; ViiV Healthcare; Direccion Gerencia del Servicio Andaluz de Salud, Consejeria de Salud, Junta de Andalucia [SAS 111237]
CR Arribas JR, 2013, AIDS RES THER, V10, P0, DOI 10.1186/1742-6405-10-3
   De Meyer S, 2005, ANTIMICROB AGENTS CH, V49, P2314, DOI 10.1128/AAC.49.6.2314-2321.2005
   Doyle T, 2012, CURR OPIN INFECT DIS, V25, P17, DOI 10.1097/QCO.0b013e32834ef5d9
   Johnson Victoria A, 2009, TOP HIV MED, V17, P138
   Kabamba-Mukadi B, 2010, HIV MED, V11, P483, DOI 10.1111/j.1468-1293.2009.00814.x
   King NM, 2004, J VIROL, V78, P12012, DOI 10.1128/JVI.78.21.12012-12021.2004
   Lambert-Niclot S, 2012, J ANTIMICROB CHEMOTH, V67, P1470, DOI 10.1093/jac/dks052
   Lambert-Niclot S, 2011, J INFECT DIS, V204, P1211, DOI 10.1093/infdis/jir518
   Lambotte O, 2004, AIDS, V18, P1147, DOI 10.1097/00002030-200405210-00008
   Martinez-Picado J, 2000, P NATL ACAD SCI USA, V97, P10948, DOI 10.1073/pnas.97.20.10948
   Noë A, 2005, J ANTIMICROB CHEMOTH, V55, P410, DOI 10.1093/jac/dki038
   Palmisano L, 2009, JAIDS-J ACQ IMM DEF, V51, P233, DOI 10.1097/QAI.0b013e3181a5b247
   Pulido F, 2011, ANTIVIR THER, V16, P59, DOI 10.3851/IMP1710
   Stuart JWTC, 2001, J ACQ IMMUN DEF SYND, V28, P105, DOI 10.1097/00042560-200110010-00001
   Torres-Cornejo A, 2014, AIDS, V28, P201, DOI 10.1097/QAD.0000000000000060
   Usuku S, 2006, JPN J INFECT DIS, V59, P122
   Wirden M, 2011, J ANTIMICROB CHEMOTH, V66, P709, DOI 10.1093/jac/dkq544
NR 17
TC 5
Z9 5
U1 0
U2 2
PU WILEY-BLACKWELL
PI HOBOKEN
PA 111 RIVER ST, HOBOKEN 07030-5774, NJ USA
SN 1464-2662
EI 1468-1293
J9 HIV MED
JI HIV Med.
PD JAN 15
PY 2015
VL 16
IS 1
BP 57
EP 61
DI 10.1111/hiv.12170
PG 5
WC Infectious Diseases
SC Infectious Diseases
GA AW4UY
UT WOS:000346276900008
PM 24913409
DA 2024-01-16
ER

PT J
AU Galindo, JAP
   Torres-Puente, M
   Gimeno, C
   Ortega, E
   Navarro, D
   Galindo, MJ
   Navarro, L
   Navarro, V
   Juan, A
   Belda, J
   Bracho, MA
   González-Candelas, F
AF Patino Galindo, Juan Angel
   Torres-Puente, Manoli
   Gimeno, Concepcion
   Ortega, Enrique
   Navarro, David
   Jose Galindo, Maria
   Navarro, Laura
   Navarro, Vicente
   Juan, Amparo
   Belda, Josefina
   Alma Bracho, Maria
   Gonzalez-Candelas, Fernando
TI Expansion of the CRF19_cpx Variant in Spain
SO JOURNAL OF CLINICAL VIROLOGY
LA English
DT Article
DE HIV-1; Molecular epidemiology; CRF19_cpx
ID drug-resistance; cuba; performance; therapy
AB Background: HIV-1 CRF19_cpx, is a recombinant variant found almost exclusively in Cuba and recently associated to a faster AIDS onset. Infection with this variant leads to higher viral loads and levels of RANTES and CXCR4 co-receptor use. Objectives: The goal of this study was to assess the presence of CRF19_cpx in the Spanish province of Valencia, given its high pathogenicity. Study design: 1294 HIV-1 protease-reverse transcriptase (PR/RT) sequences were obtained in Valencia (Spain), between 2005 and 2014. After subtyping, the detected CRF19 cpx sequences were aligned with 201 CRF19 cpx and 66 subtype D sequences retrieved from LANL, and subjected to maximum-likelihood phylogenetic analyses and Bayesian coalescent reconstructions. The presence of resistance mutations in the PR/RT region of these sequences was also analyzed. Results: Among the 9 CRF19_cpx sequences from different patients found (prevalence <0.1%), 7 grouped in two well-supported clades (groups A, n = 4, and B, n = 3), suggesting the existence of at least two independent introductions which subsequently started to expand in the studied Spanish region. Unprotected sex between men was the only known transmission route. Coalescent analyses suggested that the introductions in Valencia occurred between 2008 and 2010. Resistance mutations in the RT region were found in all sequences from group A (V139D) and in two sequences from group B (E138A). Conclusions: This study reports for the first time the recent expansion of CRF19 cpx outside Cuba. Our results suggest that CRF19 cpx might become an emerging HIV variant in Spain, affecting Spanish native MSM and not only Cuban migrants. (C) 2015 Elsevier B.V. All rights reserved.
C1 [Patino Galindo, Juan Angel; Torres-Puente, Manoli; Alma Bracho, Maria; Gonzalez-Candelas, Fernando] Univ Valencia, Inst Cavanilles Biodiversidad & Biol Evolut, Unidad Mixta Infecc & Salud FISABIO, Valencia 46980, Spain.
   [Patino Galindo, Juan Angel; Torres-Puente, Manoli; Alma Bracho, Maria; Gonzalez-Candelas, Fernando] CIBERESP, Valencia, Spain.
   [Gimeno, Concepcion] Hosp Gen Univ, Serv Microbiol, Valencia, Spain.
   [Gimeno, Concepcion; Navarro, David] Univ Valencia, Dept Microbiol, Valencia 46980, Spain.
   [Ortega, Enrique] Hosp Gen Univ, Unidad Enfermedades Infecciosas, Valencia, Spain.
   [Navarro, David] Hosp Clin Univ, Microbiol Serv, Valencia, Spain.
   [Jose Galindo, Maria] Hosp Clin Univ, Unidad Enfermedades Infecciosas, Valencia, Spain.
   [Navarro, Laura; Navarro, Vicente] Hosp Manises, Serv Microbiol, Manises, Spain.
   [Juan, Amparo] Ctr Informac & Prevenc SIDA, Valencia, Spain.
   [Belda, Josefina] Ctr Informac & Prevenc SIDA, Alicante, Spain.
   [Gonzalez-Candelas, Fernando] Consorcio Invest VIH & SIDA Comunidad Valenciana, Valencia, Spain.
C3 University of Valencia; CIBER - Centro de Investigacion Biomedica en Red; CIBERESP; University of Valencia; Hospital Clinic Universitari de Valencia; Hospital Clinic Universitari de Valencia; Hospital Clinic Universitari de Valencia
RP González-Candelas, F (通讯作者)，Univ Valencia, Inst Cavanilles Biodiversidad & Biol Evolut, Unidad Mixta Infecc & Salud FISABIO, Catedratico Jose Beltran 2, Valencia 46980, Spain.
EM fernando.gonzalez@uv.es
FU Ministerio de Economia y Competitividad (Spain) [BFU2011-24112]; Gilead Sciences SL
CR Bracho MA, 2014, JAIDS-J ACQ IMM DEF, V65, PE130, DOI 10.1097/01.qai.0000435602.73469.56
   Baele G, 2012, MOL BIOL EVOL, V29, P2157, DOI 10.1093/molbev/mss084
   Casado G, 2005, JAIDS-J ACQ IMM DEF, V40, P532, DOI 10.1097/01.qai.0000186363.27587.c0
   Delatorre E, 2013, PLOS ONE, V8, P0, DOI 10.1371/journal.pone.0072448
   Drummond AJ, 2007, BMC EVOL BIOL, V7, P0, DOI 10.1186/1471-2148-7-214
   Edgar RC, 2004, BMC BIOINFORMATICS, V5, P1, DOI 10.1186/1471-2105-5-113
   Guindon S, 2010, SYST BIOL, V59, P307, DOI 10.1093/sysbio/syq010
   Holguín A, 2005, J MED VIROL, V75, P374, DOI 10.1002/jmv.20280
   Kour&iacute; V, 2015, EBIOMEDICINE IN PRES, V0, P0
   Kourí V, 2012, J CLIN VIROL, V55, P348, DOI 10.1016/j.jcv.2012.08.019
   Liu TF, 2006, CLIN INFECT DIS, V42, P1608, DOI 10.1086/503914
   Pérez L, 2013, INFECT GENET EVOL, V16, P144, DOI 10.1016/j.meegid.2013.02.002
   Pérez L, 2006, AIDS RES HUM RETROV, V22, P724, DOI 10.1089/aid.2006.22.724
   Pineda-Peña AC, 2013, INFECT GENET EVOL, V19, P337, DOI 10.1016/j.meegid.2013.04.032
   Price MN, 2010, PLOS ONE, V5, P0, DOI 10.1371/journal.pone.0009490
NR 15
TC 12
Z9 12
U1 0
U2 6
PU ELSEVIER SCIENCE BV
PI AMSTERDAM
PA PO BOX 211, 1000 AE AMSTERDAM, NETHERLANDS
SN 1386-6532
EI 1873-5967
J9 J CLIN VIROL
JI J. Clin. Virol.
PD AUG 15
PY 2015
VL 69
IS 
BP 146
EP 149
DI 10.1016/j.jcv.2015.06.094
PG 4
WC Virology
SC Virology
GA CN3IH
UT WOS:000358318400031
PM 26209397
DA 2024-01-16
ER

PT J
AU Handelman, SK
   Aaronson, JM
   Seweryn, M
   Voronkin, I
   Kwiek, JJ
   Sadee, W
   Verducci, JS
   Janies, DA
AF Handelman, Samuel K.
   Aaronson, Jacob M.
   Seweryn, Michal
   Voronkin, Igor
   Kwiek, Jesse J.
   Sadee, Wolfgang
   Verducci, Joseph S.
   Janies, Daniel A.
TI Cladograms with Path to Event (ClaPTE): A novel algorithm to detect associations between genotypes or phenotypes using phylogenies
SO COMPUTERS IN BIOLOGY AND MEDICINE
LA English
DT Article
DE Phylogenetics; Correlated evolution; Genotype-phenotype association; Genetic simulation; Drug resistance; Influenza evolution; HIV evolution; Protein evolution
ID correlated mutations; protein coevolution; genetic algorithm; national center; evolution; parsimony; prediction; character; heritability; software
AB Background: Associations between genotype and phenotype provide insight into the evolution of pathogenesis, drug resistance, and the spread of pathogens between hosts. However, common ancestry can lead to apparent associations between biologically unrelated features. The novel method Cladograms with Path to Event (ClaPTE) detects associations between character-pairs (either a pair of mutations or a mutation paired with a phenotype) while adjusting for common ancestry, using phylogenetic trees. Methods: ClaPTE tests for character-pairs changing close together on the phylogenetic tree, consistent with an associated character-pair. ClaPTE is compared to three existing methods (independent contrasts, mixed model, and likelihood ratio) to detect character-pair associations adjusted for common ancestry. Comparisons utilize simulations on gene trees for: HIV Env, HIV promoter, and bacterial DnaJ and GuaB; and case studies for Oseltamavir resistance in Influenza, and for Dnaj and GuaB. Simulated data include both true-positive/associated character-pairs,and true-negative/not-associated character-pairs, used to assess type I (frequency of p-values in true-negatives) and type II (sensitivity to true-positives) error control. Results and conclusions: ClaPTE has competitive sensitivity and better type I error control than existing methods. In the Influenza/Oseltamavir case study, ClaPTE reports no new permissive mutations but detects associations between adjacent (in primary sequence) amino acid positions which other methods miss. In the Dnaj and GuaB case study, ClaPTE, reports more frequent associations between positions both from the same protein family than between positions from different families, in contrast to other methods. In both case studies, the results from ClaPTE are biologically plausible. (C) 2015 Elsevier Ltd. All rights reserved.
C1 [Handelman, Samuel K.; Sadee, Wolfgang] Ohio State Univ, Coll Med, Dept Pharmacol, Columbus, OH 43210 USA.
   [Handelman, Samuel K.; Seweryn, Michal] Ohio State Univ, Math Biosci Inst, Columbus, OH 43210 USA.
   [Aaronson, Jacob M.; Voronkin, Igor] Ohio State Univ, Coll Med, Dept Biomed Informat, Columbus, OH 43210 USA.
   [Kwiek, Jesse J.] Ohio State Univ, Dept Microbial Infect & Immun, Columbus, OH 43210 USA.
   [Kwiek, Jesse J.] Ohio State Univ, Dept Microbiol, Columbus, OH 43210 USA.
   [Verducci, Joseph S.] Ohio State Univ, Dept Stat, Columbus, OH 43210 USA.
   [Janies, Daniel A.] Univ N Carolina, Dept Bioinformat & Genom, Charlotte, NC 28223 USA.
C3 University System of Ohio; Ohio State University; University System of Ohio; Ohio State University; University System of Ohio; Ohio State University; University System of Ohio; Ohio State University; University System of Ohio; Ohio State University; University System of Ohio; Ohio State University; University of North Carolina; University of North Carolina Charlotte
RP Handelman, SK (通讯作者)，Ohio State Univ, Coll Med, Dept Pharmacol, 5072 Graves Hall,333 West 10th Ave, Columbus, OH 43210 USA.
EM handelman.9@osu.edu
FU NIGMS [U01 092655]; NSF [0931642]; NIH [R00 HD05686]; U.S. Army Research and Laboratory and Office [W911NF-05-1-0271]
CR Anitha P, 2014, COMPUT BIOL MED, V48, P17, DOI 10.1016/j.compbiomed.2014.02.009
   Baba T, 2006, MOL SYST BIOL, V2, P0, DOI 10.1038/msb4100050
   Ball CL, 2007, B MATH BIOL, V69, P2361, DOI 10.1007/s11538-007-9223-z
   Bao YM, 2008, J VIROL, V82, P596, DOI 10.1128/JVI.02005-07
   Bloom JD, 2010, SCIENCE, V328, P1272, DOI 10.1126/science.1187816
   Bradbury PJ, 2007, BIOINFORMATICS, V23, P2633, DOI 10.1093/bioinformatics/btm308
   Burger L, 2010, PLOS COMPUT BIOL, V6, P0, DOI 10.1371/journal.pcbi.1000633
   Cantor RM, 2010, AM J HUM GENET, V86, P6, DOI 10.1016/j.ajhg.2009.11.017
   Chowdhury SA, 2010, LECT N BIOINFORMAT, V6044, P80, DOI 10.1007/978-3-642-12683-3_6
   Durrett R, 2012, STOCHASTIC PROCESSES, V0, P0
   Eddy JA, 2010, PLOS COMPUT BIOL, V6, P0, DOI 10.1371/journal.pcbi.1000792
   Enoch Mary-Anne, 2006, J PSYCHOPHARMACOL, V20, P19, DOI 10.1177/1359786806066041
   FELSENSTEIN J, 1973, AM J HUM GENET, V25, P471
   FELSENSTEIN J, 1978, SYST ZOOL, V27, P401, DOI 10.2307/2412923
   Felsenstein J, 1985, AM NAT, V0, P0
   Friedman N, 2000, J COMPUT BIOL, V7, P601, DOI 10.1089/106652700750050961
   Giannini NP, 2010, EVOLUTION, V64, P1885, DOI 10.1111/j.1558-5646.2010.00956.x
   Goloboff PA, 2007, SYST BIOL, V56, P485, DOI 10.1080/10635150701431905
   Gong LI, 2013, ELIFE, V2, P0, DOI 10.7554/eLife.00631
   Grenfell BT, 2004, SCIENCE, V303, P327, DOI 10.1126/science.1090727
   Habib F, 2007, BIOINFORMATICS, V23, P785, DOI 10.1093/bioinformatics/btm003
   Halder I, 2008, HUM MUTAT, V29, P648, DOI 10.1002/humu.20695
   Halperin I, 2006, PROTEINS, V63, P832, DOI 10.1002/prot.20933
   Harmon LJ, 2008, BIOINFORMATICS, V24, P129, DOI 10.1093/bioinformatics/btm538
   HENNIG W, 1965, ANNU REV ENTOMOL, V10, P97, DOI 10.1146/annurev.en.10.010165.000525
   HIGUCHI R, 1988, NUCLEIC ACIDS RES, V16, P7351, DOI 10.1093/nar/16.15.7351
   Horner DS, 2008, BRIEF BIOINFORM, V9, P46, DOI 10.1093/bib/bbm052
   Jain R, 1999, P NATL ACAD SCI USA, V96, P3801, DOI 10.1073/pnas.96.7.3801
   Jia PL, 2011, BIOINFORMATICS, V27, P95, DOI 10.1093/bioinformatics/btq615
   Jiao W, 2014, BMC BIOINFORMATICS, V15, P0, DOI 10.1186/1471-2105-15-35
   Kaján L, 2014, BMC BIOINFORMATICS, V15, P0, DOI 10.1186/1471-2105-15-85
   Kalbfleisch JD, 1980, THE STATISTICAL ANALYSIS OF FAILURE TIME DATA, V0, P0, DOI DOI 10.1002/9781118032985
   Katoh K, 2012, BIOINFORMATICS, V28, P3144, DOI 10.1093/bioinformatics/bts578
   Kitchen CMR, 2004, J VIROL, V78, P11296, DOI 10.1128/JVI.78.20.11296-11302.2004
   Klimke W, 2009, NUCLEIC ACIDS RES, V37, PD216, DOI 10.1093/nar/gkn734
   Kumar SB, 2011, J VIROL, V85, P7142, DOI 10.1128/JVI.01955-10
   LANDER ES, 1994, SCIENCE, V265, P2037, DOI 10.1126/science.8091226
   Lavanya P, 2014, COMPUT BIOL MED, V46, P22, DOI 10.1016/j.compbiomed.2013.12.008
   Lavin SR, 2008, PHYSIOL BIOCHEM ZOOL, V81, P526, DOI 10.1086/590395
   Lippert C, 2011, NAT METHODS, V8, P833, DOI 10.1038/NMETH.1681
   Lockless SW, 1999, SCIENCE, V286, P295, DOI 10.1126/science.286.5438.295
   Lorch PD, 1999, SYST BIOL, V48, P170, DOI 10.1080/106351599260517
   MADDISON W, 1990, SYST ZOOL, V39, P175, DOI 10.2307/2992455
   MADDISON WP, 1991, EVOLUTION, V45, P1184, DOI 10.1111/j.1558-5646.1991.tb04385.x
   Manolio TA, 2009, NATURE, V461, P747, DOI 10.1038/nature08494
   Marks DS, 2011, PLOS ONE, V6, P0, DOI 10.1371/journal.pone.0028766
   Matrosovich M, 2003, J VIROL, V77, P8418, DOI 10.1128/JVI.77.15.8418-8425.2003
   Nath A, 2013, COMPUT BIOL MED, V43, P817, DOI 10.1016/j.compbiomed.2013.04.013
   Onafuwa-Nuga A, 2009, MICROBIOL MOL BIOL R, V73, P451, DOI 10.1128/MMBR.00012-09
   Pagel M, 2004, SYST BIOL, V53, P673, DOI 10.1080/10635150490522232
   Pagel M, 2007, BAYESTRAITS, V0, P0
   Pagel M, 2006, AM NAT, V167, P808, DOI 10.1086/503444
   Paradis E, 2002, J THEOR BIOL, V218, P175, DOI 10.1006/jtbi.2002.3066
   Paradis E, 2004, BIOINFORMATICS, V20, P289, DOI 10.1093/bioinformatics/bty633
   Pazos F, 2005, J MOL BIOL, V352, P1002, DOI 10.1016/j.jmb.2005.07.005
   Pazos F, 1997, J MOL BIOL, V271, P511, DOI 10.1006/jmbi.1997.1198
   Pazos F, 2008, EMBO J, V27, P2648, DOI 10.1038/emboj.2008.189
   Pinilla LT, 2012, J VIROL, V86, P10651, DOI 10.1128/JVI.07244-11
   Pond SLK, 2006, BIOINFORMATICS, V22, P3096, DOI 10.1093/bioinformatics/btl474
   Pond SLK, 2005, MOL BIOL EVOL, V22, P478, DOI 10.1093/molbev/msi031
   Poon AFY, 2010, MOL BIOL EVOL, V27, P819, DOI 10.1093/molbev/msp289
   Price AL, 2006, NAT GENET, V38, P904, DOI 10.1038/ng1847
   Purcell S, 2007, AM J HUM GENET, V81, P559, DOI 10.1086/519795
   Ramani AK, 2003, J MOL BIOL, V327, P273, DOI 10.1016/S0022-2836(03)00114-1
   Renaud C, 2011, EMERG INFECT DIS, V17, P653, DOI 10.3201/eid1704.101429
   Sanderson MJ, 2003, BIOINFORMATICS, V19, P301, DOI 10.1093/bioinformatics/19.2.301
   Sirakoulis GC, 2003, COMPUT BIOL MED, V33, P439, DOI 10.1016/S0010-4825(03)00017-9
   SLATKIN M, 1990, GENETICS, V126, P249
   SLATKIN M, 1978, J THEOR BIOL, V70, P213, DOI 10.1016/0022-5193(78)90348-X
   SLATKIN M, 1989, GENETICS, V123, P603
   Snapinn SM, 1998, BIOMETRICS, V54, P209, DOI 10.2307/2534008
   SOBER E, 1983, ANNU REV ECOL SYST, V14, P335, DOI 10.1146/annurev.es.14.110183.002003
   Stamatakis A, 2006, BIOINFORMATICS, V22, P2688, DOI 10.1093/bioinformatics/btl446
   Strepp R, 1998, P NATL ACAD SCI USA, V95, P4368, DOI 10.1073/pnas.95.8.4368
   Taylor G, 1996, CURR OPIN STRUC BIOL, V6, P830, DOI 10.1016/S0959-440X(96)80014-5
   Thompson RCA, 2009, INT J ENV RES PUB HE, V6, P678, DOI 10.3390/ijerph6020678
   Tuller T, 2010, GENOME RES, V20, P122, DOI 10.1101/gr.096115.109
   Varón A, 2010, CLADISTICS, V26, P72, DOI 10.1111/j.1096-0031.2009.00282.x
   Voight BF, 2006, PLOS BIOL, V4, P446, DOI 10.1371/journal.pbio.0040072
   Wheeler W, 2006, HIST AMON DYNAMIC HO, V0, P0
   Winterberg KM, 2005, APPL ENVIRON MICROB, V71, P451, DOI 10.1128/AEM.71.1.451-459.2005
   Yang JA, 2010, NAT GENET, V42, P565, DOI 10.1038/ng.608
   Zwickl DJ, 2002, SYST BIOL, V51, P588, DOI 10.1080/10635150290102339
NR 83
TC 1
Z9 1
U1 0
U2 14
PU PERGAMON-ELSEVIER SCIENCE LTD
PI OXFORD
PA THE BOULEVARD, LANGFORD LANE, KIDLINGTON, OXFORD OX5 1GB, ENGLAND
SN 0010-4825
EI 1879-0534
J9 COMPUT BIOL MED
JI Comput. Biol. Med.
PD MAR 1
PY 2015
VL 58
IS 
BP 1
EP 13
DI 10.1016/j.compbiomed.2014.12.013
PG 13
WC Biology; Computer Science, Interdisciplinary Applications; Engineering, Biomedical; Mathematical & Computational Biology
SC Life Sciences & Biomedicine - Other Topics; Computer Science; Engineering; Mathematical & Computational Biology
GA CD2XC
UT WOS:000350941300001
PM 25577610
DA 2024-01-16
ER

PT J
AU Yoshida, S
   Hattori, J
   Matsuda, M
   Okada, K
   Kazuyama, Y
   Hashimoto, O
   Ibe, S
   Fujisawa, S
   Chiba, H
   Tatsumi, M
   Kato, S
   Sugiura, W
AF Yoshida, Shigeru
   Hattori, Junko
   Matsuda, Masakazu
   Okada, Kiyomi
   Kazuyama, Yukumasa
   Hashimoto, Osamu
   Ibe, Shiro
   Fujisawa, Shin-ichi
   Chiba, Hitoshi
   Tatsumi, Masashi
   Kato, Shingo
   Sugiura, Wataru
TI Japanese External Quality Assessment Program to Standardize HIV-1 Drug-Resistance Testing (JEQS2010 Program) Using <i>In Vitro</i> Transcribed RNA as Reference Material
SO AIDS RESEARCH AND HUMAN RETROVIRUSES
LA English
DT Article
ID immunodeficiency-virus type-1; genotyping proficiency program; primer-template mismatches; reverse-transcriptase; dual infections; mutations; performance; prevalence; selection; regimen
AB To design appropriate antiretroviral therapy regimens and avoid the emergence of human immunodeficiency virus (HIV)-1 variants with reduced susceptibility to antiretroviral drugs, genotypic drug-resistance testing (HIV genotyping) is strongly recommended. To monitor the quality of HIV genotyping in Japan, we performed an external quality assessment (EQA), named the Japanese external quality assessment program, to standardize HIV genotyping (JEQS). To accurately evaluate the quality of HIV genotyping, we employed as reference material (RM) a well-characterized sample, in vitro transcribed RNA (trRNA) that includes the HIV gag-pol sequence, and created a JEQS2010 panel consisting of three single variant and three mixed trRNA samples. All 11 participating laboratories showed high concordance rates (>96%) for the single variant samples. Eight laboratories also showed good rates of detecting minor variants, but three laboratories failed to detect the variants comprising one-half of the sample. These three laboratories used a common primer that had four internal mismatches to the minor trRNA clone. This program showed the usefulness of trRNA as RM, the high quality of HIV genotyping, and extensive interlaboratory variation in the ability to detect minor variants. These results suggest that improving the quality of HIV genotyping in Japan requires regularly implementing the EQA program and improving the HIV genotyping protocol in each laboratory.
C1 [Yoshida, Shigeru; Chiba, Hitoshi] Hokkaido Univ, Fac Hlth Sci, Sapporo, Hokkaido, Japan.
   [Hattori, Junko; Matsuda, Masakazu; Ibe, Shiro; Sugiura, Wataru] Natl Hosp Org, Nagoya Med Ctr, Clin Res Ctr, Nagoya, Aichi, Japan.
   [Okada, Kiyomi; Kazuyama, Yukumasa] Kitasato Otsuka Biomed Assay Labs Co Ltd, Sagamihara, Kanagawa, Japan.
   [Hashimoto, Osamu] Mitsubishi Chem Medience Corp, Cent Lab, Tokyo, Japan.
   [Fujisawa, Shin-ichi] Hokkaido Univ Hosp, Div Lab & Transfus Med, Sapporo, Hokkaido 060, Japan.
   [Tatsumi, Masashi] Natl Inst Infect Dis, Tokyo, Japan.
   [Kato, Shingo] Keio Univ, Sch Med, Dept Microbiol & Immunol, Tokyo, Japan.
C3 Hokkaido University; Nagoya Medical Center; Hokkaido University; National Institute of Infectious Diseases (NIID); Keio University
RP Sugiura, W (通讯作者)，Nagoya Med Ctr, Clin Res Ctr, Dept Infect & Immunol, Naka Ku, 4-1-1 Sannomaru, Nagoya, Aichi 4600001, Japan.
EM wsugiura@nnh.go.jp
FU Ministry of Health, Labor, and Welfare of Japan [H22-AIDS-004]
CR Christopherson C, 1997, NUCLEIC ACIDS RES, V25, P654, DOI 10.1093/nar/25.3.654
   Cornelissen M, 2007, AIDS, V21, P807, DOI 10.1097/QAD.0b013e3280f3c08a
   Descamps D, 2006, J MED VIROL, V78, P153, DOI 10.1002/jmv.20522
   Dunn DT, 2011, CURR OPIN HIV AIDS, V6, P251, DOI 10.1097/COH.0b013e32834732e8
   Fisher R, 2012, J VIROL, V86, P6231, DOI 10.1128/JVI.06541-11
   Fujisaki S, 2007, JPN J INFECT DIS, V60, P113
   García-Lerma JG, 2001, P NATL ACAD SCI USA, V98, P13907, DOI 10.1073/pnas.241300698
   Gatanaga H, 2007, ANTIVIR RES, V75, P75, DOI 10.1016/j.antiviral.2006.11.012
   Geretti AM, 2006, AIDS REV, V8, P210
   Hattori J, 2010, ANTIVIR RES, V88, P72, DOI 10.1016/j.antiviral.2010.07.008
   Hogg RS, 2006, PLOS MED, V3, P1570, DOI 10.1371/journal.pmed.0030356
   Huang DD, 2003, J CLIN MICROBIOL, V41, P3265, DOI 10.1128/JCM.41.7.3265-3272.2003
   Huang HY, 2008, HIV MED, V9, P285, DOI 10.1111/j.1468-1293.2008.00561.x
   KWOK S, 1990, NUCLEIC ACIDS RES, V18, P999, DOI 10.1093/nar/18.4.999
   Land S, 2009, J VIROL METHODS, V159, P185, DOI 10.1016/j.jviromet.2009.03.016
   Little SJ, 2008, J VIROL, V82, P5510, DOI 10.1128/JVI.02579-07
   Neuwald PD, 2002, J CLIN VIROL, V25, P0
   Pandit A, 2008, J CLIN VIROL, V43, P401, DOI 10.1016/j.jcv.2008.08.021
   Pawlotsky JM, 2000, HEPATOLOGY, V32, P654, DOI 10.1053/jhep.2000.16603
   Plebani M, 2010, CLIN CHEM LAB MED, V48, P983, DOI 10.1515/CCLM.2010.188
   Redd AD, 2012, J INFECT DIS, V206, P267, DOI 10.1093/infdis/jis325
   Sayer DC, 2003, J CLIN MICROBIOL, V41, P227, DOI 10.1128/JCM.41.1.227-236.2003
   Schuurman R, 1999, J CLIN MICROBIOL, V37, P2291, DOI 10.1128/JCM.37.7.2291-2296.1999
   Schuurman R, 2002, AIDS RES HUM RETROV, V18, P243, DOI 10.1089/088922202753472801
   Segondy M, 1998, J CLIN MICROBIOL, V36, P3392, DOI 10.1128/JCM.36.11.3392-3395.1998
   Shafer RW, 2002, CLIN MICROBIOL REV, V15, P247, DOI 10.1128/CMR.15.2.247-277.2002
   van der Kuyl AC, 2007, RETROVIROLOGY, V4, P0, DOI 10.1186/1742-4690-4-67
   Vandamme AM, 2001, ANTIVIR THER, V6, P21
   Vandamme AM, 2011, AIDS REV, V13, P77
   Vo TTN, 2008, J INFECT DIS, V197, P1685, DOI 10.1086/588141
NR 30
TC 6
Z9 6
U1 0
U2 1
PU MARY ANN LIEBERT, INC
PI NEW ROCHELLE
PA 140 HUGUENOT STREET, 3RD FL, NEW ROCHELLE, NY 10801 USA
SN 0889-2229
EI 1931-8405
J9 AIDS RES HUM RETROV
JI Aids Res. Hum. Retrovir.
PD MAR 1
PY 2015
VL 31
IS 3
BP 318
EP 325
DI 10.1089/aid.2014.0059
PG 8
WC Immunology; Infectious Diseases; Virology
SC Immunology; Infectious Diseases; Virology
GA CC0QW
UT WOS:000350041800011
PM 25469535
DA 2024-01-16
ER

PT J
AU Rogo, T
   DeLong, AK
   Chan, P
   Kantor, R
AF Rogo, Tanya
   DeLong, Allison K.
   Chan, Philip
   Kantor, Rami
TI Antiretroviral Treatment Failure, Drug Resistance, and Subtype Diversity in the Only Pediatric HIV Clinic in Rhode Island
SO CLINICAL INFECTIOUS DISEASES
LA English
DT Article
DE HIV; pediatrics; subtype; antiretroviral resistance
ID reverse-transcriptase; infected adolescents; variant characterization; disease progression; prevalence; therapy; children; naive; predictors; adherence
AB Background. Drug resistance development in the human immunodeficiency virus (HIV)-infected pediatric population in the United States can impact long-term antiretroviral therapy (ART) efficacy. Limited formularies and adherence constraints in children jeopardize lifelong-needed ART. Methods. We examined treatment failure, drug resistance, and their correlates in ART-naive and ART-experienced children attending the pediatric HIV clinic in Rhode Island between 1991 and 2012. Pol sequences were obtained for phylogenetic, subtype, and resistance analyses. Associations between selected covariates and virologic failure and resistance were evaluated using generalized additive models and Fisher exact tests. Results. Data were available for all 56 clinic-attending children. At diagnosis, 33% were aged <1 year, 31% aged 1-4 years, and 37% aged >= 5 years; 54% were male, 73% black or Hispanic, 55% US-born, 20% refugees, and 64% perinatally infected. Of 44 ART-experienced children, 57% had virologic failure, most never virologically suppressed. Failure was associated with missed appointments (P=.05) and missed doses (P<.01). Of 40 children with available genotypes, 35% were infected with non-B subtypes; 6% of ART-naive children had resistance; and 73% of ART-experienced children had >= 1 major mutation: (16% conferring triple-class, 47% dual-class, and 37% single-class resistance). An epidemiologically confirmed resistance transmission from a perinatally infected teenage male to a newly infected teenage female was demonstrated. Conclusions. We report high HIV type 1 diversity, extensive drug resistance among ART-experienced children, and horizontal transmission of resistance in the Rhode Island pediatric HIV clinic. As HIV-infected children mature into adulthood, close monitoring of ART, adherence, and diagnosis disclosure are essential to optimize patient care.
C1 [Rogo, Tanya] Brown Univ, Dept Pediat, Providence, RI 02912 USA.
   [DeLong, Allison K.] Brown Univ, Ctr Stat Sci, Providence, RI 02912 USA.
   [Chan, Philip; Kantor, Rami] Brown Univ, Div Infect Dis, Providence, RI 02912 USA.
C3 Brown University; Brown University; Brown University
RP Rogo, T (通讯作者)，Minist Hlth, Human Resources Hlth Rwanda, POB 84, Kigali, Rwanda.
EM tanya_rogo@brown.edu
FU National Institutes of Health [AI066922, P30AI042853, 1K23AI096923]
CR Agwu A, 2008, AIDS PATIENT CARE ST, V22, P545, DOI 10.1089/apc.2007.0200
   Aldous JL, 2012, CLIN INFECT DIS, V55, P1135, DOI 10.1093/cid/cis612
   Arrivé E, 2012, PLOS ONE, V7, P0, DOI 10.1371/journal.pone.0033690
   Beckwith CG, 2009, INT J INFECT DIS, V13, P186, DOI 10.1016/j.ijid.2008.06.004
   Bennett DE, 2009, PLOS ONE, V4, P0, DOI 10.1371/journal.pone.0004724
   Chan PA, 2011, AIDS RES HUM RETROV, V27, P275, DOI 10.1089/aid.2010.0198
   de Mulder M, 2014, HIV MED, V15, P135, DOI 10.1111/hiv.12089
   de Mulder M, 2011, J ANTIMICROB CHEMOTH, V66, P2362, DOI 10.1093/jac/dkr305
   DeLong AK, 2012, AIDS RES HUM RETROV, V28, P894, DOI 10.1089/aid.2011.0120
   Ding H, 2009, ARCH PEDIAT ADOL MED, V163, P1100, DOI 10.1001/archpediatrics.2009.204
   Ferris M, 2007, AIDS CARE, V19, P1088, DOI 10.1080/09540120701367124
   Gagliardo C, 2014, CLIN INFECT DIS, V58, P865, DOI 10.1093/cid/ciu003
   Gifford AL, 2000, J ACQ IMMUN DEF SYND, V23, P386
   Grabowski MK, 2014, CURR OPIN HIV AIDS, V9, P126, DOI 10.1097/COH.0000000000000040
   Haberer Jessica, 2009, CURR HIV/AIDS REP, V6, P194, DOI 10.1007/s11904-009-0026-8
   Hemelaar J, 2011, AIDS, V25, P679, DOI 10.1097/QAD.0b013e328342ff93
   Johnson Victoria A, 2013, TOP ANTIVIR MED, V21, P6
   Kantor R, 2005, PLOS MED, V2, P325, DOI 10.1371/journal.pmed.0020112
   Karchava M, 2006, JAIDS-J ACQ IMM DEF, V42, P614, DOI 10.1097/01.qai.0000225871.87456.e7
   Kyeyune F, 2013, AIDS, V27, P1899, DOI 10.1097/QAD.0b013e3283610ec7
   Menson EN, 2006, BMJ-BRIT MED J, V332, P1183, DOI 10.1136/bmj.332.7551.1183
   Neogi U, 2012, BMC INFECT DIS, V12, P0, DOI 10.1186/1471-2334-12-317
   Panel on Antiretroviral Guide lines for Adults and Adolescents, 2011, PANEL ANTIRETROVIRAL, V0, P0
   Parker MM, 2003, JAIDS-J ACQ IMM DEF, V32, P292, DOI 10.1097/00126334-200303010-00008
   Parker MM, 2007, AIDS PATIENT CARE ST, V21, P644, DOI 10.1089/apc.2006.0172
   Penazzato M, 2012, COCHRANE DB SYST REV, V0, P0, DOI DOI 10.1002/14651858.CD004772.pub3
   Persaud D, 2007, J INFECT DIS, V195, P1402, DOI 10.1086/513871
   Shearer WT, 1997, NEW ENGL J MED, V336, P1337, DOI 10.1056/NEJM199705083361901
   Sides TL, 2005, J INFECT DIS, V192, P37, DOI 10.1086/430322
   Simoni JM, 2007, PEDIATRICS, V119, PE1371, DOI 10.1542/peds.2006-1232
   Tamura K, 2011, MOL BIOL EVOL, V28, P2731, DOI 10.1093/molbev/msr121
   Tassiopoulos K, 2013, CLIN INFECT DIS, V56, P283, DOI 10.1093/cid/cis816
   Van Dyke RB, 2011, JAIDS-J ACQ IMM DEF, V57, P165, DOI 10.1097/QAI.0b013e318215c7b1
   Verhofstede C, 1999, AIDS, V13, P2541, DOI 10.1097/00002030-199912240-00007
   Viani RM, 2006, J INFECT DIS, V194, P1505, DOI 10.1086/508749
   Wainberg MA, 2010, VIRUSES-BASEL, V2, P2493, DOI 10.3390/v2112493
   Wasik TJ, 1997, J IMMUNOL, V158, P6029
   Wilfert C, 1999, PEDIATRICS, V103, P164
   Wrubel J, 2005, SOC SCI MED, V61, P2423, DOI 10.1016/j.socscimed.2005.04.034
NR 40
TC 13
Z9 16
U1 0
U2 12
PU OXFORD UNIV PRESS INC
PI CARY
PA JOURNALS DEPT, 2001 EVANS RD, CARY, NC 27513 USA
SN 1058-4838
EI 1537-6591
J9 CLIN INFECT DIS
JI Clin. Infect. Dis.
PD MAY 1
PY 2015
VL 60
IS 9
BP 1426
EP 1435
DI 10.1093/cid/civ058
PG 10
WC Immunology; Infectious Diseases; Microbiology
SC Immunology; Infectious Diseases; Microbiology
GA CH0NS
UT WOS:000353718400022
PM 25637585
DA 2024-01-16
ER

PT J
AU Rupérez, M
   Pou, C
   Maculuve, S
   Cedeño, S
   Luis, L
   Rodríguez, J
   Letang, E
   Moltó, J
   Macete, E
   Clotet, B
   Alonso, P
   Menéndez, C
   Naniche, D
   Paredes, R
AF Ruperez, Maria
   Pou, Christian
   Maculuve, Sonia
   Cedeno, Samandhy
   Luis, Leopoldina
   Rodriguez, Judith
   Letang, Emilio
   Molto, Jose
   Macete, Eusebio
   Clotet, Bonaventura
   Alonso, Pedro
   Menendez, Clara
   Naniche, Denise
   Paredes, Roger
TI Determinants of virological failure and antiretroviral drug resistance in Mozambique
SO JOURNAL OF ANTIMICROBIAL CHEMOTHERAPY
LA English
DT Article
DE HIV-1; antiretroviral treatment; public health; low-income countries
ID low-level viremia; public-health approach; sub-saharan africa; hiv-1-infected patients; follow-up; hiv care; therapy; predictors; outcm; mutations
AB Objectives: The objective of this study was to inform public health actions to limit first-line ART failure and HIV drug resistance in Mozambique. Methods: This was a cross-sectional study. HIV-1-infected adults on first-line ART for at least 1 year attending routine visits in the Manhic, a District Hospital, in a semi-rural area in southern Mozambique with no HIV-1 RNA monitoring available, were evaluated for clinical, socio-demographic, therapeutic, immunological and virological characteristics. Factors associated with HIV-1 RNA >= 1000 copies/mL and HIV drug resistance were determined using multivariate logistic regression. Results: The study included 334 adults on first-line ART for a median of 3 years, of which 65% (214/332) had suppressed viraemia, 11% (37/332) had low-level viraemia (HIV-1 RNA 150-999 copies/mL) and 24% (81/332) had overt virological failure (HIV-1 RNA >= 1000 copies/mL). HIV drug resistance was detected in 89% of subjects with virological failure, but in none with low-level viraemia. Younger age [OR = 0.97 per additional year (95% CI = 0.94-1.00), P = 0.039], ART initiation at WHO stage III/IV [OR = 2.10 (95% CI = 1.23-3.57), P = 0.003] and low ART adherence [OR = 2.69 (95% CI = 1.39-5.19), P = 0.003] were associated with virological failure. Longer time on ART [OR = 1.55 per additional year (95% CI = 1.00-2.43), P = 0.052] and illiteracy [OR = 0.24 (95% CI = 0.07-0.89), P = 0.033] were associated with HIV drug resistance. Compared with HIV-1 RNA, clinician's judgement of ART failure, based on clinical and immunological outcomes, only achieved 29% sensitivity and misdiagnosed 1 out of every 4.5 subjects. Conclusions: Public health programmes in Mozambique should focus on early HIV diagnosis, early ART initiation and adherence support. Virological monitoring drastically improves the diagnosis of ART failure, enabling a better use of resources.
C1 [Ruperez, Maria; Maculuve, Sonia; Luis, Leopoldina; Macete, Eusebio; Alonso, Pedro; Menendez, Clara; Naniche, Denise] Hlth Res Ctr CISM, Manhica, Maputo, Mozambique.
   [Ruperez, Maria; Letang, Emilio; Alonso, Pedro; Menendez, Clara; Naniche, Denise] Univ Barcelona, Barcelona Inst Global Hlth, Barcelona Ctr Int Hlth Res, Hosp Clin,CRESIB,ISGlobal, Barcelona, Spain.
   [Pou, Christian; Cedeno, Samandhy; Rodriguez, Judith; Clotet, Bonaventura; Paredes, Roger] IrsiCaixa AIDS Res Inst, Badalona, Catalonia, Spain.
   [Letang, Emilio] Swiss Trop & Publ Hlth Inst Swiss TPH, Basel, Switzerland.
   [Molto, Jose; Clotet, Bonaventura; Paredes, Roger] Hosp Univ Germans Trias i Pujol, Lluita Sida Fdn, HIV Unit, Badalona, Catalonia, Spain.
   [Clotet, Bonaventura; Paredes, Roger] Univ Vic Univ Cent Catalunya, Vic, Catalonia, Spain.
C3 Centro de Investigacao em Saude de Manhica; University of Barcelona; Hospital Clinic de Barcelona; ISGlobal; CRESIB; Institut de Recerca de la Sida - IrsiCaixa; University of Basel; Swiss Tropical & Public Health Institute; Hospital Germans Trias i Pujol; Universitat de Vic - Universitat Central de Catalunya (UVic-UCC)
RP Rupérez, M (通讯作者)，Univ Barcelona, Barcelona Inst Global Hlth, Barcelona Ctr Int Hlth Res, Hosp Clin,CRESIB,ISGlobal, Barcelona, Spain.
EM maria.ruperez@isglobal.org
FU Gilead Sciences; Spanish Ministry of Health [CM11/00278]; European Developing Countries Clinical Trials Partnership (EDCTP) [IP.2007.31080.002]; Malaria in Pregnancy Consortium; Instituto de Salud Carlos III, Spain [PI08/0564]; Spanish Agency for International Cooperation (AECI); Agencia Catalana de Cooperacio al Desenvolupament (ACCD)
CR Bila DCA, 2013, PLOS ONE, V8, P0, DOI 10.1371/journal.pone.0068213
   Aghokeng AF, 2014, CLIN INFECT DIS, V58, P99, DOI 10.1093/cid/cit627
   Ahoua L, 2009, BMC INFECT DIS, V9, P0, DOI 10.1186/1471-2334-9-81
   Amoroso A, 2012, JAIDS-J ACQ IMM DEF, V60, P314, DOI 10.1097/QAI.0b013e31824e5256
   [Anonymous], 2012, HIV DRUG RES REP, V0, P0
   [Anonymous], 2013, GLOB UPD HIV TREATM, V0, P0
   Antinori A, 2014, J INT AIDS SOC, V17, P24, DOI 10.7448/IAS.17.4.19525
   Barth RE, 2010, LANCET INFECT DIS, V10, P155, DOI 10.1016/S1473-3099(09)70328-7
   Bártolo I, 2009, JAIDS-J ACQ IMM DEF, V51, P323, DOI 10.1097/QAI.0b013e3181a24906
   Bellocchi MC, 2005, J MED VIROL, V76, P452, DOI 10.1002/jmv.20382
   Brinkhof MWG, 2009, PLOS MED, V6, P0, DOI 10.1371/journal.pmed.1000066
   El-Khatib Z, 2010, AIDS, V24, P1679, DOI 10.1097/QAD.0b013e32833a097b
   Fatti G, 2014, PLOS ONE, V9, P0, DOI 10.1371/journal.pone.0100273
   Gilks CF, 2006, LANCET, V368, P505, DOI 10.1016/S0140-6736(06)69158-7
   González R, 2012, HIV MED, V13, P581, DOI 10.1111/j.1468-1293.2012.01018.x
   González R, 2014, PLOS MED, V11, P0, DOI 10.1371/journal.pmed.1001733
   Gonzalez-Serna A, 2014, CLIN INFECT DIS, V58, P1165, DOI 10.1093/cid/ciu019
   Gupta A, 2011, PLOS ONE, V6, P0, DOI 10.1371/journal.pone.0022730
   Hamers RL, 2012, CLIN INFECT DIS, V54, P1660, DOI 10.1093/cid/cis254
   Hunt GM, 2012, CLIN INFECT DIS, V54, PS334, DOI 10.1093/cid/cir1017
   Kanapathipillai R, 2014, HIV MED, V15, P406, DOI 10.1111/hiv.12124
   Keiser O, 2008, PLOS MED, V5, P1102, DOI 10.1371/journal.pmed.0050148
   Lahuerta M, 2014, CLIN INFECT DIS, V58, P432, DOI 10.1093/cid/cit724
   Laprise C, 2013, CLIN INFECT DIS, V57, P1489, DOI 10.1093/cid/cit529
   Ledergerber B, 2004, LANCET, V364, P51, DOI 10.1016/S0140-6736(04)16589-6
   Mackie NE, 2010, J INFECT DIS, V201, P1303, DOI 10.1086/651618
   Maldonado F, 2009, T ROY SOC TROP MED H, V103, P607, DOI 10.1016/j.trstmh.2008.07.014
   Marconi VC, 2008, CLIN INFECT DIS, V46, P1589, DOI 10.1086/587109
   Micek MA, 2009, JAIDS-J ACQ IMM DEF, V52, P397, DOI 10.1097/QAI.0b013e3181ab73e2
   Mugyenyi P, 2010, LANCET, V375, P123, DOI 10.1016/S0140-6736(09)62067-5
   Paredes R, 2000, ARCH INTERN MED, V160, P1123, DOI 10.1001/archinte.160.8.1123
   Pou C, 2014, CLIN INFECT DIS, V59, P578, DOI 10.1093/cid/ciu287
   Pou C, 2013, J CLIN MICROBIOL, V51, P2754, DOI 10.1128/JCM.00935-13
   Ramadhani HO, 2007, CLIN INFECT DIS, V45, P1492, DOI 10.1086/522991
   Rawizza HE, 2011, CLIN INFECT DIS, V53, P1283, DOI 10.1093/cid/cir729
   Republica de MogambiqueMinisterio de SaudeDirecgao Nacionalde Assistencia Medica, 2009, AD GRAV 2009 2010, V0, P0
   Rosenblum M, 2009, PLOS ONE, V4, P0, DOI 10.1371/journal.pone.0007196
   Santoro MM, 2014, CLIN INFECT DIS, V58, P1156, DOI 10.1093/cid/ciu020
   Sigaloff KCE, 2011, JAIDS-J ACQ IMM DEF, V58, P23, DOI 10.1097/QAI.0b013e318227fc34
   Swenson LC, 2014, AIDS, V28, P1125, DOI 10.1097/QAD.0000000000000203
   Taiwo B, 2011, J INFECT DIS, V204, P515, DOI 10.1093/infdis/jir353
   Tomasoni LR, 2003, HIV CLIN TRIALS, V4, P311, DOI 10.1310/FGMF-Y0LY-DMX8-371V
   Vaz P, 2012, CLIN INFECT DIS, V54, PS369, DOI 10.1093/cid/cis006
   WHO, 2012, ANT MED LOW MIDDL IN, V0, P0
   Wood E, 2011, LANCET INFECT DIS, V11, P723, DOI 10.1016/S1473-3099(11)70216-X
   Woods CK, 2012, J CLIN MICROBIOL, V50, P1936, DOI 10.1128/JCM.06689-11
NR 47
TC 39
Z9 42
U1 0
U2 13
PU OXFORD UNIV PRESS
PI OXFORD
PA GREAT CLARENDON ST, OXFORD OX2 6DP, ENGLAND
SN 0305-7453
EI 1460-2091
J9 J ANTIMICROB CHEMOTH
JI J. Antimicrob. Chemother.
PD SEP 15
PY 2015
VL 70
IS 9
BP 2639
EP 2647
DI 10.1093/jac/dkv143
PG 9
WC Infectious Diseases; Microbiology; Pharmacology & Pharmacy
SC Infectious Diseases; Microbiology; Pharmacology & Pharmacy
GA CU0ZL
UT WOS:000363248300029
PM 26084302
DA 2024-01-16
ER

PT J
AU Casadellà, M
   Manzardo, C
   Noguera-Julian, M
   Ferrer, E
   Domingo, P
   Pérez-Alvarez, S
   Podzamczer, D
   Plana, M
   Clotet, B
   Gatell, JM
   Miró, JM
   Paredes, R
AF Casadella, Maria
   Manzardo, Christian
   Noguera-Julian, Marc
   Ferrer, Elena
   Domingo, Pere
   Perez-Alvarez, Susana
   Podzamczer, Daniel
   Plana, Montserrat
   Clotet, Bonaventura
   Gatell, Jose M.
   Miro, Jose M.
   Paredes, Roger
TI Clinical value of ultradeep HIV-1 genotyping and tropism testing in late presenters with advanced disease
SO AIDS
LA English
DT Article
DE advanced HIV disease; HIV-1 viral tropism; minority drug resistance mutations; ultradeep sequencing; virologic failure
ID inhibitor resistance mutations; treatment-naive patients; cd4 cell count; antiretroviral therapy; impact; variants; trial; reconstitution; efavirenz; infection
AB Objective: This article aims to investigate if the detection of preexisting drug-resistant minority variant (DRMV) and/or X4 HIV-1 variants could improve the efficacy of first-line combined antiretroviral therapy (ART) in late presenters. Design: Post-hoc, combined analysis of two open-label, prospective, randomized clinical trials comparing first-line ART with efavirenz (EFV) vs. ritonavir-boosted protease inhibitor (PI/r)-based regimens in ART-naive, HIV-1-infected patients, with CD4(+) T-cell counts less than 100 cells/mu l and wild-type HIV-1 by bulk sequencing. Methods: Pre-ART samples were reanalyzed for the presence of DRMVs and X4 HIV-1 using 454 sequencing. Kaplan-Meier curves and Cox regression were used to evaluate the association between X4 HIV and DRMVs and risk of virological failure. Results: From 141 evaluable patients, 57 received EFV, and 84 received PI/r, including first-line ART. Median pre-ART CD4(+) T-cell counts and HIV-1 RNA levels were 39 cells/mu l and 257-424 copies/ml, respectively; 35.5% of patients had X4 HIV variants. Detection of DRMVs leading to an ART-specific cumulative HIVdb score of at least 10 increased the risk of virological failure in patients initiating EFV [log-rank P = 0.048, hazard ratio = 4.3 (95% confidence interval: 0.8, 25.0), P = 0.074], but not in those starting PI/r. Presence of X4 HIV did not affect virological outcomes, but was associated with impaired CD4(+) T-cell count recovery over 2 years (214 vs. 315 cells/mu l with X4 vs. R5 HIV-1 tropism, respectively, P = 0.017). Conclusion: Accounting for preexisting DRMVs may improve the outcomes of first-line nonnucleoside reverse transcriptase inhibitor-based ART in late presenters with advanced immune suppression. Presence of X4 HIV-1 at diagnosis predicts impaired immune restoration under ART. Copyright (C) 2015 Wolters Kluwer Health, Inc. All rights reserved.
C1 [Casadella, Maria; Noguera-Julian, Marc; Perez-Alvarez, Susana; Clotet, Bonaventura; Paredes, Roger] Univ Autonoma Barcelona, IrsiCaixa AIDS Res Inst, Badalona, Spain.
   [Manzardo, Christian; Plana, Montserrat; Gatell, Jose M.; Miro, Jose M.] Univ Barcelona, Hosp Clin IDIBAPS, Barcelona, Spain.
   [Noguera-Julian, Marc; Clotet, Bonaventura; Paredes, Roger] UVIC UCC, Melbourne, Vic, Australia.
   [Ferrer, Elena; Podzamczer, Daniel] Univ Barcelona, Hosp Bellvitge IDIBELL, Barcelona, Spain.
   [Domingo, Pere] Univ Autonoma Barcelona, Hosp St Pau, E-08193 Barcelona, Spain.
   [Clotet, Bonaventura; Paredes, Roger] Univ Autonoma Barcelona, HIV Unit, Hosp Univ Germans Trias & Pujol, Badalona, Catalonia, Spain.
C3 Autonomous University of Barcelona; Institut de Recerca de la Sida - IrsiCaixa; University of Barcelona; Hospital Clinic de Barcelona; IDIBAPS; Institut d'Investigacio Biomedica de Bellvitge (IDIBELL); University of Barcelona; Autonomous University of Barcelona; Autonomous University of Barcelona; Hospital Germans Trias i Pujol
RP Miró, JM (通讯作者)，Hosp Clin Barcelona, Infect Dis Serv, Villarroel 170, Barcelona 08036, Spain.
EM jmmiro@ub.edu
FU Spanish Ministry of Health, Social Services and Equality [EC11-128]; 'CHAIN, Collaborative HIV and Anti-HIV Drug Resistance Network', Integrated Project - European Commission Framework 7th Program [223131]; Gala contra la Sida - Barcelona; Red de Investigacion en SIDA, Spanish Plan Nacional R+D+I [RD12/0017/0006]; ISCIII-Subdireccion General de Evaluacion y el Fondo Europeo de Desarrollo Regional (FEDER); Grupo Bristol-Myers Squibb, Madrid, Spain; Fondo de Investigaciones Sanitarias (FIS), Instituto de Salud Carlos III, Spanish Ministry of Health, Madrid, Spain [EC07/90642]
CR Antinori A, 2011, HIV MED, V12, P61, DOI 10.1111/j.1468-1293.2010.00857.x
   Archer J, 2012, PLOS ONE, V7, P0, DOI 10.1371/journal.pone.0049602
   Bottegay M, 2007, ANTIVIR THER, V12, P841
   Fleishman JA, 2010, MED CARE, V48, P1071, DOI 10.1097/MLR.0b013e3181f81c4a
   Krentz HB, 2010, AIDS, V24, P2750, DOI 10.1097/QAD.0b013e32833f9e1d
   Krentz HB, 2012, AIDS RES TREAT, V2012, P0, DOI 10.1155/2012/757135
   Kuritzkes DR, 2008, J INFECT DIS, V197, P867, DOI 10.1086/528802
   Lataillade M, 2012, PLOS ONE, V7, P0, DOI 10.1371/journal.pone.0030118
   Lataillade M, 2010, PLOS ONE, V5, P0, DOI 10.1371/journal.pone.0010952
   Li JZ, 2013, J INFECT DIS, V207, P893, DOI 10.1093/infdis/jis925
   Li JZ, 2012, AIDS, V26, P185, DOI 10.1097/QAD.0b013e32834e9d7d
   Li JZ, 2011, JAMA-J AM MED ASSOC, V305, P1327, DOI 10.1001/jama.2011.375
   Metzner KJ, 2010, J INFECT DIS, V201, P1063, DOI 10.1086/651136
   Miro J, 2012, 19 C RETR OPP INF 20, V0, P0
   Miró JM, 2010, AIDS RES HUM RETROV, V26, P747, DOI 10.1089/aid.2009.0105
   Mocroft A, 2013, PLOS MED, V10, P0, DOI 10.1371/journal.pmed.1001510
   Paredes R, 2010, J INFECT DIS, V201, P662, DOI 10.1086/650543
   Peuchant O, 2008, AIDS, V22, P1417, DOI 10.1097/QAD.0b013e3283034953
   Pou C, 2014, CLIN INFECT DIS, V59, P578, DOI 10.1093/cid/ciu287
   Robbins GK, 2009, CLIN INFECT DIS, V48, P350, DOI 10.1086/595888
   Seclén E, 2011, J INFECT DIS, V204, P139, DOI 10.1093/infdis/jir218
   Sierra-Madero J, 2010, JAIDS-J ACQ IMM DEF, V53, P582, DOI 10.1097/QAI.0b013e3181cae4a1
   Simen BB, 2009, J INFECT DIS, V199, P693, DOI 10.1086/596736
   Swenson LC, 2011, CLIN INFECT DIS, V53, P732, DOI 10.1093/cid/cir493
   Waters L, 2008, CLIN INFECT DIS, V46, P1617, DOI 10.1086/587660
NR 26
TC 9
Z9 9
U1 0
U2 9
PU LIPPINCOTT WILLIAMS & WILKINS
PI PHILADELPHIA
PA TWO COMMERCE SQ, 2001 MARKET ST, PHILADELPHIA, PA 19103 USA
SN 0269-9370
EI 1473-5571
J9 AIDS
JI Aids
PD JUL 31
PY 2015
VL 29
IS 12
BP 1493
EP 1504
DI 10.1097/QAD.0000000000000748
PG 12
WC Immunology; Infectious Diseases; Virology
SC Immunology; Infectious Diseases; Virology
GA CV6QN
UT WOS:000364395200001
PM 26244389
DA 2024-01-16
ER

PT J
AU Frey, KM
AF Frey, Kathleen M.
TI Structure-enhanced methods in the development of non-nucleoside inhibitors targeting HIV reverse transcriptase variants
SO FUTURE MICROBIOLOGY
LA English
DT Review
DE conserved residues; main chain interactions; resistance variants
ID immunodeficiency-virus type-1; crystal-structures; rilpivirine tmc278; drug-resistance; rational design; amino-acid; mutations; mechanisms; potency; etravirine
AB Resistance continues to emerge as a leading cause for antiretroviral treatment failure. Several mutations in HIV reverse transcriptase (RT) confer resistance to non-nucleoside inhibitors (NNRTIs), vital components of antiretroviral combination therapies. Since the majority of mutations are located in the NNRTI binding pocket, crystal structures of RT variants in complex with NNRTIs have provided ideas for new drug design strategies. This article reviews the impact of RT crystal structures on the multidisciplinary design and development of new inhibitors with improved resistance profiles.
C1 [Frey, Kathleen M.] Long Isl Univ, Arnold & Marie Schwartz Coll Pharm & Hlth Sci, Div Pharmaceut Sci, Brooklyn, NY 11201 USA.
C3 Long Island University-Brooklyn Campus
RP Frey, KM (通讯作者)，Long Isl Univ, Arnold & Marie Schwartz Coll Pharm & Hlth Sci, Div Pharmaceut Sci, 75 Dekalb Ave, Brooklyn, NY 11201 USA.
EM kathleen.frey@liu.edu
CR Anderson AC, 2012, ACS CHEM BIOL, V7, P277, DOI 10.1021/cb200394t
   Auwerx J, 2005, FEBS LETT, V579, P2294, DOI 10.1016/j.febslet.2005.02.077
   Bollini M, 2011, J MED CHEM, V54, P8582, DOI 10.1021/jm201134m
   Ceccherini-Silberstein F, 2005, J VIROL, V79, P10718, DOI 10.1128/JVI.79.16.10718-10729.2005
   Chong P, 2012, J MED CHEM, V55, P10601, DOI 10.1021/jm301294g
   Corbau R, 2010, ANTIMICROB AGENTS CH, V54, P4451, DOI 10.1128/AAC.01455-09
   Das K, 2008, P NATL ACAD SCI USA, V105, P1466, DOI 10.1073/pnas.0711209105
   Das K, 2007, J MOL BIOL, V365, P77, DOI 10.1016/j.jmb.2006.08.097
   Das K, 2013, CURR OPIN VIROL, V3, P119, DOI 10.1016/j.coviro.2013.03.014
   Frey KM, 2015, J MED CHEM, V58, P2737, DOI 10.1021/jm501908a
   Johnson BC, 2012, RETROVIROLOGY, V9, P0, DOI 10.1186/1742-4690-9-99
   KOHLSTAEDT LA, 1992, SCIENCE, V256, P1783, DOI 10.1126/science.1377403
   Lansdon EB, 2010, J MED CHEM, V53, P4295, DOI 10.1021/jm1002233
   Li WX, 2015, EUR J MED CHEM, V102, P167, DOI 10.1016/j.ejmech.2015.07.043
   LIN TS, 1994, BIOCHEM PHARMACOL, V47, P171
   Parrish J, 2013, BIOORG MED CHEM LETT, V23, P1493, DOI 10.1016/j.bmcl.2012.12.049
   Pelemans H, 2000, MOL PHARMACOL, V57, P954
   Permpalung N, 2012, EXPERT OPIN PHARMACO, V13, P2301, DOI 10.1517/14656566.2012.729040
   PRESTON BD, 1988, SCIENCE, V242, P1168, DOI 10.1126/science.2460924
   Preston BD, 1997, SCIENCE, V275, P228, DOI 10.1126/science.275.5297.228
   Preston BD, 1997, SCIENCE, V275, P230
   Ren J, 2004, J MOL BIOL, V336, P569, DOI 10.1016/j.jmb.2003.12.055
   Ren J, 2001, J MOL BIOL, V312, P795, DOI 10.1006/jmbi.2001.4988
   Ren JS, 2006, FEBS J, V273, P3850, DOI 10.1111/j.1742-4658.2006.05392.x
   Singh K, 2012, J BIOL CHEM, V287, P0, DOI 10.1074/jbc.M112.398180
   Tucker TJ, 2008, BIOORG MED CHEM LETT, V18, P2959, DOI 10.1016/j.bmcl.2008.03.064
   Xia Q, 2007, PROTEIN SCI, V16, P1728, DOI 10.1110/ps.072829007
   Xu HT, 2013, ANTIMICROB AGENTS CH, V57, P3100, DOI 10.1128/AAC.00348-13
NR 28
TC 6
Z9 7
U1 0
U2 5
PU FUTURE MEDICINE LTD
PI LONDON
PA UNITEC HOUSE, 3RD FLOOR, 2 ALBERT PLACE, FINCHLEY CENTRAL, LONDON, N3 1QB, ENGLAND
SN 1746-0913
EI 1746-0921
J9 FUTURE MICROBIOL
JI Future Microbiol.
PD JUN 15
PY 2015
VL 10
IS 11
BP 1767
EP 1772
DI 10.2217/fmb.15.122
PG 6
WC Microbiology
SC Microbiology
GA CX5MN
UT WOS:000365746000009
PM 26517310
DA 2024-01-16
ER

PT J
AU Cunha, RD
   Abreu, CM
   Sousa, AKP
   Mabombo, VCJ
   Nijhuis, M
   de Jong, D
   Tanuri, A
AF Cunha, Rodrigo D.
   Abreu, Celina M.
   Sousa, Arielly K. P.
   Mabombo, Viviana C. J.
   Nijhuis, Monique
   de Jong, Dorien
   Tanuri, Amilcar
TI Short Communication: <i>In Vitro</i> Accumulation of Drug Resistance Mutations in Chimeric Infectious Clones Containing Subtype B or C Reverse Transcriptase and Selected with Tenofovir or Didanosine
SO AIDS RESEARCH AND HUMAN RETROVIRUSES
LA English
DT Article
ID active antiretroviral therapy; virus type-1 resistance; cross-resistance; k65r resistance; hiv-infection; immunodeficiency; protease; failure; 2,3-dideoxyinosine; prophylaxis
AB Highly active antiretroviral therapy (HAART) contributed to the improvement in the life expectancy of HIV-infected patients. However, the emergence of drug-resistant mutations (DRM) is a major viral factor impacting therapeutic failure. Differences in DRM can occur among HIV-1 subtypes. We evaluate the kinetics of the selection of resistance mutations in vitro analyzing two chimeric clones that contain the reverse transcriptases of subtypes B or C (RTB and RTC) in cells treated with increasing concentrations of tenofovir disoproxil fumarate (TDF) and didanosine (ddI). The mutation K65R is selected more quickly in RTC than in RTB viruses with TDF and ddI, and additional mutations (positions 45, 62, and 68) were selected after K65R fixation. Other primary mutations (M184V and Q151M) were selected with ddI treatment in conjunction with K65R only in RTC viruses. Both patterns, M184V+K65R and Q151M+K65R, have a significant impact on NRTI resistance. Our data suggest that selection of TDF and ddI DRMs can occur earlier in subtype C HIV in patients when compared to subtype B.
C1 [Cunha, Rodrigo D.; Abreu, Celina M.; Sousa, Arielly K. P.; Mabombo, Viviana C. J.; Tanuri, Amilcar] Univ Fed Rio de Janeiro, Lab Virol Mol, BR-21944970 Rio De Janeiro, RJ, Brazil.
   [Nijhuis, Monique; de Jong, Dorien] Univ Med Ctr Utrecht, Med Microbiol, Dept Virol, Utrecht, Netherlands.
C3 Universidade Federal do Rio de Janeiro; Utrecht University; Utrecht University Medical Center
RP Tanuri, A (通讯作者)，Univ Fed Rio de Janeiro, Dept Genet, Lab Virol Mol, CCS,Cidade Univ,Ilha Fundao, Bloco A2,Sala 121, BR-21944970 Rio De Janeiro, RJ, Brazil.
EM atanuri@biologia.ufrj.br
FU CNPq; FAPERJ; CAPES; Brazilian AIDS/STD and Hepatitis Program
CR Baeten JM, 2012, NEW ENGL J MED, V367, P399, DOI 10.1056/NEJMoa1108524
   Brenner B, 2003, AIDS, V17, PF1, DOI 10.1097/00002030-200301030-00001
   Brenner BG, 2006, AIDS, V20, PF9, DOI 10.1097/01.aids.0000232228.88511.0b
   Coutsinos D, 2009, J VIROL, V83, P2029, DOI 10.1128/JVI.01349-08
   Cunha RD, 2012, PLOS ONE, V7, P0, DOI 10.1371/journal.pone.0046622
   Deval J, 2004, J BIOL CHEM, V279, P25489, DOI 10.1074/jbc.M313534200
   Doualla-Bell F, 2006, ANTIMICROB AGENTS CH, V50, P4182, DOI 10.1128/AAC.00714-06
   GAO Q, 1993, ANTIMICROB AGENTS CH, V37, P1390, DOI 10.1128/AAC.37.6.1390
   GU ZX, 1992, J VIROL, V66, P7128, DOI 10.1128/JVI.66.12.7128-7135.1992
   Hemelaar J, 2011, AIDS, V25, P679, DOI 10.1097/QAD.0b013e328342ff93
   Invernizzi CF, 2009, J INFECT DIS, V200, P1202, DOI 10.1086/605894
   Iordanskiy S, 2010, RETROVIROLOGY, V7, P0, DOI 10.1186/1742-4690-7-85
   Karim QA, 2010, SCIENCE, V329, P1168, DOI 10.1126/science.1193748
   Kumarasamy N, 2009, CLIN INFECT DIS, V49, P306, DOI 10.1086/600044
   Liu HX, 2014, CLIN INFECT DIS, V59, P1495, DOI 10.1093/cid/ciu590
   Loemba H, 2002, ANTIMICROB AGENTS CH, V46, P2087, DOI 10.1128/AAC.46.7.2087-2094.2002
   Lohse N, 2007, ANN INTERN MED, V146, P87, DOI 10.7326/0003-4819-146-2-200701160-00003
   Margot NA, 2006, ANTIMICROB AGENTS CH, V50, P4087, DOI 10.1128/AAC.00816-06
   Miller MD, 2007, AIDS, V21, P265, DOI 10.1097/QAD.0b013e32801199ee
   Molina JM, 2005, J INFECT DIS, V191, P840, DOI 10.1086/428094
   Nouhin J, 2013, PLOS ONE, V8, P0, DOI 10.1371/journal.pone.0073744
   Peters RPH, 2014, EUR J PEDIATR, V173, P1245, DOI 10.1007/s00431-014-2303-9
   Rath Ba, 2013, PLOS ONE, V8, P1
   Rhee SY, 2004, ANTIMICROB AGENTS CH, V48, P3122, DOI 10.1128/AAC.48.8.3122-3126.2004
   Rhee SY, 2003, NUCLEIC ACIDS RES, V31, P298, DOI 10.1093/nar/gkg100
   Ross LL, 2010, J ANTIMICROB CHEMOTH, V65, P307, DOI 10.1093/jac/dkp419
   Santos AF, 2010, VIRUSES-BASEL, V2, P503, DOI 10.3390/v2020503
   SHAFER RW, 1994, J INFECT DIS, V169, P722, DOI 10.1093/infdis/169.4.722
   Sharma PL, 2004, VIROLOGY, V321, P222, DOI 10.1016/j.virol.2003.11.013
   Steegen K, 2014, PLOS ONE, V9, P0, DOI 10.1371/journal.pone.0097067
   Stone C, 2004, ANTIMICROB AGENTS CH, V48, P1413, DOI 10.1128/AAC.48.4.1413-1415.2004
   Sunpath H, 2012, AIDS, V26, P1679, DOI 10.1097/QAD.0b013e328356886d
   Thigpen MC, 2012, NEW ENGL J MED, V367, P423, DOI 10.1056/NEJMoa1110711
   UNAIDS, 2013, GLOB REP UNAIDS REP, V0, P0
   van Maarseveen NM, 2006, J VIROL METHODS, V133, P185, DOI 10.1016/j.jviromet.2005.11.008
   Van Rompay KKA, 2007, RETROVIROLOGY, V4, P0, DOI 10.1186/1742-4690-4-25
   von Wyl V, 2010, J INFECT DIS, V201, P1054, DOI 10.1086/651168
   Waleria-Aleixo A, 2008, ANTIMICROB AGENTS CH, V52, P4497, DOI 10.1128/AAC.00820-08
   Wensing Annemarie M, 2014, TOP ANTIVIR MED, V22, P642
   WHO, 2010, ANTIRETROVIRAL THERAPY FOR HIV INFECTION IN ADULTS AND ADOLESCENTS: RECOMMENDATIONS FOR A PUBLIC HEALTH APPROACH, V0, P0
NR 41
TC 3
Z9 3
U1 0
U2 0
PU MARY ANN LIEBERT, INC
PI NEW ROCHELLE
PA 140 HUGUENOT STREET, 3RD FL, NEW ROCHELLE, NY 10801 USA
SN 0889-2229
EI 1931-8405
J9 AIDS RES HUM RETROV
JI Aids Res. Hum. Retrovir.
PD AUG 1
PY 2015
VL 31
IS 8
BP 851
EP 858
DI 10.1089/aid.2014.0324
PG 8
WC Immunology; Infectious Diseases; Virology
SC Immunology; Infectious Diseases; Virology
GA CP4OH
UT WOS:000359861200015
PM 26075306
DA 2024-01-16
ER

PT J
AU Guo, W
   Han, JW
   Zhuang, DM
   Liu, SY
   Liu, YJ
   Li, L
   Li, HP
   Bao, ZY
   Wang, FJ
   Li, JY
AF Guo, Wei
   Han, Jingwan
   Zhuang, Daomin
   Liu, Siyang
   Liu, Yongjian
   Li, Lin
   Li, Hanping
   Bao, Zuoyi
   Wang, Fujiang
   Li, Jingyun
TI Characterization of two HIV-1 infectors during initial antiretroviral treatment, and the emergence of phenotypic resistance in reverse transcriptase-associated mutation patterns
SO VIROLOGY JOURNAL
LA English
DT Article
DE HIV-1; Resistance mutations; Recombinant virus; Phenotypic resistance
ID virological failure; cross-resistance; nonnucleoside; nucleoside; impact; inhibitors; efavirenz
AB Background: Highly active antiretroviral therapy (HAART) is recommended to control the infection of HIV-1. HIV-1 drug resistance becomes an obstacle to HAART due to the accumulation of specific mutations in the RT coding region. The development of resistance mutations may be more complex than previously thought. Methods: We followed two HIV-1 infectors from a HIV-1 drug resistance surveillance cohort in Henan province and evaluated CD4+ T-cell number and viral load thereafter at ten time-periods and characterized their reverse transcriptase-associated mutation patterns at each time point. Then we constructed the recombinant virus strains with these mutation patterns to mimick the viruses and test the phenotypic resistance caused by the mutation patterns on TZM-b1 cells. Results: CD4+ T-cell number initially increased and then decreased rapidly, while viral load decreased and then dropped sharply during initial antiretroviral treatment. The number of mutations and the combination patterns of mutations increased over time. According to the phenotypic resistance performed by recombinant virus strains, VirusT215Y/V179E/Y181C/H221Y exhibited high levels of resistance to EFV (5.57-fold), and T215Y/V179E-containing virus increased 20.20-fold in AZT resistance (p < 0.01). VirusT215Y/V179E/Y181C increased markedly in EFV resistance (p < 0.01). The IC50 for VirusT215Y/V179E/H221Y was similar to that for VirusT215Y/V179E/Y181C. VirusT215Y/K103N/Y181C/H221Y induced a dramatic IC50 increase of all the four agents (Efavirenz EFV, Zidovudine AZT, Lamivudine 3TC, and Stavudine d4T) (p < 0.01). As for VirusT215Y/K103N/Y181C, only the IC50 of EFV was significantly increased. T215Y/K103N resulted in a 26.36-fold increase in EFV (p < 0.01). T215Y/K103N/H221Y significantly increased the resistance to AZT and 3TC. The IC50 of EFV with T215Y/V179E was lower than with T215Y/K103N (F = 93.10, P < 0.0001). With T215Y/V179E, Y181C significantly increase in EFV resistance, while the interaction between 181 and 221 in EFV was not statistically significant (F = 1.20, P = 0.3052). With T215Y/K103N, neither H221Y nor Y181C showed a significant increase in EFV resistance, but the interaction between 181 and 221 was statistically significant (F = 38.12, P = 0.0003). Conclusions: Data in this study suggests that pathways of viral evolution toward drug resistance appear to proceed through distinct steps and at different rates. Phenotypic resistance using recombinant virus strains with different combination of mutation patterns reveals that interactions among mutations may provide information on the impact of these mutations on drug resistance. All the result provides reference to optimize clinical treatment schedule.
C1 [Guo, Wei; Han, Jingwan; Zhuang, Daomin; Liu, Siyang; Liu, Yongjian; Li, Lin; Li, Hanping; Bao, Zuoyi; Li, Jingyun] Beijing Inst Microbiol & Epidemiol, Dept AIDS Res, State Key Lab Pathogen & Biosecur, Beijing 100071, Peoples R China.
   [Guo, Wei; Wang, Fujiang] Peoples Liberat Army, Hosp 201, Liaoyang, Peoples R China.
C3 Beijing Institute of Microbiology & Epidemiology
RP Li, JY (通讯作者)，Beijing Inst Microbiol & Epidemiol, Dept AIDS Res, State Key Lab Pathogen & Biosecur, 20 Dongda St, Beijing 100071, Peoples R China.
EM lijy@nic.bmi.ac.cn
FU National Natural Science Foundation of China [3083008]
CR Antinori A, 2001, AIDS, V15, P2325, DOI 10.1097/00002030-200111230-00017
   Bacheler L, 2001, J VIROL, V75, P4999, DOI 10.1128/JVI.75.11.4999-5008.2001
   Bacheler LT, 2000, ANTIMICROB AGENTS CH, V44, P2475, DOI 10.1128/AAC.44.9.2475-2484.2000
   Back NKT, 1996, EMBO J, V15, P4040, DOI 10.1002/j.1460-2075.1996.tb00777.x
   Baldanti F, 2003, AIDS, V17, P1568, DOI 10.1097/00002030-200307040-00021
   Blanca G, 2003, J BIOL CHEM, V278, P15469, DOI 10.1074/jbc.C300022200
   Demeter LM, 2000, ANTIMICROB AGENTS CH, V44, P794, DOI 10.1128/AAC.44.3.794-797.2000
   Francesca Ceccherini-Silberstein VS, 2007, J VIROL, V81, P13
   Gonzales MJ, 2003, AIDS, V17, P791, DOI 10.1097/00002030-200304110-00003
   Guo W, 2014, BMC INFECT DIS, V14, P0, DOI 10.1186/1471-2334-14-237
   He X, 2012, PLOS ONE, V7, P0, DOI 10.1371/journal.pone.0047289
   Jiao LY, 2012, AIDS RES TREAT, V2012, P0, DOI 10.1155/2012/637263
   Johnson Victoria A, 2013, TOP ANTIVIR MED, V21, P6
   Johnson Victoria A, 2011, TOP ANTIVIR MED, V19, P156
   LARDER BA, 1994, J GEN VIROL, V75, P951, DOI 10.1099/0022-1317-75-5-951
   Lengruber RB, 2011, J ANTIMICROB CHEMOTH, V66, P702, DOI 10.1093/jac/dkr005
   Li H, 2012, NATL MED J CHINA, V92, P4
   Melikian GL, 2014, J ANTIMICROB CHEMOTH, V69, P12, DOI 10.1093/jac/dkt316
   Nikolenko GN, 2010, J VIROL, V84, P5238, DOI 10.1128/JVI.01545-09
   Ren JS, 2008, VIRUS RES, V134, P157, DOI 10.1016/j.virusres.2007.12.018
   Rimsky L, 2012, JAIDS-J ACQ IMM DEF, V59, P39, DOI 10.1097/QAI.0b013e31823df4da
   Saracino A, 2006, J MED VIROL, V78, P9, DOI 10.1002/jmv.20500
   Schader SM, 2012, ANTIMICROB AGENTS CH, V56, P751, DOI 10.1128/AAC.05821-11
   Shafer RW, 2008, AIDS REV, V10, P67
   Shahriar R, 2009, ANTIMICROB AGENTS CH, V53, P4869, DOI 10.1128/AAC.00592-09
   Shulman N, 2001, AIDS, V15, P1125, DOI 10.1097/00002030-200106150-00007
   Sing T, 2005, LECT NOTES ARTIF INT, V3721, P285
   Svicher V, 2006, J VIROL, V80, P7186, DOI 10.1128/JVI.02084-05
   van de Vijver DA, 2006, JAIDS-J ACQ IMM DEF, V41, P352, DOI 10.1097/01.qai.0000209899.05126.e4
   Van Laethem K, 2001, AIDS, V15, P553, DOI 10.1097/00002030-200103300-00003
   van Opijnen T, 2005, REV MED VIROL, V15, P219, DOI 10.1002/rmv.472
NR 31
TC 1
Z9 2
U1 0
U2 13
PU BMC
PI LONDON
PA CAMPUS, 4 CRINAN ST, LONDON N1 9XW, ENGLAND
SN 
EI 1743-422X
J9 VIROL J
JI Virol. J.
PD NOV 14
PY 2015
VL 12
IS 
BP 
EP 
DI 10.1186/s12985-015-0417-y
PG 9
WC Virology
SC Virology
GA CW1MV
UT WOS:000364755200003
PM 26578099
DA 2024-01-16
ER

PT J
AU Dharmalingam, T
   Udhaya, V
   Umaarasu, T
   Elangovan, V
   Rajesh, SV
   Shanmugam, G
AF Dharmalingam, Thirunavukkarasu
   Udhaya, V.
   Umaarasu, T.
   Elangovan, V.
   Rajesh, S. V.
   Shanmugam, Gnanendra
TI Prediction of Drug-Resistance Using Genotypic and Docking Analysis Among Anti-Retroviral Therapy Naive and First-Line Treatment Failures in Salem, Tamil Nadu, India
SO CURRENT HIV RESEARCH
LA English
DT Article
DE Acquired immunodeficiency syndrome (AIDS); drug resistance; HIV; HIV variant
ID hiv-1 reverse-transcriptase; molecular docking; wild-type; inhibitors; nevirapine; individuals
AB The emergence of drug resistance among HIV-positive patients undergoing Anti-Retroviral Therapy (ART) with poor adherence to the HAART is a major concern in India. As the HIV accumulates the key mutations, the drug resistance occurs, that pose challenges to the ART regimens currently being used. Thus, the present study was carried out among the ART-naive patients attending ART Centre at Salem district, Tamil Nadu, India. The mutations that concern the drug resistance were discriminated by determining the viral load before and after 6 months. The drug resistance was analyzed by HIV genotyping from the patients possessing a viral load of >1000 copies/mL after 6 months of ART. The mutations pertaining to drug resistance were analyzed by the online Stanford HIV Database. The 3D structures of the RT were modeled and the drugs used in the first-line regimens were docked to explore the effect of mutations on the binding pattern of the drugs. Among the 250 patients, the viral load data were obtained for 213 patients. The study found 23 patients with both virological and immunological failures and HIV drug mutations were also revealed by genotyping. The mutations of I135R/T/V/X, L178 I/M, M184V/I, D67N, K70R, and K103N were the most common among these 23 patients. The present study revealed that the NACO recommended first-line ART regimen is efficient in most of the patients attending ART center. The emergence of drug resistance of HIV variant is common even under the best circumstance of ART. This study reveals that there is a necessity for the implementation of improved and economically systematic attempt that allows the clinicians to make a rational choice of therapy regimen to overcome the first-line therapy failures among the ART-naive.
C1 [Dharmalingam, Thirunavukkarasu; Elangovan, V.] Govt Mohan Kumaramangalam Med Coll, Dept Microbiol, Salem, Tamil Nadu, India.
   [Udhaya, V.] Annamalai Univ, Raja Muthhaiah Med Coll, Dept Microbiol, Chidambaram, Tamil Nadu, India.
   [Umaarasu, T.] Vivekananda Dent Coll Women, Dept Microbiol, Namakkal, Tamil Nadu, India.
   [Rajesh, S. V.] Vivekananda Dent Coll Women, Dept Bot, Namakkal, Tamil Nadu, India.
   [Shanmugam, Gnanendra] Mahendra Educ Inst, Ctr Res & Dev, Bioinformat Div, Namakkal, Tamil Nadu, India.
C3 Annamalai University
RP Udhaya, V (通讯作者)，Annamalai Univ, Raja Muthhaiah Med Coll, Dept Microbiol, Chidambaram, Tamil Nadu, India.
EM udayamvisva@yahoo.co.in
CR Alcaro S, 2011, DRUG RESIST UPDATE, V14, P141, DOI 10.1016/j.drup.2011.01.002
   [Anonymous], 2013, GUIDELINES NACO ART, V0, P0
   [Anonymous], 2011, ANN REPORT NACO 2010, V0, P0
   Arora SK, 2008, AIDS RES HUM RETROV, V24, P125, DOI 10.1089/aid.2007.0156
   Beerenwinkel N, 2002, P NATL ACAD SCI USA, V99, P8271, DOI 10.1073/pnas.112177799
   Cichocki RN, 2014, HIV RESISTANCE UNDER, V0, P0
   COFFIN JM, 1995, SCIENCE, V267, P483, DOI 10.1126/science.7824947
   Eshleman SH, 2005, J INFECT DIS, V192, P30, DOI 10.1086/430764
   Hemelaar J, 2006, AIDS, V20, PW13, DOI 10.1097/01.aids.0000247564.73009.bc
   Kim TH, 2013, PLOS ONE, V8, P0, DOI 10.1371/journal.pone.0068767
   LASKOWSKI RA, 1993, J APPL CRYSTALLOGR, V26, P283, DOI 10.1107/S0021889892009944
   Little SJ, 2002, NEW ENGL J MED, V347, P385, DOI 10.1056/NEJMoa013552
   Liu JF, 2014, J MOL MODEL, V20, P0, DOI 10.1007/s00894-014-2451-x
   Liu TF, 2006, CLIN INFECT DIS, V42, P1608, DOI 10.1086/503914
   Masand VH, 2011, J COMPUT METHOD MOL, V1, P39
   Miceli LA, 2013, MAR DRUGS, V11, P4127, DOI 10.3390/md11114127
   Nichols SE, 2009, J CHEM INF MODEL, V49, P1272, DOI 10.1021/ci900068k
   Pungpo P, 2006, SAR QSAR ENVIRON RES, V17, P353, DOI 10.1080/10629360600884520
   Rarey M, 1996, J MOL BIOL, V261, P470, DOI 10.1006/jmbi.1996.0477
   Ravela J, 2003, JAIDS-J ACQ IMM DEF, V33, P8, DOI 10.1097/00126334-200305010-00002
   Rhee SY, 2006, P NATL ACAD SCI USA, V103, P17355, DOI 10.1073/pnas.0607274103
   SALI A, 1995, PROTEINS, V23, P318, DOI 10.1002/prot.340230306
   Salomon H, 2000, AIDS, V14, PF17, DOI 10.1097/00002030-200001280-00003
   Shafer RW, 2002, CLIN MICROBIOL REV, V15, P247, DOI 10.1128/CMR.15.2.247-277.2002
   Shapiro RL, 2006, AIDS, V20, P1281, DOI 10.1097/01.aids.0000232236.26630.35
   Toor JS, 2013, J AIDS CLIN RES S, VS5, P0
   Walker Polly R, 2005, INFECTION GENETICS AND EVOLUTION, V5, P199, DOI 10.1016/j.meegid.2004.06.011
NR 27
TC 2
Z9 2
U1 0
U2 3
PU BENTHAM SCIENCE PUBL LTD
PI SHARJAH
PA EXECUTIVE STE Y-2, PO BOX 7917, SAIF ZONE, 1200 BR SHARJAH, U ARAB EMIRATES
SN 1570-162X
EI 1873-4251
J9 CURR HIV RES
JI Curr. HIV Res.
PD JUN 15
PY 2015
VL 13
IS 2
BP 160
EP 172
DI 10.2174/1570162X1302150415111040
PG 13
WC Immunology; Infectious Diseases; Virology
SC Immunology; Infectious Diseases; Virology
GA CG4UW
UT WOS:000353283700008
PM 25892414
DA 2024-01-16
ER

PT J
AU Schito, M
   Maeurer, M
   Kim, P
   Hanna, D
   Zumla, A
AF Schito, Marco
   Maeurer, Markus
   Kim, Peter
   Hanna, Debra
   Zumla, Alimuddin
TI Translating the Tuberculosis Research Agenda: Much Accomplished, but Much More to Be Done
SO CLINICAL INFECTIOUS DISEASES
LA English
DT Article
DE tuberculosis; research; drug resistance; new treatment regimens; resource-limited settings
ID drug-resistant tuberculosis; mycobacterium-tuberculosis; hiv vaccine; africa; evolution; mutation; autopsy; burden
AB Despite the availability of effective diagnostics and curative treatment regimens for tuberculosis, millions of people die each year of this disease. The steady global increase in the number of tuberculosis cases caused by multidrug-resistant and extensively drug-resistant strains of Mycobacterium tuberculosis are of major concern, especially in light of the thin tuberculosis drug pipeline. New tuberculosis drugs are undergoing clinical evaluation, and renewed hope comes from fresh approaches to improve treatment outcomes using a range of adjunct host-directed cellular and repurposed drug therapies. Current efforts in developing second-generation and new rapid point-of-care diagnostic assays take advantage of recent genetic and molecular advances. Slow progress in the development of prophylactic and therapeutic vaccines requires increased funding for basic as well as translational research. Although major challenges remain, these can be overcome by cementing our resolve, raising advocacy, bolstering global funder investments, and leveraging more effective collaborations through equitable public-private partnerships.
C1 [Schito, Marco; Hanna, Debra] Crit Path Inst, Crit Path TB Drug Regimens CPTR, Tucson, AZ 85718 USA.
   [Maeurer, Markus] Karolinska Inst, Dept Lab Med, Therapeut Immunol Div, Stockholm, Sweden.
   [Maeurer, Markus] Karolinska Univ Hosp, Ctr Allogene Stem Cell Transplantat, Stockholm, Sweden.
   [Kim, Peter] NIAID, Div AIDS, NIH, Bethesda, MD 20892 USA.
   [Zumla, Alimuddin] UCL, Div Infect & Immun, London, England.
   [Zumla, Alimuddin] UCL, Ctr Clin Microbiol, London, England.
   [Zumla, Alimuddin] Univ Coll Hosp NHS Trust, Biomed Res Ctr, London, England.
C3 Karolinska Institutet; Karolinska Institutet; Karolinska University Hospital; National Institutes of Health (NIH) - USA; NIH National Institute of Allergy & Infectious Diseases (NIAID); University of London; University College London; University of London; University College London; University of London; University College London
RP Schito, M (通讯作者)，Crit Path Inst, Crit Path TB Drug Regimens CPTR, 1730 River Rd,Ste 200, Tucson, AZ 85718 USA.
EM mschito@c-path.org
FU Division of AIDS, National Institute of Allergy and Infectious Diseases, National Institutes of Health
CR [Anonymous], 2014, WHOHTMGMP20144, V0, P0
   [Anonymous], 2013, WHOHTMTB201316, V0, P0
   [Anonymous], 2014, HIGH PRIOR TARG PROD, V0, P0
   Basu S, 2009, P NATL ACAD SCI USA, V106, P7672, DOI 10.1073/pnas.0812472106
   Bates M, 2015, LANCET INFECT DIS, V15, P544, DOI 10.1016/S1473-3099(15)70058-7
   Bates M, 2013, CURR OPIN PULM MED, V19, P229, DOI 10.1097/MCP.0b013e32835f4fe4
   Boeree MJ, 2015, AM J RESP CRIT CARE, V191, P1058, DOI 10.1164/rccm.201407-1264OC
   Casali N, 2014, NAT GENET, V46, P279, DOI 10.1038/ng.2878
   Comas I, 2012, NAT GENET, V44, P106, DOI 10.1038/ng.1038
   Dye C, 1999, JAMA-J AM MED ASSOC, V282, P677, DOI 10.1001/jama.282.7.677
   Fauci AS, 2014, CLIN INFECT DIS, V59, PS80, DOI 10.1093/cid/ciu420
   Fauci AS, 2014, NEW ENGL J MED, V370, P495, DOI 10.1056/NEJMp1313771
   Friedland JS, 2014, NEW ENGL J MED, V371, P1354, DOI 10.1056/NEJMcibr1408663
   Gillespie SH, 2005, J ANTIMICROB CHEMOTH, V56, P344, DOI 10.1093/jac/dki191
   Gillespie SH, 2014, 54 INT C ANT AG CHEM, V0, P0
   Hanrahan CF, 2013, PLOS ONE, V8, P0, DOI 10.1371/journal.pone.0065421
   Jindani A, 2014, NEW ENGL J MED, V371, P1599, DOI 10.1056/NEJMoa1314210
   Keeler Emmett, 2006, NATURE, V444 Suppl 1, P49, DOI 10.1038/nature05446
   Klopper M, 2013, EMERG INFECT DIS, V19, P449, DOI 10.3201//EID1903.120246
   Lin PL, 2013, ANTIMICROB AGENTS CH, V57, P4237, DOI 10.1128/AAC.00277-13
   Maeurer M, 2014, SCI TRANSL MED, V6, P0, DOI 10.1126/scitranslmed.aaa1274
   Marais BJ, 2013, LANCET INFECT DIS, V13, P436, DOI 10.1016/S1473-3099(13)70015-X
   Mayer-Barber KD, 2014, NATURE, V511, P99, DOI 10.1038/nature13489
   Merker M, 2013, PLOS ONE, V8, P0, DOI 10.1371/journal.pone.0082551
   Merle CS, 2014, NEW ENGL J MED, V371, P1588, DOI 10.1056/NEJMoa1315817
   Müller B, 2013, TRENDS GENET, V29, P160, DOI 10.1016/j.tig.2012.11.005
   Romero K, 2015, CLIN INFECT DIS, V61, PS5, DOI 10.1093/cid/civ424
   Shah NS, 2015, C RETR OPP INF SEATT, V0, P0
   Skowronski M, 2014, ARCH MED SCI, V10, P1019, DOI 10.5114/aoms.2014.46220
   Song T, 2014, MOL MICROBIOL, V91, P1106, DOI 10.1111/mmi.12520
   Udwadia ZF, 2012, CLIN INFECT DIS, V54, P579, DOI 10.1093/cid/cir889
   UNITAID, 2014, TUB DIAGN TECHN MARK, V0, P1
   Vynnycky E, 1997, EPIDEMIOL INFECT, V119, P183, DOI 10.1017/S0950268897007917
   World Health Organization, 2010, WHOHTMTB201018, V0, P0
   World Health Organization, 2013, 134 SESS, V0, P0
   World Hunger Education Service, 2012, WORLD HUNG POV FACTS, V0, P0
   Yoon C, 2012, PLOS ONE, V7, P0, DOI 10.1371/journal.pone.0048599
   Zhang L, 2014, INFECTION, V42, P705, DOI 10.1007/s15010-014-0632-2
   Zumla A, 2015, NAT REV DRUG DISCOV, V14, P511, DOI 10.1038/nrd4696
NR 40
TC 15
Z9 15
U1 0
U2 13
PU OXFORD UNIV PRESS INC
PI CARY
PA JOURNALS DEPT, 2001 EVANS RD, CARY, NC 27513 USA
SN 1058-4838
EI 1537-6591
J9 CLIN INFECT DIS
JI Clin. Infect. Dis.
PD OCT 15
PY 2015
VL 61
IS 
BP S95
EP S101
DI 10.1093/cid/civ608
PG 7
WC Immunology; Infectious Diseases; Microbiology
SC Immunology; Infectious Diseases; Microbiology
GA CT6WG
UT WOS:000362952900001
PM 26409286
DA 2024-01-16
ER

PT J
AU Bila, DCA
   Boullosa, LT
   Vubil, AS
   Mabunda, NJ
   Abreu, CM
   Ismael, N
   Jani, IV
   Tanuri, A
AF Adolfo Bila, Dulce Celina
   Boullosa, Lidia Teodoro
   Vubil, Adolfo Salvador
   Mabunda, Nedio Jonas
   Abreu, Celina Monteiro
   Ismael, Nalia
   Jani, Ilesh Vinodrai
   Tanuri, Amilcar
TI Trends in Prevalence of HIV-1 Drug Resistance in a Public Clinic in Maputo, Mozambique
SO PLOS ONE
LA English
DT Article
ID active antiretroviral therapy; reverse-transcriptase inhibitors; naive patients; subtype-c; hiv-1-infected patients; virological failure; k65r resistance; health approach; 1st year; mutations
AB Background An observational study was conducted in Maputo, Mozambique, to investigate trends in prevalence of HIV drug resistance (HIVDR) in antiretroviral (ART) naive subjects initiating highly active antiretroviral treatment (HAART). Methodology/Principal Findings To evaluate the pattern of drug resistance mutations (DRMs) found in adults on ART failing first- line HAART [patients with detectable viral load (VL)]. Untreated subjects [Group 1 (G1;n= 99)] and 274 treated subjects with variable length of exposure to ARV's [6- 12 months, Group 2 (G2;n= 93); 12- 24 months, Group 3 (G3;n= 81); >24 months (G4;n= 100)] were enrolled. Virological and immunological failure (VF and IF) were measured based on viral load (VL) and T lymphocyte CD4+ cells (TCD4+) count and genotypic resistance was also performed. Major subtype found was C (untreated: n= 66, 97,06%;treated: n= 36, 91.7%). Maximum virological suppression was observed in G3, and significant differences intragroup were observed between VF and IF in G4 (p= 0.022). Intergroup differences were observed between G3 and G4 for VF (p= 0.023) and IF between G2 and G4 (p= 0.0018). Viral suppression (<50 copies/ml) ranged from 84.9% to 90.1%, and concordant VL and DRM ranged from 25% to 57%. WHO cut- off for determining VF as given by 2010 guidelines (>5000 copies/ml) identified 50% of subjects carrying DRM compared to 100% when lower VL cut- off was used (<50 copies/ml). Length of exposure to ARVs was directly proportional to the complexity of DRM patterns. In Mozambique, VL suppression was achieved in 76% of individuals after 24 months on HAART. This is in agreement with WHO target for HIVDR prevention target (70%). Conclusions We demonstrated that the best way to determine therapeutic failure is VL compared to CD4 counts. The rationalized use of VL testing is needed to ensure timely detection of treatment failures preventing the occurrence of TDR and new infections.
C1 [Adolfo Bila, Dulce Celina; Vubil, Adolfo Salvador; Mabunda, Nedio Jonas; Ismael, Nalia; Jani, Ilesh Vinodrai] Natl Inst Hlth Mozambique, Maputo, Mozambique.
   [Adolfo Bila, Dulce Celina; Boullosa, Lidia Teodoro; Abreu, Celina Monteiro; Tanuri, Amilcar] Univ Fed Rio de Janeiro, Dept Genet, Mol Virol Lab, Rio De Janeiro, Brazil.
   [Adolfo Bila, Dulce Celina] Univ Fed Rio de Janeiro, Dept Inst Biophys Carlos Chagas Filho, Rio De Janeiro, Brazil.
C3 Universidade Federal do Rio de Janeiro; Universidade Federal do Rio de Janeiro
RP Tanuri, A (通讯作者)，Univ Fed Rio de Janeiro, Dept Genet, Mol Virol Lab, Rio De Janeiro, Brazil.
EM atanuri@biologia.ufrj.br
FU CAPES/Ministry of Education, Brazil
CR Abreu CM, 2008, ARCH VIROL, V153, P2013, DOI 10.1007/s00705-008-0215-6
   [Anonymous], 2015, MEGA SOFTWARE, V0, P0
   [Anonymous], 2015, HIV REC AN, V0, P0
   Auld AF, 2011, PLOS ONE, V6, P0, DOI 10.1371/journal.pone.0018453
   Autran B, 1999, IMMUNOL LETT, V66, P207, DOI 10.1016/S0165-2478(98)00159-X
   BEBENEK K, 1993, J BIOL CHEM, V268, P10324
   Bennett DE, 2009, PLOS ONE, V4, P0, DOI 10.1371/journal.pone.0004724
   Borroto-Esoda K, 2007, AIDS RES HUM RETROV, V23, P988, DOI 10.1089/aid.2006.0310
   Braitstein P, 2006, LANCET, V367, P817, DOI 10.1016/S0140-6736(06)68337-2
   Brenner B, 2003, AIDS, V17, PF1, DOI 10.1097/00002030-200301030-00001
   Brenner BG, 2006, AIDS, V20, PF9, DOI 10.1097/01.aids.0000232228.88511.0b
   Chunduri H, 2011, VIROLOGY, V414, P34, DOI 10.1016/j.virol.2011.03.007
   Ferradini L, 2006, LANCET, V367, P1335, DOI 10.1016/S0140-6736(06)68580-2
   Fourati S, 2013, J ANTIMICROB CHEMOTH, V68, P2199, DOI 10.1093/jac/dkt200
   Gaardbo JC, 2012, CLIN DEV IMMUNOL, V0, P0, DOI DOI 10.1155/2012/670957
   Gilks CF, 2006, LANCET, V368, P505, DOI 10.1016/S0140-6736(06)69158-7
   Granados JMS, 2003, PEDIATR INFECT DIS J, V22, P863, DOI 10.1097/01.inf.0000091282.70253.5f
   Hosseinipour MC, 2009, AIDS, V23, P1127, DOI 10.1097/QAD.0b013e32832ac34e
   Jordan MR, 2008, ANTIVIR THER, V13, P15
   Kuritzkes DR, 2004, AIDS PATIENT CARE ST, V18, P259, DOI 10.1089/108729104323076007
   Marconi VC, 2008, CLIN INFECT DIS, V46, P1589, DOI 10.1086/587109
   Miiro G, 2009, TROP MED INT HEALTH, V14, P556, DOI 10.1111/j.1365-3156.2009.02259.x
   Mouroux M, 2001, ANTIVIR THER, V6, P179
   National Institute of Health NI of S (Mozambique) and C for DC (US), 2009, NAT SURV PREV BEH RI, V0, P0
   Orrell C, 2009, ANTIVIR THER, V14, P523
   Palella FJ, 1998, NEW ENGL J MED, V338, P853, DOI 10.1056/NEJM199803263381301
   Rhee SY, 2003, NUCLEIC ACIDS RES, V31, P298, DOI 10.1093/nar/gkg100
   RICHMAN DD, 1994, J VIROL, V68, P1660, DOI 10.1128/JVI.68.3.1660-1666.1994
   Shafer RW, 2008, AIDS REV, V10, P67
   Shafer RW, 2008, ANTIVIR THER, V13, P59
   Soares MA, 2003, AIDS, V17, P11, DOI 10.1097/00002030-200301030-00004
   Stanford University, 2015, DRUG RES AN, V0, P0
   Sunpath H, 2012, AIDS, V26, P1679, DOI 10.1097/QAD.0b013e328356886d
   Tiba Fabrice, 2012, OPEN AIDS J, V6, P16, DOI 10.2174/1874613601206010016
   Turner D, 2009, J MED VIROL, V81, P1509, DOI 10.1002/jmv.21567
   Wallis CL, 2010, JAIDS-J ACQ IMM DEF, V53, P480, DOI 10.1097/QAI.0b013e3181bc478b
   WHO, 2010, ANTIRETROVIRAL THERAPY FOR HIV INFECTION IN ADULTS AND ADOLESCENTS: RECOMMENDATIONS FOR A PUBLIC HEALTH APPROACH, V0, P0
NR 38
TC 7
Z9 7
U1 0
U2 5
PU PUBLIC LIBRARY SCIENCE
PI SAN FRANCISCO
PA 1160 BATTERY STREET, STE 100, SAN FRANCISCO, CA 94111 USA
SN 1932-6203
EI 
J9 PLOS ONE
JI PLoS One
PD JUL 7
PY 2015
VL 10
IS 7
BP 
EP 
DI 10.1371/journal.pone.0130580
PG 12
WC Multidisciplinary Sciences
SC Science & Technology - Other Topics
GA CN1EC
UT WOS:000358158900013
PM 26151752
DA 2024-01-16
ER

PT J
AU Lehman, DA
   Baeten, JM
   McCoy, CO
   Weis, JF
   Peterson, D
   Mbara, G
   Donnell, D
   Thomas, KK
   Hendrix, CW
   Marzinke, MA
   Frenkel, L
   Ndase, P
   Mugo, NR
   Celum, C
   Overbaugh, J
   Matsen, FA
AF Lehman, Dara A.
   Baeten, Jared M.
   McCoy, Connor O.
   Weis, Julie F.
   Peterson, Dylan
   Mbara, Gerald
   Donnell, Deborah
   Thomas, Katherine K.
   Hendrix, Craig W.
   Marzinke, Mark A.
   Frenkel, Lisa
   Ndase, Patrick
   Mugo, Nelly R.
   Celum, Connie
   Overbaugh, Julie
   Matsen, Frederick A.
TI Risk of Drug Resistance Among Persons Acquiring HIV Within a Randomized Clinical Trial of Single- or Dual-Agent Preexposure Prophylaxis
SO JOURNAL OF INFECTIOUS DISEASES
LA English
DT Article
DE HIV; pre-exposure prophylaxis; antiretroviral resistance; HIV prevention
ID to-child transmission; reverse-transcriptase; antiretroviral prophylaxis; nevirapine resistance; dose nevirapine; phase-3 trial; double-blind; prevention; mutations; tenofovir
AB Background. Preexposure prophylaxis (PrEP) with emtricitabine plus tenofovir disoproxil fumarate (FTC/TDF) or TDF alone reduces the risk of human immunodeficiency virus (HIV) acquisition. Understanding the risk of antiretroviral resistance selected by PrEP during breakthrough infections is important because of the risk of treatment failure during subsequent antiretroviral use. Methods. Within the largest randomized trial of FTC/TDF versus TDF as PrEP, plasma samples were tested for HIV with resistance mutations associated with FTC (K65R and M184IV) and TDF (K65R and K70E), using 454 sequencing. Results. Of 121 HIV seroconverters, 25 received FTC/TDF, 38 received TDF, and 58 received placebo. Plasma drug levels in 26 individuals indicated PrEP use during or after HIV acquisition, of which 5 had virus with resistance mutations associated with their PrEP regimen. Among those with PrEP drug detected during infection, resistance was more frequent in the FTC/TDF arm (4 of 7 [57%]), compared with the TDF arm (1 of 19 [5.3%]; P = .01), owing to the FTC-associated mutation M184IV. Of these cases, 3 had unrecognized acute infection at PrEP randomization, and 2 were HIV negative at enrollment. Conclusions. These results suggest that resistance selected by PrEP is rare but can occur both with PrEP initiation during acute seronegative HIV infection and in PrEP breakthrough infections and that FTC is associated with a greater frequency of resistance mutations than TDF.
C1 [Lehman, Dara A.; Weis, Julie F.; Peterson, Dylan; Mbara, Gerald; Overbaugh, Julie] Fred Hutchinson Canc Res Ctr, Div Human Biol, Seattle, WA 98104 USA.
   [McCoy, Connor O.; Overbaugh, Julie; Matsen, Frederick A.] Fred Hutchinson Canc Res Ctr, Div Publ Hlth Sci, Seattle, WA 98104 USA.
   [Donnell, Deborah] Fred Hutchinson Canc Res Ctr, Vaccine & Infect Dis Div, Seattle, WA 98104 USA.
   [Lehman, Dara A.; Baeten, Jared M.; Mbara, Gerald; Donnell, Deborah; Thomas, Katherine K.; Ndase, Patrick; Mugo, Nelly R.; Celum, Connie] Univ Washington, Dept Global Hlth, Seattle, WA 98195 USA.
   [Baeten, Jared M.; Celum, Connie] Univ Washington, Dept Med, Seattle, WA 98195 USA.
   [Baeten, Jared M.; Celum, Connie] Univ Washington, Dept Epidemiol, Seattle, WA 98195 USA.
   [Frenkel, Lisa] Seattle Childrens Res Inst, Seattle, WA USA.
   [Hendrix, Craig W.; Marzinke, Mark A.] Johns Hopkins Sch Med, Dept Med, Baltimore, MD USA.
   [Hendrix, Craig W.; Marzinke, Mark A.] Johns Hopkins Sch Med, Dept Pharmacol & Mol Sci, Baltimore, MD USA.
   [Hendrix, Craig W.; Marzinke, Mark A.] Johns Hopkins Bloomberg Sch Publ Hlth, Dept Epidemiol, Baltimore, MD USA.
   [Mugo, Nelly R.] Univ Nairobi, Kenyatta Natl Hosp, Nairobi, Kenya.
C3 Fred Hutchinson Cancer Center; Fred Hutchinson Cancer Center; Fred Hutchinson Cancer Center; University of Washington; University of Washington Seattle; University of Washington; University of Washington Seattle; University of Washington; University of Washington Seattle; Seattle Children's Hospital; Johns Hopkins University; Johns Hopkins Medicine; Johns Hopkins University; Johns Hopkins Medicine; Johns Hopkins University; Johns Hopkins Bloomberg School of Public Health; Kenyatta National Hospital; University of Nairobi
RP Lehman, DA (通讯作者)，1100 Fairview Ave N,C3-168, Seattle, WA 98109 USA.
EM dlehman@fhcrc.org
FU National Institute of Allergy and Infectious Diseases, National Institutes of Health [AI104449]; Bill and Melinda Gates Foundation [OOP47674]
CR Baeten JM, 2012, NEW ENGL J MED, V367, P399, DOI 10.1056/NEJMoa1108524
   Baeten JM, 2014, LANCET INFECT DIS, V14, P1055, DOI 10.1016/S1473-3099(14)70937-5
   Baeten JM, 2013, JAIDS-J ACQ IMM DEF, V63, PS122, DOI 10.1097/QAI.0b013e3182986f69
   Bellecave P, 2014, AIDS RES HUM RETROV, V30, P170, DOI 10.1089/aid.2013.0130
   Bentley LG, 2013, ANTIVIR THER, V18, P0
   Boltz VF, 2011, P NATL ACAD SCI USA, V108, P9202, DOI 10.1073/pnas.1105688108
   Chirwa LI, 2014, AIDS, V28, P223, DOI 10.1097/QAD.0000000000000102
   Choopanya K, 2013, LANCET, V381, P2083, DOI 10.1016/S0140-6736(13)61127-7
   Cong ME, 2007, J VIROL, V81, P3037, DOI 10.1128/JVI.02712-06
   Donnell D, 2014, JAIDS-J ACQ IMM DEF, V66, P340, DOI 10.1097/QAI.0000000000000172
   Eshleman SH, 2006, J INFECT DIS, V193, P479, DOI 10.1086/499967
   Eshleman Susan H, 2002, AIDS REVIEWS, V4, P59
   Fourati S, 2012, AIDS, V26, P1619, DOI 10.1097/QAD.0b013e3283560703
   Frankel FA, 2007, AIDS, V21, P665, DOI 10.1097/QAD.0b013e3280187505
   García-Lerma JG, 2010, TRENDS PHARMACOL SCI, V31, P74, DOI 10.1016/j.tips.2009.10.009
   Grant RM, 2010, NEW ENGL J MED, V363, P2587, DOI 10.1056/NEJMoa1011205
   Hurt CB, 2011, CLIN INFECT DIS, V53, P1265, DOI 10.1093/cid/cir684
   Johnson JA, 2008, PLOS MED, V5, P1112, DOI 10.1371/journal.pmed.0050158
   Lataillade M, 2010, PLOS ONE, V5, P0, DOI 10.1371/journal.pone.0010952
   Lehman DA, 2012, JAIDS-J ACQ IMM DEF, V60, P225, DOI 10.1097/QAI.0b013e3182515730
   Li JF, 2011, J INFECT DIS, V203, P798, DOI 10.1093/infdis/jiq126
   Li JZ, 2013, CLIN INFECT DIS, V56, P1667, DOI 10.1093/cid/cit125
   Li JZ, 2011, JAMA-J AM MED ASSOC, V305, P1327, DOI 10.1001/jama.2011.375
   Liegler T, 2014, J INFECT DIS, V210, P1217, DOI 10.1093/infdis/jiu233
   Lockman S, 2008, CURR OPIN HIV AIDS, V3, P166, DOI 10.1097/COH.0b013e3282f50bec
   Louissaint NA, 2013, AIDS RES HUM RETROV, V29, P1443, DOI 10.1089/aid.2013.0044
   Myers JE, 2013, CLIN INFECT DIS, V56, P1604, DOI 10.1093/cid/cit085
   Ndase P, 2014, JAIDS-J ACQ IMM DEF, V66, P206, DOI 10.1097/QAI.0000000000000141
   Parikh UM, 2014, PROGR C RETR OPP INF, V0, P0
   Ronen K, 2013, PLOS PATHOG, V9, P0, DOI 10.1371/journal.ppat.1003593
   Thigpen MC, 2012, NEW ENGL J MED, V367, P423, DOI 10.1056/NEJMoa1110711
   Van Damme L, 2012, NEW ENGL J MED, V367, P411, DOI 10.1056/NEJMoa1202614
   van de Vijver DAMC, 2013, AIDS, V27, P2943, DOI 10.1097/01.aids.0000433237.63560.20
   van de Vijver DAMC, 2010, CURR OPIN INFECT DIS, V23, P621, DOI 10.1097/QCO.0b013e32833ff1e6
NR 35
TC 84
Z9 93
U1 0
U2 12
PU OXFORD UNIV PRESS INC
PI CARY
PA JOURNALS DEPT, 2001 EVANS RD, CARY, NC 27513 USA
SN 0022-1899
EI 1537-6613
J9 J INFECT DIS
JI J. Infect. Dis.
PD APR 15
PY 2015
VL 211
IS 8
BP 1211
EP 1218
DI 10.1093/infdis/jiu677
PG 8
WC Immunology; Infectious Diseases; Microbiology
SC Immunology; Infectious Diseases; Microbiology
GA CI4LP
UT WOS:000354720900005
PM 25587020
DA 2024-01-16
ER

PT J
AU Hill, AM
   Moecklinghoff, C
   DeMasi, R
AF Hill, Andrew M.
   Moecklinghoff, Christiane
   DeMasi, Ralph
TI When can HIV clinical trials detect treatment effects on drug resistance?
SO INTERNATIONAL JOURNAL OF STD & AIDS
LA English
DT Article
DE HIV; AIDS; treatment; antiretroviral therapy; clinical trials; treatment-emergent drug resistance
ID reverse-transcriptase inhibitors; lopinavir-ritonavir monotherapy; antiretroviral-naive subjects; hiv-1-infected patients; maintenance therapy; combination therapy; initial treatment; 2 nucleosides; tenofovir df; double-blind
AB Methods of sampling patients for resistance testing, and statistical analyses of HIV drug resistance, have not been standardised in HIV clinical trials. We analysed methods of genotyping and rates of treatment-emergent drug resistance from 27 clinical trials identified from a MEDLINE search. Sample size calculations were conducted using NQUERY software, assuming 5% significance level, 80% power and 1:1 randomisation. The percentage of patients with treatment-emergent IAS-USA mutations after 96 weeks ranged from 1.8% to 9.1% for first-line 2NRTI/NNRTI treatments, 0.6% to 6.3% for first-line 2NRTI/PI/r treatments and 0.0% to 2.0% in switch trials of boosted PIs. The prevalence of drug resistance was higher in trials with no screening for drug resistance at baseline, where the HIV RNA cut-off for genotyping was >50 copies/mL, where patients were tested for drug resistance after discontinuation of treatment, and where follow-up times were 96 weeks or longer. HIV clinical trials could be designed to detect differences in the risk of HIV drug resistance between treatments, as an analysis supporting HIV RNA suppression as the primary endpoint. However, this would require a standardised approach, with intent-to-treat analyses, testing of all samples with HIV RNA>50 copies/mL and genotyping after drug discontinuation.
C1 [Hill, Andrew M.] Univ Liverpool, Liverpool L69 3GF, Merseyside, England.
   [Moecklinghoff, Christiane] Janssen EMEA, Neuss, Germany.
   [DeMasi, Ralph] Janssen, Titusville, NJ USA.
C3 University of Liverpool; Johnson & Johnson; Johnson & Johnson; Johnson & Johnson USA; Janssen Pharmaceuticals
RP Hill, AM (通讯作者)，Univ Liverpool, 70 Pembroke Pl, Liverpool L69 3GF, Merseyside, England.
EM microhaart@aol.com
FU Janssen
CR Arribas JR, 2012, HIV MED, V13, P398, DOI 10.1111/j.1468-1293.2012.00989.x
   Arribas JR, 2009, JAIDS-J ACQ IMM DEF, V51, P147, DOI 10.1097/QAI.0b013e3181a56de5
   Blackham J, 2005, AIDS, V19, P487
   Campo R, 2011, 6 IAS C HIV PATH TRE, V0, P0
   Clumeck N, 2011, 13 EUR AIDS C BELGR, V0, P0
   Clumeck N, 2012, 19 C RETR OPP INF SE, V0, P0
   Clumeck N, 2011, J ANTIMICROB CHEMOTH, V66, P1878, DOI 10.1093/jac/dkr199
   Cohen C, 2010, INT AIDS C 2010 VIEN, V0, P0
   Cooper DA, 2010, J INFECT DIS, V201, P803, DOI 10.1086/650697
   Daar ES, 2011, ANN INTERN MED, V154, P0, DOI 10.7326/0003-4819-154-7-201104050-00316
   DeJesus E, 2004, CLIN INFECT DIS, V39, P1038, DOI 10.1086/424009
   DeJesus E, 2012, 19 C RETR OPP INF SE, V0, P0
   Joseph E, 2006, LANCET, V368, P476, DOI 10.1016/S0140-6736(06)69155-1
   European AIDS Clinical Society (EACS), 2011, GUID CLIN MAN HIV IN, V0, P0
   Gallant JE, 2006, NEW ENGL J MED, V354, P251, DOI 10.1056/NEJMoa051871
   Gallant JE, 2004, JAMA-J AM MED ASSOC, V292, P191, DOI 10.1001/jama.292.2.191
   Gathe J, 2011, ANTIVIR THER, V16, P759, DOI 10.3851/IMP1803
   Gazzard B, 2011, AIDS, V25, P2249, DOI 10.1097/QAD.0b013e32834c4c06
   Gianella S, 2010, J INFECT DIS, V202, P657, DOI 10.1086/655397
   Hill A, 2008, AIDS, V22, P913, DOI 10.1097/QAD.0b013e3282f5556d
   Hirsch MS, 2008, CLIN INFECT DIS, V47, P266, DOI 10.1086/589297
   Hoffmann C, 2011, ANTIVIR THER, V16, P1135, DOI 10.3851/IMP1907
   Katlama C, 2010, AIDS, V24, P2365, DOI 10.1097/QAD.0b013e32833dec20
   Lathouwers E, 2011, ANTIVIR THER, V16, P99, DOI 10.3851/IMP1719
   Lennox JL, 2010, JAIDS-J ACQ IMM DEF, V55, P39, DOI 10.1097/QAI.0b013e3181da1287
   Lennox JL, 2009, LANCET, V374, P796, DOI 10.1016/S0140-6736(09)60918-1
   Lockman S, 2012, PLOS MED, V9, P0, DOI 10.1371/journal.pmed.1001236
   Margot NA, 2009, JAIDS-J ACQ IMM DEF, V52, P209, DOI 10.1097/QAI.0b013e3181b05f7c
   Martínez E, 2009, JAIDS-J ACQ IMM DEF, V51, P290, DOI 10.1097/QAI.0b013e3181aa12d5
   Meynard JL, 2010, J ANTIMICROB CHEMOTH, V65, P2436, DOI 10.1093/jac/dkq327
   Miller M, 2004, 15 INT AIDS C BANGK, V0, P0
   Molina JM, 2008, LANCET, V372, P646, DOI 10.1016/S0140-6736(08)61081-8
   Molina JM, 2009, J ACQ IMMUN DEF SYND, V53, P323
   Post FA, 2010, JAIDS-J ACQ IMM DEF, V55, P49, DOI 10.1097/QAI.0b013e3181dd911e
   Prosperi MCF, 2011, J ANTIMICROB CHEMOTH, V66, P1886, DOI 10.1093/jac/dkr171
   Pulido F, 2008, AIDS, V22, PF1, DOI 10.1097/QAD.0b013e3282f4243b
   Puls RL, 2010, CLIN INFECT DIS, V51, P855, DOI 10.1086/656363
   Riddler SA, 2008, NEW ENGL J MED, V358, P2095, DOI 10.1056/NEJMoa074609
   Rimsky L, 2010, ICAAC BOST US SEPT, V0, P0
   Sax P, 2012, 19 C RETR OPP INF SE, V0, P0
   Soriano V, 2011, ANTIVIR THER, V16, P2040
   Thompson MA, 2010, JAMA-J AM MED ASSOC, V304, P321, DOI 10.1001/jama.2010.1004
   US Department for Health and Social Security, 2011, GUIDELINES USE ANTIR, V0, P0
   Valentin M, 2011, C RETR OPP INF CROI, V0, P0
   Von Wyl V, 2007, ARCH INTERN MED, V167, P1782, DOI 10.1001/archinte.167.16.1782
   White K, 2008, INT WORKSH HIV HEP D, V0, P0
   Young B, 2008, 48 ANN C ANT AG CHEM, V0, P0
NR 51
TC 1
Z9 1
U1 0
U2 2
PU SAGE PUBLICATIONS LTD
PI LONDON
PA 1 OLIVERS YARD, 55 CITY ROAD, LONDON EC1Y 1SP, ENGLAND
SN 0956-4624
EI 1758-1052
J9 INT J STD AIDS
JI Int. J. STD AIDS
PD MAR 15
PY 2015
VL 26
IS 4
BP 268
EP 278
DI 10.1177/0956462414536885
PG 11
WC Immunology; Infectious Diseases
SC Immunology; Infectious Diseases
GA CB9YR
UT WOS:000349991300008
PM 24874537
DA 2024-01-16
ER

PT J
AU Adetokunboh, O
   Atibioke, O
   Balogun, T
   Oluwasanu, M
AF Adetokunboh, Olatunji
   Atibioke, Oluyemi
   Balogun, Tolulope
   Oluwasanu, Mojisola
TI Antiretroviral Treatment and Resistance Patterns in HIV-Infected Children
SO CURRENT INFECTIOUS DISEASE REPORTS
LA English
DT Review
DE Human Immunodeficiency Virus; Antiretroviral resistance; Antiretroviral treatment; Drug resistance mutations; Children
ID human-immunodeficiency-virus; drug-resistance; hiv-1-infected children; reverse-transcriptase; virological failure; viral load; therapy; mutations; prevalence; infants
AB Paediatric HIV-infected patients have higher risk of developing resistance to antiretroviral drugs, and from public health perspective, drug resistance remains a limiting factor for effective management of HIV infection in children. We reviewed the current evidences available on the antiretroviral treatment and resistance patterns in HIV-infected children. Prevalence of HIV drug resistance varied among the three main classes of antiretroviral drugs, namely nucleoside reverse transcriptase inhibitors, non-nucleoside reverse transcriptase inhibitors and protease inhibitors in both treatment naive and treatment-experienced children in different countries. Most of the patients with extensive triple-class drug-resistant mutations were found to be considerably exposed to the three main classes of antiretroviral agents. Identification of genetic factors linked with susceptibility to perinatal transmission of HIV may be key in understanding the development of resistance due to waning antiviral effectiveness. Children who were less likely to achieve viral re-suppression were more likely to have resistance mutations. Newer drugs such as etravirine can be used as alternatives in case of resistance to efavirenz while newly developed diagnostic method such as next-generation sequencing is a platform for improving quality of detections especially minor variant drug resistance mutations.
C1 [Adetokunboh, Olatunji] Univ Stellenbosch, South South Programme Comprehens Family HIV Care, Fac Med & Hlth Sci, Cape Town, South Africa.
   [Atibioke, Oluyemi] Assoc Reprod & Family Hlth, Abuja, Nigeria.
   [Balogun, Tolulope] Univ Stellenbosch, Div Community Hlth, Fac Med & Hlth Sci, Cape Town, South Africa.
   [Oluwasanu, Mojisola] Univ Ibadan, Univ Coll Hlth, Fac Publ Hlth, Dept Hlth Promot & Educ, Ibadan, Nigeria.
C3 Stellenbosch University; Stellenbosch University; University of Ibadan
RP Adetokunboh, O (通讯作者)，Univ Stellenbosch, South South Programme Comprehens Family HIV Care, Fac Med & Hlth Sci, Cape Town, South Africa.
EM olatunji@sun.ac.za
CR Ammaranond P, 2012, FUND CLIN PHARMACOL, V26, P146, DOI 10.1111/j.1472-8206.2011.01009.x
   [Anonymous], 2012, US ANT DRUGS TREAT P, V0, P0
   Barron P, 2013, B WORLD HEALTH ORGAN, V91, P70, DOI 10.2471/BLT.12.106807
   Briz V, 2012, PEDIATR INFECT DIS J, V31, P273, DOI 10.1097/INF.0b013e31824580e8
   Bure D, 2015, VIRUSES-BASEL, V7, P590, DOI 10.3390/v7020590
   Clarke DF, 2014, JAIDS-J ACQ IMM DEF, V67, P310, DOI 10.1097/QAI.0000000000000316
   Clavel F, 2004, NEW ENGL J MED, V350, P1023, DOI 10.1056/NEJM2ra025195
   Cordova E, 2014, J INT AIDS SOC, V17, P165, DOI 10.7448/IAS.17.4.19764
   Das K, 2005, PROG BIOPHYS MOL BIO, V88, P209, DOI 10.1016/j.pbiomolbio.2004.07.001
   de Mulder M, 2014, HIV MED, V15, P135, DOI 10.1111/hiv.12089
   de Mulder M, 2012, PEDIATR INFECT DIS J, V31, PE213, DOI 10.1097/INF.0b013e3182678c7c
   Deeks SG, 2003, LANCET, V362, P2002, DOI 10.1016/S0140-6736(03)15022-2
   Dow DE, 2014, BMC INFECT DIS, V14, P0, DOI 10.1186/s12879-014-0567-3
   Draper B, 2008, SAMJ S AFR MED J, V98, P431
   Duarte HA, 2015, BRAZ J INFECT DIS, V19, P263, DOI 10.1016/j.bjid.2015.01.004
   Fisher RG, 2015, J CLIN VIROL, V62, P48, DOI 10.1016/j.jcv.2014.11.014
   Fox MP, 2012, JAIDS-J ACQ IMM DEF, V60, P428, DOI 10.1097/QAI.0b013e3182557785
   Greig JE, 2013, PLOS ONE, V8, P0, DOI 10.1371/journal.pone.0071407
   Hammer SM, 2008, JAMA-J AM MED ASSOC, V300, P555, DOI 10.1001/jama.300.5.555
   Imaz A, 2011, AIDS REV, V13, P180
   Jobanputra K, 2015, PLOS ONE, V10, P0, DOI 10.1371/journal.pone.0116144
   Jourdain G, 2010, CLIN INFECT DIS, V50, P1397, DOI 10.1086/652148
   Kuhn L, 2014, AIDS, V28, P1673, DOI 10.1097/QAD.0000000000000261
   Kumar M, 2014, AIDS RES HUM RETROV, V30, P294, DOI 10.1089/AID.2013.0222
   Lange CM, 2015, JAIDS-J ACQ IMM DEF, V69, P138, DOI 10.1097/QAI.0000000000000568
   Larru B, 2014, PEDIATR HEALTH MED T, V5, P29, DOI 10.2147/PHMT.S47794
   Lel R, 2014, AIDS RES HUM RETROV, V30, P1236, DOI 10.1089/aid.2014.0158
   Luo M, 2015, PLOS ONE, V10, P0, DOI 10.1371/journal.pone.0126068
   McIlleron HM, 2013, AIDS, V27, P1933, DOI 10.1097/QAD.0b013e328360dbb4
   Meyers T, 2015, PEDIATR INFECT DIS J, V34, P175, DOI 10.1097/INF.0000000000000544
   Miller CD, 2007, PHARMACOTHERAPY, V27, P1379, DOI 10.1592/phco.27.10.1379
   Mir F, 2014, J INFECT DEV COUNTR, V8, P519, DOI 10.3855/jidc.3782
   Nwobegahay JM, 2011, J HEALTH POPUL NUTR, V29, P303, DOI 10.3329/jhpn.v29i4.8444
   Paredes R, 2010, ANTIVIR RES, V85, P245, DOI 10.1016/j.antiviral.2009.09.015
   Pham HV, 2015, INT J STD AIDS, V26, P821, DOI 10.1177/0956462414556328
   Puthanakit T, 2010, HIV MED, V11, P565, DOI 10.1111/j.1468-1293.2010.00828.x
   Roberts T, 2012, J INT AIDS SOC, V15, P0, DOI 10.7448/IAS.15.2.17324
   Rogo T, 2015, CLIN INFECT DIS, V60, P1426, DOI 10.1093/cid/civ058
   Sánchez PR, 2015, CLIN MICROBIOL INFEC, V21, P0, DOI 10.1016/j.cmi.2015.02.003
   Sánchez PR, 2014, J ANTIMICROB CHEMOTH, V69, P2032, DOI 10.1093/jac/dku104
   Rowley CF, 2008, J VIROL METHODS, V149, P69, DOI 10.1016/j.jviromet.2008.01.005
   Sagna T, 2015, GLOBAL HEALTH ACTION, V8, P1, DOI 10.3402/gha.v8.26065
   Shao ER, 2014, J ANTIMICROB CHEMOTH, V69, P1928, DOI 10.1093/jac/dku087
   Shearer WT, 1997, NEW ENGL J MED, V336, P1337, DOI 10.1056/NEJM199705083361901
   Ton Q, 2013, CURR HIV RES, V11, P126, DOI 10.2174/1570162X11311020005
   Vaananen S, 2014, EKOCENTRIA, V0, P0
   Van der Linden D, 2013, J PEDIATR INFECT DIS, V2, P382, DOI 10.1093/jpids/pis106
   Vreeman RC, 2014, JAIDS-J ACQ IMM DEF, V67, P277, DOI 10.1097/QAI.0000000000000300
   Wang J, 2010, VIROLOGY, V402, P228, DOI 10.1016/j.virol.2010.03.018
   Wasik TJ, 1997, J IMMUNOL, V158, P6029
   Wensing Annemarie M, 2014, TOP ANTIVIR MED, V22, P642
   WHO, 2013, CONSOLIDATED GUIDELINES ON THE USE OF ANTIRETROVIRAL DRUGS FOR TREATING AND PREVENTING HIV INFECTION: RECOMMENDATIONS FOR A PUBLIC HEALTH APPROACH, V0, P0
   Zeh C, 2011, PLOS MED, V8, P0, DOI 10.1371/journal.pmed.1000430
   Zhong Min, 2014, ZHONGHUA YI XUE ZA ZHI, V94, P884
NR 54
TC 4
Z9 4
U1 0
U2 18
PU SPRINGER
PI NEW YORK
PA ONE NEW YORK PLAZA, SUITE 4600, NEW YORK, NY, UNITED STATES
SN 1523-3847
EI 1534-3146
J9 CURR INFECT DIS REP
JI Curr. Infect. Dis. Rep.
PD OCT 15
PY 2015
VL 17
IS 10
BP 
EP 
DI 10.1007/s11908-015-0502-9
PG 9
WC Infectious Diseases
SC Infectious Diseases
GA CS7LL
UT WOS:000362265000002
PM 26319052
DA 2024-01-16
ER

PT J
AU Avila-Ríos, S
   García-Morales, C
   Garrido-Rodríguez, D
   Tapia-Trejo, D
   Girón-Callejas, AC
   Mendizábal-Burastero, R
   Escobar-Urias, IY
   García-González, BL
   Navas-Castillo, S
   Pinzón-Meza, R
   Mejía-Villatoro, CR
   Reyes-Terán, G
AF Avila-Rios, Santiago
   Garcia-Morales, Claudia
   Garrido-Rodriguez, Daniela
   Tapia-Trejo, Daniela
   Carolina Giron-Callejas, Amalia
   Mendizabal-Burastero, Ricardo
   Yessenia Escobar-Urias, Ingrid
   Leticia Garcia-Gonzalez, Blanca
   Navas-Castillo, Sabrina
   Pinzon-Meza, Rodolfo
   Rodolfo Mejia-Villatoro, Carlos
   Reyes-Teran, Gustavo
TI HIV-1 Drug Resistance Surveillance in Antiretroviral Treatment-Naive Individuals from a Reference Hospital in Guatemala, 2010-2013
SO AIDS RESEARCH AND HUMAN RETROVIRUSES
LA English
DT Article
ID transmission; persistence; mutations; impact; men
AB The recent expansion of antiretroviral treatment (ART) coverage in middle/low-income countries has been associated with increasing prevalence of HIV pre-ART drug resistance (PDR). We assessed PDR prevalence, patterns, and trends in Guatemala. Blood samples from 1,084 ART-naive individuals, enrolled from October 2010 to December 2013 at the Roosevelt Hospital in Guatemala City, were obtained. PDR was evaluated using the WHO mutation list for transmitted drug resistance (TDR) surveillance. An overall PDR prevalence of 7.3% (95% CI 5.8-9.0%) was observed for the whole study period. TDR to nonnucleoside reverse transcriptase inhibitors (NNRTI) was the highest (4.9%, p<0.001), followed by nucleoside RT inhibitors (1.8%) and protease inhibitors (1.0%). No significant trends in PDR prevalence were observed during the study period. However, higher NNRTI PDR levels were found in individuals with >500 and 350-500 CD4(+) T cells/mu l (7.4% and 8.7%, respectively) compared to individuals with <350 CD4(+) T cells/mu l (3.7%; p=0.039 and p=0.007, respectively), as well as a tendency of higher levels of NNRTI transmitted drug resistance (DR) in individuals with recent infection determined by HIV incidence tests (9.7%), suggesting increasing trends in time. Clusters of viruses with NNRTI PDR suggesting complex transmission networks were observed. No associations between PDR and demographic variables were found. PDR in Guatemala remains at an intermediate level. Nevertheless, we have shown evidence suggesting increasing trends in NNRTI PDR, which need to be taken into account in national HIV management policies.
C1 [Avila-Rios, Santiago; Garcia-Morales, Claudia; Garrido-Rodriguez, Daniela; Tapia-Trejo, Daniela; Reyes-Teran, Gustavo] Natl Inst Resp Dis, Ctr Res Infect Dis, Mexico City 14080, DF, Mexico.
   [Carolina Giron-Callejas, Amalia; Mendizabal-Burastero, Ricardo; Yessenia Escobar-Urias, Ingrid; Leticia Garcia-Gonzalez, Blanca; Navas-Castillo, Sabrina; Pinzon-Meza, Rodolfo; Rodolfo Mejia-Villatoro, Carlos] Roosevelt Hosp, Infect Dis Clin, Guatemala City, Guatemala.
RP Reyes-Terán, G (通讯作者)，Natl Inst Resp Dis, Calzada Tlalpan 4502,Col Secc 16, Mexico City 14080, DF, Mexico.
EM gustavo.reyesteran@gmail.com
FU Mexican Government (Comision de Equidad y Genero de la H. Camara de Diputados); CONACYT [SALUD-2013-01-202475]; Instituto de Ciencia y Tecnologia del Distrito Federal [PIRIVE09-18]; Fundacion Mexico Vivo
CR Avila-Ríos S, 2011, REV PANAM SALUD PUBL, V30, P641, DOI 10.1590/S1020-49892011001200024
   Baraboutis IG, 2007, INT J STD AIDS, V18, P722, DOI 10.1258/095646207782193830
   Bennett DE, 2009, PLOS ONE, V4, P0, DOI 10.1371/journal.pone.0004724
   Bertagnolio S, 2013, J INFECT DIS, V207, PS45, DOI 10.1093/infdis/jit121
   Brenner B, 2004, AIDS, V18, P1653, DOI 10.1097/01.aids.0000131377.28694.04
   Cambiano V, 2013, J INFECT DIS, V207, PS57, DOI 10.1093/infdis/jit111
   Campbell Jeffrey I, 2010, J INT ASSOC PHYSICIANS AIDS CARE (CHIC), V9, P390, DOI 10.1177/1545109710369028
   Hurtado JJD, 2011, J INT AIDS SOC, V14, P0, DOI 10.1186/1758-2652-14-58
   Drescher SM, 2014, CLIN INFECT DIS, V58, P285, DOI 10.1093/cid/cit694
   Frentz D, 2014, PLOS ONE, V9, P0, DOI 10.1371/journal.pone.0094495
   Frentz D, 2012, AIDS REV, V14, P17
   Hofstra LM, 2013, J ANTIMICROB CHEMOTH, V68, P1246, DOI 10.1093/jac/dkt038
   Laeyendecker O, 2013, J INFECT DIS, V207, P232, DOI 10.1093/infdis/jis659
   Liu TF, 2006, CLIN INFECT DIS, V42, P1608, DOI 10.1086/503914
   Martínez-Prats L, 2011, AIDS RES HUM RETROV, V27, P41, DOI 10.1089/aid.2010.0104
   Mellors JW, 1997, ANN INTERN MED, V126, P946, DOI 10.7326/0003-4819-126-12-199706150-00003
   Pingen M, 2011, J ANTIMICROB CHEMOTH, V66, P1467, DOI 10.1093/jac/dkr157
   Rhee SY, 2003, NUCLEIC ACIDS RES, V31, P298, DOI 10.1093/nar/gkg100
   Samayoa Blanca, 2010, J INT ASSOC PHYSICIANS AIDS CARE (CHIC), V9, P313, DOI 10.1177/1545109710376669
   Shafer RW, 2006, J INFECT DIS, V194, PS51, DOI 10.1086/505356
   Smith DM, 2007, J INFECT DIS, V196, P356, DOI 10.1086/519164
   Soeters HM, 2013, AIDS, V27, P2873, DOI 10.1097/01.aids.0000433240.78739.30
   Soto RJ, 2007, JAIDS-J ACQ IMM DEF, V46, P101
   Tamura K, 2011, MOL BIOL EVOL, V28, P2731, DOI 10.1093/molbev/msr121
   UNAIDS, 2013, UNAIDS REPORT ON THE GLOBAL AIDS EPIDEMIC 2013, V0, P0
   Yebra G, 2011, PLOS ONE, V6, P0, DOI 10.1371/journal.pone.0026757
NR 39
TC 19
Z9 20
U1 0
U2 7
PU MARY ANN LIEBERT, INC
PI NEW ROCHELLE
PA 140 HUGUENOT STREET, 3RD FL, NEW ROCHELLE, NY 10801 USA
SN 0889-2229
EI 1931-8405
J9 AIDS RES HUM RETROV
JI Aids Res. Hum. Retrovir.
PD APR 1
PY 2015
VL 31
IS 4
BP 401
EP 411
DI 10.1089/aid.2014.0057
PG 11
WC Immunology; Infectious Diseases; Virology
SC Immunology; Infectious Diseases; Virology
GA CE5JR
UT WOS:000351869400008
PM 25347163
DA 2024-01-16
ER

PT J
AU Lo, HJ
   Tseng, KY
   Kao, YY
   Tsao, MY
   Lo, HL
   Yang, YL
AF Lo, Hsiu Jung
   Tseng, Kuo-Yun
   Kao, Yeong-Yi
   Tsao, Ming-Yang
   Lo, Han-Lun
   Yang, Yun-Liang
TI Cph1p negatively regulates <i>MDR1</i> involved in drug resistance in <i>Candida albicans</i>
SO INTERNATIONAL JOURNAL OF ANTIMICROBIAL AGENTS
LA English
DT Article
DE Candida albicans; Drug resistance; Efflux pump; Virulence factor; Regulation
ID human-immunodeficiency-virus; multidrug-resistance; antifungal agents; efflux pump; cdr1; fluconazole; contribute; gene; cerevisiae; expression
AB The cph1/cph1 efg1/efg1 double mutant in Candida albicans is defective in filamentous growth and is avirulent in a mouse model. We previously reported that Efg1p but not Cph1p is involved in drug resistance by negatively regulating ERG3 in C. albicans. In the current study, we have found that overexpression of 0411 in Saccharomyces cerevisiae increases susceptibility to the antifungal drug fluconazole. Furthermore, in C. albicans, null mutation of 0411 increased the expression of MDR1 as well as decreased susceptibility to fluconazole and voriconazole but not to amphotericin B. These findings indicate that although Efg1p and Cph1p may have the same effects on virulence, they have opposite effects on drug resistance in C. albicans. (C) 2015 Elsevier B.V. and the International Society of Chemotherapy. All rights reserved.
C1 [Lo, Hsiu Jung; Tseng, Kuo-Yun; Tsao, Ming-Yang] Natl Hlth Res Inst, Natl Inst Infect Dis & Vaccinol, Miaoli, Taiwan.
   [Lo, Hsiu Jung] China Med Univ, Sch Dent, Taichung, Taiwan.
   [Kao, Yeong-Yi; Lo, Han-Lun; Yang, Yun-Liang] Natl Chiao Tung Univ, Dept Biol Sci & Technol, Hsinchu, Taiwan.
   [Yang, Yun-Liang] Natl Chiao Tung Univ, Inst Mol Med & Bioengn, Hsinchu, Taiwan.
C3 National Health Research Institutes - Taiwan; China Medical University Taiwan; National Yang Ming Chiao Tung University; National Yang Ming Chiao Tung University
RP Yang, YL (通讯作者)，Natl Chiao Tung Univ, Dept Biol Sci & Technol, Hsinchu, Taiwan.
EM yyang@mail.nctu.edu.tw
FU National Science Council [102-2320-B-009-001, 102-2311-B-400-001]; National Health Research Institutes [IV-103-PP-08]
CR Alarco AM, 1999, J BACTERIOL, V181, P700, DOI 10.1128/JB.181.3.700-708.1999
   Braun BR, 2000, GENETICS, V155, P57
   Chen CG, 2006, INT J IMMUNOPATH PH, V19, P561, DOI 10.1177/039463200601900312
   Chen CG, 2004, ANTIMICROB AGENTS CH, V48, P4505, DOI 10.1128/AAC.48.12.4505-4512.2004
   Chen CG, 2009, FUNGAL GENET BIOL, V46, P714, DOI 10.1016/j.fgb.2009.06.003
   Clinical and Laboratory Standards Institute, 1997, M27A CLSI, V0, P0
   Coste AT, 2004, EUKARYOT CELL, V3, P1639, DOI 10.1128/EC.3.6.1639-1652.2004
   FLING ME, 1991, MOL GEN GENET, V227, P318, DOI 10.1007/BF00259685
   Franz R, 1998, ANTIMICROB AGENTS CH, V42, P3065, DOI 10.1128/AAC.42.12.3065
   GILLUM AM, 1984, MOL GEN GENET, V198, P179, DOI 10.1007/BF00328721
   Hung CC, 2005, J CLIN MICROBIOL, V43, P1600, DOI 10.1128/JCM.43.4.1600-1603.2005
   Kofron M, 1999, DEVELOPMENT, V126, P5759
   LIU HP, 1994, SCIENCE, V266, P1723, DOI 10.1126/science.7992058
   Lo HJ, 2005, ANTIMICROB AGENTS CH, V49, P1213, DOI 10.1128/AAC.49.3.1213-1215.2005
   Lo HJ, 1997, CELL, V90, P939, DOI 10.1016/S0092-8674(00)80358-X
   Magee BB, 2002, MOL MICROBIOL, V46, P1345, DOI 10.1046/j.1365-2958.2002.03263.x
   Morschhäuser J, 2007, PLOS PATHOG, V3, P1603, DOI 10.1371/journal.ppat.0030164
   Pfaller MA, 2001, J CLIN MICROBIOL, V39, P3254, DOI 10.1128/JCM.39.9.3254-3259.2001
   PRASAD R, 1995, CURR GENET, V27, P320, DOI 10.1007/BF00352101
   Riggle PJ, 2006, EUKARYOT CELL, V5, P1957, DOI 10.1128/EC.00243-06
   Sanglard D, 2003, ANTIMICROB AGENTS CH, V47, P2404, DOI 10.1128/AAC.47.8.2404-2412.2003
   Sanglard D, 1998, ANTIMICROB AGENTS CH, V42, P241, DOI 10.1093/jac/42.2.241
   Sellam A, 2010, EUKARYOT CELL, V9, P634, DOI 10.1128/EC.00325-09
   Sherman F, 2002, METHOD ENZYMOL, V350, P3, DOI 10.1016/S0076-6879(02)50954-X
   Wang JS, 2006, J MED MICROBIOL, V55, P1403, DOI 10.1099/jmm.0.46650-0
   White TC, 1997, ANTIMICROB AGENTS CH, V41, P1482, DOI 10.1128/AAC.41.7.1482
   White TC, 1998, CLIN MICROBIOL REV, V11, P382, DOI 10.1128/CMR.11.2.382
   Yaacov R, 1994, ANTIMICROB AGENTS CH, V38, P648
   Yang YL, 2012, CELL MOL LIFE SCI, V69, P1011, DOI 10.1007/s00018-011-0849-5
   Yang Yun-Liang, 2001, JOURNAL OF MICROBIOLOGY IMMUNOLOGY AND INFECTION, V34, P79
NR 30
TC 8
Z9 14
U1 1
U2 7
PU ELSEVIER SCIENCE BV
PI AMSTERDAM
PA PO BOX 211, 1000 AE AMSTERDAM, NETHERLANDS
SN 0924-8579
EI 1872-7913
J9 INT J ANTIMICROB AG
JI Int. J. Antimicrob. Agents
PD JUN 15
PY 2015
VL 45
IS 6
BP 617
EP 621
DI 10.1016/j.ijantimicag.2015.01.017
PG 5
WC Infectious Diseases; Microbiology; Pharmacology & Pharmacy
SC Infectious Diseases; Microbiology; Pharmacology & Pharmacy
GA CI2II
UT WOS:000354569400009
PM 25802233
DA 2024-01-16
ER

PT J
AU Mani, M
   Ramalingam, VV
   Lionel, J
   Christina, SA
   Sachithanandham, J
   Peedicayil, A
   Kannangai, R
AF Mani, M.
   Ramalingam, V. V.
   Lionel, J.
   Christina, S. A.
   Sachithanandham, J.
   Peedicayil, A.
   Kannangai, R.
TI Emergence of HIV-1 drug-resistant variants in women following antiretroviral prophylaxis for the prevention of mother to child transmission
SO INDIAN JOURNAL OF MEDICAL MICROBIOLOGY
LA English
DT Article
DE ART; HIV-1; India; mother to child transmission
ID pregnant-women; zidovudine; mutations
AB Purpose: Emergence of drug resistance following HIV prophylaxis has an important impact on ART program. Objective: To investigate the emergence of drug resistance in HIV-1 infected pregnant women. Materials and Methods: Fifty-three HIV-1 infected pregnant women who had received 4-12 weeks of antenatal AZT followed by Nevirapine during delivery and Combivir [AZT + 3TC] for 1 week postpartum (group-1, n = 48) or who come at the time of delivery and received Nevirapine followed by Combivir for 1 week (group-2, n = 5) were recruited. Samples were collected prior to the start of the prophylaxis and 5-8 weeks postpartum. In addition, a third sample was collected between 26-65 weeks postpartum from 7 women. Amplification of HIV-1 pol gene and drug resistance analysis was done. Result: Two (3.8%) women in group-1 showed transmitted drug resistance and they continued to show this even at 6 weeks postpartum. One (2%) woman from group-1 showed a mutation after 6-8 weeks of prophylaxis. Among the samples collected between 26-65 weeks postpartum, 3/7 (43%) showed mutations and all these women belong to group-1. Women belonging to group-2 didn't show mutation prior to or following prophylaxis. Conclusion: In contrast to the available data among pregnant women with ART prophylaxis, our data showed reduced frequency of mutations following 5-8 weeks of postpartum but an emergence of mutation later (26-65 weeks). The addition of Combivir with the single dose Nevirapine during delivery and the early stage of the disease with higher CD4 counts could be the reasons for this.
C1 [Mani, M.; Ramalingam, V. V.; Sachithanandham, J.; Kannangai, R.] Christian Med Coll & Hosp, Dept Clin Virol, Vellore, Tamil Nadu, India.
   [Lionel, J.; Christina, S. A.; Peedicayil, A.] Christian Med Coll & Hosp, Dept Obstet & Gynecol, Vellore, Tamil Nadu, India.
C3 Christian Medical College & Hospital (CMCH) Vellore; Christian Medical College & Hospital (CMCH) Vellore
RP Kannangai, R (通讯作者)，Christian Med Coll & Hosp, Dept Clin Virol, Vellore, Tamil Nadu, India.
EM kannangair@cmcvellore.ac.in
FU Indian Council of Medical Research (ICMR), New Delhi, India [HIV/50/101/2007/ECD-II]
CR Barré-Sinoussi F, 2004, REV INVEST CLIN, V56, P126
   Eastman PS, 1998, J INFECT DIS, V177, P557, DOI 10.1086/514228
   Ekpini RA, 2002, AIDS, V16, P625, DOI 10.1097/00002030-200203080-00015
   Garcia-Diaz A, 2013, J CLIN VIROL, V57, P66, DOI 10.1016/j.jcv.2013.01.006
   Giaquinto C, 2005, CLIN INFECT DIS, V40, P458, DOI 10.1086/427287
   Hauser A, 2012, PLOS ONE, V7, P0, DOI 10.1371/journal.pone.0032055
   Jacob SM, 2011, INDIAN J PATHOL MICR, V54, P359, DOI 10.4103/0377-4929.81637
   Kandathil AJ, 2008, INDIAN J MED MICROBI, V26, P151
   Kandathil AJ, 2009, INT J STD AIDS, V20, P522, DOI 10.1258/ijsa.2008.008403
   Kourtis AP, 2010, CLIN PERINATOL, V37, P721, DOI 10.1016/j.clp.2010.08.004
   Lallemant M, 2004, NEW ENGL J MED, V351, P217, DOI 10.1056/NEJMoa033500
   LAND S, 1992, J INFECT DIS, V166, P1139, DOI 10.1093/infdis/166.5.1139
   McIntyre JA, 2009, PLOS MED, V6, P0, DOI 10.1371/journal.pmed.1000172
   Micek MA, 2012, J INFECT DIS, V205, P1811, DOI 10.1093/infdis/jis282
   Pattanapanyasat K, 2008, CYTOM PART B-CLIN CY, V74B, PS98, DOI 10.1002/cyto.b.20415
   Rajesh L, 2010, INDIAN J MED RES, V132, P509
   RICHMAN DD, 1990, J ACQ IMMUN DEF SYND, V3, P743
   Tchendjou P, 2010, PLOS ONE, V5, P0, DOI 10.1371/journal.pone.0010411
NR 19
TC 1
Z9 1
U1 0
U2 1
PU ELSEVIER
PI AMSTERDAM
PA RADARWEG 29, 1043 NX AMSTERDAM, NETHERLANDS
SN 0255-0857
EI 1998-3646
J9 INDIAN J MED MICROBI
JI Indian J. Med. Microbiol.
PD APR-JUN 15
PY 2015
VL 33
IS 2
BP 225
EP 230
DI 10.4103/0255-0857.154860
PG 6
WC Immunology
SC Immunology
GA DE7UY
UT WOS:000370843400005
PM 25865972
DA 2024-01-16
ER

PT J
AU Hobbs, M
   Shi, JY
   Maze, M
   Briggs, S
AF Hobbs, Mark
   Shi, Jinyang
   Maze, Michael
   Briggs, Simon
TI An observational study of antiretroviral drug resistance in treatment-naive patients with HIV infection in New Zealand, from 2007 to 2011
SO SEXUAL HEALTH
LA English
DT Article
DE antiretroviral drugs; antiretroviral resistance mutations; HIV resistance testing; transmitted HIV drug resistance
ID recommendations; prevalence
AB Background: Genotypic testing for antiretroviral drug resistance is recommended for all patients newly diagnosed with HIV infection. This study sought to quantify the prevalence of antiretroviral drug resistance in treatment-naive patients with HIV infection in New Zealand. Methods: All genotypic antiretroviral drug resistance testing in New Zealand is performed at LabPLUS, Auckland City Hospital. The clinicians who requested antiretroviral drug resistance testing during the period 2007-2011 were contacted and were asked to identify which patients with HIV infection were treatment-naive at the time of testing. Results of the antiretroviral drug resistance tests for treatment-naive patients with HIV infection were reviewed and the prevalence of resistance determined. Results: Two hundred and 10 treatment-naive patients with HIV infection who had antiretroviral drug resistance testing performed were included; 20 (10%) were found to have a significant resistance mutation. Nine patients had virus resistant to one or more nucleoside reverse transcriptase inhibitors, 13 to non-nucleoside reverse transcriptase inhibitors and one to protease inhibitors. Conclusions: The prevalence of antiretroviral drug resistance in treatment-naive patients with HIV infection identified in this study is comparable to rates identified in studies from North America, the UK and Europe. This prevalence demonstrates the need for antiretroviral drug resistance testing for all treatment-naive patients with HIV infection in New Zealand.
C1 [Hobbs, Mark] Middlemore Hosp, Dept Med, Private Bag 93311, Auckland 1640, New Zealand.
   [Shi, Jinyang] Auckland City Hosp, Auckland Mail Ctr, LabPLUS, Virol Lab, Auckland 1142, New Zealand.
   [Maze, Michael; Briggs, Simon] Auckland City Hosp, Infect Dis Unit, Auckland Mail Ctr, Auckland 1142, New Zealand.
C3 Auckland City Hospital; Auckland City Hospital
RP Hobbs, M (通讯作者)，Middlemore Hosp, Dept Med, Private Bag 93311, Auckland 1640, New Zealand.
EM mrhobbsie@hotmail.com
CR Asboe D, 2012, HIV MED, V13, P1, DOI 10.1111/j.1468-1293.2011.00971.x
   Cane P, 2005, BMJ-BRIT MED J, V331, P1368, DOI 10.1136/bmj.38665.534595.55
   Hirsch MS, 2008, CLIN INFECT DIS, V47, P266, DOI 10.1086/589297
   Jayaraman GC, 2006, JAIDS-J ACQ IMM DEF, V42, P86, DOI 10.1097/01.qai.0000196666.16616.fe
   Kleyn TJ, 2014, ANN PHARMACOTHER, V48, P470, DOI 10.1177/1060028013519246
   Kuritzkes Daniel R, 2007, TOP HIV MED, V15, P150
   Sax PE, 2005, CLIN INFECT DIS, V41, P1316, DOI 10.1086/496984
   Snedecor SJ, 2014, AIDS RES HUM RETROV, V30, P753, DOI 10.1089/AID.2013.0262
   Vandamme AM, 2011, AIDS REV, V13, P77
   Vercauteren J, 2009, J INFECT DIS, V200, P1503, DOI 10.1086/644505
   Weinstock HS, 2004, J INFECT DIS, V189, P2174, DOI 10.1086/420789
   Wensing AMJ, 2005, J INFECT DIS, V192, P958, DOI 10.1086/432916
NR 14
TC 2
Z9 3
U1 0
U2 1
PU CSIRO PUBLISHING
PI CLAYTON
PA UNIPARK, BLDG 1, LEVEL 1, 195 WELLINGTON RD, LOCKED BAG 10, CLAYTON, VIC 3168, AUSTRALIA
SN 1448-5028
EI 1449-8987
J9 SEX HEALTH
JI Sex Health
PD JUN 15
PY 2015
VL 12
IS 6
BP 556
EP 559
DI 10.1071/SH14226
PG 4
WC Public, Environmental & Occupational Health; Infectious Diseases
SC Public, Environmental & Occupational Health; Infectious Diseases
GA DG0TH
UT WOS:000371778100013
PM 27468776
DA 2024-01-16
ER

PT J
AU Baxter, JD
   Dunn, D
   White, E
   Sharma, S
   Geretti, AM
   Kozal, MJ
   Johnson, MA
   Jacoby, S
   Llibre, JM
   Lundgren, J
AF Baxter, J. D.
   Dunn, D.
   White, E.
   Sharma, S.
   Geretti, A. M.
   Kozal, M. J.
   Johnson, M. A.
   Jacoby, S.
   Llibre, J. M.
   Lundgren, J.
TI Global HIV-1 transmitted drug resistance in the INSIGHT Strategic Timing of AntiRetroviral Treatment (START) trial
SO HIV MEDICINE
LA English
DT Article
DE antiretroviral therapy; drug resistance; HIV
ID treatment-naive patients; mutations; prevalence; epidemiology; impact; transmission; individuals; type-1; recommendations; persistence
AB ObjectivesHIV-1 transmitted drug resistance (TDR) in treatment-naive individuals is a well-described phenomenon. Baseline genotypic resistance testing is considered standard of care in most developed areas of the world. The aim of this analysis was to characterize HIV-1 TDR and the use of resistance testing in START trial participants. MethodsIn the Strategic Timing of AntiRetroviral Treatment (START) trial, baseline genotypic resistance testing results were collected at study entry and analysed centrally to determine the prevalence of TDR in the study population. Resistance was based on a modified 2009 World Health Organization definition to reflect newer resistance mutations. ResultsBaseline resistance testing was available in 1946 study participants. Higher rates of testing occurred in Europe (86.7%), the USA (81.3%) and Australia (89.9%) as compared with Asia (22.2%), South America (1.8%) and Africa (0.1%). The overall prevalence of TDR was 10.1%, more commonly to nonnucleoside reverse transcriptase inhibitors (4.5%) and nucleoside reverse transcriptase inhibitors (4%) compared with protease inhibitors (2.8%). The most frequent TDR mutations observed were M41L, D67N/G/E, T215F/Y/I/S/C/D/E/V/N, 219Q/E/N/R, K103N/S, and G190A/S/E in reverse transcriptase, and M46I/L and L90M in protease. By country, the prevalence of TDR was highest in Australia (17.5%), France (16.7%), the USA (12.6%) and Spain (12.6%). No participant characteristics were identified as predictors of the presence of TDR. ConclusionsSTART participants enrolled in resource-rich areas of the world were more likely to have baseline resistance testing. In Europe, the USA and Australia, TDR prevalence rates varied by country.
C1 [Baxter, J. D.] Rowan Univ, Cooper Univ Hosp, Cooper Med Sch, Camden, NJ 08103 USA.
   [Dunn, D.; White, E.] UCL, Med Res Council Clin Trials Unit, London, England.
   [Sharma, S.] Univ Minnesota, Sch Publ Hlth, Div Biostat, Minneapolis, MN 55455 USA.
   [Geretti, A. M.] Univ Liverpool, Inst Infect & Global Hlth, Liverpool L69 3BX, Merseyside, England.
   [Kozal, M. J.] Yale Univ, Sch Med, New Haven, CT USA.
   [Kozal, M. J.] Vet Affairs Connecticut Healthcare Syst, New Haven, CT USA.
   [Johnson, M. A.] Royal Free Hosp, London NW3 2QG, England.
   [Johnson, M. A.] UCL, London, England.
   [Jacoby, S.] Univ New S Wales, Kirby Inst, Sydney, NSW, Australia.
   [Llibre, J. M.] Uinv Hosp Germans Trias & Pujol, Lluita SIDA Fdn, Barcelona, Spain.
   [Lundgren, J.] Univ Copenhagen, Rigshosp, Copenhagen HIV Programme, DK-2100 Copenhagen, Denmark.
C3 Cooper University Hospital; Rowan University; Cooper Medical School of Rowan University; Medical Research Council Clinical Trials Unit; University of London; University College London; University of Minnesota System; University of Minnesota Twin Cities; University of Liverpool; Yale University; US Department of Veterans Affairs; Veterans Health Administration (VHA); VA Connecticut Healthcare System; University of London; University College London; Royal Free London NHS Foundation Trust; UCL Medical School; University of London; University College London; University of New South Wales Sydney; Kirby Institute; Rigshospitalet; University of Copenhagen
RP Baxter, JD (通讯作者)，Rowan Univ, Cooper Univ Hosp, Cooper Med Sch, Div Infect Dis, 401 Haddon Ave,Room 270, Camden, NJ 08103 USA.
EM baxter@rowan.edu
FU National Institute of Allergy and Infectious Diseases of the National Institutes of Health [UM1-AI068641]; Department of Bioethics at the NIH Clinical Center; NIH institute: the National Cancer Institute; NIH institute: the National Heart, Lung, and Blood Institute; NIH institute: the National Institute of Mental Health; NIH institute: the National Institute of Neurological Disorders and Stroke; NIH institute: the National Institute of Arthritis and Musculoskeletal Disorders; French Agence Nationale de Recherches sur le SIDA et les Hepatites Virales (ANRS); German Ministry of Education and Research; European AIDS Treatment Network (NEAT); Australian National Health and Medical Research Council; UK Medical Research Council; National Institute for Heath Research; Medical Research Council [MC_UU_12023/15, MC_UU_12023/23] Funding Source: researchfish; MRC [MC_UU_12023/15] Funding Source: UKRI
CR Agwu AL, 2012, AIDS PATIENT CARE ST, V26, P193, DOI 10.1089/apc.2011.0420
   Asboe D, 2012, HIV MED, V13, P1, DOI 10.1111/j.1468-1293.2011.00971.x
   Babiker AG, 2013, CLIN TRIALS, V10, PS5, DOI 10.1177/1740774512440342
   Bennett DE, 2009, PLOS ONE, V4, P0, DOI 10.1371/journal.pone.0004724
   Burns S, 2007, AIDS, V21, P1035, DOI 10.1097/QAD.0b013e3280b07761
   Cane P, 2005, BMJ-BRIT MED J, V331, P1368, DOI 10.1136/bmj.38665.534595.55
   Castor D, 2012, JAIDS-J ACQ IMM DEF, V61, P1, DOI 10.1097/QAI.0b013e31825a289b
   Castro H, 2013, J INFECT DIS, V208, P1459, DOI 10.1093/infdis/jit345
   Daar ES, 2005, AIDS RES HUM RETROV, V21, P343, DOI 10.1089/aid.2005.21.343
   Dolling D, 2012, BMJ-BRIT MED J, V345, P0, DOI 10.1136/bmj.e5253
   Fox Z, 2008, AIDS, V22, P2279, DOI 10.1097/QAD.0b013e328311d16f
   Frentz D, 2012, AIDS REV, V14, P17
   Gandhi RT, 2003, CLIN INFECT DIS, V37, P1693, DOI 10.1086/379773
   Geretti AM, 2007, CURR OPIN INFECT DIS, V20, P22, DOI 10.1097/QCO.0b013e328013caff
   Geretti AM, 2014, J ANTIMICROB CHEMOTH, V69, P1090, DOI 10.1093/jac/dkt474
   Graham SM, 2012, JAIDS-J ACQ IMM DEF, V60, P511, DOI 10.1097/QAI.0b013e31825bd703
   Hare CB, 2008, CLIN INFECT DIS, V47, P421, DOI 10.1086/589867
   Johnson JA, 2008, PLOS MED, V5, P1112, DOI 10.1371/journal.pmed.0050158
   Kim R, 2008, AIDS PATIENT CARE ST, V22, P267, DOI 10.1089/apc.2007.0099
   Lataillade M, 2010, PLOS ONE, V5, P0, DOI 10.1371/journal.pone.0010952
   Li JZ, 2011, JAMA-J AM MED ASSOC, V305, P1327, DOI 10.1001/jama.2011.375
   Little SJ, 2002, NEW ENGL J MED, V347, P385, DOI 10.1056/NEJMoa013552
   Little SJ, 2008, J VIROL, V82, P5510, DOI 10.1128/JVI.02579-07
   Liu TF, 2006, CLIN INFECT DIS, V42, P1608, DOI 10.1086/503914
   Lundgren J, 2015, HIV MED, V16, P1, DOI 10.1111/hiv.12227
   Novak RM, 2005, CLIN INFECT DIS, V40, P468, DOI 10.1086/427212
   Paredes R, 2010, J INFECT DIS, V201, P662, DOI 10.1086/650543
   Pillay D, 2006, AIDS, V20, P21, DOI 10.1097/01.aids.0000196172.35056.b7
   Pillay D, 2004, ANTIVIR THER, V9, P695
   Rodes B, 2005, J MED VIROL, V77, P23, DOI 10.1002/jmv.20395
   Ross L, 2007, HIV CLIN TRIALS, V8, P1, DOI 10.1310/hct0801-1
   Simen BB, 2009, J INFECT DIS, V199, P693, DOI 10.1086/596736
   Smith KY, 2014, CLIN INFECT DIS, V58, P555, DOI 10.1093/cid/cit747
   Snedecor SJ, 2013, PLOS ONE, V8, P0, DOI 10.1371/journal.pone.0072784
   Thompson MA, 2012, JAMA-J AM MED ASSOC, V308, P387, DOI 10.1001/jama.2012.7961
   Vandamme AM, 2011, AIDS REV, V13, P77
   Wainberg MA, 2011, J ANTIMICROB CHEMOTH, V66, P2346, DOI 10.1093/jac/dkr291
   Weinstock HS, 2004, J INFECT DIS, V189, P2174, DOI 10.1086/420789
   Wensing AMJ, 2005, J INFECT DIS, V192, P958, DOI 10.1086/432916
   Wensing AMJ, 2010, ANTIVIR RES, V85, P59, DOI 10.1016/j.antiviral.2009.10.003
   Wheeler WH, 2010, AIDS, V24, P1203, DOI 10.1097/QAD.0b013e3283388742
   Yanik EL, 2012, JAIDS-J ACQ IMM DEF, V61, P258, DOI 10.1097/QAI.0b013e3182618f05
NR 48
TC 52
Z9 59
U1 1
U2 5
PU WILEY
PI HOBOKEN
PA 111 RIVER ST, HOBOKEN 07030-5774, NJ USA
SN 1464-2662
EI 1468-1293
J9 HIV MED
JI HIV Med.
PD APR 15
PY 2015
VL 16
IS 
BP 77
EP 87
DI 10.1111/hiv.12236
PG 11
WC Infectious Diseases
SC Infectious Diseases
GA CC6IU
UT WOS:000350469400010
PM 25711326
DA 2024-01-16
ER

PT J
AU Guo, HX
   Xu, XQ
   Hu, HY
   Zhou, Y
   Yang, HT
   Qiu, T
   Fu, GF
   Huan, XP
AF Guo, Hongxiong
   Xu, Xiaoqin
   Hu, Haiyang
   Zhou, Ying
   Yang, Haitao
   Qiu, Tao
   Fu, Gengfeng
   Huan, Xiping
TI Low prevalence of the transmitted HIV-1 drug resistance among newly diagnosed HIV-1 individuals in Jiangsu Province, China during 2009-2011
SO BMC PUBLIC HEALTH
LA English
DT Article
DE HIV-1; The transmitted HIV drug resistance mutation; Subtype
ID antiretroviral treatment; surveillance; transmission
AB Background: Prevalence of The transmitted HIV drug resistance (THDR) has been reported in many countries. In China, the low level THDR was found in only a few provinces. To know the transmitted HIV drug resistance in east of China, we investigated THDR during 2009-2011 in Jiangsu province of China. Methods: Between January and August of 2009, 2010, and 2011, we consecutively collected 50, 54, 53 blood specimens respectively from qualified individuals at surveillance sentinel sites in Jiangsu province according to protocol of HIV Drug Resistance Threshold Survey (HIVDR-TS) recommended by WHO. The region of pol gene including protease and partial retro-transcriptase was amplified, sequenced and edited. Then the sequences were submitted to HIV drug resistance database to analysis transmitted HIV drug resistance mutations using Calibrated Population Resistance tool. The reference sequences of different HIV-1 subtypes were downloaded from HIV database and Genebank. The phylogenetic trees were inferred using the neighbor-joining method. Results: Our results show that THDR has been at low level from 2009 to 2011, only K101E and V179D mutation was detected which did not belong to the major HIV-1 drug resistance mutations. Phylogenetic analysis showed that CRF01_AE is the predominant subtype, and followed by CRF07_BC and B subtype. Subtype B consists of the two distinct clusters. Conclusions: The low level of THDR suggests that anti-retroviral treatment was implemented more effectively and THDR surveillance should be conducted two years later in Jiangsu province of China. CRF01_AE has become the predominant subtype and dual infection of HIV may be common in Jiangsu province.
C1 [Guo, Hongxiong; Xu, Xiaoqin; Hu, Haiyang; Zhou, Ying; Yang, Haitao; Qiu, Tao; Fu, Gengfeng; Huan, Xiping] Jiangsu Prov Ctr Dis Control & Prevent, Nanjing 210009, Jiangsu, Peoples R China.
C3 Jiangsu Provincial Center for Disease Control & Prevention
RP Guo, HX (通讯作者)，Jiangsu Prov Ctr Dis Control & Prevent, 172 Jiangsu Rd, Nanjing 210009, Jiangsu, Peoples R China.
EM hongxiongguo@gmail.com; huanxp@vip.sina.com
FU Jiangsu Province's Key Provincial Talents Program [RC2011083]
CR Bennett DE, 2008, ANTIVIR THER, V13, P25
   Chen Xi, 2008, ZHONGHUA LIU XING BING XUE ZA ZHI, V29, P787
   [韩晓旭 Han Xiaoxu], 2012, 中国公共卫生 CHINA PUBLIC HEALTH, V28, P810
   Hao C, 2014, AIDS BEHAV, V18, P99, DOI 10.1007/s10461-013-0492-2
   Huang Dan, 2013, MODERN PREVENTIVE MEDICINE, V40, P521
   Hurt CB, 2009, ANTIVIR THER, V14, P673
   Li JY, 2005, CELL RES, V15, P843, DOI 10.1038/sj.cr.7290356
   Liao LJ, 2010, JAIDS-J ACQ IMM DEF, V53, PS10, DOI 10.1097/QAI.0b013e3181c7d363
   Myatt M, 2008, ANTIVIR THER, V13, P37
   Ndembi N, 2008, AIDS RES HUM RETROV, V24, P889, DOI 10.1089/aid.2007.0317
   Ndembi N, 2008, J CLIN MICROBIOL, V46, P177, DOI 10.1128/JCM.00428-07
   Smith DM, 2007, J INFECT DIS, V196, P356, DOI 10.1086/519164
   State Council AIDS Working Committee Office & UN Theme Group on AIDS in China, 2011, JOINT ASS HIV AIDS P, V0, P0
   Su R, 2003, AIDS, V17, P2515, DOI 10.1097/00002030-200311210-00015
   Su X, 2012, INT J VIROL, V19, P146
   Xiao Z, 2011, J PUBLIC HLTH, V27, P14
   Xie MeiRong, 2013, CHINESE JOURNAL OF ZOONOSES, V29, P27
   Xing H, 2013, PLOS ONE, V8, P0, DOI 10.1371/journal.pone.0054917
   Yuan Yuan, 2009, ZHONGHUA YU FANG YI XUE ZA ZHI, V43, P956
   Zhang FJ, 2011, LANCET INFECT DIS, V11, P516, DOI 10.1016/S1473-3099(11)70097-4
   Zhang FJ, 2009, ANN INTERN MED, V151, P241, DOI 10.7326/0003-4819-151-4-200908180-00006
   Zhang J, 2012, AIDS RES HUM RETROV, V28, P1658, DOI 10.1089/aid.2012.0019
NR 23
TC 10
Z9 14
U1 0
U2 8
PU BMC
PI LONDON
PA CAMPUS, 4 CRINAN ST, LONDON N1 9XW, ENGLAND
SN 1471-2458
EI 
J9 BMC PUBLIC HEALTH
JI BMC Public Health
PD FEB 10
PY 2015
VL 15
IS 
BP 
EP 
DI 10.1186/s12889-015-1489-8
PG 5
WC Public, Environmental & Occupational Health
SC Public, Environmental & Occupational Health
GA CC4JW
UT WOS:000350320700001
PM 25879488
DA 2024-01-16
ER

PT J
AU Cozzi-Lepri, A
   Noguera-Julian, M
   Di Giallonardo, F
   Schuurman, R
   Däumer, M
   Aitken, S
   Ceccherini-Silberstein, F
   Monforte, AD
   Geretti, AM
   Booth, CL
   Kaiser, R
   Michalik, C
   Jansen, K
   Masquelier, B
   Bellecave, P
   Kouyos, RD
   Castro, E
   Furrer, H
   Schultze, A
   Günthard, HF
   Brun-Vezinet, F
   Paredes, R
   Metzner, KJ
AF Cozzi-Lepri, Alessandro
   Noguera-Julian, Marc
   Di Giallonardo, Francesca
   Schuurman, Rob
   Daeumer, Martin
   Aitken, Sue
   Ceccherini-Silberstein, Francesca
   Monforte, Antonella D'Arminio
   Geretti, Anna Maria
   Booth, Clare L.
   Kaiser, Rolf
   Michalik, Claudia
   Jansen, Klaus
   Masquelier, Bernard
   Bellecave, Pantxika
   Kouyos, Roger D.
   Castro, Erika
   Furrer, Hansjakob
   Schultze, Anna
   Guenthard, Huldrych F.
   Brun-Vezinet, Francoise
   Paredes, Roger
   Metzner, Karin J.
TI Low-frequency drug-resistant HIV-1 and risk of virological failure to first-line NNRTI-based ART: a multicohort European case-control study using centralized ultrasensitive 454 pyrosequencing
SO JOURNAL OF ANTIMICROBIAL CHEMOTHERAPY
LA English
DT Article
DE minority drug-resistant HIV-1 variants; CHAIN; antiretroviral therapy; European multicentre study
ID immunodeficiency-virus type-1; reverse-transcriptase; antiretroviral treatment; basic concepts; mutations; efavirenz; variants; therapy; polymorphisms; nevirapine
AB Objectives: It is still debated if pre-existing minority drug-resistant HIV-1 variants (MVs) affect the virological outcomes of first-line NNRTI-containing ART. Methods: This Europe-wide case-control study included ART-naive subjects infected with drug-susceptible HIV-1 as revealed by population sequencing, who achieved virological suppression on first-line ART including one NNRTI. Cases experienced virological failure and controls were subjects from the same cohort whose viraemia remained suppressed at a matched time since initiation of ART. Blinded, centralized 454 pyrosequencing with parallel bioinformatic analysis in two laboratories was used to identify MVs in the 1%-25% frequency range. ORs of virological failure according to MV detection were estimated by logistic regression. Results: Two hundred and sixty samples (76 cases and 184 controls), mostly subtype B (73.5%), were used for the analysis. Identical MVs were detected in the two laboratories. 31.6% of cases and 16.8% of controls harboured pre-existing MVs. Detection of at least one MV versus no MVs was associated with an increased risk of virological failure (OR = 2.75, 95% CI = 1.35-5.60, P = 0.005); similar associations were observed for at least one MV versus no NRTIMVs (OR = 2.27, 95% CI = 0.76-6.77, P = 0.140) and at least one MV versus no NNRTI MVs (OR = 2.41, 95% CI = 1.12-5.18, P = 0.024). A dose-effect relationship between virological failure and mutational load was found. Conclusions: Pre-existing MVs more than double the risk of virological failure to first-line NNRTI-based ART.
C1 [Cozzi-Lepri, Alessandro; Schultze, Anna] UCL, London, England.
   [Noguera-Julian, Marc; Paredes, Roger] Univ Vic, Univ Autonoma Barcelona, Inst Recerca, SIDA IrsiCaixa, Catalonia, Spain.
   [Noguera-Julian, Marc; Paredes, Roger] Univ Vic, Univ Autonoma Barcelona, Unitat VIH, Catalonia, Spain.
   [Di Giallonardo, Francesca; Kouyos, Roger D.; Guenthard, Huldrych F.; Metzner, Karin J.] Univ Zurich, Univ Zurich Hosp, Div Infect Dis & Hosp Epidemiol, Zurich, Switzerland.
   [Schuurman, Rob; Aitken, Sue] Univ Med Ctr, Dept Virol, Utrecht, Netherlands.
   [Daeumer, Martin] Inst Immunol & Genet, Kaiserslautern, Germany.
   [Ceccherini-Silberstein, Francesca] Univ Roma Tor Vergata, Dept Expt Med & Surg, Rome, Italy.
   [Monforte, Antonella D'Arminio] Univ Milan, Dept Hlth Sci, Clin Infect Dis, San Paolo Hosp, Milan, Italy.
   [Geretti, Anna Maria] Univ Liverpool, Inst Infect & Global Hlth, Liverpool L69 3BX, Merseyside, England.
   [Booth, Clare L.] Royal Free London NHS Fdn Trust, Dept Virol, London, England.
   [Kaiser, Rolf] Univ Cologne, Inst Virol, D-50931 Cologne, Germany.
   [Michalik, Claudia; Jansen, Klaus] Competence Network HIV AIDS, Bochum, Germany.
   [Michalik, Claudia; Jansen, Klaus] Ruhr Univ Bochum, Clin Dermatol Venerol & Allergol, Bochum, Germany.
   [Michalik, Claudia] Univ Cologne, Clin Trial Ctr ZKS, D-50931 Cologne, Germany.
   [Masquelier, Bernard; Bellecave, Pantxika] CHU Bordeaux, Virol Lab, Bordeaux, France.
   [Masquelier, Bernard; Bellecave, Pantxika] Univ Bordeaux 2, MFP UMR5234, F-33076 Bordeaux, France.
   [Castro, Erika] CHU Vaudois, Addict Med, Serv Community Psychiat, CH-1011 Lausanne, Switzerland.
   [Furrer, Hansjakob] Univ Hosp Bern, Dept Infect Dis, CH-3010 Bern, Switzerland.
   [Furrer, Hansjakob] Univ Bern, Bern, Switzerland.
   [Brun-Vezinet, Francoise] Hop Xavier Bichat, Dept Virol, Paris, France.
C3 University of London; University College London; Universitat de Vic - Universitat Central de Catalunya (UVic-UCC); Autonomous University of Barcelona; Institut de Recerca de la Sida - IrsiCaixa; Autonomous University of Barcelona; Universitat de Vic - Universitat Central de Catalunya (UVic-UCC); University of Zurich; University Zurich Hospital; Utrecht University; Utrecht University Medical Center; University of Rome Tor Vergata; San Paolo-Polo Universitaria Hospital; University of Milan; University of Liverpool; University of London; University College London; Royal Free London NHS Foundation Trust; University of Cologne; Ruhr University Bochum; University of Cologne; Universite de Bordeaux; CHU Bordeaux; Centre National de la Recherche Scientifique (CNRS); CNRS - National Institute for Biology (INSB); Universite de Bordeaux; University of Lausanne; Centre Hospitalier Universitaire Vaudois (CHUV); University of Bern; University Hospital of Bern; University of Bern; Assistance Publique Hopitaux Paris (APHP); Universite Paris Cite; Hopital Universitaire Bichat-Claude Bernard - APHP
RP Metzner, KJ (通讯作者)，Univ Zurich, Univ Zurich Hosp, Div Infect Dis & Hosp Epidemiol, Zurich, Switzerland.
EM karin.metzner@usz.ch
FU 'CHAIN, Collaborative HIV and Anti-HIV Drug Resistance Network', Integrated Project, European Commission [223131]; Gilead Sciences; Roche Diagnostics GmBH; Swiss National Science Foundation (SNF) [33CS30-134277, 33CS30-148522, 108787]; Swiss HIV Cohort Study research foundation; European Commission [CT94-1637, CT97-2713, QLK2-2000-00773, LSHP-CT-2006-018632, 260694]; Bristol-Myers Squibb; Janssen RD; Merck and Co. Inc.; Pfizer Inc.; GlaxoSmithKline LLC
CR [Anonymous], 2012, TECHN UPD TREATM OPT, V0, P0
   Bacheler L, 2001, J VIROL, V75, P4999, DOI 10.1128/JVI.75.11.4999-5008.2001
   BUCKHEIT RW, 1995, ANTIVIR RES, V26, P117, DOI 10.1016/0166-3542(94)00069-K
   Castro H, 2013, J INFECT DIS, V208, P1459, DOI 10.1093/infdis/jit345
   Di Giallonardo F, 2013, PLOS ONE, V8, P0, DOI 10.1371/journal.pone.0074249
   Domingo E, 1996, FASEB J, V10, P859, DOI 10.1096/fasebj.10.8.8666162
   Fourati S, 2012, AIDS, V26, P1619, DOI 10.1097/QAD.0b013e3283560703
   Frasco MA, 2012, AIDS, V26, P2097, DOI 10.1097/QAD.0b013e3283593602
   Gadhamsetty S, 2010, J VIROL, V84, P10230, DOI 10.1128/JVI.01010-10
   Gilks CF, 2006, LANCET, V368, P505, DOI 10.1016/S0140-6736(06)69158-7
   Halvas EK, 2006, J CLIN MICROBIOL, V44, P2612, DOI 10.1128/JCM.00449-06
   Johnson Victoria A, 2013, TOP ANTIVIR MED, V21, P6
   Kim EY, 2010, J VIROL, V84, P10402, DOI 10.1128/JVI.01223-10
   Li JZ, 2013, J INFECT DIS, V207, P893, DOI 10.1093/infdis/jis925
   Li JZ, 2012, AIDS, V26, P185, DOI 10.1097/QAD.0b013e32834e9d7d
   Li JZ, 2011, JAMA-J AM MED ASSOC, V305, P1327, DOI 10.1001/jama.2011.375
   Mackie NE, 2013, AIDS, V27, P2245, DOI 10.1097/QAD.0b013e3283636179
   Metzner KJ, 2013, J INFECT DIS, V208, P1102, DOI 10.1093/infdis/jit310
   Metzner KJ, 2009, CLIN INFECT DIS, V48, P239, DOI 10.1086/595703
   Paredes R, 2007, J VIROL METHODS, V146, P136, DOI 10.1016/j.jviromet.2007.06.012
   Paredes R, 2010, J INFECT DIS, V201, P662, DOI 10.1086/650543
   Ribaudo HJ, 2010, J INFECT DIS, V202, P717, DOI 10.1086/655470
   Schackman BR, 2007, JAIDS-J ACQ IMM DEF, V46, P547, DOI 10.1097/QAI.0b013e31815ac499
   Schuurman R, 1999, J CLIN MICROBIOL, V37, P2291, DOI 10.1128/JCM.37.7.2291-2296.1999
   Snedecor SJ, 2013, PLOS ONE, V8, P0, DOI 10.1371/journal.pone.0072784
   Thompson MA, 2012, JAMA-J AM MED ASSOC, V308, P387, DOI 10.1001/jama.2012.7961
   Vandenbroucke JP, 2012, INT J EPIDEMIOL, V41, P1480, DOI 10.1093/ije/dys147
   Varghese V, 2009, JAIDS-J ACQ IMM DEF, V52, P309, DOI 10.1097/QAI.0b013e3181bca669
   Wittkop L, 2011, LANCET INFECT DIS, V11, P363, DOI 10.1016/S1473-3099(11)70032-9
NR 30
TC 94
Z9 98
U1 2
U2 21
PU OXFORD UNIV PRESS
PI OXFORD
PA GREAT CLARENDON ST, OXFORD OX2 6DP, ENGLAND
SN 0305-7453
EI 1460-2091
J9 J ANTIMICROB CHEMOTH
JI J. Antimicrob. Chemother.
PD MAR 15
PY 2015
VL 70
IS 3
BP 930
EP 940
DI 10.1093/jac/dku426
PG 11
WC Infectious Diseases; Microbiology; Pharmacology & Pharmacy
SC Infectious Diseases; Microbiology; Pharmacology & Pharmacy
GA CC2ZV
UT WOS:000350214700041
PM 25336166
DA 2024-01-16
ER

PT J
AU Dilernia, DA
   Chien, JT
   Monaco, DC
   Brown, MPS
   Ende, Z
   Deymier, MJ
   Yue, L
   Paxinos, EE
   Allen, S
   Tirado-Ramos, A
   Hunter, E
AF Dilernia, Dario A.
   Chien, Jung-Ting
   Monaco, Daniela C.
   Brown, Michael P. S.
   Ende, Zachary
   Deymier, Martin J.
   Yue, Ling
   Paxinos, Ellen E.
   Allen, Susan
   Tirado-Ramos, Alfredo
   Hunter, Eric
TI Multiplexed highly-accurate DNA sequencing of closely-related HIV-1 variants using continuous long reads from single molecule, real-time sequencing
SO NUCLEIC ACIDS RESEARCH
LA English
DT Article
ID immunodeficiency-virus type-1; drug-resistance; discordant couples; amplification; transmission; mutations; clones; rates
AB Single Molecule, Real-Time (SMRT (R)) Sequencing (Pacific Biosciences, Menlo Park, CA, USA) provides the longest continuous DNA sequencing reads currently available. However, the relatively high error rate in the raw read data requires novel analysis methods to deconvolute sequences derived from complex samples. Here, we present a workflow of novel computer algorithms able to reconstruct viral variant genomes present in mixtures with an accuracy of > QV50. This approach relies exclusively on Continuous Long Reads (CLR), which are the raw reads generated during SMRT Sequencing. We successfully implement this workflow for simultaneous sequencing of mixtures containing up to forty different > 9 kb HIV-1 full genomes. This was achieved using a single SMRT Cell for each mixture and desktop computing power. This novel approach opens the possibility of solving complex sequencing tasks that currently lack a solution.
C1 [Dilernia, Dario A.; Chien, Jung-Ting; Monaco, Daniela C.; Ende, Zachary; Deymier, Martin J.; Yue, Ling; Hunter, Eric] Emory Univ, Emory Vaccine Ctr, Atlanta, GA 30329 USA.
   [Brown, Michael P. S.; Paxinos, Ellen E.] Pacific Biosci Inc, Menlo Pk, CA 94025 USA.
   [Allen, Susan] Emory Univ, Pathol & Lab Med, Atlanta, GA 30322 USA.
   [Tirado-Ramos, Alfredo] Univ Texas San Antonio, Hlth Sci Ctr, San Antonio, TX 78229 USA.
C3 Emory University; Emory University; University of Texas System; University of Texas Health Science Center at San Antonio
RP Hunter, E (通讯作者)，Emory Univ, Emory Vaccine Ctr, Atlanta, GA 30329 USA.
EM ehunte4@emory.edu
FU amfAR [Mathilde Krim Fellowship in Basic Biomedical Research] [108672-5-RKGN]; Institute of Allergy and Infectious Diseases at the National Institutes of Health [R01 AI64060, R37 AI51231]; Virology Core at the Emory Center for AIDS Research [P30 AI050409]; Yerkes National Primate Research Center base grant through the National Center for Research Resources [2P51RR000165-51, P51RR165]; Office of Research Infrastructure Programs/OD [P51OD11132]; Action Cycling Fellowships
CR Allen S, 2007, BMC PUBLIC HEALTH, V7, P0, DOI 10.1186/1471-2458-7-349
   Astrovskaya I, 2011, BMC BIOINFORMATICS, V12, P0, DOI 10.1186/1471-2105-12-S6-S1
   Bailey JR, 2006, J VIROL, V80, P6441, DOI 10.1128/JVI.00591-06
   Bellecave P, 2014, AIDS RES HUM RETROV, V30, P170, DOI 10.1089/aid.2013.0130
   BENJAMINI Y, 1995, J R STAT SOC B, V57, P289, DOI 10.1111/j.2517-6161.1995.tb02031.x
   Biru T, 2010, MED MICROBIOL IMMUN, V199, P323, DOI 10.1007/s00430-010-0167-9
   Braibant M, 2008, JAIDS-J ACQ IMM DEF, V47, P274, DOI 10.1097/QAI.0b013e318162cac2
   Carlson JM, 2014, SCIENCE, V345, P0, DOI 10.1126/science.1254031
   Castro E, 2008, AIDS RES HUM RETROV, V24, P106, DOI 10.1089/aid.2007.0139
   Chin CS, 2013, NAT METHODS, V10, P563, DOI 10.1038/nmeth.2474
   Davenport MP, 2008, TRENDS MICROBIOL, V16, P561, DOI 10.1016/j.tim.2008.09.001
   Derdeyn CA, 2004, SCIENCE, V303, P2019, DOI 10.1126/science.1093137
   Deymier MJ, 2014, VIROLOGY, V468, P454, DOI 10.1016/j.virol.2014.08.018
   Di Giallonardo F, 2014, NUCLEIC ACIDS RES, V42, P0, DOI 10.1093/nar/gku537
   Domingo E, 2012, MICROBIOL MOL BIOL R, V76, P159, DOI 10.1128/MMBR.05023-11
   Duffy S, 2008, NAT REV GENET, V9, P267, DOI 10.1038/nrg2323
   Gaschen B, 2001, BIOINFORMATICS, V17, P415, DOI 10.1093/bioinformatics/17.5.415
   Gerhardt M, 2005, J VIROL, V79, P8249, DOI 10.1128/JVI.79.13.8249-8261.2005
   Haaland RE, 2009, PLOS PATHOG, V5, P0, DOI 10.1371/journal.ppat.1000274
   Henn MR, 2012, PLOS PATHOG, V8, P0, DOI 10.1371/journal.ppat.1002529
   Joos B, 2008, P NATL ACAD SCI USA, V105, P16725, DOI 10.1073/pnas.0804192105
   Kempf MC, 2008, JAIDS-J ACQ IMM DEF, V47, P116, DOI 10.1097/QAI.0b013e31815d2f3f
   Liang BH, 2011, PLOS ONE, V6, P0, DOI 10.1371/journal.pone.0026745
   Liegler T, 2014, J INFECT DIS, V210, P1217, DOI 10.1093/infdis/jiu233
   McKenna SL, 1997, AIDS, V11, P0
   Mohamed S, 2014, AIDS, V28, P1315, DOI 10.1097/QAD.0000000000000267
   Murphy MK, 2013, PLOS PATHOG, V9, P0, DOI 10.1371/journal.ppat.1003173
   Nicot F, 2015, J CLIN VIROL, V62, P20, DOI 10.1016/j.jcv.2014.10.020
   Pfeiffer JK, 2005, PLOS PATHOG, V1, P102, DOI 10.1371/journal.ppat.0010011
   Rousseau CM, 2006, J VIROL METHODS, V136, P118, DOI 10.1016/j.jviromet.2006.04.009
   Rozera G, 2014, CLIN MICROBIOL INFEC, V20, PO157, DOI 10.1111/1469-0691.12367
   Rozera Gabriella, 2012, J MED VIROL, V84, P839, DOI 10.1002/jmv.23292
   Salazar-Gonzalez JF, 2008, J VIROL, V82, P3952, DOI 10.1128/JVI.02660-07
   Salazar-Gonzalez JF, 2009, J EXP MED, V206, P1273, DOI 10.1084/jem.20090378
   Sanjuán R, 2010, J VIROL, V84, P9733, DOI 10.1128/JVI.00694-10
   Shaw G M, 2012, COLD SPRING HARB PER, V2, P0, DOI 10.1101/CSHPERSPECT.A006965
   Simen BB, 2009, J INFECT DIS, V199, P693, DOI 10.1086/596736
   Storey JD, 2002, J ROY STAT SOC B, V64, P479, DOI 10.1111/1467-9868.00346
   Trask SA, 2002, J VIROL, V76, P397, DOI 10.1128/JVI.76.1.397-405.2002
   Travers KJ, 2010, NUCLEIC ACIDS RES, V38, P0, DOI 10.1093/nar/gkq543
   Vignuzzi M, 2006, NATURE, V439, P344, DOI 10.1038/nature04388
   Wu NC, 2014, PLOS ONE, V9, P0, DOI 10.1371/journal.pone.0097505
NR 42
TC 35
Z9 40
U1 0
U2 13
PU OXFORD UNIV PRESS
PI OXFORD
PA GREAT CLARENDON ST, OXFORD OX2 6DP, ENGLAND
SN 0305-1048
EI 1362-4962
J9 NUCLEIC ACIDS RES
JI Nucleic Acids Res.
PD NOV 16
PY 2015
VL 43
IS 20
BP 
EP 
DI 10.1093/nar/gkv630
PG 13
WC Biochemistry & Molecular Biology
SC Biochemistry & Molecular Biology
GA CY4WQ
UT WOS:000366410000002
PM 26101252
DA 2024-01-16
ER

PT J
AU Cavalcanti, JD
   Ferreira, JLD
   Guimaraes, PMD
   Vidal, JE
   Brigido, LFD
AF Cavalcanti, Jaqueline de Souza
   de Paula Ferreira, Joao Leandro
   de Souza Guimaraes, Paula Morena
   Vidal, Jose Ernesto
   de Macedo Brigido, Luis Fernando
TI High frequency of dolutegravir resistance in patients failing a raltegravir-containing salvage regimen
SO JOURNAL OF ANTIMICROBIAL CHEMOTHERAPY
LA English
DT Article
DE HIV; antiretroviral resistance; integrase inhibitors; Brazil
ID antiretroviral-naive adults; once-daily dolutegravir; hiv-1 infection; hiv-1-infected patients; double-blind; integrase; mutation
AB Objectives: Dolutegravir is a second-generation integrase strand transfer inhibitor (InSTI) that has been recently approved by the FDA to treat antiretroviral therapy-naive as well as treatment-experienced HIV-infected individuals, including those already exposed to the first-generation InSTI. Despite having a different mutational profile, some cross-resistance mutations may influence its susceptibility. The aim of this study was to evaluate the impact of a raltegravir-containing salvage regimen on dolutegravir activity. Patients and methods: Blood samples of 92 HIV-infected individuals with virological failure (two or more viral loads >50 copies/mL after 6 months of treatment) using raltegravir with optimized background therapy were sequenced and evaluated according to the Stanford University HIV Drug Resistance Database algorithm. Results: Among the 92 patients analysed, 32 (35%) showed resistance to dolutegravir, in most cases associated with the combination of Q148H/R/K with G140S/A mutations. At genotyping, patients with resistance to dolutegravir had viral load values closer to the highest previously documented viral load. Conclusions: Changes in viraemia during virological failure may indicate the evolution of raltegravir resistance and may predict the emergence of secondary mutations that are associated with a decrease in dolutegravir susceptibility. Early discontinuation of raltegravir from failing regimens might favour subsequent salvage with dolutegravir, but further studies are necessary to evaluate this issue.
C1 [Cavalcanti, Jaqueline de Souza; de Paula Ferreira, Joao Leandro; de Souza Guimaraes, Paula Morena; de Macedo Brigido, Luis Fernando] Adolfo Lutz Inst, Retrovirus Lab, Sao Paulo, Brazil.
   [Vidal, Jose Ernesto] Inst Infectol Emilio Ribas, Sao Paulo, Brazil.
C3 Instituto Adolfo Lutz
RP Brigido, LFD (通讯作者)，Adolfo Lutz Inst, Retrovirus Lab, Sao Paulo, Brazil.
EM lubrigido@gmail.com
FU Fundacao de Amparo a Pesquisa do Estado de Sao Paulo (FAPESP) [2011/21958-2]; Coordenacao de Aperfeicoamento de Pessoal de Nivel Superior (CAPES) [D06/12]; Fundacao de Amparo a Pesquisa do Estado de Sao Paulo (FAPESP) [11/21958-2] Funding Source: FAPESP
CR Cahn P, 2013, LANCET, V382, P700, DOI 10.1016/S0140-6736(13)61221-0
   Castagna A, 2014, J INFECT DIS, V210, P354, DOI 10.1093/infdis/jiu051
   Cavalcanti JD, 2014, INT J ANTIMICROB AG, V43, P287, DOI 10.1016/j.ijantimicag.2013.10.020
   Cavalcanti JS, 2012, ANTIVIR RES, V95, P9, DOI 10.1016/j.antiviral.2012.04.007
   Clotet B, 2014, LANCET, V383, P2222, DOI 10.1016/S0140-6736(14)60084-2
   Delelis O, 2009, NUCLEIC ACIDS RES, V37, P1193, DOI 10.1093/nar/gkn1050
   Kobayashi M, 2011, ANTIMICROB AGENTS CH, V55, P813, DOI 10.1128/AAC.01209-10
   Malet I, 2014, J ANTIMICROB CHEMOTH, V69, P2118, DOI 10.1093/jac/dku095
   Marcelin AG, 2013, INT J ANTIMICROB AG, V42, P42, DOI 10.1016/j.ijantimicag.2013.02.016
   Quashie PK, 2012, J VIROL, V86, P2696, DOI 10.1128/JVI.06591-11
   Raffi F, 2013, LANCET, V381, P735, DOI 10.1016/S0140-6736(12)61853-4
   Saladini F, 2012, CLIN MICROBIOL INFEC, V18, PE428, DOI 10.1111/j.1469-0691.2012.03917.x
   Seki T, 2010, 17 C RETR OPP INF SA, V0, P0
   Walmsley SL, 2013, NEW ENGL J MED, V369, P1807, DOI 10.1056/NEJMoa1215541
   Wensing Annemarie M, 2014, TOP ANTIVIR MED, V22, P642
NR 15
TC 9
Z9 13
U1 0
U2 6
PU OXFORD UNIV PRESS
PI OXFORD
PA GREAT CLARENDON ST, OXFORD OX2 6DP, ENGLAND
SN 0305-7453
EI 1460-2091
J9 J ANTIMICROB CHEMOTH
JI J. Antimicrob. Chemother.
PD MAR 15
PY 2015
VL 70
IS 3
BP 926
EP 929
DI 10.1093/jac/dku439
PG 4
WC Infectious Diseases; Microbiology; Pharmacology & Pharmacy
SC Infectious Diseases; Microbiology; Pharmacology & Pharmacy
GA CC2ZV
UT WOS:000350214700040
PM 25386009
DA 2024-01-16
ER

PT J
AU Weber, IT
   Kneller, DW
   Wong-Sam, A
AF Weber, Irene T.
   Kneller, Daniel W.
   Wong-Sam, Andres
TI Highly resistant HIV-1 proteases and strategies for their inhibition
SO FUTURE MEDICINAL CHEMISTRY
LA English
DT Review
ID immunodeficiency-virus type-1; drug-resistance; multidrug-resistance; bis-tetrahydrofuran; molecular characterization; maturation inhibitor; darunavir-resistant; structural-analysis; mutation patterns; naive patients
AB The virally encoded protease is an important drug target for AIDS therapy. Despite the potency of the current drugs, infections with resistant viral strains limit the long-term effectiveness of therapy. Highly resistant variants of HIV protease from clinical isolates have different combinations of about 20 mutations and several orders of magnitude worse binding affinity for clinical inhibitors. Strategies are being explored to inhibit these highly resistant mutants. The existing inhibitors can be modified by introducing groups with the potential to form new interactions with conserved protease residues, and the flexible flaps. Alternative strategies are discussed, including designing inhibitors to bind to the open conformation of the protease dimer, and inhibition of the protease-catalyzed processing of the Gag-Pol precursor.
C1 [Weber, Irene T.; Kneller, Daniel W.; Wong-Sam, Andres] Georgia State Univ, Dept Biol, Atlanta, GA 30302 USA.
C3 University System of Georgia; Georgia State University
RP Weber, IT (通讯作者)，Georgia State Univ, Dept Biol, POB 4010, Atlanta, GA 30302 USA.
EM iweber@gsu.edu
FU National Institutes of Health [U01 GM062920]
CR Agniswamy J, 2013, J MED CHEM, V56, P4017, DOI 10.1021/jm400231v
   Agniswamy J, 2012, BIOCHEMISTRY-US, V51, P2819, DOI 10.1021/bi2018317
   Agniswamy J, 2012, BIOCHEMISTRY-US, V51, P1041, DOI 10.1021/bi201809s
   Amano M, 2013, ANTIMICROB AGENTS CH, V57, P2036, DOI 10.1128/AAC.02189-12
   Babrzadeh F, 2013, J ANTIMICROB CHEMOTH, V68, P414, DOI 10.1093/jac/dks409
   Blum A, 2011, J MOL BIOL, V410, P745, DOI 10.1016/j.jmb.2011.04.052
   Böttcher J, 2008, CHEMMEDCHEM, V3, P1337, DOI 10.1002/cmdc.200800113
   Bonura F, 2010, AIDS RES HUM RETROV, V26, P961, DOI 10.1089/aid.2009.0250
   Brower ET, 2008, CHEM BIOL DRUG DES, V71, P298, DOI 10.1111/j.1747-0285.2008.00647.x
   Chang YCE, 2012, J MED CHEM, V55, P3387, DOI 10.1021/jm300072d
   Cihlar T, 2006, J MOL BIOL, V363, P635, DOI 10.1016/j.jmb.2006.07.073
   Clavel F, 2010, VIRUSES-BASEL, V2, P1411, DOI 10.3390/v2071411
   Clifford DB, 2013, LANCET INFECT DIS, V13, P976, DOI 10.1016/S1473-3099(13)70269-X
   Dang Z, 2013, J MED CHEM, V56, P2029, DOI 10.1021/jm3016969
   Davis DA, 2012, ANTIMICROB AGENTS CH, V56, P3620, DOI 10.1128/AAC.00055-12
   De Meyer S, 2005, ANTIMICROB AGENTS CH, V49, P2314, DOI 10.1128/AAC.49.6.2314-2321.2005
   de Vera IMS, 2013, BIOCHEMISTRY-US, V52, P3278, DOI 10.1021/bi400109d
   Deeks SG, 2013, LANCET, V382, P1525, DOI 10.1016/S0140-6736(13)61809-7
   Doherty KM, 2011, BMC BIOINFORMATICS, V12, P0, DOI 10.1186/1471-2105-12-477
   Filler R, 2009, FUTURE MED CHEM, V1, P777, DOI 10.4155/FMC.09.65
   Friend J, 2004, AIDS, V18, P1965, DOI 10.1097/00002030-200409240-00016
   Fun A, 2011, RETROVIROLOGY, V8, P0, DOI 10.1186/1742-4690-8-70
   Ghosh AK, 2015, CHEMMEDCHEM, V10, P107, DOI 10.1002/cmdc.201402358
   Ghosh AK, 2012, ANGEW CHEM INT EDIT, V51, P1778, DOI 10.1002/anie.201102762
   Ghosh AK, 2011, ACS MED CHEM LETT, V2, P298, DOI 10.1021/ml100289m
   Ghosh AK, 2010, CHEMMEDCHEM, V5, P1850, DOI 10.1002/cmdc.201000318
   Goldfarb NE, 2015, BIOCHEMISTRY-US, V54, P422, DOI 10.1021/bi501088e
   Gómez PMS, 2013, ANTIMICROB AGENTS CH, V57, P6110, DOI 10.1128/AAC.01420-13
   Harrigan PR, 2005, J INFECT DIS, V191, P339, DOI 10.1086/427192
   Hayashi H, 2014, P NATL ACAD SCI USA, V111, P12234, DOI 10.1073/pnas.1400027111
   Hirsch MS, 2008, CLIN INFECT DIS, V47, P266, DOI 10.1086/589297
   Huang LQ, 2013, FUTURE MED CHEM, V5, P1215, DOI 10.4155/fmc.13.89
   Huang LQ, 2011, RETROVIROLOGY, V8, P0, DOI 10.1186/1742-4690-8-79
   JACOBSEN H, 1995, VIROLOGY, V206, P527, DOI 10.1016/S0042-6822(95)80069-7
   Kagan RM, 2005, PROTEIN SCI, V14, P1870, DOI 10.1110/ps.051347405
   Koh Y, 2007, J BIOL CHEM, V282, P28709, DOI 10.1074/jbc.M703938200
   Koh Y, 2010, J VIROL, V84, P11961, DOI 10.1128/JVI.00967-10
   Kozísek M, 2008, J VIROL, V82, P5869, DOI 10.1128/JVI.02325-07
   Kozísek M, 2014, FEBS J, V281, P1834, DOI 10.1111/febs.12743
   Kozísek M, 2012, ANTIMICROB AGENTS CH, V56, P4320, DOI 10.1128/AAC.00465-12
   Lee SK, 2012, J BIOL CHEM, V287, P13279, DOI 10.1074/jbc.M112.339374
   Lexa KW, 2011, PROTEINS, V79, P2282, DOI 10.1002/prot.23054
   Lloyd SB, 2014, AIDS RES HUM RETROV, V30, P8, DOI 10.1089/aid.2013.0153
   Louis JM, 1900, V50, V0, P4786
   Louis JM, 2013, BIOCHEMISTRY-US, V52, P7678, DOI 10.1021/bi400962r
   Louis JM, 2011, P NATL ACAD SCI USA, V108, P9072, DOI 10.1073/pnas.1102278108
   Martin P, 2005, STRUCTURE, V13, P1887, DOI 10.1016/j.str.2005.11.005
   Mattei S, 2014, J VIROL, V88, P13722, DOI 10.1128/JVI.02271-14
   Mo HM, 2005, J VIROL, V79, P3329, DOI 10.1128/JVI.79.6.3329-3338.2005
   Neogi U, 2014, AIDS, V28, P2319, DOI 10.1097/QAD.0000000000000419
   Nguyen AT, 2011, RETROVIROLOGY, V8, P0, DOI 10.1186/1742-4690-8-101
   Nijhuis M, 2007, PLOS MED, V4, P152, DOI 10.1371/journal.pmed.0040036
   Nolan David, 2005, EXPERT OPIN DRUG SAF, V4, P201, DOI 10.1517/14740338.4.2.201
   Ohtaka H, 1900, V42, V0, P13659
   Orkin C, 2013, HIV MED, V14, P49, DOI 10.1111/j.1468-1293.2012.01060.x
   Passaes CP, 2014, VIROLOGY, V454, P340, DOI 10.1016/j.virol.2014.02.021
   Paterson DL, 2000, ANN INTERN MED, V133, P21, DOI 10.7326/0003-4819-133-1-200007040-00004
   Pereira-Vaz J, 2009, J CLIN VIROL, V46, P169, DOI 10.1016/j.jcv.2009.06.019
   Perryman AL, 2010, CHEM BIOL DRUG DES, V75, P257, DOI 10.1111/j.1747-0285.2009.00943.x
   Pham QD, 2014, AIDS, V28, P2751, DOI 10.1097/QAD.0000000000000494
   Qiu X, 2014, BIOORG MED CHEM LETT, V24, P2465, DOI 10.1016/j.bmcl.2014.04.008
   Ragland DA, 2014, J AM CHEM SOC, V136, P11956, DOI 10.1021/ja504096m
   Roche J, 2015, CHEMBIOCHEM, V16, P214, DOI 10.1002/cbic.201402585
   Sasková KG, 2014, J VIROL, V88, P3586, DOI 10.1128/JVI.02688-13
   Sasková KG, 2009, J VIROL, V83, P8810, DOI 10.1128/JVI.00451-09
   Sayer JM, 2012, J MOL BIOL, V422, P230, DOI 10.1016/j.jmb.2012.05.024
   Schimer J, 2012, J MED CHEM, V55, P10130, DOI 10.1021/jm301249q
   Shafer RW, 2008, AIDS REV, V10, P67
   Tang C, 2008, NATURE, V455, P693, DOI 10.1038/nature07342
   Tang Jun, 2014, OPEN MED CHEM J, V8, P23, DOI 10.2174/1874104501408010023
   Tramuto F, 2005, AIDS RES HUM RETROV, V21, P420, DOI 10.1089/aid.2005.21.420
   Varghese V, 2013, ANTIMICROB AGENTS CH, V57, P4290, DOI 10.1128/AAC.00614-13
   Velthuisen EJ, 2013, EUR J MED CHEM, V63, P202, DOI 10.1016/j.ejmech.2013.02.001
   Waki K, 2012, PLOS PATHOG, V8, P0, DOI 10.1371/journal.ppat.1002997
   Wang Y, 2011, BIOCHEM BIOPH RES CO, V412, P737, DOI 10.1016/j.bbrc.2011.08.045
   Weber IT, 2010, METH PRIN MED CHEM, V45, P109
   Weber IT, 2009, VIRUSES-BASEL, V1, P1110, DOI 10.3390/v1031110
   Weber IT, 2009, PROTEASES BIOL DIS, V8, P25, DOI 10.1007/978-90-481-2348-3_2
   Wensing Annemarie M, 2014, TOP ANTIVIR MED, V22, P642
   Yasuda JM, 2004, ANTIVIR THER, V9, P753
   Yedidi RS, 2014, ANTIMICROB AGENTS CH, V58, P3679, DOI 10.1128/AAC.00107-14
   Yedidi RS, 2013, ANTIMICROB AGENTS CH, V57, P4920, DOI 10.1128/AAC.00868-13
   Yedidi RS, 2011, ACTA CRYSTALLOGR D, V67, P524, DOI 10.1107/S0907444911011541
   Young TP, 2010, ANTIMICROB AGENTS CH, V54, P4903, DOI 10.1128/AAC.00906-10
   Zhang HM, 2013, J MED CHEM, V56, P1074, DOI 10.1021/jm301519z
   Zhang Y, 2014, ACS CHEM BIOL, V9, P1351, DOI 10.1021/cb4008875
NR 86
TC 44
Z9 48
U1 1
U2 33
PU FUTURE SCI LTD
PI LONDON
PA UNITED HOUSE, 2 ALBERT PL, LONDON, N3 1QB, ENGLAND
SN 1756-8919
EI 1756-8927
J9 FUTURE MED CHEM
JI Future Med. Chem.
PD JUN 15
PY 2015
VL 7
IS 8
BP 1023
EP 1038
DI 10.4155/FMC.15.44
PG 16
WC Chemistry, Medicinal
SC Pharmacology & Pharmacy
GA CT5ZR
UT WOS:000362890300006
PM 26062399
DA 2024-01-16
ER

PT J
AU Calisti, G
   Muhindo, R
   Boum, Y
   Wilson, LA
   Foster, GM
   Geretti, AM
   Bhagani, S
AF Calisti, Giorgio
   Muhindo, Rose
   Boum, Yap, II
   Wilson, Laurence A.
   Foster, Geraldine M.
   Geretti, Anna Maria
   Bhagani, Sanjay
TI Epidemiology of HBV infection in a cohort of Ugandan HIV-infected patients and rate and pattern of lamivudine-resistant HBV infection in patients receiving antiretroviral therapy
SO TRANSACTIONS OF THE ROYAL SOCIETY OF TROPICAL MEDICINE AND HYGIENE
LA English
DT Article
DE Epidemiology; HBV; HIV; Lamivudine; Resistance; Sub-Saharan Africa
ID hepatitis-b-virus; dried blood-samples; molecular characterization; subgenotype a1; coinfection; africa; individuals; prevention; guidelines; mutations
AB Background: Many HIV-infected patients in sub-Saharan Africa are not routinely screened for hepatitis B virus (HBV) infection and are on antiretroviral therapy (ART) regimens containing only lamivudine as anti-HBV active drug. Methods: In 2009-2011, we screened for hepatitis B surface antigen (HBsAg) in 2820 HIV-infected adults patients at the Mbarara Hospital Uganda and investigated risk factors for HBV infection. Using samples of dried plasma or blood spots, we tested for HBV viral load and HBV drug resistance mutations in all HBsAg-positive patients on ART for >= 12 months. Results: In this study, 109 patients tested HBsAg positive (3.9%; 109/2820). HBsAg-positive patients were more likely to have had >4 lifetime sexual partners (p<0.01). Of the 55 HBsAg-positive patients on ART for >= 12 months, 53 were only on lamivudine as anti-HBV active drug and two were on tenofovir and lamivudine. HBV-DNA was detected in 30 patients (54.5%; 30/55), all on lamivudine-monotherapy. Of the 23 patients in whom HBV-DNA sequencing was successful, 17 had lamivudine-resistant HBV strains harbouring rtM204V/I mutations accompanied by secondary/compensatory mutations. Conclusions: Our study suggests that sexual transmission may represent a major mode of spread of HBV in southwest Uganda and confirms the importance of screening for HBV and of using ART regimens containing tenofovir in HIV/HBV co-infected patients.
C1 [Calisti, Giorgio] Royal Free London NHS Fdn Trust, Dept Virol, London, England.
   [Muhindo, Rose; Wilson, Laurence A.] Mbarara Univ Sci & Technol, Fac Med, Mbarara, Uganda.
   [Boum, Yap, II] Epictr Mbarara Res Base, Mbarara, Uganda.
   [Foster, Geraldine M.; Geretti, Anna Maria] Univ Liverpool, Inst Infect & Global Hlth, Liverpool L69 3BX, Merseyside, England.
   [Bhagani, Sanjay] Royal Free London NHS Fdn Trust, Dept HIV Med, London, England.
C3 University of London; University College London; Royal Free London NHS Foundation Trust; Mbarara University of Science & Technology; University of Liverpool; University of London; University College London; Royal Free London NHS Foundation Trust
RP Calisti, G (通讯作者)，Royal Free London NHS Fdn Trust, Dept Virol, London, England.
EM giorgiocalisti@gmail.com
FU Mac AIDS Fund; Italian Society for Infectious and Tropical Diseases (SIMIT)
CR Andernach IE, 2009, EMERG INFECT DIS, V15, P1222, DOI 10.3201/eid1508.081642
   Ayres A, 2004, METH MOLEC MED, V95, P125
   Benhamou Y, 1999, HEPATOLOGY, V30, P1302, DOI 10.1002/hep.510300525
   Bottero J, 2013, J HEPATOL, V58, P473, DOI 10.1016/j.jhep.2012.11.016
   Brambilla D, 2003, J CLIN MICROBIOL, V41, P1888, DOI 10.1128/JCM.41.5.1888-1893.2003
   Burnett RJ, 2005, LIVER INT, V25, P201, DOI 10.1111/j.1478-3231.2005.01054.x
   Bwogi J, 2009, AFR HEALTH SCI, V9, P98
   Davies J, 2010, T ROY SOC TROP MED H, V104, P162, DOI 10.1016/j.trstmh.2009.10.010
   Barros LMF, 2014, INFECT GENET EVOL, V24, P68, DOI 10.1016/j.meegid.2014.03.007
   Franzeck FC, 2013, PLOS ONE, V8, P0, DOI 10.1371/journal.pone.0058468
   Gakhar H, 2014, USE DRIED BLOOD SPOT, V0, P0
   Hamers RL, 2009, ANTIVIR THER, V14, P619
   Hoffmann CJ, 2007, LANCET INFECT DIS, V7, P402, DOI 10.1016/S1473-3099(07)70135-4
   Hübschen JM, 2009, J MED VIROL, V81, P435, DOI 10.1002/jmv.21412
   HYAMS KC, 1995, CLIN INFECT DIS, V20, P992, DOI 10.1093/clinids/20.4.992
   Jardi R, 2004, HEPATOLOGY, V40, P133, DOI 10.1002/hep.20275
   Kamili S, 2009, HEPATOLOGY, V49, P1483, DOI 10.1002/hep.22796
   Kaplan Jonathan E, 2009, MORBIDITY AND MORTALITY WEEKLY REPORT, V58, P1
   Kramvis A, 2007, HEPATOL RES, V37, PS27, DOI 10.1111/j.1872-034X.2007.00100.x
   Kwange SO, 2013, VIRUS GENES, V47, P448, DOI 10.1007/s11262-013-0976-1
   Lavanchy D, 2004, J VIRAL HEPATITIS, V11, P97, DOI 10.1046/j.1365-2893.2003.00487.x
   Lewin SR, 2009, HEPATOLOGY, V49, P1113, DOI 10.1002/hep.22754
   Lira R, 2009, VIROL J, V6, P0, DOI 10.1186/1743-422X-6-153
   Matthews GV, 2006, AIDS, V20, P863, DOI 10.1097/01.aids.0000218550.85081.59
   Matthews PC, 2014, J CLIN VIROL, V61, P20, DOI 10.1016/j.jcv.2014.05.018
   Mohamed S, 2013, PLOS ONE, V8, P0, DOI 10.1371/journal.pone.0061077
   Obirikorang C, 2009, J BIOMED SCI, V16, P0, DOI 10.1186/1423-0127-16-102
   Ott JJ, 2012, VACCINE, V30, P2212, DOI 10.1016/j.vaccine.2011.12.116
   Ozaras R, 2015, CLIN RES HEPATOL GAS, V39, P28, DOI 10.1016/j.clinre.2014.06.005
   Rockstroh JK, 2008, HIV MED, V9, P82, DOI 10.1111/j.1468-1293.2007.00535.x
   Thio CL, 2009, HEPATOLOGY, V49, PS138, DOI 10.1002/hep.22883
   *UG MIN HLTH ORC M, 2006, UG HIV AIDS SER BEH, V0, P0
   UNAIDS, 2012, HIV AIDS EST, V0, P0
   WHO, 2010, ANTIRETROVIRAL THERAPY FOR HIV INFECTION IN ADULTS AND ADOLESCENTS: RECOMMENDATIONS FOR A PUBLIC HEALTH APPROACH, V0, P0
   WHO, 2015, IMM VACC BIOL VACC D, V0, P0
   Zoulim F, 2009, GASTROENTEROLOGY, V137, P1593, DOI 10.1053/j.gastro.2009.08.063
NR 37
TC 7
Z9 7
U1 0
U2 3
PU OXFORD UNIV PRESS
PI OXFORD
PA GREAT CLARENDON ST, OXFORD OX2 6DP, ENGLAND
SN 0035-9203
EI 1878-3503
J9 T ROY SOC TROP MED H
JI Trans. Roy. Soc. Trop. Med. Hyg.
PD NOV 15
PY 2015
VL 109
IS 11
BP 723
EP 729
DI 10.1093/trstmh/trv077
PG 7
WC Public, Environmental & Occupational Health; Tropical Medicine
SC Public, Environmental & Occupational Health; Tropical Medicine
GA CT9XL
UT WOS:000363169800008
PM 26386408
DA 2024-01-16
ER

PT J
AU Meini, G
   Balestrieri, M
   Cianchino, S
   Tacconi, D
   de Gasperis, MR
   Concato, C
   Vicenti, I
   Rosi, A
   Saladini, F
   Callea, F
   Zazzi, M
AF Meini, Genny
   Balestrieri, Maddalena
   Cianchino, Sergio
   Tacconi, Danilo
   de Gasperis, Marco Rossi
   Concato, Carlo
   Vicenti, Ilaria
   Rosi, Andrea
   Saladini, Francesco
   Callea, Francesco
   Zazzi, Maurizio
TI Frequent Detection of Antiretroviral Drug Resistance in HIV-1-Infected Orphaned Children Followed at a Donor-Funded Rural Pediatric Clinic in Dodoma, Tanzania
SO AIDS RESEARCH AND HUMAN RETROVIRUSES
LA English
DT Article
ID human-immunodeficiency-virus; dried plasma; blood spots; type-1; assay
AB A total of 81 HIV-1 protease (PR) and reverse transcriptase (RT) sequences were obtained from 46 drug-naive and 35 pretreated individual HIV-1-infected orphaned children followed at a donor-funded rural pediatric clinic in Dodoma, Tanzania. PR and RT sequencing was performed by home-brew technology on 70 plasma samples and 11 dried blood spot specimens. Nucleoside RT inhibitor (NRTI) resistance mutations were detected in 2.2% of drug-naive and 82.9% of pretreated children. Nonnucleoside RT inhibitor (NNRTI) resistance mutations were detected in 69.6% of drug-naive and 91.4% of pretreated children. Resistance to protease inhibitors was rare (8.6% in pretreated children). Based on few complete treatment records, only around 20% of the treated children had undetectable plasma HIV-1 RNA. The rate of NRTI and NNRTI resistance in this donor-funded rural pediatric clinic was high and appeared to limit virological response to treatment.
C1 [Meini, Genny; Balestrieri, Maddalena; Vicenti, Ilaria; Rosi, Andrea; Saladini, Francesco; Zazzi, Maurizio] Univ Siena, Dept Med Biotechnol, I-53100 Siena, Italy.
   [Cianchino, Sergio] Univ Siena, Unit Infect Dis 2, I-53100 Siena, Italy.
   [Tacconi, Danilo] Arezzo Hosp, Infect Dis Unit, Arezzo, Italy.
   [de Gasperis, Marco Rossi; Concato, Carlo; Callea, Francesco] Childrens Hosp & Res Inst Bambino Gesu, Microbiol Unit, Rome, Italy.
C3 University of Siena; University of Siena; IRCCS Bambino Gesu
RP Meini, G (通讯作者)，Univ Siena, Dept Med Biotechnol, Viale Bracci 1, I-53100 Siena, Italy.
EM genny.meini@gmail.com
CR Bratholm C, 2010, J ANTIMICROB CHEMOTH, V65, P1996, DOI 10.1093/jac/dkq234
   Eshleman SH, 2005, AIDS, V19, P2167, DOI 10.1097/01.aids.0000194800.43799.94
   García-Lerma JG, 2009, J ANTIMICROB CHEMOTH, V64, P33, DOI 10.1093/jac/dkp150
   Gordon M, 2004, ANTIVIR THER, V9, P0
   Kébé K, 2014, J INT AIDS SOC, V17, P0, DOI 10.7448/IAS.17.1.18526
   Marconi A, 2009, CLIN MICROBIOL INFEC, V15, P93, DOI 10.1111/j.1469-0691.2008.02116.x
   Monleau M, 2009, J CLIN MICROBIOL, V47, P1107, DOI 10.1128/JCM.02255-08
   Peduzzi C, 2002, J CLIN VIROL, V25, P57, DOI 10.1016/S1386-6532(01)00252-9
   Schiller DS, 2009, CLIN THER, V31, P692, DOI 10.1016/j.clinthera.2009.04.020
   Selmi B, 2003, J BIOL CHEM, V278, P40464, DOI 10.1074/jbc.M302928200
   Shao ER, 2014, J ANTIMICROB CHEMOTH, V69, P1928, DOI 10.1093/jac/dku087
   Wensing Annemarie M, 2014, TOP ANTIVIR MED, V22, P642
   World Health Organization, 2012, ANTIRETROVIRAL DRUGS, V0, P0
NR 14
TC 1
Z9 1
U1 0
U2 3
PU MARY ANN LIEBERT, INC
PI NEW ROCHELLE
PA 140 HUGUENOT STREET, 3RD FL, NEW ROCHELLE, NY 10801 USA
SN 0889-2229
EI 1931-8405
J9 AIDS RES HUM RETROV
JI Aids Res. Hum. Retrovir.
PD APR 1
PY 2015
VL 31
IS 4
BP 448
EP 451
DI 10.1089/aid.2014.0251
PG 4
WC Immunology; Infectious Diseases; Virology
SC Immunology; Infectious Diseases; Virology
GA CE5JR
UT WOS:000351869400014
PM 25492218
DA 2024-01-16
ER

PT J
AU Soulie, C
   Descamps, D
   Grude, M
   Schneider, V
   Trabaud, MA
   Morand-Joubert, L
   Delaugerre, C
   Montes, B
   Barin, F
   Ferre, V
   Raymond, S
   Jeulin, H
   Alloui, C
   Yerly, S
   Pallier, C
   Reigadas, S
   Signori-Schmuck, A
   Guigon, A
   Fafi-Kremer, S
   Haïm-Boukobza, S
   Mirand, A
   Maillard, A
   Vallet, S
   Roussel, C
   Assoumou, L
   Calvez, V
   Flandre, P
   Marcelin, AG
AF Soulie, Cathia
   Descamps, Diane
   Grude, Maxime
   Schneider, Veronique
   Trabaud, Mary-Anne
   Morand-Joubert, Laurence
   Delaugerre, Constance
   Montes, Brigitte
   Barin, Francis
   Ferre, Virginie
   Raymond, Stephanie
   Jeulin, Helene
   Alloui, Chakib
   Yerly, Sabine
   Pallier, Coralie
   Reigadas, Sandrine
   Signori-Schmuck, Anne
   Guigon, Aurelie
   Fafi-Kremer, Samira
   Haim-Boukobza, Stephanie
   Mirand, Audrey
   Maillard, Anne
   Vallet, Sophie
   Roussel, Catherine
   Assoumou, Lambert
   Calvez, Vincent
   Flandre, Philippe
   Marcelin, Anne-Genevieve
TI Antiretroviral-naive and -treated HIV-1 patients can harbour more resistant viruses in CSF than in plasma
SO JOURNAL OF ANTIMICROBIAL CHEMOTHERAPY
LA English
DT Article
DE HIV; ARV; resistance; CSF
ID cerebrospinal-fluid; drug-resistance; viral load; rna; surveillance
AB Objectives: The neurological disorders in HIV-1-infected patients remain prevalent. The HIV-1 resistance in plasma and CSF was compared in patients with neurological disorders in a multicentre study. Methods: Blood and CSF samples were collected at time of neurological disorders for 244 patients. The viral loads were >50 copies/mL in both compartments and bulk genotypic tests were realized. Results: On 244 patients, 89 and 155 were antiretroviral (ARV) naive and ARV treated, respectively. In ARV-naive patients, detection of mutations in CSF and not in plasma were reported for the reverse transcriptase (RT) gene in 2/89 patients (2.2%) and for the protease gene in 1/89 patients (1.1%). In ARV-treated patients, 19/152 (12.5%) patients had HIV-1 mutations only in the CSF for the RT gene and 30/151 (19.8%) for the protease gene. Two mutations appeared statistically more prevalent in the CSF than in plasma: M41L (P = 0.0455) and T215Y (P = 0.0455). Conclusions: In most cases, resistance mutations were present and similar in both studied compartments. However, in 3.4% of ARV-naive and 8.8% of ARV-treated patients, the virus was more resistant in CSF than in plasma. These results support the need for genotypic resistance testing when lumbar puncture is performed.
C1 [Soulie, Cathia; Grude, Maxime; Morand-Joubert, Laurence; Assoumou, Lambert; Calvez, Vincent; Flandre, Philippe; Marcelin, Anne-Genevieve] Univ Paris 06, Sorbonne Univ, UMR S 1136, Pierre Louis Inst Epidemiol & Publ Hlth, F-75005 Paris, France.
   [Soulie, Cathia; Grude, Maxime; Morand-Joubert, Laurence; Assoumou, Lambert; Calvez, Vincent; Flandre, Philippe; Marcelin, Anne-Genevieve] Univ Paris 06, INSERM, UMR S 1136, Pierre Louis Inst Epidemiol & Publ Hlth, F-75013 Paris, France.
   [Soulie, Cathia; Calvez, Vincent; Marcelin, Anne-Genevieve] Grp Hosp Pitie Salpetriere, AP HP, Lab Virol, F-75013 Paris, France.
   [Descamps, Diane] Univ Paris Diderot, Sorbonne Paris Cite, IAME, UMR 1137,INSERM, F-75018 Paris, France.
   [Descamps, Diane] Hop Bichat Claude Bernard, AP HP, Lab Virol, F-75018 Paris, France.
   [Schneider, Veronique] Hop Tenon, AP HP, Lab Virol, F-75970 Paris, France.
   [Trabaud, Mary-Anne] Hosp Civils Lyon, Hop Croix Rousse, Lyon, France.
   [Morand-Joubert, Laurence] CHU St Antoine, AP HP, Virol Lab, Paris, France.
   [Delaugerre, Constance] Univ Paris Diderot, Sorbonne Paris Cite, INSERM, U941,INSERM, F-75010 Paris, France.
   [Delaugerre, Constance] Hop St Louis, AP HP, Lab Virol, F-75010 Paris, France.
   [Montes, Brigitte; ANRS Resistance AC11 Grp] CHU Montpellier, Lab Virol, Montpellier, France.
   [Barin, Francis] CHU Tours, Tours, France.
   [Ferre, Virginie] CHU Nantes, Nantes, France.
   [Raymond, Stephanie] CHU Toulouse, Virol Lab, Toulouse, France.
   [Jeulin, Helene] CHU Nancy Brabois, Virol Lab, Vandoeuvre Les Nancy, France.
   [Jeulin, Helene] Univ Lorraine, EA 7300, Fac Med, Vandoeuvre Les Nancy, France.
   [Alloui, Chakib] CHU Avicennes, Bobigny, France.
   [Yerly, Sabine] Univ Hosp Geneva, Virol Lab, Geneva, Switzerland.
   [Pallier, Coralie] CHU Bicetre, Paris, France.
   [Reigadas, Sandrine] CHU Bordeaux, Virol Lab, F-33000 Bordeaux, France.
   [Reigadas, Sandrine] Univ Bordeaux, CNRS, UMR 5234, F-33000 Bordeaux, France.
   [Signori-Schmuck, Anne] CHU Grenoble, Grenoble, France.
   [Guigon, Aurelie] CHU Orleans, Orleans, France.
   [Fafi-Kremer, Samira] CHU Strasbourg, Virol Lab, Strasbourg, France.
   [Haim-Boukobza, Stephanie] CHU Paul Brousse, Virol Lab, Villejuif, France.
   [Haim-Boukobza, Stephanie] Univ Paris Sud, INSERM, U795, Villejuif, France.
   [Mirand, Audrey] CHU Clermont Ferrand, Clermont Ferrand, France.
   [Maillard, Anne] CHU Rennes, Rennes, France.
   [Vallet, Sophie] CHU Brest, Brest, France.
   [Roussel, Catherine] CHU Amiens, Amiens, France.
C3 Sorbonne Universite; Institut National de la Sante et de la Recherche Medicale (Inserm); Sorbonne Universite; Sorbonne Universite; Assistance Publique Hopitaux Paris (APHP); Hopital Universitaire Paul-Brousse - APHP; Universite Paris Cite; Hopital Universitaire Hotel-Dieu - APHP; Hopital Universitaire Pitie-Salpetriere - APHP; Universite Paris Cite; Institut National de la Sante et de la Recherche Medicale (Inserm); Assistance Publique Hopitaux Paris (APHP); Universite Paris Cite; Hopital Universitaire Hotel-Dieu - APHP; Hopital Universitaire Paul-Brousse - APHP; Hopital Universitaire Bichat-Claude Bernard - APHP; Assistance Publique Hopitaux Paris (APHP); Sorbonne Universite; Hopital Universitaire Tenon - APHP; Universite Paris Cite; Hopital Universitaire Hotel-Dieu - APHP; Hopital Universitaire Paul-Brousse - APHP; CHU Lyon; Assistance Publique Hopitaux Paris (APHP); Hopital Universitaire Paul-Brousse - APHP; Sorbonne Universite; Hopital Universitaire Saint-Antoine - APHP; Universite Paris Cite; Hopital Universitaire Hotel-Dieu - APHP; Universite Paris Cite; Institut National de la Sante et de la Recherche Medicale (Inserm); Universite Paris Cite; Assistance Publique Hopitaux Paris (APHP); Hopital Universitaire Hotel-Dieu - APHP; Hopital Universitaire Paul-Brousse - APHP; Hopital Universitaire Saint-Louis - APHP; Universite de Montpellier; CHU de Montpellier; CHU Tours; Nantes Universite; CHU de Nantes; Universite de Toulouse; Universite Toulouse III - Paul Sabatier; CHU de Toulouse; CHU de Nancy; Universite de Lorraine; Assistance Publique Hopitaux Paris (APHP); Hopital Universitaire Avicenne - APHP; University of Geneva; Assistance Publique Hopitaux Paris (APHP); Hopital Universitaire Bicetre - APHP; Universite de Bordeaux; CHU Bordeaux; Centre National de la Recherche Scientifique (CNRS); CNRS - National Institute for Biology (INSB); Universite de Bordeaux; CHU Grenoble Alpes; Communaute Universite Grenoble Alpes; Universite Grenoble Alpes (UGA); Centre Hospitalier Regional d'Orleans; Universites de Strasbourg Etablissements Associes; Universite de Strasbourg; CHU Strasbourg; Assistance Publique Hopitaux Paris (APHP); Hopital Universitaire Paul-Brousse - APHP; Institut National de la Sante et de la Recherche Medicale (Inserm); Universite Paris Saclay; CHU Clermont Ferrand; Universite de Rennes; CHU Rennes; CHU Brest; Universite de Picardie Jules Verne (UPJV); CHU Amiens
RP Soulie, C (通讯作者)，Hop La Pitie Salpetriere, Lab Virol CERVI, 45-83 Bd Hop, F-75013 Paris, France.
EM cathia.soulie@psl.aphp.fr
FU Agence Nationale de Recherches sur le Sida et les hepatites virales (ANRS); European Community [223131]; Association de Recherche en Virologie et en Dermatologie
CR Antinori A, 2002, AIDS, V16, P1867, DOI 10.1097/00002030-200209270-00003
   Assoumou L, 2013, J ANTIMICROB CHEMOTH, V68, P1400, DOI 10.1093/jac/dkt033
   Bennett DE, 2009, PLOS ONE, V4, P0, DOI 10.1371/journal.pone.0004724
   Canestri A, 2010, CLIN INFECT DIS, V50, P773, DOI 10.1086/650538
   Christo PP, 2007, BMC INFECT DIS, V7, P0, DOI 10.1186/1471-2334-7-147
   Cunningham PH, 2000, AIDS, V14, P1949, DOI 10.1097/00002030-200009080-00010
   Descamps D, 2006, J MED VIROL, V78, P153, DOI 10.1002/jmv.20522
   Descamps D, 2013, J ANTIMICROB CHEMOTH, V68, P2626, DOI 10.1093/jac/dkt238
   Edén A, 2010, J INFECT DIS, V202, P1819, DOI 10.1086/657342
   Ellis RJ, 1997, ANN NEUROL, V42, P679, DOI 10.1002/ana.410420503
   Gisslén M, 1999, J ACQ IMMUN DEF SYND, V21, P271, DOI 10.1097/00126334-199908010-00003
   Letendre Scott, 2011, TOP ANTIVIR MED, V19, P137
   Monforte AD, 2004, ANN NEUROL, V55, P320, DOI 10.1002/ana.10827
   Mora-Peris B, 2013, INFECTION, V41, P731, DOI 10.1007/s15010-013-0409-z
   Price RW, 2008, J INFECT DIS, V197, PS294, DOI 10.1086/533419
   Rawson T, 2012, J INFECTION, V65, P239, DOI 10.1016/j.jinf.2012.04.007
   Smurzynski M, 2011, AIDS, V25, P357, DOI 10.1097/QAD.0b013e32834171f8
   Soulié C, 2010, AIDS, V24, P2412, DOI 10.1097/QAD.0b013e32833e9245
   Spudich S, 2006, J INFECT DIS, V194, P1686, DOI 10.1086/508750
   Spudich SS, 2005, BMC INFECT DIS, V5, P0, DOI 10.1186/1471-2334-5-98
   Stam AJ, 2013, AIDS REV, V15, P152
   Varatharajan L, 2009, ANTIVIR RES, V82, PA99, DOI 10.1016/j.antiviral.2008.12.013
   Watanabe K, 2010, INT J STD AIDS, V21, P840, DOI 10.1258/ijsa.2009.009283
NR 23
TC 7
Z9 8
U1 0
U2 7
PU OXFORD UNIV PRESS
PI OXFORD
PA GREAT CLARENDON ST, OXFORD OX2 6DP, ENGLAND
SN 0305-7453
EI 1460-2091
J9 J ANTIMICROB CHEMOTH
JI J. Antimicrob. Chemother.
PD FEB 15
PY 2015
VL 70
IS 2
BP 566
EP 572
DI 10.1093/jac/dku419
PG 7
WC Infectious Diseases; Microbiology; Pharmacology & Pharmacy
SC Infectious Diseases; Microbiology; Pharmacology & Pharmacy
GA CC2YR
UT WOS:000350211600030
PM 25344810
DA 2024-01-16
ER

PT J
AU Mbisa, JL
   Fearnhill, E
   Dunn, DT
   Pillay, D
   Asboe, D
   Cane, PA
AF Mbisa, Jean L.
   Fearnhill, Esther
   Dunn, David T.
   Pillay, Deenan
   Asboe, David
   Cane, Patricia A.
TI Evidence of Self-Sustaining Drug Resistant HIV-1 Lineages Among Untreated Patients in the United Kingdom
SO CLINICAL INFECTIOUS DISEASES
LA English
DT Article
DE HIV-1-transmitted drug resistance; subtype B; treatment-naive patients
ID type-1; transmission; individuals; persistence; number
AB Background. About 10% of new diagnoses of subtype B human immunodeficiency virus type 1 (HIV-1) in the United Kingdom are with viruses showing transmitted drug resistance (TDR). However, there is discordance between the mutation patterns observed in HIV-infected patients failing therapy and those seen in TDR. Methods. We extracted all subtype B HIV-1 pol gene sequences from treatment-naive patients within the United Kingdom HIV Drug Resistance Database sampled between 1997 and 2011 and carrying the most common protease inhibitors, nonnucleoside and nucleotide reverse transcriptase inhibitors TDR mutations, namely, L90M, K103N, and T215Y/F/rev, respectively (n = 1140). Transmission clusters (n >= 2 sequences) were identified by maximum-likelihood phylogeny using a genetic distance cutoff of <= 1.5%. The time of origin and the basic reproductive number (R-0) of clusters were estimated by Bayesian methods. Results. T215rev was present alone in 47% of the sequences (n = 540), K103N in 31% (n = 359), and L90M in10% (n = 109). The remaining sequences contained T215Y or combinations of L90M, K103N, and T215rev. Fifty-five percent (n = 624) of the sequences formed highly supported transmission clusters (n = 193) containing between 2 and 15 sequences. The time of origin of 10 large clusters (>= 8 sequences) was estimated to be between 2000 (1999-2002; 95% highest posterior density [HPD]) and 2006 (2005-2007; 95% HPD). The oldest cluster had persisted for nearly 8 years. All 10 clusters had R(0)s ranging from 1.3 (0.4-2.5; 95% HPD) to 2.8 (0.6-6.5; 95% HPD). Conclusions. A high proportion of the most common TDR in subtype B infections in the United Kingdom is derived by onward transmission from treatment-naive patients.
C1 [Mbisa, Jean L.; Cane, Patricia A.] Publ Hlth England, Virus Reference Dept, Antiviral Unit, London NW9 5EQ, England.
   [Fearnhill, Esther; Dunn, David T.] UCL, Med Res Ctr, Clin Trials Unit, London, England.
   [Pillay, Deenan] UCL, Res Dept Infect, London, England.
   [Asboe, David] Chelsea & Westminster Hosp, London, England.
C3 Public Health England; University of London; University College London; Medical Research Council Clinical Trials Unit; University of London; University College London; Imperial College London
RP Mbisa, JL (通讯作者)，Publ Hlth England, Virus Reference Dept, Antiviral Unit, 61 Colindale Ave, London NW9 5EQ, England.
EM tamyo.mbisa@phe.gov.uk
FU PHE; Department of Health; MRC; Medical Research Council [MR/M004236/1, G0600044, MC_UU_12023/15] Funding Source: researchfish; MRC [G0600044, MR/M004236/1, MC_UU_12023/15] Funding Source: UKRI
CR Bennett DE, 2009, PLOS ONE, V4, P0, DOI 10.1371/journal.pone.0004724
   Castro H, 2013, J INFECT DIS, V208, P1459, DOI 10.1093/infdis/jit345
   de Oliveira T, 2005, BIOINFORMATICS, V21, P3797, DOI 10.1093/bioinformatics/bti607
   Dolling D, 2013, 20 C RETR OPP INF AT, V0, P319
   Dolling D, 2012, BMJ-BRIT MED J, V345, P0, DOI 10.1136/bmj.e5253
   Drescher SM, 2014, CLIN INFECT DIS, V58, P285, DOI 10.1093/cid/cit694
   Drummond AJ, 2007, BMC EVOL BIOL, V7, P0, DOI 10.1186/1471-2148-7-214
   Frost SDW, 2010, PHILOS T R SOC B, V365, P1879, DOI 10.1098/rstb.2010.0060
   Hué S, 2009, J VIROL, V83, P2645, DOI 10.1128/JVI.01556-08
   Alcantara LCJ, 2009, NUCLEIC ACIDS RES, V37, PW634, DOI 10.1093/nar/gkp455
   Leventhal GE, 2014, MOL BIOL EVOL, V31, P6, DOI 10.1093/molbev/mst172
   Pao D, 2004, JAIDS-J ACQ IMM DEF, V37, P1570, DOI 10.1097/00126334-200412150-00006
   Phillips AN, 2013, PLOS ONE, V8, P0, DOI 10.1371/journal.pone.0055312
   Pillay D, 2005, J INFECT DIS, V192, P967, DOI 10.1086/432763
   Price MN, 2009, MOL BIOL EVOL, V26, P1641, DOI 10.1093/molbev/msp077
   Pybus OG, 2001, SCIENCE, V292, P2323, DOI 10.1126/science.1058321
   Stadler T, 2012, MOL BIOL EVOL, V29, P347, DOI 10.1093/molbev/msr217
   Taylor S, 2003, AIDS RES HUM RETROV, V19, P353, DOI 10.1089/088922203765551700
   Thompson MA, 2012, JAMA-J AM MED ASSOC, V308, P387, DOI 10.1001/jama.2012.7961
   Volz EM, 2009, GENETICS, V183, P1421, DOI 10.1534/genetics.109.106021
   Williams I, 2014, HIV MED, V15, P1, DOI 10.1111/hiv.12119
   Wittkop L, 2011, LANCET INFECT DIS, V11, P363, DOI 10.1016/S1473-3099(11)70032-9
   Yerly S, 2004, ANTIVIR THER, V9, P375
   Yerly S, 1998, J VIROL, V72, P3520, DOI 10.1128/JVI.72.5.3520-3523.1998
NR 24
TC 32
Z9 33
U1 0
U2 7
PU OXFORD UNIV PRESS INC
PI CARY
PA JOURNALS DEPT, 2001 EVANS RD, CARY, NC 27513 USA
SN 1058-4838
EI 1537-6591
J9 CLIN INFECT DIS
JI Clin. Infect. Dis.
PD SEP 1
PY 2015
VL 61
IS 5
BP 829
EP 836
DI 10.1093/cid/civ393
PG 8
WC Immunology; Infectious Diseases; Microbiology
SC Immunology; Infectious Diseases; Microbiology
GA CR6PD
UT WOS:000361468700026
PM 25991470
DA 2024-01-16
ER

PT J
AU Meher, BR
   Wang, YX
AF Meher, Biswa Ranjan
   Wang, Yixuan
TI Exploring the drug resistance of V32I and M46L mutant HIV-1 protease to inhibitor TMC114: Flap dynamics and binding mechanism
SO JOURNAL OF MOLECULAR GRAPHICS & MODELLING
LA English
DT Article
DE HIV-1 protease; TMC114; Drug resistance; Double TMC114 bound complex; MM-PBSA; Molecular dynamics simulation
ID resolution crystal-structures; molecular-dynamics; free-energy; wild-type; mm-pbsa; darunavir; model; simulations; saquinavir; complexes
AB Inhibitors of HIV-1 protease (HIV-1-pr) generally only bind to the active site of the protease. However, for some mutants such as V32I and M46L the TMC114 can bind not only to the active cavity but also to the groove of the flexible flaps. Although the second binding site suggests the higher efficiency of the drug against HIV-1-pr, the drug resistance in HIV-1-pr due to mutations cannot be ignored, which prompts us to investigate the molecular mechanisms of drug resistance and behavior of double bound TMC114 (2T) to HIV-1-pr. The conformational dynamics of HIV-1-pr and the binding of TMC114 to the WT, V32I and M46L mutants were investigated with all-atom molecular dynamic (MD) simulation. The 20 ns MD simulation shows many fascinating effects of the inhibitor binding to the WT and mutant proteases. MM-PBSA calculations explain the binding free energies unfavorable for the M46L and V32I mutants as compared to the WT. For the single binding (1T) the less binding affinity can be attributed to the entropic loss for both V32I-1T and M46L-1T. Although the second binding of TMC114 with flap does increase binding energy for the mutants (V32I-2T and M46L-2T), the considerable entropy loss results in the lower binding Gibbs free energies. Thus, binding of TMC114 in the flap region does not help much in the total gain in binding affinity of the system, which was verified from this study and thereby validating experiments. (C) 2014 Elsevier Inc. All rights reserved.
C1 [Meher, Biswa Ranjan; Wang, Yixuan] Albany State Univ, Dept Nat Sci, Computat Chem Lab, Albany, GA 31705 USA.
C3 University System of Georgia; Albany State University
RP Wang, YX (通讯作者)，Albany State Univ, Dept Nat Sci, Computat Chem Lab, Albany, GA 31705 USA.
EM ywang@asurams.edu
FU National Institute of General Medical Science of the National Institute of Health [SC3GM105576, SC3GM082324]; Pittsburgh Supercomputing Center, NCSA-Teragrid [CHE100117]
CR Bandyopadhyay P, 2006, CHEM BIOL DRUG DES, V67, P155, DOI 10.1111/j.1747-0285.2006.00348.x
   BAYLY CI, 1993, J PHYS CHEM-US, V97, P10269, DOI 10.1021/j100142a004
   Berendsen HJC, 1984, J CHEM PHYS, V81, P7
   Chen JZ, 2010, J MOL MODEL, V16, P459, DOI 10.1007/s00894-009-0553-7
   Chen JZ, 2009, J MOL MODEL, V15, P1245, DOI 10.1007/s00894-009-0452-y
   Croteau G, 1997, J VIROL, V71, P1089, DOI 10.1128/JVI.71.2.1089-1096.1997
   DEWAR MJS, 1985, J AM CHEM SOC, V107, P3902, DOI 10.1021/ja00299a024
   Essmann U, 1995, J CHEM PHYS, V103, P17, DOI 10.1063/1
   Freedberg DI, 1998, J AM CHEM SOC, V120, P7916, DOI 10.1021/ja981206r
   Gohlke H, 2003, J MOL BIOL, V330, P891, DOI 10.1016/S0022-2836(03)00610-7
   Hornak V, 2006, PROTEINS, V65, P712, DOI 10.1002/prot.21123
   Hou TJ, 2007, J MED CHEM, V50, P1177, DOI 10.1021/jm0609162
   Hu GD, 2010, EUR J MED CHEM, V45, P227, DOI 10.1016/j.ejmech.2009.09.048
   HYLAND LJ, 1991, BIOCHEMISTRY-US, V30, P8454, DOI 10.1021/bi00098a024
   Johnson Victoria A, 2010, TOP HIV MED, V18, P156
   Jorgensen WL, 1983, J CHEM PHYS, V79, P10
   Kar P, 2013, J PHYS CHEM B, V117, P5793, DOI 10.1021/jp3085292
   Kar P, 2012, J COMPUT AID MOL DES, V26, P215, DOI 10.1007/s10822-012-9550-5
   Kar P, 2012, J PHYS CHEM B, V116, P2605, DOI 10.1021/jp211768n
   King NM, 2004, J VIROL, V78, P12012, DOI 10.1128/JVI.78.21.12012-12021.2004
   Kovalevsky AY, 2006, J MOL BIOL, V363, P161, DOI 10.1016/j.jmb.2006.08.007
   Kovalevsky AY, 2006, J MED CHEM, V49, P1379, DOI 10.1021/jm050943c
   Leonis G, 2013, J CHEM INF MODEL, V53, P2141, DOI 10.1021/ci4002102
   Leonis G, 2012, J CHEM INF MODEL, V52, P1542, DOI 10.1021/ci300014z
   Meher BR, 2012, J MOL GRAPH MODEL, V38, P430, DOI 10.1016/j.jmgm.2012.10.001
   Meher BR, 2012, J PHYS CHEM B, V116, P1884, DOI 10.1021/jp2074804
   Nalam MNL, 2010, J VIROL, V84, P5368, DOI 10.1128/JVI.02531-09
   Ode H, 2007, J MED CHEM, V50, P1768, DOI 10.1021/jm061158i
   Ode H, 2006, J AM CHEM SOC, V128, P7887, DOI 10.1021/ja060682b
   Onufriev A, 2000, J PHYS CHEM B, V104, P3712, DOI 10.1021/jp994072s
   Rick SW, 1998, PROTEINS, V32, P7, DOI 10.1002/(SICI)1097-0134(19980701)32:1&lt;7::AID-PROT3&gt;3.0.CO;2-K
   RYCKAERT JP, 1977, J COMPUT PHYS, V23, P327, DOI 10.1016/0021-9991(77)90098-5
   Scott WRP, 2000, STRUCTURE, V8, P1259, DOI 10.1016/S0969-2126(00)00537-2
   Srivastava HK, 2012, J CHEM INF MODEL, V52, P3088, DOI 10.1021/ci300385h
   Stoica I, 2008, J AM CHEM SOC, V130, P2639, DOI 10.1021/ja0779250
   Surleraux DLNG, 2005, J MED CHEM, V48, P1813, DOI 10.1021/jm049560p
   Tie YF, 2005, FEBS J, V272, P5265, DOI 10.1111/j.1742-4658.2005.04923.x
   Tie YF, 2004, J MOL BIOL, V338, P341, DOI 10.1016/j.jmb.2004.02.052
   Tie YF, 2007, PROTEINS, V67, P232, DOI 10.1002/prot.21304
   Tzoupis H, 2011, J COMPUT AID MOL DES, V25, P959, DOI 10.1007/s10822-011-9475-4
   Wang JM, 2004, J COMPUT CHEM, V25, P1157, DOI 10.1002/jcc.20035
   Wang W, 2001, P NATL ACAD SCI USA, V98, P14937, DOI 10.1073/pnas.251265598
   Wang YF, 2007, J MED CHEM, V50, P4509, DOI 10.1021/jm070482q
   Wang YX, 1996, BIOCHEMISTRY-US, V35, P9945, DOI 10.1021/bi961268z
   Wlodawer A, 1998, ANNU REV BIOPH BIOM, V27, P249, DOI 10.1146/annurev.biophys.27.1.249
   Wu TD, 2003, J VIROL, V77, P4836, DOI 10.1128/JVI.77.8.4836-4847.2003
   Zoete V, 2002, J MOL BIOL, V315, P21, DOI 10.1006/jmbi.2001.5173
NR 47
TC 14
Z9 16
U1 0
U2 22
PU ELSEVIER SCIENCE INC
PI NEW YORK
PA 360 PARK AVE SOUTH, NEW YORK, NY 10010-1710 USA
SN 1093-3263
EI 1873-4243
J9 J MOL GRAPH MODEL
JI J. Mol. Graph.
PD MAR 15
PY 2015
VL 56
IS 
BP 60
EP 73
DI 10.1016/j.jmgm.2014.11.003
PG 14
WC Biochemical Research Methods; Biochemistry & Molecular Biology; Computer Science, Interdisciplinary Applications; Crystallography; Mathematical & Computational Biology
SC Biochemistry & Molecular Biology; Computer Science; Crystallography; Mathematical & Computational Biology
GA CC1GG
UT WOS:000350088600007
PM 25562662
DA 2024-01-16
ER

PT J
AU Theys, K
   Camacho, RJ
   Gomes, P
   Vandamme, AM
   Rhee, SY
AF Theys, K.
   Camacho, R. J.
   Gomes, P.
   Vandamme, A. M.
   Rhee, S. Y.
TI Predicted residual activity of rilpivirine in HIV-1 infected patients failing therapy including NNRTIs efavirenz or nevirapine
SO CLINICAL MICROBIOLOGY AND INFECTION
LA English
DT Article
DE Activity; HIV; mutation; resistance; therapy
AB Rilpivirine is a second-generation nonnucleoside reverse-transcriptase inhibitor (NNRTI) currently indicated for first-line therapy, but its clinical benefit for HIV-1 infected patients failing first-generation NNRTIs is largely undefined. This study quantified the extent of genotypic rilpivirine resistance in viral isolates from 1212 patients upon failure of efavirenz-or nevirapine-containing antiretroviral treatment, of whom more than respectively 80% and 90% showed high-level genotypic resistance to the failing NNRTI. Of all study patients, 47% showed a rilpivirine resistance-associated mutation (RPV-RAM), whereas preserved residual rilpivirine activity was predicted in half of the patients by three genotypic drug resistance interpretation algorithms. An NNRTI-dependent impact on rilpivirine resistance was detected. Compared with the use of nevirapine, the use of efavirenz was associated with a 32% lower risk of having a RPV-RAM and a 50% lower risk of predicted reduced rilpivirine susceptibility. Most prevalent RPV-RAMs after nevirapine experience were Y181C and H221Y, whereas L100I+K103N, Y188L and K101E occurred most in efavirenz-experienced patients. Predicted rilpivirine activity was not affected by HIV-1 subtype, although frequency of individual mutations differed across subtypes. In conclusion, this genotypic resistance analysis strongly suggests that the latest NNRTI, rilpivirine, may retain activity in a large proportion of HIV-1 patients in whom resistance failed while they were on an efavirenz-or nevirapine-containing regimen, and may present an attractive option for second-line treatment given its good safety profile and dosing convenience. However, prospective clinical studies assessing the effectiveness of rilpivirine for NNRTI-experienced patients are warranted to validate knowledge derived from genotypic and phenotypic drug resistance studies. Clinical Microbiology and Infection (C) 2015 The Authors. Published by Elsevier Ltd on behalf of European Society of Clinical Microbiology and Infectious Diseases.
C1 [Theys, K.; Camacho, R. J.; Vandamme, A. M.; Rhee, S. Y.] Univ Leuven, KU Leuven, Rega Inst Med Res, Dept Microbiol & Immunol, Leuven, Belgium.
   [Camacho, R. J.; Gomes, P.; Vandamme, A. M.] Univ Nova Lisboa, Inst Higiene & Med Trop, Ctr Malaria & Outras Doencas Tropicais, Lisbon, Portugal.
   [Camacho, R. J.; Gomes, P.; Vandamme, A. M.] Univ Nova Lisboa, Unidade Microbiol, Lisbon, Portugal.
   [Gomes, P.] Ctr Hosp Lisboa Ocidental, Lisbon, Portugal.
   [Gomes, P.] Inst Super Ciencias Saude Sul, CiiEM, Caparica, Portugal.
   [Rhee, S. Y.] Stanford Univ, Dept Med, Stanford, CA 94305 USA.
C3 KU Leuven; Universidade Nova de Lisboa; Institute of Hygiene & Tropical Medicine - UNL; Universidade Nova de Lisboa; Universidade de Lisboa; Centro Hospitalar de Lisboa Ocidental, EPE; Stanford University
RP Theys, K (通讯作者)，Katholieke Univ Leuven, Rega Inst Med Res, Minderbroedersstr 10, Leuven, Belgium.
EM kristof.theys@rega.kuleuven.be
FU Research Foundation- Flanders (FWO); European Community's Seventh Framework Programme (FP7) under the project "Collaborative HIV and Anti-HIV Drug Resistance Network (CHAIN)" [223131]; EURESIST 6FP [IST-2004-027173]; AIDS Reference Laboratory of Leuven; Belgian Ministry of Social Affairs through a fund within the Health Insurance System, European Commission [QLK2CT200101344, LSHPCT2006518211]; Belgian AIDS Reference Laboratory Fund, the Research Foundation-Flanders (FWO) - Flanders [G.0.692.14N]
CR Agneskog E, 2014, PLOS ONE, V9, P0, DOI 10.1371/journal.pone.0101508
   Anta L, 2013, AIDS, V27, P81, DOI 10.1097/QAD.0b013e3283584500
   Arastéh K, 2009, ANTIVIR THER, V14, P713
   Azijn H, 2010, ANTIMICROB AGENTS CH, V54, P718, DOI 10.1128/AAC.00986-09
   Bunupuradah T, 2011, ANTIVIR THER, V16, P1113, DOI 10.3851/IMP1906
   Cohen CJ, 2011, LANCET, V378, P229, DOI 10.1016/S0140-6736(11)60983-5
   Crawford KW, 2014, AIDS, V28, P442, DOI 10.1097/QAD.0000000000000140
   Croxtall JD, 2012, DRUGS, V72, P847, DOI 10.2165/11209110-000000000-00000
   Johnson BC, 2012, RETROVIROLOGY, V9, P0, DOI 10.1186/1742-4690-9-99
   Johnson LB, 2009, CLIN INFECT DIS, V48, P1123, DOI 10.1086/597469
   Lambert-Niclot S, 2014, J ANTIMICROB CHEMOTH, V69, P1086, DOI 10.1093/jac/dkt463
   Lambert-Niclot S, 2013, J ANTIMICROB CHEMOTH, V68, P1237, DOI 10.1093/jac/dkt003
   Lapadula G, 2008, ANTIVIR THER, V13, P601
   Libin P, 2013, BIOINFORMATICS, V29, P1477, DOI 10.1093/bioinformatics/btt162
   Liu TF, 2006, CLIN INFECT DIS, V42, P1608, DOI 10.1086/503914
   Melikian GL, 2014, J ANTIMICROB CHEMOTH, V69, P12, DOI 10.1093/jac/dkt316
   Meynard JL, 2002, AIDS, V16, P727, DOI 10.1097/00002030-200203290-00008
   Molina JM, 2011, LANCET, V378, P238, DOI 10.1016/S0140-6736(11)60936-7
   Pineda-Peña AC, 2013, INFECT GENET EVOL, V19, P337, DOI 10.1016/j.meegid.2013.04.032
   R Development Core Team, 2011, R LANG ENV STAT COMP, V0, P0
   Rhee SY, 2003, NUCLEIC ACIDS RES, V31, P298, DOI 10.1093/nar/gkg100
   Rhee SY, 2006, AIDS, V20, P643, DOI 10.1097/01.aids.0000216363.36786.2b
   Rimsky L, 2012, JAIDS-J ACQ IMM DEF, V59, P39, DOI 10.1097/QAI.0b013e31823df4da
   Rokx C, 2014, HIV MED, V0, P0
   Tang MW, 2012, DRUGS, V72, PE1, DOI 10.2165/11633630-000000000-00000
   Theys K, 2009, INFECT GENET EVOL, V9, P683, DOI 10.1016/j.meegid.2008.10.013
   Vercauteren J, 2013, PLOS ONE, V8, P0, DOI 10.1371/journal.pone.0061436
   Vingerhoets J, 2013, ANTIVIR THER, V18, P253, DOI 10.3851/IMP2358
NR 28
TC 11
Z9 12
U1 0
U2 3
PU ELSEVIER SCI LTD
PI OXFORD
PA THE BOULEVARD, LANGFORD LANE, KIDLINGTON, OXFORD OX5 1GB, OXON, ENGLAND
SN 1198-743X
EI 1469-0691
J9 CLIN MICROBIOL INFEC
JI Clin. Microbiol. Infect.
PD JUN 15
PY 2015
VL 21
IS 6
BP 
EP 
DI 10.1016/j.cmi.2015.02.011
PG 8
WC Infectious Diseases; Microbiology
SC Infectious Diseases; Microbiology
GA V47CZ
UT WOS:000209931200008
PM 25704446
DA 2024-01-16
ER

PT J
AU Thee, S
   Garcia-Prats, AJ
   Donald, PR
   Hesseling, AC
   Schaaf, HS
AF Thee, S.
   Garcia-Prats, A. J.
   Donald, P. R.
   Hesseling, A. C.
   Schaaf, H. S.
TI Fluoroquinolones for the treatment of tuberculosis in children
SO TUBERCULOSIS
LA English
DT Review
DE Fluoroquinolones; Children; Moxifloxacin; Levofloxacin; Ofloxacin; Pharmacokinetics; Safety
ID multidrug-resistant tuberculosis; early bactericidal activity; in-vitro activity; comparative antimycobacterial activity; moxifloxacin population pharmacokinetics; comparative antimicrobial activity; positive pulmonary tuberculosis; stationary-phase cultures; hiv-infected patients; mycobacterium-tuberculosis
AB The fluoroquinolones are key components of current multidrug-resistant tuberculosis (MDR-TB) treatment regimens and are being evaluated in shortened treatment regimens as well as in the prevention of drug-resistant TB. The objective of this review was to identify existing evidence for the use of the fluoroquinolones ofloxacin, levofloxacin and moxifloxacin in the treatment of TB in children. Existing data from in vitro, animal and human studies consistently demonstrate the efficacy of the fluoroquinolones against Mycobacterium tuberculosis, with superiority of levofloxacin and moxifloxacin compared to ofloxacin. In vitro and murine studies demonstrated the potential of moxifloxacin to shorten drug-susceptible TB treatment, but in multiple randomized controlled trials shortened fluoroquinolonecontaining regimens have not been non-inferior compared to standard therapy. Resistance occurs frequently via mutations in the gyrA gene, and emerges rapidly depending on the fluoroquinolone concentration, with newer more potent fluoroquinolones less likely to develop resistance. Emerging data from paediatric studies underlines the importance of fluoroquinolones in the treatment of MDR-TB in children. There is a paucity of pharmacokinetic data especially in children <5 years of age and HIVinfected children; existing studies show substantially lower serum concentrations in children compared to adults at currently recommended doses, probably due to faster elimination. This has implications for optimizing paediatric treatment and for the development of resistance. Fluoroquinolone use has been restricted in children due to concerns about drug-induced arthropathy. The available data does not demonstrate any serious arthropathy or other severe toxicity in children. Although there is limited paediatric safety data for the prolonged treatment of MDR-TB, extended administration of fluoroquinolones in adults with MDR-TB does not show serious adverse effects and there is no evidence suggesting less tolerability of fluoroquinolones in children. Additional study of moxifloxacin and levofloxacin for TB treatment and prevention in children is an urgent priority. (C) 2015 Elsevier Ltd. All rights reserved.
C1 [Thee, S.; Garcia-Prats, A. J.; Donald, P. R.; Hesseling, A. C.; Schaaf, H. S.] Univ Stellenbosch, Dept Paediat & Child Hlth, Fac Med & Hlth Sci, Desmond Tutu TB Ctr, ZA-7600 Stellenbosch, South Africa.
   [Thee, S.] Univ Med Berlin, Dept Paediat Pneumol & Immunol, Charite, Berlin, Germany.
C3 Stellenbosch University; Free University of Berlin; Humboldt University of Berlin; Charite Universitatsmedizin Berlin
RP Thee, S (通讯作者)，Univ Stellenbosch, Dept Paediat & Child Hlth, Fac Med & Hlth Sci, Desmond Tutu TB Ctr, ZA-7600 Stellenbosch, South Africa.
EM Stephanie.thee@charite.de
CR Adefurin A, 2011, ARCH DIS CHILD, V96, P874, DOI 10.1136/adc.2010.208843
   Adler-Shohet FC, 2014, PEDIATR INFECT DIS J, V33, P664, DOI 10.1097/INF.0000000000000260
   Ahmad Z, 2013, AM J RESP CRIT CARE, V188, P97, DOI 10.1164/rccm.201212-2328OC
   Ahuja SD, 2012, PLOS MED, V9, P0, DOI 10.1371/journal.pmed.1001300
   ALANGADEN GJ, 1995, ANTIMICROB AGENTS CH, V39, P1700, DOI 10.1128/AAC.39.8.1700
   Alffenaar JWC, 2009, CLIN INFECT DIS, V49, P1080, DOI 10.1086/605576
   Alghasham AA, 2000, ANN PHARMACOTHER, V34, P347
   Ali AK, 2014, ANN EPIDEMIOL, V24, P279, DOI 10.1016/j.annepidem.2013.12.009
   Alvirez-Freites EJ, 2002, ANTIMICROB AGENTS CH, V46, P1022, DOI 10.1128/AAC.46.4.1022-1025.2002
   Andries K, 2010, ANTIMICROB AGENTS CH, V54, P4540, DOI 10.1128/AAC.00934-10
   Ängeby KA, 2010, J ANTIMICROB CHEMOTH, V65, P946, DOI 10.1093/jac/dkq091
   [Anonymous], 2008, TUBERCULOSIS (EDINB), V88, P127, DOI 10.1016/S1472-9792(08)70016-7
   [Anonymous], 2008, TUBERCULOSIS (EDINB), V88, P119, DOI 10.1016/S1472-9792(08)70013-1
   [Anonymous], 2013, WORLD HLTH ORGAN, V0, P0
   Aubry A, 2004, ANTIMICROB AGENTS CH, V48, P1281, DOI 10.1128/AAC.48.4.1281-1288.2004
   Bakiner O, 2008, MED PRIN PRACT, V17, P390, DOI 10.1159/000141503
   Ball P, 1999, DRUG SAFETY, V21, P407, DOI 10.2165/00002018-199921050-00005
   Becerra MC, 2011, LANCET, V377, P147, DOI 10.1016/S0140-6736(10)61972-1
   Bélard S, 2015, PAEDIATR INT CHILD H, V35, P24, DOI 10.1179/2046905514Y.0000000133
   Berning SE, 2001, DRUGS, V61, P9, DOI 10.2165/00003495-200161010-00002
   BERNING SE, 1995, AM J RESP CRIT CARE, V151, P2006, DOI 10.1164/ajrccm.151.6.7767552
   Bethell DB, 1996, ANTIMICROB AGENTS CH, V40, P2167, DOI 10.1128/AAC.40.9.2167
   Bhusal Y, 2005, INT J ANTIMICROB AG, V26, P292, DOI 10.1016/j.ijantimicag.2005.05.005
   Bonora S, 2008, J INFECTION, V57, P78, DOI 10.1016/j.jinf.2008.05.005
   BOWIE WR, 1989, ANTIMICROB AGENTS CH, V33, P1778, DOI 10.1128/AAC.33.10.1778
   Bradley JS, 2014, PEDIATRICS, V134, PE146, DOI 10.1542/peds.2013-3636
   Briasoulis A, 2011, CARDIOLOGY, V120, P103, DOI 10.1159/000334441
   Brossier F, 2010, J CLIN MICROBIOL, V48, P1683, DOI 10.1128/JCM.01947-09
   Burkhardt JE, 1997, CLIN INFECT DIS, V25, P1196, DOI 10.1086/516119
   Burman WJ, 2006, AM J RESP CRIT CARE, V174, P331, DOI 10.1164/rccm.200603-360OC
   CAMBAU E, 1994, J INFECT DIS, V170, P479, DOI 10.1093/infdis/170.2.479
   Chahine EB, 2014, ANN PHARMACOTHER, V48, P107, DOI 10.1177/1060028013504087
   Chalumeau M, 2003, PEDIATRICS, V111, PE714, DOI 10.1542/peds.111.6.e714
   Chambers HF, 1998, CLIN INFECT DIS, V26, P874, DOI 10.1086/513945
   Chauhan U, 2013, INDIAN J PHARMACOL, V45, P189, DOI 10.4103/0253-7613.108316
   Chauny JV, 2012, PEDIATR INFECT DIS J, V31, P1309, DOI 10.1097/INF.0b013e318269cc6a
   Cheng AFB, 2004, ANTIMICROB AGENTS CH, V48, P596, DOI 10.1128/AAC.48.2.596-601.2004
   Chiang CY, 2006, EUR RESPIR J, V28, P980, DOI 10.1183/09031936.06.00125705
   Chien SC, 1997, ANTIMICROB AGENTS CH, V41, P1765, DOI 10.1128/AAC.41.8.1765
   Chien SC, 1997, ANTIMICROB AGENTS CH, V41, P1562, DOI 10.1128/AAC.41.7.1562
   Chien SC, 2005, J CLIN PHARMACOL, V45, P153, DOI 10.1177/0091270004271944
   Chien SC, 1997, ANTIMICROB AGENTS CH, V41, P2256, DOI 10.1128/AAC.41.10.2256
   Chien SC, 1998, ANTIMICROB AGENTS CH, V42, P885, DOI 10.1128/AAC.42.4.885
   Chierakul N, 2001, INT J TUBERC LUNG D, V5, P278
   Chigutsa E, 2012, ANTIMICROB AGENTS CH, V56, P3857, DOI 10.1128/AAC.00048-12
   Christ W, 1988, REV INFECT DIS, V10 Suppl 1, P0
   CHRIST W, 1994, INFECT DIS CLIN PRAC, V3, PS168, DOI 10.1097/00019048-199405001-00008
   Chulavatnatol Suvatna, 2003, JOURNAL OF THE MEDICAL ASSOCIATION OF THAILAND, V86, P781
   CHYSKY V, 1991, INFECTION, V19, P289, DOI 10.1007/BF01644970
   Codecas LR, 2006, RESP MED, V100, P1566, DOI 10.1016/j.rmed.2006.01.002
   Conde MB, 2009, LANCET, V373, P1183, DOI 10.1016/S0140-6736(09)60333-0
   Conte JE, 2006, INT J ANTIMICROB AG, V28, P114, DOI 10.1016/j.ijantimicag.2006.03.022
   Cremades R, 2011, J ANTIMICROB CHEMOTH, V66, P2281, DOI 10.1093/jac/dkr281
   Damle BD, 2002, ANTIMICROB AGENTS CH, V46, P385, DOI 10.1128/AAC.46.2.385-391.2002
   Davies GR, 2008, TUBERCULOSIS, V88, PS65, DOI 10.1016/S1472-9792(08)70037-4
   De Valle MB, 2006, ALIMENT PHARM THER, V24, P1187, DOI 10.1111/j.1365-2036.2006.03117.x
   Démolis JL, 2000, CLIN PHARMACOL THER, V68, P658, DOI 10.1067/mcp.2000.111482
   Devasia RA, 2009, AM J RESP CRIT CARE, V180, P365, DOI 10.1164/rccm.200901-0146OC
   Devasia RA, 2009, J ANTIMICROB CHEMOTH, V63, P1173, DOI 10.1093/jac/dkp096
   Diacon AH, 2012, ANTIMICROB AGENTS CH, V56, P3271, DOI 10.1128/AAC.06126-11
   Diacon AH, 2014, EXPERT REV ANTI-INFE, V12, P223, DOI 10.1586/14787210.2014.870884
   Diacon AH, 2012, LANCET, V380, P986, DOI 10.1016/S0140-6736(12)61080-0
   Donald PR, 2008, TUBERCULOSIS, V88, PS75, DOI 10.1016/S1472-9792(08)70038-6
   Donald PR, 2010, TUBERCULOSIS, V90, P279, DOI 10.1016/j.tube.2010.07.002
   Donald PR, 2007, PAEDIATR RESPIR REV, V8, P134, DOI 10.1016/j.prrv.2007.04.001
   Dorman SE, 2009, AM J RESP CRIT CARE, V180, P273, DOI 10.1164/rccm.200901-0078OC
   Drobac PC, 2006, PEDIATRICS, V117, P2022, DOI 10.1542/peds.2005-2235
   Drusano GL, 2011, MBIO, V2, P0, DOI 10.1128/mBio.00108-11
   El-Sadr WM, 1998, CLIN INFECT DIS, V26, P1148, DOI 10.1086/520275
   Esposito S, 2013, PEDIATR INT, V55, PE20, DOI 10.1111/j.1442-200X.2012.03735.x
   Ettehad D, 2012, LANCET INFECT DIS, V12, P449, DOI 10.1016/S1473-3099(12)70033-6
   Falzon D, 2013, EUR RESPIR J, V42, P156, DOI 10.1183/09031936.00134712
   Fattorini L, 2003, ANTIMICROB AGENTS CH, V47, P360, DOI 10.1128/AAC.47.1.360-362.2003
   Feja K, 2008, PEDIATR INFECT DIS J, V27, P907, DOI 10.1097/INF.0b013e3181783aca
   FENLON CH, 1986, ANTIMICROB AGENTS CH, V29, P386, DOI 10.1128/AAC.29.3.386
   Filippini P, 2010, ANTIMICROB AGENTS CH, V54, P2712, DOI 10.1128/AAC.01736-09
   Fish DN, 1997, CLIN PHARMACOKINET, V32, P101, DOI 10.2165/00003088-199732020-00002
   Forster C, 1996, ARCH TOXICOL, V70, P474, DOI 10.1007/s002040050301
   Garazzino S, 2013, PEDIAT PULMONOL, V0, P0
   Garcia-Prats A, 2013, 44 UN WORLD C LUNG H, V0, P0
   García-Tapia A, 2004, CHEMOTHERAPY, V50, P211, DOI 10.1159/000081707
   Garraffo R, 2005, CLIN DRUG INVEST, V25, P643, DOI 10.2165/00044011-200525100-00003
   Gegia M, 2013, INT J TUBERC LUNG D, V17, P624, DOI 10.5588/ijtld.12.0792
   Germanakis I, 2006, ACTA PAEDIATR, V95, P1694, DOI 10.1080/08035250600764800
   Gillespie SH, 1999, J ANTIMICROB CHEMOTH, V44, P393, DOI 10.1093/jac/44.3.393
   Gillespie SH, 2005, J ANTIMICROB CHEMOTH, V56, P1169, DOI 10.1093/jac/dki376
   Gillespie SH, 2014, NEW ENGL J MED, V371, P1577, DOI 10.1056/NEJMoa1407426
   Ginsburg AS, 2003, LANCET INFECT DIS, V3, P432, DOI 10.1016/S1473-3099(03)00671-6
   Ginsburg AS, 2005, ANTIMICROB AGENTS CH, V49, P3977, DOI 10.1128/AAC.49.9.3977-3979.2005
   GIRLING DJ, 1992, TUBERCLE LUNG DIS, V73, P59
   GOODWIN SD, 1994, ANTIMICROB AGENTS CH, V38, P799, DOI 10.1128/AAC.38.4.799
   GORZYNSKI EA, 1989, ANTIMICROB AGENTS CH, V33, P591, DOI 10.1128/AAC.33.4.591
   Gosling RD, 2003, AM J RESP CRIT CARE, V168, P1342, DOI 10.1164/rccm.200305-682OC
   Grady R, 2003, PEDIATR INFECT DIS J, V22, P1128, DOI 10.1097/01.inf.0000101994.25947.12
   Graham SM, 2006, ANTIMICROB AGENTS CH, V50, P407, DOI 10.1128/AAC.50.2.407-413.2006
   Graumlich JF, 2005, PHARMACOTHERAPY, V25, P1296, DOI 10.1592/phco.2005.25.10.1296
   Guerrini V, 2013, TUBERCULOSIS, V93, P405, DOI 10.1016/j.tube.2013.02.017
   Guillemin I, 1998, ANTIMICROB AGENTS CH, V42, P2084, DOI 10.1128/AAC.42.8.2084
   Gumbo T, 2004, J INFECT DIS, V190, P1642, DOI 10.1086/424849
   Gurumurthy P, 2004, CLIN INFECT DIS, V38, P280, DOI 10.1086/380795
   Hampel B, 1997, PEDIATR INFECT DIS J, V16, P127, DOI 10.1097/00006454-199701000-00036
   HAYEM G, 1994, ANTIMICROB AGENTS CH, V38, P243, DOI 10.1128/AAC.38.2.243
   Herbert D, 1996, ANTIMICROB AGENTS CH, V40, P2296, DOI 10.1128/AAC.40.10.2296
   Hess S, 2011, EUR J PEDIATR, V170, P1337, DOI 10.1007/s00431-011-1501-y
   Hillemann D, 2009, J CLIN MICROBIOL, V47, P1767, DOI 10.1128/JCM.00081-09
   Hoffner SE, 1997, J ANTIMICROB CHEMOTH, V40, P885, DOI 10.1093/jac/40.6.885
   Hooper DC, 2001, CLIN INFECT DIS, V32, PS9, DOI 10.1086/319370
   Hu YM, 2003, ANTIMICROB AGENTS CH, V47, P653, DOI 10.1128/AAC.47.2.653-657.2003
   Immanuel C, 2002, INT J TUBERC LUNG D, V6, P1017
   Jacobson KR, 2010, CLIN INFECT DIS, V51, P6, DOI 10.1086/653115
   Jawahar MS, 2013, PLOS ONE, V8, P0, DOI 10.1371/journal.pone.0067030
   Jenkins HE, 2014, LANCET, V383, P1572, DOI 10.1016/S0140-6736(14)60195-1
   JI B, 1991, TUBERCLE, V72, P181, DOI 10.1016/0041-3879(91)90004-C
   Ji BH, 1998, ANTIMICROB AGENTS CH, V42, P2066, DOI 10.1128/AAC.42.8.2066
   JI BH, 1995, ANTIMICROB AGENTS CH, V39, P1341, DOI 10.1128/AAC.39.6.1341
   Jiang RH, 2013, INT J ANTIMICROB AG, V42, P36, DOI 10.1016/j.ijantimicag.2013.02.019
   JINDANI A, 1980, AM REV RESPIR DIS, V121, P939
   Jindani A, 2013, 20 C RETR OPP INF CR, V0, P0
   Johnson JL, 2006, INT J TUBERC LUNG D, V10, P605
   Johnston JC, 2009, PLOS ONE, V4, P0, DOI 10.1371/journal.pone.0006914
   Kam KM, 2006, MICROB DRUG RESIST, V12, P7, DOI 10.1089/mdr.2006.12.7
   Kang JS, 2001, MOL PHARMACOL, V59, P122, DOI 10.1124/mol.59.1.122
   KLEMENS SP, 1994, ANTIMICROB AGENTS CH, V38, P1476, DOI 10.1128/AAC.38.7.1476
   Knupp CA, 1997, BIOPHARM DRUG DISPOS, V18, P65
   Kocagoz T, 1996, ANTIMICROB AGENTS CH, V40, P1768, DOI 10.1128/AAC.40.8.1768
   Koh WJ, 2013, AM J RESP CRIT CARE, V188, P858, DOI 10.1164/rccm.201303-0604OC
   KOHNO S, 1992, CHEST, V102, P1815, DOI 10.1378/chest.102.6.1815
   Kontsevaya I, 2011, J CLIN MICROBIOL, V49, P2832, DOI 10.1128/JCM.01889-10
   Krüüner A, 2006, J CLIN MICROBIOL, V44, P811, DOI 10.1128/JCM.44.3.811-818.2006
   Kubendiran G, 2006, J CHEMOTHERAPY, V18, P617, DOI 10.1179/joc.2006.18.6.617
   LALANDE V, 1993, ANTIMICROB AGENTS CH, V37, P407, DOI 10.1128/AAC.37.3.407
   Lanoix JP, 2014, ANTIMICROB AGENTS CH, V58, P2316, DOI 10.1128/AAC.02658-13
   Lardizabal DV, 2009, HEADACHE, V49, P300, DOI 10.1111/j.1526-4610.2008.01212.x
   Lenaerts AJM, 2003, ANTIMICROB AGENTS CH, V47, P783, DOI 10.1128/AAC.47.2.783-785.2003
   Li F, 2010, ANTIMICROB AGENTS CH, V54, P375, DOI 10.1128/AAC.00667-09
   Liu HH, 2010, DRUG SAFETY, V33, P353, DOI 10.2165/11536360-000000000-00000
   LODE H, 1987, ANTIMICROB AGENTS CH, V31, P1338, DOI 10.1128/AAC.31.9.1338
   LODE H, 1990, J ANTIMICROB CHEMOTH, V26, P41, DOI 10.1093/jac/26.suppl_B.41
   Lounis N, 1997, ANTIMICROB AGENTS CH, V41, P607, DOI 10.1128/AAC.41.3.607
   Lounis N, 2001, ANTIMICROB AGENTS CH, V45, P3482, DOI 10.1128/AAC.45.12.3482-3486.2001
   Louw GE, 2011, AM J RESP CRIT CARE, V184, P269, DOI 10.1164/rccm.201011-1924OC
   Lu T, 2003, J ANTIMICROB CHEMOTH, V52, P1025, DOI 10.1093/jac/dkg480
   Magis-Escurra C, 2014, INT J ANTIMICROB AG, V0, P0
   MALERCZYK V, 1987, CURR MED RES OPIN, V10, P514, DOI 10.1185/03007998709108959
   Malik S, 2012, PLOS ONE, V7, P0, DOI 10.1371/journal.pone.0039754
   Manika K, 2012, EUR RESPIR J, V40, P1051, DOI 10.1183/09031936.00202411
   Mase S, 2011, AM J RESP CRIT CARE, V0, PA1837
   Mase S, 2012, AM J RESP CRIT CARE, V0, PA6778
   McGrath M, 2014, ANTIMICROB AGENTS CH, V58, P2912, DOI 10.1128/AAC.02583-13
   Mdluli Khisimuzi, 2007, INFECTIOUS DISORDERS - DRUG TARGETS, V7, P159
   Mehhorn AJ, 2007, ANN PHARMACOTHER, V41, P1859, DOI 10.1345/aph.1K347
   Merle CS, 2014, NEW ENGL J MED, V371, P1588, DOI 10.1056/NEJMoa1315817
   Miyazaki E, 1999, ANTIMICROB AGENTS CH, V43, P85, DOI 10.1128/AAC.43.1.85
   MOHANTY KC, 1993, CHEST, V104, P1194, DOI 10.1378/chest.104.4.1194
   MOR N, 1994, ANTIMICROB AGENTS CH, V38, P1161, DOI 10.1128/AAC.38.5.1161
   MUELLER BA, 1994, ANTIMICROB AGENTS CH, V38, P2101, DOI 10.1128/AAC.38.9.2101
   Nebenzahl-Guimaraes H, 2014, J ANTIMICROB CHEMOTH, V69, P331, DOI 10.1093/jac/dkt358
   Nightingale CH, 2000, CHEMOTHERAPY, V46, P6, DOI 10.1159/000048487
   Nijland HMJ, 2007, CLIN INFECT DIS, V45, P1001, DOI 10.1086/521894
   Noel GJ, 2007, PEDIATR INFECT DIS J, V26, P879, DOI 10.1097/INF.0b013e3180cbd382
   Noel GJ, 2004, J CLIN PHARMACOL, V44, P464, DOI 10.1177/0091270004264643
   Noel GJ, 2003, CLIN PHARMACOL THER, V73, P292, DOI 10.1016/S0009-9236(03)00009-2
   Nuermberger EL, 2004, AM J RESP CRIT CARE, V170, P1131, DOI 10.1164/rccm.200407-885OC
   Nuermberger EL, 2004, AM J RESP CRIT CARE, V169, P421, DOI 10.1164/rccm.200310-1380OC
   Nuermberger E, 2008, ANTIMICROB AGENTS CH, V52, P1522, DOI 10.1128/AAC.00074-08
   Orenstein EW, 2009, LANCET INFECT DIS, V9, P153, DOI 10.1016/S1473-3099(09)70041-6
   Osborn L A, 1999, HEART DIS, V1, P8
   Pai MP, 2006, J CYST FIBROS, V5, P153, DOI 10.1016/j.jcf.2006.01.003
   PATON JH, 1991, DRUG SAFETY, V6, P8, DOI 10.2165/00002018-199106010-00002
   Pechere J C, 1993, DRUGS, V45 Suppl 3, P29
   Peloquin CA, 2008, ANTIMICROB AGENTS CH, V52, P852, DOI 10.1128/AAC.01036-07
   Pinon M, 2010, PEDIATRICS, V126, PE1253, DOI 10.1542/peds.2009-2172
   Piscitelli SC, 1999, ANTIMICROB AGENTS CH, V43, P2323, DOI 10.1128/AAC.43.9.2323
   Pletz MWR, 2004, ANTIMICROB AGENTS CH, V48, P780, DOI 10.1128/AAC.48.3.780-782.2004
   Poissy J, 2010, ANTIMICROB AGENTS CH, V54, P4765, DOI 10.1128/AAC.00968-10
   POLK RE, 1989, ANTIMICROB AGENTS CH, V33, P1841, DOI 10.1128/AAC.33.11.1841
   Poluzzi E, 2010, DRUG SAFETY, V33, P303, DOI 10.2165/11531850-000000000-00000
   Pranger AD, 2011, EUR RESPIR J, V38, P888, DOI 10.1183/09031936.00176610
   Pucci MJ, 2010, ANTIMICROB AGENTS CH, V54, P3478, DOI 10.1128/AAC.00287-10
   RASTOGI N, 1991, ANTIMICROB AGENTS CH, V35, P1933, DOI 10.1128/AAC.35.9.1933
   RASTOGI N, 1992, EUR J CLIN MICROBIOL, V11, P901, DOI 10.1007/BF01962370
   RASTOGI N, 1990, ZBL BAKT-INT J MED M, V273, P195
   Rastogi N, 1996, ANTIMICROB AGENTS CH, V40, P1610, DOI 10.1128/AAC.40.7.1610
   Rekha VVB, 2012, NATL MED J INDIA, V25, P196
   Rey-Jurado E, 2013, INT J ANTIMICROB AG, V42, P524, DOI 10.1016/j.ijantimicag.2013.07.014
   Rey-Jurado E, 2013, INT J ANTIMICROB AG, V41, P278, DOI 10.1016/j.ijantimicag.2012.11.011
   RIBARD P, 1992, J RHEUMATOL, V19, P1479
   Richeldi L, 2002, MONALDI ARCH CHEST DIS, V57, P39
   Ridzon R, 1997, J PEDIATR-US, V131, P863, DOI 10.1016/S0022-3476(97)70034-9
   Rimmelé T, 2004, J ANTIMICROB CHEMOTH, V53, P533, DOI 10.1093/jac/dkh110
   Rodríguez JC, 2002, INT J ANTIMICROB AG, V20, P464, DOI 10.1016/S0924-8579(02)00239-X
   Rodríguez JC, 2001, INT J ANTIMICROB AG, V17, P229, DOI 10.1016/S0924-8579(00)00337-X
   Rosenthal IM, 2008, AM J RESP CRIT CARE, V178, P989, DOI 10.1164/rccm.200807-1029OC
   Rosenthal IM, 2005, AM J RESP CRIT CARE, V172, P1457, DOI 10.1164/rccm.200507-1072OC
   Ruiz-Serrano MJ, 2000, ANTIMICROB AGENTS CH, V44, P2567, DOI 10.1128/AAC.44.9.2567-2568.2000
   Ruslami R, 2013, LANCET INFECT DIS, V13, P27, DOI 10.1016/S1473-3099(12)70264-5
   Rustomjee R, 2008, INT J TUBERC LUNG D, V12, P128
   SAITO H, 1995, TUBERCLE LUNG DIS, V76, P377, DOI 10.1016/0962-8479(95)90001-2
   SANGUINETTI MC, 1995, CELL, V81, P299, DOI 10.1016/0092-8674(95)90340-2
   Sato K, 2003, J ANTIMICROB CHEMOTH, V52, P199, DOI 10.1093/jac/dkg343
   Schaad UB, 2005, INFECT DIS CLIN N AM, V19, P617, DOI 10.1016/j.idc.2005.05.005
   SCHAAD UB, 1991, EUR J CLIN MICROBIOL, V10, P355, DOI 10.1007/BF01967011
   Schaad UB, 2007, PEDIATR INFECT DIS J, V26, P865, DOI 10.1097/INF.0b013e3180cc20e4
   Schaaf HS, 2007, BMC INFECT DIS, V7, P0, DOI 10.1186/1471-2334-7-140
   Schaaf HS, 2002, PEDIATRICS, V109, P765, DOI 10.1542/peds.109.5.765
   Schentag JJ, 2003, ANN PHARMACOTHER, V37, P1478, DOI 10.1345/aph.1C419
   Seddon JA, 2012, INT J TUBERC LUNG D, V0, P0
   Seddon JA, 2014, INFECT DRUG RESIST, V7, P153, DOI 10.2147/IDR.S45090
   Seddon JA, 2014, THORAX, V69, P471, DOI 10.1136/thoraxjnl-2013-203900
   Seddon JA, 2013, CLIN INFECT DIS, V57, P1676, DOI 10.1093/cid/cit655
   Seddon JM, 2013, FARADAY DISCUSS, V161, P9, DOI 10.1039/c2fd90045a
   Sellier P, 2009, LANCET, V373, P2198, DOI 10.1016/S0140-6736(09)61189-2
   Shandil RK, 2007, ANTIMICROB AGENTS CH, V51, P576, DOI 10.1128/AAC.00414-06
   Shoen CM, 2004, J ANTIMICROB CHEMOTH, V53, P641, DOI 10.1093/jac/dkh124
   Singh M, 2011, INDIAN J MED RES, V133, P535
   Singh M, 2009, INDIAN J MED RES, V129, P542
   Sirgel FA, 2000, J ANTIMICROB CHEMOTH, V45, P859, DOI 10.1093/jac/45.6.859
   Sirgel FA, 2012, J ANTIMICROB CHEMOTH, V67, P1088, DOI 10.1093/jac/dks033
   SKINNER PS, 1995, ANTIMICROB AGENTS CH, V39, P750, DOI 10.1128/AAC.39.3.750
   Stahlmann R, 1999, DRUGS, V58, P37, DOI 10.2165/00003495-199958002-00007
   Stahlmann R, 2002, TOXICOL LETT, V127, P269, DOI 10.1016/S0378-4274(01)00509-4
   Stahlmann R, 2003, ARCH TOXICOL, V77, P7, DOI 10.1007/s00204-002-0412-0
   Stahlmann R, 1998, QUINOLONES, V0, P369
   Stahlmann R, 2000, QUINOLONES, V0, PP397, DOI 10.1016/B978-012059517-4/50015-5
   Stass H, 1998, ANTIMICROB AGENTS CH, V42, P2060, DOI 10.1128/AAC.42.8.2060
   Stass H, 1999, J ANTIMICROB CHEMOTH, V43, P83, DOI 10.1093/jac/43.suppl_2.83
   Stass H, 2001, CLIN PHARMACOKINET, V40, P1, DOI 10.2165/00003088-200140001-00001
   Stass H, 2001, CLIN PHARMACOKINET, V40, P33, DOI 10.2165/00003088-200140001-00005
   Stass H, 2001, CLIN INFECT DIS, V32, PS47, DOI 10.1086/319376
   SULLIVAN EA, 1995, LANCET, V345, P1148, DOI 10.1016/S0140-6736(95)90980-X
   Sulochana S, 2009, J CHEMOTHERAPY, V21, P127, DOI 10.1179/joc.2009.21.2.127
   Swaminathan S, 2011, INDIAN J PEDIATR, V78, P319, DOI 10.1007/s12098-010-0349-x
   TAKIFF HE, 1994, ANTIMICROB AGENTS CH, V38, P773, DOI 10.1128/AAC.38.4.773
   Tan CK, 2009, J ANTIMICROB CHEMOTH, V64, P428, DOI 10.1093/jac/dkp174
   TATSUMI H, 1978, JOURNAL OF TOXICOLOGICAL SCIENCES, V3, P357
   Telzak EE, 1999, INT J TUBERC LUNG D, V3, P337
   Rosanova MT, 2010, ARCH ARGENT PEDIATR, V108, P524, DOI 10.1590/S0325-00752010000600008
   TEXIERMAUGEIN J, 1987, EUR J CLIN MICROBIOL, V6, P584, DOI 10.1007/BF02014255
   Thee S, 2014, ANTIMICROB AGENTS CH, V58, P2948, DOI 10.1128/AAC.02755-13
   Thee S, 2014, CLIN INFECT DIS, V0, P0
   Thwaites GE, 2011, ANTIMICROB AGENTS CH, V55, P3244, DOI 10.1128/AAC.00064-11
   TOMIOKA H, 1993, ANTIMICROB AGENTS CH, V37, P1259, DOI 10.1128/AAC.37.6.1259
   Tomioka H, 2000, ANTIMICROB AGENTS CH, V44, P283, DOI 10.1128/AAC.44.2.283-286.2000
   Tomioka H, 1999, ANTIMICROB AGENTS CH, V43, P3001, DOI 10.1128/AAC.43.12.3001
   TRUFFOTPERNOT C, 1991, TUBERCLE, V72, P57, DOI 10.1016/0041-3879(91)90025-N
   TSUKAMURA M, 1985, AM REV RESPIR DIS, V131, P352
   Tuberculosis Research Centre ( Indian Council of Medical Research), 2002, INDIAN JOURNAL OF TUBERCULOSIS, V49, P27
   UPTON C, 1994, BRIT MED J, V309, P1411, DOI 10.1136/bmj.309.6966.1411
   Vacher S, 1999, J ANTIMICROB CHEMOTH, V44, P647, DOI 10.1093/jac/44.5.647
   Valaitis Ruta, 2012, PRIM HEALTH CARE RES DEV, V13, P219, DOI 10.1017/S1463423611000594
   Valerio G, 2003, J CHEMOTHERAPY, V15, P66, DOI 10.1179/joc.2003.15.1.66
   Van Bambeke F, 2009, DRUG SAFETY, V32, P359, DOI 10.2165/00002018-200932050-00001
   VANCAEKENBERGHE D, 1990, J ANTIMICROB CHEMOTH, V26, P381, DOI 10.1093/jac/26.3.381
   Velayutham BV, 2014, CLIN INFECT DIS, V59, PE142, DOI 10.1093/cid/ciu550
   VERHO M, 1986, CURR MED RES OPIN, V10, P166, DOI 10.1185/03007998609110436
   Veziris N, 2003, ANTIMICROB AGENTS CH, V47, P3117, DOI 10.1128/AAC.47.10.3117-3122.2003
   Von Groll A, 2009, ANTIMICROB AGENTS CH, V53, P4498, DOI 10.1128/AAC.00287-09
   Wang JY, 2006, THORAX, V61, P903, DOI 10.1136/thx.2005.056887
   Wang JY, 2010, INT J TUBERC LUNG D, V14, P65
   Watt KM, 2012, PEDIATR INFECT DIS J, V31, P197, DOI 10.1097/INF.0b013e31823980c3
   Weiner M, 2007, ANTIMICROB AGENTS CH, V51, P2861, DOI 10.1128/AAC.01621-06
   WINROW AP, 1990, ARCH DIS CHILD, V65, P1165, DOI 10.1136/adc.65.10.1165
   Wise R, 1999, EUR RESPIR J, V14, P221, DOI 10.1034/j.1399-3003.1999.14a38.x
   Woodcock JM, 1997, ANTIMICROB AGENTS CH, V41, P101, DOI 10.1128/AAC.41.1.101
   World Health Organization WHO, 2010, WHOHTMTB20103, V0, P46
   Wright DH, 2000, J ANTIMICROB CHEMOTH, V46, P669, DOI 10.1093/jac/46.5.669
   Xu C, 1996, J INFECT DIS, V174, P1127, DOI 10.1093/infdis/174.5.1127
   Yee CL, 2002, PEDIATR INFECT DIS J, V21, P525, DOI 10.1097/00006454-200206000-00009
   Yew WW, 2003, CHEST, V124, P1476, DOI 10.1378/chest.124.4.1476
   Yew WW, 2000, CHEST, V117, P744, DOI 10.1378/chest.118.3.744
   YEW WW, 1990, J ANTIMICROB CHEMOTH, V26, P227, DOI 10.1093/jac/26.2.227
   Yoon YS, 2005, INT J TUBERC LUNG D, V9, P1215
   Yoshimatsu T, 2002, ANTIMICROB AGENTS CH, V46, P1875, DOI 10.1128/AAC.46.6.1875-1879.2002
   YUK JH, 1991, ANTIMICROB AGENTS CH, V35, P384, DOI 10.1128/AAC.35.2.384
   Zhang Q, 2013, CELL BIOCHEM BIOPHYS, V67, P957, DOI 10.1007/s12013-013-9589-5
   Zhao XL, 2001, CLIN INFECT DIS, V33, PS147, DOI 10.1086/321841
   Zhou JF, 2000, J INFECT DIS, V182, P517, DOI 10.1086/315708
   Zhu M, 2002, INT J TUBERC LUNG D, V6, P503
   Zvada SP, 2014, ANTIMICROB AGENTS CH, V58, P503, DOI 10.1128/AAC.01478-13
   Zvada SP, 2012, ANTIMICROB AGENTS CH, V56, P4471, DOI 10.1128/AAC.00404-12
NR 281
TC 36
Z9 38
U1 0
U2 22
PU CHURCHILL LIVINGSTONE
PI EDINBURGH
PA JOURNAL PRODUCTION DEPT, ROBERT STEVENSON HOUSE, 1-3 BAXTERS PLACE, LEITH WALK, EDINBURGH EH1 3AF, MIDLOTHIAN, SCOTLAND
SN 1472-9792
EI 
J9 TUBERCULOSIS
JI Tuberculosis
PD MAY 15
PY 2015
VL 95
IS 3
BP 229
EP 245
DI 10.1016/j.tube.2015.02.037
PG 17
WC Immunology; Microbiology; Respiratory System
SC Immunology; Microbiology; Respiratory System
GA CH6DK
UT WOS:000354126100002
PM 25797610
DA 2024-01-16
ER

PT J
AU Budambula, V
   Musumba, FO
   Webale, MK
   Kahiga, TM
   Ongecha-Owuor, F
   Kiarie, JN
   Sowayi, GA
   Ahmed, AA
   Ouma, C
   Were, T
AF Budambula, Valentine
   Musumba, Francis O.
   Webale, Mark K.
   Kahiga, Titus M.
   Ongecha-Owuor, Francisca
   Kiarie, James N.
   Sowayi, George A.
   Ahmed, Aabid A.
   Ouma, Collins
   Were, Tom
TI HIV-1 protease inhibitor drug resistance in Kenyan antiretroviral treatment-naive and -experienced injection drug users and non-drug users
SO AIDS RESEARCH AND THERAPY
LA English
DT Article
DE HIV-1; Protease inhibitor; Drug resistance; Antiretroviral; Treatment-naive; Treatment-experienced; Injection drug users; Non-drug users; Coastal Kenya
ID oligonucleotide ligation assay; antenatal clinic attendees; virological failure; mutations; type-1; therapy; prevalence; diversity; adults; prevention
AB Background: Although injection drug use drives antiretroviral drug resistance, the prevalence of protease inhibitor (PI) resistance among Kenyan IDUs remains undetermined. We, therefore, explored PI resistance mutations and their association with viral load and CD4+ T cell counts in HIV-1 infected IDUs (ART-naive, n = 32; and -experienced, n = 47) and non-drug users (ART-naive, n = 21; and -experienced, n = 32) naive for PI treatment from coastal Kenya. Results: Only IDUs harboured major PI resistance mutations consisting of L90M, M46I and D30 N among 3 (6.4 %) ART-experienced and 1 (3.1 %) -naive individuals. Minor PI mutations including A71T, G48E, G48R, I13V, K20I, K20R, L10I, L10V, L33F, L63P, T74S, V11I, and V32L were detected among the ART-experienced (36.2 vs. 46.9 %) and -naive (43.8 vs. 66.7 %) IDUs and non-drug users, respectively. All the four IDUs possessing major mutations had high viral load while three presented with CD4+ T cell counts of <500 cells/ml. Among the ART-naive non-drug users, CD4+ T cell counts were significantly lower in carriers of minor mutations compared to non-carriers (P < 0.05). Conclusion: Transmitted drug resistance may occur in IDUs underscoring the need for genotyping resistance before initiating PI treatment.
C1 [Budambula, Valentine] Tech Univ Mombasa, Dept Environm & Hlth Sci, Mombasa, Kenya.
   [Musumba, Francis O.; Webale, Mark K.; Ouma, Collins] Maseno Univ, Dept Biomed Sci & Technol, Maseno, Kenya.
   [Musumba, Francis O.] Kenya Govt Med Res Ctr, Ctr Virus Res, Nairobi, Kenya.
   [Kahiga, Titus M.] Kenyatta Univ, Dept Pharm & Complementary Med, Nairobi, Kenya.
   [Ongecha-Owuor, Francisca] Kenyatta Univ, Dept Med Therapeut Dermatol & Psychiat, Nairobi, Kenya.
   [Kiarie, James N.] Univ Nairobi, Dept Obstet & Gynecol, Nairobi, Kenya.
   [Sowayi, George A.; Were, Tom] Masinde Muliro Univ Sci & Technol, Dept Med Lab Sci, Kakamega 50100, Kenya.
   [Ahmed, Aabid A.] Bomu Hosp, Mombasa, Kenya.
   [Ouma, Collins] African Populat & Hlth Res Ctr, Hlth Challenges & Syst Program, Nairobi, Kenya.
C3 Technical University of Mombasa; Maseno University; Kenya Medical Research Institute; Kenyatta University; Kenyatta University; University of Nairobi; African Population & Health Research Centre
RP Were, T (通讯作者)，Masinde Muliro Univ Sci & Technol, Dept Med Lab Sci, POB 190, Kakamega 50100, Kenya.
EM mugogwe@yahoo.com
FU National Commission on Science, Technology and Innovation [NCST/5/003/065]; Partnership for Innovative Medical Education in Kenya [NIH IR24TW008889]
CR Ajose O, 2012, AIDS, V26, P929, DOI 10.1097/QAD.0b013e328351f5b2
   [Anonymous], 2014, WORLD DRUG REP 2014, V0, P0
   Bakhouch K, 2009, J INFECT DEV COUNTR, V3, P380, DOI 10.3855/jidc.247
   Beck IA, 2014, J CLIN MICROBIOL, V52, P2320, DOI 10.1128/JCM.00306-14
   Carneiro M, 1999, J INFECT DIS, V180, P1025, DOI 10.1086/315044
   Chung MH, 2014, JAIDS-J ACQ IMM DEF, V67, P246, DOI 10.1097/QAI.0000000000000312
   Floridia M, 2002, HIV MED, V3, P75, DOI 10.1046/j.1468-1293.2002.00104.x
   Graham SM, 2010, J INFECT DIS, V202, P1538, DOI 10.1086/656790
   Hacker MA, 2009, HEALTH PLACE, V15, P514, DOI 10.1016/j.healthplace.2008.09.011
   Hassan AS, 2014, AIDS RES THER, V11, P0, DOI 10.1186/1742-6405-11-9
   Hassan AS, 2013, AIDS RES HUM RETROV, V29, P129, DOI 10.1089/aid.2012.0167
   Jordan MR, 2008, ANTIVIR THER, V13, P15
   Kantor R, 2014, J INT AIDS SOC, V17, P0, DOI 10.7448/IAS.17.1.19262
   Kiptoo M, 2008, AIDS RES HUM RETROV, V24, P1555, DOI 10.1089/aid.2008.0018
   Kiptoo M, 2013, BMC INFECT DIS, V13, P0, DOI 10.1186/1471-2334-13-517
   Koigi Peter, 2014, BMC RES NOTES, V7, P890, DOI 10.1186/1756-0500-7-890
   Kowalski J, 2009, JAIDS-J ACQ IMM DEF, V50, P381, DOI 10.1097/QAI.0b013e318198a619
   Lehman DA, 2012, JAIDS-J ACQ IMM DEF, V60, P225, DOI 10.1097/QAI.0b013e3182515730
   Lehman DA, 2009, JAIDS-J ACQ IMM DEF, V51, P522, DOI 10.1097/QAI.0b013e3181aa8a22
   Lihana RW, 2010, AIDS RES HUM RETROV, V26, P833, DOI 10.1089/aid.2009.0229
   Lihana RW, 2009, AIDS RES HUM RETROV, V25, P1211, DOI 10.1089/aid.2009.0007
   Lwembe R, 2007, J MED VIROL, V79, P865, DOI 10.1002/jmv.20912
   MASUR H, 1982, ANN INTERN MED, V97, P533, DOI 10.7326/0003-4819-97-4-533
   NASCOP, 2012, GUID ANT THER KEN 20, V0, P0
   NASCOP MOH, 2014, GUID US US ANT DRUGS, V0, P0
   National AIDS and STI Control Programme (NASCOP), 2010, NAT GUID HIV TEST CO, V0, P0
   Nyamache A K, 2011, EAST AFR MED J, V88, P4
   Nyamache AK, 2012, AIDS RES HUM RETROV, V28, P933, DOI 10.1089/aid.2011.0122
   Osman S, 2013, AIDS RES HUM RETROV, V29, P187, DOI 10.1089/aid.2012.0182
   Panda S, 2000, INT J STD AIDS, V11, P468, DOI 10.1258/0956462001916137
   Paolucci S, 2003, J ANTIMICROB CHEMOTH, V51, P135, DOI 10.1093/jac/dkg016
   Parsa-Parsi RW, 2014, SOUTH MED J, V107, P405, DOI 10.14423/SMJ.0000000000000127
   Pires IL, 2004, J CLIN MICROBIOL, V42, P426, DOI 10.1128/JCM.42.1.426-430.2004
   Rabi SA, 2013, J CLIN INVEST, V123, P3848, DOI 10.1172/JCI67399
   Reid SR, 2009, HARM REDUCT J, V6, P0, DOI 10.1186/1477-7517-6-24
   Rhee SY, 2010, ANTIMICROB AGENTS CH, V54, P4253, DOI 10.1128/AAC.00574-10
   Sampathkumar R, 2014, 16 INT C HUM RETR HT, V0, P0
   Shafer RW, 2008, AIDS REV, V10, P67
   Sigaloff KCE, 2012, AIDS RES HUM RETROV, V28, P833, DOI 10.1089/aid.2011.0348
   Ssemwanga D, 2015, AIDS REV, V17, P3
   Steegen Kim, 2009, AIDS RES THER, V6, P12, DOI 10.1186/1742-6405-6-12
   Tamura K, 2013, MOL BIOL EVOL, V30, P2725, DOI 10.1093/molbev/mst197
   Teixeira SLM, 2006, J MED VIROL, V78, P764, DOI 10.1002/jmv.20621
   Theys K, 2012, RETROVIROLOGY, V9, P0, DOI 10.1186/1742-4690-9-81
   Tossonian HK, 2009, INT J INFECT DIS, V13, P577, DOI 10.1016/j.ijid.2008.08.028
   Valente MJ, 2012, CURR MED CHEM, V19, P5601, DOI 10.2174/092986712803988938
   Vlahov David, 2006, CAD. SAÚDE PÚBLICA, V22, P705, DOI 10.1590/S0102-311X2006000400002
   Wainberg Mark A, 2012, MOL BIOL INT, V2012, P256982, DOI 10.1155/2012/256982
   Wamalwa DC, 2013, JAIDS-J ACQ IMM DEF, V62, P267, DOI 10.1097/QAI.0b013e31827b4ac8
   Wensing Annemarie M, 2014, TOP ANTIVIR MED, V22, P642
   Were T, 2014, BMC CLIN PATHOL, V14, P0, DOI 10.1186/1472-6890-14-32
   WHO, 2013, CONSOLIDATED GUIDELINES ON THE USE OF ANTIRETROVIRAL DRUGS FOR TREATING AND PREVENTING HIV INFECTION: RECOMMENDATIONS FOR A PUBLIC HEALTH APPROACH, V0, P0
   Wood E, 2005, AIDS, V19, P1189, DOI 10.1097/01.aids.0000176219.48484.f1
   Zeh C, 2011, PLOS MED, V8, P0, DOI 10.1371/journal.pmed.1000430
   Zimmer JM, 2008, JAIDS-J ACQ IMM DEF, V48, P255, DOI 10.1097/QAI.0b013e318174dca6
NR 56
TC 7
Z9 8
U1 0
U2 2
PU BMC
PI LONDON
PA CAMPUS, 4 CRINAN ST, LONDON N1 9XW, ENGLAND
SN 1742-6405
EI 
J9 AIDS RES THER
JI Aids Res. Ther.
PD AUG 15
PY 2015
VL 12
IS 
BP 
EP 
DI 10.1186/s12981-015-0070-y
PG 9
WC Infectious Diseases
SC Infectious Diseases
GA CP0SE
UT WOS:000359584900001
PM 26279669
DA 2024-01-16
ER

PT J
AU Bernatchez, JA
   Paul, R
   Tchesnokov, EP
   Ngure, M
   Beilhartz, GL
   Berghuis, AM
   Lavoie, R
   Li, LH
   Auger, A
   Melnyk, RA
   Grobler, JA
   Miller, MD
   Hazuda, DJ
   Hecht, SM
   Götte, M
AF Bernatchez, Jean A.
   Paul, Rakesh
   Tchesnokov, Egor P.
   Ngure, Marianne
   Beilhartz, Greg L.
   Berghuis, Albert M.
   Lavoie, Rico
   Li, Lianhai
   Auger, Anick
   Melnyk, Roman A.
   Grobler, Jay A.
   Miller, Michael D.
   Hazuda, Daria J.
   Hecht, Sidney M.
   Goette, Matthias
TI Derivatives of Mesoxalic Acid Block Translocation of HIV-1 Reverse Transcriptase
SO JOURNAL OF BIOLOGICAL CHEMISTRY
LA English
DT Article
ID immunodeficiency-virus type-1; strand transfer-reactions; dna-polymerase; nonnucleoside inhibitors; drug-resistance; ratchet model; mechanism; mutations; phosphonoformate; nucleotides
AB The pyrophosphate mimic and broad spectrum antiviral phosphonoformic acid (PFA, foscarnet) was shown to freeze the pre-translocational state of the reverse transcriptase (RT) complex of the human immunodeficiency virus type 1 (HIV-1). However, PFA lacks a specificity domain, which is seen as a major reason for toxic side effects associated with the clinical use of this drug. Here, we studied the mechanism of inhibition of HIV-1 RT by the 4-chlorophenylhydrazone of mesoxalic acid (CPHM) and demonstrate that this compound also blocks RT translocation. Hot spots for inhibition with PFA or CPHM occur at template positions with a bias toward pre-translocation. Mutations at active site residue Asp-185 compromise binding of both compounds. Moreover, divalent metal ions are required for the formation of ternary complexes with either of the two compounds. However, CPHM contains both an anchor domain that likely interacts with the catalytic metal ions and a specificity domain. Thus, although the inhibitor binding sites may partly overlap, they are not identical. The K65R mutation in HIV-1 RT, which reduces affinity to PFA, increases affinity to CPHM. Details with respect to the binding sites of the two inhibitors are provided on the basis of mutagenesis studies, structure-activity relationship analyses with newly designed CPHM derivatives, and in silico docking experiments. Together, these findings validate the pre-translocated complex of HIV-1 RT as a specific target for the development of novel classes of RT inhibitors.
C1 [Bernatchez, Jean A.; Berghuis, Albert M.; Goette, Matthias] McGill Univ, Dept Biochem, Montreal, PQ H3G 1Y6, Canada.
   [Paul, Rakesh; Hecht, Sidney M.] Arizona State Univ, Biodesign Inst, Tempe, AZ 85287 USA.
   [Paul, Rakesh; Hecht, Sidney M.] Arizona State Univ, Dept Chem & Biochem, Tempe, AZ 85287 USA.
   [Tchesnokov, Egor P.; Ngure, Marianne; Beilhartz, Greg L.; Berghuis, Albert M.; Goette, Matthias] McGill Univ, Dept Microbiol & Immunol, Montreal, PQ H3A 2B4, Canada.
   [Lavoie, Rico; Li, Lianhai; Auger, Anick; Melnyk, Roman A.; Grobler, Jay A.; Miller, Michael D.; Hazuda, Daria J.] Merck Res Labs, West Point, PA 19486 USA.
   [Goette, Matthias] McGill Univ, Div Expt Med, Dept Med, Montreal, PQ H3A 1A3, Canada.
C3 McGill University; Arizona State University; Arizona State University-Tempe; Arizona State University; Arizona State University-Tempe; McGill University; Merck & Company; McGill University
RP Götte, M (通讯作者)，Univ Alberta, Dept Med Microbiol & Immunol, 6-020 Katz Grp Ctr, Edmonton, AB T6G 2E1, Canada.
EM gotte@ualberta.ca
FU Canadian Institutes of Health Research; Quebec Consortium for Drug Discovery; Merck; Fonds de la Recherche en Sante du Quebec; Chemical Biology Training Program Scholarship from the Canadian Institutes of Health Research
CR Beilhartz GL, 2009, J MOL BIOL, V388, P462, DOI 10.1016/j.jmb.2009.03.025
   Chowers M, 2010, EUR J CLIN MICROBIOL, V29, P779, DOI 10.1007/s10096-010-0926-y
   Cihlar T, 1998, J VIROL, V72, P5927, DOI 10.1128/JVI.72.7.5927-5936.1998
   Cruchaga C, 2006, J BIOL CHEM, V281, P27744, DOI 10.1074/jbc.M603360200
   Das K, 2013, CURR OPIN VIROL, V3, P111, DOI 10.1016/j.coviro.2013.03.012
   Davis WR, 2000, BIOCHEMISTRY-US, V39, P14279, DOI 10.1021/bi0015764
   De Clercq Erik, 2005, EXPERT OPIN EMERG DRUGS, V10, P241, DOI 10.1517/14728214.10.2.241
   Ehteshami M, 2008, J BIOL CHEM, V283, P29904, DOI 10.1074/jbc.M804882200
   Ehteshami M, 2013, J BIOL CHEM, V288, P17336, DOI 10.1074/jbc.M112.433441
   Freisz S, 2010, ANGEW CHEM INT EDIT, V49, P1805, DOI 10.1002/anie.200905651
   Gabbara S, 1999, BIOCHEMISTRY-US, V38, P13070, DOI 10.1021/bi991085n
   Götte M, 2006, CURR PHARM DESIGN, V12, P1867, DOI 10.2174/138161206776873626
   Götte M, 2001, J BIOL CHEM, V276, P6711, DOI 10.1074/jbc.M009097200
   Hammond JL, 2001, ANTIMICROB AGENTS CH, V45, P1621, DOI 10.1128/AAC.45.6.1621-1628.2001
   HSIEH JC, 1993, J BIOL CHEM, V268, P24607
   Huang HF, 1998, SCIENCE, V282, P1669, DOI 10.1126/science.282.5394.1669
   Jochmans D, 2006, J VIROL, V80, P12283, DOI 10.1128/JVI.00889-06
   KATI WM, 1992, J BIOL CHEM, V267, P25988
   Kawamoto A, 2008, INT J BIOCHEM CELL B, V40, P2410, DOI 10.1016/j.biocel.2008.04.007
   Kirby KA, 2011, CELL MOL BIOL, V57, P40, DOI 10.1170/T900
   Lai MT, 2009, ANTIMICROB AGENTS CH, V53, P2424, DOI 10.1128/AAC.01559-08
   Le Grice SFJ, 2012, J BIOL CHEM, V287, P40850, DOI 10.1074/jbc.R112.389056
   LEGRICE SFJ, 1990, EUR J BIOCHEM, V187, P307, DOI 10.1111/j.1432-1033.1990.tb15306.x
   Maga G, 2007, ANGEW CHEM INT EDIT, V46, P1810, DOI 10.1002/anie.200604165
   Marchand B, 2004, INT J BIOCHEM CELL B, V36, P1823, DOI 10.1016/j.biocel.2004.02.029
   Marchand B, 2003, J BIOL CHEM, V278, P35362, DOI 10.1074/jbc.M304262200
   Marchand B, 2007, J BIOL CHEM, V282, P3337, DOI 10.1074/jbc.M607710200
   Meyer PR, 2003, J VIROL, V77, P6127, DOI 10.1128/JVI.77.11.6127-6137.2003
   Michailidis E, 2012, CELL MOL BIOL, V58, P187, DOI 10.1170/T940
   Michailidis E, 2013, RETROVIROLOGY, V10, P0, DOI 10.1186/1742-4690-10-65
   Michailidis E, 2009, J BIOL CHEM, V284, P35681, DOI 10.1074/jbc.M109.036616
   Morris GM, 2009, J COMPUT CHEM, V30, P2785, DOI 10.1002/jcc.21256
   OBERG B, 1982, PHARMACOL THERAPEUT, V19, P387, DOI 10.1016/0163-7258(82)90074-2
   Pettersen EF, 2004, J COMPUT CHEM, V25, P1605, DOI 10.1002/jcc.20084
   Radi M, 2008, CHEMMEDCHEM, V3, P573, DOI 10.1002/cmdc.200700198
   Rajotte D, 2013, ANTIMICROB AGENTS CH, V57, P2712, DOI 10.1128/AAC.00113-13
   Sarafianos SG, 2003, J BIOL CHEM, V278, P16280, DOI 10.1074/jbc.M212911200
   Sarafianos SG, 2002, EMBO J, V21, P6614, DOI 10.1093/emboj/cdf637
   Sarafianos SG, 2009, J MOL BIOL, V385, P693, DOI 10.1016/j.jmb.2008.10.071
   Shaw-Reid CA, 2003, J BIOL CHEM, V278, P2777, DOI 10.1074/jbc.C200621200
   Sluis-Cremer N, 2000, BIOCHEM J, V348, P77, DOI 10.1042/0264-6021:3480077
   Spence RA, 1996, BIOCHEMISTRY-US, V35, P1054, DOI 10.1021/bi952058+
   TACHEDJIAN G, 1995, VIROLOGY, V212, P58, DOI 10.1006/viro.1995.1453
   Torres-Madriz G, 2008, CLIN INFECT DIS, V47, P702, DOI 10.1086/590934
   Zahn KE, 2011, J BIOL CHEM, V286, P25246, DOI 10.1074/jbc.M111.248864
   Zhan P, 2013, MED RES REV, V33, PE1, DOI 10.1002/med.20241
   Zhang ZJ, 2006, ANTIMICROB AGENTS CH, V50, P2772, DOI 10.1128/AAC.00127-06
NR 47
TC 14
Z9 16
U1 0
U2 8
PU AMER SOC BIOCHEMISTRY MOLECULAR BIOLOGY INC
PI BETHESDA
PA 9650 ROCKVILLE PIKE, BETHESDA, MD 20814-3996 USA
SN 
EI 1083-351X
J9 J BIOL CHEM
JI J. Biol. Chem.
PD JAN 16
PY 2015
VL 290
IS 3
BP 1474
EP 1484
DI 10.1074/jbc.M114.614305
PG 11
WC Biochemistry & Molecular Biology
SC Biochemistry & Molecular Biology
GA AZ2IB
UT WOS:000348056400018
PM 25355312
DA 2024-01-16
ER

PT J
AU Memarnejadian, A
   Menbari, S
   Mansouri, SA
   Sadeghi, L
   Vahabpour, R
   Aghasadeghi, MR
   Mostafavi, E
   Abdi, M
AF Memarnejadian, Arash
   Menbari, Shahoo
   Mansouri, Seyed Ali
   Sadeghi, Leila
   Vahabpour, Rouhollah
   Aghasadeghi, Mohammad Reza
   Mostafavi, Ehsan
   Abdi, Mohammad
TI Transmitted Drug Resistance Mutations in Antiretroviral-Naive Injection Drug Users with Chronic HIV-1 Infection in Iran
SO PLOS ONE
LA English
DT Article
ID human-immunodeficiency-virus; low-prevalence; surveillance; recommendations; transmission; individuals
AB The growing incidence and transmission of drug resistant HIV-1 strains due to widespread use of antiretroviral therapy (ART) can jeopardize the success of first-line ART. While there is a known moderate prevalence of transmitted drug resistance (TDR) among newly infected Iranians, no data exist about the rate of these primary resistance mutations among the ART-naive, chronically infected individuals who are, in fact, the main candidates for ART initiation. To address this issue, we collected blood samples from 40 ART-naive injection drug-users (IDUs) with chronic HIV-1 infection (seroconversion time ranging from 2 to 9 years) living in Sanandaj, Iran, followed by sequencing of the protease and reverse-transcriptase regions from their HIV-1 genome. Phylogenetic analyses of the sequenced regions revealed that all samples were CRF35_AD. Transmitted resistance mutations were interpreted as surveillance drug-resistant mutations (SDRMs) based on the world health organization (WHO) algorithm. The frequency of SDRMs to any class of antiretroviral drugs was 15%, which included mutations to nucleoside reverse transcriptase inhibitors (NRTIs, 10%), with M41L and M184V as the most common (5%), and non-nucleoside reverse transcriptase inhibitors (NNRTIs, 5%), with K103N as the only detected mutation (5%). Although not in the WHO SDRMs list, several minor protease inhibitor resistant mutations listed in the International Antiviral Society-USA panel were identified, of which M36I, H69K, L89M/V/I (each one 100%) and K20R/T (92.5%) can be considered as polymorphic signatures for CRF35_AD. The relatively high rate of TDR mutations in our study raises concerns about the risk of treatment failure in chronically infected IDUs of Sanandaj city. These results suggest that routine resistance testing should be considered before the therapy initiation in this area. Additional surveillance studies are required to generalize this deduction to other cities of Iran.
C1 [Memarnejadian, Arash] Pasteur Inst Iran, Dept Hepatitis & AIDS, Tehran, Iran.
   [Menbari, Shahoo; Abdi, Mohammad] Kurdistan Univ Med Sci, Fac Paramed, Dept Pathol & Med Lab Sci, Sanandaj, Iran.
   [Mansouri, Seyed Ali] Islamic Azad Univ, Fac Sci, Dept Microbiol, Qom, Iran.
   [Sadeghi, Leila] Islamic Azad Univ, Fac Sci, Dept Microbiol, Karaj, Iran.
   [Vahabpour, Rouhollah] Univ Tehran Med Sci, Fac Publ Hlth, Dept Virol, Tehran, Iran.
   [Mostafavi, Ehsan] Pasteur Inst Iran, Dept Epidemiol, Tehran, Iran.
C3 Le Reseau International des Instituts Pasteur (RIIP); Pasteur Institute of Iran; Kurdistan University of Medical Sciences; Islamic Azad University; Islamic Azad University; Tehran University of Medical Sciences; Le Reseau International des Instituts Pasteur (RIIP); Pasteur Institute of Iran
RP Memarnejadian, A (通讯作者)，Univ Western Ontario, Schulich Sch Med & Dent, Dept Microbiol & Immunol, London, ON, Canada.
EM memarnejadian@gmail.com; shahoo1020@gmail.com
FU Pasteur Institute of Iran [570]; Ministry of health and Medical education of Iran
CR [Anonymous], 2014, NUTR ASS COUN SUPP A, V0, P0
   Baesi K, 2014, J MED VIROL, V86, P1093, DOI 10.1002/jmv.23898
   Bakhouch K, 2009, J INFECT DEV COUNTR, V3, P380, DOI 10.3855/jidc.247
   Bennett DE, 2008, ANTIVIR THER, V13, P25
   Bennett DE, 2008, ANTIVIR THER, V13, P1
   Bennett DE, 2009, PLOS ONE, V4, P0, DOI 10.1371/journal.pone.0004724
   Hamkar R, 2010, AIDS, V24, PS85, DOI 10.1097/01.aids.0000386738.32919.67
   Jahanbakhsh F, 2013, PLOS ONE, V8, P0, DOI 10.1371/journal.pone.0061864
   Khajehkazemi R, 2013, SEX TRANSM INFECT, V89, P29, DOI 10.1136/sextrans-2013-051204
   Kiertiburanakul S, 2013, PLOS ONE, V8, P0, DOI 10.1371/journal.pone.0062057
   Liu L, 2008, AIDS, V22, P835, DOI 10.1097/QAD.0b013e3282f5ff71
   Manosuthi W, 2013, J MED VIROL, V85, P194, DOI 10.1002/jmv.23452
   Mousavi SM, 2010, ARCH VIROL, V155, P329, DOI 10.1007/s00705-009-0583-6
   Mumtaz G, 2011, SEX TRANSM INFECT, V87, P101, DOI 10.1136/sti.2010.043711
   National AIDS Committee Secretariat MoHaME, 2014, UN GEN ASS SPEC SESS, V0, P0
   Novak RM, 2005, CLIN INFECT DIS, V40, P468, DOI 10.1086/427212
   Palella FJ, 1998, NEW ENGL J MED, V338, P853, DOI 10.1056/NEJM199803263381301
   Perno CF, 2002, AIDS, V16, P619, DOI 10.1097/00002030-200203080-00014
   Pineda-Peña AC, 2013, INFECT GENET EVOL, V19, P337, DOI 10.1016/j.meegid.2013.04.032
   Re M C, 2001, BMC MICROBIOL, V1, P30, DOI 10.1186/1471-2180-1-30
   Re MC, 2004, INT J ANTIMICROB AG, V23, P164, DOI 10.1016/j.ijantimicag.2003.06.005
   Rhee SY, 2003, NUCLEIC ACIDS RES, V31, P298, DOI 10.1093/nar/gkg100
   Salomon H, 2000, AIDS, V14, PF17, DOI 10.1097/00002030-200001280-00003
   Sanders-Buell E, 2007, AIDS RES HUM RETROV, V23, P834, DOI 10.1089/aid.2006.0299
   Shah S, 2011, AIDS RES HUM RETROV, V27, P1278, DOI 10.1089/aid.2010.0324
   Sugiura W, 1999, JPN J INFECT DIS, V52, P21
   Sullivan PS, 2002, INT J STD AIDS, V13, P554, DOI 10.1258/095646202760159684
   Tamura K, 2011, MOL BIOL EVOL, V28, P2731, DOI 10.1093/molbev/msr121
   Thompson MA, 2012, JAMA-J AM MED ASSOC, V308, P387, DOI 10.1001/jama.2012.7961
   Toni TD, 2007, AIDS RES HUM RETROV, V23, P1155, DOI 10.1089/aid.2007.0072
   Vandamme AM, 2011, AIDS REV, V13, P77
   Wensing AMJ, 2005, J INFECT DIS, V192, P958, DOI 10.1086/432916
NR 32
TC 20
Z9 21
U1 0
U2 2
PU PUBLIC LIBRARY SCIENCE
PI SAN FRANCISCO
PA 1160 BATTERY STREET, STE 100, SAN FRANCISCO, CA 94111 USA
SN 1932-6203
EI 
J9 PLOS ONE
JI PLoS One
PD MAY 11
PY 2015
VL 10
IS 5
BP 
EP 
DI 10.1371/journal.pone.0126955
PG 9
WC Multidisciplinary Sciences
SC Science & Technology - Other Topics
GA CI1YY
UT WOS:000354542500161
PM 25962088
DA 2024-01-16
ER

PT J
AU Olson, SC
   Ngo-Giang-Huong, N
   Beck, I
   Deng, WJ
   Britto, P
   Shapiro, DE
   Bumgarner, RE
   Mullins, JI
   Van Dyke, RB
   Jourdain, G
   Frenkel, LM
AF Olson, Scott C.
   Ngo-Giang-Huong, Nicole
   Beck, Ingrid
   Deng, Wenjie
   Britto, Paula
   Shapiro, David E.
   Bumgarner, Roger E.
   Mullins, James I.
   Van Dyke, Russell B.
   Jourdain, Gonzague
   Frenkel, Lisa M.
TI Resistance detected by pyrosequencing following zidovudine monotherapy for prevention of HIV-1 mother-to-child-transmission
SO AIDS
LA English
DT Article
DE HIV-1; mother-to-child-transmission; prophylaxis; pyrosequencing; resistance; zidovudine
ID immunodeficiency-virus type-1; drug-resistance; pregnant-women; nevirapine; mutations; failure; exposure; therapy; blood
AB To prevent mother-to-child-transmission of HIV-1, the 2010 WHO guidelines recommended prenatal zidovudine (ZDV) monotherapy (option A). To determine if ZDV monotherapy selects for HIV resistance in antiretroviral-naive women during pregnancy, specimens from 50 individuals were examined using pyrosequencing. ZDV-resistance mutations were detected at delivery in seven women (14%, 95% confidence interval 6.6-26.5%). These data raise the question whether women administered ZDV monotherapy for prevention of mother-to-child-transmission could have higher risk of virologic failure when later started on combination antiretroviral therapy, as has been demonstrated following single-dose nevirapine prophylaxis. Copyright (C) 2015 Wolters Kluwer Health, Inc. All rights reserved.
C1 [Olson, Scott C.; Deng, Wenjie; Bumgarner, Roger E.; Mullins, James I.; Frenkel, Lisa M.] Univ Washington, Seattle, WA 98195 USA.
   [Olson, Scott C.; Beck, Ingrid; Frenkel, Lisa M.] Seattle Childrens Res Inst, Seattle, WA 98101 USA.
   [Ngo-Giang-Huong, Nicole; Jourdain, Gonzague] Chiang Mai Univ, Fac Associated Med Sci, Inst Rech Dev IRD UMI PHPT 174, Chiang Mai 50000, Thailand.
   [Britto, Paula; Shapiro, David E.] Harvard Univ, Sch Publ Hlth, Boston, MA 02115 USA.
   [Van Dyke, Russell B.] Tulane Univ, Sch Med, New Orleans, LA 70112 USA.
C3 University of Washington; University of Washington Seattle; Seattle Children's Hospital; Chiang Mai University; Harvard University; Harvard T.H. Chan School of Public Health; Tulane University
RP Frenkel, LM (通讯作者)，Seattle Childrens Res Inst, 1900 Ninth Ave,JMB 8, Seattle, WA 98101 USA.
EM lfrenkel@u.washington.edu
FU NIH [U01 AI068632, T32 HD07233, U01 AI41089]; Molecular Profiling and Computational Biology Core of the Seattle Centers for AIDS Research [P30 AI 027757]; IMPAACT Statistical and Data Management Center [U01 AI068616]; National Institute of Allergy and Infectious Diseases (NIAID) of the National Institutes of Health (NIH) [UM1AI068632, UM1AI068616, UM1AI106716]; Eunice Kennedy Shriver National Institute of Child Health and Human Development (NICHD); National Institute of Mental Health (NIMH)
CR [Anonymous], 2013, GLOB UPD HIV TREATM, V0, P0
   Arrivé E, 2007, INT J EPIDEMIOL, V36, P1009, DOI 10.1093/ije/dym104
   Arvold ND, 2007, AIDS PATIENT CARE ST, V21, P638, DOI 10.1089/apc.2006.0169
   Boltz VF, 2014, J INFECT DIS, V209, P703, DOI 10.1093/infdis/jit635
   BOOM R, 1990, J CLIN MICROBIOL, V28, P495, DOI 10.1128/JCM.28.3.495-503.1990
   Deng WJ, 2013, BIOINFORMATICS, V29, P2402, DOI 10.1093/bioinformatics/btt434
   Eastman PS, 1998, J INFECT DIS, V177, P557, DOI 10.1086/514228
   Ellis GM, 2004, J CLIN MICROBIOL, V42, P3670, DOI 10.1128/jcm.42.8.3670-3674.2004
   Frenkel LM, 2006, AIDS RES HUM RETROV, V22, P870, DOI 10.1089/aid.2006.22.870
   Gopalappa C, 2014, AIDS, V28, PS5, DOI 10.1097/QAD.0000000000000083
   Halvas EK, 2006, J CLIN MICROBIOL, V44, P2612, DOI 10.1128/JCM.00449-06
   Larbalestier N, 2003, AIDS, V17, P2665, DOI 10.1097/00002030-200312050-00015
   Li JZ, 2011, JAMA-J AM MED ASSOC, V305, P1327, DOI 10.1001/jama.2011.375
   Little SJ, 2008, J VIROL, V82, P5510, DOI 10.1128/JVI.02579-07
   Schuurman R, 1999, J CLIN MICROBIOL, V37, P2291, DOI 10.1128/JCM.37.7.2291-2296.1999
   Van Dyke RB, 2012, CLIN INFECT DIS, V54, P285, DOI 10.1093/cid/cir798
   Wagner TA, 2010, J CLIN MICROBIOL, V48, P1555, DOI 10.1128/JCM.02062-09
   WHO, 2010, ANTIRETROVIRAL DRUGS FOR TREATING PREGNANT WOMEN AND PREVENTING HIV INFECTIONS IN INFANTS: RECOMMENDATIONS FOR A PUBLIC HEALTH APPROACH, V0, P0
NR 19
TC 3
Z9 4
U1 0
U2 1
PU LIPPINCOTT WILLIAMS & WILKINS
PI PHILADELPHIA
PA TWO COMMERCE SQ, 2001 MARKET ST, PHILADELPHIA, PA 19103 USA
SN 0269-9370
EI 1473-5571
J9 AIDS
JI Aids
PD JUL 31
PY 2015
VL 29
IS 12
BP 1467
EP 1471
DI 10.1097/QAD.0000000000000737
PG 5
WC Immunology; Infectious Diseases; Virology
SC Immunology; Infectious Diseases; Virology
GA CV6QG
UT WOS:000364394500002
PM 26244386
DA 2024-01-16
ER

PT J
AU Krzeminska, A
   Paneth, P
   Moliner, V
   Swiderek, K
AF Krzeminska, Agnieszka
   Paneth, Piotr
   Moliner, Vicent
   Swiderek, Katarzyna
TI Binding Isotope Effects as a Tool for Distinguishing Hydrophobic and Hydrophilic Binding Sites of HIV-1 RT
SO JOURNAL OF PHYSICAL CHEMISTRY B
LA English
DT Article
ID reverse-transcriptase inhibitors; resistance mutations; drug-resistance; free-energy; force-field; wild-type; simulations; prediction; nevirapine; efavirenz
AB The current treatment for HIV-1 infected patients consists of a cocktail of inhibitors, in an attempt to improve the potency of the drugs by adding the possible effects of each supplied compound. In this contribution, nine different inhibitors of HIV-1 RT, one of the three key proteins responsible for the virus replication, have been selected to develop and test a computational protocol that allows getting a deep insight into the inhibitors binding mechanism. The interaction between the inhibitors and the protein have been quantified by computing binding free energies through FEP calculations, while a more detailed characterization of the kind of inhibitorprotein interactions is based on frequency analysis of the ligands in the initial and final state, i.e. in solution and binding the protein. QM/MM calculation of heavy atoms (C-13, N-15, and O-18) binding isotope effects (BIE) have been used to identify the binding sites of the different inhibitors. Specific interactions between the isotopically labeled atoms of the inhibitors and polar residues and magnesium cations on the hydrophilic pocket of the protein are responsible for the frequencies shifting that can be detected when comparing the IR spectra of the compounds in solution and in the protein. On the contrary, it seems that changes in vdW interactions from solution to the final state when the ligand is interacting with residues of the hydrophobic cavity, does not influence frequency modes and then no BIE are observed. Our results suggest that a proper computational protocol can be a valuable tool which in turn can be used to increase the efficiency of anti AIDS drugs.
C1 [Krzeminska, Agnieszka; Paneth, Piotr; Swiderek, Katarzyna] Lodz Univ Technol, Inst Appl Radiat Chem, PL-90924 Lodz, Poland.
   [Moliner, Vicent] Univ Jaume 1, Dept Quim Fis & Analit, Castellon de La Plana 12071, Spain.
   [Swiderek, Katarzyna] Univ Valencia, Dept Quim Fis, E-46100 Burjassot, Spain.
C3 Lodz University of Technology; Universitat Jaume I; University of Valencia
RP Moliner, V (通讯作者)，Univ Jaume 1, Dept Quim Fis & Analit, Castellon de La Plana 12071, Spain.
EM moliner@uji.es; katarzyna.swiderek@uv.es
FU Spanish Ministerio de Economia y Competitividad [ref CTQ2012-36253-C03]; Universitat Jaume I [ref P1.1B2011-23]; Polish National Science Center (NCN) [2011/02/A/ST4/00246]
CR Agneskog E, 2013, J MED VIROL, V85, P703, DOI 10.1002/jmv.23507
   [Anonymous], 2006, AMBER 9, V0, P0
   Bailey CM, 2013, J MED CHEM, V56, P3959, DOI 10.1021/jm400160s
   Bas DC, 2008, PROTEINS, V73, P765, DOI 10.1002/prot.22102
   CHENG Y, 1973, BIOCHEM PHARMACOL, V22, P3099
   Das K, 2004, J MED CHEM, V47, P2550, DOI 10.1021/jm030558s
   Das K, 2008, P NATL ACAD SCI USA, V105, P1466, DOI 10.1073/pnas.0711209105
   Das K, 2013, CURR OPIN VIROL, V3, P111, DOI 10.1016/j.coviro.2013.03.012
   Das K, 2012, NAT STRUCT MOL BIOL, V19, P253, DOI 10.1038/nsmb.2223
   Desai VG, 2008, MITOCHONDRION, V8, P181, DOI 10.1016/j.mito.2008.01.002
   DEWAR MJS, 1985, J AM CHEM SOC, V107, P3902, DOI 10.1021/ja00299a024
   Esnouf RM, 1997, P NATL ACAD SCI USA, V94, P3984, DOI 10.1073/pnas.94.8.3984
   Field MJ, 2000, J COMPUT CHEM, V21, P1088, DOI 10.1002/1096-987X(200009)21:12<1088::AID-JCC5>3.0.CO;2-8
   FIELD MJ, 1999, PRATICAL INTRO SIMUL, V0, P0
   He X, 2005, PROTEINS, V61, P423, DOI 10.1002/prot.20578
   Jorgensen WL, 2011, J AM CHEM SOC, V133, P15686, DOI 10.1021/ja2058583
   JORGENSEN WL, 1983, J CHEM PHYS, V79, P926, DOI 10.1063/1.445869
   Koczor CA, 2010, EXPERT OPIN DRUG MET, V6, P1493, DOI 10.1517/17425255.2010.526602
   Kohen A, 2006, ISOTOPE EFFECTS CHEM, V0, P743
   LEE FS, 1992, PROTEIN ENG, V5, P215, DOI 10.1093/protein/5.3.215
   Li H, 2005, PROTEINS, V61, P704, DOI 10.1002/prot.20660
   Molina JM, 2008, DRUGS, V68, P567, DOI 10.2165/00003495-200868050-00001
   Nunrium P, 2005, CHEM PHYS LETT, V405, P198, DOI 10.1016/j.cplett.2005.02.023
   Olsson MHM, 2011, J CHEM THEORY COMPUT, V7, P525, DOI 10.1021/ct100578z
   Phillips JC, 2005, J COMPUT CHEM, V26, P1781, DOI 10.1002/jcc.20289
   Ren J, 2000, STRUCTURE, V8, P1089, DOI 10.1016/S0969-2126(00)00513-X
   Rizzo RC, 2001, J MED CHEM, V44, P145, DOI 10.1021/jm000255n
   Ruggiero GD, 2004, J PHYS ORG CHEM, V17, P592, DOI 10.1002/poc.781
   Saen-Oon S, 2005, PROTEINS, V61, P859, DOI 10.1002/prot.20690
   Sarafianos SG, 2001, EMBO J, V20, P1449, DOI 10.1093/emboj/20.6.1449
   Schramm VL, 2007, CURR OPIN CHEM BIOL, V11, P529, DOI 10.1016/j.cbpa.2007.07.013
   Singh N, 2010, PROTEINS, V78, P1705, DOI 10.1002/prot.22687
   Singh V, 2014, ACS CHEM BIOL, V9, P227, DOI 10.1021/cb400581f
   SMERDON SJ, 1994, P NATL ACAD SCI USA, V91, P3911, DOI 10.1073/pnas.91.9.3911
   Smith RH, 1998, J MED CHEM, V41, P5272, DOI 10.1021/jm9804174
   Swiderek K, 2013, CHEM REV, V113, P7851, DOI 10.1021/cr300515x
   Swiderek K, 2012, PHYS CHEM CHEM PHYS, V14, P12614, DOI 10.1039/c2cp40953d
   Telesnitsky A, 1997, RETROVIRUSES, V0, P0
   Wang JM, 2001, J AM CHEM SOC, V123, P5221, DOI 10.1021/ja003834q
   WARSHEL A, 1986, BIOCHEMISTRY-US, V25, P8368, DOI 10.1021/bi00374a006
   WEINER PK, 1981, J COMPUT CHEM, V2, P287, DOI 10.1002/jcc.540020311
   WEINER SJ, 1986, J COMPUT CHEM, V7, P230, DOI 10.1002/jcc.540070216
   WEINER SJ, 1984, J AM CHEM SOC, V106, P765, DOI 10.1021/ja00315a051
   Williams IH, 2012, J CHEM THEORY COMPUT, V8, P542, DOI 10.1021/ct200771t
NR 44
TC 34
Z9 34
U1 0
U2 11
PU AMER CHEMICAL SOC
PI WASHINGTON
PA 1155 16TH ST, NW, WASHINGTON, DC 20036 USA
SN 1520-6106
EI 1520-5207
J9 J PHYS CHEM B
JI J. Phys. Chem. B
PD JAN 22
PY 2015
VL 119
IS 3
BP 917
EP 927
DI 10.1021/jp506119h
PG 11
WC Chemistry, Physical
SC Chemistry
GA CD8FA
UT WOS:000351329400029
PM 25132465
DA 2024-01-16
ER

PT J
AU Lange, CM
   Hue, S
   Violari, A
   Cotton, M
   Gibb, D
   Babiker, A
   Otwombe, K
   Panchia, R
   Dobbels, E
   Jean-Philippe, P
   McIntyre, JA
   Pillay, D
   Gupta, RK
AF Lange, Camille Marie
   Hue, Stephane
   Violari, Avy
   Cotton, Mark
   Gibb, Diana
   Babiker, Abdel
   Otwombe, Kennedy
   Panchia, Ravindre
   Dobbels, Els
   Jean-Philippe, Patrick
   McIntyre, James A.
   Pillay, Deenan
   Gupta, Ravindra Kumar
TI Single Genome Analysis for the Detection of Linked Multiclass Drug Resistance Mutations in HIV-1-Infected Children After Failure of Protease Inhibitor-Based First-Line Therapy
SO JAIDS-JOURNAL OF ACQUIRED IMMUNE DEFICIENCY SYNDROMES
LA English
DT Article
DE HIV; resistance; single genome; multiclass drug resistance; children
ID immunodeficiency-virus type-1; antiretroviral therapy; vertical transmission; reverse-transcriptase; virological failure; hiv-1; nevirapine; multiple; women; risk
AB The WHO recommends protease inhibitor (PI)-based antiretroviral therapy (ART) for vertically infected children after failed nevirapine (NVP) prophylaxis. Emergence of PI resistance on the backdrop of preexisting non-nucleoside reverse transcriptase inhibitor (NNRTI) resistance could compromise long-term treatment options in such children. We characterized multiclass drug resistance using single genome sequencing (SGS) in children with viremia while receiving PI-based ART. We applied SGS of HIV-1 protease (PR) and reverse transcriptase to longitudinal samples from a cohort of the Children with HIV Early Antiretroviral Therapy trial with viral loads >1000 copies per milliliter after 40 weeks of early ART. Bulk sequencing revealed NVP-selected resistance in 50% of these children, whereas SGS revealed NVP-selected resistance in 70%. Two children had baseline NRTI and PI mutations, suggesting previous maternal ART. Linked multiclass drug resistance after PI-based ART was detected by SGS in 2 of 10 children. In one child, the majority species contained M184V in reverse transcriptase linked to L10F, M46I/L, I54V, and V82A in PR and a triple-class drug-resistant variant with these mutations linked to the NNRTI mutation V108I. In the second child, the majority species contained M184V and V82A linked within viral genomes. We conclude that when PI-based ART is initiated soon after birth after single dose-NVP prophylaxis, PI and NRTI resistance can occur in the majority species as expected and also be selected on the same genomes as preexisting NNRTI-resistant mutations. These observations highlight a future therapeutic challenge for vertically infected children where antiretroviral drug classes are limited.
C1 [Lange, Camille Marie; Hue, Stephane; Pillay, Deenan; Gupta, Ravindra Kumar] UCL, Div Infect & Immun, London, England.
   [Violari, Avy; Otwombe, Kennedy; Panchia, Ravindre; Dobbels, Els] Univ Witwatersrand, Perinatal HIV Res Unit, Fac Hlth Sci, ZA-2050 Johannesburg, South Africa.
   [Cotton, Mark] Univ Stellenbosch, Childrens Infect Dis Clin Res Unit, Fac Med & Hlth Sci, ZA-7505 Tygerberg, South Africa.
   [Gibb, Diana; Babiker, Abdel] UCL, MRC, Clin Trials Unit, London, England.
   [Jean-Philippe, Patrick] NIAID, HJF DAIDS, NIH, Dept Hlth & Human Serv, 9000 Rockville Pike, Bethesda, MD 20892 USA.
   [McIntyre, James A.] Univ Cape Town, Anova Hlth Inst, Sch Publ Hlth & Family Med, ZA-7925 Cape Town, South Africa.
   [Pillay, Deenan] Univ KwaZulu Natal, Africa Ctr Hlth & Populat Studies, POB 198, Mtubatuba, South Africa.
C3 University of London; University College London; University of Witwatersrand; Stellenbosch University; Medical Research Council Clinical Trials Unit; University of London; University College London; National Institutes of Health (NIH) - USA; NIH National Institute of Allergy & Infectious Diseases (NIAID); University of Cape Town; University of Kwazulu Natal
RP Pillay, D (通讯作者)，Univ KwaZulu Natal, Africa Ctr Hlth & Populat Studies, POB 198, Mtubatuba, South Africa.
EM dpillay@africacentre.ac.za; ravindra.gupta@ucl.ac.uk
FU University College London Grand Challenges Global Health Program; US National Institutes of Health; Abbvie Laboratories; Wellcome Trust Fellowship [WT093722MA]; National Institute of Allergy and Infectious Diseases of the US National Institutes for Health, through the Comprehensive International Program of Research on AIDS network [U19 AI53217]; Departments of Health of the Western Cape Province, South Africa; Departments of Health of the Gauteng Province, South Africa; GlaxoSmithKline; MRC [MC_UU_12023/26, MC_U122886352, MC_UU_12023/17] Funding Source: UKRI; Medical Research Council [MC_UU_12023/26, MC_UU_12023/17, MC_U122886352, MC_UU_12023/23, MR/K006584/1] Funding Source: researchfish
CR Arrivé E, 2007, INT J EPIDEMIOL, V36, P1009, DOI 10.1093/ije/dym104
   Benaboud S, 2011, ANTIMICROB AGENTS CH, V55, P331, DOI 10.1128/AAC.00631-10
   Cotton MF, 2013, LANCET, V382, P1555, DOI 10.1016/S0140-6736(13)61409-9
   Eshleman SH, 2001, AIDS, V15, P1951, DOI 10.1097/00002030-200110190-00006
   Gibson RM, 2014, CURR INFECT DIS REP, V16, P0, DOI 10.1007/s11908-014-0401-5
   Günthard HF, 1998, AIDS RES HUM RETROV, V14, P869, DOI 10.1089/aid.1998.14.869
   Gupta R, 2008, CLIN INFECT DIS, V47, P712, DOI 10.1086/590943
   Hall JC, 2011, HIV AIDS POSTHAART E, V0, P128
   Halvas EK, 2006, J CLIN MICROBIOL, V44, P2612, DOI 10.1128/JCM.00449-06
   Hill A, 2013, J INFECT DIS, V207, PS78, DOI 10.1093/infdis/jit112
   Johnson VA, 2001, J INFECT DIS, V183, P1688, DOI 10.1086/320697
   Jordan MR, 2010, J VIROL METHODS, V168, P114, DOI 10.1016/j.jviromet.2010.04.030
   Kearney MF, 2014, PLOS PATHOG, V10, P0, DOI 10.1371/journal.ppat.1004010
   Keele BF, 2008, P NATL ACAD SCI USA, V105, P7552, DOI 10.1073/pnas.0802203105
   Liu TF, 2006, CLIN INFECT DIS, V42, P1608, DOI 10.1086/503914
   Molla A, 1996, NAT MED, V2, P760, DOI 10.1038/nm0796-760
   Palmer S, 2005, J CLIN MICROBIOL, V43, P406, DOI 10.1128/JCM.43.1.406-413.2005
   Riva C, 2002, ANTIVIR THER, V7, P0
   ROBERTS JD, 1988, SCIENCE, V242, P1171, DOI 10.1126/science.2460925
   Salazar-Gonzalez JF, 2008, J VIROL, V82, P3952, DOI 10.1128/JVI.02660-07
   Shafer RW, 1998, ANN INTERN MED, V128, P906, DOI 10.7326/0003-4819-128-11-199806010-00008
   van Zyl GU, 2009, PEDIATR INFECT DIS J, V28, P1125, DOI 10.1097/INF.0b013e3181af829d
   Violari A, 2008, NEW ENGL J MED, V359, P2233, DOI 10.1056/NEJMoa0800971
   Violin M, 2004, AIDS, V18, P227, DOI 10.1097/00002030-200401230-00012
   Wang CL, 2007, GENOME RES, V17, P1195, DOI 10.1101/gr.6468307
NR 26
TC 6
Z9 6
U1 0
U2 1
PU LIPPINCOTT WILLIAMS & WILKINS
PI PHILADELPHIA
PA TWO COMMERCE SQ, 2001 MARKET ST, PHILADELPHIA, PA 19103 USA
SN 1525-4135
EI 1077-9450
J9 JAIDS-J ACQ IMM DEF
JI JAIDS
PD JUN 1
PY 2015
VL 69
IS 2
BP 138
EP 144
DI 10.1097/QAI.0000000000000568
PG 7
WC Immunology; Infectious Diseases
SC Immunology; Infectious Diseases
GA DC5GW
UT WOS:000369250500009
PM 25923117
DA 2024-01-16
ER

PT J
AU Oliveira, M
   Mesplède, T
   Moïsi, D
   Ibanescu, RI
   Brenner, B
   Wainberg, MA
AF Oliveira, Maureen
   Mesplede, Thibault
   Moisi, Daniela
   Ibanescu, Ruxandra-Ilinca
   Brenner, Bluma
   Wainberg, Mark A.
TI The dolutegravir R263K resistance mutation in HIV-1 integrase is incompatible with the emergence of resistance against raltegravir
SO AIDS
LA English
DT Article
DE dolutegravir; drug resistance; elvitegravir; HIV-1; integrase; integrase inhibitors; R263K; raltegravir
ID antiretroviral-naive adults; once-daily dolutegravir; drug-resistance; double-blind; inhibitor; infection; substitutions; elvitegravir; replication; spring-2
AB Objective:Although the integrase inhibitor dolutegravir (DTG) has demonstrated greater resilience than other antiretroviral drugs at withstanding the emergence of HIV-1 resistance mutations, such substitutions can develop, albeit rarely, in treatment-experienced integrase inhibitor-naive individuals. The most common substitution in integrase under those circumstances is R263K whereas another substitution that was selected against DTG in tissue culture was G118R. The objective of this study was to determine the effects of these DTG-specific resistance substitutions on the ability of HIV-1 to become resistant against either of two other integrase inhibitors, raltegravir (RAL) and elvitegravir (EVG).Design and methods:We performed tissue culture selection experiments using DTG-resistant viruses containing integrase substitutions at positions R263K, H51Y/R263K, E138K/R263K, G118R and H51Y/G118R in the presence of increasing concentrations of either RAL or EVG. Changes in integrase sequences were monitored by genotyping.Results:The presence of the R263K substitution delayed the emergence of resistance against RAL whereas the simultaneous presence of either the H51Y or E138K secondary substitutions in combination with R263K somewhat mitigated this inhibitory effect. In contrast, resistance against EVG appeared earlier than in wild-type virus in viruses containing the R263K and E138K/R263K DTG-associated resistance substitutions.Conclusion:The DTG-resistant R263K substitution antagonized the development of HIV-1 resistance against RAL while partially facilitating the occurrence of resistance against EVG.
C1 [Oliveira, Maureen; Mesplede, Thibault; Moisi, Daniela; Ibanescu, Ruxandra-Ilinca; Brenner, Bluma; Wainberg, Mark A.] McGill Univ, Jewish Gen Hosp, AIDS Ctr, Lady Davis Inst Med Res, Montreal, PQ H3T 1E2, Canada.
   [Wainberg, Mark A.] McGill Univ, Fac Med, Div Expt Med, Montreal, PQ, Canada.
   [Wainberg, Mark A.] McGill Univ, Fac Med, Dept Microbiol & Immunol, Montreal, PQ, Canada.
C3 McGill University; Lady Davis Institute; McGill University; McGill University
RP Wainberg, MA (通讯作者)，McGill AIDS Ctr, 3755 Ch Cote Ste Catherine, Montreal, PQ H3T 1E2, Canada.
EM mark.wainberg@mcgill.ca
FU Canadian Institutes for Health Research (CIHR)
CR Akil B, 2015, ANTIVIR THER, V20, P343, DOI 10.3851/IMP2878
   Anstett K, 2015, J VIROL, V89, P4681, DOI 10.1128/JVI.03485-14
   Armenia D, 2012, J INFECT DIS, V205, P557, DOI 10.1093/infdis/jir821
   Bar-Magen T, 2010, J VIROL, V84, P9210, DOI 10.1128/JVI.01164-10
   Cahn P, 2013, LANCET, V382, P700, DOI 10.1016/S0140-6736(13)61221-0
   Castagna A, 2014, J INFECT DIS, V210, P354, DOI 10.1093/infdis/jiu051
   Clotet B, 2014, LANCET, V383, P2222, DOI 10.1016/S0140-6736(14)60084-2
   Eron JJ, 2013, J INFECT DIS, V207, P740, DOI 10.1093/infdis/jis750
   GRAHAM FL, 1977, J GEN VIROL, V36, P59, DOI 10.1099/0022-1317-36-1-59
   Hardy I, 2015, J ANTIMICROB CHEMOTH, V70, P405, DOI 10.1093/jac/dku387
   Hightower KE, 2011, ANTIMICROB AGENTS CH, V55, P4552, DOI 10.1128/AAC.00157-11
   Mesplède T, 2015, AIDS, V29, P659, DOI 10.1097/QAD.0000000000000606
   Mesplède T, 2014, VIRUSES-BASEL, V6, P3377, DOI 10.3390/v6093377
   Mesplède T, 2014, J ANTIMICROB CHEMOTH, V69, P2733, DOI 10.1093/jac/dku199
   Mesplède T, 2014, ANN MED, V46, P123, DOI 10.3109/07853890.2014.883169
   Mesplède T, 2013, RETROVIROLOGY, V10, P0, DOI 10.1186/1742-4690-10-22
   Oliveira M, 2014, AIDS, V28, P813, DOI 10.1097/QAD.0000000000000199
   Osman N, 2015, J ANTIMICROB CHEMOTH, V70, P2810, DOI 10.1093/jac/dkv176
   Quashie PK, 2015, J VIROL, V89, P3163, DOI 10.1128/JVI.03353-14
   Quashie PK, 2013, ANTIMICROB AGENTS CH, V57, P6223, DOI 10.1128/AAC.01835-13
   Quashie PK, 2012, J VIROL, V86, P2696, DOI 10.1128/JVI.06591-11
   Raffi F, 2013, LANCET INFECT DIS, V13, P927, DOI 10.1016/S1473-3099(13)70257-3
   Raffi F, 2013, LANCET, V381, P735, DOI 10.1016/S0140-6736(12)61853-4
   Wainberg MA, 2013, BMC MED, V11, P0, DOI 10.1186/1741-7015-11-249
   Walmsley SL, 2013, NEW ENGL J MED, V369, P1807, DOI 10.1056/NEJMoa1215541
   Wares M, 2014, RETROVIROLOGY, V11, P0, DOI 10.1186/1742-4690-11-7
NR 26
TC 9
Z9 13
U1 0
U2 3
PU LIPPINCOTT WILLIAMS & WILKINS
PI PHILADELPHIA
PA TWO COMMERCE SQ, 2001 MARKET ST, PHILADELPHIA, PA 19103 USA
SN 0269-9370
EI 1473-5571
J9 AIDS
JI Aids
PD NOV 15
PY 2015
VL 29
IS 17
BP 2255
EP 2260
DI 10.1097/QAD.0000000000000866
PG 6
WC Immunology; Infectious Diseases; Virology
SC Immunology; Infectious Diseases; Virology
GA DB4BF
UT WOS:000368457000003
PM 26372484
DA 2024-01-16
ER

PT J
AU Li, GD
   Theys, K
   Verheyen, J
   Pineda-Peña, AC
   Khouri, R
   Piampongsant, S
   Eusébio, M
   Ramon, J
   Vandamme, AM
AF Li, Guangdi
   Theys, Kristof
   Verheyen, Jens
   Pineda-Pena, Andrea-Clemencia
   Khouri, Ricardo
   Piampongsant, Supinya
   Eusebio, Monica
   Ramon, Jan
   Vandamme, Anne-Mieke
TI A new ensemble coevolution system for detecting HIV-1 protein coevolution
SO BIOLOGY DIRECT
LA English
DT Article
DE HIV-1; Protein coevolution; Gag; Protease; Ensemble coevolution system; Sequence-based method
ID immunodeficiency-virus type-1; correlated mutations; mutual information; residue contacts; coevolving positions; gag; prediction; sequence; networks; evolutionary
AB Background: A key challenge in the field of HIV-1 protein evolution is the identification of coevolving amino acids at the molecular level. In the past decades, many sequence-based methods have been designed to detect position-specific coevolution within and between different proteins. However, an ensemble coevolution system that integrates different methods to improve the detection of HIV-1 protein coevolution has not been developed. Results: We integrated 27 sequence-based prediction methods published between 2004 and 2013 into an ensemble coevolution system. This system allowed combinations of different sequence-based methods for coevolution predictions. Using HIV-1 protein structures and experimental data, we evaluated the performance of individual and combined sequence-based methods in the prediction of HIV-1 intra-and inter-protein coevolution. We showed that sequence-based methods clustered according to their methodology, and a combination of four methods outperformed any of the 27 individual methods. This four-method combination estimated that HIV-1 intra-protein coevolving positions were mainly located in functional domains and physically contacted with each other in the protein tertiary structures. In the analysis of HIV-1 inter-protein coevolving positions between Gag and protease, protease drug resistance positions near the active site mostly coevolved with Gag cleavage positions (V128, S373-T375, A431, F448-P453) and Gag C-terminal positions (S489-Q500) under selective pressure of protease inhibitors. Conclusions: This study presents a new ensemble coevolution system which detects position-specific coevolution using combinations of 27 different sequence-based methods. Our findings highlight key coevolving residues within HIV-1 structural proteins and between Gag and protease, shedding light on HIV-1 intra-and inter-protein coevolution.
C1 [Li, Guangdi; Theys, Kristof; Pineda-Pena, Andrea-Clemencia; Khouri, Ricardo; Piampongsant, Supinya; Vandamme, Anne-Mieke] KU Leuven Univ Leuven, Dept Microbiol & Immunol, Rega Inst Med Res Clin & Epidemiol Virol, Leuven, Belgium.
   [Verheyen, Jens] Univ Duisburg Essen, Univ Hosp, Inst Virol, Essen, Germany.
   [Pineda-Pena, Andrea-Clemencia] Univ Rosario, Fac Sci & Math, Clin & Mol Infect Dis Grp, Bogota, Colombia.
   [Eusebio, Monica; Vandamme, Anne-Mieke] Univ Nova Lisboa, Ctr Malaria & Outras Doencas Tropicais, P-1200 Lisbon, Portugal.
   [Eusebio, Monica; Vandamme, Anne-Mieke] Univ Nova Lisboa, Unidade Microbiol, Inst Higiene & Med Trop, P-1200 Lisbon, Portugal.
   [Ramon, Jan] KU Leuven Univ Leuven, Dept Comp Sci, Leuven, Belgium.
C3 KU Leuven; University of Duisburg Essen; Universidad del Rosario; Universidade Nova de Lisboa; Universidade Nova de Lisboa; Institute of Hygiene & Tropical Medicine - UNL; KU Leuven
RP Vandamme, AM (通讯作者)，KU Leuven Univ Leuven, Dept Microbiol & Immunol, Rega Inst Med Res Clin & Epidemiol Virol, Leuven, Belgium.
EM Annemie.Vandamme@uzleuven.be
FU Fonds voor Wetenschappelijk Onderzoek - Flanders (FWO) [PDO/11, G.0692.14]; European Community's Seventh Framework Programme (FP7) under the project "Collaborative HIV and Anti-HIV Drug Resistance Network (CHAIN)" [223131]
CR Ackerman SH, 2012, PLOS ONE, V7, P0, DOI 10.1371/journal.pone.0047108
   Ashkenazy H, 2010, PROTEIN ENG DES SEL, V23, P321, DOI 10.1093/protein/gzp078
   Beerenwinkel N, 2005, J COMPUT BIOL, V12, P584, DOI 10.1089/cmb.2005.12.584
   Bell NM, 2013, TRENDS MICROBIOL, V21, P136, DOI 10.1016/j.tim.2012.11.006
   Bizinoto MC, 2013, BMC INFECT DIS, V13, P0, DOI 10.1186/1471-2334-13-173
   Breiman L, 2001, MACHINE LEARNING, V45, P5, DOI 10.1023/A:1010933404324
   Bremm S, 2010, BMC BIOINFORMATICS, V11, P0, DOI 10.1186/1471-2105-11-330
   Buhmann JM, 2010, INT C PATTERN RECOGN, V0, P4263
   Burger L, 2010, PLOS COMPUT BIOL, V6, P0, DOI 10.1371/journal.pcbi.1000633
   Byeon IJL, 2009, CELL, V139, P780, DOI 10.1016/j.cell.2009.10.010
   Carlson JM, 2008, PLOS COMPUT BIOL, V4, P0, DOI 10.1371/journal.pcbi.1000225
   Cheng JL, 2007, BMC BIOINFORMATICS, V8, P0, DOI 10.1186/1471-2105-8-113
   Dahirel V, 2011, P NATL ACAD SCI USA, V108, P11530, DOI 10.1073/pnas.1105315108
   Datta SAK, 2007, J MOL BIOL, V365, P812, DOI 10.1016/j.jmb.2006.10.073
   de Juan D, 2013, NAT REV GENET, V14, P249, DOI 10.1038/nrg3414
   Deforche K, 2006, BIOINFORMATICS, V22, P2975, DOI 10.1093/bioinformatics/btl508
   Di Lena P, 2012, BIOINFORMATICS, V28, P2449, DOI 10.1093/bioinformatics/bts475
   Dunn SD, 2008, BIOINFORMATICS, V24, P333, DOI 10.1093/bioinformatics/btm604
   Dutheil J, 2007, BMC EVOL BIOL, V7, P0, DOI 10.1186/1471-2148-7-242
   Dutheil JY, 2012, BRIEF BIOINFORM, V13, P228, DOI 10.1093/bib/bbr048
   Eickholt J, 2012, BIOINFORMATICS, V28, P3066, DOI 10.1093/bioinformatics/bts598
   Ekeberg M, 2013, PHYS REV E, V87, P0, DOI 10.1103/PhysRevE.87.012707
   Fares MA, 2006, GENETICS, V173, P9, DOI 10.1534/genetics.105.053249
   FITCH WM, 1970, BIOCHEM GENET, V4, P579, DOI 10.1007/BF00486096
   Fodor AA, 2004, PROTEINS, V56, P211, DOI 10.1002/prot.20098
   Freund Y, 1996, MACH LEARN P 13 INT, V0, PP148, DOI 10.5555/3091696.3091715
   Fun A, 2012, RETROVIROLOGY, V9, P0, DOI 10.1186/1742-4690-9-63
   Gama J, 2000, MACH LEARN, V41, P315, DOI 10.1023/A:1007652114878
   Gao HY, 2011, BMC BIOINFORMATICS, V12, P0, DOI 10.1186/1471-2105-12-206
   Gao Y, 2007, CONNECT SCI, V19, P321, DOI 10.1080/09540090701725466
   Gong S, 2005, BMC BIOINFORMATICS, V6, P0, DOI 10.1186/1471-2105-6-207
   Gouveia-Oliveira R, 2007, ALGORITHM MOL BIOL, V2, P0, DOI 10.1186/1748-7188-2-12
   Gouy M, 2010, MOL BIOL EVOL, V27, P221, DOI 10.1093/molbev/msp259
   Guyon Isabelle, 2003, J MACH LEARN RES, V3, P1157
   Ha JH, 2012, CHEM-EUR J, V18, P7984, DOI 10.1002/chem.201200348
   Hakes L, 2007, P NATL ACAD SCI USA, V104, P7999, DOI 10.1073/pnas.0609962104
   Halabi N, 2009, CELL, V138, P774, DOI 10.1016/j.cell.2009.07.038
   Halperin I, 2006, PROTEINS, V63, P832, DOI 10.1002/prot.20933
   Haq O, 2009, BMC BIOINFORMATICS, V10, P0, DOI 10.1186/1471-2105-10-S8-S10
   Hooft RWW, 1996, NATURE, V381, P272, DOI 10.1038/381272a0
   Hopf TA, 2012, CELL, V149, P1607, DOI 10.1016/j.cell.2012.04.012
   Horner DS, 2008, BRIEF BIOINFORM, V9, P46, DOI 10.1093/bib/bbm052
   Jones DT, 2012, BIOINFORMATICS, V28, P184, DOI 10.1093/bioinformatics/btr638
   Kalinina OV, 2012, PLOS ONE, V7, P0, DOI 10.1371/journal.pone.0042468
   Kamisetty H, 2013, P NATL ACAD SCI USA, V110, P15674, DOI 10.1073/pnas.1314045110
   Kiernan RE, 1999, J VIROL, V73, P4728, DOI 10.1128/JVI.73.6.4728-4737.1999
   Krogh A, 1997, PHYS REV E, V55, P811, DOI 10.1103/PhysRevE.55.811
   Lee BC, 2009, BIOINFORMATICS, V25, P2506, DOI 10.1093/bioinformatics/btp455
   Lee SK, 2012, J BIOL CHEM, V287, P13279, DOI 10.1074/jbc.M112.339374
   Li G, 2014, THESIS U LEUVEN BELG, V0, P0
   Li GD, 2014, RETROVIROLOGY, V11, P0, DOI 10.1186/s12977-014-0079-7
   Li GD, 2013, RETROVIROLOGY, V10, P0, DOI 10.1186/1742-4690-10-126
   Li YQ, 2011, BIOINFORMATICS, V27, P3379, DOI 10.1093/bioinformatics/btr579
   Liang C, 2002, J VIROL, V76, P11729, DOI 10.1128/JVI.76.22.11729-11737.2002
   Little DY, 2009, PLOS ONE, V4, P0, DOI 10.1371/journal.pone.0004762
   Liu Y, 2008, BIOINFORMATICS, V24, P1243, DOI 10.1093/bioinformatics/btn110
   Liu Y, 2012, MOL BIOL EVOL, V29, P2253, DOI 10.1093/molbev/mss097
   Lockless SW, 1999, SCIENCE, V286, P295, DOI 10.1126/science.286.5438.295
   Lovell SC, 2010, MOL BIOL EVOL, V27, P2567, DOI 10.1093/molbev/msq144
   Minh BQ, 2005, BIOINFORMATICS, V21, P3794, DOI 10.1093/bioinformatics/bti594
   Morcos F, 2011, P NATL ACAD SCI USA, V108, PE1293, DOI 10.1073/pnas.1111471108
   Morikawa Y, 1998, J VIROL, V72, P7659, DOI 10.1128/JVI.72.9.7659-7663.1998
   Polikar R, 2012, ENSEMBLE MACHINE LEARNING: METHODS AND APPLICATIONS, V0, PP1, DOI 10.1007/978-1-4419-9326-7_1
   Poon AFY, 2008, BIOINFORMATICS, V24, P1949, DOI 10.1093/bioinformatics/btn313
   Pornillos O, 2011, NATURE, V469, P424, DOI 10.1038/nature09640
   Pornillos O, 2009, CELL, V137, P1282, DOI 10.1016/j.cell.2009.04.063
   Prabu-Jeyabalan M, 2002, STRUCTURE, V10, P369, DOI 10.1016/S0969-2126(02)00720-7
   Rausell A, 2010, P NATL ACAD SCI USA, V107, P1995, DOI 10.1073/pnas.0908044107
   Rhee SY, 2007, PLOS COMPUT BIOL, V3, P836, DOI 10.1371/journal.pcbi.0030087
   Rhee SY, 2008, RETROVIROLOGY, V5, P0, DOI 10.1186/1742-4690-5-74
   Rokach L, 2010, ARTIF INTELL REV, V33, P1, DOI 10.1007/s10462-009-9124-7
   Saha I, 2014, MOL BIOSYST, V0, P0
   Sinisi SE, 2007, STAT APPL GENET MOL, V6, P0
   Skwark MJ, 2013, BIOINFORMATICS, V29, P1815, DOI 10.1093/bioinformatics/btt259
   Soundararajan V, 2010, PLOS ONE, V5, P0, DOI 10.1371/journal.pone.0009391
   Stamatakis A, 2006, BIOINFORMATICS, V22, P2688, DOI 10.1093/bioinformatics/btl446
   Süel GM, 2003, NAT STRUCT BIOL, V10, P59, DOI 10.1038/nsb881
   Tedbury PR, 2013, PLOS PATHOG, V9, P0, DOI 10.1371/journal.ppat.1003739
   Tegge AN, 2009, NUCLEIC ACIDS RES, V37, PW515, DOI 10.1093/nar/gkp305
   Theys K, 2010, J GEN VIROL, V91, P1898, DOI 10.1099/vir.0.022657-0
   Tillier ERM, 2003, BIOINFORMATICS, V19, P750, DOI 10.1093/bioinformatics/btg072
   Travers SAA, 2007, MOL BIOL EVOL, V24, P2787, DOI 10.1093/molbev/msm213
   Troc M, 2010, SELF ADAPTATION PARA, V0, P0
   Vercauteren J, 2013, PLOS ONE, V8, P0, DOI 10.1371/journal.pone.0061436
   Waheed AA, 2012, AIDS RES HUM RETROV, V28, P54, DOI 10.1089/AID.2011.0230
   Wang ZY, 2013, BIOINFORMATICS, V29, P266, DOI 10.1093/bioinformatics/btt211
   Watanabe SM, 2013, RETROVIROLOGY, V10, P0, DOI 10.1186/1742-4690-10-143
   Weigt M, 2009, P NATL ACAD SCI USA, V106, P67, DOI 10.1073/pnas.0805923106
   WOLDA H, 1981, OECOLOGIA, V50, P296, DOI 10.1007/BF00344966
   Yang J, 2013, BIOINFORMATICS, V29, P2579, DOI 10.1093/bioinformatics/btt440
   Yeang CH, 2007, PLOS COMPUT BIOL, V3, P2122, DOI 10.1371/journal.pcbi.0030211
   Yufenyuy EL, 2013, RETROVIROLOGY, V10, P0, DOI 10.1186/1742-4690-10-29
   Zhao GP, 2013, NATURE, V497, P643, DOI 10.1038/nature12162
NR 94
TC 8
Z9 10
U1 0
U2 29
PU BMC
PI LONDON
PA CAMPUS, 4 CRINAN ST, LONDON N1 9XW, ENGLAND
SN 
EI 1745-6150
J9 BIOL DIRECT
JI Biol. Direct
PD JAN 7
PY 2015
VL 10
IS 
BP 
EP 
DI 10.1186/s13062-014-0031-8
PG 20
WC Biology
SC Life Sciences & Biomedicine - Other Topics
GA CB5ZB
UT WOS:000349705400001
PM 25564011
DA 2024-01-16
ER

PT J
AU Masso, M
AF Masso, Majid
TI Sequence-Based Predictive Models of Resistance to HIV-1 Integrase Inhibitors: An n-Grams Approach to Phenotype Assessment
SO CURRENT HIV RESEARCH
LA English
DT Article
DE Drug resistance; genotype-phenotype correlations; HIV-1 integrase; n-grams; regression; statistical learning models; supervised classification
ID drug susceptibility; mutations
AB Amino acid substitutions in HIV-1 proteins critical to the viral replication cycle have the potential to undermine successful inhibition of those targets, with some mutations leading to either reduced susceptibility to certain medications or complete drug resistance. Phenotypic tests are best suited to quantify the effects of complex mutational patterns on drug resistance; however, the relatively high cost and long turnaround time associated with phenotyping has increased the demand for in silico drug-specific models capable of accurately predicting phenotype directly from the target protein sequences. The focus of this study is on the HIV-1 integrase (IN) enzyme, which mediates integration of reversibly transcribed viral DNA into the host cell genome, and the development of predictive statistical learning models of resistance to the IN inhibitors Raltegravir (RAL) and Elvitegravir (EVG). Models were trained using datasets of IN protein sequence variants each having a known phenotype, quantified as the fold change in susceptibility to the respective inhibitor, and obtained using an experimental assay. A sequence-based approach employing n-grams relative frequencies was implemented to uniquely characterize each IN variant as a feature vector of input attributes. Models for classifying IN variants as susceptible or resistant reach cross-validation balanced accuracy rates of 89% with RAL and 85% with EVG. Additionally, regression models achieve Pearson's correlation coefficients, between experimental and predicted log-transformed phenotypic fold change values, as high as r = 0.80 with RAL and r = 0.76 with EVG. Our results suggest that as additional training data are made publicly available, the models may hold promise as supplementary tools for making treatment decisions.
C1 [Masso, Majid] George Mason Univ, Sch Syst Biol, Lab Struct Bioinformat, Manassas, VA 20110 USA.
C3 George Mason University
RP Masso, M (通讯作者)，George Mason Univ, Sch Syst Biol, Lab Struct Bioinformat, 10900 Univ Blvd,MS 5B3, Manassas, VA 20110 USA.
EM mmasso@gmu.edu
CR Abram ME, 2013, ANTIMICROB AGENTS CH, V57, P2654, DOI 10.1128/AAC.02568-12
   Breiman L, 2001, MACHINE LEARNING, V45, P5, DOI 10.1023/A:1010933404324
   Cheng BYM, 2005, PROTEINS, V58, P955, DOI 10.1002/prot.20373
   Cortez KJ, 2011, VIRUSES-BASEL, V3, P347, DOI 10.3390/v3040347
   DAMASHEK M, 1995, SCIENCE, V267, P843, DOI 10.1126/science.267.5199.843
   Gutierrez MD, 2014, EXPERT OPIN DRUG SAF, V13, P431, DOI 10.1517/14740338.2014.897327
   Dong QW, 2010, PROTEIN PEPTIDE LETT, V17, P789, DOI 10.2174/092986610791190336
   Frank E, 2004, BIOINFORMATICS, V20, P2479, DOI 10.1093/bioinformatics/bth261
   Fransen S, 2009, J VIROL, V83, P11440, DOI 10.1128/JVI.01168-09
   Huang W, 2013, ANTIMICROB AGENTS CH, V57, P4105, DOI 10.1128/AAC.00204-13
   Johnson Victoria A, 2013, TOP ANTIVIR MED, V21, P6
   Jones C, 2007, 14 C RETR OPP INF FE, V0, P0
   Mansoori EG, 2009, IEEE T NANOBIOSCI, V8, P92, DOI 10.1109/TNB.2009.2016484
   Masso M, 2011, P 2 ACM C BIOINF COM, V0, P309
   Masso M, 2013, BMC GENOMICS, V14, P0, DOI 10.1186/1471-2164-14-S4-S3
   Masso M, 2010, BMC BIOINFORMATICS, V11, P0, DOI 10.1186/1471-2105-11-494
   McColl DJ, 2010, ANTIVIR RES, V85, P101, DOI 10.1016/j.antiviral.2009.11.004
   Mesplède T, 2013, RETROVIROLOGY, V10, P0, DOI 10.1186/1742-4690-10-22
   Petropoulos CJ, 2000, ANTIMICROB AGENTS CH, V44, P920, DOI 10.1128/AAC.44.4.920-928.2000
   Platt JC, 1999, ADVANCES IN KERNEL METHODS, V0, P185
   Shafer RW, 2008, AIDS REV, V10, P67
   Shevade SK, 2000, IEEE T NEURAL NETWOR, V11, P1188, DOI 10.1109/72.870050
   Vries JK, 2007, PROTEINS, V68, P830, DOI 10.1002/prot.21480
   Witten IH, 2005, DATA MINING: PRACTICAL MACHINE LEARNING TOOLS AND TECHNIQUES, V0, P0
   Wu CH, 1996, COMPUT APPL BIOSCI, V12, P109
   Zhang KX, 2009, BMC BIOINFORMATICS, V10, P0, DOI 10.1186/1471-2105-10-S1-S60
NR 26
TC 5
Z9 5
U1 0
U2 3
PU BENTHAM SCIENCE PUBL LTD
PI SHARJAH
PA EXECUTIVE STE Y-2, PO BOX 7917, SAIF ZONE, 1200 BR SHARJAH, U ARAB EMIRATES
SN 1570-162X
EI 1873-4251
J9 CURR HIV RES
JI Curr. HIV Res.
PD JUN 15
PY 2015
VL 13
IS 6
BP 497
EP 502
DI 10.2174/1570162X13666150624100535
PG 6
WC Immunology; Infectious Diseases; Virology
SC Immunology; Infectious Diseases; Virology
GA CW5NG
UT WOS:000365041800005
PM 26105155
DA 2024-01-16
ER

PT J
AU Samuel, R
   Paredes, R
   Parboosing, R
   Moodley, P
   Singh, L
   Naidoo, A
   Gordon, M
AF Samuel, Reshmi
   Paredes, Roger
   Parboosing, Raveen
   Moodley, Pravi
   Singh, Lavanya
   Naidoo, Anneta
   Gordon, Michelle
TI A post-partum single-dose TDF/FTC tail does not prevent the selection of NNRTI resistance in women receiving pre-partum ZDV and intrapartum single-dose nevirapine to prevent mother-to- child HIV-1 transmission
SO JOURNAL OF MEDICAL VIROLOGY
LA English
DT Article
DE HIV drug resistance; vertical transmission
ID active antiretroviral therapy; south-africa; drug-resistance; subtype-a; viral resistance; ugandan women; zidovudine; mutations; exposure; k103n
AB Although the rates of vertical transmission of HIV in the developing world have improved to around 3% in countries like South Africa, resistance to antiretrovirals (ARV) used in Prevention of Mother-to-Child transmission (pMTCT) strategies may thwart such outcomes and affect the efficacy of future ARV regimens in mothers and children. This study conducted in Durban, South Africa, between 2010 and 2013 found a high rate of nevirapine (NVP) resistance among women receiving Zidovudine (AZT) from 14 weeks gestation, single dose nevirapine (sd NVP) at the onset of labor and a single dose of coformulated Tenofovir/Emtricitabine (TDF/FTC) postpartum. Using Sanger sequencing, high and intermediate levels of nevirapine (NVP) resistance were detected in 15/44 (34%) and in 1/44 (2%) of women tested, respectively. Most subjects selected the K103N mutation (22% (10/45) of all patients and 66% (10/15) of those with high-level NVP resistance). Such rate of NVP resistance is comparable to studies where only sd NVP was used. In conclusion, a post-partum single-dose TDF/FTC tail does not prevent the selection of NNRTI resistance in women receiving pre-partum ZDV and intrapartum sd NVP to prevent mother-to-child HIV-1 transmission. J. Med. Virol. 87:1662-1667, 2015. (c) 2015 Wiley Periodicals, Inc.
C1 [Samuel, Reshmi; Parboosing, Raveen; Moodley, Pravi; Singh, Lavanya; Naidoo, Anneta] Univ KwaZulu Natal, Natl Hlth Lab Serv, Dept Virol, Durban, South Africa.
   [Paredes, Roger] IrsiCaixa AIDS Res Inst, Badalona, Catalonia, Spain.
   [Paredes, Roger] Hosp Badalona Germans Trias & Pujol, HIV Unit, Badalona, Catalonia, Spain.
   [Paredes, Roger] Univ Autonoma Barcelona, E-08193 Barcelona, Catalonia, Spain.
   [Paredes, Roger] Univ Vic, Vic, Catalonia, Spain.
   [Gordon, Michelle] Univ KwaZulu Natal, Nelson R Mandela Med Sch, HIV Pathogenesis Lab, Dept Virol, Durban, South Africa.
C3 University of Kwazulu Natal; Institut de Recerca de la Sida - IrsiCaixa; Hospital Germans Trias i Pujol; Autonomous University of Barcelona; Universitat de Vic - Universitat Central de Catalunya (UVic-UCC); University of Kwazulu Natal
RP Samuel, R (通讯作者)，Univ KwaZulu Natal, Natl Hlth Lab Serv, Dept Virol, Durban, South Africa.
EM maharajr3@ukzn.ac.za
CR [Anonymous], 2012, US ANT DRUGS TREAT P, V0, P0
   [Anonymous], 2013, UPD REV ANT TREATM G, V0, P0
   [Anonymous], 1997, ACTG076 RED PER TRAN, V0, P4
   [Anonymous], 2008, POL GUID IMPL PMTCT, V0, P0
   Arrivé E, 2007, INT J EPIDEMIOL, V36, P1009, DOI 10.1093/ije/dym104
   Brouwer ES, 2011, PHARMACOEPIDEM DR S, V20, P432, DOI 10.1002/pds.2096
   Chi BH, 2007, LANCET, V370, P1698, DOI 10.1016/S0140-6736(07)61605-5
   Coffie PA, 2008, CLIN INFECT DIS, V46, P611, DOI 10.1086/526780
   Coovadia A, 2009, CLIN INFECT DIS, V48, P462, DOI 10.1086/596486
   Dryden-Peterson S, 2011, JAIDS-J ACQ IMM DEF, V58, P353, DOI 10.1097/QAI.0b013e31822d4063
   Eshleman SH, 2005, J INFECT DIS, V192, P30, DOI 10.1086/430764
   Eshleman SH, 2004, AIDS RES HUM RETROV, V20, P595, DOI 10.1089/0889222041217518
   Eshleman SH, 2004, JAIDS-J ACQ IMM DEF, V35, P126, DOI 10.1097/00126334-200402010-00004
   Flys TS, 2007, AIDS, V21, P2077, DOI 10.1097/QAD.0b013e3282703847
   Flys TS, 2007, J INFECT DIS, V195, P711, DOI 10.1086/511433
   Flys TS, 2006, JAIDS-J ACQ IMM DEF, V42, P610, DOI 10.1097/01.qai.0000221686.67810.20
   Hunt GM, 2011, AIDS, V25, P1461, DOI 10.1097/QAD.0b013e3283492180
   Lallemant M, 2010, CLIN INFECT DIS, V50, P898, DOI 10.1086/650745
   Lehman DA, 2012, JAIDS-J ACQ IMM DEF, V60, P225, DOI 10.1097/QAI.0b013e3182515730
   Lockman S, 2007, NEW ENGL J MED, V356, P135, DOI 10.1056/NEJMoa062876
   Manasa J, 2012, AIDS RES HUM RETROV, V28, P558, DOI 10.1089/aid.2011.0284
   Marconi VC, 2008, CLIN INFECT DIS, V46, P1589, DOI 10.1086/587109
   Martinson NA, 2007, JAIDS-J ACQ IMM DEF, V44, P148, DOI 10.1097/QAI.0b013e31802b920e
   Martinson NA, 2009, AIDS, V23, P809, DOI 10.1097/QAD.0b013e328323ad49
   Micek MA, 2014, J INFECT DIS, V210, P641, DOI 10.1093/infdis/jiu130
   Moodley P, 2013, JAIDS-J ACQ IMM DEF, V63, P410, DOI 10.1097/QAI.0b013e3182926931
   Musiime V, 2009, AIDS RES HUM RETROV, V25, P989, DOI 10.1089/aid.2009.0054
   Palmer S, 2012, ANTIVIR THER, V17, P327, DOI 10.3851/IMP1946
   Paredes R, 2013, J INFECT DIS, V207, PS93, DOI 10.1093/infdis/jit110
   Parikh UM, 2013, PLOS ONE, V8, P0, DOI 10.1371/journal.pone.0059787
   Stringer JSA, 2010, PLOS MED, V7, P0, DOI 10.1371/journal.pmed.1000233
   van Zyl GU, 2008, J MED VIROL, V80, P942, DOI 10.1002/jmv.21157
   WERLE E, 1994, NUCLEIC ACIDS RES, V22, P4354, DOI 10.1093/nar/22.20.4354
NR 35
TC 2
Z9 2
U1 0
U2 5
PU WILEY-BLACKWELL
PI HOBOKEN
PA 111 RIVER ST, HOBOKEN 07030-5774, NJ USA
SN 0146-6615
EI 1096-9071
J9 J MED VIROL
JI J. Med. Virol.
PD OCT 15
PY 2015
VL 87
IS 10
BP 1662
EP 1667
DI 10.1002/jmv.24220
PG 6
WC Virology
SC Virology
GA CO3VP
UT WOS:000359089500006
PM 25940687
DA 2024-01-16
ER

PT J
AU Gordts, SC
   Férir, G
   D'huys, T
   Petrova, MI
   Lebeer, S
   Snoeck, R
   Andrei, G
   Schols, D
AF Gordts, Stephanie C.
   Ferir, Geoffrey
   D'huys, Thomas
   Petrova, Mariya I.
   Lebeer, Sarah
   Snoeck, Robert
   Andrei, Graciela
   Schols, Dominique
TI The Low-Cost Compound Lignosulfonic Acid (LA) Exhibits Broad-Spectrum Anti-HIV and Anti-HSV Activity and Has Potential for Microbicidal Applications
SO PLOS ONE
LA English
DT Article
ID human-immunodeficiency-virus; herpes-simplex-virus; carbohydrate-binding agents; dc-sign; drug-resistance; dendritic cells; genital herpes; in-vitro; pro 2000; t-cells
AB Objectives Lignosulfonic acid (LA), a low-cost lignin-derived polyanionic macromolecule, was extensively studied for its anti-HIV and anti-HSV activity in various cellular assays, its mechanism of viral inhibition and safety profile as potential microbicide. Results LA demonstrated potent inhibitory activity of HIV replication against a wide range of R5 and X4 HIV strains and prevented the uptake of HIV by bystander CD4(+) T cells from persistently infected T cells in vitro (IC50: 0.07 - 0.34 mu M). LA also inhibited HSV-2 replication in vitro in different cell types (IC50: 0.42 - 1.1 mu M) and in rodents in vivo. Furthermore, LA neutralized the HIV-1 and HSV-2 DC-SIGN-mediated viral transfer to CD4(+) T cells (IC50:similar to 1 mu M). In addition, dual HIV-1/HSV-2 infection in T cells was potently blocked by LA (IC50: 0.71 mu M). No antiviral activity was observed against the non-enveloped viruses Coxsackie type B4 and Reovirus type 1. LA is defined as a HIV entry inhibitor since it interfered with gp120 binding to the cell surface of T cells. Pretreatment of PBMCs with LA neither increased expression levels of cellular activation markers (CD69, CD25 and HLA-DR), nor enhanced HIV-1 replication. Furthermore, we found that LA had non-antagonistic effects with acyclovir, PRO2000 or LabyA1 (combination index (CI): 0.46 - 1.03) in its anti-HSV-2 activity and synergized with tenofovir (CI: 0.59) in its anti-HIV-1 activity. To identify mechanisms of LA resistance, we generated in vitro a mutant HIV-1 NL4.3(LAresistant) virus, which acquired seven mutations in the HIV-1 envelope glycoproteins: S160N, V170N, Q280H and R389T in gp120 and K77Q, N113D and H132Y in gp41. Additionally, HIV-1 NL4.3(LAresistant) virus showed cross-resistance with feglymycin, enfuvirtide, PRO2000 and mAb b12, four well-described HIV binding/fusion inhibitors. Importantly, LA did not affect the growth of vaginal Lactobacilli strains. Conclusion Overall, these data highlight LA as a potential and unique low-cost microbicide displaying broad anti-HIV and anti-HSV activity.
C1 [Gordts, Stephanie C.; Ferir, Geoffrey; D'huys, Thomas; Snoeck, Robert; Andrei, Graciela; Schols, Dominique] Univ Leuven, Rega Inst Med Res, Leuven, Belgium.
   [Petrova, Mariya I.; Lebeer, Sarah] Univ Leuven, Ctr Microbial & Plant Genet, Leuven, Belgium.
   [Petrova, Mariya I.; Lebeer, Sarah] Univ Antwerp, Dept Biosci Engn, B-2020 Antwerp, Belgium.
C3 KU Leuven; KU Leuven; University of Antwerp
RP Férir, G (通讯作者)，Univ Leuven, Rega Inst Med Res, Leuven, Belgium.
EM dominique.schols@rega.kuleuven.be
FU KU Leuven (GOA) [10/014, PF/10/018]; Foundation of Scientific Research (FWO) [G-048508, G-0528-12]; Foundation Dormeur, Vaduz; CHAARM project European Commission [242135]
CR Abdool KQ, 2010, SCIENCE, V329, P1168, DOI 10.1126/SCIENCE.1193748
   Abu-Raddad LJ, 2008, PLOS ONE, V3, P0, DOI 10.1371/journal.pone.0002230
   Agarwal HK, 2010, BIOORG MED CHEM LETT, V20, P6993, DOI 10.1016/j.bmcl.2010.09.133
   Andrei G, 2013, CURR OPIN INFECT DIS, V26, P551, DOI 10.1097/QCO.0000000000000015
   Andrei G, 2011, CELL HOST MICROBE, V10, P379, DOI 10.1016/j.chom.2011.08.015
   Baeten J, 2013, ANNU REV MED, V64, P219, DOI 10.1146/annurev-med-050911-163701
   Balzarini J, 2007, MOL PHARMACOL, V71, P3, DOI 10.1124/mol.106.030155
   Boggiano C, 2007, J VIROL, V81, P2519, DOI 10.1128/JVI.01661-06
   Bourne N, 1999, J INFECT DIS, V180, P203, DOI 10.1086/314853
   CHOU TC, 1984, ADV ENZYME REGUL, V22, P27, DOI 10.1016/0065-2571(84)90007-4
   Daelemans D, 2011, NAT PROTOC, V6, P925, DOI 10.1038/nprot.2011.330
   De Clercq E, 2004, J CLIN VIROL, V30, P115, DOI 10.1016/j.jcv.2004.02.009
   de Jong MAWP, 2008, J GEN VIROL, V89, P2398, DOI 10.1099/vir.0.2008/003129-0
   DE MAN JC, 1960, JOUR APPL BACT, V23, P130, DOI 10.1111/j.1365-2672.1960.tb00188.x
   Derby N, 2011, CURR OPIN HIV AIDS, V6, P379, DOI 10.1097/COH.0b013e3283499d63
   Derdeyn CA, 2000, J VIROL, V74, P8358, DOI 10.1128/JVI.74.18.8358-8367.2000
   DeVreese K, 1996, J VIROL, V70, P689, DOI 10.1128/JVI.70.2.689-696.1996
   Duan R, 2008, J INFECT DIS, V198, P659, DOI 10.1086/590668
   Eggink D, 2011, J VIROL, V85, P10785, DOI 10.1128/JVI.05331-11
   Este JA, 1997, MOL PHARMACOL, V52, P98, DOI 10.1124/mol.52.1.98
   Ferir G, 2012, J ANTIVIR ANTIRETROV, V4, P103, DOI 10.4172/JAA.1000054
   Férir G, 2012, AIDS RES HUM RETROV, V28, P1513, DOI 10.1089/AID.2012.0026
   Férir G, 2013, PLOS ONE, V8, P0, DOI 10.1371/journal.pone.0064010
   Férir G, 2012, VIROLOGY, V433, P308, DOI 10.1016/j.virol.2012.08.007
   Freeman EE, 2006, AIDS, V20, P73, DOI 10.1097/01.aids.0000198081.09337.a7
   Geijtenbeek TBH, 2003, APMIS, V111, P698, DOI 10.1034/j.1600-0463.2003.11107803.x
   Geijtenbeek TBH, 2000, CELL, V100, P587, DOI 10.1016/S0092-8674(00)80694-7
   Goel N, 2002, J VIROL METHODS, V106, P153, DOI 10.1016/S0166-0934(02)00160-X
   He YX, 2008, P NATL ACAD SCI USA, V105, P16332, DOI 10.1073/pnas.0807335105
   Hoorelbeke B, 2013, PLOS ONE, V8, P0, DOI 10.1371/journal.pone.0064132
   Huskens D, 2007, VIROLOGY, V360, P294, DOI 10.1016/j.virol.2006.10.027
   Huskens D, 2009, ANTIVIR RES, V84, P38, DOI 10.1016/j.antiviral.2009.07.013
   Jones KS, 2005, J VIROL, V79, P12692, DOI 10.1128/JVI.79.20.12692-12702.2005
   Karim SSA, 2011, AIDS, V25, P957, DOI 10.1097/QAD.0b013e32834541d9
   KUCERA L S, 1989, VIRAL IMMUNOLOGY, V2, P11, DOI 10.1089/vim.1989.2.11
   KUCERA LS, 1990, AIDS RES HUM RETROV, V6, P641, DOI 10.1089/aid.1990.6.641
   Leydet A, 1996, J MED CHEM, V39, P1626, DOI 10.1021/jm950358j
   Li M, 2005, J VIROL, V79, P10108, DOI 10.1128/JVI.79.16.10108-10125.2005
   Lisco A, 2008, CELL HOST MICROBE, V4, P260, DOI 10.1016/j.chom.2008.07.008
   Looker KJ, 2015, PLOS ONE, V10, P0, DOI 10.1371/journal.pone.0114989
   Martinelli E, 2011, PLOS PATHOG, V7, P0, DOI 10.1371/journal.ppat.1002109
   McCubbins N, 1983, ENV PROTECTION SERVI, VXVIII, P119
   McMahon MA, 2011, J VIROL, V85, P4618, DOI 10.1128/JVI.02423-10
   Mesquita PMM, 2009, J INFECT DIS, V200, P599, DOI 10.1086/600867
   Neumann T, 2005, VIROLOGY, V333, P251, DOI 10.1016/j.virol.2004.12.035
   PAUWELS R, 1990, NATURE, V343, P470, DOI 10.1038/343470a0
   PEDEN K, 1991, VIROLOGY, V185, P661, DOI 10.1016/0042-6822(91)90537-L
   Petrova MI, 2013, J ANTIMICROB CHEMOTH, V68, P2026, DOI 10.1093/jac/dkt152
   Petrova MI, 2013, FEMS MICROBIOL REV, V37, P762, DOI 10.1111/1574-6976.12029
   Pirrone V, 2012, VIROL J, V9, P0, DOI 10.1186/1743-422X-9-33
   Pirrone V, 2011, ANTIVIR RES, V90, P168, DOI 10.1016/j.antiviral.2011.03.176
   Princen Katrien, 2004, RETROVIROLOGY, V1, P2, DOI 10.1186/1742-4690-1-2
   Qiu M, 2012, PLOS ONE, V7, P0, DOI 10.1371/journal.pone.0035906
   Rebbapragada A, 2007, AIDS, V21, P589, DOI 10.1097/QAD.0b013e328012b896
   Rusconi S, 1996, ANTIMICROB AGENTS CH, V40, P234, DOI 10.1128/AAC.40.1.234
   Sattentau Q, 2008, NAT REV MICROBIOL, V6, P815, DOI 10.1038/nrmicro1972
   Scordi-Bello IA, 2005, ANTIMICROB AGENTS CH, V49, P3607, DOI 10.1128/AAC.49.9.3607-3615.2005
   Segarra TJ, 2011, PLOS ONE, V6, P0, DOI 10.1371/journal.pone.0027675
   Shattock RJ, 2002, NAT MED, V8, P425, DOI 10.1038/nm0502-425
   Stefanidou M, 2013, J VIROL, V87, P1443, DOI 10.1128/JVI.01302-12
   SUZUKI H, 1989, BIOCHEM BIOPH RES CO, V160, P367, DOI 10.1016/0006-291X(89)91665-3
   Thurman AR, 2012, INT J STD AIDS, V23, P613, DOI 10.1258/ijsa.2012.011356
   Tilton JC, 2010, ANTIVIR RES, V85, P91, DOI 10.1016/j.antiviral.2009.07.022
   Tollner TL, 2003, BIOL REPROD, V68, P664, DOI 10.1095/biolreprod.102.009175
   Tollner TL, 2002, J ANDROL, V23, P889
   van Kooyk Y, 2003, NAT REV IMMUNOL, V3, P697, DOI 10.1038/nri1182
   Van Laethem K, 2005, J VIROL METHODS, V123, P25, DOI 10.1016/j.jviromet.2004.09.003
   Vermeire K, 2004, AIDS, V18, P2115, DOI 10.1097/00002030-200411050-00003
   VOCAC JA, 1968, EUR J PHARMACOL, V4, P99, DOI 10.1016/0014-2999(68)90016-2
   VOCAC JA, 1969, ARCH INT PHARMACOD T, V177, P150
   Wu XL, 2009, J VIROL, V83, P10892, DOI 10.1128/JVI.01142-09
   Zaneveld LJD, 2002, BIOL REPROD, V66, P886, DOI 10.1095/biolreprod66.4.886
   Zolla-Pazner S, 2004, NAT REV IMMUNOL, V4, P199, DOI 10.1038/nri1307
NR 73
TC 45
Z9 47
U1 1
U2 33
PU PUBLIC LIBRARY SCIENCE
PI SAN FRANCISCO
PA 1160 BATTERY STREET, STE 100, SAN FRANCISCO, CA 94111 USA
SN 1932-6203
EI 
J9 PLOS ONE
JI PLoS One
PD JUL 1
PY 2015
VL 10
IS 7
BP 
EP 
DI 10.1371/journal.pone.0131219
PG 30
WC Multidisciplinary Sciences
SC Science & Technology - Other Topics
GA CN1CG
UT WOS:000358153000105
PM 26132818
DA 2024-01-16
ER

PT J
AU Cambrea, SC
   Petcu, LC
AF Cambrea, Simona Claudia
   Petcu, Lucian Cristian
TI FAILURE UNDER CART INCLUDING LOPINAVIR/RITONAVIR IN ADHERENT ADOLESCENTS AND YOUNG ADULTS FROM CONSTANTA
SO ACTA MEDICA MEDITERRANEA
LA English
DT Article
DE HIV-AIDS; adherence; Lopinavir/ritonavir; viral resistance
ID inhibitor-experienced patients; hiv-infected patients; protease inhibitor; virological failure; viremia blips; cross-resistance; drug-resistance; salvage therapy; lopinavir; mutations
AB Objective: To identify changes in CD4 count and viral load (VL) that can provide data regarding failure by resistance to Lopinavirlritonavir (LPV/r) containing regimens in adherent HIV positive young adults treated since their childhood. Material and methods: We analyzed demographic data, length of HIV infection, and length of LPV/r exposure, mean CD4 count in different moments of treatment, and mean VL at the moment of resistance. Drug resistance genotyping was performed using 3 different methods: Celera Diagnostics, ViroSegTM HIV-1 and TruGene HIV-1. Results: Over a period of 9 years (yrs.) from a total of 317 adolescents and young children who received treatment with LPVIr we performed viral resistance tests for 82 patients (group 1 - 42 adherent patients; group 0 - 40 non-adherent patients). The mean period of exposure to LPV/r in adherent patients group was 6.14 yrs. (range 1 yr. to 9.6 yrs.), and in non-adherent patients was 7.01 yrs. (range 1 yr. to 9.9 yrs.) In adherent patients group with high level resistance (HLR) we found a shorter period of exposure - 6.5 yrs. (range 2 yrs. to 9.6 yrs.) - to LPV/r containing regimen and lower viral load (VL) - 436 log10 (range 3.13 log10 to 5.74 log10) - than patients from non-adherent group. We found a significant difference between mean values of number of prior antiretroviral therapies and between the mean score of mutations in the two groups (p=0.003 and p<0.001 respectively). Death Hazard Ratio (HZ) was 13.51 higher in non-adherent group than in adherent group of patients. Conclusions: Virologic failures as consequence of HLR to LPV/r were noticed in 41.46% adherent patients and emerged when VL increased with less than 3 logs from undetectable limit, and when CD4 in moment of resistance is still with 100 cells over CD4 at baseline.
C1 [Cambrea, Simona Claudia; Petcu, Lucian Cristian] Ovidius Univ Constanta, Fac Med, Constanta 900708, Romania.
   [Cambrea, Simona Claudia] Clin Infect Dis Hosp, Constanta 900708, Romania.
C3 Ovidius University
RP Cambrea, SC (通讯作者)，Ovidius Univ Constanta, Fac Med, Clin Infect Dis, 100 Ferdinand Ave, Constanta 900708, Romania.
CR Arbune M, 2013, FARMACIA, V61, P390
   Condra JH, 1996, J VIROL, V70, P8270, DOI 10.1128/JVI.70.12.8270-8276.1996
   de Mendoza C, 2006, AIDS, V20, P1071, DOI 10.1097/01.aids.0000222084.44411.cc
   Deeks SG, 2003, LANCET, V362, P2002, DOI 10.1016/S0140-6736(03)15022-2
   Estripeaut D, 2013, PEDIATR INFECT DIS J, V32, PE466, DOI 10.1097/INF.0b013e3182a09276
   Garriga C, 2007, J MED VIROL, V79, P1617, DOI 10.1002/jmv.20986
   Kantor R, 2002, ANTIMICROB AGENTS CH, V46, P1086, DOI 10.1128/AAC.46.4.1086-1092.2002
   Kempf DJ, 2002, ANTIVIR THER, V7, P165
   Kempf DJ, 2001, J VIROL, V75, P7462, DOI 10.1128/JVI.75.16.7462-7469.2001
   Lambert-Niclot S, 2008, ANTIMICROB AGENTS CH, V52, P491, DOI 10.1128/AAC.00909-07
   Loutfy MR, 2004, ANTIVIR THER, V9, P595
   Miller LG, 2004, J INFECT DIS, V189, P1487, DOI 10.1086/382895
   Mo HM, 2005, J VIROL, V79, P3329, DOI 10.1128/JVI.79.6.3329-3338.2005
   Mo HM, 2003, ANTIVIR RES, V59, P173, DOI 10.1016/S0166-3542(03)00107-4
   Nettles RE, 2005, JAMA-J AM MED ASSOC, V293, P817, DOI 10.1001/jama.293.7.817
   Nijhuis M, 2009, J INFECT DIS, V200, P698, DOI 10.1086/605329
   Paulsen D, 2002, AIDS RES HUM RETROV, V18, P1011, DOI 10.1089/08892220260235371
   Podsadecki TJ, 2007, J INFECT DIS, V196, P1773, DOI 10.1086/523704
   Raboud JM, 2002, AIDS, V16, P1627, DOI 10.1097/00002030-200208160-00008
   Rhee SY, 2010, ANTIMICROB AGENTS CH, V54, P4253, DOI 10.1128/AAC.00574-10
   Rhee SY, 2003, NUCLEIC ACIDS RES, V31, P298, DOI 10.1093/nar/gkg100
   Sa DJ, 2003, J CLIN VIROL, V28, P186, DOI 10.1016/S1386-6532(03)00007-6
   Santos JR, 2012, J ANTIMICROB CHEMOTH, V67, P1462, DOI 10.1093/jac/dks080
   Sklar PA, 2002, AIDS, V16, P2035, DOI 10.1097/00002030-200210180-00008
   Stuart JWTC, 2001, J ACQ IMMUN DEF SYND, V28, P105, DOI 10.1097/00042560-200110010-00001
   Vermeiren H, 2007, J VIROL METHODS, V145, P47, DOI 10.1016/j.jviromet.2007.05.009
NR 26
TC 1
Z9 1
U1 0
U2 6
PU CARBONE EDITORE
PI PALERMO
PA VIA QUINTINO SELLA, 68, PALERMO, 90139, ITALY
SN 0393-6384
EI 2283-9720
J9 ACTA MEDICA MEDITERR
JI Acta Medica Mediterr.
PD JUN 15
PY 2015
VL 31
IS 3
BP 673
EP 680
DI 
PG 8
WC Medicine, General & Internal
SC General & Internal Medicine
GA CL5LJ
UT WOS:000357001100020
DA 2024-01-16
ER

PT J
AU Yang, CX
   Yang, SM
   Li, JJ
   Yang, BG
   Liu, JF
   Li, HQ
   Bian, ZQ
AF Yang, Cuixian
   Yang, Shaomin
   Li, Jianjian
   Yang, Bihui
   Liu, Jiafa
   Li, Huiqin
   Bian, Zhongqi
TI Genetic Diversity and Drug Resistance Among Antiretroviral Treatment-Failed Individuals from 2010 to 2012 in Honghe, China
SO AIDS RESEARCH AND HUMAN RETROVIRUSES
LA English
DT Article
ID yunnan province; circulating recombinant; virological response; hiv; therapy; prevalence; mutations; replication; infection; fitness
AB The most common antiretroviral treatment (ART) received by individuals infected with HIV-1 in China is the combination therapy, comprised of nucleoside reverse transcriptase inhibitors (NRTIs) and nonnucleoside reverse transcriptase inhibitors (NNRTIs). To assess the prevalence of HIV-1 drug resistance and subtypes in Honghe of Yunnan, China, patient plasmas from ART-failed individuals were collected from January 2010 to December 2012. Genotyping was conducted using an in-house assay on patient plasmas. A total of 254 pol sequences were obtained. The prevalence of drug resistance was 47.2% in ART-failed individuals. Of these drug-resistant individuals, 51.7% harbored HIV strains dually resistant to NRTIs and NNRTIs or protease inhibitors (PIs) (34.2% for NNRTIs and 14.2% for NRTIs). Mutations such as M184V, A62V, T69Ins, K103N, Y181C, and G190A were common among the ART-failed individuals. The frequencies of M184V, A62V, and K103N were 20.5%, 11.0%, and 23.6%, respectively. The most common subtypes in Honghe were CRF08_BC (68.50%) and CRF07_BC (12.20%). The subtypes were almost consistent in different time points for one individual. When receiving ART for 6-12 months, the frequency of HIV-1 drug-resistant variants ranked first. This study shows that the high prevalence of HIV drug resistance observed among the ART-failed individuals should be of increasing concern (monitoring of resistance mutations) in ART regions and facilitate developing novel strategies for prevention and control of HIV infection in China.
C1 [Yang, Cuixian; Bian, Zhongqi] Third Mil Med Sch, Chongqing, Peoples R China.
   [Yang, Cuixian; Bian, Zhongqi] CPLA Kunming Gen Hosp, Ctr Infect Dis, Kunming, Peoples R China.
   [Yang, Shaomin; Li, Jianjian; Yang, Bihui; Liu, Jiafa; Li, Huiqin] Yunnan Prov Hosp Infect Dis, Kunming, Peoples R China.
RP Bian, ZQ (通讯作者)，PLA, Kunming Gen Hosp, Ctr Infect Dis, 212 Daguan Rd, Kunming 650032, Peoples R China.
EM bzq@ynu.edu.cn
FU National Natural Science Foundation of China (NSFC) [81371813]; projects of the National Science Research for the 12th Five-Year Plan [2012ZX10001006, 2012ZX10001-002]
CR Broder S, 2010, ANTIVIR RES, V85, P1, DOI 10.1016/j.antiviral.2009.10.002
   Chen M, 2012, BMC INFECT DIS, V12, P0, DOI 10.1186/1471-2334-12-382
   Chow EPF, 2011, BMC INFECT DIS, V11, P0, DOI 10.1186/1471-2334-11-242
   Garrido C, 2008, J ANTIMICROB CHEMOTH, V61, P694, DOI 10.1093/jac/dkm515
   Gill VS, 2010, CLIN INFECT DIS, V50, P98, DOI 10.1086/648729
   Han XX, 2013, PLOS ONE, V8, P0, DOI 10.1371/journal.pone.0065337
   Hanson DL, 2009, AIDS RES HUM RETROV, V25, P489, DOI 10.1089/aid.2008.0273
   Imamichi T, 2000, J VIROL, V74, P10958, DOI 10.1128/JVI.74.23.10958-10964.2000
   Jia MH, 2010, JAIDS-J ACQ IMM DEF, V53, PS34, DOI 10.1097/QAI.0b013e3181c7d6ff
   Julias JG, 2004, VIROLOGY, V322, P13, DOI 10.1016/j.virol.2004.01.004
   Li J, 2011, ADDICTION, V106, P1780, DOI 10.1111/j.1360-0443.2011.03459.x
   Li JY, 2005, CELL RES, V15, P843, DOI 10.1038/sj.cr.7290356
   Liao LJ, 2012, CLIN INFECT DIS, V54, PS320, DOI 10.1093/cid/cir1016
   Luo L, 2011, CHINESE MED J-PEKING, V124, P440, DOI 10.3760/cma.j.issn.0366-6999.2011.03.022
   Ma Yan-ling, 2008, ZHONGHUA YUFANG YIXUE ZAZHI, V42, P892
   Martinez-Picado J, 2008, VIRUS RES, V134, P104, DOI 10.1016/j.virusres.2007.12.021
   Nikolenko GN, 2005, P NATL ACAD SCI USA, V102, P2093, DOI 10.1073/pnas.0409823102
   Pillay V, 2008, AIDS RES HUM RETROV, V24, P1449, DOI 10.1089/aid.2008.0180
   Piyasirisilp S, 2000, J VIROL, V74, P11286, DOI 10.1128/JVI.74.23.11286-11295.2000
   Su L, 2000, J VIROL, V74, P11367, DOI 10.1128/JVI.74.23.11367-11376.2000
   Tee KK, 2008, J VIROL, V82, P9206, DOI 10.1128/JVI.00399-08
   Tsibris AMN, 2010, J VIROL, V84, P5458, DOI 10.1128/JVI.02524-09
   Volberding PA, 2010, LANCET, V376, P49, DOI 10.1016/S0140-6736(10)60676-9
   Wang X, 2012, AIDS RES HUM RETROV, V28, P1637, DOI 10.1089/AID.2012.0164
   Xing H, 2013, PLOS ONE, V8, P0, DOI 10.1371/journal.pone.0054917
   Yang J, 2013, ARCH VIROL, V158, P839, DOI 10.1007/s00705-012-1557-7
   Yang RG, 2002, AIDS, V16, P1401, DOI 10.1097/00002030-200207050-00012
   [杨绍敏 YANG Shaomin], 2011, 中华检验医学杂志 CHINESE JOURNAL OF LABORATORY MEDICINE, V34, P315
   Yang SM, 2014, CHIN J AIDS STD, V20, P9
   Zhang FJ, 2005, CELL RES, V15, P877, DOI 10.1038/sj.cr.7290362
   Zhang FJ, 2005, CHINA FREE ART MANUA, V0, P14
   Zhang J, 2012, AIDS RES HUM RETROV, V28, P1658, DOI 10.1089/aid.2012.0019
   Zhang KL, 2011, PUBLIC HEALTH, V125, P266, DOI 10.1016/j.puhe.2011.01.008
   Zhang Y, 2006, PLOS MED, V3, P2065, DOI 10.1371/journal.pmed.0030443
   Zhao Y, 2011, JAIDS-J ACQ IMM DEF, V58, P47, DOI 10.1097/QAI.0b013e318229f2a2
   [钟敏 Zhong Min], 2013, 中华检验医学杂志 CHINESE JOURNAL OF LABORATORY MEDICINE, V36, P53
NR 37
TC 1
Z9 4
U1 0
U2 7
PU MARY ANN LIEBERT, INC
PI NEW ROCHELLE
PA 140 HUGUENOT STREET, 3RD FL, NEW ROCHELLE, NY 10801 USA
SN 0889-2229
EI 1931-8405
J9 AIDS RES HUM RETROV
JI Aids Res. Hum. Retrovir.
PD AUG 1
PY 2015
VL 31
IS 8
BP 822
EP 829
DI 10.1089/aid.2014.0348
PG 8
WC Immunology; Infectious Diseases; Virology
SC Immunology; Infectious Diseases; Virology
GA CP4OH
UT WOS:000359861200010
PM 25919896
DA 2024-01-16
ER

PT J
AU Montagna, C
   Mazzuti, L
   Falasca, F
   Maida, P
   Bucci, M
   D'Ettorre, G
   Mezzaroma, I
   Fantauzzi, A
   Alvaro, N
   Vullo, V
   Antonelli, G
   Turriziani, O
AF Montagna, Claudia
   Mazzuti, Laura
   Falasca, Francesca
   Maida, Paola
   Bucci, Mauro
   D'Ettorre, Gabriella
   Mezzaroma, Ivano
   Fantauzzi, Alessandra
   Alvaro, Nadia
   Vullo, Vincenzo
   Antonelli, Guido
   Turriziani, Ombretta
TI Trends in drug resistance-associated mutations in a real-life cohort of Italian patients infected with HIV-1
SO JOURNAL OF GLOBAL ANTIMICROBIAL RESISTANCE
LA English
DT Article
DE HIV-1; Drug resistance; Genotype resistance test
ID immunodeficiency-virus type-1; non-b subtypes; hiv-1-infected patients; antiretroviral therapy; clinical management; treated patients; raltegravir; evolution; guidelines; inhibitors
AB Recent studies support the idea that human immunodeficiency virus type 1 (HIV-1) drug resistance is declining in developed countries. To help assess the current situation in Italy, the dynamics of drug resistance mutations in pal and integrase genes in plasma samples from HIV-1-positive patients attending Sapienza University Hospital, Rome, from 2003 to 2014 were analysed. In total, 1730 genotype resistance tests (GRTs) were retrospectively analysed. The prevalence of major drug resistance mutations (DRMs) was evaluated over time in the global population and in patients with antiretroviral therapy (ART) failure. Population dynamics, changes in ART administration, and HIV-1 RNA levels were analysed in combination with DRM trends. The global population showed a strong reduction in major DRMs to all drug classes. Over the 2003-2014 decade, resistance to nucleoside reverse transcriptase inhibitors (NRTIs), non-nucleoside reverse transcriptase inhibitors (NNRTIs) and protease inhibitors (PIs) declined from 80.0% to 18.7%, from 42.8% to 20.1% and from 74.2% to 8.3%, respectively (P < 0.005 for all comparisons). However, only PI-associated mutations showed a significant decrease in patients experiencing ART failure. Interestingly, analysis of the integrase gene disclosed an increased resistance to integrase inhibitors, mainly regarding N155H, detected in 32.6% of raltegravir-treated patients in 2012-2014. In conclusion, in line with previous findings, this study shows that drug resistance is declining in Italy. However, the persistence of DRMs to NRTIs and NNRTIs suggests that despite adherence and treatment optimisation, some patients still experience therapy failure, emphasising the need for GRTs both in naive and ART-failed patients. (C) 2015 International Society for Chemotherapy of Infection and Cancer. Published by Elsevier Ltd. All rights reserved.
C1 [Montagna, Claudia; Mazzuti, Laura; Falasca, Francesca; Maida, Paola; Bucci, Mauro; Alvaro, Nadia; Antonelli, Guido; Turriziani, Ombretta] Univ Roma La Sapienza, Dept Mol Med, I-00185 Rome, Italy.
   [D'Ettorre, Gabriella; Vullo, Vincenzo] Univ Roma La Sapienza, Dept Publ Hlth & Infect Dis, I-00185 Rome, Italy.
   [Mezzaroma, Ivano; Fantauzzi, Alessandra] Univ Roma La Sapienza, Dept Clin Med, I-00185 Rome, Italy.
C3 Sapienza University Rome; Sapienza University Rome; Sapienza University Rome
RP Turriziani, O (通讯作者)，Univ Roma La Sapienza, Dept Mol Med, Viale Porta Tiburtina 28, I-00185 Rome, Italy.
EM ombretta.turriziani@uniroma1.it
CR [Anonymous], 2013, CONGUID UANT DRU, V0, P0
   Antinori A, 2012, NEW MICROBIOL, V35, P113
   Audelin AM, 2009, ANTIVIR THER, V14, P995, DOI 10.3851/IMP1412
   Bontell I, 2013, PLOS ONE, V8, P0, DOI 10.1371/journal.pone.0059337
   Canducci F, 2009, AIDS, V23, P455, DOI 10.1097/QAD.0b013e328323da60
   Charpentier C, 2013, J ANTIMICROB CHEMOTH, V68, P2197, DOI 10.1093/jac/dkt184
   Clumeck N, 2008, HIV MED, V9, P65, DOI 10.1111/j.1468-1293.2007.00533.x
   Descamps D, 2005, JAIDS-J ACQ IMM DEF, V38, P545, DOI 10.1097/01.qai.0000155201.51232.2e
   Devereux HL, 1999, AIDS, V13, PF123, DOI 10.1097/00002030-199912240-00001
   European AIDS Clinical Society, 2015, EACS GUID, V0, P0
   Fransen S, 2012, J VIROL, V86, P7249, DOI 10.1128/JVI.06618-11
   Holguín A, 2008, CURR HIV RES, V6, P327, DOI 10.2174/157016208785132455
   Johnston KM, 2010, AIDS, V24, P1929, DOI 10.1097/QAD.0b013e32833af85d
   Joly V, 2004, ANTIMICROB AGENTS CH, V48, P172, DOI 10.1128/AAC.48.1.172-175.2004
   Kantor R, 2006, CURR OPIN INFECT DIS, V19, P594, DOI 10.1097/QCO.0b013e3280109122
   Lima VD, 2008, J INFECT DIS, V198, P51, DOI 10.1086/588675
   Malet I, 2009, J ANTIMICROB CHEMOTH, V63, P795, DOI 10.1093/jac/dkp014
   Nguyen HL, 2013, HIV MED, V14, P85, DOI 10.1111/j.1468-1293.2012.01039.x
   Paar C, 2008, J CLIN MICROBIOL, V46, P4087, DOI 10.1128/JCM.01246-08
   Parisi SG, 2013, J GLOB ANTIMICROB RE, V1, P201, DOI 10.1016/j.jgar.2013.05.008
   Pennings PS, 2013, INFECT DIS REP, V5, P21, DOI 10.4081/idr.2013.s1.e5
   Reigadas S, 2010, PLOS ONE, V5, P0, DOI 10.1371/journal.pone.0010311
   Siliciano JD, 2013, CURR OPIN VIROL, V3, P487, DOI 10.1016/j.coviro.2013.08.007
   Sista P, 2009, J CLIN VIROL, V44, P190, DOI 10.1016/j.jcv.2008.12.005
   Soares EAJM, 2003, JAIDS-J ACQ IMM DEF, V34, P520, DOI 10.1097/00126334-200312150-00012
   Tang MW, 2012, DRUGS, V72, PE1, DOI 10.2165/11633630-000000000-00000
   Turriziani O, 2010, AIDS RES HUM RETROV, V26, P625, DOI 10.1089/aid.2009.0183
   Vercauteren J, 2013, J ANTIMICROB CHEMOTH, V68, P911, DOI 10.1093/jac/dks470
   Wainberg MA, 2011, NEW ENGL J MED, V365, P637, DOI 10.1056/NEJMra1004180
NR 30
TC 7
Z9 7
U1 0
U2 0
PU ELSEVIER SCI LTD
PI OXFORD
PA THE BOULEVARD, LANGFORD LANE, KIDLINGTON, OXFORD OX5 1GB, OXON, ENGLAND
SN 2213-7165
EI 2213-7173
J9 J GLOB ANTIMICROB RE
JI J. Glob. Antimicrob. Resist.
PD DEC 15
PY 2015
VL 3
IS 4
BP 267
EP 272
DI 10.1016/j.jgar.2015.07.006
PG 6
WC Infectious Diseases; Pharmacology & Pharmacy
SC Infectious Diseases; Pharmacology & Pharmacy
GA CZ2PW
UT WOS:000366948100007
PM 27842871
DA 2024-01-16
ER

PT J
AU Treviño, A
   Cabezas, T
   Lozano, AB
   García-Delgado, R
   Force, L
   Fernández-Montero, JM
   de Mendoza, C
   Caballero, E
   Soriano, V
AF Trevino, Ana
   Cabezas, Teresa
   Belen Lozano, Ana
   Garcia-Delgado, Rosa
   Force, Luis
   Maria Fernandez-Montero, Jose
   de Mendoza, Carmen
   Caballero, Estrella
   Soriano, Vincent
TI Dolutegravir for the treatment of HIV-2 infection
SO JOURNAL OF CLINICAL VIROLOGY
LA English
DT Article
DE HIV-2; Dolutegravir; Raltegravir; Antiretroviral therapy; Drug resistance
ID drug-resistance mutations; therapy; collaboration; senegal; spain
AB Background: Therapeutic options are limited for HIV-2 infected persons, largely in part due to the lack of susceptibility to HIV-1 non-nucleoside reverse transcriptase inhibitors and poor susceptibility to some HIV-1 protease inhibitors. This is particularly worrisome for HIV-2 patients with prior antiretroviral failure. Objectives: Report the virological response to dolutegravir in HIV-2-infected individuals. Study design: Retrospective observational assessment of all HIV-2 individuals treated with dolutegravir in Spain. Results: From 297 HIV-2-infected individuals recorded at the Spanish national registry, 26% received antiretroviral therapy. Six out of 8 failing on raltegravir selected for integrase resistance mutations N155H (4), Y143G (1) and Q148R (1). Two patients bearing N155H subsequently received dolutegravir. Both experienced initially more than 1.5 log drop in plasma HIV-2 RNA and significant CD4 gains. Whereas one kept on undetectable viremia 6 months later, the other experienced viral rebound. Conclusion: Dolutegravir may be a good therapeutic option for patients with HIV-2 infection, including those that previously failed other integrase inhibitors. (C) 2015 Elsevier B.V. All rights reserved.
C1 [Trevino, Ana; de Mendoza, Carmen] Puerta Hierro Res Inst, Virol Lab, Madrid, Spain.
   [Trevino, Ana; de Mendoza, Carmen] Univ Hosp Majadahonda, Madrid, Spain.
   [Cabezas, Teresa; Belen Lozano, Ana; Maria Fernandez-Montero, Jose] Hosp Poniente, Almeria, Spain.
   [Garcia-Delgado, Rosa] Fdn Jimenez Diaz, E-28040 Madrid, Spain.
   [Force, Luis] Hosp Mataro, Barcelona, Spain.
   [Caballero, Estrella] Hosp Valle De Hebron, Barcelona, Spain.
   [Soriano, Vincent] La Paz Univ Hosp, Infect Dis Unit, Madrid 28046, Spain.
   [Soriano, Vincent] IdiPAZ, Madrid 28046, Spain.
C3 Hospital Puerta de Hierro-Majadahonda; Hospital Universitari Vall d'Hebron; Hospital Universitario La Paz
RP Soriano, V (通讯作者)，La Paz Univ Hosp, Infect Dis Unit, Paseo Castellana 261, Madrid 28046, Spain.
EM cmendoza.cdm@gmail.com; vsoriano@dragonet.es
FU Instituto de Salud Carlos III [ICI14-00372, PI10/00520, CES12/003, PI13/01574]; Fundacion Investigacion y Educacion en Sida (IES)
CR Andreatta K, 2013, JAIDS-J ACQ IMM DEF, V62, P367, DOI 10.1097/QAI.0b013e31827b55f1
   Benard A, 2011, CLIN INFECT DIS, V52, P1257, DOI 10.1093/cid/cir123
   Cavaco-Silva J, 2014, PLOS ONE, V9, P0, DOI 10.1371/journal.pone.0092747
   Charpentier C, 2013, CLIN INFECT DIS, V56, P1654, DOI 10.1093/cid/cit104
   CLAVEL F, 1986, SCIENCE, V233, P343, DOI 10.1126/science.2425430
   Damond F, 2011, J CLIN MICROBIOL, V49, P3491, DOI 10.1128/JCM.02389-10
   de Mendoza C, 2014, AIDS REV, V16, P152
   Faria NR, 2012, J GEN VIROL, V93, P889, DOI 10.1099/vir.0.038638-0
   Gottlieb GS, 2002, J INFECT DIS, V185, P905, DOI 10.1086/339295
[truncated: 1,852,651 more chars]
