# Supplementary material for: Development and emerging trends of drug resistance mutations in HIV: a bibliometric analysis based on CiteSpace
Source: Front Microbiol. 2024 May 15;15:1374582. doi: 10.3389/fmicb.2024.1374582 (PMC11133539; doi:10.3389/fmicb.2024.1374582)
Supplement: Supplementary file 1 [file Data_Sheet_1.ZIP › data/download2016u281.txt]

PT J
AU Hawkins, C
   Ulenga, N
   Liu, EJ
   Aboud, S
   Mugusi, F
   Chalamilla, G
   Sando, D
   Aris, E
   Carpenter, D
   Fawzi, W
AF Hawkins, Claudia
   Ulenga, Nzovu
   Liu, Enju
   Aboud, Said
   Mugusi, Ferdinand
   Chalamilla, Guerino
   Sando, David
   Aris, Eric
   Carpenter, Deborah
   Fawzi, Wafaie
TI HIV virological failure and drug resistance in a cohort of Tanzanian HIV-infected adults
SO JOURNAL OF ANTIMICROBIAL CHEMOTHERAPY
LA English
DT Article
ID sub-saharan africa; 1st-line antiretroviral therapy; dar-es-salaam; transcriptase inhibitor resistance; resource-limited settings; public-health approach; treatment outcm; rural tanzania; naive patients; south-africa
AB Objectives: There are few data on ART failure rates and drug resistance from Tanzania, where there is a wide diversity of non-B HIV subtypes. We assessed rates and predictors of virological failure in HIV-infected Tanzanians and describe drug resistance patterns in a subgroup of these patients. Methods: ART-naive, HIV-1-infected adults enrolled in a randomized controlled trial between November 2006 and 2008 and on >= 24 weeks of first-line NNRTI-containing ART were included. Population-based genotyping of HIV-1 protease and reverse transcriptase was performed on stored plasma from patients with virological failure (viral load >1000 copies/mL at >= 24 weeks of ART) and at baseline, where available. Results: A total of 2403 patients [median (IQR) age 37 (32-43) years; 70% female] were studied. The median (IQR) baseline CD4+ T cell count was 128 (62-190) cells/mu L. Predominant HIV subtypes were A, C and D (92.2%). The overall rate of virological failure was 14.9% (95% CI 13.2%-16.1%). In adjusted analyses, significant predictors of virological failure were lower CD4+ Tcell count (P = 0.01) and non-adherence to ART (P < 0.01). Drug resistance mutations were present in 87/115 samples (75.7%); the most common were M184V/I (52.2%) and K103N (35%). Thymidine analogue mutations were uncommon (5.2%). The prevalence of mutations in 45 samples pre-ART was 22%. Conclusions: High levels of early ART failure and drug resistance were observed among Tanzanian HIV-1-infected adults enrolled in a well-monitored study. Initiating treatment early and ensuring optimal adherence are vital for the success and durability of first-line ART in these settings.
C1 [Hawkins, Claudia] Northwestern Univ, Dept Med, Feinberg Sch Med, Chicago, IL 60611 USA.
   [Ulenga, Nzovu; Chalamilla, Guerino; Sando, David; Aris, Eric] Management & Dev Hlth, Dar Es Salaam, Tanzania.
   [Ulenga, Nzovu] Harvard Sch Publ Hlth, Dept Immunol & Infect Dis, Boston, MA USA.
   [Liu, Enju] Harvard Sch Publ Hlth, Dept Nutr, Boston, MA USA.
   [Liu, Enju] Harvard Sch Publ Hlth, Dept Epidemiol, Boston, MA USA.
   [Liu, Enju] Harvard Sch Publ Hlth, Dept Biostat, Boston, MA USA.
   [Liu, Enju; Fawzi, Wafaie] Harvard Sch Publ Hlth, Dept Global Hlth & Populat, Boston, MA USA.
   [Aboud, Said; Mugusi, Ferdinand] Muhimbili Univ Hlth & Allied Sci, Dar Es Salaam, Tanzania.
   [Carpenter, Deborah] Ctr Dis Control & Prevent, Dar Es Salaam, Tanzania.
C3 Northwestern University; Feinberg School of Medicine; Harvard University; Harvard T.H. Chan School of Public Health; Harvard University; Harvard T.H. Chan School of Public Health; Harvard University; Harvard T.H. Chan School of Public Health; Harvard University; Harvard T.H. Chan School of Public Health; Harvard University; Harvard T.H. Chan School of Public Health; Muhimbili University of Health & Allied Sciences
RP Hawkins, C (通讯作者)，Northwestern Univ, Dept Med, Feinberg Sch Med, Chicago, IL 60611 USA.
EM c-hawkins@md.northwestern.edu
FU National Institute of Child Health and Human Development [R01 HD32257]; President's Emergency Plan for AIDS Relief (PEPFAR) through the Centers for Disease Control and Prevention (CDC) [5U2GPS001966-03]
CR Aghokeng AF, 2014, CLIN INFECT DIS, V58, P99, DOI 10.1093/cid/cit627
   Aghokeng AF, 2013, J INT AIDS SOC, V16, P0, DOI 10.7448/IAS.16.1.18004
   Aghokeng AF, 2011, AIDS, V25, P2183, DOI 10.1097/QAD.0b013e32834bbbe9
   Amoroso A, 2012, JAIDS-J ACQ IMM DEF, V60, P314, DOI 10.1097/QAI.0b013e31824e5256
   Arnedo M, 2012, PLOS ONE, V7, P0, DOI 10.1371/journal.pone.0047391
   Barth RE, 2008, AIDS, V22, P2210, DOI 10.1097/QAD.0b013e328313bf87
   Barth RE, 2010, LANCET INFECT DIS, V10, P155, DOI 10.1016/S1473-3099(09)70328-7
   Costiniuk CT, 2014, AIDS RES HUM RETROV, V30, P531, DOI 10.1089/aid.2014.0011
   De Beaudrap P, 2013, JAIDS-J ACQ IMM DEF, V62, P381, DOI 10.1097/QAI.0b013e31827a2a7a
   Fofana DB, 2014, J ANTIMICROB CHEMOTH, V69, P2531, DOI 10.1093/jac/dku153
   Gallant JE, 2004, JAMA-J AM MED ASSOC, V292, P191, DOI 10.1001/jama.292.2.191
   Gupta RK, 2012, LANCET, V380, P1250, DOI 10.1016/S0140-6736(12)61038-1
   Hamers RL, 2013, CURR OPIN HIV AIDS, V8, P19, DOI 10.1097/COH.0b013e32835b7f94
   Hamers RL, 2012, CLIN INFECT DIS, V54, P1660, DOI 10.1093/cid/cis254
   Hamers RL, 2012, LANCET INFECT DIS, V12, P307, DOI 10.1016/S1473-3099(11)70255-9
   Hassan AS, 2014, AIDS RES THER, V11, P0, DOI 10.1186/1742-6405-11-9
   Hosseinipour MC, 2009, AIDS, V23, P1127, DOI 10.1097/QAD.0b013e32832ac34e
   Isanaka S, 2012, JAMA-J AM MED ASSOC, V308, P1535, DOI 10.1001/jama.2012.13083
   Johannessen A, 2009, BMC INFECT DIS, V9, P0, DOI 10.1186/1471-2334-9-108
   Kaleebu P, 2006, AIDS, V20, P1391, DOI 10.1097/01.aids.0000233572.59522.45
   Kasang C, 2011, PLOS ONE, V6, P0, DOI 10.1371/journal.pone.0023091
   Kipp W, 2010, AIDS CARE, V22, P271, DOI 10.1080/09540120903193625
   Kiwelu IE, 2012, PLOS ONE, V7, P0, DOI 10.1371/journal.pone.0047605
   Li JZ, 2012, AIDS, V26, P185, DOI 10.1097/QAD.0b013e32834e9d7d
   Li JZ, 2011, JAMA-J AM MED ASSOC, V305, P1327, DOI 10.1001/jama.2011.375
   Lyagoba F, 2010, JAIDS-J ACQ IMM DEF, V55, P277, DOI 10.1097/QAI.0b013e3181ea0df8
   Marconi VC, 2008, CLIN INFECT DIS, V46, P1589, DOI 10.1086/587109
   Marconi VC, 2013, AIDS PATIENT CARE ST, V27, P657, DOI 10.1089/apc.2013.0263
   Masimba P, 2013, AIDS RES HUM RETROV, V29, P1229, DOI 10.1089/AID.2011.0367
   Mosha F, 2014, J INFECT DEV COUNTR, V8, P845, DOI 10.3855/jidc.3879
   Ngarina M, 2015, BMC INFECT DIS, V15, P0, DOI 10.1186/s12879-015-0914-z
   Nii-Trebi NI, 2013, PLOS ONE, V8, P0, DOI 10.1371/journal.pone.0071972
   Njai HF, 2013, PLOS ONE, V8, P0, DOI 10.1371/journal.pone.0081848
   Ramadhani HO, 2007, CLIN INFECT DIS, V45, P1492, DOI 10.1086/522991
   Reynolds SJ, 2012, BMC INFECT DIS, V12, P0, DOI 10.1186/1471-2334-12-381
   Rusine J, 2013, PLOS ONE, V8, P0, DOI 10.1371/journal.pone.0064345
   Sigaloff KCE, 2011, JAIDS-J ACQ IMM DEF, V58, P23, DOI 10.1097/QAI.0b013e318227fc34
   Somi GR, 2008, ANTIVIR THER, V13, P77
   Stadeli KM, 2013, ANTIVIR THER, V18, P115, DOI 10.3851/IMP2437
   Tanzania National AIDS Control Programme, 2008, NAT GUID MAN HIV AID, V0, P0
   Thiam M, 2013, J CLIN MICROBIOL, V51, P578, DOI 10.1128/JCM.02452-12
   Vairo F, 2013, BMC INFECT DIS, V13, P0, DOI 10.1186/1471-2334-13-439
   Velen K, 2013, PLOS ONE, V8, P0, DOI 10.1371/journal.pone.0064459
   Wallis CL, 2010, JAIDS-J ACQ IMM DEF, V53, P480, DOI 10.1097/QAI.0b013e3181bc478b
   WHO, 2010, ANTIRETROVIRAL THERAPY FOR HIV INFECTION IN ADULTS AND ADOLESCENTS: RECOMMENDATIONS FOR A PUBLIC HEALTH APPROACH, V0, P0
   Wittkop L, 2011, LANCET INFECT DIS, V11, P363, DOI 10.1016/S1473-3099(11)70032-9
NR 48
TC 23
Z9 23
U1 0
U2 3
PU OXFORD UNIV PRESS
PI OXFORD
PA GREAT CLARENDON ST, OXFORD OX2 6DP, ENGLAND
SN 0305-7453
EI 1460-2091
J9 J ANTIMICROB CHEMOTH
JI J. Antimicrob. Chemother.
PD JUL 15
PY 2016
VL 71
IS 7
BP 1966
EP 1974
DI 10.1093/jac/dkw051
PG 9
WC Infectious Diseases; Microbiology; Pharmacology & Pharmacy
SC Infectious Diseases; Microbiology; Pharmacology & Pharmacy
GA DV9FP
UT WOS:000383246000028
PM 27076106
DA 2024-01-16
ER

PT J
AU Theys, K
   Van Laethem, K
   Gomes, P
   Baele, G
   Pineda-Peña, AC
   Vandamme, AM
   Camacho, RJ
   Abecasis, AB
AF Theys, Kristof
   Van Laethem, Kristel
   Gomes, Perpetua
   Baele, Guy
   Pineda-Pena, Andrea-Clemencia
   Vandamme, Anne-Mieke
   Camacho, Ricardo J.
   Abecasis, Ana B.
TI Sub-Epidemics Explain Localized High Prevalence of Reduced Susceptibility to Rilpivirine in Treatment-Naive HIV-1-Infected Patients: Subtype and Geographic Compartmentalization of Baseline Resistance Mutations
SO AIDS RESEARCH AND HUMAN RETROVIRUSES
LA English
DT Article
ID reverse-transcriptase; hiv-1; phase-3; thrive; echo; emtricitabine; performance; tenofovir; efavirenz; therapy
AB Objective: The latest nonnucleoside reverse transcriptase inhibitor (NNRTI) rilpivirine (RPV) is indicated for human immunodeficiency virus type-1 (HIV-1) patients initiating antiretroviral treatment, but the extent of genotypic RPV resistance in treatment-naive patients outside clinical trials is poorly defined. Study Design: This retrospective observational study of clinical data from Belgium and Portugal evaluates genotypic information from HIV-1 drug-naive patients obtained for the purpose of drug resistance testing. Rilpivirine resistance-associated mutations (RPV-RAMs) were defined based on clinical trials, phenotypic studies, and expert-based resistance algorithms. Viral susceptibility to RPV alone and to the single-tablet regimen was estimated using expert-based resistance algorithms. Results: In 4,631 HIV-1 treatment-naive patients infected with diverse HIV-1 subtypes, major RPV-RAMs were detected in 4.6%, while complete viral susceptibility to RPV was estimated in 95% of patients. Subtype C- and F1-infected patients displayed the highest levels of reduced viral susceptibility at baseline, respectively 13.2% and 9.3%, mainly due to subtype- and geographic-dependent occurrence of RPV-RAMs E138A and A98G as natural polymorphisms. Strikingly, a founder effect in Portugal resulted in a 138A prevalence of 13.2% in local subtype C-infected treatment-naive patients. The presence of transmitted drug resistance did not impact our estimates. Conclusion: RPV is the first HIV-1 inhibitor for which, in the absence of transmitted drug resistance, intermediate or high-level genotypic resistance can be detected in treatment-naive patients. The extent of RPV susceptibility in treatment-naive patients differs depending on the HIV-1 subtype and dynamics of local compartmentalized epidemics. The highest prevalence of reduced susceptibility was found to be 15.7% in Portuguese subtype C-infected treatment-naive patients. In this context, even in the absence of transmitted HIV-1 drug resistance (TDR), drug resistance testing at baseline should be considered extremely important before starting treatment with this NNRTI.
C1 [Theys, Kristof; Van Laethem, Kristel; Baele, Guy; Vandamme, Anne-Mieke; Camacho, Ricardo J.] KU Leuven Univ Leuven, Rega Inst Med Res, Dept Microbiol & Immunol, Clin & Epidemiol Virol, Minderbroedersstr 10, B-3000 Louvain, Belgium.
   [Van Laethem, Kristel] Univ Hosp Leuven, AIDS Reference Lab, Leuven, Belgium.
   [Gomes, Perpetua] HEM Ctr Hosp Lisboa Ocidental, SPC, LMCBM, Lisbon, Portugal.
   [Gomes, Perpetua] Inst Super Ciencias Saude Sul, Ctr Invest Interdisciplinar Egas Moniz CiiEM, Caparica, Portugal.
   [Pineda-Pena, Andrea-Clemencia; Vandamme, Anne-Mieke; Abecasis, Ana B.] Univ Nova Lisboa, Inst Hyg & Trop Med, Global Hlth & Trop Med, P-1200 Lisbon, Portugal.
   [Pineda-Pena, Andrea-Clemencia] Univ Rosario, Dept Basic Sci, Fdn Inst Inmunol Colombia FIDIC, Mol Biol & Immunol Dept, Bogota, Colombia.
C3 KU Leuven; KU Leuven; University Hospital Leuven; Instituto Superior de Ciencias da Saude Egas Moniz; Universidade Nova de Lisboa; Institute of Hygiene & Tropical Medicine - UNL; Universidad del Rosario
RP Theys, K (通讯作者)，KU Leuven Univ Leuven, Rega Inst Med Res, Dept Microbiol & Immunol, Clin & Epidemiol Virol, Minderbroedersstr 10, B-3000 Louvain, Belgium.
EM kristof.theys@rega.kuleuven.be
FU Fonds voor Wetenschappelijk Onderzoek Vlaanderen [G.0692.14N]; AIDS Reference Laboratory of Leuven from the Belgian Ministry of Social Affairs through Health Insurance System; Research Foundation - Flanders (FWO); European Research Council under the European Community's Seventh Framework Programme (FP7) [278433-PREDEMICS]; European Research Council under the European Community's Seventh Framework Programme (FP7) under ERC Grant [260864]; BEST HOPE: Bio-Molecular and Epidemiological Surveillance of HIV Transmitted Drug Resistance, Hepatitis Co-Infections, and Ongoing Transmission Patterns in Europe (HIVERA: Harmonizing Integrating Vitalizing European Research on HIV/Aids) [249697]; L'Oreal Portugal Medals of Honor for Women in Science (L'Oreal Portugal); L'Oreal Portugal Medals of Honor for Women in Science (Comissao Nacional da Unesco); L'Oreal Portugal Medals of Honor for Women in Science (Fundacao para a Ciencia e Tecnologia)
CR Azijn H, 2010, ANTIMICROB AGENTS CH, V54, P718, DOI 10.1128/AAC.00986-09
   Bennett DE, 2008, ANTIVIR THER, V13, P25
   Cohen CJ, 2011, LANCET, V378, P229, DOI 10.1016/S0140-6736(11)60983-5
   Gatanaga H, 2013, CLIN INFECT DIS, V57, P1051, DOI 10.1093/cid/cit430
   Guindon S, 2010, SYST BIOL, V59, P307, DOI 10.1093/sysbio/syq010
   Lambert-Niclot S, 2013, J ANTIMICROB CHEMOTH, V68, P1237, DOI 10.1093/jac/dkt003
   Libin P, 2013, BIOINFORMATICS, V29, P1477, DOI 10.1093/bioinformatics/btt162
   Liu TF, 2006, CLIN INFECT DIS, V42, P1608, DOI 10.1086/503914
   Meynard JL, 2002, AIDS, V16, P727, DOI 10.1097/00002030-200203290-00008
   Molina JM, 2011, LANCET, V378, P238, DOI 10.1016/S0140-6736(11)60936-7
   Pineda-Peña AC, 2013, INFECT GENET EVOL, V19, P337, DOI 10.1016/j.meegid.2013.04.032
   R Development Core Team, 2011, R LANG ENV STAT COMP, V0, P0
   Rhee SY, 2006, AIDS, V20, P643, DOI 10.1097/01.aids.0000216363.36786.2b
   Rimsky L, 2012, JAIDS-J ACQ IMM DEF, V59, P39, DOI 10.1097/QAI.0b013e31823df4da
   Sluis-Cremer N, 2014, ANTIVIR RES, V107, P31, DOI 10.1016/j.antiviral.2014.04.001
   Struck D, 2014, NUCLEIC ACIDS RES, V42, P0, DOI 10.1093/nar/gku739
   Sungkanuparph S, 2013, JAIDS-J ACQ IMM DEF, V62, PE98, DOI 10.1097/QAI.0b013e31827a34b2
   Theys K, 2009, INFECT GENET EVOL, V9, P683, DOI 10.1016/j.meegid.2008.10.013
   Vercauteren J, 2013, PLOS ONE, V8, P0, DOI 10.1371/journal.pone.0061436
   Vingerhoets J, 2013, ANTIVIR THER, V18, P253, DOI 10.3851/IMP2358
   Winand R, 2015, AIDS, V29, P2045, DOI 10.1097/QAD.0000000000000811
   Wittkop L, 2011, LANCET INFECT DIS, V11, P363, DOI 10.1016/S1473-3099(11)70032-9
NR 22
TC 18
Z9 20
U1 0
U2 0
PU MARY ANN LIEBERT, INC
PI NEW ROCHELLE
PA 140 HUGUENOT STREET, 3RD FL, NEW ROCHELLE, NY 10801 USA
SN 0889-2229
EI 1931-8405
J9 AIDS RES HUM RETROV
JI Aids Res. Hum. Retrovir.
PD MAY 15
PY 2016
VL 32
IS 5
BP 427
EP 433
DI 10.1089/aid.2015.0095
PG 7
WC Immunology; Infectious Diseases; Virology
SC Immunology; Infectious Diseases; Virology
GA DK3PG
UT WOS:000374828900004
PM 26651266
DA 2024-01-16
ER

PT J
AU Tóth, F
   Kádas, J
   Mótyán, JA
   Tozsér, J
AF Toth, Ferenc
   Kadas, Janos
   Motyan, Janos Andras
   Tozser, Jozsef
TI Effect of internal cleavage site mutations in human immunodeficiency virus type 1 capsid protein on its structure and function
SO FEBS OPEN BIO
LA English
DT Article
DE capsid protein; circular dichroism spectroscopy; cyclophilin A; HIV-1; human immunodeficiency virus type 1; protease; mutagenesis
ID circular-dichroism spectra; drug-resistant mutants; cyclophilin-a; secondary structure; hiv-1 protease; in-vitro; reverse transcription; mediated endocytosis; nucleocapsid protein; viral replication
AB The capsid protein of the human immunodeficiency virus type 1 has been found to be a substrate of the retroviral protease invitro, and its processing was predicted to be strongly dependent on a pH-induced conformational change. Several protease cleavage sites have been identified within the capsid protein, but the importance of its cleavage by the viral protease at the early phase of infection is controversial. To confirm the relevance of this process, we aimed to design, produce, and characterize mutant capsid proteins, in which the protein susceptibility toward HIV-1 protease is altered without affecting other steps of the viral life cycle. Our results indicate that while the introduced mutations changed the cleavage rate at the mutated sites of the capsid protein by HIV-1 protease, some of them caused only negligible or moderate structural changes (A78V, L189F, and L189I). However, the effects of other mutations (W23A, A77P, and L189P) were dramatic, as assessed by secondary structure determination or cyclophilin A-binding assay. Based on our observations, the L189F mutant capsid remains structurally and functionally unchanged and may therefore be the best candidate for use in studies aimed at better understanding the role of the protease in the early postentry events of viral infection or retrovirus-mediated gene transduction.
C1 [Toth, Ferenc; Kadas, Janos; Motyan, Janos Andras; Tozser, Jozsef] Univ Debrecen, Fac Med, Dept Biochem & Mol Biol, POB 6, H-4012 Debrecen, Hungary.
C3 University of Debrecen
RP Tozsér, J (通讯作者)，Univ Debrecen, Fac Med, Dept Biochem & Mol Biol, POB 6, H-4012 Debrecen, Hungary.
EM tozser@med.unideb.hu
FU European Social Fund [TAMOP 4.2.2.A-11/1/KONV-2012-0023, TAMOP 4.2.2.D-15/1/KONV-2015-0016]; Hungarian Scientific Research Fund [OTKA K-101591]
CR Arhel N, 2010, RETROVIROLOGY, V7, P0, DOI 10.1186/1742-4690-7-96
   BABOONIAN C, 1991, BIOCHEM BIOPH RES CO, V179, P17, DOI 10.1016/0006-291X(91)91327-9
   Braaten D, 2001, EMBO J, V20, P1300, DOI 10.1093/emboj/20.6.1300
   Braaten D, 1996, J VIROL, V70, P3551, DOI 10.1128/JVI.70.6.3551-3560.1996
   Brass AL, 2008, SCIENCE, V319, P921, DOI 10.1126/science.1152725
   Campbell EM, 2015, NAT REV MICROBIOL, V13, P471, DOI 10.1038/nrmicro3503
   Combet C, 2000, TRENDS BIOCHEM SCI, V25, P147, DOI 10.1016/S0968-0004(99)01540-6
   COMPTON LA, 1986, ANAL BIOCHEM, V155, P155, DOI 10.1016/0003-2697(86)90241-1
   Daecke J, 2005, J VIROL, V79, P1581, DOI 10.1128/JVI.79.3.1581-1594.2005
   Du SC, 2011, J MOL BIOL, V406, P371, DOI 10.1016/j.jmb.2010.11.027
   DUNN BM, 1994, METHOD ENZYMOL, V241, P254
   EHRLICH LS, 1994, VIROLOGY, V204, P515, DOI 10.1006/viro.1994.1565
   Ehrlich LS, 2001, BIOPHYS J, V81, P586, DOI 10.1016/S0006-3495(01)75725-6
   Fackler OT, 2000, CURR BIOL, V10, P1005, DOI 10.1016/S0960-9822(00)00654-0
   Fassati A, 2012, VIRUS RES, V170, P15, DOI 10.1016/j.virusres.2012.09.012
   Forshey BM, 2002, J VIROL, V76, P5667, DOI 10.1128/JVI.76.11.5667-5677.2002
   FRANKE EK, 1994, NATURE, V372, P359, DOI 10.1038/372359a0
   Freed EO, 1998, VIROLOGY, V251, P1, DOI 10.1006/viro.1998.9398
   Gamble TR, 1997, SCIENCE, V278, P849, DOI 10.1126/science.278.5339.849
   GEISOW MJ, 1984, EXP CELL RES, V150, P36, DOI 10.1016/0014-4827(84)90699-2
   Gitti RK, 1996, SCIENCE, V273, P231, DOI 10.1126/science.273.5272.231
   HAUSDORF G, 1994, J VIROL METHODS, V50, P1, DOI 10.1016/0166-0934(94)90158-9
   JACOBSEN H, 1992, J VIROL, V66, P5087, DOI 10.1128/JVI.66.8.5087-5091.1992
   Jäger S, 2012, NATURE, V481, P365, DOI 10.1038/nature10719
   Joshi A, 2006, J VIROL, V80, P7939, DOI 10.1128/JVI.00355-06
   Kaplan AH, 1996, J VIROL, V70, P5840, DOI 10.1128/JVI.70.9.5840-5844.1996
   Konig R, 2008, CELL, V135, P49, DOI 10.1016/j.cell.2008.07.032
   Lee K, 2010, CELL HOST MICROBE, V7, P221, DOI 10.1016/j.chom.2010.02.007
   Lee S, 2008, INDIAN J BIOCHEM BIO, V45, P374
   Li Y, 2009, J VIROL, V83, P10951, DOI 10.1128/JVI.00682-09
   Lin TY, 2006, RETROVIROLOGY, V3, P0, DOI 10.1186/1742-4690-3-70
   Louis J M, 2000, ADV PHARMACOL, V49, P111
   Louis JM, 1999, J BIOL CHEM, V274, P23437, DOI 10.1074/jbc.274.33.23437
   LUBAN J, 1993, CELL, V73, P1067, DOI 10.1016/0092-8674(93)90637-6
   Mahalingam B, 1999, EUR J BIOCHEM, V263, P238, DOI 10.1046/j.1432-1327.1999.00514.x
   Mahalingam B, 2001, PROTEINS, V43, P455, DOI 10.1002/prot.1057
   MANAVALAN P, 1987, ANAL BIOCHEM, V167, P76, DOI 10.1016/0003-2697(87)90135-7
   Maurin T, 2007, J MOL BIOL, V367, P702, DOI 10.1016/j.jmb.2007.01.031
   MISSELWITZ R, 1995, BBA-PROTEIN STRUCT M, V1250, P9, DOI 10.1016/0167-4838(95)00041-R
   NAGY K, 1994, J VIROL, V68, P757, DOI 10.1128/JVI.68.2.757-765.1994
   OROSZLAN S, 1990, CURR TOP MICROBIOL, V157, P153
   Price AJ, 2012, PLOS PATHOG, V8, P0, DOI 10.1371/journal.ppat.1002896
   Qi ML, 2008, J VIROL, V82, P12001, DOI 10.1128/JVI.01518-08
   Rihn SJ, 2013, PLOS PATHOG, V9, P0, DOI 10.1371/journal.ppat.1003461
   ROBERTS MM, 1991, PROTEIN ENG, V4, P695, DOI 10.1093/protein/4.6.695
   Rumlová M, 2003, VIROLOGY, V310, P310, DOI 10.1016/S0042-6822(03)00128-4
   Sokolskaja E, 2004, J VIROL, V78, P12800, DOI 10.1128/JVI.78.23.12800-12808.2004
   Sreerama N, 2000, ANAL BIOCHEM, V287, P252, DOI 10.1006/abio.2000.4880
   Stefanidou M, 2012, ANTIMICROB AGENTS CH, V56, P4381, DOI 10.1128/AAC.00399-12
   Tang SX, 2007, VIROLOGY, V359, P105, DOI 10.1016/j.virol.2006.09.027
   Tang SX, 2003, J VIROL, V77, P12592, DOI 10.1128/JVI.77.23.12592-12602.2003
   Tang SX, 2001, J VIROL, V75, P9357, DOI 10.1128/JVI.75.19.9357-9366.2001
   THALI M, 1994, NATURE, V372, P363, DOI 10.1038/372363a0
   Tözsér J, 2004, BIOCHEMISTRY-US, V43, P4304, DOI 10.1021/bi035625z
   Tözsér J, 2003, CURR PHARM DESIGN, V9, P1803, DOI 10.2174/1381612033454478
   Tözsér J, 2003, VIROLOGY, V310, P16, DOI 10.1016/S0042-6822(03)00074-6
   VENAUD S, 1992, RES VIROLOGY, V143, P311, DOI 10.1016/S0923-2516(06)80119-6
   Wagner RN, 2015, RETROVIROLOGY, V12, P0, DOI 10.1186/s12977-015-0200-6
   Welker R, 2000, J VIROL, V74, P1168, DOI 10.1128/JVI.74.3.1168-1177.2000
   Whitmore L, 2004, NUCLEIC ACIDS RES, V32, PW668, DOI 10.1093/nar/gkh371
   Whitmore L, 2008, BIOPOLYMERS, V89, P392, DOI 10.1002/bip.20853
   Worth CL, 2011, NUCLEIC ACIDS RES, V39, PW215, DOI 10.1093/nar/gkr363
   Yang RF, 2012, RETROVIROLOGY, V9, P0, DOI 10.1186/1742-4690-9-30
   Yoo SH, 1997, J MOL BIOL, V269, P780, DOI 10.1006/jmbi.1997.1051
NR 64
TC 2
Z9 2
U1 0
U2 4
PU WILEY
PI HOBOKEN
PA 111 RIVER ST, HOBOKEN 07030-5774, NJ USA
SN 2211-5463
EI 
J9 FEBS OPEN BIO
JI FEBS Open Bio
PD AUG 15
PY 2016
VL 6
IS 8
BP 847
EP 859
DI 10.1002/2211-5463.12094
PG 13
WC Biochemistry & Molecular Biology
SC Biochemistry & Molecular Biology
GA DS8RC
UT WOS:000381049500006
PM 27516963
DA 2024-01-16
ER

PT J
AU Salou, M
   Butel, C
   Konou, AA
   Ekouevi, DK
   Vidal, N
   Dossim, S
   Lawson-Evi, K
   Nyasenu, YT
   Singo-Tokofaï, A
   d'Almeida, S
   Tchama, R
   Delaporte, E
   Prince-David, M
   Peeters, M
   Dagnra, AY
AF Salou, Mounerou
   Butel, Christelle
   Konou, Abla A.
   Ekouevi, Didier K.
   Vidal, Nicole
   Dossim, Sika
   Lawson-Evi, Koko
   Nyasenu, Yawo T.
   Singo-Tokofai, Assetina
   d'Almeida, Senyedji
   Tchama, Raissa
   Delaporte, Eric
   Prince-David, Mireille
   Peeters, Martine
   Dagnra, Anoumou Y.
TI High Rates of Drug Resistance Among Newly Diagnosed HIV-infected Children in the National Prevention of Mother-to-child Transmission Program in Togo
SO PEDIATRIC INFECTIOUS DISEASE JOURNAL
LA English
DT Article
DE newly diagnosed infants; HIV; drug resistance; prevention of mother-to-child transmission; Africa
ID antiretroviral therapy; breast-milk; ultra-deep; plasma; nevirapine; mutations; exposure; pcr
AB Background: Prevention of mother-to-child transmission (PMTCT) programs have been largely scaled-up, but data on infant HIV drug resistance from PMTCT programs implemented in resource-limited countries are lacking. Methods: Remnant dried blood spots from HIV-infected children (aged <18 months) tested through the Togo national early infant diagnosis program during 2012 and 2013 were collected and assessed for HIV drug resistance. Pol-RT (reverse transcriptase) region was amplified, sequenced and analyzed for the presence of drug resistance mutations (DRMs). Results: Overall, 121 of 201 (60.2%) newly diagnosed children had detectable DRMs. Among the 131 of 201 (65.2%) children with reported exposure to maternal and/or infant antiretrovirals (ARVs), DRMs were detected in 99 children (75.6%). Importantly, in 41 of 201 children for whom no exposure to ARVs was reported, DRMs were detected in 11 children (26.8%). For 29 children, no data on ARV exposure were available. For the 121 of 201 children with DRMs, 99 of 121 (81.8%) had only nonnucleoside reverse transcriptase inhibitor DRMs detected but 21 of 121 (17.3%) had both nonnucleoside reverse transcriptase inhibitor and nucleoside reverse transcriptase inhibitor (NRTI) DRMs. Among breast-fed children, drug resistance was more frequent when mothers were on antiretroviral therapy (ART), 61 of 75 (81.3%) versus 14 of 39 (35.9%) when mothers were not on ART (P < 0.001). Nucleoside reverse transcriptase inhibitor resistance was more common when mothers were on ART. Conclusions: Scale-up and improvement of PMTCT strategies resulted in a global decrease of pediatric HIV infections, but our study shows high rates of drug resistance in infants for whom prevention failed.
C1 [Salou, Mounerou; Konou, Abla A.; Dossim, Sika; Nyasenu, Yawo T.; Prince-David, Mireille; Dagnra, Anoumou Y.] Univ Lome, Lab Biol Mol & Immunol, BIOLIM, FSS, Lome, Togo.
   [Salou, Mounerou; Nyasenu, Yawo T.; Prince-David, Mireille; Dagnra, Anoumou Y.] Univ Lome, Fac Sci Sante, Dept Sci Fondamentales & Biol, Lome, Togo.
   [Butel, Christelle; Vidal, Nicole; Delaporte, Eric; Peeters, Martine] IRD, UMI 233, Montpellier, France.
   [Butel, Christelle; Vidal, Nicole; Delaporte, Eric; Peeters, Martine] Univ Montpellier, Montpellier, France.
   [Ekouevi, Didier K.] Univ Lome, Fac Sci Sante, Dept Sante Publ, Lome, Togo.
   [Ekouevi, Didier K.] Univ Bordeaux, Ctr INSERM, Epidemiol Biostat U897, ISPED, Bordeaux, France.
   [Ekouevi, Didier K.] Univ Bordeaux, ISPED, INSERM, U897, Bordeaux, France.
   [Lawson-Evi, Koko] Univ Lome, Fac Sci Sante, Dept Pediat, Lome, Togo.
   [Singo-Tokofai, Assetina; d'Almeida, Senyedji; Tchama, Raissa] IST, PNLS, Programme Natl Lutte Sida, Lome, Togo.
   [Singo-Tokofai, Assetina; d'Almeida, Senyedji; Tchama, Raissa] IST, PNLS, IST Togo, Lome, Togo.
C3 Institut de Recherche pour le Developpement (IRD); Universite de Montpellier; Universite de Montpellier; Universite de Bordeaux; Institut National de la Sante et de la Recherche Medicale (Inserm); Universite de Bordeaux; Institut National de la Sante et de la Recherche Medicale (Inserm)
RP Peeters, M (通讯作者)，INSERM, U1175, UMI233, IRD 911 Ave Agropolis, F-34394 Montpellier 5, France.
EM martine.peeters@ird.fr
FU World Health Organization, Geneva, Switzerland; Institut de Recherche pour le Developpement (IRD); French Cooperation in Togo
CR Bila DCA, 2013, PLOS ONE, V8, P0, DOI 10.1371/journal.pone.0068213
   Aghokeng AF, 2014, CLIN INFECT DIS, V58, P99, DOI 10.1093/cid/cit627
   [Anonymous], 2012, US ANT DRUGS TREAT P, V0, P0
   [Anonymous], 2009, RAP ADV US ANT DRUGS, V0, P0
   Arrivé E, 2007, INT J EPIDEMIOL, V36, P1009, DOI 10.1093/ije/dym104
   Bertagnolio S, 2012, CLIN INFECT DIS, V54, PS254, DOI 10.1093/cid/cis003
   Bouraima M, 2014, ARCH PEDIATRIE, V21, P1093, DOI 10.1016/j.arcped.2014.07.006
   Davis NL, 2014, AIDS, V28, P2739, DOI 10.1097/QAD.0000000000000492
   Ekici H, 2014, PLOS ONE, V9, P0, DOI 10.1371/journal.pone.0111042
   Fogel JM, 2013, PEDIATR INFECT DIS J, V32, PE164, DOI 10.1097/INF.0b013e31827f44ee
   Gandhi M, 2013, JAIDS-J ACQ IMM DEF, V63, P578, DOI 10.1097/QAI.0b013e31829c48ad
   Guindon S, 2010, SYST BIOL, V59, P307, DOI 10.1093/sysbio/syq010
   Hunt GM, 2014, J VIROL METHODS, V207, P182, DOI 10.1016/j.jviromet.2014.07.010
   Kébé K, 2014, J INT AIDS SOC, V17, P0, DOI 10.7448/IAS.17.1.18526
   Kuhn L, 2014, AIDS, V28, P1673, DOI 10.1097/QAD.0000000000000261
   Kunz A, 2009, J ANTIMICROB CHEMOTH, V63, P170, DOI 10.1093/jac/dkn441
   Lel R, 2014, AIDS RES HUM RETROV, V30, P1236, DOI 10.1089/aid.2014.0158
   Meda N, 2011, LANCET INFECT DIS, V11, P171, DOI 10.1016/S1473-3099(10)70288-7
   Metzner KJ, 2014, AIDS, V28, P2231, DOI 10.1097/QAD.0000000000000397
   Ministere de sante du Togo, 2010, RAPP ACT PNLS 2010 P, V0, P0
   Mirochnick M, 2009, ANTIMICROB AGENTS CH, V53, P1170, DOI 10.1128/AAC.01117-08
   Mofenson LM, 2013, CURR OPIN HIV AIDS, V8, P443, DOI 10.1097/COH.0b013e328363d280
   Mohamed S, 2014, AIDS, V28, P1315, DOI 10.1097/QAD.0000000000000267
   Monleau M, 2009, J CLIN MICROBIOL, V47, P1107, DOI 10.1128/JCM.02255-08
   Paredes R, 2013, J INFECT DIS, V207, PS93, DOI 10.1093/infdis/jit110
   Penazzato M, 2013, 7 IAS C HIV PATH TRE, V0, P0
   Shao ER, 2014, J ANTIMICROB CHEMOTH, V69, P1928, DOI 10.1093/jac/dku087
   Ton Q, 2013, CURR HIV RES, V11, P126, DOI 10.2174/1570162X11311020005
   Vandenhende MA, 2014, PLOS ONE, V9, P0, DOI 10.1371/journal.pone.0086771
   Waitt CJ, 2015, J ANTIMICROB CHEMOTH, V70, P1928, DOI 10.1093/jac/dkv080
   WHO, 2013, CONSOLIDATED GUIDELINES ON THE USE OF ANTIRETROVIRAL DRUGS FOR TREATING AND PREVENTING HIV INFECTION: RECOMMENDATIONS FOR A PUBLIC HEALTH APPROACH, V0, P0
   Yaotsè DA, 2009, INFECT GENET EVOL, V9, P646, DOI 10.1016/j.meegid.2009.04.002
   Zeh C, 2011, PLOS MED, V8, P0, DOI 10.1371/journal.pmed.1000430
NR 36
TC 12
Z9 12
U1 0
U2 13
PU LIPPINCOTT WILLIAMS & WILKINS
PI PHILADELPHIA
PA TWO COMMERCE SQ, 2001 MARKET ST, PHILADELPHIA, PA 19103 USA
SN 0891-3668
EI 1532-0987
J9 PEDIATR INFECT DIS J
JI Pediatr. Infect. Dis. J.
PD AUG 15
PY 2016
VL 35
IS 8
BP 879
EP 885
DI 10.1097/INF.0000000000001203
PG 7
WC Immunology; Infectious Diseases; Pediatrics
SC Immunology; Infectious Diseases; Pediatrics
GA DS4MK
UT WOS:000380755000016
PM 27167115
DA 2024-01-16
ER

PT J
AU Labhardt, ND
   Bader, J
   Lejone, TI
   Ringera, I
   Hobbins, MA
   Fritz, C
   Ehmer, J
   Cerutti, B
   Puga, D
   Klimkait, T
AF Labhardt, Niklaus D.
   Bader, Joelle
   Lejone, Thabo Ishmael
   Ringera, Isaac
   Hobbins, Michael A.
   Fritz, Christiane
   Ehmer, Jochen
   Cerutti, Bernard
   Puga, Daniel
   Klimkait, Thomas
TI Should viral load thresholds be lowered? Revisiting the WHO definition for virologic failure in patients on antiretroviral therapy in resource-limited settings
SO MEDICINE
LA English
DT Article
DE Africa; antiretroviral therapy; drug resistance; genotyping; Lesotho; treatment failure; WHO guidelines
ID hiv-1 drug-resistance; south-africa; treatment programs; rural lesotho; outcm; suppression; prevalence; mutations; country; patterns
AB The World Health Organization (WHO) guidelines on antiretroviral therapy (ART) define treatment failure as 2 consecutive viral loads (VLs) >= 1000 copies/mL. There is, however, little evidence supporting 1000 copies as an optimal threshold to define treatment failure. Objective of this study was to assess the correlation of the WHO definition with the presence of drug-resistance mutations in patients who present with 2 consecutive unsuppressed VL in a resource-limited setting. In 10 nurse-led clinics in rural Lesotho children and adults on first-line ART for >= 6 months received a first routine VL. Those with plasma VL >= 80 copies/mL were enrolled in a prospective study, receiving enhanced adherence counseling (EAC) and a follow-up VL after 3 months. After a second unsuppressed VL genotypic resistance testing was performed. Viruses with major mutations against >= 2 drugs of the current regimen were classified as "resistant". A total of 1563 adults and 191 children received a first routine VL. Of the 138 adults and 53 children with unsuppressed VL (>= 80 copies/mL), 165 (116 adults; 49 children) had a follow-up VL after EAC; 108 (74 adults; 34 children) remained unsuppressed and resistance testing was successful. Ninety of them fulfilled the WHO definition of treatment failure (both VL >= 1000 copies/mL); for another 18 both VL were unsuppressed but with <1000 copies/mL. The positive predictive value (PPV) for the WHO failure definition was 81.1% (73/90) for the presence of resistant virus. Among the 18 with VL levels between 80 and 1000 copies/mL, thereby classified as "non-failures", 17 (94.4%) harbored resistant viruses. Lowering the VL threshold from 1000 copies/mL to 80 copies/mL at both determinations had no negative influence on the PPV (83.3%; 90/108). The current WHO-definition misclassifies patients who harbor resistant virus at VL below 1000 c/mL as "nonfailing." Lowering the threshold to VL >= 80 copies/mL identifies a significantly higher number of patients with treatment-resistant virus and should be considered.
C1 [Labhardt, Niklaus D.] Swiss Trop & Publ Hlth Inst, Clin Res Unit, Med Serv & Diagnost, Socinstr 57,POB 4002, Basel, Switzerland.
   [Labhardt, Niklaus D.] Univ Basel, Basel, Switzerland.
   [Bader, Joelle; Klimkait, Thomas] Univ Basel, Dept Biomed Peterspl, Mol Virol, Basel, Switzerland.
   [Lejone, Thabo Ishmael; Ringera, Isaac; Fritz, Christiane; Puga, Daniel] Swiss Org Hlth Africa, SolidarMed, Maseru, Lesotho.
   [Hobbins, Michael A.; Ehmer, Jochen] Swiss Org Hlth Africa, SolidarMed, Luzern, Switzerland.
   [Cerutti, Bernard] Univ Geneva, Fac Med, Geneva, Switzerland.
C3 University of Basel; Swiss Tropical & Public Health Institute; University of Basel; University of Basel; University of Geneva
RP Labhardt, ND (通讯作者)，Swiss Trop & Publ Hlth Inst, Clin Res Unit, Med Serv & Diagnost, Socinstr 57,POB 4002, Basel, Switzerland.
EM n.labhardt@unibas.ch
FU Swiss Foundation for Excellence and Talent in Biomedical Research
CR Aghokeng AF, 2013, J INT AIDS SOC, V16, P0, DOI 10.7448/IAS.16.1.18004
   [Anonymous], 2013, CONGUID UANT DRU, V0, P0
   [Anonymous], 2014, GUID VERS 7 1, V0, P0
   Boyd MA, 2015, LANCET HIV, V2, PE42, DOI 10.1016/S2352-3018(14)00061-7
   Delaugerre C, 2012, PLOS ONE, V7, P0, DOI 10.1371/journal.pone.0036673
   El-Khatib Z, 2010, AIDS, V24, P1679, DOI 10.1097/QAD.0b013e32833a097b
   Günthard HF, 2014, JAMA-J AM MED ASSOC, V312, P410, DOI 10.1001/jama.2014.8722
   Hamers RL, 2012, CLIN INFECT DIS, V54, P1660, DOI 10.1093/cid/cis254
   Harper KN, 2015, AIDS, V29, PN7, DOI 10.1097/QAD.0000000000000662
   Jobanputra K, 2015, PLOS ONE, V10, P0, DOI 10.1371/journal.pone.0116144
   Johnston V, 2014, J INFECT DIS, V209, P711, DOI 10.1093/infdis/jit411
   Labhardt ND, 2015, TROP MED INT HEALTH, V20, P914, DOI 10.1111/tmi.12509
   Labhardt ND, 2013, J INT AIDS SOC, V16, P0, DOI 10.7448/IAS.16.1.18616
   Levison JH, 2013, CLIN INFECT DIS, V56, P587, DOI 10.1093/cid/cis887
   Levison JH, 2011, ANTIVIR THER, V16, P853, DOI 10.3851/IMP1819
   Li JZ, 2012, ANTIMICROB AGENTS CH, V56, P5998, DOI 10.1128/AAC.01217-12
   Masimba P, 2013, AIDS RES HUM RETROV, V29, P1229, DOI 10.1089/AID.2011.0367
   McMahon JH, 2013, B WORLD HEALTH ORGAN, V91, P377, DOI 10.2471/BLT.12.112946
   Medecins sans Frontieres, 2015, UNT WEB ANT PRIC RED, V0, P0
   Paton N, 2015, CROI C FEBR 23 26, V0, P0
   Petersen ML, 2014, AIDS, V28, P2097, DOI 10.1097/QAD.0000000000000349
   Puga D, 2016, PEDIATR INFECT DIS J, V35, P78, DOI 10.1097/INF.0000000000000929
   Rosen S, 2011, J INT AIDS SOC, V14, P0, DOI 10.1186/1758-2652-14-24
   Rusine J, 2013, PLOS ONE, V8, P0, DOI 10.1371/journal.pone.0064345
   Swenson LC, 2014, AIDS, V28, P1125, DOI 10.1097/QAD.0000000000000203
NR 27
TC 29
Z9 31
U1 0
U2 5
PU LIPPINCOTT WILLIAMS & WILKINS
PI PHILADELPHIA
PA TWO COMMERCE SQ, 2001 MARKET ST, PHILADELPHIA, PA 19103 USA
SN 0025-7974
EI 1536-5964
J9 MEDICINE
JI Medicine (Baltimore)
PD JUL 15
PY 2016
VL 95
IS 28
BP 
EP 
DI 10.1097/MD.0000000000003985
PG 7
WC Medicine, General & Internal
SC General & Internal Medicine
GA DS4QZ
UT WOS:000380767200012
PM 27428189
DA 2024-01-16
ER

PT J
AU Derache, A
   Wallis, CL
   Vardhanabhuti, S
   Bartlett, J
   Kumarasamy, N
   Katzenstein, D
AF Derache, Anne
   Wallis, Carole L.
   Vardhanabhuti, Saran
   Bartlett, John
   Kumarasamy, Nagalingeswaran
   Katzenstein, David
TI Phenotype, Genotype, and Drug Resistance in Subtype C HIV-1 Infection
SO JOURNAL OF INFECTIOUS DISEASES
LA English
DT Article
DE 2nd NNRTI generation; first-line failure; genotype/ phenotype comparison; HIV; subtype C
ID reverse-transcriptase inhibitors; 1st-line antiretroviral therapy; resource-limited settings; virological failure; south-africa; naive patients; coding region; etravirine; deletion; susceptibility
AB Background. Virologic failure in subtype C is characterized by high resistance to first-line antiretroviral (ARV) drugs, including efavirenz, nevirapine, and lamivudine, with nucleoside resistance including type 2 thymidine analog mutations, K65R, a T69del, and M184V. However, genotypic algorithms predicting resistance are mainly based on subtype B viruses and may under-or overestimate drug resistance in non-B subtypes. To explore potential treatment strategies after first-line failure, we compared genotypic and phenotypic susceptibility of subtype C human immunodeficiency virus 1 (HIV-1) following first-line ARV failure. Methods. AIDS Clinical Trials Group 5230 evaluated patients failing an initial nonnucleoside reverse-transcriptase inhibitor (NNRTI) regimen in Africa and Asia, comparing the genotypic drug resistance and phenotypic profile from the PhenoSense (Monogram). Site-directed mutagenesis studies of K65R and T69del assessed the phenotypic impact of these mutations. Results. Genotypic algorithms overestimated resistance to etravirine and rilpivirine, misclassifying 28% and 32%, respectively. Despite K65R with the T69del in 9 samples, tenofovir retained activity in >60%. Reversion of the K65R increased susceptibility to tenofovir and other nucleosides, while reversion of the T69del showed increased resistance to zidovudine, with little impact on other NRTI. Conclusions. Although genotype and phenotype were largely concordant for first-line drugs, estimates of genotypic resistance to etravirine and rilpivirine may misclassify subtype C isolates compared to phenotype.
C1 [Derache, Anne; Katzenstein, David] Stanford Univ, Div Infect Dis, Stanford, CA 94305 USA.
   [Wallis, Carole L.] Lancet Labs, Dept Mol Pathol, Johannesburg, South Africa.
   [Wallis, Carole L.] BARC SA, Johannesburg, South Africa.
   [Vardhanabhuti, Saran] Harvard Univ, Sch Publ Hlth, 665 Huntington Ave, Boston, MA 02115 USA.
   [Bartlett, John] Duke Univ, Med Ctr, Durham, NC USA.
   [Kumarasamy, Nagalingeswaran] YR Gaitonde Ctr AIDS Res & Educ, Chennai, Tamil Nadu, India.
C3 Stanford University; Harvard University; Harvard T.H. Chan School of Public Health; Duke University
RP Derache, A (通讯作者)，Univ KwaZulu Natal, Nelson R Mandela Sch Med, Africa Ctr Hlth & Populat Studies, 719 Umbilo Rd, ZA-4013 Durban, South Africa.
EM aderache82@gmail.com
FU National Institute for Allergy and Infectious Diseases [U01AI068636]; National Institute of Mental Health; National Institute of Dental and Craniofacial Research; UNC Project Lilongwe [U01AI069518]; Duke University; KCMC [U01069484]; University of Witswatersrand [U01AI38858]; YRG CARE [U01AI069432]; Statistical Data Analysis Center grant [AI068634]; Gilead Sciences; National Institutes of Health (NIH) [1 R01 AI066922-01A2]
CR Aghokeng AF, 2013, J INT AIDS SOC, V16, P0, DOI 10.7448/IAS.16.1.18004
   Agneskog E, 2014, PLOS ONE, V9, P0, DOI 10.1371/journal.pone.0101508
   Agneskog E, 2013, J MED VIROL, V85, P703, DOI 10.1002/jmv.23507
   Anta L, 2013, AIDS, V27, P81, DOI 10.1097/QAD.0b013e3283584500
   Barth RE, 2012, ANTIVIR THER, V17, P377, DOI 10.3851/IMP2010
   Basson AE, 2015, ANTIMICROB AGENTS CH, V59, P960, DOI 10.1128/AAC.04215-14
   Córdova E, 2011, ENFERM INFEC MICR CL, V29, P428, DOI 10.1016/j.eimc.2011.03.003
   Crawford KW, 2014, AIDS RES HUM RETROV, V30, P796, DOI 10.1089/AID.2013.0294
   Deuzing IP, 2015, J VIROL, V89, P833, DOI 10.1128/JVI.02259-14
   El-Khatib Z, 2010, AIDS, V24, P1679, DOI 10.1097/QAD.0b013e32833a097b
   Estebanez M, 2013, AIDS, V27, P141, DOI 10.1097/QAD.0b013e328358fcc2
   Fofana DB, 2014, J ANTIMICROB CHEMOTH, V69, P2531, DOI 10.1093/jac/dku153
   Goodall RL, 2014, J ANTIMICROB CHEMOTH, V69, P1938, DOI 10.1093/jac/dku052
   Hamers RL, 2012, CLIN INFECT DIS, V54, P1660, DOI 10.1093/cid/cis254
   Hamers RL, 2012, LANCET INFECT DIS, V12, P307, DOI 10.1016/S1473-3099(11)70255-9
   Hill A, 2013, J INFECT DIS, V207, PS78, DOI 10.1093/infdis/jit112
   Hoffmann CJ, 2013, ANTIVIR THER, V18, P915, DOI 10.3851/IMP2652
   Hu ZX, 2007, JAIDS-J ACQ IMM DEF, V45, P494, DOI 10.1097/QAI.0b013e31806ada48
   Imamichi T, 2001, J VIROL, V75, P3988, DOI 10.1128/JVI.75.8.3988-3992.2001
   Invernizzi CF, 2013, J ANTIMICROB CHEMOTH, V68, P2192, DOI 10.1093/jac/dkt204
   Kisic M, 2008, J MOL BIOL, V382, P327, DOI 10.1016/j.jmb.2008.07.030
   Kisic M, 2011, J BIOL CHEM, V286, P20615, DOI 10.1074/jbc.M111.226100
   Lorenzana SB, 2012, AIDS, V26, P1083, DOI 10.1097/QAD.0b013e32835221eb
   Melikian GL, 2014, J ANTIMICROB CHEMOTH, V69, P12, DOI 10.1093/jac/dkt316
   Metzner KJ, 2014, AIDS, V28, P2231, DOI 10.1097/QAD.0000000000000397
   Sigaloff KCE, 2012, AIDS RES HUM RETROV, V28, P171, DOI 10.1089/aid.2011.0136
   Sigaloff KCE, 2011, JAIDS-J ACQ IMM DEF, V58, P23, DOI 10.1097/QAI.0b013e318227fc34
   Stevens WS, 2009, JAIDS-J ACQ IMM DEF, V52, P655, DOI 10.1097/QAI.0b013e3181ba1b00
   Sungkanuparph S, 2012, INT J STD AIDS, V23, P316, DOI 10.1258/ijsa.2011.011337
   Sunpath H, 2012, AIDS, V26, P1679, DOI 10.1097/QAD.0b013e328356886d
   Tang MW, 2013, J INFECT DIS, V207, PS70, DOI 10.1093/infdis/jit114
   Thompson MA, 2012, JAMA-J AM MED ASSOC, V308, P387, DOI 10.1001/jama.2012.7961
   Tolle Michael, 2012, J INT ASSOC PHYSICIANS AIDS CARE (CHIC), V11, P260, DOI 10.1177/1545109711422273
   Van Zyl GU, 2013, PLOS ONE, V8, P0, DOI 10.1371/journal.pone.0067188
   van Zyl GU, 2011, J MED VIROL, V83, P1764, DOI 10.1002/jmv.22189
   Vandenhende MA, 2014, PLOS ONE, V9, P0, DOI 10.1371/journal.pone.0086771
   Villena C, 2007, J VIROL, V81, P4713, DOI 10.1128/JVI.02135-06
   Vingerhoets J, 2010, AIDS, V24, P503, DOI 10.1097/QAD.0b013e32833677ac
   Wallis CL, 2014, CLIN INFECT DIS, V59, P706, DOI 10.1093/cid/ciu314
   Wallis CL, 2010, JAIDS-J ACQ IMM DEF, V53, P480, DOI 10.1097/QAI.0b013e3181bc478b
   WHO, 2010, ANTIRETROVIRAL THERAPY FOR HIV INFECTION IN ADULTS AND ADOLESCENTS: RECOMMENDATIONS FOR A PUBLIC HEALTH APPROACH, V0, P0
   Winters MA, 2000, J VIROL, V74, P10707, DOI 10.1128/JVI.74.22.10707-10713.2000
   World Health Organization, 2014, GLOB ACC NEW HIV THE, V0, P0
NR 43
TC 11
Z9 12
U1 0
U2 5
PU OXFORD UNIV PRESS INC
PI CARY
PA JOURNALS DEPT, 2001 EVANS RD, CARY, NC 27513 USA
SN 0022-1899
EI 1537-6613
J9 J INFECT DIS
JI J. Infect. Dis.
PD JAN 15
PY 2016
VL 213
IS 2
BP 250
EP 256
DI 10.1093/infdis/jiv383
PG 7
WC Immunology; Infectious Diseases; Microbiology
SC Immunology; Infectious Diseases; Microbiology
GA DF3IQ
UT WOS:000371237900012
PM 26175454
DA 2024-01-16
ER

PT J
AU Mulato, A
   Hansen, D
   Thielen, A
   Porter, D
   Stepan, G
   White, K
   Daeumer, M
   Cihlar, T
   Yant, SR
AF Mulato, Andrew
   Hansen, Derek
   Thielen, Alex
   Porter, Danielle
   Stepan, George
   White, Kirsten
   Daeumer, Martin
   Cihlar, Tomas
   Yant, Stephen R.
TI Rapid <i>In Vitro</i> Evaluation of Antiretroviral Barrier to Resistance at Therapeutic Drug Levels
SO AIDS RESEARCH AND HUMAN RETROVIRUSES
LA English
DT Article
DE drug discovery; HIV; antiretroviral therapy
ID immunodeficiency-virus type-1; treatment-naive patients; cd4(+) t-cells; hiv-1 infection; double-blind; reduced susceptibility; reverse transcription; combination therapy; mutations; efavirenz
AB Failure of combination antiretroviral (ARV) therapy in HIV-infected patients is often associated with the emergence of drug resistance-associated mutations (RAMs). To facilitate analysis of the barrier to resistance at therapeutically relevant ARV concentrations, we performed fixed-dose in vitro HIV-1 drug resistance selection assays using the immortalized MT-2 T-cell line and primary human CD4(+) T cells with a panel of FDA-approved ARVs, each at their respective cell culture equivalent clinical trough concentration (CCE C-min). At high multiples of its CCE C-min, emtricitabine (FTC) selected for the rapid emergence of M184I/V, a result consistent with resistance emergence in vivo. While the rate of viral breakthrough in the presence of rilpivirine or efavirenz was delayed relative to FTC, both inhibitors selected for virus with known clinically relevant RAMs. No viral breakthrough was observed for the protease inhibitor atazanavir even at subtherapeutic drug concentrations, which is consistent with its previously characterized high in vivo barrier to resistance. Depending on assay conditions, treatment with integrase inhibitors elvitegravir and raltegravir resulted in breakthrough of both resistant and wild-type virus. The RAMs observed in drug selections were not detected above a 2% threshold by deep sequencing in the in vitro virus inoculum, and only rarely in isolates from treatment-naive HIV+ patients. These new viral breakthrough assays facilitate the analysis of multiple experimental replicates and conditions in parallel and provide a rapid quantitative means to evaluate drug resistance emergence at therapeutically relevant drug concentrations, which should facilitate the identification of new ARVs with a high barrier to resistance.
C1 [Mulato, Andrew; Hansen, Derek; Porter, Danielle; Stepan, George; White, Kirsten; Cihlar, Tomas; Yant, Stephen R.] Gilead Sci Inc, 333 Lakeside Dr, Foster City, CA 94404 USA.
   [Thielen, Alex; Daeumer, Martin] Seq IT, Kaiserslautern, Germany.
C3 Gilead Sciences
RP Mulato, A (通讯作者)，Gilead Sci Inc, 333 Lakeside Dr, Foster City, CA 94404 USA.
EM andrew.mulato@gilead.com
CR [Anonymous], 2015, REYAT R PACK INS, V0, P0
   [Anonymous], 2015, VIT R PACK INS, V0, P0
   [Anonymous], 2005, VIR R PACK INS, V0, P0
   [Anonymous], 2015, SUST R PACK INS, V0, P0
   [Anonymous], 2012, EMTR R PACK INS, V0, P0
   [Anonymous], 2015, IS R PACK INS, V0, P0
   [Anonymous], 2015, ED R PACK INS, V0, P0
   Back NKT, 1997, ANTIMICROB AGENTS CH, V41, P2484, DOI 10.1128/AAC.41.11.2484
   Balakrishnan M, 2013, PLOS ONE, V8, P0, DOI 10.1371/journal.pone.0074163
   Bam RA, 2014, ANTIVIR THER, V19, P669, DOI 10.3851/IMP2767
   Brandenberg OF, 2014, RETROVIROLOGY, V11, P0, DOI 10.1186/s12977-014-0075-y
   Bulteel N, 2014, J INFECTION, V68, P77, DOI 10.1016/j.jinf.2013.09.005
   Butler SL, 2002, J VIROL, V76, P3739, DOI 10.1128/JVI.76.8.3739-3747.2002
   Chan CN, 2016, RETROVIROLOGY, V13, P0, DOI 10.1186/s12977-015-0234-9
   Charpentier C, 2015, J ANTIMICROB CHEMOTH, V70, P2090, DOI 10.1093/jac/dkv048
   Cherrington JM, 1996, ANTIMICROB AGENTS CH, V40, P2212, DOI 10.1128/AAC.40.9.2212
   Chun TW, 2014, P NATL ACAD SCI USA, V111, P13151, DOI 10.1073/pnas.1414148111
   De Iaco A, 2014, RETROVIROLOGY, V11, P0, DOI 10.1186/1742-4690-11-11
   Finzi D, 1999, NAT MED, V5, P512, DOI 10.1038/8394
   Goethals O, 2008, J VIROL, V82, P10366, DOI 10.1128/JVI.00470-08
   HAERTLE T, 1988, J BIOL CHEM, V263, P5870
   HARADA S, 1985, SCIENCE, V229, P563, DOI 10.1126/science.2992081
   Jones GS, 2009, ANTIMICROB AGENTS CH, V53, P1194, DOI 10.1128/AAC.00984-08
   Jones KL, 2008, NUCLEIC ACIDS RES, V36, P1578, DOI 10.1093/nar/gkm1149
   Lennox JL, 2009, LANCET, V374, P796, DOI 10.1016/S0140-6736(09)60918-1
   Li JZ, 2011, JAMA-J AM MED ASSOC, V305, P1327, DOI 10.1001/jama.2011.375
   Matreyek KA, 2013, PLOS PATHOG, V9, P0, DOI 10.1371/journal.ppat.1003693
   Mo H, 2011, J VIRAL HEPATITIS, V18, P338, DOI 10.1111/j.1365-2893.2010.01314.x
   Neil SJD, 2008, NATURE, V451, P425, DOI 10.1038/nature06553
   Novak RM, 2005, CLIN INFECT DIS, V40, P468, DOI 10.1086/427212
   Nowicka-Sans B, 2012, ANTIMICROB AGENTS CH, V56, P3498, DOI 10.1128/AAC.00426-12
   Perez-Caballero D, 2009, CELL, V139, P499, DOI 10.1016/j.cell.2009.08.039
   Raffi F, 2013, LANCET INFECT DIS, V13, P927, DOI 10.1016/S1473-3099(13)70257-3
   Rasaiyaah J, 2013, NATURE, V503, P402, DOI 10.1038/nature12769
   Reniers G, 2014, AIDS, V28, PS533, DOI 10.1097/QAD.0000000000000496
   Rockstroh JK, 2013, JAIDS-J ACQ IMM DEF, V63, P77, DOI 10.1097/QAI.0b013e31828ace69
   Sax PE, 2012, LANCET, V379, P2439, DOI 10.1016/S0140-6736(12)60917-9
   Shah VB, 2013, J VIROL, V87, P422, DOI 10.1128/JVI.07177-11
   Shen L, 2008, NAT MED, V14, P762, DOI 10.1038/nm1777
   Sherer NM, 2010, J VIROL, V84, P3248, DOI 10.1128/JVI.02155-09
   Shimura K, 2015, VIROLOGY, V484, P364, DOI 10.1016/j.virol.2015.06.029
   Shun MC, 2007, GENE DEV, V21, P1767, DOI 10.1101/gad.1565107
   Sigal A, 2011, NATURE, V477, P95, DOI 10.1038/nature10347
   Spenlehauer C, 2001, VIROLOGY, V280, P292, DOI 10.1006/viro.2000.0780
   Stray KM, 2013, J VIROL, V87, P454, DOI 10.1128/JVI.01211-12
   Stremlau M, 2006, P NATL ACAD SCI USA, V103, P5514, DOI 10.1073/pnas.0509996103
   Trinité B, 2013, J VIROL, V87, P12701, DOI 10.1128/JVI.01939-13
   Trkola A, 1999, J VIROL, V73, P8966, DOI 10.1128/JVI.73.11.8966-8974.1999
   Tsang J, 2009, AIDS, V23, P2255, DOI 10.1097/QAD.0b013e328331a4ce
   Vingerhoets J, 2005, J VIROL, V79, P12773, DOI 10.1128/JVI.79.20.12773-12782.2005
   Wainberg MA, 1999, ANTIVIR THER, V4, P87
   Yoder KE, 2011, PLOS ONE, V6, P0, DOI 10.1371/journal.pone.0017862
NR 52
TC 3
Z9 3
U1 0
U2 4
PU MARY ANN LIEBERT, INC
PI NEW ROCHELLE
PA 140 HUGUENOT STREET, 3RD FL, NEW ROCHELLE, NY 10801 USA
SN 0889-2229
EI 1931-8405
J9 AIDS RES HUM RETROV
JI Aids Res. Hum. Retrovir.
PD DEC 15
PY 2016
VL 32
IS 12
BP 1237
EP 1247
DI 10.1089/aid.2016.0071
PG 11
WC Immunology; Infectious Diseases; Virology
SC Immunology; Infectious Diseases; Virology
GA EF8PZ
UT WOS:000390592600016
PM 27356854
DA 2024-01-16
ER

PT J
AU Arribas, JR
   Girard, PM
   Paton, N
   Winston, A
   Marcelin, AG
   Elbirt, D
   Hill, A
   Hadacek, MB
AF Arribas, J. R.
   Girard, P-M
   Paton, N.
   Winston, A.
   Marcelin, A-G
   Elbirt, D.
   Hill, A.
   Hadacek, M. B.
TI Efficacy of protease inhibitor monotherapy <i>vs</i>. triple therapy: meta-analysis of data from 2303 patients in 13 randomized trials
SO HIV MEDICINE
LA English
DT Article
DE protease inhibitor; monotherapy; darunavir; lopinavir
ID lopinavir-ritonavir monotherapy; neuropsychiatric adverse events; hiv-infected adults; maintenance therapy; viral suppression; monet trial; open-label; darunavir/ritonavir monotherapy; lopinavir/ritonavir monotherapy; virological suppression
AB ObjectivesThe aim of this analysis was to review the evidence and update a meta-analysis evaluating the efficacy and safety results from randomized controlled trials of ritonavir-boosted protease inhibitor (PI/r) monotherapy. MethodsA PubMed/EMBASE search was conducted to find randomized trials of PI/r monotherapy vs. triple therapy in patients with HIV-1 RNA suppression at baseline (<50 HIV-1 RNA copies/mL). Rates of virological suppression were analysed using switch-equals-failure and intensification-included endpoints [intent-to-treat (ITT)]. The rate of treatment-emergent resistance mutations, neurocognitive function endpoints, and cerebrospinal fluid (CSF) HIV-1 RNA were also analysed by treatment arm. ResultsThere were 2303 patients from 13 different randomized clinical trials of darunavir/r monotherapy (n=784: MONET, MONOI, Monarch and PROTEA), lopinavir/r monotherapy (n=829: OK pilot, OK-04, KalMo, KALESOLO, KRETA, MOST and DREAM), atazanavir/r monotherapy (n=103: MODAT), or all three (n=587: PIVOT). HIV-1 RNA plasma suppression was lower in the PI/r monotherapy arm compared with the triple therapy arm in the switch-equals-failure analysis [difference -8.3%; 95% confidence interval (CI) -11.9 to -4.8%], but not when intensification was included (difference 0.5%; 95% CI -2.5 to 3.6%). Rates of resistance mutations were similar between arms, as was overall neurocognitive function. ConclusionsPI/r monotherapy showed a higher risk of plasma HIV-1 RNA elevations. However, there was no increased risk of treatment-emergent drug resistance, neurocognitive endpoints did not differ, and HIV-1 RNA suppression rates after intensification were similar between PI/r monotherapy and triple therapy.
C1 [Arribas, J. R.] Hosp La Paz, IdiPAZ, Madrid, Spain.
   [Girard, P-M] St Antoine Hosp, AP HP, Dept Infect & Trop Dis, Paris, France.
   [Girard, P-M] INSERM, UMR S 1136, Paris, France.
   [Paton, N.] Natl Univ Singapore, Yong Loo Lin Sch Med, Singapore 117595, Singapore.
   [Winston, A.] Univ London Imperial Coll Sci Technol & Med, Dept Med, London, England.
   [Marcelin, A-G] Univ Paris 06, Sorbonne Univ, Pitie Salpetriere Hosp, Virol,AP HP,INSERM,UMR S 1136, Paris, France.
   [Elbirt, D.] Kaplan Med Ctr, AIDS Ctr, Rehovot, Israel.
   [Hill, A.] Univ Liverpool, Pharmacol & Therapeut, Liverpool L69 3BX, Merseyside, England.
   [Hadacek, M. B.] Janssen, EMEA, Issy Les Moulineux, France.
C3 Hospital Universitario La Paz; Assistance Publique Hopitaux Paris (APHP); Sorbonne Universite; Hopital Universitaire Saint-Antoine - APHP; Universite Paris Cite; Hopital Universitaire Hotel-Dieu - APHP; Hopital Universitaire Paul-Brousse - APHP; Institut National de la Sante et de la Recherche Medicale (Inserm); Sorbonne Universite; National University of Singapore; Imperial College London; Assistance Publique Hopitaux Paris (APHP); Hopital Universitaire Paul-Brousse - APHP; Institut National de la Sante et de la Recherche Medicale (Inserm); Universite Paris Cite; Hopital Universitaire Hotel-Dieu - APHP; Sorbonne Universite; Hopital Universitaire Pitie-Salpetriere - APHP; Hebrew University of Jerusalem; Kaplan Medical Center; University of Liverpool
RP Arribas, JR (通讯作者)，Hosp La Paz, HIV Unit, IdiPAZ, Castellana 261, Madrid 28046, Spain.
EM joser.arribas@salud.madrid.org
CR [Anonymous], 2013, CONGUID UANT DRU, V0, P0
   Antinori A, 2014, J INT AIDS SOC, V17, P24, DOI 10.7448/IAS.17.4.19525
   Arribas JR, 2012, HIV MED, V13, P398, DOI 10.1111/j.1468-1293.2012.00989.x
   Arribas JR, 2013, AIDS RES THER, V10, P0, DOI 10.1186/1742-6405-10-3
   Arribas JR, 2010, AIDS, V24, P223, DOI 10.1097/QAD.0b013e3283348944
   Arribas JR, 2009, JAIDS-J ACQ IMM DEF, V51, P147, DOI 10.1097/QAI.0b013e3181a56de5
   Arribas JR, 2005, JAIDS-J ACQ IMM DEF, V40, P280, DOI 10.1097/01.qai.0000180077.59159.f4
   Bernardino JI, 2013, J ANTIMICROB CHEMOTH, V68, P1373, DOI 10.1093/jac/dks540
   Bierman WFW, 2009, AIDS, V23, P279, DOI 10.1097/QAD.0b013e32831c54e5
   Caniglia EC, 2014, NEUROLOGY, V83, P134, DOI 10.1212/WNL.0000000000000564
   Castagna A, 2014, AIDS, V28, P2269, DOI 10.1097/QAD.000000
   Clarke A, 2014, J INT AIDS SOC, V17, P25, DOI 10.7448/IAS.17.4.19526
   Dahl V, 2014, AIDS, V28, P2251, DOI 10.1097/QAD.0000000000000400
   Gannon P, 2011, CURR OPIN NEUROL, V24, P275, DOI 10.1097/WCO.0b013e32834695fb
   Guaraldi G, 2014, INT J STD AIDS, V25, P207, DOI 10.1177/0956462413497701
   Gutmann C, 2010, AIDS, V24, P2347, DOI 10.1097/QAD.0b013e32833db9a1
   HIGGINS JPT, 2011, COCHRANE HDB SYSTEMA, V0001, P0
   Katlama C, 2010, AIDS, V24, P2365, DOI 10.1097/QAD.0b013e32833dec20
   Lambert-Niclot S, 2012, PLOS ONE, V7, P0, DOI 10.1371/journal.pone.0041390
   Mathis S, 2011, PLOS ONE, V6, P0, DOI 10.1371/journal.pone.0022003
   Meynard J, 2014, 20 INT AIDS C MELB A, V0, P0
   Meynard JL, 2010, J ANTIMICROB CHEMOTH, V65, P2436, DOI 10.1093/jac/dkq327
   Nunes EP, 2009, HIV CLIN TRIALS, V10, P368, DOI 10.1310/hct1006-368
   Panel on Antiretroviral Guidelines for Adults and Adolescents, 2014, GUIDELINES USE ANTIR, V0, P0
   Paton N, 2014, CROI, V0, P0
   Paton NI, 2015, LANCET HIV, V2, PE417, DOI 10.1016/S2352-3018(15)00176-9
   Valero IP, 2012, J INT AIDS SOC, V15, P17, DOI 10.7448/IAS.15.6.18189
   Valero IP, 2014, AIDS REV, V16, P101
   Pérez-Valero I, 2014, CLIN INFECT DIS, V59, P1627, DOI 10.1093/cid/ciu640
   Perez-Valero I, 2011, J ANTIMICROB CHEMOTH, V66, P1954, DOI 10.1093/jac/dkr229
   Powderly W, 2014, HIV CLIN TRIALS, V15, P79, DOI 10.1310/hct1503-79
   Pulido F, 2008, AIDS, V22, PF1, DOI 10.1097/QAD.0b013e3282f4243b
   Pulido F, 2009, ANTIVIR THER, V14, P195
   Valantin MA, 2012, J ANTIMICROB CHEMOTH, V67, P691, DOI 10.1093/jac/dkr504
   Winston A, 2012, INT J STD AIDS, V23, P225, DOI 10.1258/ijsa.2011.011330
   Winston A, 2010, HIV CLIN TRIALS, V11, P163, DOI 10.1310/hct1103-163
   Writing Group, 2014, HIV MED, V15 Suppl 1, P1, DOI 10.1111/hiv.12119
NR 38
TC 56
Z9 56
U1 0
U2 4
PU WILEY
PI HOBOKEN
PA 111 RIVER ST, HOBOKEN 07030-5774, NJ USA
SN 1464-2662
EI 1468-1293
J9 HIV MED
JI HIV Med.
PD MAY 15
PY 2016
VL 17
IS 5
BP 358
EP 367
DI 10.1111/hiv.12348
PG 10
WC Infectious Diseases
SC Infectious Diseases
GA DK1OI
UT WOS:000374681900005
PM 26709605
DA 2024-01-16
ER

PT J
AU Hu, GD
   Ma, AJ
   Dou, XH
   Zhao, LL
   Wang, JH
AF Hu, Guodong
   Ma, Aijing
   Dou, Xianghua
   Zhao, Liling
   Wang, Jihua
TI Computational Studies of a Mechanism for Binding and Drug Resistance in the Wild Type and Four Mutations of HIV-1 Protease with a GRL-0519 Inhibitor
SO INTERNATIONAL JOURNAL OF MOLECULAR SCIENCES
LA English
DT Article
DE MD simulation; MM-PBSA; HIV-1 PR; drug resistance
ID free-energy calculation; boltzmann surface-area; molecular-dynamics; mm-pbsa; thermodynamic integration; continuum solvent; performance; mm/gbsa; mm/pbsa; docking
AB Drug resistance of mutations in HIV-1 protease (PR) is the most severe challenge to the long-term efficacy of HIV-1 PR inhibitor in highly active antiretroviral therapy. To elucidate the molecular mechanism of drug resistance associated with mutations (D30N, I50V, I54M, and V82A) and inhibitor (GRL-0519) complexes, we have performed five molecular dynamics (MD) simulations and calculated the binding free energies using the molecular mechanics Poisson-Boltzmann surface area (MM-PBSA) method. The ranking of calculated binding free energies is in accordance with the experimental data. The free energy spectra of each residue and inhibitor interaction for all complexes show a similar binding model. Analysis based on the MD trajectories and contribution of each residues show that groups R2 and R3 mainly contribute van der Waals energies, while groups R1 and R4 contribute electrostatic interaction by hydrogen bonds. The drug resistance of D30N can be attributed to the decline in binding affinity of residues 28 and 29. The size of Val50 is smaller than Ile50 causes the residue to move, especially in chain A. The stable hydrophobic core, including the side chain of Ile54 in the wild type (WT) complex, became unstable in I54M because the side chain of Met54 is flexible with two alternative conformations. The binding affinity of Ala82 in V82A decreases relative to Val82 in WT. The present study could provide important guidance for the design of a potent new drug resisting the mutation inhibitors.
C1 [Hu, Guodong; Ma, Aijing; Dou, Xianghua; Zhao, Liling; Wang, Jihua] Dezhou Univ, Shandong Prov Key Lab Biophys, Coll Phys & Elect Informat, Dezhou 253023, Peoples R China.
C3 Dezhou University
RP Wang, JH (通讯作者)，Dezhou Univ, Shandong Prov Key Lab Biophys, Coll Phys & Elect Informat, Dezhou 253023, Peoples R China.
EM xzszhgd@163.com; maj667554ma@126.com; dzxinyue2003@yahoo.com.cn; zhaoll@sina.com; jhw25336@126.com
FU National Natural Science Foundation of China [11447004, 61271378]; Natural Science Foundation of Shandong Province [ZR2014JL006, ZR2014AL014]; Taishan Scholars Program of Shandong Province; Shandong Province Higher Educational Science and Technology Program [J14LJ05]
CR Barbaro G, 2005, CURR PHARM DESIGN, V11, P1805, DOI 10.2174/1381612053764869
   Case DAD, 2012, AMBER12, V0, P0
   Chen JZ, 2015, J CHEM INF MODEL, V55, P1903, DOI 10.1021/acs.jcim.5b00173
   Chen JZ, 2013, J COMPUT AID MOL DES, V27, P965, DOI 10.1007/s10822-013-9693-z
   Chen Jinhu, 2014, INT J ENDOCRINOL, V2014, P203930, DOI 10.1155/2014/203930
   Chen RX, 2004, CURR PHARM DESIGN, V10, P4065, DOI 10.2174/1381612043382404
   CIEPLAK P, 1995, J COMPUT CHEM, V16, P1357, DOI 10.1002/jcc.540161106
   Clavel F, 2004, NEW ENGL J MED, V350, P1023, DOI 10.1056/NEJM2ra025195
   CORNELL WD, 1995, J AM CHEM SOC, V117, P5179, DOI 10.1021/ja00124a002
   DARDEN T, 1993, J CHEM PHYS, V98, P10089, DOI 10.1063/1.464397
   Frisch MJ, 2004, GAUSSIAN 03 REVISION, V0, P0
   Genheden S, 2015, EXPERT OPIN DRUG DIS, V10, P449, DOI 10.1517/17460441.2015.1032936
   Genheden S, 2010, J COMPUT CHEM, V31, P837, DOI 10.1002/jcc.21366
   Ghosh AK, 1998, BIOORG MED CHEM LETT, V8, P687, DOI 10.1016/S0960-894X(98)00098-5
   Ghosh AK, 2010, CHEMMEDCHEM, V5, P1850, DOI 10.1002/cmdc.201000318
   Gohlke H, 2004, J COMPUT CHEM, V25, P238, DOI 10.1002/jcc.10379
   Gohlke H, 2003, J MOL BIOL, V330, P891, DOI 10.1016/S0022-2836(03)00610-7
   Hou TJ, 2011, J COMPUT CHEM, V32, P866, DOI 10.1002/jcc.21666
   Hou TJ, 2011, J CHEM INF MODEL, V51, P69, DOI 10.1021/ci100275a
   Hu G, 2015, SCI REP, V5, P0
   Hu GD, 2010, EUR J MED CHEM, V45, P227, DOI 10.1016/j.ejmech.2009.09.048
   Hu GD, 2009, ACTA CHIM SINICA, V67, P1019
   Izaguirre JA, 2001, J CHEM PHYS, V114, P2090, DOI 10.1063/1.1332996
   Jarvis B, 1998, DRUGS, V56, P147, DOI 10.2165/00003495-199856010-00013
   JORGENSEN WL, 1983, J CHEM PHYS, V79, P926, DOI 10.1063/1.445869
   Kar P, 2012, J COMPUT AID MOL DES, V26, P215, DOI 10.1007/s10822-012-9550-5
   Lu YP, 2006, J AM CHEM SOC, V128, P11830, DOI 10.1021/ja058042g
   Mahalingam B, 2004, EUR J BIOCHEM, V271, P1516, DOI 10.1111/j.1432-1033.2004.04060.x
   Miller V, 2001, J ACQ IMMUN DEF SYND, V26, PS34, DOI 10.1097/00126334-200103011-00005
   Onufriev A, 2004, PROTEINS, V55, P383, DOI 10.1002/prot.20033
   OROSZLAN S, 1990, CURR TOP MICROBIOL, V157, P153
   Pearlman DA, 2005, J MED CHEM, V48, P7796, DOI 10.1021/jm050306m
   Réblová K, 2010, J CHEM THEORY COMPUT, V6, P910, DOI 10.1021/ct900440t
   Richman DD, 2004, AIDS, V18, P1393, DOI 10.1097/01.aids.0000131310.52526.c7
   RYCKAERT JP, 1977, J COMPUT PHYS, V23, P327, DOI 10.1016/0021-9991(77)90098-5
   Sirin S, 2014, J CHEM INF MODEL, V54, P2334, DOI 10.1021/ci5002185
   Srinivasan J, 1998, J AM CHEM SOC, V120, P9401, DOI 10.1021/ja981844+
   Srivastava HK, 2012, J CHEM INF MODEL, V52, P3088, DOI 10.1021/ci300385h
   Stoica I, 2008, J AM CHEM SOC, V130, P2639, DOI 10.1021/ja0779250
   Sun HY, 2014, PHYS CHEM CHEM PHYS, V16, P22035, DOI 10.1039/c4cp03179b
   Surleraux DLNG, 2005, J MED CHEM, V48, P1813, DOI 10.1021/jm049560p
   Swanson JMJ, 2004, BIOPHYS J, V86, P67, DOI 10.1016/S0006-3495(04)74084-9
   Tzoupis H, 2013, J CHEM THEORY COMPUT, V9, P1754, DOI 10.1021/ct301063k
   Wang JM, 2001, J AM CHEM SOC, V123, P5221, DOI 10.1021/ja003834q
   Wang JM, 2004, J COMPUT CHEM, V25, P1157, DOI 10.1002/jcc.20035
   Wang W, 2000, J MOL BIOL, V303, P567, DOI 10.1006/jmbi.2000.4057
   Wang YX, 1996, J AM CHEM SOC, V118, P12287, DOI 10.1021/ja962612i
   Weber IT, 2009, VIRUSES-BASEL, V1, P1110, DOI 10.3390/v1031110
   Weiser J, 1999, J COMPUT CHEM, V20, P217, DOI 10.1002/(SICI)1096-987X(19990130)20:2<217::AID-JCC4>3.0.CO;2-A
   Wright DW, 2014, J CHEM THEORY COMPUT, V10, P1228, DOI 10.1021/ct4007037
   Wu EL, 2008, CHEM-EUR J, V14, P8704, DOI 10.1002/chem.200800277
   Xu L, 2013, J PHYS CHEM B, V117, P8408, DOI 10.1021/jp404160y
   Yang Y, 2011, J CHEM INF MODEL, V51, P3235, DOI 10.1021/ci200159g
   Zhang HM, 2013, J MED CHEM, V56, P1074, DOI 10.1021/jm301519z
NR 54
TC 33
Z9 34
U1 0
U2 18
PU MDPI
PI BASEL
PA ST ALBAN-ANLAGE 66, CH-4052 BASEL, SWITZERLAND
SN 1661-6596
EI 1422-0067
J9 INT J MOL SCI
JI Int. J. Mol. Sci.
PD JUN 15
PY 2016
VL 17
IS 6
BP 
EP 
DI 10.3390/ijms17060819
PG 15
WC Biochemistry & Molecular Biology; Chemistry, Multidisciplinary
SC Biochemistry & Molecular Biology; Chemistry
GA DP9EK
UT WOS:000378799300033
PM 27240358
DA 2024-01-16
ER

PT J
AU Cruz, ML
   Santos, E
   Teixeira, MDB
   Poletti, M
   Sousa, C
   Gouvea, MI
   Nielsen-Saines, K
   Joao, E
AF Cruz, Maria Leticia
   Santos, Edwiges
   Benamor Teixeira, Maria de Lourdes
   Poletti, Monica
   Sousa, Carolina
   Gouvea, Maria Isabel
   Nielsen-Saines, Karin
   Joao, Esau
TI Viral Suppression and Resistance in a Cohort of Perinatally-HIV Infected (PHIV plus ) Pregnant Women
SO INTERNATIONAL JOURNAL OF ENVIRONMENTAL RESEARCH AND PUBLIC HEALTH
LA English
DT Article
DE HIV infection; pregnant women; vertical infection transmission; drug resistance; mutation
ID acquired hiv; exposed infants; united-kingdom; outcm; adolescents; ireland; challenges; protease; brazil; birth
AB Our objective was to describe viral suppression and antiretroviral (ARV) resistance mutations in an ongoing cohort of perinatally-infected HIV+ (PHIV+) pregnant women. Descriptive analysis was performed using SPSS 18.0. From 2011 to 2014, we followed 22 PHIV+ pregnant women. Median age at prenatal entry was 19 years (Interquartile range (IQR) 17.6-21.0); 86% had an AIDS diagnosis; 81% had disclosed their HIV status to partner 11. The median age at HIV diagnosis was 8.3 y (IQR 4.0-13.6), the median age at sexual debut was 16 years (IQR 14-18). At the time of prenatal care initiation, four (18%) were on their first antiretroviral treatment (ART), eight (36%) in their second regimen and nine (41%) in their third regimen or beyond, and one had no data. Seventeen of 22 (77%) had HIV-viral load (VL) > 50 copies/mL at prenatal care entry, 16 had a genotyping exam performed. Seventeen of 22 PHIV+ had VL results near delivery: 7/17 (41%) had VL < 50 copies/mL. Among those who had genotyping at prenatal entry, 11/16 (69%) had mutations associated with ARV resistance. The most frequent major mutations were K103N, M184V, T215, M41L, D67N at reverse transcriptase gene and M46, I54V and V82A at protease gene. No vertical transmissions occurred. Management of pregnancy among PHIV+ is challenging. Individualized ART are needed to achieve viral suppression in a highly ART-exposed subpopulation.
C1 [Cruz, Maria Leticia; Santos, Edwiges; Benamor Teixeira, Maria de Lourdes; Poletti, Monica; Sousa, Carolina; Gouvea, Maria Isabel; Joao, Esau] Hosp Fed Servidores Estado, BR-20221161 Rio De Janeiro, Brazil.
   [Nielsen-Saines, Karin] David Geffen Univ Calif, Sch Med, 10833 Le Conte Ave, Los Angeles, CA 90095 USA.
C3 University of California System; University of California Los Angeles; University of California Los Angeles Medical Center; David Geffen School of Medicine at UCLA
RP Cruz, ML (通讯作者)，Hosp Fed Servidores Estado, BR-20221161 Rio De Janeiro, Brazil.
EM mleticia@diphse.com.br; edwigesmotta@yahoo.com.br; mlbenamor@hotmail.com; monipoletti@hotmail.com; cacau.nandes@gmail.com; bebelsgouvea@uol.com.br; KNielsen@mednet.ucla.edu; esaujoao@gmail.com
CR Agwu AL, 2013, J INT AIDS SOC, V16, P0, DOI 10.7448/IAS.16.1.18579
   Calitri C, 2014, BMC INFECT DIS, V14, P0, DOI 10.1186/1471-2334-14-277
   Cruz MLS, 2010, AIDS, V24, P2727, DOI 10.1097/QAD.0b013e32833e50d4
   Dirauf P, 2010, J MOL MODEL, V16, P1577, DOI 10.1007/s00894-010-0677-9
   Dollfus C, 2010, CLIN INFECT DIS, V51, P214, DOI 10.1086/653674
   Fair C, 2013, MATERN CHILD HLTH J, V17, P797, DOI 10.1007/s10995-012-1070-3
   Foster C, 2009, AIDS PATIENT CARE ST, V23, P159, DOI 10.1089/apc.2008.0153
   Francois C, 2004, PRN NOTEBOOK, V9, P3
   Jao J, 2012, AIDS, V26, P855, DOI 10.1097/QAD.0b013e328351f6ef
   Judd A, 2007, CLIN INFECT DIS, V45, P918, DOI 10.1086/521167
   Kenny J, 2012, HIV MED, V13, P304, DOI 10.1111/j.1468-1293.2011.00967.x
   Matida LH, 2007, CAD SAUDE PUBLICA, V23, PS435, DOI 10.1590/S0102-311X2007001500011
   Nglazi MD, 2012, BMC INFECT DIS, V12, P0, DOI 10.1186/1471-2334-12-21
   Phillips UK, 2011, AIDS CARE, V23, P1076, DOI 10.1080/09540121.2011.554643
   Rhee SY, 2004, ANTIMICROB AGENTS CH, V48, P3122, DOI 10.1128/AAC.48.8.3122-3126.2004
   Sánchez PR, 2014, J ANTIMICROB CHEMOTH, V69, P2032, DOI 10.1093/jac/dku104
   Servais J, 2001, ANTIVIR THER, V6, P239
   Teixeira MD, 2015, INT J STD AIDS, V26, P922, DOI 10.1177/0956462414562477
   van Zyl GU, 2011, J INT AIDS SOC, V14, P0, DOI 10.1186/1758-2652-14-55
NR 20
TC 8
Z9 8
U1 0
U2 2
PU MDPI
PI BASEL
PA ST ALBAN-ANLAGE 66, CH-4052 BASEL, SWITZERLAND
SN 1660-4601
EI 
J9 INT J ENV RES PUB HE
JI Int. J. Environ. Res. Public Health
PD JUN 15
PY 2016
VL 13
IS 6
BP 
EP 
DI 10.3390/ijerph13060568
PG 6
WC Environmental Sciences; Public, Environmental & Occupational Health
SC Environmental Sciences & Ecology; Public, Environmental & Occupational Health
GA DQ0AS
UT WOS:000378860100047
PM 27338425
DA 2024-01-16
ER

PT J
AU Baesi, K
   Moradbeigi, M
   Ravanshad, M
   Baghban, A
AF Baesi, Kazem
   Moradbeigi, Majedeh
   Ravanshad, Mehrdad
   Baghban, Ashrafolnesa
TI Phylogeny and drug resistance of HIV PR gene among HIV patients receiving RT inhibitors in Iran
SO ASIAN PACIFIC JOURNAL OF TROPICAL BIOMEDICINE
LA English
DT Article
ID antiretroviral treatment; naive; infection; mutations; recommendations; epidemiology; individuals; populations; protease; crf01-ae
AB Objective: To survey the level and patterns of reverse transcriptase-based drug resistance and subtype distribution among antiretroviral-treated HIV-infected patients receiving only reverse transcriptase inhibitors in Iran. Methods: A total of 25 samples of antiretroviral therapy experienced patients with no history of using protease inhibitors were collected. After RNA extraction, reverse transcriptase-nested PCR was performed. The final products were sequenced and then analysed for drug-resistant mutations and subtypes. Results: No drug resistant mutations were observed among the 25 subjects. The results showed the following subtypes among patients: CRF 35_AD (88%), CRF 28_BF (8%), and CRF 29_BF (4%). Conclusions: A significant increase in drug resistance has been noted in recently-infected patients worldwide. Subtype distributions are needed to perform properly-designed surveillance studies to continuously monitor rates and patterns of transmitted drug resistance and subtypes to help guide therapeutic approaches and limit transmission of these variants.
C1 [Baesi, Kazem] Pasteur Inst Iran, Hepatitis & AIDS Dept, Tehran, Iran.
   [Moradbeigi, Majedeh] Univ Tehran Med Sci, Iranian Inst Reduct High Risk Behav, Iranian Res Ctr HIV AIDS, Tehran, Iran.
   [Ravanshad, Mehrdad; Baghban, Ashrafolnesa] Tarbiat Modares Univ, Fac Med Sci, Dept Virol, POB 14115-331, Tehran, Iran.
C3 Le Reseau International des Instituts Pasteur (RIIP); Pasteur Institute of Iran; Tehran University of Medical Sciences; Tarbiat Modares University
RP Ravanshad, M (通讯作者)，Tarbiat Modares Univ, Fac Med Sci, Dept Virol, POB 14115-331, Tehran, Iran.
EM ravanshad@modares.ac.ir
CR Ali A, 2010, VIRUSES-BASEL, V2, P2509, DOI 10.3390/v2112509
   [Anonymous], 2012, HIV DRUG RES REP 201, V0, P0
   [Anonymous], 1996, 15 SESSION SUPREME C, V0, P0
   BAESI K, 2012, MODARES J MED SCI PA, V14, P13
   Baesi K, 2014, ASIAN PAC J TROP DIS, V4, PS617, DOI 10.1016/S2222-1808(14)60690-3
   Baesi K, 2010, SCI J IRAN BLOOD TRA, V7, P94
   Baesi K, 2014, PLOS ONE, V9, P0, DOI 10.1371/journal.pone.0105098
   Baesi K, 2014, J MED VIROL, V86, P1093, DOI 10.1002/jmv.23898
   Baesi K, 2012, IRAN J BIOTECHNOL, V10, P1
   Bahmani MK, 2008, IRANIAN JOURNAL OF CLINICAL INFECTIOUS DISEASES, V3, P215
   Bontell I, 2012, INFECT GENET EVOL, V12, P448, DOI 10.1016/j.meegid.2011.04.034
   Callegaro A, 2011, INFECT GENET EVOL, V11, P624, DOI 10.1016/j.meegid.2011.01.019
   Clavel F, 2004, NEW ENGL J MED, V350, P1023, DOI 10.1056/NEJM2ra025195
   DiazGranados CA, 2010, INT J INFECT DIS, V14, PE298, DOI 10.1016/j.ijid.2009.05.006
   Frentz D, 2012, AIDS REV, V14, P17
   Hamers RL, 2011, LANCET INFECT DIS, V11, P750, DOI 10.1016/S1473-3099(11)70149-9
   Hamkar R, 2010, AIDS, V24, PS85, DOI 10.1097/01.aids.0000386738.32919.67
   Hemelaar J, 2013, J INFECTION, V66, P391, DOI 10.1016/j.jinf.2012.10.026
   Hirsch MS, 2008, CLIN INFECT DIS, V47, P266, DOI 10.1086/589297
   Jahanbakhsh F, 2013, AIDS RES HUM RETROV, V29, P198, DOI 10.1089/aid.2012.0186
   Johnson JA, 2008, PLOS MED, V5, P1112, DOI 10.1371/journal.pmed.0050158
   Johnson Victoria A, 2013, TOP ANTIVIR MED, V21, P6
   Lessells RJ, 2012, CURR OPIN VIROL, V2, P636, DOI 10.1016/j.coviro.2012.08.006
   Maldarelli F, 2013, J VIROL, V87, P10313, DOI 10.1128/JVI.01225-12
   Mousavi SM, 2010, ARCH VIROL, V155, P329, DOI 10.1007/s00705-009-0583-6
   Naderi H R, 2006, INFECT AGENT CANCER, V1, P4, DOI 10.1186/1750-9378-1-4
   Paydary Koosha, 2013, ASIAN PACIFIC JOURNAL OF TROPICAL BIOMEDICINE, V3, P515, DOI 10.1016/S2221-1691(13)60106-9
   Pérez L, 2013, INFECT GENET EVOL, V16, P144, DOI 10.1016/j.meegid.2013.02.002
   Pingen M, 2011, J ANTIMICROB CHEMOTH, V66, P1467, DOI 10.1093/jac/dkr157
   Sarrami-Forooshani R, 2006, J MED VIROL, V78, P853, DOI 10.1002/jmv.20634
   Sefidi FJ, 2012, J INT AIDS SOC, V15, P143, DOI 10.7448/IAS.15.6.18225
   Shafer RW, 2002, CLIN MICROBIOL REV, V15, P247, DOI 10.1128/CMR.15.2.247-277.2002
   Soares RO, 2010, J MOL GRAPH MODEL, V29, P137, DOI 10.1016/j.jmgm.2010.05.007
   Thompson MA, 2010, JAMA-J AM MED ASSOC, V304, P321, DOI 10.1001/jama.2010.1004
   Valle-Bahena OM, 2006, ARCH MED RES, V37, P1022, DOI 10.1016/j.arcmed.2006.05.014
   Wittkop L, 2011, LANCET INFECT DIS, V11, P363, DOI 10.1016/S1473-3099(11)70032-9
   Xing H, 2013, PLOS ONE, V8, P0, DOI 10.1371/journal.pone.0054917
NR 37
TC 7
Z9 8
U1 0
U2 0
PU WOLTERS KLUWER MEDKNOW PUBLICATIONS
PI MUMBAI
PA WOLTERS KLUWER INDIA PVT LTD , A-202, 2ND FLR, QUBE, C T S  NO 1498A-2 VILLAGE MAROL, ANDHERI EAST, MUMBAI, 400059, INDIA
SN 2221-1691
EI 2588-9222
J9 ASIAN PAC J TROP BIO
JI Asian Pac. Trop. Biomed.
PD MAY 15
PY 2016
VL 6
IS 5
BP 451
EP 454
DI 10.1016/j.apjtb.2015.12.020
PG 4
WC Tropical Medicine
SC Tropical Medicine
GA DN3ES
UT WOS:000376945800016
DA 2024-01-16
ER

PT J
AU Zuo, ZB
   Liang, S
   Sun, XG
   Bussell, S
   Yan, J
   Kan, W
   Leng, XB
   Liao, LJ
   Ruan, YH
   Shao, YM
   Xing, H
AF Zuo, Zhongbao
   Liang, Shu
   Sun, Xianguang
   Bussell, Scottie
   Yan, Jing
   Kan, Wei
   Leng, Xuebing
   Liao, Lingjie
   Ruan, Yuhua
   Shao, Yiming
   Xing, Hui
TI Drug Resistance and Virological Failure among HIV-Infected Patients after a Decade of Antiretroviral Treatment Expansion in Eight Provinces of China
SO PLOS ONE
LA English
DT Article
ID randomized controlled-trial; reverse-transcriptase; medication adherence; treatment program; treatment cohort; south-africa; therapy; mortality; surveillance; regimens
AB Background China's National Free Antiretroviral Treatment Program (NFATP) has substantially increased the survival rate since 2002. However, the emergence of HIV drug resistance (HIVDR) limits the durability and effectiveness of antiretroviral treatment (ART) in at risk patients. Method A cross-sectional survey was conducted among patients having received a median of 13.9 months of ART in eight provinces in China. Demographic and clinical information was collected, and venous blood was sampled for CD4 cell counts, measurement of the HIV viral load (VL), and HIV drug resistance (HIVDR) genotyping. Possible risk factors for HIVDR were analyzed by the logistic regression model. Results The study included 765 patients. Among them, 65 patients (8.5%) had virological failure (VLF) defined as >= 1,000 copies/ml. Among the individuals with VLF, 64 were successful genotyped, and of these, 33 had one or more HIVDR mutations. The prevalence of HIVDR mutations among patients receiving first-line ART was 4.3% (33/765). All of the patients with HIVDR mutations were resistant to non-nucleoside transcriptase inhibitors, 81.8% were resistant to nucleoside reverse transcriptase inhibitors, and only 3% had mutations that caused resistance to protease inhibitors. Having lower ratios of drug intake in the past month and dwelling in two southwestern provinces were factors independently associated with the emergence of HIVDR. Conclusion Most patients receiving first-line ART treatment achieved sound virological and immunological outcomes. However, poor adherence is still a key problem, which has led to the high rate of HIVDR. It was notable that the proportion of drug resistance widely varied among the provinces. More studies are needed to focus on adherence.
C1 [Zuo, Zhongbao; Yan, Jing; Kan, Wei; Leng, Xuebing; Liao, Lingjie; Ruan, Yuhua; Shao, Yiming; Xing, Hui] Chinese Ctr Dis Control & Prevent, Collaborat Innovat Ctr Diag & Treatment Infect Di, Natl Ctr AIDS STD Control & Prevent, State Key Lab Infect Dis Prevent & Control, Beijing, Peoples R China.
   [Liang, Shu] Sichuan Ctr Dis Control Prevent, Chengdu, Peoples R China.
   [Sun, Xianguang] Guizhou Ctr Dis Control & Prevent, Guiyang, Peoples R China.
   [Bussell, Scottie] Vanderbilt Inst Global Hlth, Nashville, TN USA.
C3 Chinese Center for Disease Control & Prevention; National Center for AIDS/STD Control & Prevention, Chinese Center for Disease Control & Prevention; Collaborative Innovation Center for Diagnosis & Treatment of Infectious Diseases; Vanderbilt University
RP Xing, H (通讯作者)，Chinese Ctr Dis Control & Prevent, Collaborat Innovat Ctr Diag & Treatment Infect Di, Natl Ctr AIDS STD Control & Prevent, State Key Lab Infect Dis Prevent & Control, Beijing, Peoples R China.
EM xingh@chinaaids.cn
FU Ministry of Science and Technology of China [2012ZX10001-002]; Chinese State Key Laboratory of Infectious Disease Develop Grant; International Development Research Center of Canada [104519-010]; National Institutes of Health (NIH) Research Training Grant - Fogarty International Center [R25 TW009337]; NIH Office of the Director; National institute of Mental Health
CR Andrade ASA, 2005, CLIN INFECT DIS, V41, P875, DOI 10.1086/432877
   Billong SC, 2013, PLOS ONE, V8, P0, DOI 10.1371/journal.pone.0072680
   Casado JL, 2000, AIDS, V14, PF1, DOI 10.1097/00002030-200001280-00001
   Cornell M, 2010, AIDS, V24, P2263, DOI 10.1097/QAD.0b013e32833d45c5
   Etiebet MAA, 2013, AIDS, V27, P553, DOI 10.1097/QAD.0b013e32835b0f59
   Goggin K, 2007, PUBLIC HEALTH REP, V122, P472, DOI 10.1177/003335490712200408
   Hemkens LG, 2015, HIV CLIN TRIALS, V16, P178, DOI 10.1179/1945577115Y.0000000004
   Hong SY, 2015, JAIDS-J ACQ IMM DEF, V68, P463, DOI 10.1097/QAI.0000000000000509
   Keiser O, 2008, TROP MED INT HEALTH, V13, P870, DOI 10.1111/j.1365-3156.2008.02078.x
   Leng XB, 2014, BMJ OPEN, V4, P0, DOI 10.1136/bmjopen-2014-005886
   Lessells RJ, 2014, JAIDS-J ACQ IMM DEF, V65, PE17, DOI 10.1097/QAI.0b013e31829ceb14
   Lewden C, 2014, J INT AIDS SOC, V17, P0, DOI 10.7448/IAS.17.1.18797
   Liang SJ, 2015, FRONT PUBLIC HEALTH, V3, P0, DOI 10.3389/fpubh.2015.00244
   Liao LJ, 2013, AIDS, V27, P1815, DOI 10.1097/QAD.0b013e3283611931
   Liao LJ, 2010, JAIDS-J ACQ IMM DEF, V53, PS10, DOI 10.1097/QAI.0b013e3181c7d363
   Liu HX, 2014, CLIN INFECT DIS, V59, P1495, DOI 10.1093/cid/ciu590
   Liu TF, 2006, CLIN INFECT DIS, V42, P1608, DOI 10.1086/503914
   Ma Y, 2010, INT J EPIDEMIOL, V39, P973, DOI 10.1093/ije/dyp233
   May MT, 2006, LANCET, V368, P451, DOI 10.1016/S0140-6736(06)69152-6
   Scarsi KK, 2015, CLIN INFECT DIS OFFI, V0, P0
   Shafer RW, 2007, AIDS, V21, P215, DOI 10.1097/QAD.0b013e328011e691
   Simoni JM, 2007, HEALTH PSYCHOL, V26, P488, DOI 10.1037/0278-6133.26.4.488
   Simoni Jane M, 2008, CURR INFECT DIS REP, V10, P515, DOI 10.1007/s11908-008-0083-y
   Sorensen JL, 2007, DRUG ALCOHOL DEPEN, V88, P54, DOI 10.1016/j.drugalcdep.2006.09.019
   TISDALE M, 1993, P NATL ACAD SCI USA, V90, P5653, DOI 10.1073/pnas.90.12.5653
   Velen K, 2013, PLOS ONE, V8, P0, DOI 10.1371/journal.pone.0064459
   Wadonda-Kabondo N, 2012, CLIN INFECT DIS, V54, PS355, DOI 10.1093/cid/cis004
   Wagner GJ, 2006, AIDS, V20, P1295, DOI 10.1097/01.aids.0000232238.28415.d2
   Wang J, 2014, PLOS ONE, V9, P0, DOI 10.1371/journal.pone.0088305
   Wang X, 2011, CURR HIV RES, V9, P103, DOI 10.2174/157016211795569122
   Xing H, 2015, J ANTIMICROB CHEMOTH, V70, P2097, DOI 10.1093/jac/dkv078
   Xing H, 2013, PLOS ONE, V8, P0, DOI 10.1371/journal.pone.0062408
   Xing H, 2013, PLOS ONE, V8, P0, DOI 10.1371/journal.pone.0054917
   Zhang FJ, 2008, CLIN INFECT DIS, V47, P825, DOI 10.1086/590945
   Zhang FJ, 2011, LANCET INFECT DIS, V11, P516, DOI 10.1016/S1473-3099(11)70097-4
   Zhang FJ, 2009, ANN INTERN MED, V151, P241, DOI 10.7326/0003-4819-151-4-200908180-00006
   Zhang Y, 2012, JAIDS-J ACQ IMM DEF, V60, P59, DOI 10.1097/QAI.0b013e31824c3d9f
   Zhao DC, 2012, CHINESE MED J-PEKING, V125, P3514, DOI 10.3760/cma.j.issn.0366-6999.2012.19.028
   Zhu H, 2013, JAIDS-J ACQ IMM DEF, V63, PE150, DOI 10.1097/QAI.0b013e3182948d82
NR 40
TC 32
Z9 39
U1 0
U2 6
PU PUBLIC LIBRARY SCIENCE
PI SAN FRANCISCO
PA 1160 BATTERY STREET, STE 100, SAN FRANCISCO, CA 94111 USA
SN 1932-6203
EI 
J9 PLOS ONE
JI PLoS One
PD DEC 20
PY 2016
VL 11
IS 12
BP 
EP 
DI 10.1371/journal.pone.0166661
PG 13
WC Multidisciplinary Sciences
SC Science & Technology - Other Topics
GA EI9QF
UT WOS:000392842900003
PM 27997554
DA 2024-01-16
ER

PT J
AU Huang, A
   Hogan, JW
   Luo, X
   DeLong, A
   Saravanan, S
   Wu, YS
   Sirivichayakul, S
   Kumarasamy, N
   Zhang, FJ
   Phanuphak, P
   Diero, L
   Buziba, N
   Istrail, S
   Katzenstein, DA
   Kantor, R
AF Huang, Austin
   Hogan, Joseph W.
   Luo, Xi
   DeLong, Allison
   Saravanan, Shanmugam
   Wu, Yasong
   Sirivichayakul, Sunee
   Kumarasamy, Nagalingeswaran
   Zhang, Fujie
   Phanuphak, Praphan
   Diero, Lameck
   Buziba, Nathan
   Istrail, Sorin
   Katzenstein, David A.
   Kantor, Rami
TI Global Comparison of Drug Resistance Mutations After First-Line Antiretroviral Therapy Across Human Immunodeficiency Virus-1 Subtypes
SO OPEN FORUM INFECTIOUS DISEASES
LA English
DT Article
DE drug resistance; evolution; first-line; HIV; subtype
ID hiv type-1 subtype; reverse-transcriptase; connection subdomain; cross-resistance; 2nd-line art; impact; genotype; protease; diversity; selection
AB Background. Human immunodeficiency virus (HIV)-1 drug resistance mutations (DRMs) often accompany treatment failure. Although subtype differences are widely studied, DRM comparisons between subtypes either focus on specific geographic regions or include populations with heterogeneous treatments. Methods. We characterized DRM patterns following first-line failure and their impact on future treatment in a global, multi-subtype reverse-transcriptase sequence dataset. We developed a hierarchical modeling approach to address the high-dimensional challenge of modeling and comparing frequencies of multiple DRMs in varying first-line regimens, durations, and subtypes. Drug resistance mutation co-occurrence was characterized using a novel application of a statistical network model. Results. In 1425 sequences, 202 subtype B, 696 C, 44 G, 351 circulating recombinant forms (CRF)01_AE, 58 CRF02_AG, and 74 from other subtypes mutation frequencies were higher in subtypes C and CRF01_AE compared with B overall. Mutation frequency increased by 9%-20% at reverse transcriptase positions 41, 67, 70, 184, 215, and 219 in subtype C and CRF01_AE vs B. Subtype C and CRF01_AE exhibited higher predicted cross-resistance (+12%-18%) to future therapy options compared with subtype B. Topologies of subtype mutation networks were mostly similar. Conclusions. We find clear differences in DRM outcomes following first-line failure, suggesting subtype-specific ecological or biological factors that determine DRM patterns.
C1 [Huang, Austin; Hogan, Joseph W.; Luo, Xi; DeLong, Allison; Istrail, Sorin; Kantor, Rami] Brown Univ, Providence, RI 02912 USA.
   [Saravanan, Shanmugam; Kumarasamy, Nagalingeswaran] YRG CARE, Madras, Tamil Nadu, India.
   [Wu, Yasong; Zhang, Fujie] Capital Med Univ, Natl Ctr AIDS STD Control & Prevent, Chinese Ctr Dis Control & Prevent, Beijing Ditan Hosp, Beijing, Peoples R China.
   [Sirivichayakul, Sunee; Phanuphak, Praphan] Chulalongkorn Univ, Bangkok, Thailand.
   [Diero, Lameck; Buziba, Nathan] Moi Univ, Eldoret, Kenya.
   [Katzenstein, David A.] Stanford Univ, Stanford, CA 94305 USA.
   [Huang, Austin] Brown Univ, Warren Alpert Med Sch, Providence, RI 02912 USA.
   [Huang, Austin] Pfizer Worldwide Res & Dev, Computat Sci Ctr Emphasis, Cambridge, MA USA.
   Pfizer Inc, New York, NY USA.
C3 Brown University; Capital Medical University; Chinese Center for Disease Control & Prevention; National Center for AIDS/STD Control & Prevention, Chinese Center for Disease Control & Prevention; Chulalongkorn University; Moi University; Stanford University; Brown University; Pfizer; Pfizer
RP Huang, A (通讯作者)，Pfizer, 610 Main St, Cambridge, MA 02139 USA.; Huang, A (通讯作者)，Brown Univ, Med, Providence, RI 02912 USA.
EM austinh@alum.mit.edu
FU National Institutes of Health [R01AI66922, P30AI042853, T32DA13911-10]
CR Armstrong KL, 2011, ANTIMICROB AGENTS CH, V55, P2146, DOI 10.1128/AAC.01505-10
   Armstrong KL, 2009, J VIROL, V83, P4051, DOI 10.1128/JVI.02645-08
   Bertagnolio S, 2013, J INFECT DIS, V207, PS45, DOI 10.1093/infdis/jit121
   Brenner B, 2003, AIDS, V17, PF1, DOI 10.1097/00002030-200301030-00001
   Brenner BG, 2006, AIDS, V20, PF9, DOI 10.1097/01.aids.0000232228.88511.0b
   Brenner Bluma G, 2009, HIV THERAPY, V3, P583, DOI 10.2217/hiv.09.40
   Chanock SJ, 2007, NATURE, V447, P655, DOI 10.1038/447655a
   Chaplin B, 2011, AIDS RES HUM RETROV, V27, P71, DOI 10.1089/aid.2010.0050
   Cohen J, 2011, SCIENCE, V334, P1628, DOI 10.1126/science.334.6063.1628
   Cong ME, 2007, J VIROL, V81, P3037, DOI 10.1128/JVI.02712-06
   Cunha RD, 2012, PLOS ONE, V7, P0, DOI 10.1371/journal.pone.0046622
   de Oliveira T, 2010, PLOS ONE, V5, P0, DOI 10.1371/journal.pone.0009311
   Delviks-Frankenberry KA, 2009, J VIROL, V83, P8502, DOI 10.1128/JVI.00859-09
   Dumans AT, 2004, J INFECT DIS, V189, P1232, DOI 10.1086/382483
   Gelman A, 2012, J RES EDUC EFF, V5, P189, DOI 10.1080/19345747.2011.618213
   Grossman Z, 2004, ANTIMICROB AGENTS CH, V48, P2159, DOI 10.1128/AAC.48.6.2159-2165.2004
   Gupta RK, 2009, LANCET INFECT DIS, V9, P409, DOI 10.1016/S1473-3099(09)70136-7
   Hamers RL, 2012, CLIN INFECT DIS, V54, P1660, DOI 10.1093/cid/cis254
   Hemelaar J, 2011, AIDS, V25, P679, DOI 10.1097/QAD.0b013e328342ff93
   Huang A, 2012, FUTURE VIROL, V7, P505, DOI 10.2217/FVL.12.37
   Johnson Victoria A, 2013, TOP ANTIVIR MED, V21, P6
   Kantor R, 2005, PLOS MED, V2, P325, DOI 10.1371/journal.pmed.0020112
   Kantor R, 2012, AIDS RES HUM RETROV, V28, P894
   Kantor R, 2006, CURR OPIN INFECT DIS, V19, P594, DOI 10.1097/QCO.0b013e3280109122
   Manosuthi W, 2010, AIDS RES HUM RETROV, V26, P609, DOI 10.1089/aid.2009.0107
   Mastro TD, 1997, AIDS, V11, P113, DOI 10.1097/00002030-199701000-00017
   Neogi U, 2011, AIDS RES HUM RETROV, V27, P1249, DOI 10.1089/aid.2011.0078
   Novitsky V, 2007, AIDS RES HUM RETROV, V23, P868, DOI 10.1089/aid.2006.0298
   Palella FJ, 1998, NEW ENGL J MED, V338, P853, DOI 10.1056/NEJM199803263381301
   Piot P, 2013, NEW ENGL J MED, V368, P2210, DOI 10.1056/NEJMra1201533
   Rhee SY, 2003, NUCLEIC ACIDS RES, V31, P298, DOI 10.1093/nar/gkg100
   Robertson DL, 2000, SCIENCE, V288, P55, DOI 10.1126/science.288.5463.55d
   Tang MW, 2013, J INFECT DIS, V207, PS70, DOI 10.1093/infdis/jit114
   Tanuma J, 2010, MICROBES INFECT, V12, P1170, DOI 10.1016/j.micinf.2010.08.003
   Taylor BS, 2008, NEW ENGL J MED, V358, P1590, DOI 10.1056/NEJMra0706737
   Wallis CL, 2010, JAIDS-J ACQ IMM DEF, V53, P480, DOI 10.1097/QAI.0b013e3181bc478b
   World Health Organization, 2009, RAP ADV ANT THER HIV, V0, P10
   Yu XF, 1998, LANCET, V351, P1250, DOI 10.1016/S0140-6736(05)79316-8
NR 39
TC 11
Z9 12
U1 0
U2 0
PU OXFORD UNIV PRESS INC
PI CARY
PA JOURNALS DEPT, 2001 EVANS RD, CARY, NC 27513 USA
SN 2328-8957
EI 
J9 OPEN FORUM INFECT DI
JI Open Forum Infect. Dis.
PD SPR 15
PY 2016
VL 3
IS 2
BP 
EP 
DI 10.1093/ofid/ofv158
PG 9
WC Immunology; Infectious Diseases; Microbiology
SC Immunology; Infectious Diseases; Microbiology
GA EC3IR
UT WOS:000388020200001
PM 27419147
DA 2024-01-16
ER

PT J
AU Teeranaipong, P
   Sirivichayakul, S
   Mekprasan, S
   Ohata, PJ
   Avihingsanon, A
   Ruxrungtham, K
   Putcharoen, O
AF Teeranaipong, Phairote
   Sirivichayakul, Sunee
   Mekprasan, Suwanna
   Ohata, Pirapon June
   Avihingsanon, Anchalee
   Ruxrungtham, Kiat
   Putcharoen, Opass
TI Role of Rilpivirine and Etravirine in Efavirenz and Nevirapine-Based Regimens Failure in a Resource-Limited Country: A Cross-Sectional Study
SO PLOS ONE
LA English
DT Article
ID reverse-transcriptase inhibitor; antiretroviral therapy; virological failure; resistance; adults; phase-3; duet-1; thrive; echo
AB Introduction Etravirine(ETR) can be used for patients who have failed NNRTI-based regimen. In Thailand, ETR is approximately 45 times more expensive than rilpivirine(RPV). However, there are no data of RPV use in NNRTI failure. Therefore, we assessed the susceptibility and mutation patterns of first line NNRTI failure and the possibility of using RPV compared to ETV in patients who have failed efavirenz(EFV)- and nevirapine(NVP)-based regimens. Methods Clinical samples with confirmed virological failure from EFV- or NVP-based regimens were retrospectively analyzed. Resistance-associated mutations (RAMs) were interpreted by IAS-USA Drug Resistance Mutations. Susceptibility of ETR and RPV were interpreted by DUET, Monogram scoring system, and Stanford University HIV Drug Resistance Database. Results 1,279 and 528 patients failed EFV-and NVP-based regimens, respectively. Y181C was the most common NVP-associated RAM (54.3% vs. 14.7%, p<0.01). K103N was the most common EFV-associated RAM (56.5% vs. 19.1%, P<0.01). The results from all three scoring systems were concordant. 165(11.1%) and 161(10.9%) patients who failed NVP-based regimen were susceptible to ETR and RPV, respectively (p = 0.85). 195 (32.2%) and 191 (31.6%) patients who failed EFV-based regimen, were susceptible to ETR and RPV, respectively (p = 0.79). The susceptibility of ETV and RPV in EFV failure was significantly higher than NVP failure (p<0.01). Conclusion The mutation patterns for ETR and RPV were similar but 32% and 11% of patients who failed EFV and NVP -based regimen, respectivly were susceptible to RPV. This finding suggests that RPV can be used as the alternative antiretroviral agent in patients who have failed EFV-based regimen.
C1 [Teeranaipong, Phairote] Chulalongkorn Univ, Fac Med, Dept Parasitol, Bangkok 10330, Thailand.
   [Sirivichayakul, Sunee; Mekprasan, Suwanna; Avihingsanon, Anchalee; Ruxrungtham, Kiat] Chulalongkorn Univ, Fac Med, Dept Med, Div Allergy & Clin Immunol, Bangkok 10330, Thailand.
   [Ohata, Pirapon June; Avihingsanon, Anchalee; Ruxrungtham, Kiat] Thai Red Cross AIDS Res Ctr, HIV Netherlands Australia Thailand Res Collaborat, Bangkok, Thailand.
   [Putcharoen, Opass] Chulalongkorn Univ, Fac Med, Dept Med, Div Infect Dis, Bangkok 10330, Thailand.
C3 Chulalongkorn University; Chulalongkorn University; Thai Red Cross Society; Chulalongkorn University
RP Putcharoen, O (通讯作者)，Chulalongkorn Univ, Fac Med, Dept Med, Div Infect Dis, Bangkok 10330, Thailand.
EM opassid@gmail.com
FU HIV-NAT, The Thai Red Cross AIDS Research Centre; Department of Medicine, Faculty of Medicine, Chulalongkorn University, Bangkok, Thailand
CR Adolescents PoAGfAa, 2015, GUID USE ANT AG HIV, V0, P0
   Anta L, 2013, AIDS, V27, P81, DOI 10.1097/QAD.0b013e3283584500
   Barcarolo J, 2012, WHO HIV DRUG RES REP, V0, P0
   Bunupuradah T, 2011, ANTIVIR THER, V16, P1113, DOI 10.3851/IMP1906
   Cohen CJ, 2011, LANCET, V378, P229, DOI 10.1016/S0140-6736(11)60983-5
   Imaz A, 2012, AIDS REV, V14, P268
   James C, 2012, AM J HEALTH-SYST PH, V69, P857, DOI 10.2146/ajhp110395
   Katlama C, 2010, ANTIVIR THER, V15, P1045, DOI 10.3851/IMP1662
   Lundgren D, 2015, NEW ENGL J MED, V373, P795, DOI 10.1056/NEJMoa1506816
   Manosuthi W, 2015, AIDS RES THER, V12, P0, DOI 10.1186/s12981-015-0053-z
   Molina JM, 2011, LANCET, V378, P238, DOI 10.1016/S0140-6736(11)60936-7
   Picchio G, 2011, AIDS RES HUM RETROV, V27, P1272, DOI 10.1089/aid.2011.0049
   Porter DP, 2014, JAIDS-J ACQ IMM DEF, V65, P318, DOI 10.1097/QAI.0000000000000017
   Rhee SY, 2004, ANTIMICROB AGENTS CH, V48, P3122, DOI 10.1128/AAC.48.8.3122-3126.2004
   Rimsky L, 2012, JAIDS-J ACQ IMM DEF, V59, P39, DOI 10.1097/QAI.0b013e31823df4da
   Schrijvers R, 2011, LANCET, V378, P201, DOI 10.1016/S0140-6736(11)60992-6
   Sharma M, 2013, J ANTIMICROB CHEMOTH, V68, P250, DOI 10.1093/jac/dks404
   Sungkanuparph S, 2008, CURR HIV RES, V6, P474, DOI 10.2174/157016208785861230
   Sungkanuparph S, 2007, CLIN INFECT DIS, V44, P447, DOI 10.1086/510745
   Tambuyzer L, 2010, AIDS RES HUM RETROV, V26, P1197, DOI 10.1089/aid.2009.0302
   Tang MW, 2012, INTERVIROLOGY, V55, P98, DOI 10.1159/000331998
   Vingerhoets J, 2010, AIDS, V24, P503, DOI 10.1097/QAD.0b013e32833677ac
   WHO, 2013, CONSOLIDATED GUIDELINES ON THE USE OF ANTIRETROVIRAL DRUGS FOR TREATING AND PREVENTING HIV INFECTION: RECOMMENDATIONS FOR A PUBLIC HEALTH APPROACH, V0, P0
   Zhang FJ, 2009, ANN INTERN MED, V151, P241, DOI 10.7326/0003-4819-151-4-200908180-00006
NR 24
TC 11
Z9 11
U1 0
U2 1
PU PUBLIC LIBRARY SCIENCE
PI SAN FRANCISCO
PA 1160 BATTERY STREET, STE 100, SAN FRANCISCO, CA 94111 USA
SN 1932-6203
EI 
J9 PLOS ONE
JI PLoS One
PD APR 27
PY 2016
VL 11
IS 4
BP 
EP 
DI 10.1371/journal.pone.0154221
PG 11
WC Multidisciplinary Sciences
SC Science & Technology - Other Topics
GA DK5QZ
UT WOS:000374976200049
PM 27120449
DA 2024-01-16
ER

PT J
AU Zhang, GQ
   Cai, FP
   de Rivera, IL
   Zhou, ZY
   Zhang, J
   Nkengasong, J
   Gao, F
   Yang, CF
AF Zhang, Guoqing
   Cai, Fangping
   Lorenzana de Rivera, Ivette
   Zhou, Zhiyong
   Zhang, Jing
   Nkengasong, John
   Gao, Feng
   Yang, Chunfu
TI Simultaneous Detection of Major Drug Resistance Mutations of HIV-1 Subtype B Viruses from Dried Blood Spot Specimens by Multiplex Allele-Specific Assay
SO JOURNAL OF CLINICAL MICROBIOLOGY
LA English
DT Article
AB A multiplex allele-specific (MAS) assay has been developed for the detection of HIV-1 subtype C drug resistance mutations (DRMs). We have optimized the MAS assay to determine subtype B DRMs in dried blood spots (DBS) collected from patients on antiretroviral therapy. The new assay accurately detected DRMs, including low-abundance mutations that were often missed by Sanger sequencing.
C1 [Zhang, Guoqing; Zhou, Zhiyong; Zhang, Jing; Nkengasong, John; Yang, Chunfu] CDC, Int Lab Branch, Div Global HIV AIDS, Ctr Global Hlth, Atlanta, GA 30333 USA.
   [Cai, Fangping; Gao, Feng] Duke Univ, Med Ctr, Dept Med, Durham, NC 27710 USA.
   [Lorenzana de Rivera, Ivette] Natl Autonomous Univ Honduras, Dept Microbiol, Tegucigalpa, Honduras.
C3 Centers for Disease Control & Prevention - USA; Duke University; Universidad Nacional Autonoma de Honduras
RP Yang, CF (通讯作者)，CDC, Int Lab Branch, Div Global HIV AIDS, Ctr Global Hlth, Atlanta, GA 30333 USA.
EM fgao@duke.edu; cyang1@cdc.gov
FU HHS \ National Institutes of Health (NIH) [RO1 GM065057]
CR [Anonymous], 2014, SURVEILLANCE OF HIV DRUG RESISTANCE IN ADULTS INITIATING ANTIRETROVIRAL THERAPY (PRE-TREATMENT HIV DRUG RESISTANCE), V0, P0
   Diallo K, 2014, AIDS RES HUM RETROV, V30, P67, DOI 10.1089/aid.2013.0127
   Dunbar SA, 2006, CLIN CHIM ACTA, V363, P71, DOI 10.1016/j.cccn.2005.06.023
   Joint United Nations Programme on HIV/ AIDS, 2015, FACT SHEET 2014 GLOB, V0, P0
   Junqueira DM, 2011, PLOS ONE, V6, P0, DOI 10.1371/journal.pone.0027489
   Mann M, 2013, AIDS REV, V15, P15
   Song YJ, 2010, J ANTIMICROB CHEMOTH, V65, P1631, DOI 10.1093/jac/dkq175
   Yang CF, 2010, J CLIN MICROBIOL, V48, P3158, DOI 10.1128/JCM.00564-10
   Zhang GQ, 2013, J CLIN MICROBIOL, V51, P3666, DOI 10.1128/JCM.01669-13
   Zhou ZY, 2011, PLOS ONE, V6, P0, DOI 10.1371/journal.pone.0028184
NR 10
TC 13
Z9 13
U1 0
U2 1
PU AMER SOC MICROBIOLOGY
PI WASHINGTON
PA 1752 N ST NW, WASHINGTON, DC 20036-2904 USA
SN 0095-1137
EI 1098-660X
J9 J CLIN MICROBIOL
JI J. Clin. Microbiol.
PD JAN 15
PY 2016
VL 54
IS 1
BP 220
EP 222
DI 10.1128/JCM.02833-15
PG 3
WC Microbiology
SC Microbiology
GA DA1DX
UT WOS:000367537600042
PM 26560533
DA 2024-01-16
ER

PT J
AU Ssengooba, W
   de Jong, BC
   Joloba, ML
   Cobelens, FG
   Meehan, CJ
AF Ssengooba, Willy
   de Jong, Bouke C.
   Joloba, Moses L.
   Cobelens, Frank G.
   Meehan, Conor J.
TI Whole genome sequencing reveals mycobacterial microevolution among concurrent isolates from sputum and blood in HIV infected TB patients
SO BMC INFECTIOUS DISEASES
LA English
DT Article
DE Intra-patient; Microevolution; Ancestral; Concurrent sputum and blood M. tuberculosis
ID extrapulmonary tuberculosis; antibiotic-resistance; guinea-pigs; pulmonary; infectivity; variants; features; strains; disease; tool
AB Background: In the context of advanced immunosuppression, M. tuberculosis is known to cause detectable mycobacteremia. However, little is known about the intra-patient mycobacterial microevolution and the direction of seeding between the sputum and blood compartments. Methods: From a diagnostic study of HIV-infected TB patients, 51 pairs of concurrent blood and sputum M. tuberculosis isolates from the same patient were available. In a previous analysis, we identified a subset with genotypic concordance, based on spoligotyping and 24 locus MIRU-VNTR. These paired isolates with identical genotypes were analyzed by whole genome sequencing and phylogenetic analysis. Results: Of the 25 concordant pairs (49 % of the 51 paired isolates), 15 (60 %) remained viable for extraction of high quality DNA for whole genome sequencing. Two patient pairs were excluded due to poor quality sequence reads. The median CD4 cell count was 32 (IQR; 16-101)/mm(3) and ten (77 %) patients were on ART. No drug resistance mutations were identified in any of the sequences analyzed. Three (23.1 %) of 13 patients had SNPs separating paired isolates from blood and sputum compartments, indicating evidence of microevolution. Using a phylogenetic approach to identify the ancestral compartment, in two (15 %) patients the blood isolate was ancestral to the sputum isolate, in one (8 %) it was the opposite, and ten (77 %) of the pairs were identical. Conclusions: Among HIV-infected patients with poor cellular immunity, infection with multiple strains of M. tuberculosis was found in half of the patients. In those patients with identical strains, whole genome sequencing indicated that M. tuberculosis intra-patient microevolution does occur in a few patients, yet did not reveal a consistent direction of spread between sputum and blood. This suggests that these compartments are highly connected and potentially seed each other repeatedly.
C1 [Ssengooba, Willy; Joloba, Moses L.] Makerere Univ, Coll Hlth Sci, Dept Med Microbiol, Kampala, Uganda.
   [Ssengooba, Willy; de Jong, Bouke C.; Meehan, Conor J.] Inst Trop Med, Unit Mycobacteriol, Antwerp, Belgium.
   [Ssengooba, Willy; Cobelens, Frank G.] Univ Amsterdam, Acad Med Ctr, Inst Global Hlth & Dev, Dept Global Hlth & Amsterdam, Amsterdam, Netherlands.
   [Cobelens, Frank G.] KNCV TB Fdn, The Hague, Netherlands.
   [de Jong, Bouke C.] NYU, Div Infect Dis, New York, NY USA.
C3 Makerere University; Institute of Tropical Medicine (ITM); University of Amsterdam; Academic Medical Center Amsterdam; KNCV Tuberculosis Foundation; New York University
RP Ssengooba, W (通讯作者)，Makerere Univ, Coll Hlth Sci, Dept Med Microbiol, Kampala, Uganda.; Ssengooba, W (通讯作者)，Inst Trop Med, Unit Mycobacteriol, Antwerp, Belgium.; Ssengooba, W (通讯作者)，Univ Amsterdam, Acad Med Ctr, Inst Global Hlth & Dev, Dept Global Hlth & Amsterdam, Amsterdam, Netherlands.
EM willyssengooba@gmail.com
FU Erasmus Mundus Joint Doctorate Program of the European Union through a training grant; European Research Council-INTERRUPTB starting grant [311725]
CR Adams LV, 2012, J CLIN MICROBIOL, V50, P2645, DOI 10.1128/JCM.00624-12
   Akhtar P, 2009, J MED MICROBIOL, V58, P798, DOI 10.1099/jmm.0.002550-0
   Al-Hajoj SAM, 2010, J CLIN MICROBIOL, V48, P3813, DOI 10.1128/JCM.00556-10
   Andrade MKN, 2009, BRAZ J MED BIOL RES, V42, P433, DOI 10.1590/S0100-879X2009000500006
   Barrios-Payán J, 2012, J INFECT DIS, V206, P1194, DOI 10.1093/infdis/jis381
   Basaraba RJ, 2006, INFECT IMMUN, V74, P5397, DOI 10.1128/IAI.00332-06
   Behr MA, 2014, LANCET INFECT DIS, V14, P250, DOI 10.1016/S1473-3099(13)70253-6
   Brites D, 2012, INFECT GENET EVOL, V12, P678, DOI 10.1016/j.meegid.2011.08.010
   Comas I, 2013, NAT GENET, V45, P1176, DOI 10.1038/ng.2744
   Comas I, 2012, NAT GENET, V44, P106, DOI 10.1038/ng.1038
   Comas I, 2010, NAT GENET, V42, P498, DOI 10.1038/ng.590
   Feuerriegel S, 2015, J CLIN MICROBIOL, V53, P1908, DOI 10.1128/JCM.00025-15
   Feuerriegel S, 2014, J ANTIMICROB CHEMOTH, V69, P1205, DOI 10.1093/jac/dkt535
   Garcia de Viedma D, 2005, J INFECT DIS, V192, P2059, DOI 10.1086/498245
   Garcia de Viedma D, 2005, J CLIN MICROBIOL, V43, P5660, DOI 10.1128/JCM.43.11.5660-5664.2005
   Gardy JL, 2011, NEW ENGL J MED, V364, P730, DOI 10.1056/NEJMoa1003176
   Kamerbeek J, 1997, J CLIN MICROBIOL, V35, P907, DOI 10.1128/JCM.35.4.907-914.1997
   Kato-Maeda M, 2001, J CLIN INVEST, V107, P533, DOI 10.1172/JCI11426
   Leeds IL, 2012, CLIN INFECT DIS, V55, P75, DOI 10.1093/cid/cis303
   Lew JM, 2011, TUBERCULOSIS, V91, P1, DOI 10.1016/j.tube.2010.09.008
   Martín A, 2010, TUBERCULOSIS, V90, P201, DOI 10.1016/j.tube.2010.03.012
   McEvoy CRE, 2007, TUBERCULOSIS, V87, P393, DOI 10.1016/j.tube.2007.05.010
   McMurray DN, 2003, TUBERCULOSIS, V83, P131, DOI 10.1016/S1472-9792(02)00079-3
   Merker M, 2013, PLOS ONE, V8, P0, DOI 10.1371/journal.pone.0082551
   Nakiyingi L, 2014, JAIDS-J ACQ IMM DEF, V66, P270, DOI 10.1097/QAI.0000000000000151
   Navarro Y, 2013, INT J MED MICROBIOL, V303, P693, DOI 10.1016/j.ijmm.2013.10.002
   Niemann S, 2014, CSH PERSPECT MED, V4, P0, DOI 10.1101/cshperspect.a021188
   Pérez-Lago L, 2014, J INFECT DIS, V209, P98, DOI 10.1093/infdis/jit439
   Pérez-Lago L, 2013, INT J MED MICROBIOL, V303, P674, DOI 10.1016/j.ijmm.2013.09.010
   Pérez-Lago L, 2013, INFECT GENET EVOL, V16, P326, DOI 10.1016/j.meegid.2013.02.016
   Shin SS, 2015, J INFECT DIS, V211, P347, DOI 10.1093/infdis/jiu421
   Srilohasin P, 2014, J CLIN MICROBIOL, V52, P4267, DOI 10.1128/JCM.01467-14
   Ssengooba W, 2015, PLOS ONE, V10, P0, DOI 10.1371/journal.pone.0132581
   Stamatakis A, 2014, BIOINFORMATICS, V30, P1312, DOI 10.1093/bioinformatics/btu033
   Sun G, 2012, J INFECT DIS, V206, P1724, DOI 10.1093/infdis/jis601
   Supply P, 2006, J CLIN MICROBIOL, V44, P4498, DOI 10.1128/JCM.01392-06
   Tamura K, 2011, MOL BIOL EVOL, V28, P2731, DOI 10.1093/molbev/msr121
   Tantivitayakul P, 2010, TUBERCULOSIS, V90, P311, DOI 10.1016/j.tube.2010.08.003
   Tuon FF, 2007, ACTA TROP, V104, P79, DOI 10.1016/j.actatropica.2007.07.009
   VANEMBDEN JDA, 1993, J CLIN MICROBIOL, V31, P406, DOI 10.1128/JCM.31.2.406-409.1993
   von Reyn CF, 2011, INT J TUBERC LUNG D, V15, P1087, DOI 10.5588/ijtld.10.0517
   Walker TM, 2015, LANCET INFECT DIS, V15, P1193, DOI 10.1016/S1473-3099(15)00062-6
   Walker TM, 2013, LANCET INFECT DIS, V13, P137, DOI 10.1016/S1473-3099(12)70277-3
   Warren RM, 2002, J CLIN MICROBIOL, V40, P4457, DOI 10.1128/JCM.40.12.4457-4465.2002
NR 44
TC 6
Z9 8
U1 0
U2 14
PU BMC
PI LONDON
PA CAMPUS, 4 CRINAN ST, LONDON N1 9XW, ENGLAND
SN 
EI 1471-2334
J9 BMC INFECT DIS
JI BMC Infect. Dis.
PD AUG 5
PY 2016
VL 16
IS 
BP 
EP 
DI 10.1186/s12879-016-1737-2
PG 7
WC Infectious Diseases
SC Infectious Diseases
GA DS7YH
UT WOS:000380998700001
PM 27495002
DA 2024-01-16
ER

PT J
AU Dauwe, K
   Staelens, D
   Vancoillie, L
   Mortier, V
   Verhofstede, C
AF Dauwe, Kenny
   Staelens, Delfien
   Vancoillie, Leen
   Mortier, Virginie
   Verhofstede, Chris
TI Deep Sequencing of HIV-1 RNA and DNA in Newly Diagnosed Patients with Baseline Drug Resistance Showed No Indications for Hidden Resistance and Is Biased by Strong Interference of Hypermutation
SO JOURNAL OF CLINICAL MICROBIOLOGY
LA English
DT Article
ID immunodeficiency-virus type-1; long-term persistence; treatment-naive; genotypic resistance; transmission; variants; mutations; plasma; cells; k103n
AB Deep sequencing of plasma RNA or proviral DNA may be an interesting alternative to population sequencing for the detection of baseline transmitted HIV-1 drug resistance. Using a Roche 454 GS Junior HIV-1 prototype kit, we performed deep sequencing of the HIV-1 protease and reverse transcriptase genes on paired plasma and buffy coat samples from newly diagnosed HIV-1-positive individuals. Selection was based on the outcome of population sequencing and included 12 patients with either a revertant amino acid at codon 215 of the reverse transcriptase or a singleton resistance mutation, 4 patients with multiple resistance mutations, and 4 patients with wild-type virus. Deep sequencing of RNA and DNA detected 6 and 43 mutations, respectively, that were not identified by population sequencing. A subsequently performed hypermutation analysis, however, revealed hypermutation in 61.19% of 3,188 DNA reads with a resistance mutation. The removal of hypermutated reads dropped the number of additional mutations in DNA from 43 to 17. No hypermutation evidence was found in the RNA reads. Five of the 6 additional RNA mutations and all additional DNA mutations, after full exclusion of hypermutation bias, were observed in the 3 individuals with multiple resistance mutations detected by population sequencing. Despite focused selection of patients with T215 revertants or singleton mutations, deep sequencing failed to identify the resistant T215Y/F or M184V or any other resistance mutation, indicating that in most of these cases there is no hidden resistance and that the virus detected at diagnosis by population sequencing is the original infecting variant.
C1 [Dauwe, Kenny; Staelens, Delfien; Vancoillie, Leen; Mortier, Virginie; Verhofstede, Chris] Univ Ghent, Dept Clin Chem Microbiol & Immunol, AIDS Reference Lab, B-9000 Ghent, Belgium.
C3 Ghent University
RP Verhofstede, C (通讯作者)，Univ Ghent, Dept Clin Chem Microbiol & Immunol, AIDS Reference Lab, B-9000 Ghent, Belgium.
EM chris.verhofstede@ugent.be
FU Belgian Ministry of Social Affairs through Health Insurance System
CR Avettand-Fènöl V, 2009, J MED VIROL, V81, P217, DOI 10.1002/jmv.21390
   Balduin M, 2009, J CLIN VIROL, V45, P34, DOI 10.1016/j.jcv.2009.03.002
   Barbour JD, 2004, AIDS, V18, P1683, DOI 10.1097/01.aids.0000131391.91468.ff
   Baxter JD, 2015, HIV MED, V16, P77, DOI 10.1111/hiv.12236
   Bon I, 2007, J CLIN VIROL, V38, P313, DOI 10.1016/j.jcv.2006.12.018
   Brenner BG, 2002, J VIROL, V76, P1753, DOI 10.1128/JVI.76.4.1753-1761.2002
   Brodin J, 2013, PLOS ONE, V8, P0, DOI 10.1371/journal.pone.0070388
   Castro H, 2013, J INFECT DIS, V208, P1459, DOI 10.1093/infdis/jit345
   de Ronde A, 2001, J VIROL, V75, P595, DOI 10.1128/JVI.75.2.595-602.2001
   Delaugerre C, 2012, HIV MED, V13, P517, DOI 10.1111/j.1468-1293.2012.01002.x
   Drescher SM, 2014, CLIN INFECT DIS, V58, P285, DOI 10.1093/cid/cit694
   Fourati S, 2012, AIDS, V26, P1619, DOI 10.1097/QAD.0b013e3283560703
   Frentz D, 2014, PLOS ONE, V9, P0, DOI 10.1371/journal.pone.0094495
   Gault E, 2001, J CLIN MICROBIOL, V39, P772, DOI 10.1128/JCM.39.2.772-775.2001
   Geretti AM, 2009, JAIDS-J ACQ IMM DEF, V52, P569, DOI 10.1097/QAI.0b013e3181ba11e8
   Ghosn J, 2006, AIDS, V20, P159, DOI 10.1097/01.aids.0000199820.47703.a0
   Goodman DD, 2011, AIDS, V25, P325, DOI 10.1097/QAD.0b013e3283427dcb
   Halvas EK, 2006, J CLIN MICROBIOL, V44, P2612, DOI 10.1128/JCM.00449-06
   Hirsch MS, 2008, CLIN INFECT DIS, V47, P266, DOI 10.1086/589297
   Hué S, 2009, J VIROL, V83, P2645, DOI 10.1128/JVI.01556-08
   Jain V, 2011, J INFECT DIS, V203, P1174, DOI 10.1093/infdis/jiq167
   Jakobsen MR, 2010, CLIN INFECT DIS, V50, P566, DOI 10.1086/650001
   Johnson JA, 2008, PLOS MED, V5, P1112, DOI 10.1371/journal.pmed.0050158
   Kieffer TL, 2005, J VIROL, V79, P1975, DOI 10.1128/JVI.79.3.1975-1980.2005
   Little SJ, 2008, J VIROL, V82, P5510, DOI 10.1128/JVI.02579-07
   Mangeat B, 2003, NATURE, V424, P99, DOI 10.1038/nature01709
   Mbisa JL, 2015, CLIN INFECT DIS, V61, P829, DOI 10.1093/cid/civ393
   McCallum M, 2013, ANTIMICROB AGENTS CH, V57, P4681, DOI 10.1128/AAC.01029-13
   Metzner KJ, 2011, J CLIN VIROL, V50, P156, DOI 10.1016/j.jcv.2010.10.001
   Metzner KJ, 2009, CLIN INFECT DIS, V48, P239, DOI 10.1086/595703
   Mulder LCF, 2008, P NATL ACAD SCI USA, V105, P5501, DOI 10.1073/pnas.0710190105
   Pace C, 2006, J VIROL, V80, P9259, DOI 10.1128/JVI.00888-06
   Pao D, 2004, JAIDS-J ACQ IMM DEF, V37, P1570, DOI 10.1097/00126334-200412150-00006
   Paolucci S, 2001, J MED VIROL, V65, P207, DOI 10.1002/jmv.2022
   Paredes R, 2010, J INFECT DIS, V201, P662, DOI 10.1086/650543
   Parisi SG, 2007, J CLIN MICROBIOL, V45, P3484, DOI 10.1128/JCM.01584-07
   Piantadosi A, 2009, J VIROL, V83, P7805, DOI 10.1128/JVI.00280-09
   Pingen M, 2013, HIV MED, V14, P176, DOI 10.1111/j.1468-1293.2012.01037.x
   Pingen M, 2014, RETROVIROLOGY, V11, P0, DOI 10.1186/s12977-014-0113-9
   Quan Y, 2008, RETROVIROLOGY, V5, P0, DOI 10.1186/1742-4690-5-43
   Rose PP, 2000, BIOINFORMATICS, V16, P400, DOI 10.1093/bioinformatics/16.4.400
   Ruelle J, 2013, AIDS RES HUM RETROV, V29, P1306, DOI 10.1089/aid.2013.0108
   Schloss PD, 2009, APPL ENVIRON MICROB, V75, P7537, DOI 10.1128/AEM.01541-09
   Schuurman R, 1999, J CLIN MICROBIOL, V37, P2291, DOI 10.1128/JCM.37.7.2291-2296.1999
   Simen BB, 2009, J INFECT DIS, V199, P693, DOI 10.1086/596736
   Smith DM, 2007, J INFECT DIS, V196, P356, DOI 10.1086/519164
   Taylor S, 2003, AIDS RES HUM RETROV, V19, P353, DOI 10.1089/088922203765551700
   Toni TA, 2009, ANTIMICROB AGENTS CH, V53, P1670, DOI 10.1128/AAC.01494-08
   Vicenti I, 2007, CLIN INFECT DIS, V44, P1657, DOI 10.1086/518287
   Yang WL, 2015, PLOS PATHOG, V11, P0, DOI 10.1371/journal.ppat.1004722
   Yerly S, 1998, J VIROL, V72, P3520, DOI 10.1128/JVI.72.5.3520-3523.1998
NR 51
TC 19
Z9 19
U1 0
U2 6
PU AMER SOC MICROBIOLOGY
PI WASHINGTON
PA 1752 N ST NW, WASHINGTON, DC 20036-2904 USA
SN 0095-1137
EI 1098-660X
J9 J CLIN MICROBIOL
JI J. Clin. Microbiol.
PD JUN 15
PY 2016
VL 54
IS 6
BP 1605
EP 1615
DI 10.1128/JCM.00030-16
PG 11
WC Microbiology
SC Microbiology
GA DM7HM
UT WOS:000376529200030
PM 27076656
DA 2024-01-16
ER

PT J
AU Zhang, XM
   Zhang, QW
   Wu, H
   Lau, TCK
   Liu, X
   Chu, H
   Zhang, K
   Zhou, J
   Chen, ZW
   Jin, DY
   Zheng, BJ
AF Zhang, Xiao-Min
   Zhang, Qiwei
   Wu, Hao
   Lau, Terrence Chi-Kong
   Liu, Xuan
   Chu, Hin
   Zhang, Ke
   Zhou, Jie
   Chen, Zhi-Wei
   Jin, Dong-Yan
   Zheng, Bo-Jian
TI Novel Mutations L228I and Y232H Cause Nonnucleoside Reverse Transcriptase Inhibitor Resistance in Combinational Pattern
SO AIDS RESEARCH AND HUMAN RETROVIRUSES
LA English
DT Article
ID primer grip region; immunodeficiency-virus-infection; confers cross-resistance; connection subdomain; hiv-1; subtype; nucleoside; impact; rt; sensitivity
AB The emergence of drug resistance mutations is increasing after the implementation of highly active antiretroviral therapy. To characterize two novel mutations L228I and Y232H in the primer grip of reverse transcriptase (RT) of HIV-1 circulating recombination form 08_BC (CRF08_BC) subtype, both mutant clones were constructed to determine their impacts on viral phenotypic susceptibility and replication capacity (RC). Results showed that the novel mutation, L228I, conferred a low-level resistance to etravirine by itself. L228I in combination with Y188C displayed a high level of cross-resistance to both nevirapine (NVP) and efavirenz (EFV). The copresence of A139V and Y232H induced a moderate level of resistance to NVP and EFV. Mutations Y188C/L228I, A139V, Y232H, and A139V/Y232H reduced more than 55% of viral RC compared with that of the wild-type (WT) reference virus. Modeling study suggested that the copresence of Y188C/L228I or A139V/Y232H might induce conformational changes to RT, which might result in reduced drug susceptibility and viral RC due to abolished hydrogen bonding or complex interaction with vicinal residues. Our results demonstrated that L228I and Y232H were novel accessory nonnucleoside reverse transcriptase inhibitor resistance-related mutations and provided valuable information for clinicians to design more effective treatment to patients infected with HIV-1 subtype CRF08_BC.
C1 [Zhang, Xiao-Min; Wu, Hao; Chu, Hin; Zhang, Ke; Zhou, Jie; Chen, Zhi-Wei; Zheng, Bo-Jian] Univ Hong Kong, Li Ka Shing Fac Med, Dept Microbiol, Hong Kong, Hong Kong, Peoples R China.
   [Zhang, Qiwei] Southern Med Univ, Sch Publ Hlth & Trop Med, Biosafety Level Lab 3, Guangzhou, Guangdong, Peoples R China.
   [Wu, Hao] Guangzhou Ctr Dis Control & Prevent, Guangzhou, Guangdong, Peoples R China.
   [Lau, Terrence Chi-Kong; Liu, Xuan] City Univ Hong Kong, Dept Biomed Sci, Hong Kong, Hong Kong, Peoples R China.
   [Jin, Dong-Yan] Univ Hong Kong, Li Ka Shing Fac Med, Dept Biochem, Hong Kong, Hong Kong, Peoples R China.
C3 University of Hong Kong; Southern Medical University - China; City University of Hong Kong; University of Hong Kong
RP Zheng, BJ (通讯作者)，Univ Hong Kong, Queen Mary Hosp, Li Ka Shing Fac Med, Dept Microbiol, Hong Kong, Hong Kong, Peoples R China.
EM bzheng@hkucc.hku.hk
FU AIDS Trust Fund of Hong Kong Special Administrative Region Government of the People's Republic of China [MSS 140R]
CR Arnold K, 2006, BIOINFORMATICS, V22, P195, DOI 10.1093/bioinformatics/bti770
   Asahchop EL, 2013, AIDS, V27, P879, DOI 10.1097/QAD.0b013e32835d9f6d
   Auwerx J, 2005, MOL PHARMACOL, V68, P652, DOI 10.1124/mol.105.012351
   Bahmani MK, 2008, IRANIAN JOURNAL OF CLINICAL INFECTIOUS DISEASES, V3, P215
   Balzarini J, 2005, MOL PHARMACOL, V68, P49, DOI 10.1124/mol.105.012435
   Brenner B, 2003, AIDS, V17, PF1, DOI 10.1097/00002030-200301030-00001
   Caride E, 2001, VIRUS GENES, V23, P193, DOI 10.1023/A:1011812810397
   Caride E, 2000, VIROLOGY, V275, P107, DOI 10.1006/viro.2000.0487
   Cases-González CE, 2004, J VIROL, V78, P1012, DOI 10.1128/JVI.78.2.1012-1019.2004
   Ceccherini-Silberstein F, 2005, J VIROL, V79, P10718, DOI 10.1128/JVI.79.16.10718-10729.2005
   Ceccherini-Silberstein F, 2007, J VIROL, V81, P11507, DOI 10.1128/JVI.00303-07
   Das K, 2014, NUCLEIC ACIDS RES, V42, P8125, DOI 10.1093/nar/gku487
   Delviks-Frankenberry KA, 2013, VIROLOGY, V435, P433, DOI 10.1016/j.virol.2012.09.021
   Ghosh M, 1996, BIOCHEMISTRY-US, V35, P8553, DOI 10.1021/bi952773j
   Gonzales MJ, 2003, AIDS, V17, P791, DOI 10.1097/00002030-200304110-00003
   Grossman Z, 2004, AIDS, V18, P909, DOI 10.1097/00002030-200404090-00008
   Gulick RM, 1997, NEW ENGL J MED, V337, P734, DOI 10.1056/NEJM199709113371102
   Gupta S, 2010, ANTIMICROB AGENTS CH, V54, P1973, DOI 10.1128/AAC.00870-09
   Hammer SM, 1997, NEW ENGL J MED, V337, P725, DOI 10.1056/NEJM199709113371101
   Holguín A, 2006, AIDS REV, V8, P98
   Huang Y, 2014, PLOS ONE, V9, P0, DOI 10.1371/journal.pone.0093804
   Johnson Victoria A, 2007, TOP HIV MED, V15, P119
   Koning FA, 2013, J ANTIMICROB CHEMOTH, V68, P1220, DOI 10.1093/jac/dkt012
   Lai MT, 2010, ANTIMICROB AGENTS CH, V54, P4812, DOI 10.1128/AAC.00829-10
   Nissley DV, 2007, BIOCHEM J, V404, P151, DOI 10.1042/BJ20061814
   Ouyang YB, 2012, CURR HIV RES, V10, P151, DOI 10.2174/157016212799937236
   Palaniappan C, 1997, J BIOL CHEM, V272, P11157, DOI 10.1074/jbc.272.17.11157
   Saracino A, 2006, J MED VIROL, V78, P9, DOI 10.1002/jmv.20500
   Shahriar R, 2009, ANTIMICROB AGENTS CH, V53, P4869, DOI 10.1128/AAC.00592-09
   Sluis-Cremer N, 2004, CURR HIV RES, V2, P323, DOI 10.2174/1570162043351093
   Spira S, 2003, J ANTIMICROB CHEMOTH, V51, P229, DOI 10.1093/jac/dkg079
   Tang MW, 2012, DRUGS, V72, PE1, DOI 10.2165/11633630-000000000-00000
   Tombuyzer L, 2009, ANTIVIR THER, V14, P103
   WHO, 2013, CONSOLIDATED GUIDELINES ON THE USE OF ANTIRETROVIRAL DRUGS FOR TREATING AND PREVENTING HIV INFECTION: RECOMMENDATIONS FOR A PUBLIC HEALTH APPROACH, V0, P0
   Wisniewski M, 1999, J BIOL CHEM, V274, P28175, DOI 10.1074/jbc.274.40.28175
   Wohrl BM, 1997, J BIOL CHEM, V272, P17581, DOI 10.1074/jbc.272.28.17581
   Wu H, 2015, AIDS RES HUM RETROV, V31, P260, DOI 10.1089/AID.2013.0211
   Wu H, 2012, PLOS ONE, V7, P0, DOI 10.1371/journal.pone.0044333
   Xu HT, 2010, ANTIMICROB AGENTS CH, V54, P2401, DOI 10.1128/AAC.01795-09
   Zeng PB, 2012, TRANSFUSION, V52, P1041, DOI 10.1111/j.1537-2995.2011.03415.x
   Zhang HJ, 2009, PLOS ONE, V4, P0, DOI 10.1371/journal.pone.0006108
   Zhang QW, 2012, PLOS ONE, V7, P0, DOI 10.1371/journal.pone.0031233
   Zhang XM, 2015, J ANTIMICROB CHEMOTH, V70, P1381, DOI 10.1093/jac/dku565
NR 43
TC 3
Z9 3
U1 0
U2 7
PU MARY ANN LIEBERT, INC
PI NEW ROCHELLE
PA 140 HUGUENOT STREET, 3RD FL, NEW ROCHELLE, NY 10801 USA
SN 0889-2229
EI 1931-8405
J9 AIDS RES HUM RETROV
JI Aids Res. Hum. Retrovir.
PD SEP 15
PY 2016
VL 32
IS 9
BP 909
EP 917
DI 10.1089/aid.2015.0359
PG 9
WC Immunology; Infectious Diseases; Virology
SC Immunology; Infectious Diseases; Virology
GA DV9SY
UT WOS:000383283400014
PM 27067022
DA 2024-01-16
ER

PT J
AU Khwaja, A
   Galilee, M
   Marx, A
   Alian, A
AF Khwaja, Aya
   Galilee, Meytal
   Marx, Ailie
   Alian, Akram
TI Structure of FIV capsid C-terminal domain demonstrates lentiviral evasion of genetic fragility by coevolved substitutions
SO SCIENTIFIC REPORTS
LA English
DT Article
ID human-immunodeficiency-virus; assembly inhibitor; crystal-structures; cellular pathways; hiv-1 resistance; protein; conservation; dimerization; model; site
AB Viruses use a strategy of high mutational rates to adapt to environmental and therapeutic pressures, circumventing the deleterious effects of random single-point mutations by coevolved compensatory mutations, which restore protein fold, function or interactions damaged by initial ones. This mechanism has been identified as contributing to drug resistance in the HIV-1 Gag polyprotein and especially its capsid proteolytic product, which forms the viral capsid core and plays multifaceted roles in the viral life cycle. Here, we determined the X-ray crystal structure of C-terminal domain of the feline immunodeficiency virus (FIV) capsid and through interspecies analysis elucidate the structural basis of co-evolutionarily and spatially correlated substitutions in capsid sequences, which when otherwise uncoupled and individually substituted into HIV-1 capsid impair virion assembly and infectivity. The ability to circumvent the deleterious effects of single amino acid substitutions by cooperative secondary substitutions allows mutational flexibility that may afford viruses an important survival advantage. The potential of such interspecies structural analysis for preempting viral resistance by identifying such alternative but functionally equivalent patterns is discussed.
C1 [Khwaja, Aya; Galilee, Meytal; Marx, Ailie; Alian, Akram] Technion Israel Inst Technol, Fac Biol, IL-320003 Haifa, Israel.
C3 Technion Israel Institute of Technology
RP Alian, A (通讯作者)，Technion Israel Inst Technol, Fac Biol, IL-320003 Haifa, Israel.
EM alian@tx.technion.ac.il
CR Bartonova V, 2008, J BIOL CHEM, V283, P32024, DOI 10.1074/jbc.M804230200
   Bayro MJ, 2014, J MOL BIOL, V426, P1109, DOI 10.1016/j.jmb.2013.12.021
   Bienzle D, 2014, VET IMMUNOL IMMUNOP, V159, P171, DOI 10.1016/j.vetimm.2014.02.014
   Campbell EM, 2015, NAT REV MICROBIOL, V13, P471, DOI 10.1038/nrmicro3503
   Dahirel V, 2011, P NATL ACAD SCI USA, V108, P11530, DOI 10.1073/pnas.1105315108
   Emsley P, 2010, ACTA CRYSTALLOGR D, V66, P486, DOI 10.1107/S0907444910007493
   Esteva MJ, 2014, PLOS ONE, V9, P0, DOI 10.1371/journal.pone.0114299
   Flynn WF, 2015, PLOS COMPUT BIOL, V11, P0, DOI 10.1371/journal.pcbi.1004249
   Freed EO, 2015, NAT REV MICROBIOL, V13, P484, DOI 10.1038/nrmicro3490
   Galilee M, 2014, STRUCTURE, V22, P1512, DOI 10.1016/j.str.2014.08.001
   Gallay PA, 2013, VIRUSES-BASEL, V5, P981, DOI 10.3390/v5030981
   Gres AT, 2015, SCIENCE, V349, P99, DOI 10.1126/science.aaa5936
   Ivanov D, 2007, P NATL ACAD SCI USA, V104, P4353, DOI 10.1073/pnas.0609477104
   Jacob E, 2015, ELIFE, V4, P0, DOI 10.7554/eLife.08932
   Kalinina OV, 2012, PLOS ONE, V7, P0, DOI 10.1371/journal.pone.0042468
   Kowarsch A, 2010, PLOS COMPUT BIOL, V6, P0, DOI 10.1371/journal.pcbi.1000923
   Le Sage V, 2014, VIRUS RES, V193, P116, DOI 10.1016/j.virusres.2014.07.010
   Li GD, 2013, RETROVIROLOGY, V10, P0, DOI 10.1186/1742-4690-10-126
   Marx A, 2015, TRENDS MICROBIOL, V23, P595, DOI 10.1016/j.tim.2015.08.005
   Marx A, 2015, J VIROL, V89, P5204, DOI 10.1128/JVI.03684-14
   Mccoy AJ, 2007, J APPL CRYSTALLOGR, V40, P658, DOI 10.1107/S0021889807021206
   Meng X, 2012, PLOS PATHOG, V8, P0, DOI 10.1371/journal.ppat.1002886
   Minor W, 2006, ACTA CRYSTALLOGR D, V62, P859, DOI 10.1107/S0907444906019949
   Murshudov GN, 2011, ACTA CRYSTALLOGR D, V67, P355, DOI 10.1107/S0907444911001314
   Obal G, 2015, SCIENCE, V349, P95, DOI 10.1126/science.aaa5182
   Ovchinnikov S, 2015, ELIFE, V4, P0, DOI 10.7554/eLife.09248
   Poeschla EM, 2011, VET IMMUNOL IMMUNOP, V143, P215, DOI 10.1016/j.vetimm.2011.06.014
   Pornillos O, 2010, J MOL BIOL, V401, P985, DOI 10.1016/j.jmb.2010.06.042
   Rihn SJ, 2013, PLOS PATHOG, V9, P0, DOI 10.1371/journal.ppat.1003461
   Rolland M, 2013, J VIROL, V87, P5461, DOI 10.1128/JVI.03033-12
   Shi J, 2015, J VIROL, V89, P208, DOI 10.1128/JVI.01411-14
   Socolich M, 2005, NATURE, V437, P512, DOI 10.1038/nature03991
   Ternois F, 2005, NAT STRUCT MOL BIOL, V12, P678, DOI 10.1038/nsmb967
   von Schwedler UK, 2003, J VIROL, V77, P5439, DOI 10.1128/JVI.77.9.5439-5450.2003
   Winn MD, 2011, ACTA CRYSTALLOGR D, V67, P235, DOI 10.1107/S0907444910045749
   Yang RF, 2012, RETROVIROLOGY, V9, P0, DOI 10.1186/1742-4690-9-30
   Zhao GP, 2013, NATURE, V497, P643, DOI 10.1038/nature12162
   Zhao YQ, 2015, PLOS ONE, V10, P0, DOI 10.1371/journal.pone.0117506
   Zhou J, 2015, J VIROL, V89, P9068, DOI 10.1128/JVI.00340-15
NR 39
TC 6
Z9 6
U1 0
U2 3
PU NATURE PUBLISHING GROUP
PI LONDON
PA MACMILLAN BUILDING, 4 CRINAN ST, LONDON N1 9XW, ENGLAND
SN 2045-2322
EI 
J9 SCI REP-UK
JI Sci Rep
PD APR 22
PY 2016
VL 6
IS 
BP 
EP 
DI 10.1038/srep24957
PG 8
WC Multidisciplinary Sciences
SC Science & Technology - Other Topics
GA DK2NX
UT WOS:000374752800001
PM 27102180
DA 2024-01-16
ER

PT J
AU Avila-Ríos, S
   García-Morales, C
   Matías-Florentino, M
   Romero-Mora, KA
   Tapia-Trejo, D
   Quiroz-Morales, VS
   Reyes-Gopar, H
   Ji, HZ
   Sandstrom, P
   Casillas-Rodríguez, J
   Sierra-Madero, J
   León-Juárez, EA
   Valenzuela-Lara, M
   Magis-Rodríguez, C
   Uribe-Zuñiga, P
   Reyes-Terán, G
AF Avila-Rios, Santiago
   Garcia-Morales, Claudia
   Matias-Florentino, Margarita
   Romero-Mora, Karla A.
   Tapia-Trejo, Daniela
   Quiroz-Morales, Veronica S.
   Reyes-Gopar, Helena
   Ji, Hezhao
   Sandstrom, Paul
   Casillas-Rodriguez, Jesus
   Sierra-Madero, Juan
   Leon-Juarez, Eddie A.
   Valenzuela-Lara, Marisol
   Magis-Rodriguez, Carlos
   Uribe-Zuniga, Patricia
   Reyes-Teran, Gustavo
TI Pretreatment HIV-drug resistance in Mexico and its impact on the effectiveness of first-line antiretroviral therapy: a nationally representative 2015 WHO survey
SO LANCET HIV
LA English
DT Article
ID low-frequency; mutations; surveillance; tool
AB Background WHO has developed a global HIV-drug resistance surveillance strategy, including assessment of pretreatment HIV-drug resistance. We aimed to do a nationally representative survey of pretreatment HIV-drug resistance in Mexico using WHO-recommended methods. Methods Among 161 Ministry of Health antiretroviral therapy (ART) clinics in Mexico, the largest, including 90% of ART initiators within the Ministry of Health (66 in total), were eligible for the survey. We used a probability-proportional-to-size design method to sample 25 clinics throughout the country. Consecutive ART-naive patients with HIV about to initiate treatment were invited to participate in the survey; individuals with previous exposure to ART were excluded. We assessed pretreatment HIV-drug resistance by Sanger sequencing and next-generation sequencing of viruses from plasma specimens from eligible participants with Stanford University HIV Drug Resistance Database methods. We obtained follow-up data for a median of 9.4 months (range 6-12) after enrolment. We investigated possible relations between demographic variables and pretreatment drug resistance with univariate and multivariate logistic regression. Findings Between Feb 3 and July 30, 2015, we screened 288 patients in 25 clinics, from whom 264 provided successfully sequenced viruses with no evidence of current exposure to antiretroviral drugs. With the Sanger method, of these 264 participants, 41 (15.5%, 95% CI 11.4-20.5) had pretreatment resistance to any antiretroviral drug and 28 (10.6%, 7.2-15.0) had pretreatment resistance to non-nucleoside reverse transcriptase inhibitors (NNRTIs). At least low-level pretreatment resistance (Stanford penalty score >= 15) was noted in 13 (4.9%) of participants to efavirenz and in 23 (8.7%) to the combination tenofovir plus emtricitabine plus efavirenz. With next-generation sequencing, of 264 participants, 38 (14.4%, 95% CI 10.4-19.2) had pretreatment resistance to any antiretroviral drug and 26 (9.8%, 6.5-14.1) had pretreatment resistance to NNRTIs. After median follow-up of 8 months (IQR 6.5-9.4, range 5-11) after ART initiation, 97 (72%) of 135 NNRTI initiators achieved viral suppression (< 50 copies per mL) compared with ten (40%) of 25 individuals who started with protease inhibitor-based regimens (p=0.0045). After multivariate regression considering pretreatment resistance and initial ART regimen as composite variables, people starting NNRTIs with pretreatment drug resistance achieved significantly lower viral suppression (odds ratio 0.24, 95% CI 0.07-0.74; p= 0.014) than patients without NNRTI resistance. Interpretation High levels of pretreatment drug resistance were noted in Mexico, and NNRTI pretreatment drug resistance significantly reduced the effectiveness of first-line ART regimens based on these drugs. Baseline HIV-drug resistance testing for initial ART follow-up and decision making should be considered.
C1 [Avila-Rios, Santiago; Garcia-Morales, Claudia; Matias-Florentino, Margarita; Romero-Mora, Karla A.; Tapia-Trejo, Daniela; Quiroz-Morales, Veronica S.; Reyes-Gopar, Helena; Reyes-Teran, Gustavo] Natl Inst Resp Dis, Ctr Res Infect Dis, Calzada Tlalpan 4502, Mexico City 14080, DF, Mexico.
   [Ji, Hezhao; Sandstrom, Paul] Publ Hlth Agcy Canada, JC Wilt Infect Dis Res Ctr, Natl HIV & Retrovirol Labs, Winnipeg, MB, Canada.
   [Casillas-Rodriguez, Jesus] Condesa Specialised Clin, Gen Benjamin Hill 24, Mexico City, DF, Mexico.
   [Sierra-Madero, Juan] Natl Inst Med Sci & Nutr Salvador Zubiran, Colonia Secc XVI, Mexico City, DF, Mexico.
   [Leon-Juarez, Eddie A.; Valenzuela-Lara, Marisol; Magis-Rodriguez, Carlos; Uribe-Zuniga, Patricia] Natl Ctr HIV AIDS Prevent & Control, Mexico City, DF, Mexico.
C3 Public Health Agency of Canada
RP Reyes-Terán, G (通讯作者)，Natl Inst Resp Dis, Ctr Res Infect Dis, Calzada Tlalpan 4502, Mexico City 14080, DF, Mexico.
EM gustavo.reyesteran@gmail.com
FU Mexican Government; Consejo Nacional de Ciencia y Tecnologia
CR [Anonymous], 2015, HOW AIDS CHANGED EVERYTHING-MDG6: 15 YEARS, V0, P0
   [Anonymous], 2014, SURVEILLANCE OF HIV DRUG RESISTANCE IN ADULTS INITIATING ANTIRETROVIRAL THERAPY (PRE-TREATMENT HIV DRUG RESISTANCE), V0, P0
   [Anonymous], 2019, HIV DRUG RES REP, V0, P0
   Avila-Rios S, 2016, PLOS ONE, V11, P0, DOI 10.1371/journal.pone.0158560
   Avila-Ríos S, 2015, AIDS RES HUM RETROV, V31, P401, DOI 10.1089/aid.2014.0057
   Avila-Ríos S, 2011, PLOS ONE, V6, P0, DOI 10.1371/journal.pone.0027812
   Bennett DE, 2008, ANTIVIR THER, V13, P1
   Bennett DE, 2009, PLOS ONE, V4, P0, DOI 10.1371/journal.pone.0004724
   Bertagnolio S, 2012, CLIN INFECT DIS, V54, PS328, DOI 10.1093/cid/cir938
   Boender TS, 2015, CLIN INFECT DIS, V61, P1749, DOI 10.1093/cid/civ656
   Brenner Bluma G, 2009, HIV THERAPY, V3, P583, DOI 10.2217/hiv.09.40
   Callegaro A, 2014, J INT AIDS SOC, V17, P163, DOI 10.7448/IAS.17.4.19759
   Centro Nacional para la Prevencion y Control del VIH/sida, 2015, VIG EP CAS VIH SID M, V0, P0
   Centro Nacional para la Prevencion y el Control del VIH y el sida, 2015, INF NAC AV RESP VIH, V0, P0
   Cozzi-Lepri A, 2015, J ANTIMICROB CHEMOTH, V70, P930, DOI 10.1093/jac/dku426
   Crabtree-Ramírez B, 2011, PLOS ONE, V6, P0, DOI 10.1371/journal.pone.0020272
   Gifford RJ, 2009, BIOINFORMATICS, V25, P1197, DOI 10.1093/bioinformatics/btp134
   Hamers RL, 2012, LANCET INFECT DIS, V12, P307, DOI 10.1016/S1473-3099(11)70255-9
   Ji H, 2013, 22 ANN CAN C HIV AID, V103A, P0
   Laeyendecker O, 2013, J INFECT DIS, V207, P232, DOI 10.1093/infdis/jis659
   Liu TF, 2006, CLIN INFECT DIS, V42, P1608, DOI 10.1086/503914
   Nicot F, 2015, J CLIN VIROL, V62, P20, DOI 10.1016/j.jcv.2014.10.020
   Pan American Health Organization/WHO, 2013, TECHN CONS HIV DRUG, V0, P0
   Pan American Health Organization/WHO, 2014, ANT TREATM SPOTL PUB, V0, P0
   Phanuphak P, 2014, JAIDS-J ACQ IMM DEF, V66, P74, DOI 10.1097/QAI.0000000000000108
   Porter DP, 2015, VIRUSES-BASEL, V7, P6360, DOI 10.3390/v7122943
   Reuman EC, 2010, J ANTIMICROB CHEMOTH, V65, P1477, DOI 10.1093/jac/dkq140
   Rhee SY, 2015, PLOS MED, V12, P0, DOI 10.1371/journal.pmed.1001810
   *STANF U, 2006, HIV DRUG RES DAT, V0, P0
   Viveros-Rogel M, 2007, 4 IAS C HIV PATH TRE, V0, P0
   Wittkop L, 2011, LANCET INFECT DIS, V11, P363, DOI 10.1016/S1473-3099(11)70032-9
   Woods CK, 2012, J CLIN MICROBIOL, V50, P1936, DOI 10.1128/JCM.06689-11
   World Health Organization, 2021, HIV DRUG RESISTANCE REPORT 2021, V0, P0
NR 35
TC 74
Z9 77
U1 0
U2 12
PU ELSEVIER INC
PI SAN DIEGO
PA 525 B STREET, STE 1900, SAN DIEGO, CA 92101-4495 USA
SN 2352-3018
EI 
J9 LANCET HIV
JI Lancet HIV
PD DEC 15
PY 2016
VL 3
IS 12
BP E579
EP E591
DI 10.1016/S2352-3018(16)30119-9
PG 13
WC Immunology; Infectious Diseases
SC Immunology; Infectious Diseases
GA ED7TE
UT WOS:000389072800012
PM 27658867
DA 2024-01-16
ER

PT J
AU Mendoza, Y
   Mewa, JC
   Martínez, AA
   Zaldívar, Y
   Sosa, N
   Arteaga, G
   Armién, B
   Bautista, CT
   García-Morales, C
   Tapia-Trejo, D
   Avila-Ríos, S
   Reyes-Terán, G
   Bello, G
   Pascale, JM
AF Mendoza, Yaxelis
   Mewa, Juan Castillo
   Martinez, Alexander A.
   Zaldivar, Yamitzel
   Sosa, Nestor
   Arteaga, Griselda
   Armien, Blas
   Bautista, Christian T.
   Garcia-Morales, Claudia
   Tapia-Trejo, Daniela
   Avila-Rios, Santiago
   Reyes-Teran, Gustavo
   Bello, Gonzalo
   Pascale, Juan M.
TI HIV-1 Antiretroviral Drug Resistance Mutations in Treatment Naive and Experienced Panamanian Subjects: Impact on National Use of EFV-Based Schemes
SO PLOS ONE
LA English
DT Article
ID immunodeficiency-virus type-1; reverse-transcriptase inhibitors; subtype b; virological failure; surveillance; epidemic; individuals; mechanism; infection; patterns
AB The use of antiretroviral therapy in HIV infected subjects prevents AIDS-related illness and delayed occurrence of death. In Panama, rollout of ART started in 1999 and national coverage has reached 62.8% since then. The objective of this study was to determine the level and patterns of acquired drug resistance mutations of clinical relevance (ADR-CRM) and surveillance drug resistance mutations (SDRMs) from 717 HIV-1 pol gene sequences obtained from 467 ARV drug-experienced and 250 ARV drug-naive HIV-1 subtypes B infected subjects during 2007-2013, respectively. The overall prevalence of SDRM and of ADR-CRM during the study period was 9.2% and 87.6%, respectively. The majority of subjects with ADR-CRM had a pattern of mutations that confer resistance to at least two classes of ARV inhibitors. The non-nucleoside reverse transcriptase inhibitor (NNRTI) mutations K103N and P225H were more prevalent in both ARV drug-naive and ARV drug-experienced subjects. The nucleoside reverse transcriptase inhibitor (NRTI) mutation M184V was more frequent in ARV drug-experienced individuals, while T215YFrev and M41L were more frequent in ARV drug-naive subjects. Prevalence of mutations associated to protease inhibitors (PI) was lower than 4.1% in both types of subjects. Therefore, there is a high level of resistance (>73%) to Efavirenz/Nevirapine, Lamivudine and Azidothymidine in ARV drug-experienced subjects, and an intermediate to high level of resistance (5-10%) to Efavirenz/Nevirapine in ARV drug-naive subjects. During the study period, we observed an increasing trend in the prevalence of ADR-CRM in subjects under first-line schemes, but not significant changes in the prevalence of SDRM. These results reinforce the paramount importance of a national surveillance system of ADR-CRM and SDRM for national management policies of subjects living with HIV.
C1 [Mendoza, Yaxelis; Mewa, Juan Castillo; Martinez, Alexander A.; Zaldivar, Yamitzel; Sosa, Nestor; Armien, Blas; Bautista, Christian T.; Pascale, Juan M.] Gorgas Mem Inst Hlth Studies, Direct Res & Technol Dev, Panama City, Panama.
   [Mendoza, Yaxelis; Martinez, Alexander A.] Acharya Nagarjuna Univ, Dept Biotechnol, Guntur City, India.
   [Mendoza, Yaxelis] Univ Panama, Sch Biol, Dept Genet & Mol Biol, Panama City, Panama.
   [Mendoza, Yaxelis; Martinez, Alexander A.] Inst Sci Res & High Technol Serv Panama, Panama City, Panama.
   [Arteaga, Griselda; Pascale, Juan M.] Univ Panama, Sch Med, Dept Microbiol, Panama City, Panama.
   [Armien, Blas] Univ Interamer Panama, Fac Ciencias Salud, Panama City, Panama.
   [Garcia-Morales, Claudia; Tapia-Trejo, Daniela; Avila-Rios, Santiago; Reyes-Teran, Gustavo] Natl Inst Resp Dis, Ctr Res Infect Dis, Mexico City, DF, Mexico.
   [Bello, Gonzalo] Fiocruz MS, Inst Oswaldo Cruz, Lab AIDS & Imunol Mol, BR-21045900 Rio De Janeiro, Brazil.
C3 Instituto Conmemorativo Gorgas de Estudios de la Salud; Acharya Nagarjuna University; Universidad de Panama; Universidad de Panama; Fundacao Oswaldo Cruz
RP Pascale, JM (通讯作者)，Gorgas Mem Inst Hlth Studies, Direct Res & Technol Dev, Panama City, Panama.; Pascale, JM (通讯作者)，Univ Panama, Sch Med, Dept Microbiol, Panama City, Panama.
EM jpascale@gorgas.gob.pa
FU Department of Genomics and Proteomics (ICGES, Panama); Ministry of Health (Panama); International Atomic Energy Agency (IAEA, Austria) [PAN-6011]; Secretaria de Ciencia y Tecnologia (SENACYT, Panama) [ECS11-012]; SENACYT; Instituto para la Formacion de Recursos Humanos (IFARHU)
CR Ahumada-Ruiz S, 2008, AIDS RES HUM RETROV, V24, P1461, DOI 10.1089/aid.2008.0153
   Ahumada-Ruiz S, 2009, INFECT GENET EVOL, V9, P933, DOI 10.1016/j.meegid.2009.06.013
   Altfeld M, 2012, HIV 2012 2013, V0, P0
   [Anonymous], 2011, B EST, V0, P113
   [Anonymous], 1999, AIDS TREATMENT NEWS, V0, P0
   [Anonymous], 2011, NORM MAN TER PERS CO, V0, P0
   [Anonymous], 2006, NIV FLUJ REC COST EN, V0, P0
   [Anonymous], 2007, NORM MAN TER PERS CO, V0, P0
   [Anonymous], 2006, NORM AT INT PERS CON, V0, P0
   Avila-Ríos S, 2015, AIDS RES HUM RETROV, V31, P401, DOI 10.1089/aid.2014.0057
   Avila-Ríos S, 2011, REV PANAM SALUD PUBL, V30, P641, DOI 10.1590/S1020-49892011001200024
   Avila-Ríos S, 2011, PLOS ONE, V6, P0, DOI 10.1371/journal.pone.0027812
   Bennett DE, 2008, ANTIVIR THER, V13, P25
   Bennett DE, 2009, PLOS ONE, V4, P0, DOI 10.1371/journal.pone.0004724
   Cabello M, 2014, PLOS ONE, V9, P0, DOI 10.1371/journal.pone.0106045
   Castillo J, 2011, REV PANAM SALUD PUBL, V30, P649, DOI 10.1590/S1020-49892011001200025
   Comite da Bacia Hidrografica do Alto Tiete, 2009, PLAN BAC HIDR ALT TI, V0, P1
   Delatorre E, 2013, PLOS ONE, V8, P0, DOI 10.1371/journal.pone.0072448
   DiazGranados CA, 2010, INT J INFECT DIS, V14, PE298, DOI 10.1016/j.ijid.2009.05.006
   ESNOUF R, 1995, NAT STRUCT BIOL, V2, P303, DOI 10.1038/nsb0495-303
   Gao HQ, 2000, J MOL BIOL, V300, P403, DOI 10.1006/jmbi.2000.3823
   Gilbert MTP, 2007, P NATL ACAD SCI USA, V104, P18566, DOI 10.1073/pnas.0705329104
   Hassan AS, 2014, AIDS RES THER, V11, P0, DOI 10.1186/1742-6405-11-9
   Hirsch MS, 1998, JAMA-J AM MED ASSOC, V279, P1984, DOI 10.1001/jama.279.24.1984
   Holguin A, 2013, CLIN MICROBIOL INFEC, V17, P1469
   Inocencio LA, 2009, J INT AIDS SOC, V12, P0, DOI 10.1186/1758-2652-12-20
   Ivetac A, 2009, J MOL BIOL, V388, P644, DOI 10.1016/j.jmb.2009.03.037
   Iyidogan P, 2014, VIRUSES-BASEL, V6, P4095, DOI 10.3390/v6104095
   Johnson Victoria A, 2013, TOP ANTIVIR MED, V21, P6
   Kawamoto A, 2008, INT J BIOCHEM CELL B, V40, P2410, DOI 10.1016/j.biocel.2008.04.007
   LARDER BA, 1991, J VIROL, V65, P5232, DOI 10.1128/JVI.65.10.5232-5236.1991
   Lessells RJ, 2012, CURR OPIN VIROL, V2, P636, DOI 10.1016/j.coviro.2012.08.006
   Li Y, 2010, VIROLOGY, V402, P223, DOI 10.1016/j.virol.2010.03.048
   Li Z, 2012, AIDS, V26, P877, DOI 10.1097/QAD.0b013e328351430d
   Li ZF, 2013, ANTIMICROB AGENTS CH, V57, P5500, DOI 10.1128/AAC.01195-13
   Marcelin AG, 2004, J MED VIROL, V72, P162, DOI 10.1002/jmv.10550
   Mendoza Y, 2014, PLOS ONE, V9, P0, DOI 10.1371/journal.pone.0095360
   Mendoza Y, 2014, PLOS ONE, V9, P0, DOI 10.1371/journal.pone.0085153
   Meresse M, 2014, HIV MED, V15, P478, DOI 10.1111/hiv.12140
   Montaner JSG, 2014, PLOS ONE, V9, P0, DOI 10.1371/journal.pone.0087872
   Murillo W, 2010, J CLIN VIROL, V49, P239, DOI 10.1016/j.jcv.2010.03.013
   Nadai Y, 2009, PLOS ONE, V4, P0, DOI 10.1371/journal.pone.0004814
   Nunez A, 2014, INFROM NACL PROGR RE, V0, P0
   Posada D, 2008, MOL BIOL EVOL, V25, P1253, DOI 10.1093/molbev/msn083
   Quinn TC, 2000, NEW ENGL J MED, V342, P921, DOI 10.1056/NEJM200003303421303
   Ren J, 2000, STRUCTURE, V8, P1089, DOI 10.1016/S0969-2126(00)00513-X
   Santoro MM, 2013, ISRN MICROBIOL, V2013, P1, DOI 10.1155/2013/481314
   Shubber Z, 2013, AIDS, V27, P1403, DOI 10.1097/QAD.0b013e32835f1db0
   Sui HS, 2014, PLOS ONE, V9, P0, DOI 10.1371/journal.pone.0091803
   UNAIDS, 2015, FACT SHEET GLOB HIV, V0, P0
   Vingerhoets J, 2009, ANTIVIR THER, V14, P0
   Wheeler DA, 2001, JAMA-J AM MED ASSOC, V286, P853, DOI 10.1001/jama.286.7.853
   World Health Organization, 2021, HIV DRUG RESISTANCE REPORT 2021, V0, P0
NR 53
TC 18
Z9 18
U1 0
U2 7
PU PUBLIC LIBRARY SCIENCE
PI SAN FRANCISCO
PA 1160 BATTERY STREET, STE 100, SAN FRANCISCO, CA 94111 USA
SN 1932-6203
EI 
J9 PLOS ONE
JI PLoS One
PD APR 27
PY 2016
VL 11
IS 4
BP 
EP 
DI 10.1371/journal.pone.0154317
PG 19
WC Multidisciplinary Sciences
SC Science & Technology - Other Topics
GA DK5QZ
UT WOS:000374976200060
PM 27119150
DA 2024-01-16
ER

PT J
AU Amogne, W
   Bontell, I
   Grossmann, S
   Aderaye, G
   Lindquist, L
   Sönnerborg, A
   Neogi, U
AF Amogne, Wondwossen
   Bontell, Irene
   Grossmann, Sebastian
   Aderaye, Getachew
   Lindquist, Lars
   Sonnerborg, Anders
   Neogi, Ujjwal
TI Phylogenetic Analysis of Ethiopian HIV-1 Subtype C Near Full-Length Genomes Reveals High Intrasubtype Diversity and a Strong Geographical Cluster
SO AIDS RESEARCH AND HUMAN RETROVIRUSES
LA English
DT Article
ID drug-resistance mutations; prevalence; sequences; india
AB In this study, we characterize HIV-1 subtype C (HIV-1C) strains at the near full-length genome (NFLG) level and perform genotypic drug resistance testing (GRT) and genotypic tropism testing (GTT) from Ethiopia (HIV-1C(ET)). Plasma samples (n=150) were obtained from therapy-naive individuals residing in Addis Ababa, Ethiopia in 2008. HIV-NFLG was performed in a subset of patients (n=30). GRT (pol) and GTT (V3 env) were performed using in-house methods. GTT was analyzed by PhenoSeq-C. The phylogenetic analysis of the NLFG identified two separate clusters of HIV-1C(ET), although all strains formed one large overarching cluster together. At NFLG, greater diversity was found among HIV-1C(ET) strains compared to HIV-1C strains from other geographical locations. The geographic clustering was weak in the small subgenomic (pol and env) regions. The primary drug-resistant mutations were identified at a low level (<5%). GTT identified that 12% (12/102) of the patients were predicted to be harboring X4-tropic or both R5/X4-tropic viruses.
C1 [Amogne, Wondwossen; Bontell, Irene; Lindquist, Lars; Sonnerborg, Anders] Karolinska Univ Hosp, Karolinska Inst, Dept Med, Infect Dis Unit, S-14186 Stockholm, Sweden.
   [Amogne, Wondwossen; Aderaye, Getachew] Univ Addis Ababa, Fac Med, Dept Med, Addis Ababa, Ethiopia.
   [Grossmann, Sebastian; Sonnerborg, Anders; Neogi, Ujjwal] Karolinska Univ Hosp, Karolinska Inst, Div Clin Microbiol, Dept Lab Med, F68, S-14186 Stockholm, Sweden.
C3 Karolinska Institutet; Karolinska University Hospital; Addis Ababa University; Karolinska Institutet; Karolinska University Hospital
RP Neogi, U (通讯作者)，Karolinska Univ Hosp, Karolinska Inst, Div Clin Microbiol, Dept Lab Med, F68, S-14186 Stockholm, Sweden.
EM ujjwal.neogi@ki.se
FU Swedish Research Council [2009-3474]; Karolinska Institutet Research Foundation [2014fobi41250]
CR Abebe A, 1999, AIDS, V13, P1305, DOI 10.1097/00002030-199907300-00006
   Amogne W, 2015, PLOS ONE, V10, P0, DOI 10.1371/journal.pone.0122587
   AYEHUNIE S, 1990, LANCET, V336, P942
   Bennett DE, 2009, PLOS ONE, V4, P0, DOI 10.1371/journal.pone.0004724
   Bontell I, 2012, INFECT GENET EVOL, V12, P448, DOI 10.1016/j.meegid.2011.04.034
   Cashin K, 2015, SCI REP-UK, V5, P0, DOI 10.1038/srep08543
   Fontella R, 2008, AIDS, V22, P2001, DOI 10.1097/QAD.0b013e3283108f69
   Grossmann S, 2015, J INT AIDS SOC, V18, P0, DOI 10.7448/IAS.18.1.20035
   Harris ME, 2003, AIDS RES HUM RETROV, V19, P1125, DOI 10.1089/088922203771881220
   Hemelaar J, 2011, AIDS, V25, P679, DOI 10.1097/QAD.0b013e328342ff93
   Huruy K, 2015, J MED VIROL, V87, P978, DOI 10.1002/jmv.24110
   Neogi U, 2012, JAIDS-J ACQ IMM DEF, V59, P347, DOI 10.1097/QAI.0b013e3182405c7b
   Novitsky V, 2015, AIDS RES HUM RETROV, V31, P531, DOI 10.1089/aid.2014.0211
   Pollakis G, 2003, AIDS RES HUM RETROV, V19, P999, DOI 10.1089/088922203322588350
   Price MN, 2010, PLOS ONE, V5, P0, DOI 10.1371/journal.pone.0009490
NR 15
TC 13
Z9 14
U1 0
U2 3
PU MARY ANN LIEBERT, INC
PI NEW ROCHELLE
PA 140 HUGUENOT STREET, 3RD FL, NEW ROCHELLE, NY 10801 USA
SN 0889-2229
EI 1931-8405
J9 AIDS RES HUM RETROV
JI Aids Res. Hum. Retrovir.
PD MAY 15
PY 2016
VL 32
IS 5
BP 471
EP 474
DI 10.1089/aid.2015.0380
PG 4
WC Immunology; Infectious Diseases; Virology
SC Immunology; Infectious Diseases; Virology
GA DK3PG
UT WOS:000374828900011
PM 26881451
DA 2024-01-16
ER

PT J
AU Brenner, BG
   Thomas, R
   Blanco, JL
   Ibanescu, RI
   Oliveira, M
   Mesplède, T
   Golubkov, O
   Roger, M
   Garcia, F
   Martinez, E
   Wainberg, MA
AF Brenner, Bluma G.
   Thomas, Rejean
   Blanco, Jose Luis
   Ibanescu, Ruxandra-Ilinca
   Oliveira, Maureen
   Mesplede, Thibault
   Golubkov, Olga
   Roger, Michel
   Garcia, Federico
   Martinez, Esteban
   Wainberg, Mark A.
TI Development of a G118R mutation in HIV-1 integrase following a switch to dolutegravir monotherapy leading to cross-resistance to integrase inhibitors
SO JOURNAL OF ANTIMICROBIAL CHEMOTHERAPY
LA English
DT Article
ID antiretroviral-naive adults; strand transfer inhibitors; once-daily dolutegravir; drug-resistance; raltegravir resistance; infection; substitutions; emergence; therapy; trial
AB Objectives: Dolutegravir shows a high barrier to resistance with no previously reported cases of acquired integrase mutations during first-line therapy. In this study, rapid development of the G118R mutation arose following a switch from first-line elvitegravir/cobicistat/tenofovir disoproxil fumarate/emtricitabine to dolutegravir monotherapy. The G118R mutation also arose in a treatment-experienced patient switched to dolutegravir monotherapy. The genetic basis for G118R selection and potential phenotypic outcome was ascertained. Patient and methods: Genotypic analysis was performed on patients with virological failure (<1000 copies/mL) on dolutegravir-containing regimens. The Los Alamos database was queried for glycine codon 118 polymorphisms. Cell culture selections and phenotypic drug susceptibility assays assessed resistance via the G118R pathway. Results: We report on two patients who developed viral failure while on dolutegravir monotherapy. Both patients had been on a current or previous regimen containing integrase inhibitors. Virological failure (<1000 copies/mL) emerged early within 2 months following the dolutegravir switch. The appearance of G118R in these two cases and subtype C and CRF02_AG in vitro selections were related to a rare GGA natural polymorphism at codon 118 (1.5% prevalence), facilitating a GGA to AGA transition. Cell culture selections were used to assess the in vitro progression of the G118R pathway leading to cross-resistance to all integrase inhibitors. Conclusions: Although resistance to dolutegravir is typically rare, genetic polymorphisms and monotherapy can facilitate the acquisition of G118R.
C1 [Brenner, Bluma G.; Ibanescu, Ruxandra-Ilinca; Oliveira, Maureen; Mesplede, Thibault; Golubkov, Olga; Wainberg, Mark A.] McGill Univ, AIDS Ctr, Lady Davis Inst Med Res, Jewish Gen Hosp, Montreal, PQ, Canada.
   [Thomas, Rejean] Clin Med Actuel, Montreal, PQ, Canada.
   [Blanco, Jose Luis; Martinez, Esteban] Univ Barcelona, Hosp Clin, Infect Dis & AIDS Unit, Barcelona, Spain.
   [Roger, Michel] Ctr Hosp Univ Montreal CHUM, Dept Microbiol & Immunol, Montreal, PQ, Canada.
   [Roger, Michel] Ctr Hosp Univ Montreal CHUM, Ctr Rech, Montreal, PQ, Canada.
   [Garcia, Federico] Complejo Hosp Univ Granada, Microbiol Dept, Granada, Spain.
   [Garcia, Federico] Hosp Univ San Cecilio, Inst Invest Ibs, Granada, Spain.
C3 Lady Davis Institute; McGill University; University of Barcelona; Hospital Clinic de Barcelona; Universite de Montreal; Universite de Montreal; University of Granada; Instituto de Investigacion Biosanitaria IBS Granada; Hospital Universitario San Cecilio
RP Wainberg, MA (通讯作者)，McGill AIDS Ctr, Lady Davis Inst, 3755 Cote Ste Catherine Rd, Montreal, PQ H3T 1E2, Canada.
EM mark.wainberg@mcgill.ca
FU Canadian Institutes for Health Research (CIHR); Fonds de Recherche du Quebec-Sante (FRQS)-Reseau SIDA; Large-Scale Applied Research Project in Genomics and Personalized Health HIV142 contract from Genome Canada
CR Anstett K, 2015, J VIROL, V89, P4681, DOI 10.1128/JVI.03485-14
   Brenner BG, 2011, J MED VIROL, V83, P751, DOI 10.1002/jmv.22047
   Clotet B, 2014, LANCET, V383, P2222, DOI 10.1016/S0140-6736(14)60084-2
   De Luca A, 2015, 15 EUR AIDS C BARC S, V0, P0
   Figueroa MI, 2015, 15 EUR AIDS C BARC O, V0, P0
   Hardy I, 2015, J ANTIMICROB CHEMOTH, V70, P405, DOI 10.1093/jac/dku387
   Malet I, 2014, J ANTIMICROB CHEMOTH, V69, P2118, DOI 10.1093/jac/dku095
   Malet I, 2011, J ANTIMICROB CHEMOTH, V66, P2827, DOI 10.1093/jac/dkr389
   Mesplède T, 2015, VIRUSES-BASEL, V7, P3703, DOI 10.3390/v7072790
   Mesplède T, 2015, AIDS, V29, P659, DOI 10.1097/QAD.0000000000000606
   Mesplède T, 2014, VIRUSES-BASEL, V6, P3377, DOI 10.3390/v6093377
   Mesplède T, 2014, ANN MED, V46, P123, DOI 10.3109/07853890.2014.883169
   Munir S, 2015, J ANTIMICROB CHEMOTH, V70, P739, DOI 10.1093/jac/dku474
   Oliveira M, 2015, AIDS, V29, P2255, DOI 10.1097/QAD.0000000000000866
   Oliveira M, 2014, AIDS, V28, P813, DOI 10.1097/QAD.0000000000000199
   Osterholzer DA, 2014, CLIN INFECT DIS, V59, P265, DOI 10.1093/cid/ciu221
   Powdrill MH, 2011, P NATL ACAD SCI USA, V108, P20509, DOI 10.1073/pnas.1105797108
   Quashie PK, 2015, J VIROL, V89, P3163, DOI 10.1128/JVI.03353-14
   Quashie PK, 2013, ANTIMICROB AGENTS CH, V57, P6223, DOI 10.1128/AAC.01835-13
   Quashie PK, 2012, J VIROL, V86, P2696, DOI 10.1128/JVI.06591-11
   Raffi F, 2013, LANCET INFECT DIS, V13, P927, DOI 10.1016/S1473-3099(13)70257-3
   Wainberg MA, 2013, BMC MED, V11, P0, DOI 10.1186/1741-7015-11-249
   Wainberg MA, 2011, NEW ENGL J MED, V365, P637, DOI 10.1056/NEJMra1004180
   Walmsley S, 2015, JAIDS-J ACQ IMM DEF, V70, P515, DOI 10.1097/QAI.0000000000000790
NR 26
TC 56
Z9 60
U1 0
U2 10
PU OXFORD UNIV PRESS
PI OXFORD
PA GREAT CLARENDON ST, OXFORD OX2 6DP, ENGLAND
SN 0305-7453
EI 1460-2091
J9 J ANTIMICROB CHEMOTH
JI J. Antimicrob. Chemother.
PD JUL 15
PY 2016
VL 71
IS 7
BP 1948
EP 1953
DI 10.1093/jac/dkw071
PG 6
WC Infectious Diseases; Microbiology; Pharmacology & Pharmacy
SC Infectious Diseases; Microbiology; Pharmacology & Pharmacy
GA DV9FP
UT WOS:000383246000026
PM 27029845
DA 2024-01-16
ER

PT J
AU Schneider, A
   Corona, A
   Spöring, I
   Jordan, M
   Buchholz, B
   Maccioni, E
   Di Santo, R
   Bodem, J
   Tramontano, E
   Wöhrl, BM
AF Schneider, Anna
   Corona, Angela
   Spoering, Imke
   Jordan, Mareike
   Buchholz, Bernd
   Maccioni, Elias
   Di Santo, Roberto
   Bodem, Jochen
   Tramontano, Enzo
   Woehrl, Birgitta M.
TI Biochemical characterization of a multi-drug resistant HIV-1 subtype AG reverse transcriptase: antagonism of AZT discrimination and excision pathways and sensitivity to RNase H inhibitors
SO NUCLEIC ACIDS RESEARCH
LA English
DT Article
ID immunodeficiency-virus type-1; thymidine-analog mutations; drug-resistance; ribonuclease-h; k65r mutation; zidovudine resistance; nucleoside inhibitors; viral replication; dual inhibitors; rt connection
AB We analyzed a multi-drug resistant (MR) HIV-1 reverse transcriptase (RT), subcloned from a patient-derived subtype CRF02_AG, harboring 45 amino acid exchanges, amongst them four thymidine analog mutations (TAMs) relevant for high-level AZT (azidothymidine) resistance by AZTMP excision (M41L, D67N, T215Y, K219E) as well as four substitutions of the AZTTP discrimination pathway (A62V, V75I, F116Y and Q151M). In addition, K65R, known to antagonize AZTMP excision in HIV-1 subtype B was present. Although MR-RT harbored the most significant amino acid exchanges T215Y and Q151M of each pathway, it exclusively used AZTTP discrimination, indicating that the two mechanisms are mutually exclusive and that the Q151M pathway is obviously preferred since it confers resistance to most nucleoside inhibitors. A derivative was created, additionally harboring the TAM K70R and the reversions M151Q as well as R65K since K65R antagonizes excision. MR-R65K-K70R-M151Q was competent of AZTMP excision, whereas other combinations thereof with only one or two exchanges still promoted discrimination. To tackle the multi-drug resistance problem, we tested if the MR-RTs could still be inhibited by RNase H inhibitors. All MR-RTs exhibited similar sensitivity toward RNase H inhibitors belonging to different inhibitor classes, indicating the importance of developing RNase H inhibitors further as anti-HIV drugs.
C1 [Schneider, Anna; Jordan, Mareike; Woehrl, Birgitta M.] Univ Bayreuth, Lehrstuhl Biopolymere, Univ Str 30, D-95447 Bayreuth, Germany.
   [Schneider, Anna; Jordan, Mareike; Woehrl, Birgitta M.] Univ Bayreuth, Forschungszentrum Biomakromol, Univ Str 30, D-95447 Bayreuth, Germany.
   [Corona, Angela; Maccioni, Elias; Tramontano, Enzo] Univ Cagliari, Dept Life & Environm Sci, Cittadella Univ Monserrato, SS 554, I-09042 Cagliari, Italy.
   [Spoering, Imke; Bodem, Jochen] Univ Wurzburg, Inst Virol & Immunbiol, Versbacher Str 7, D-97078 Wurzburg, Germany.
   [Buchholz, Bernd] Heidelberg Univ, Klin Kinder & Jugendmed, Med Fak Mannheim, Theodor Kutzer Ufer 1-3, D-68167 Mannheim, Germany.
   [Di Santo, Roberto] Univ Roma La Sapienza, Dipartimento Chim & Tecnol Farmaco, Ist Pasteur, Fdn Cenci Bolognetti, Piazzale Aldo Moro 5, I-00185 Rome, Italy.
C3 University of Bayreuth; University of Bayreuth; University of Cagliari; University of Wurzburg; Ruprecht Karls University Heidelberg; Sapienza University Rome; Fondazione Cenci Bolognetti
RP Wöhrl, BM (通讯作者)，Univ Bayreuth, Lehrstuhl Biopolymere, Univ Str 30, D-95447 Bayreuth, Germany.; Wöhrl, BM (通讯作者)，Univ Bayreuth, Forschungszentrum Biomakromol, Univ Str 30, D-95447 Bayreuth, Germany.
EM birgitta.woehrl@uni-bayreuth.de
FU Deutsche Forschungsgemeinschaft [Wo630/7-3]; Italian PRIN [2010W2KM5L_003]; RAS [LR 7/2007CRP-24915]; University of Bayreuth; Bayreuth Graduate School of Mathematical and Natural Sciences (BayNat); Stabsabteilung Chancengleichheit; Deutsche Forschungsgemeinschaft (DFG)
CR Abecasis AB, 2013, RETROVIROLOGY, V10, P0, DOI 10.1186/1742-4690-10-7
   Abram ME, 2014, J VIROL, V88, P7589, DOI 10.1128/JVI.00302-14
   Abram ME, 2010, J VIROL, V84, P9864, DOI 10.1128/JVI.00915-10
   Betancor G, 2010, ANTIMICROB AGENTS CH, V54, P4799, DOI 10.1128/AAC.00716-10
   Boyer PL, 2006, PLOS PATHOG, V2, P101, DOI 10.1371/journal.ppat0020010
   Boyer PL, 2012, J VIROL, V86, P5885, DOI 10.1128/JVI.06597-11
   Boyer PL, 1998, ANTIMICROB AGENTS CH, V42, P447
   Boyer PL, 2001, J VIROL, V75, P4832, DOI 10.1128/JVI.75.10.4832-4842.2001
   Chung SM, 2011, J MED CHEM, V54, P4462, DOI 10.1021/jm2000757
   Corona A, 2014, ANTIMICROB AGENTS CH, V58, P6101, DOI 10.1128/AAC.03605-14
   Corona A, 2014, ANTIMICROB AGENTS CH, V58, P4086, DOI 10.1128/AAC.00056-14
   Corona A, 2013, FUTURE MED CHEM, V5, P2127, DOI 10.4155/fmc.13.178
   Das K, 2009, J BIOL CHEM, V284, P35092, DOI 10.1074/jbc.M109.022525
   Delviks-Frankenberry KA, 2009, J VIROL, V83, P8502, DOI 10.1128/JVI.00859-09
   Deval J, 2004, J BIOL CHEM, V279, P509, DOI 10.1074/jbc.M308806200
   Distinto S, 2013, CURR PHARM DESIGN, V19, P1850, DOI 10.2174/1381612811319100009
   Distinto S, 2012, EUR J MED CHEM, V50, P216, DOI 10.1016/j.ejmech.2012.01.056
   Esposito F, 2013, PATHOG DIS, V68, P116, DOI 10.1111/2049-632X.12051
   Esposito F, 2012, CHEMOTHERAPY, V58, P299, DOI 10.1159/000343101
   García-Lerma JG, 2003, J VIROL, V77, P5685, DOI 10.1128/JVI.77.10.5685-5693.2003
   Hachiya A, 2012, J BIOL CHEM, V287, P29988, DOI 10.1074/jbc.M112.351551
   Harada S, 2007, ANTIVIR RES, V75, P159, DOI 10.1016/j.antiviral.2007.02.004
   Harrigan PR, 1996, J VIROL, V70, P5930, DOI 10.1128/JVI.70.9.5930-5934.1996
   Hartl MJ, 2008, J MOL BIOL, V381, P141, DOI 10.1016/j.jmb.2008.05.064
   Hartl MJ, 2008, NUCLEIC ACIDS RES, V36, P1009, DOI 10.1093/nar/gkm1087
   Hooker DJ, 1996, J VIROL, V70, P8010, DOI 10.1128/JVI.70.11.8010-8018.1996
   Huang HF, 1998, SCIENCE, V282, P1669, DOI 10.1126/science.282.5394.1669
   Huang W, 2003, J VIROL, V77, P1512, DOI 10.1128/JVI.77.2.1512-1523.2003
   HUANG XQ, 1991, ADV APPL MATH, V12, P337, DOI 10.1016/0196-8858(91)90017-D
   Iversen AKN, 1996, J VIROL, V70, P1086, DOI 10.1128/JVI.70.2.1086-1090.1996
   Kleim JP, 1996, P NATL ACAD SCI USA, V93, P34, DOI 10.1073/pnas.93.1.34
   Kozísek M, 2012, ANTIMICROB AGENTS CH, V56, P4320, DOI 10.1128/AAC.00465-12
   Krebs R, 1997, BIOCHEMISTRY-US, V36, P10292, DOI 10.1021/bi970512z
   Lengruber RB, 2011, J ANTIMICROB CHEMOTH, V66, P702, DOI 10.1093/jac/dkr005
   Lloyd SB, 2014, AIDS RES HUM RETROV, V30, P8, DOI 10.1089/aid.2013.0153
   Marcelin AG, 2004, J MED VIROL, V72, P162, DOI 10.1002/jmv.10550
   Margot NA, 2006, HIV MED, V7, P442, DOI 10.1111/j.1468-1293.2006.00404.x
   Masaoka T, 2013, J MED CHEM, V56, P5436, DOI 10.1021/jm400405z
   Matamoros T, 2008, J MOL BIOL, V375, P1234, DOI 10.1016/j.jmb.2007.11.021
   Menéndez-Arias L, 2013, ANTIVIR RES, V98, P93, DOI 10.1016/j.antiviral.2013.01.007
   Meyer PR, 1999, MOL CELL, V4, P35, DOI 10.1016/S1097-2765(00)80185-9
   Meyer PR, 1998, P NATL ACAD SCI USA, V95, P13471, DOI 10.1073/pnas.95.23.13471
   Müller V, 2005, TRENDS GENET, V21, P264, DOI 10.1016/j.tig.2005.03.004
   Naeger LK, 2002, ANTIMICROB AGENTS CH, V46, P2179, DOI 10.1128/AAC.46.7.2179-2184.2002
   Nikolenko GN, 2007, P NATL ACAD SCI USA, V104, P317, DOI 10.1073/pnas.0609642104
   Nouhin J, 2013, PLOS ONE, V8, P0, DOI 10.1371/journal.pone.0073744
   Parikh UM, 2007, AIDS, V21, P1405, DOI 10.1097/QAD.0b013e3281ac229b
   Parikh UM, 2006, J INFECT DIS, V194, P651, DOI 10.1086/505711
   Parikh UM, 2006, J VIROL, V80, P4971, DOI 10.1128/JVI.80.10.4971-4977.2006
   Rezende LF, 1998, J VIROL, V72, P2890, DOI 10.1128/JVI.72.4.2890-2895.1998
   Santoro MM, 2012, AIDS RES HUM RETROV, V28, P1285, DOI 10.1089/aid.2011.0142
   Santos AFA, 2008, PLOS ONE, V3, P0, DOI 10.1371/journal.pone.0001781
   Saracino A, 2006, J MED VIROL, V78, P9, DOI 10.1002/jmv.20500
   Sarafianos SG, 2004, CURR OPIN STRUC BIOL, V14, P716, DOI 10.1016/j.sbi.2004.10.013
   Scherrer AU, 2012, JAIDS-J ACQ IMM DEF, V59, P105, DOI 10.1097/QAI.0b013e31823c8b69
   Schneider A, 2015, RETROVIROLOGY, V12, P0, DOI 10.1186/s12977-015-0147-7
   Shafer RW, 2008, AIDS REV, V10, P67
   SHAFER RW, 1995, J INFECT DIS, V172, P70, DOI 10.1093/infdis/172.1.70
   SHIRASAKA T, 1995, P NATL ACAD SCI USA, V92, P2398, DOI 10.1073/pnas.92.6.2398
   Sluis-Cremer N, 2007, ANTIMICROB AGENTS CH, V51, P48, DOI 10.1128/AAC.00683-06
   Stone C, 2004, ANTIMICROB AGENTS CH, V48, P1413, DOI 10.1128/AAC.48.4.1413-1415.2004
   Stürmer M, 2003, ANTIMICROB AGENTS CH, V47, P54, DOI 10.1128/AAC.47.1.54-61.2003
   Sungkanuparph S, 2008, J CLIN VIROL, V41, P310, DOI 10.1016/j.jcv.2007.12.015
   Svarovskaia ES, 2008, JAIDS-J ACQ IMM DEF, V48, P428, DOI 10.1097/QAI.0b013e31817bbe93
   Svicher V, 2006, J VIROL, V80, P7186, DOI 10.1128/JVI.02084-05
   Tebit DM, 2003, VIROLOGY, V313, P645, DOI 10.1016/S0042-6822(03)00381-7
   Tramontano E, 2010, CURR MED CHEM, V17, P2837, DOI 10.2174/092986710792065045
   Tramontano E, 2005, ANTIVIR RES, V65, P117, DOI 10.1016/j.antiviral.2004.11.002
   Tramontano E, 2006, MINI-REV MED CHEM, V6, P727, DOI 10.2174/138955706777435733
   Tu XY, 2010, NAT STRUCT MOL BIOL, V17, P1202, DOI 10.1038/nsmb.1908
   van der Ende ME, 2000, J ACQ IMMUN DEF SYND, V25, P11, DOI 10.1097/00126334-200009010-00002
   White KL, 2006, ANTIVIR THER, V11, P155
   White KL, 2005, AIDS, V19, P1751, DOI 10.1097/01.aids.0000189851.21441.f1
   Zaccarelli M, 2007, ANTIVIR THER, V12, P163
NR 74
TC 22
Z9 22
U1 0
U2 5
PU OXFORD UNIV PRESS
PI OXFORD
PA GREAT CLARENDON ST, OXFORD OX2 6DP, ENGLAND
SN 0305-1048
EI 1362-4962
J9 NUCLEIC ACIDS RES
JI Nucleic Acids Res.
PD MAR 18
PY 2016
VL 44
IS 5
BP 2310
EP 2322
DI 10.1093/nar/gkw060
PG 13
WC Biochemistry & Molecular Biology
SC Biochemistry & Molecular Biology
GA DI8AM
UT WOS:000373723100038
PM 26850643
DA 2024-01-16
ER

PT J
AU Beck, IA
   Payant, R
   Ngo-Giang-Huong, N
   Khamduang, W
   Laomanit, L
   Jourdain, G
   Frenkel, LM
AF Beck, Ingrid A.
   Payant, Rachel
   Ngo-Giang-Huong, Nicole
   Khamduang, Woottichai
   Laomanit, Laddawan
   Jourdain, Gonzague
   Frenkel, Lisa M.
TI Development and validation of an oligonucleotide ligation assay to detect lamivudine resistance in hepatitis B virus
SO JOURNAL OF VIROLOGICAL METHODS
LA English
DT Article
DE HBV drug resistance; Oligonucleotide ligation assay; Lamivudine resistance; HBV treatment
ID human-immunodeficiency-virus; drug-resistant; antiretroviral therapy; hbv; mutants; mutations; type-1; nucleoside; polymerase; inhibitor
AB Treatment of chronic hepatitis B virus (HBV) infection with lamivudine-monotherapy rapidly selects mutant variants in a high proportion of individuals. Monitoring lamivudine resistance by consensus sequencing is costly and insensitive for detection of minority variants. An oligonucleotide ligation assay (OLA) for HBV lamivudine-resistance was developed and compared to consensus sequencing. Both assays detected drug resistance mutations in 35/64 (54.7%) specimens evaluated, and OLA detected minority mutants in an additional six (9.4%). OLA may offer a sensitive and inexpensive alternative to consensus sequencing for detection of HBV drug resistance in resource-limited settings. (C) 2016 Elsevier B.V. All rights reserved.
C1 [Beck, Ingrid A.; Payant, Rachel; Frenkel, Lisa M.] Seattle Childrens Res Inst, 1900 Ninth Ave,Mailstop JMB 8, Seattle, WA 98101 USA.
   [Ngo-Giang-Huong, Nicole; Khamduang, Woottichai; Laomanit, Laddawan; Jourdain, Gonzague] Inst Rech Dev, Programs HIV Prevent & Treatment PHPT, Unite Mixte Int 174, Chiang Mai, Thailand.
   [Ngo-Giang-Huong, Nicole; Khamduang, Woottichai; Jourdain, Gonzague] Chiang Mai Univ, Fac Associated Med Sci, Dept Med Technol, Chiang Mai 50000, Thailand.
   [Ngo-Giang-Huong, Nicole; Jourdain, Gonzague] Harvard Univ, Sch Publ Hlth, Dept Immunol & Infect Dis, 665 Huntington Ave, Boston, MA 02115 USA.
   [Frenkel, Lisa M.] Univ Washington, Seattle, WA 98195 USA.
C3 Seattle Children's Hospital; Institut de Recherche pour le Developpement (IRD); Chiang Mai University; Harvard University; Harvard T.H. Chan School of Public Health; University of Washington; University of Washington Seattle
RP Frenkel, LM (通讯作者)，Seattle Childrens Res Inst, 1900 Ninth Ave,Mailstop JMB 8, Seattle, WA 98101 USA.
EM lfrenkel@u.washington.edu
FU Center for AIDS Research [P30 AI027757]; International Maternal, Pediatric and Adolescent AIDS Clinical Trials Group [UM1 AI106716]; Global Fund to fight AIDS, TB and Malaria [GFATM PRDDC-H-N-008/SSF]; National Institute of Child Health and Human Development [R01HD 39615]; Agence Nationale de Recherches sur le Sida et les hepatites virales [ANRS 12179]
CR Beck IA, 2014, J CLIN MICROBIOL, V52, P2320, DOI 10.1128/JCM.00306-14
   Beek IA, 2002, J CLIN MICROBIOL, V40, P1413, DOI 10.1128/JCM.40.4.1413-1419.2002
   Benhamou Y, 1999, HEPATOLOGY, V30, P1302, DOI 10.1002/hep.510300525
   Chasombat S, 2009, JAIDS-J ACQ IMM DEF, V50, P506, DOI 10.1097/QAI.0b013e3181967602
   Ellis GM, 2004, J CLIN MICROBIOL, V42, P3670, DOI 10.1128/jcm.42.8.3670-3674.2004
   Hoofnagle JH, 2007, HEPATOLOGY, V45, P1056, DOI 10.1002/hep.21627
   Iacomi F, 2009, J MED VIROL, V81, P1151, DOI 10.1002/jmv.21505
   Jourdain G, 2010, CLIN INFECT DIS, V50, P1397, DOI 10.1086/652148
   Kamili S, 2009, HEPATOLOGY, V49, P1483, DOI 10.1002/hep.22796
   Khamduang W, 2013, J CLIN VIROL, V58, P415, DOI 10.1016/j.jcv.2013.06.025
   Khamduang W, 2012, PLOS ONE, V7, P0, DOI 10.1371/journal.pone.0042184
   Kitrinos KM, 2014, HEPATOLOGY, V59, P434, DOI 10.1002/hep.26686
   Liaw YF, 2012, HEPATOL INT, V6, P531, DOI 10.1007/s12072-012-9365-4
   Libbrecht E, 2007, J CLIN MICROBIOL, V45, P3935, DOI 10.1128/JCM.00020-07
   Locarnini SA, 2010, ANTIVIR THER, V15, P451, DOI 10.3851/IMP1499
   Lok AS, 2007, HEPATOLOGY, V46, P254, DOI 10.1002/hep.21698
   Manosuthi W, 2015, AIDS RES THER, V12, P0, DOI 10.1186/s12981-015-0053-z
   Margeridon-Thermet S, 2009, J INFECT DIS, V199, P1275, DOI 10.1086/597808
   Micek MA, 2010, CLIN INFECT DIS, V50, P1405, DOI 10.1086/652151
   Schweitzer A, 2015, LANCET, V386, P1546, DOI 10.1016/S0140-6736(15)61412-X
   Seifer M, 2009, ANTIVIR RES, V81, P147, DOI 10.1016/j.antiviral.2008.10.008
   Soria J, 2012, AIDS RES HUM RETROV, V28, P333, DOI 10.1089/aid.2011.0131
   Thibault V, 1999, J CLIN MICROBIOL, V37, P3013, DOI 10.1128/JCM.37.9.3013-3016.1999
   Torresi J, 2002, VIROLOGY, V293, P305, DOI 10.1006/viro.2001.1246
   Villeneuve JP, 2003, J HEPATOL, V39, P1085, DOI 10.1016/j.jhep.2003.09.022
   World Health Organization, 2015, GUIDELINES FOR THE PREVENTION, V0, P0
   Xiao ZX, 2006, HEPATOL RES, V34, P150, DOI 10.1016/j.hepres.2005.12.007
   Yeh CT, 2010, ANTIVIR THER, V15, P471, DOI 10.3851/IMP1552
NR 28
TC 2
Z9 2
U1 0
U2 10
PU ELSEVIER
PI AMSTERDAM
PA RADARWEG 29, 1043 NX AMSTERDAM, NETHERLANDS
SN 0166-0934
EI 1879-0984
J9 J VIROL METHODS
JI J. Virol. Methods
PD JUL 15
PY 2016
VL 233
IS 
BP 51
EP 55
DI 10.1016/j.jviromet.2016.03.014
PG 5
WC Biochemical Research Methods; Biotechnology & Applied Microbiology; Virology
SC Biochemistry & Molecular Biology; Biotechnology & Applied Microbiology; Virology
GA DL3AK
UT WOS:000375506400009
PM 27025356
DA 2024-01-16
ER

PT J
AU Seal, PS
   Frontini, M
   Jhita, PK
   Deichmann, PC
   Clark, RA
AF Seal, Paula S.
   Frontini, Maria
   Jhita, Preya K.
   Deichmann, Paige C.
   Clark, Rebecca A.
TI Characteristics and genotype profiles of antiretroviral-naive patients entering a Southern US HIV outpatient clinic 2009-2012
SO INTERNATIONAL JOURNAL OF STD & AIDS
LA English
DT Article
DE HIV; AIDS; diagnosis; HIV genotype mutations; antiretroviral naive patients
ID drug-resistance; minor mutations; base-line; protease; type-1; time
AB The US city of New Orleans was ranked second in the nation for estimated HIV case rates in 2011. Opt-out testing was established at the Interim Louisiana Hospital in New Orleans in 2013. The majority of new diagnoses were referred to the HIV outpatient program. We conducted a retrospective chart review of newly referred antiretroviral-naive patients establishing HIV care between January 2009 and June 2013 to characterise demographic and genotype profiles to assist in clinical management and needed services. Of the eligible 226 patients, 68% were men, and 88% were African American. Nearly half of the study patients were younger than 35 years of age. Forty-six percent had an initial CD4 count <200 cells/mm(3), and 39% had a HIV viral load >100,000 copies/mL. The antiretroviral class with the most common major mutation was the non-nucleoside reverse transcriptase inhibitors (NNRTIs) where K103N was the most common major NNRTI mutation at presentation. We observed that male patients showed more advanced disease with later presentation to care, confirming the need for earlier HIV diagnosis. When considering initial antiretroviral therapy, baseline genotype information is encouraged, particularly if considering a NNRTI-based regimen.
C1 [Seal, Paula S.; Frontini, Maria; Jhita, Preya K.; Deichmann, Paige C.; Clark, Rebecca A.] Louisiana State Hlth Sci Ctr New Orleans, Dept Med, New Orleans, LA USA.
RP Seal, PS (通讯作者)，Louisiana State Univ, Hlth Sci Ctr, Dept Med, 1542 Tulane Ave,Ste 331,Box T4M-2, New Orleans, LA 70112 USA.
EM pseal1@lsuhsc.edu
CR Bennett DE, 2009, PLOS ONE, V4, P0, DOI 10.1371/journal.pone.0004724
   Brumme CJ, 2005, J INFECT DIS, V191, P1778, DOI 10.1086/429672
   Centers for Disease Control and Prevention, 2013, HIV AIDS SURV REP 20, V23, P0
   Gandhi RT, 2003, CLIN INFECT DIS, V37, P1693, DOI 10.1086/379773
   Jeanfreau K, 2015, J LOUISIANA STATE ME, V167, P11
   Kim D, 2013, 20 C RETR OPP INF AT, V0, P0
   Kleyn TJ, 2014, ANN PHARMACOTHER, V48, P470, DOI 10.1177/1060028013519246
   Little SJ, 2008, J VIROL, V82, P5510, DOI 10.1128/JVI.02579-07
   Louisiana Department of Health and Hospitals Office of Public Health. STD/HIV Program, 2011, 2011 STD HIV PROGR R, V0, P22
   Lynch M, 2013, JAIDS-J ACQ IMM DEF, V63, PE32, DOI 10.1097/QAI.0b013e31828c41b7
   MacVeigh MS, 2013, AIDS RES HUM RETROV, V29, P337, DOI 10.1089/aid.2011.0386
   Miller MD, 2012, ANTIVIR THER, V17, P993, DOI 10.3851/IMP2266
   Okulicz JF, 2011, CURR OPIN HIV AIDS, V6, P163, DOI 10.1097/COH.0b013e328344f35e
   Perno CF, 2004, J INFECT DIS, V189, P1983, DOI 10.1086/386307
   Poon AF, 2001, PLOS ONE, V6, P0
   Rhee SY, 2015, PLOS MED, V12, P0, DOI 10.1371/journal.pmed.1001810
   Snedecor SJ, 2014, AIDS RES HUM RETROV, V30, P753, DOI 10.1089/AID.2013.0262
   Snedecor SJ, 2013, PLOS ONE, V8, P0, DOI 10.1371/journal.pone.0072784
   Taiwo B, 2009, INT J INFECT DIS, V13, P552, DOI 10.1016/j.ijid.2008.10.008
   Weinstock HS, 2004, J INFECT DIS, V189, P2174, DOI 10.1086/420789
   Wensing Annemarie M, 2014, TOP ANTIVIR MED, V22, P642
   Wheeler WH, 2010, AIDS, V24, P1203, DOI 10.1097/QAD.0b013e3283388742
NR 23
TC 2
Z9 2
U1 0
U2 2
PU SAGE PUBLICATIONS LTD
PI LONDON
PA 1 OLIVERS YARD, 55 CITY ROAD, LONDON EC1Y 1SP, ENGLAND
SN 0956-4624
EI 1758-1052
J9 INT J STD AIDS
JI Int. J. STD AIDS
PD JUN 15
PY 2016
VL 27
IS 7
BP 554
EP 559
DI 10.1177/0956462415588654
PG 6
WC Immunology; Infectious Diseases
SC Immunology; Infectious Diseases
GA DM9DG
UT WOS:000376664100006
PM 26016726
DA 2024-01-16
ER

PT J
AU Sharma, AL
   Singh, TR
   Devi, KR
   Singh, LS
AF Sharma, Adhikarimayum Lakhikumar
   Singh, Thiyam Ramsing
   Devi, Khuraijam Ranjana
   Singh, Lisam Shanjukumar
TI Prevalence of Drug Resistance Associated Mutations Among the Anti Retroviral Therapy Exposed HIV-1 Infected Individuals in Manipur, Northeast India
SO CURRENT HIV RESEARCH
LA English
DT Article
DE HIV-1; Manipur; Northeastern India; Drug resistance mutation; AIDS; Anti-retroviral therapy
ID antiretroviral-naive; recombinant; users
AB Background: Manipur is one of the highest HIV prevalence states of India because of its geographical location at the international border near the golden triangle of South-East Asia, but no study on drug resistance associated mutations (DRAMs) has been reported yet. Objective: A population-based study on DRAMs of HIV-1 among the anti-retroviral therapy (ART) exposed HIV-1 infected individuals of Manipur was conducted. Methods: 110 HIV-1 positive individuals who had initially exposed to first line anti-HIV drugs were recruited for the surveillance of DRAMs. Reverse transcriptase and protease genes of HIV-1 were amplified, sequenced and analyzed. Results: Significant prevalence of DRAMs of HIV-1 was found among the ART exposed HIV-1 infected individuals of Manipur. The results revealed that 37%, 29% and 7% individuals harbor HIV-1 strains mutated at the target sites of non-nucleoside reverse transcriptase inhibitors, nucleoside reverse transcriptase inhibitors and protease inhibitors respectively. Predominant DRAMs at RT genes were M184V, T215Y, M41L and V108I and H221Y while at PR genes were M46I and I47V. Among the high risk groups, intravenous drug users have the highest number of DRAMs followed by heterosexual individuals. Analysis of viral subtype based on pol gene revealed 83% subtype C, 11.8% recombinant forms and 5.2% subtype B. Conclusion: DRAMs at the target sites of reverse transcriptase inhibitors are high and these were found to have developed resistance to the primary ART drugs that are used in Manipur. The findings of this study will help the clinicians to guide patients during the course of ART treatment regimes.
C1 [Sharma, Adhikarimayum Lakhikumar; Singh, Thiyam Ramsing; Singh, Lisam Shanjukumar] Manipur Univ, Dept Biotechnol, Canc & Mol Biol Div, Imphal 795003, Manipur, India.
   [Devi, Khuraijam Ranjana] Reg Inst Med Sci, Dept Microbiol, Imphal 795001, Manipur, India.
C3 Manipur University; Regional Institute of Medical Sciences, Imphal
RP Singh, LS (通讯作者)，Manipur Univ, Dept Biotechnol, Canc & Mol Biol Div, Imphal 795003, Manipur, India.
EM shanju.lisam@gmail.com
FU Department of Biotechnology (DBT), Government of India (GOI) [BT/PR-14081/MED/12/469/2010]
CR Bao Y, 2014, PLOS ONE, V9, P0, DOI 10.1371/journal.pone.0089291
   Beyrer C, 2000, AIDS, V14, P75, DOI 10.1097/00002030-200001070-00009
   Blacker J, 2004, AIDS, V18, PS19, DOI 10.1097/00002030-200406002-00003
   Bure D, 2015, VIRUSES-BASEL, V7, P590, DOI 10.3390/v7020590
   Cane P, 2005, BMJ-BRIT MED J, V331, P1368, DOI 10.1136/bmj.38665.534595.55
   Chakrapani V, 2011, HARM REDUCT J, V8, P0, DOI 10.1186/1477-7517-8-9
   Datta S, 2006, EMERG INFECT DIS, V12, P1954
   Escoto-Delgadillo M, 2005, HIV MED, V6, P403, DOI 10.1111/j.1468-1293.2005.00326.x
   Hall TA, 1999, NUCL ACIDS S SER, V41, P95
   Hogg R, 2008, LANCET, V372, P293, DOI 10.1016/S0140-6736(08)61113-7
   International AIDS Society-USA Resistance Mutations Group, 2015, TOPICS HIV MED, V4, P134
   Iyidogan P, 2014, VIRUSES-BASEL, V6, P4095, DOI 10.3390/v6104095
   Alcantara LCJ, 2009, NUCLEIC ACIDS RES, V37, PW634, DOI 10.1093/nar/gkp455
   Kuiken Carla, 2003, AIDS REVIEWS, V5, P52
   Lall M, 2008, AIDS RES HUM RETROV, V24, P987, DOI 10.1089/aid.2008.0079
   Little SJ, 2002, NEW ENGL J MED, V347, P385, DOI 10.1056/NEJMoa013552
   Liu TF, 2006, CLIN INFECT DIS, V42, P1608, DOI 10.1086/503914
   Mansky LM, 1998, J GEN VIROL, V79, P1337, DOI 10.1099/0022-1317-79-6-1337
   Morrow M, 2007, BMC PUBLIC HEALTH, V7, P0, DOI 10.1186/1471-2458-7-125
   Nadai Y, 2008, PLOS ONE, V3, P0, DOI 10.1371/journal.pone.0001420
   Palma AC, 2007, INFECT GENET EVOL, V7, P391, DOI 10.1016/j.meegid.2007.01.009
   Shafer RW, 1900, V194, V0, PS51
   SIEPEL AC, 1995, AIDS RES HUM RETROV, V11, P1413, DOI 10.1089/aid.1995.11.1413
   Smith D, 2007, CLIN INFECT DIS, V44, P456, DOI 10.1086/510748
   Yan M, 2014, PLOS ONE, V9, P0, DOI 10.1371/journal.pone.0100540
NR 25
TC 5
Z9 6
U1 0
U2 2
PU BENTHAM SCIENCE PUBL LTD
PI SHARJAH
PA EXECUTIVE STE Y-2, PO BOX 7917, SAIF ZONE, 1200 BR SHARJAH, U ARAB EMIRATES
SN 1570-162X
EI 1873-4251
J9 CURR HIV RES
JI Curr. HIV Res.
PD JUN 15
PY 2016
VL 14
IS 4
BP 360
EP 370
DI 10.2174/1570162X14666160401131426
PG 11
WC Immunology; Infectious Diseases; Virology
SC Immunology; Infectious Diseases; Virology
GA DO8UA
UT WOS:000378058100009
PM 27033350
DA 2024-01-16
ER

PT J
AU Kokkula, C
   Palanisamy, N
   Ericstam, M
   Lennerstrand, J
AF Kokkula, Chakradhar
   Palanisamy, Navaneethan
   Ericstam, Malin
   Lennerstrand, Johan
TI SYBR Green II Dye-Based Real-Time Assay for Measuring Inhibitor Activity Against HIV-1 Reverse Transcriptase
SO MOLECULAR BIOTECHNOLOGY
LA English
DT Article
DE HIV-1 reverse transcriptase (HIV-1 RT); SYBR Green II dye; NRTIs; IC50 concentrations; Resistance
ID human-immunodeficiency-virus; resistance; type-1; 3'-azido-3'-deoxythymidine; polymerization; processivity; mutations; mechanism; template; binding
AB There are arrays of in vitro assays to quantify the activity of HIV-1 reverse transcriptase (HIV-1 RT). These assays utilize either chemically customized/labelled nucleotides, or TaqMan probes, or radiolabeled nucleotides/primers. Although several real-time PCR assays exist commercially for measuring the RT activity, which are usually used for quantifying the viral titres, these assays are not optimized for measuring the inhibitory concentrations (IC50) of HIV-1 RT inhibitors. Moreover, a recently established inorganic pyrophosphate-coupled enzyme assay cannot be employed for studying nonphosphorylated nucleoside reverse transcriptase inhibitors (NRTIs). In the present study, we have developed a novel one-step assay with native nucleotide substrates and SYBR Green II dye to determine IC50 values of triphosphorylated NRTIs against HIV-1 RT. Using exact batches of wild-type and mutant RT, and triphosphorylated NRTIs, we showed that our method gave IC50 values for inhibitors similar to that of an earlier published colorimetric assay with BrdUTP substrate (CABS). Our assay should be suitable for high-throughput screening of antiretroviral drugs and could also be suitable for studying drug resistance profiles. Additionally, we also used our assay to study inhibition by AZT in its nonphosphorylated form by supplementing the reaction mixture with necessary kinases and ATP.
C1 [Kokkula, Chakradhar; Palanisamy, Navaneethan; Ericstam, Malin; Lennerstrand, Johan] Uppsala Univ, Virol Sect, Dept Med Sci, Dag Hammarskjolds Vag 17, S-75185 Uppsala, Sweden.
   [Kokkula, Chakradhar] Bharat Biotech Int Ltd, Hyderabad 500078, Telangana, India.
   [Palanisamy, Navaneethan] Heidelberg Univ, Synthet Biol Grp, HBIGS, BioQuant, Neuenheimer Feld 267, D-69120 Heidelberg, Germany.
C3 Uppsala University; Ruprecht Karls University Heidelberg
RP Lennerstrand, J (通讯作者)，Uppsala Univ, Virol Sect, Dept Med Sci, Dag Hammarskjolds Vag 17, S-75185 Uppsala, Sweden.
EM Johan.Lennerstrand@medsci.uu.se
FU Swedish Physicians against AIDS Research Fund
CR André M, 2000, BIOLOGICALS, V28, P67, DOI 10.1006/biol.2000.0243
   Arion D, 1998, BIOCHEMISTRY-US, V37, P15908, DOI 10.1021/bi981200e
   Chang A, 1997, J VIROL METHODS, V65, P45, DOI 10.1016/S0166-0934(96)02168-4
   EBERLE J, 1992, J VIROL METHODS, V40, P347, DOI 10.1016/0166-0934(92)90092-R
   Ekstrand DHL, 1996, BIOTECHNOL APPL BIOC, V23, P95
   FURMAN PA, 1986, P NATL ACAD SCI USA, V83, P8333, DOI 10.1073/pnas.83.21.8333
   Goldschmidt V, 2006, NUCLEIC ACIDS RES, V34, P42, DOI 10.1093/nar/gkj411
   Greenberg ML, 2004, J ANTIMICROB CHEMOTH, V54, P333, DOI 10.1093/jac/dkh330
   HIZI A, 1991, J BIOL CHEM, V266, P6230
   HUBER HE, 1989, J BIOL CHEM, V264, P4669
   Lahser FC, 2004, ANAL BIOCHEM, V325, P247, DOI 10.1016/j.ab.2003.10.034
   LARDER BA, 1989, SCIENCE, V246, P1155, DOI 10.1126/science.2479983
   LEE MH, 1987, J CLIN MICROBIOL, V25, P1717, DOI 10.1128/JCM.25.9.1717-1721.1987
   Lennerstrand J, 1996, ANAL BIOCHEM, V235, P141, DOI 10.1006/abio.1996.0106
   Lennerstrand J, 2007, ANTIMICROB AGENTS CH, V51, P2078, DOI 10.1128/AAC.00119-07
   Lovatt A, 1999, J VIROL METHODS, V82, P185, DOI 10.1016/S0166-0934(99)00111-1
   PORSTMANN T, 1991, J VIROL METHODS, V31, P181, DOI 10.1016/0166-0934(91)90156-T
   Reuman EC, 2010, ANTIMICROB AGENTS CH, V54, P934, DOI 10.1128/AAC.01345-09
   Rhee SY, 2010, ANTIMICROB AGENTS CH, V54, P4253, DOI 10.1128/AAC.00574-10
   Sarafianos SG, 2009, J MOL BIOL, V385, P693, DOI 10.1016/j.jmb.2008.10.071
   Stålhandske P, 2013, ANAL BIOCHEM, V432, P155, DOI 10.1016/j.ab.2012.08.004
   SUZUKI K, 1993, ANAL BIOCHEM, V210, P277, DOI 10.1006/abio.1993.1196
   TRAUT TW, 1994, MOL CELL BIOCHEM, V140, P1, DOI 10.1007/BF00928361
   URABE T, 1994, J CLIN MICROBIOL, V32, P1870, DOI 10.1128/JCM.32.8.1870-1875.1994
   Wainberg MA, 2012, SCIENTIFICA, V2012, P0, DOI 10.6064/2012/238278
   Zhang C, 2010, PROTEIN CELL, V1, P284, DOI 10.1007/s13238-010-0031-0
   Zipper H, 2004, NUCLEIC ACIDS RES, V32, P0, DOI 10.1093/nar/gnh101
NR 27
TC 6
Z9 6
U1 1
U2 9
PU HUMANA PRESS INC
PI TOTOWA
PA 999 RIVERVIEW DRIVE SUITE 208, TOTOWA, NJ 07512 USA
SN 1073-6085
EI 1559-0305
J9 MOL BIOTECHNOL
JI Mol. Biotechnol.
PD OCT 15
PY 2016
VL 58
IS 10
BP 619
EP 625
DI 10.1007/s12033-016-9961-y
PG 7
WC Biochemistry & Molecular Biology; Biotechnology & Applied Microbiology
SC Biochemistry & Molecular Biology; Biotechnology & Applied Microbiology
GA DY5QC
UT WOS:000385155100002
PM 27376894
DA 2024-01-16
ER

PT J
AU Kitayimbwa, JM
   Mugisha, JYT
   Saenz, RA
AF Kitayimbwa, J. M.
   Mugisha, J. Y. T.
   Saenz, R. A.
TI Estimation of the HIV-1 backward mutation rate from transmitted drug-resistant strains
SO THEORETICAL POPULATION BIOLOGY
LA English
DT Article
DE Backward mutation rate; Within-host model; HIV-1; Virus mutations; Kaplan-Meier estimates
ID immunodeficiency-virus type-1; antiretroviral therapy; persistence; infection; dynamics; mutants; fitness
AB One of the serious threats facing the administration of antiretroviral therapy to human immunodeficiency virus (HIV-1) infected patients is the reported increasing prevalence of transmitted drug resistance. However, given that HIV-1 drug-resistant strains are often less fit than the wild-type strains, it is expected that drug-resistant strains that are present during the primary phase of the HIV-1 infection are replaced by the fitter wild-type strains. This replacement of HIV-1 resistant mutations involves the emergence of wild-type strains by a process of backward mutation. How quickly the replacement happens is dependent on the class of HIV-1 mutation group. We estimate the backward mutation rates and relative fitness of various mutational groups known to confer HIV-1 drug resistance. We do this by fitting a stochastic model to data for individuals who were originally infected by an HIV-1 strain carrying any one of the known drug resistance-conferring mutations and observed over a period of time to see whether the resistant strain is replaced. To do this, we seek a distribution, generated from simulations of the stochastic model, that best describes the observed (clinical data) replacement times of a given mutation. We found that Lamivudine/Emtricitabine-associated mutations have a distinctly higher, backward mutation rate and low relative fitness compared to the other classes (as has been reported before) while protease inhibitors-associated mutations have a slower backward mutation rate and high relative fitness. For the other mutation classes, we found more uncertainty in their estimates. (C) 2016 The Author(s). Published by Elsevier Inc.
C1 [Kitayimbwa, J. M.; Mugisha, J. Y. T.] Makerere Univ, Dept Math, POB 7062, Kampala, Uganda.
   [Kitayimbwa, J. M.] Uganda Christian Univ, Dept Comp & Technol, POB 4, Mukono, Uganda.
   [Saenz, R. A.] Univ Colima, Fac Ciencias, Bernal Diaz del Castillo 340, Colima 28045, Col, Mexico.
C3 Makerere University; Universidad de Colima
RP Kitayimbwa, JM (通讯作者)，Makerere Univ, Dept Math, POB 7062, Kampala, Uganda.
EM kitz@cns.mak.ac.ug; jytmugisha@cns.mak.ac.ug; rsaenz@ucol.mx
FU Wellcome Trust Uganda Ph.D. Fellowship in Infection and Immunity - Wellcome Trust Strategic Award [084344]
CR Barbour JD, 2004, AIDS, V18, P1683, DOI 10.1097/01.aids.0000131391.91468.ff
   Buckley RM, 2002, HIV INFECT PRIMARY C, V0, P0
   Cadosh D, 2012, J R SOC INTERFACE, V0, P0
   Cane PA, 2005, CURR OPIN INFECT DIS, V18, P537, DOI 10.1097/01.qco.0000191506.10363.e1
   Croteau G, 1997, J VIROL, V71, P1089, DOI 10.1128/JVI.71.2.1089-1096.1997
   de Ronde A, 2001, J VIROL, V75, P595, DOI 10.1128/JVI.75.2.595-602.2001
   Geretti AM, 2007, CURR OPIN INFECT DIS, V20, P22, DOI 10.1097/QCO.0b013e328013caff
   Gillespie DT, 2001, J CHEM PHYS, V115, P1716, DOI 10.1063/1.1378322
   Goel Manish Kumar, 2010, INT J AYURVEDA RES, V1, P274, DOI 10.4103/0974-7788.76794
   Hamers RL, 2011, LANCET INFECT DIS, V11, P750, DOI 10.1016/S1473-3099(11)70149-9
   Heffernan JM, 2005, J THEOR BIOL, V236, P137, DOI 10.1016/j.jtbi.2005.03.002
   Jain V, 2011, J INFECT DIS, V203, P1174, DOI 10.1093/infdis/jiq167
   Keulen W, 1996, ANTIVIR RES, V31, P45, DOI 10.1016/0166-3542(96)00944-8
   Kitayimbwa JM, 2013, J MATH BIOL, V67, P1111, DOI 10.1007/s00285-012-0581-2
   Kouyos RD, 2006, TRENDS MICROBIOL, V14, P507, DOI 10.1016/j.tim.2006.10.001
   Little SJ, 2008, J VIROL, V82, P5510, DOI 10.1128/JVI.02579-07
   Martinez-Picado J, 1999, J VIROL, V73, P3744, DOI 10.1128/JVI.73.5.3744-3752.1999
   McLean AR, 1992, IMMUNITY, V36, P320
   Mohri H, 1998, SCIENCE, V279, P1223, DOI 10.1126/science.279.5354.1223
   Paredes R, 2009, J VIROL, V83, P2038, DOI 10.1128/JVI.02154-08
   Pearson JE, 2011, PLOS COMPUT BIOL, V7, P0, DOI 10.1371/journal.pcbi.1001058
   PERELSON AS, 1993, MATH BIOSCI, V114, P81, DOI 10.1016/0025-5564(93)90043-A
   Pingen M, 2011, J ANTIMICROB CHEMOTH, V66, P1467, DOI 10.1093/jac/dkr157
   Ramratnam B, 1999, LANCET, V354, P1782, DOI 10.1016/S0140-6736(99)02035-8
   Ribeiro RM, 2000, P NATL ACAD SCI USA, V97, P7681, DOI 10.1073/pnas.97.14.7681
   Richman DD, 2004, AIDS, V18, P1393, DOI 10.1097/01.aids.0000131310.52526.c7
   Rong L, 2007, B MATH BIOL, V247, P804
   Vaidya NK, 2010, PLOS COMPUT BIOL, V6, P0, DOI 10.1371/journal.pcbi.1001012
   van Maarseveen NM, 2007, J INFECT DIS, V195, P399, DOI 10.1086/510533
NR 29
TC 5
Z9 7
U1 0
U2 6
PU ACADEMIC PRESS INC ELSEVIER SCIENCE
PI SAN DIEGO
PA 525 B ST, STE 1900, SAN DIEGO, CA 92101-4495 USA
SN 0040-5809
EI 1096-0325
J9 THEOR POPUL BIOL
JI Theor. Popul. Biol.
PD DEC 15
PY 2016
VL 112
IS 
BP 33
EP 42
DI 10.1016/j.tpb.2016.08.001
PG 10
WC Ecology; Evolutionary Biology; Genetics & Heredity; Mathematical & Computational Biology
SC Environmental Sciences & Ecology; Evolutionary Biology; Genetics & Heredity; Mathematical & Computational Biology
GA ED9EQ
UT WOS:000389173400004
PM 27553875
DA 2024-01-16
ER

PT J
AU St John, EP
   Simen, BB
   Turenchalk, GS
   Braverman, MS
   Abbate, I
   Aerssens, J
   Bouchez, O
   Gabriel, C
   Izopet, J
   Meixenberger, K
   Di Giallonardo, F
   Schlapbach, R
   Paredes, R
   Sakwa, J
   Schmitz-Agheguian, GG
   Thielen, A
   Victor, M
   Metzner, KJ
   Däumer, MP
AF St John, Elizabeth P.
   Simen, Birgitte B.
   Turenchalk, Gregory S.
   Braverman, Michael S.
   Abbate, Isabella
   Aerssens, Jeroen
   Bouchez, Olivier
   Gabriel, Christian
   Izopet, Jacques
   Meixenberger, Karolin
   Di Giallonardo, Francesca
   Schlapbach, Ralph
   Paredes, Roger
   Sakwa, James
   Schmitz-Agheguian, Gudrun G.
   Thielen, Alexander
   Victor, Martin
   Metzner, Karin J.
   Daeumer, Martin P.
TI A Follow-Up of the Multicenter Collaborative Study on HIV-1 Drug Resistance and Tropism Testing Using 454 Ultra Deep Pyrosequencing
SO PLOS ONE
LA English
DT Article
ID immunodeficiency-virus type-1; reverse-transcriptase; minority variants; mutations; protease; populations; diversity; emergence; accuracy; failure
AB Background Ultra deep sequencing is of increasing use not only in research but also in diagnostics. For implementation of ultra deep sequencing assays in clinical laboratories for routine diagnostics, intra-and inter-laboratory testing are of the utmost importance. Methods A multicenter study was conducted to validate an updated assay design for 454 Life Sciences' GS FLX Titanium system targeting protease/reverse transcriptase (RTP) and env (V3) regions to identify HIV-1 drug-resistance mutations and determine co-receptor use with high sensitivity. The study included 30 HIV-1 subtype B and 6 subtype non-B samples with viral titers (VT) of 3,940-447,400 copies/mL, two dilution series (52,129-1,340 and 25,130-734 copies/mL), and triplicate samples. Amplicons spanning PR codons 10-99, RT codons 1-251 and the entire V3 region were generated using barcoded primers. Analysis was performed using the GS Amplicon Variant Analyzer and geno2pheno for tropism. For comparison, population sequencing was performed using the ViroSeq HIV-1 genotyping system. Results The median sequencing depth across the 11 sites was 1,829 reads per position for RTP (IQR 592-3,488) and 2,410 for V3 (IQR 786-3,695). 10 preselected drug resistant variants were measured across sites and showed high inter-laboratory correlation across all sites with data (P < 0.001). The triplicate samples of a plasmid mixture confirmed the high interlaboratory consistency (mean% +/- stdev: 4.6 +/- 0.5, 4.8 +/- 0.4, 4.9 +/- 0.3) and revealed good intra-laboratory consistency (mean% range +/- stdev range: 4.2-5.2 +/- 0.04-0.65). In the two dilutions series, no variants >20% were missed, variants 2-10% were detected at most sites (even at low VT), and variants 1-2% were detected by some sites. All mutations detected by population sequencing were also detected by UDS. Conclusions This assay design results in an accurate and reproducible approach to analyze HIV-1 mutant spectra, even at variant frequencies well below those routinely detectable by population sequencing.
C1 [St John, Elizabeth P.; Simen, Birgitte B.; Turenchalk, Gregory S.; Braverman, Michael S.] 454 Life Sci, Branford, CT USA.
   [Abbate, Isabella] Natl Inst Infect Dis L Spallanzani, Rome, Italy.
   [Aerssens, Jeroen] Janssen Infect Dis Diagnost Bvba, Beerse, Belgium.
   [Bouchez, Olivier] Lab Genet Cellulaire, Plateforme Genom Toulouse, Toulouse, France.
   [Gabriel, Christian] Blutzentrale Linz, Linz, Austria.
   [Izopet, Jacques] Fac Med Toulouse, INSERM, U563, F-31073 Toulouse, France.
   [Meixenberger, Karolin] Robert Koch Inst, Berlin, Germany.
   [Di Giallonardo, Francesca; Metzner, Karin J.] Univ Zurich, Univ Zurich Hosp, Div Infect Dis & Hosp Epidemiol, Zurich, Switzerland.
   [Schlapbach, Ralph] Univ Zurich, ETH Zurich, Funct Genom Ctr Zurich, Zurich, Switzerland.
   [Paredes, Roger] Inst Recerca SIDA IrsiCaixa, Badalona, Spain.
   [Sakwa, James] Technol Innovat Agcy Natl Genom Platform, Durban, South Africa.
   [Schmitz-Agheguian, Gudrun G.; Victor, Martin] Roche Appl Sci, Penzberg, Germany.
   [Thielen, Alexander; Daeumer, Martin P.] Inst Immunol & Genet, Kaiserslautern, Germany.
   [Metzner, Karin J.] Univ Zurich, Inst Med Virol, Zurich, Switzerland.
C3 IRCCS Lazzaro Spallanzani; Universite de Toulouse; Universite Toulouse III - Paul Sabatier; Centre National de la Recherche Scientifique (CNRS); Institut National de la Sante et de la Recherche Medicale (Inserm); Robert Koch Institute; University of Zurich; University Zurich Hospital; University of Zurich; Swiss Federal Institutes of Technology Domain; ETH Zurich; Institut de Recerca de la Sida - IrsiCaixa; Roche Holding; University of Zurich
RP Metzner, KJ (通讯作者)，Univ Zurich, Univ Zurich Hosp, Div Infect Dis & Hosp Epidemiol, Zurich, Switzerland.
EM Karin.Metzner@usz.ch
FU 454 Life Sciences, a Roche Company; Roche Applied Sciences
CR Abbate I, 2011, CLIN MICROBIOL INFEC, V17, P725, DOI 10.1111/j.1469-0691.2010.03350.x
   Archer J, 2012, PLOS ONE, V7, P0, DOI 10.1371/journal.pone.0049602
   Beerenwinkel N, 2012, FRONT MICROBIOL, V3, P0, DOI 10.3389/fmicb.2012.00329
   CONDRA JH, 1995, NATURE, V374, P569, DOI 10.1038/374569a0
   Cozzi-Lepri A, 2015, J ANTIMICROB CHEMOTH, V70, P930, DOI 10.1093/jac/dku426
   Di Giallonardo F, 2013, PLOS ONE, V8, P0, DOI 10.1371/journal.pone.0074249
   Dudley DM, 2014, RETROVIROLOGY, V11, P0, DOI 10.1186/s12977-014-0122-8
   Gilles A, 2011, BMC GENOMICS, V12, P0, DOI 10.1186/1471-2164-12-245
   Görzer I, 2010, J VIROL METHODS, V169, P248, DOI 10.1016/j.jviromet.2010.07.040
   Halvas EK, 2006, J CLIN MICROBIOL, V44, P2612, DOI 10.1128/JCM.00449-06
   Hirsch MS, 2008, CLIN INFECT DIS, V47, P266, DOI 10.1086/589297
   Jabara CB, 2011, P NATL ACAD SCI USA, V108, P20166, DOI 10.1073/pnas.1110064108
   Li JZ, 2011, JAMA-J AM MED ASSOC, V305, P1327, DOI 10.1001/jama.2011.375
   Margulies M, 2005, NATURE, V437, P376, DOI 10.1038/nature03959
   MCCULLOCH RK, 1995, PCR METH APPL, V4, P219
   Metzner KJ, 2014, AIDS, V28, P2231, DOI 10.1097/QAD.0000000000000397
   Metzner KJ, 2003, J INFECT DIS, V188, P1433, DOI 10.1086/379215
   Mild M, 2011, PLOS ONE, V6, P0, DOI 10.1371/journal.pone.0022741
   Nicot F, 2012, J CLIN VIROL, V55, P107, DOI 10.1016/j.jcv.2012.06.018
   Paredes R, 2007, J VIROL METHODS, V146, P136, DOI 10.1016/j.jviromet.2007.06.012
   Quiñones-Mateu ME, 2014, J CLIN VIROL, V61, P9, DOI 10.1016/j.jcv.2014.06.013
   ROBERTS JD, 1988, SCIENCE, V242, P1171, DOI 10.1126/science.2460925
   Rozera G, 2009, RETROVIROLOGY, V6, P0, DOI 10.1186/1742-4690-6-15
   Schuurman R, 1999, J CLIN MICROBIOL, V37, P2291, DOI 10.1128/JCM.37.7.2291-2296.1999
   Shafer RW, 2006, J INFECT DIS, V194, PS51, DOI 10.1086/505356
   Simen BB, 2014, J VIROL METHODS, V204, P31, DOI 10.1016/j.jviromet.2014.04.007
   Stelzl E, 2011, J VIROL METHODS, V178, P94, DOI 10.1016/j.jviromet.2011.08.020
   Stenman J, 2003, BIOTECHNIQUES, V34, P172, DOI 10.2144/03341dd05
   Swenson LC, 2012, CURR OPIN HIV AIDS, V7, P478, DOI 10.1097/COH.0b013e328356e9da
   Swenson LC, 2011, CLIN INFECT DIS, V53, P732, DOI 10.1093/cid/cir493
   Team RC, 2012, R LANGUAGE ENV STAT, V0, P0
   Vandekerckhove LPR, 2011, LANCET INFECT DIS, V11, P394, DOI 10.1016/S1473-3099(10)70319-4
   Vandenbroucke I, 2011, BIOTECHNIQUES, V51, P167, DOI 10.2144/000113733
   Varghese V, 2009, JAIDS-J ACQ IMM DEF, V52, P309, DOI 10.1097/QAI.0b013e3181bca669
NR 34
TC 12
Z9 12
U1 1
U2 8
PU PUBLIC LIBRARY SCIENCE
PI SAN FRANCISCO
PA 1160 BATTERY STREET, STE 100, SAN FRANCISCO, CA 94111 USA
SN 1932-6203
EI 
J9 PLOS ONE
JI PLoS One
PD JAN 12
PY 2016
VL 11
IS 1
BP 
EP 
DI 10.1371/journal.pone.0146687
PG 17
WC Multidisciplinary Sciences
SC Science & Technology - Other Topics
GA DA6CG
UT WOS:000367888800027
PM 26756901
DA 2024-01-16
ER

PT J
AU Hayashida, T
   Hachiya, A
   Ode, H
   Nishijima, T
   Tsuchiya, K
   Sugiura, W
   Takiguchi, M
   Oka, S
   Gatanaga, H
AF Hayashida, Tsunefusa
   Hachiya, Atsuko
   Ode, Hirotaka
   Nishijima, Takeshi
   Tsuchiya, Kiyoto
   Sugiura, Wataru
   Takiguchi, Masafumi
   Oka, Shinichi
   Gatanaga, Hiroyuki
TI Rilpivirine resistance mutation E138K in HIV-1 reverse transcriptase predisposed by prevalent polymorphic mutations
SO JOURNAL OF ANTIMICROBIAL CHEMOTHERAPY
LA English
DT Article
ID drug-resistance; inhibitors; efavirenz; transmission; specificity; infection; patterns; immunity; phase-3; impact
AB Background: Rilpivirine is listed as a recommended or alternative key drug in the current ART guidelines. E138K in HIV-1 reverse transcriptase (RT) is a primary mutation in resistance to rilpivirine, although in vitro experiments showed it confers only < 3-fold resistance. An unidentified mechanism could amplify resistance to rilpivirine conferred by E138K. Objectives: The objective of this study was to reveal the mechanism amplifying rilpivirine resistance conferred by E138K. Patients and methods: HIV-1 RT sequences were compared in patients who failed rilpivirine-containing ART virologically. The effects of mutations commonly identified with E138K on rilpivirine susceptibility were analysed by using recombinant HIV-1 variants. Results: Rilpivirine-containing ART was introduced in 162 HIV-1-infected patients at the outpatient clinic of the AIDS Clinical Center (National Center for Global Health and Medicine, Tokyo, Japan) between May 2012 and June 2015. Virological treatment failure occurred in six of these patients. E138K emerged in three patients while other rilpivirine resistance mutations emerged in the other three patients. I135T/L were identified in only three patients with E138K and existed before the introduction of rilpivirine-containing ART. Analysis of recombinant HIV-1 variants indicated that E138K conferred low-level rilpivirine resistance and that coexistence of I135T/L with E138K amplified the resistance. Conclusions: I135T/L, escape mutations from HLA-B*51/52-restricted cytotoxic T lymphocytes, which are prevalent in Japan, may predispose HIV-1 to harbour E138K upon failure of rilpivirine-containing ART. The mutation patterns of drug resistance may vary due to baseline polymorphic mutations.
C1 [Hayashida, Tsunefusa; Nishijima, Takeshi; Tsuchiya, Kiyoto; Oka, Shinichi; Gatanaga, Hiroyuki] Natl Ctr Global Hlth & Med, AIDS Clin Ctr, Tokyo, Japan.
   [Hachiya, Atsuko; Ode, Hirotaka; Sugiura, Wataru] Natl Hosp Org, Nagoya Med Ctr, Clin Res Ctr, Nagoya, Aichi, Japan.
   [Takiguchi, Masafumi; Oka, Shinichi; Gatanaga, Hiroyuki] Kumamoto Univ, Ctr AIDS Res, Kumamoto, Japan.
C3 National Center for Global Health & Medicine - Japan; Nagoya Medical Center; Kumamoto University
RP Gatanaga, H (通讯作者)，Natl Ctr Global Hlth & Med, AIDS Clin Ctr, Shinjuku Ku, 1-21-1 Toyama, Tokyo 1628655, Japan.
EM higatana@acc.ncgm.go.jp
FU Ministry of Health, Labour and Welfare; Grant for National Center for Global Health and Medicine; Japan Agency for Medical Research and Development (AMED); Japan Foundation for AIDS Prevention
CR [Anonymous], 2015, EACS EUROPEAN AIDS C, V0, P0
   [Anonymous], 2016, DHHS PANEL ANTIRETRO, V0, P0
   Basson AE, 2015, ANTIMICROB AGENTS CH, V59, P960, DOI 10.1128/AAC.04215-14
   Brown AJL, 2000, J VIROL, V74, P10269, DOI 10.1128/JVI.74.22.10269-10273.2000
   Ceccherini-Silberstein F, 2007, J VIROL, V81, P11507, DOI 10.1128/JVI.00303-07
   Cohen CJ, 2011, LANCET, V378, P229, DOI 10.1016/S0140-6736(11)60983-5
   Das K, 2008, P NATL ACAD SCI USA, V105, P1466, DOI 10.1073/pnas.0711209105
   Das K, 2013, CURR OPIN VIROL, V3, P119, DOI 10.1016/j.coviro.2013.03.014
   Gatanaga H, 2006, J BIOL CHEM, V281, P1241, DOI 10.1074/jbc.M505920200
   Gatanaga H, 2007, ANTIVIR RES, V75, P75, DOI 10.1016/j.antiviral.2006.11.012
   Gatanaga H, 2013, CLIN INFECT DIS, V57, P1051, DOI 10.1093/cid/cit430
   Gatanaga H, 2010, ANTIMICROB AGENTS CH, V54, P1596, DOI 10.1128/AAC.01480-09
   Gatanaga H, 2010, AIDS, V24, PF15, DOI 10.1097/QAD.0b013e328337b010
   Goulder PJR, 2001, NATURE, V412, P334, DOI 10.1038/35085576
   Harris RS, 2003, CELL, V113, P803, DOI 10.1016/S0092-8674(03)00423-9
   Hofstra LM, 2016, CLIN INFECT DIS, V62, P655, DOI 10.1093/cid/civ963
   Jeulin H, 2014, J ANTIMICROB CHEMOTH, V69, P3095, DOI 10.1093/jac/dku256
   Kawashima Y, 2009, NATURE, V458, P641, DOI 10.1038/nature07746
   Kulkarni R, 2012, JAIDS-J ACQ IMM DEF, V59, P47, DOI 10.1097/QAI.0b013e31823aca74
   Melikian GL, 2014, J ANTIMICROB CHEMOTH, V69, P12, DOI 10.1093/jac/dkt316
   Molina JM, 2011, LANCET, V378, P238, DOI 10.1016/S0140-6736(11)60936-7
   Tossonian Harout K, 2007, OPEN VIROL J, V1, P8, DOI 10.2174/1874357900701010008
   Wensing Annemarie M, 2015, TOP ANTIVIR MED, V23, P132
   Yagita Y, 2013, J VIROL, V87, P2253, DOI 10.1128/JVI.02572-12
   Yu Q, 2004, NAT STRUCT MOL BIOL, V11, P435, DOI 10.1038/nsmb758
   Zhang ZJ, 2007, ANTIMICROB AGENTS CH, V51, P429, DOI 10.1128/AAC.01032-06
NR 26
TC 7
Z9 7
U1 0
U2 4
PU OXFORD UNIV PRESS
PI OXFORD
PA GREAT CLARENDON ST, OXFORD OX2 6DP, ENGLAND
SN 0305-7453
EI 1460-2091
J9 J ANTIMICROB CHEMOTH
JI J. Antimicrob. Chemother.
PD OCT 15
PY 2016
VL 71
IS 10
BP 2760
EP 2766
DI 10.1093/jac/dkw224
PG 7
WC Infectious Diseases; Microbiology; Pharmacology & Pharmacy
SC Infectious Diseases; Microbiology; Pharmacology & Pharmacy
GA EA2VO
UT WOS:000386453900009
PM 27330069
DA 2024-01-16
ER

PT J
AU Wilson, JW
   Tsukayama, DT
AF Wilson, John W.
   Tsukayama, Dean T.
TI Extensively Drug-Resistant Tuberculosis: Principles of Resistance, Diagnosis, and Management
SO MAYO CLINIC PROCEEDINGS
LA English
DT Article
ID mycobacterium-tuberculosis; multidrug-resistant; rifampicin-resistance; in-vitro; xdr-tb; pulmonary resection; treatment outcm; rapid detection; rpob mutations; pyrazinamide
AB Extensively drug-resistant (XDR) tuberculosis (TB) is an unfortunate by-product of mankind's medical and pharmaceutical ingenuity during the past 60 years. Although new drug developments have enabled TB to be more readily curable, inappropriate TB management has led to the emergence of drug-resistant disease. Extensively drug-resistant TB describes Mycobacterium tuberculosis that is collectively resistant to isoniazid, rifampin, a fluoroquinolone, and an injectable agent. It proliferates when established case management and infection control procedures are not followed. Optimized treatment outcomes necessitate time-sensitive diagnoses, along with expanded combinations and prolonged durations of antimicrobial drug therapy. The challenges to public health institutions are immense and most noteworthy in underresourced communities and in patients coinfected with human immunodeficiency virus. A comprehensive and multidisciplinary case management approach is required to optimize outcomes. We review the principles of TB drug resistance and the risk factors, diagnosis, and managerial approaches for extensively drug-resistant TB. Treatment outcomes, cost, and unresolved medical issues are also discussed. (C) 2016 Mayo Foundation for Medical Education and Research
C1 [Wilson, John W.] Mayo Clin, Div Infect Dis, Dept Med, Rochester, MN USA.
   [Tsukayama, Dean T.] Univ Minnesota, Div Infect Dis & Internal, Hennepin Cty Med Ctr, Minneapolis, MN USA.
C3 Mayo Clinic; University of Minnesota System; University of Minnesota Twin Cities; Hennepin County Medical Center
RP Wilson, JW (通讯作者)，Mayo Clin, Div Infect Dis, 200 First St SW, Rochester, MN 55905 USA.
EM wilson.john@mayo.edu
CR Agrawal D, 2009, INT J TUBERC LUNG D, V13, P79
   Alangaden GJ, 1998, ANTIMICROB AGENTS CH, V42, P1295, DOI 10.1128/AAC.42.5.1295
   Da Silva PEA, 2011, J ANTIMICROB CHEMOTH, V66, P1417, DOI 10.1093/jac/dkr173
   Andrews JR, 2010, PLOS ONE, V5, P0, DOI 10.1371/journal.pone.0015735
   [Anonymous], 2003, AM J RESP CRIT CARE, V167, P603
   [Anonymous], 2015, COMP HDB WHO GUID PR, V0, P0
   [Anonymous], 2014, REP TUB US, V0, P0
   [Anonymous], 2013, GUIDELINES FOR CLINICAL AND OPERATIONAL MANAGEMENT OF DRUG-RESISTANT TUBERCULOSIS, V0, P0
   Aung KJM, 2014, INT J TUBERC LUNG D, V18, P1180, DOI 10.5588/ijtld.14.0100
   BANERJEE A, 1994, SCIENCE, V263, P227, DOI 10.1126/science.8284673
   Barnard M, 2008, AM J RESP CRIT CARE, V177, P787, DOI 10.1164/rccm.200709-1436OC
   Blakemore R, 2010, J CLIN MICROBIOL, V48, P2495, DOI 10.1128/JCM.00128-10
   Boehme CC, 2010, NEW ENGL J MED, V363, P1005, DOI 10.1056/NEJMoa0907847
   Bonilla Cesar A, 2008, PLOS ONE, V3, Pe2957, DOI 10.1371/journal.pone.0002957
   Centers for Disease Control and Prevention, 2015, REF LAB DIV TB EL LA, V0, P0
   Chang KC, 2011, ANTIMICROB AGENTS CH, V55, P4499, DOI 10.1128/AAC.00630-11
   Chedore P, 2010, J CLIN MICROBIOL, V48, P300, DOI 10.1128/JCM.01775-09
   Chideya S, 2009, CLIN INFECT DIS, V48, P1685, DOI 10.1086/599040
   Cohen KA, 2015, PLOS MED, V12, P0, DOI 10.1371/journal.pmed.1001880
   Comas I, 2013, NAT GENET, V45, P1176, DOI 10.1038/ng.2744
   Cox E, 2014, NEW ENGL J MED, V371, P689, DOI 10.1056/NEJMp1314385
   Cox H, 2012, INT J TUBERC LUNG D, V16, P447, DOI 10.5588/ijtld.11.0451
   Cox HS, 2007, CLIN INFECT DIS, V44, P1421, DOI 10.1086/517536
   CROFTON J, 1948, BMJ-BRIT MED J, V2, P1009, DOI 10.1136/bmj.2.4588.1009
   Devasia RA, 2009, AM J RESP CRIT CARE, V180, P365, DOI 10.1164/rccm.200901-0146OC
   Dheda K, 2010, LANCET, V375, P1798, DOI 10.1016/S0140-6736(10)60492-8
   Diacon AH, 2012, ANTIMICROB AGENTS CH, V56, P3271, DOI 10.1128/AAC.06126-11
   Diacon AH, 2014, NEW ENGL J MED, V371, P723, DOI 10.1056/NEJMoa1313865
   Diacon AH, 2012, LANCET, V380, P986, DOI 10.1016/S0140-6736(12)61080-0
   ElNajjar M, 1996, PALEORIENT, V0, P123
   Erdogan A, 2005, ANN THORAC SURG, V79, P299, DOI 10.1016/j.athoracsur.2004.05.016
   Esposito S, 2015, EXPERT OPIN PHARMACO, V16, P2319, DOI 10.1517/14656566.2015.1080240
   Falzon D, 2011, EUR RESPIR J, V38, P516, DOI 10.1183/09031936.00073611
   Falzon D, 2013, EUR RESPIR J, V42, P156, DOI 10.1183/09031936.00134712
   Gandhi NR, 2012, INT J TUBERC LUNG D, V16, P90, DOI 10.5588/ijtld.11.0153
   Gandhi NR, 2006, LANCET, V368, P1575, DOI 10.1016/S0140-6736(06)69573-1
   Gandhi NR, 2010, LANCET, V375, P1830, DOI 10.1016/S0140-6736(10)60410-2
   Gandhi NR, 2010, AM J RESP CRIT CARE, V181, P80, DOI 10.1164/rccm.200907-0989OC
   Ginsburg AS, 2003, LANCET INFECT DIS, V3, P432, DOI 10.1016/S1473-3099(03)00671-6
   Gler MT, 2012, NEW ENGL J MED, V366, P2151, DOI 10.1056/NEJMoa1112433
   Glynn JR, 2002, EMERG INFECT DIS, V8, P843
   GRAESSLE OE, 1949, J BACTERIOL, V57, P459, DOI 10.1128/JB.57.4.459-464.1949
   Grimaldo ER, 2001, INT J TUBERC LUNG D, V5, P546
   Helb D, 2010, J CLIN MICROBIOL, V48, P229, DOI 10.1128/JCM.01463-09
   Hershkovitz I, 2008, PLOS ONE, V3, P0, DOI 10.1371/journal.pone.0003426
   HINSHAW HC, 1945, P STAFF M MAYO CLIN, V20, P313
   ISEMAN MD, 1990, AM REV RESPIR DIS, V141, P623, DOI 10.1164/ajrccm/141.3.623
   Jacobson KR, 2010, CLIN INFECT DIS, V51, P6, DOI 10.1086/653115
   Kaplan G, 2003, INFECT IMMUN, V71, P7099, DOI 10.1128/IAI.71.12.7099-7108.2003
   Keshavjee S, 2008, LANCET, V372, P1403, DOI 10.1016/S0140-6736(08)61204-0
   Koh WJ, 2012, J ANTIMICROB CHEMOTH, V67, P1503, DOI 10.1093/jac/dks078
   Koh WJ, 2009, J ANTIMICROB CHEMOTH, V64, P388, DOI 10.1093/jac/dkp171
   Krüüner A, 2003, ANTIMICROB AGENTS CH, V47, P2971, DOI 10.1128/AAC.47.9.2971-2973.2003
   Kuksa L, 2014, PUBLIC HEALTH ACTION, V4, PS47, DOI 10.5588/pha.14.0041
   Lange C, 2014, EUR RESPIR J, V44, P23, DOI 10.1183/09031936.00188313
   Lee M, 2012, NEW ENGL J MED, V367, P1508, DOI 10.1056/NEJMoa1201964
   Lenaerts AJ, 2005, ANTIMICROB AGENTS CH, V49, P2294, DOI 10.1128/AAC.49.6.2294-2301.2005
   Long R, 2009, CLIN INFECT DIS, V48, P1354, DOI 10.1086/598196
   Marks SM, 2014, EMERG INFECT DIS, V20, P812, DOI 10.3201/eid2005.131037
   Mase S, 2013, MMWR RECOMM REP, V62, P1
   Matteelli A, 2010, FUTURE MICROBIOL, V5, P849, DOI 10.2217/FMB.10.50
   Mitnick CD, 2008, NEW ENGL J MED, V359, P563, DOI 10.1056/NEJMoa0800106
   Mlambo CK, 2008, INT J TUBERC LUNG D, V12, P99
   Morgan M, 2005, BMC INFECT DIS, V5, P0, DOI 10.1186/1471-2334-5-62
   Mpagama SG, 2013, BMC INFECT DIS, V13, P0, DOI 10.1186/1471-2334-13-432
   Munsiff SS, 2008, CLIN POLICIES PROTOC, V0, P0
   Nicklisch N, 2012, AM J PHYS ANTHROPOL, V149, P391, DOI 10.1002/ajpa.22137
   ODonnell MR, 2013, EMERG INFECT DIS, V19, P416, DOI 10.3201/eid1903.120998
   OGrady J, 2011, CURR OPIN PULM MED, V17, P134, DOI 10.1097/MCP.0b013e3283452346
   Pomerantz BJ, 2001, J THORAC CARDIOV SUR, V121, P448, DOI 10.1067/mtc.2001.112339
   Rodrigues VDFS, 2005, ANTIMICROB AGENTS CH, V49, P444, DOI 10.1128/AAC.49.1.444-446.2005
   Rodríguez JC, 2001, INT J ANTIMICROB AG, V17, P229, DOI 10.1016/S0924-8579(00)00337-X
   Rossau R, 1997, ANTIMICROB AGENTS CH, V41, P2093, DOI 10.1128/AAC.41.10.2093
   Ryan NJ, 2014, DRUGS, V74, P1041, DOI 10.1007/s40265-014-0241-5
   Sahai J, 1997, ANN INTERN MED, V127, P289, DOI 10.7326/0003-4819-127-4-199708150-00006
   Schatz A, 1944, P SOC EXP BIOL MED, V57, P244, DOI 10.3181/00379727-57-14769
   Shandil RK, 2007, ANTIMICROB AGENTS CH, V51, P576, DOI 10.1128/AAC.00414-06
   Shenoi SV, 2010, CLIN INFECT DIS, V50, PS231, DOI 10.1086/651496
   Singh P, 2007, J CLIN MICROBIOL, V45, P76, DOI 10.1128/JCM.00951-06
   Skripconoka V, 2013, EUR RESPIR J, V41, P1393, DOI 10.1183/09031936.00125812
   Sotgiu G, 2012, EUR RESPIR J, V40, P1430, DOI 10.1183/09031936.00022912
   Spekker Olga, 2012, ACTA BIOLOGICA SZEGEDIENSIS, V56, P115
   Strauss OJ, 2008, J CLIN MICROBIOL, V46, P1514, DOI 10.1128/JCM.01938-07
   TELENTI A, 1993, LANCET, V341, P647, DOI 10.1016/0140-6736(93)90417-F
   TSUKAMURA M, 1969, AM REV RESPIR DIS, V99, P780
   Van Deun A, 2015, INT J TUBERC LUNG D, V19, P185, DOI 10.5588/ijtld.14.0651
   Van Deun A, 2013, J CLIN MICROBIOL, V51, P2633, DOI 10.1128/JCM.00553-13
   Van Deun A, 2010, AM J RESP CRIT CARE, V182, P684, DOI 10.1164/rccm.201001-0077OC
   VanLeuven M, 1997, ANN THORAC SURG, V63, P1368
   WHO, 2010, MULT EXT DRUG RES TB, V0, P0
   Williamson DA, 2012, INT J TUBERC LUNG D, V16, P216, DOI 10.5588/ijtld.11.0178
   Wilson LG, 2005, INT J EPIDEMIOL, V34, P521, DOI 10.1093/ije/dyh196
   World Health Organization, 2015, WHO POL STAT MOL LIN, V0, P0
   World Health Organization, 2015, GLOB TUB CONTR SHORT, V0, P0
   Wright A, 2006, MORBIDITY AND MORTALITY WEEKLY REPORT, V55, P301
   Yew WW, 2003, CHEST, V124, P1476, DOI 10.1378/chest.124.4.1476
   Zhang Y, 2003, INT J TUBERC LUNG D, V7, P6
   ZHANG Y, 1992, NATURE, V358, P591, DOI 10.1038/358591a0
NR 101
TC 16
Z9 16
U1 1
U2 18
PU ELSEVIER SCIENCE INC
PI NEW YORK
PA STE 800, 230 PARK AVE, NEW YORK, NY 10169 USA
SN 0025-6196
EI 1942-5546
J9 MAYO CLIN PROC
JI Mayo Clin. Proc.
PD APR 15
PY 2016
VL 91
IS 4
BP 482
EP 495
DI 10.1016/j.mayocp.2016.01.014
PG 14
WC Medicine, General & Internal
SC General & Internal Medicine
GA DI4TG
UT WOS:000373491600013
PM 26906649
DA 2024-01-16
ER

PT J
AU Lima, YAR
   Reis, MNG
   Cardoso, LPV
   Stefani, MMA
AF Ramos Lima, Yanna Andressa
   Guarda Reis, Monica Nogueira
   Vaz Cardoso, Ludimila Paula
   Araujo Stefani, Mariane Martins
TI HIV-1 infection and pregnancy in young women in Brazil: socioeconomic and drug resistance profiles in a cross-sectional study
SO BMJ OPEN
LA English
DT Article
ID to-child transmission; antiretroviral therapy; adolescents; care
AB Objectives: To describe socioeconomic and antiretroviral ( ARV) drug resistance profiles among young pregnant women infected with HIV-1. Setting: A public health antenatal programme responsible for screening similar to 90 000 pregnant women per year for nine different infectious diseases in Central Western Brazil. Participants: 96 young pregnant women ( 15-24 years) infected with HIV-1. Primary and secondary outcome measures: Standard interviews and blood samples were taken at the time of recruitment, at the first medical appointment after confirmation of diagnosis of HIV-1 infection, and before ARV prophylaxis initiation. Clinical and laboratory data were retrieved from medical files. HIV-1 pol gene sequences ( entire protease/PR, partial reverse transcriptase/RT) were obtained from plasma RNA. ARV resistance mutations ( CPR/Stanford HIV-1; International AIDS Society-USA databases) were identified. Results: The median age was 21 years; most reported <8 years education; 73% were recently diagnosed. Approximately 20% ( 19/96) presented late for antenatal care ( after 26 gestational weeks), while 49% reported >= 2 previous pregnancies. Possible heterosexual transmission by an HIV-1 infected partner ( 17%) and commercial sex work ( 2%) were reported. The median of CD4 cell count was 526 cells/mm(3); the median viral load was: 10 056 copies/mL in ARV-naive ( 48/96) patients and 5881 copies/mL in ARV-exposed ( 48/96) patients. Two probable seroconversion cases during pregnancy were identified in adolescents. One mother-to-child transmission case ( 1.0%) was observed. Transmitted drug resistance among ARV-naive patients was 9.3% ( CI 95% 3.3% to 19.6%); secondary drug resistance among ARV-exposed patients was 12.5% ( CI 95% 4.7% to 25.6%). Conclusions: Despite high access to antenatal care, the low socioeconomic-educational profiles seen in these young HIV-1-infected women highlight the necessity of improved public health educational and preventive strategies regarding HIV infection and early unplanned pregnancy.
C1 [Ramos Lima, Yanna Andressa; Guarda Reis, Monica Nogueira; Araujo Stefani, Mariane Martins] Univ Fed Goias, Trop Pathol & Publ Hlth Inst, Goiania, Go, Brazil.
   [Vaz Cardoso, Ludimila Paula] Univ Fed Goias, Dept Med, Jatai, Go, Brazil.
C3 Universidade Federal de Goias; Universidade Federal de Goias
RP Stefani, MMA (通讯作者)，Univ Fed Goias, Trop Pathol & Publ Hlth Inst, Goiania, Go, Brazil.
EM mmastefani@gmail.com
FU UNESCO AIDS/STD National Programme, Brazilian Ministry of Health [310-06]; MS/MCT/CNPq-SCTIE-DECIT/CT-Saude [022/2007]; National Council of Technological and Scientific Development/CNPq [304869/2008-2]; CAPES [52001016, 02479/09-5]; FAPEG [201210267000386]
CR Agwu AL, 2012, J ADOLESCENT HEALTH, V50, P471, DOI 10.1016/j.jadohealth.2011.09.001
   [Anonymous], 2013, PROT CLIN DIR TER MA, V0, P0
   Catallozzi Marina, 2005, CURR INFECT DIS REP, V7, P401, DOI 10.1007/s11908-005-0015-z
   Charles M, 2008, B WORLD HEALTH ORGAN, V86, P970, DOI 10.2471/BLT.07.050120
   Costa ZB, 2013, PLOS ONE, V8, P0, DOI 10.1371/journal.pone.0079189
   Cruz MLS, 2010, AIDS, V24, P2727, DOI 10.1097/QAD.0b013e32833e50d4
   du Plessis E, 2014, BMC HEALTH SERV RES, V14, P0, DOI 10.1186/1472-6963-14-S1-S10
   Evans D, 2013, AIDS RES HUM RETROV, V29, P892, DOI 10.1089/AID.2012.0215
   Futterman Donna C, 2005, TOP HIV MED, V13, P101
   Haddad DN, 2016, INT J GYNECOL OBSTET, V132, P64, DOI 10.1016/j.ijgo.2015.06.041
   Kakehasi FM, 2007, AIDS RES HUM RETROV, V23, P1515, DOI 10.1089/aid.2007.0025
   Koenig LJ, 2007, AM J OBSTET GYNECOL, V197, PS123, DOI 10.1016/j.ajog.2007.03.004
   Levine AB, 2006, J ADOLESCENT HEALTH, V38, P765, DOI 10.1016/j.jadohealth.2005.06.010
   Lowenthal ED, 2014, LANCET INFECT DIS, V14, P627, DOI 10.1016/S1473-3099(13)70363-3
   Ministerio da Saude, 2014, B EP 2014, V0, P84
   Momplaisir FM, 2015, PLOS ONE, V10, P0, DOI 10.1371/journal.pone.0132262
   Moodley D, 2011, J INFECT DIS, V203, P1231, DOI 10.1093/infdis/jir017
   Bassols AMS, 2010, REV BRAS PSIQUIATR, V32, P361, DOI 10.1590/S1516-44462010000400008
   Cardoso LPV, 2010, J MED VIROL, V82, P351, DOI 10.1002/jmv.21722
   Cardoso LPV, 2009, J CLIN VIROL, V46, P134, DOI 10.1016/j.jcv.2009.07.009
   World Health Organization, 2013, HIV AND ADOLESCENTS: GUIDANCE FOR HIV TESTING AND COUNSELLING AND CARE FOR ADOLESCENTS WITH HIV-RECOMMENDATIONS FOR A PUBLIC HEALTH APPROACH AND CONSIDERATIONS FOR POLICY-MAKERS AND MANAGERS, V0, P0
NR 21
TC 4
Z9 5
U1 0
U2 1
PU BMJ PUBLISHING GROUP
PI LONDON
PA BRITISH MED ASSOC HOUSE, TAVISTOCK SQUARE, LONDON WC1H 9JR, ENGLAND
SN 2044-6055
EI 
J9 BMJ OPEN
JI BMJ Open
PD JUN 15
PY 2016
VL 6
IS 7
BP 
EP 
DI 10.1136/bmjopen-2015-010837
PG 5
WC Medicine, General & Internal
SC General & Internal Medicine
GA DU5LB
UT WOS:000382252100073
PM 27381205
DA 2024-01-16
ER

PT J
AU Eldholm, V
   Balloux, F
AF Eldholm, Vegard
   Balloux, Francois
TI Antimicrobial Resistance in <i>Mycobacterium</i> <i>tuberculosis</i>: The Odd One Out
SO TRENDS IN MICROBIOLOGY
LA English
DT Review
ID post primary tuberculosis; drug-resistance; antibiotic-resistance; genomic analysis; leprosy patients; hiv-infection; evolution; transmission; mutation; england
AB Antimicrobial resistance (AMR) threats are typically represented by bacteria capable of extensive horizontal gene transfer (HGT). One clear exception is Mycobacterium tuberculosis (Mtb). It is an obligate human pathogen with limited genetic diversity and a low mutation rate which lacks any evidence for HGT. Such features should, in principle, reduce its ability to rapidly evolve AMR. We identify key features in its biology and epidemiology that allow it to overcome its low adaptive potential. We focus in particular on its innate resistance to drugs, its unusual life cycle, including an often extensive latent phase, and its ability to shelter from exposure to antimicrobial drugs within cavities it induces in the lungs.
C1 [Eldholm, Vegard] Norwegian Inst Publ Hlth, Div Infect Dis Control, Lovisenberggata 8, N-0456 Oslo, Norway.
   [Balloux, Francois] UCL, Dept Genet Evolut & Environm, Darwin Bldg,Gower St, London WC1E 6BT, England.
C3 Norwegian Institute of Public Health (NIPH); University of London; University College London
RP Eldholm, V (通讯作者)，Norwegian Inst Publ Hlth, Div Infect Dis Control, Lovisenberggata 8, N-0456 Oslo, Norway.; Balloux, F (通讯作者)，UCL, Dept Genet Evolut & Environm, Darwin Bldg,Gower St, London WC1E 6BT, England.
EM v.eldholm@gmail.com; f.balloux@ucl.ac.uk
FU Norwegian Research Council [221562]; ERC [ERC 260801 - BIG_IDEA]; National Institute for Health Research University College London Hospitals Biomedical Research Centre
CR Achtman M, 2008, ANNU REV MICROBIOL, V62, P53, DOI 10.1146/annurev.micro.62.081307.162832
   [Anonymous], 2013, WKLY EPIDEMIOL REC, V88, P365
   [Anonymous], 1987, TUBERCLE, V68, P19
   [Anonymous], 2014, DURBAN HLTH SYSTEMS, V0, P0
   Baker O, 2015, TUBERCULOSIS, V95, PS4, DOI 10.1016/j.tube.2015.02.001
   Barry CE, 2009, NAT REV MICROBIOL, V7, P845, DOI 10.1038/nrmicro2236
   Bifani PJ, 2002, TRENDS MICROBIOL, V10, P45, DOI 10.1016/S0966-842X(01)02277-6
   Bos KI, 2014, NATURE, V514, P494, DOI 10.1038/nature13591
   Brandis G, 2013, J ANTIMICROB CHEMOTH, V68, P2493, DOI 10.1093/jac/dkt224
   Bryant JM, 2013, LANCET, V381, P1551, DOI 10.1016/S0140-6736(13)60632-7
   Cohen KA, 2015, PLOS MED, V12, P0, DOI 10.1371/journal.pmed.1001880
   Comas I, 2013, NAT GENET, V45, P1176, DOI 10.1038/ng.2744
   Comas I, 2012, NAT GENET, V44, P106, DOI 10.1038/ng.1038
   Coovadia YM, 2013, PLOS ONE, V8, P0, DOI 10.1371/journal.pone.0077712
   Dsouza DTB, 2009, BMC PUBLIC HEALTH, V9, P0, DOI 10.1186/1471-2458-9-211
   Dalal A, 2015, PLOS ONE, V10, P0, DOI 10.1371/journal.pone.0116798
   de Jong BC, 2008, J INFECT DIS, V198, P1037, DOI 10.1086/591504
   Doig KD, 2012, BMC GENOMICS, V13, P0, DOI 10.1186/1471-2164-13-258
   Eldholm V, 2015, NAT COMMUN, V6, P0, DOI 10.1038/ncomms8119
   Eldholm V, 2014, GENOME BIOL, V15, P0, DOI 10.1186/s13059-014-0490-3
   Farhat MR, 2013, NAT GENET, V45, P1183, DOI 10.1038/ng.2747
   Ford CB, 2013, NAT GENET, V45, P784, DOI 10.1038/ng.2656
   Fyfe JAM, 2010, PLOS NEGLECT TROP D, V4, P0, DOI 10.1371/journal.pntd.0000791
   Gagneux S, 2006, PLOS PATHOG, V2, P603, DOI 10.1371/journal.ppat.0020061
   Gagneux S, 2012, PHILOS T R SOC B, V367, P850, DOI 10.1098/rstb.2011.0316
   Gray TA, 2013, PLOS BIOL, V11, P0, DOI 10.1371/journal.pbio.1001602
   Guenin-Macé L, 2011, P NATL ACAD SCI USA, V108, P12833, DOI 10.1073/pnas.1016496108
   Gutierrez MC, 2005, PLOS PATHOG, V1, P55, DOI 10.1371/journal.ppat.0010005
   Hershkovitz I, 2008, PLOS ONE, V3, P0, DOI 10.1371/journal.pone.0003426
   Hunter RL, 2006, ANN CLIN LAB SCI, V36, P371
   Hunter RL, 2014, ANN CLIN LAB SCI, V44, P365
   Hunter RL, 2011, TUBERCULOSIS, V91, P497, DOI 10.1016/j.tube.2011.03.007
   Guerrero MI, 2014, BIOMEDICA, V34, P137, DOI 10.7705/biomedica.v34i0.1686
   Isaakidis P, 2014, PLOS ONE, V9, P0, DOI 10.1371/journal.pone.0110461
   Johnson AP, 1997, LANCET, V350, P1710, DOI 10.1016/S0140-6736(05)64319-X
   Kay GL, 2015, NAT COMMUN, V6, P0, DOI 10.1038/ncomms7717
   Kempker RR, 2015, EMERG INFECT DIS, V21, P992, DOI 10.3201/eid2106.141873
   Kjellsson MC, 2012, ANTIMICROB AGENTS CH, V56, P446, DOI 10.1128/AAC.05208-11
   Koeck JL, 2011, CLIN MICROBIOL INFEC, V17, P1013, DOI 10.1111/j.1469-0691.2010.03347.x
   Krasovec R, 2014, NAT COMMUN, V5, P0, DOI 10.1038/ncomms4742
   Kritski AL, 1997, CHEST, V111, P1162, DOI 10.1378/chest.111.5.1162
   Kruijshaar ME, 2008, BRIT MED J, V336, P1231, DOI 10.1136/bmj.39546.573067.25
   Lavania M, 2015, CLIN MICROBIOL INFEC, V21, PE85, DOI 10.1016/j.cmi.2015.08.004
   Lee OYC, 2015, TUBERCULOSIS, V95, PS127, DOI 10.1016/j.tube.2015.02.013
   Lee OYC, 2012, PLOS ONE, V7, P0, DOI 10.1371/journal.pone.0041923
   Luria SE, 1943, GENETICS, V28, P491
   MARKS J, 1961, TUBERCLE, V42, P308
   Matsuoka M, 2007, LEPROSY REV, V78, P343
   Merker M, 2015, NAT GENET, V47, P242, DOI 10.1038/ng.3195
   Merker M, 2013, PLOS ONE, V8, P0, DOI 10.1371/journal.pone.0082551
   Moreno-Gamez S, 2015, P NATL ACAD SCI USA, V112, PE2874, DOI 10.1073/pnas.1424184112
   Morris RP, 2005, P NATL ACAD SCI USA, V102, P12200, DOI 10.1073/pnas.0505446102
   Mortimer TD, 2014, GENOME BIOL EVOL, V6, P2489, DOI 10.1093/gbe/evu175
   Namouchi A, 2012, GENOME RES, V22, P721, DOI 10.1101/gr.129544.111
   Nash KA, 2009, ANTIMICROB AGENTS CH, V53, P1367, DOI 10.1128/AAC.01275-08
   Nessar R, 2012, J ANTIMICROB CHEMOTH, V67, P810, DOI 10.1093/jac/dkr578
   ONeill MB, 2015, PLOS PATHOG, V11, P0, DOI 10.1371/journal.ppat.1005257
   Ojha AK, 2008, MOL MICROBIOL, V69, P164, DOI 10.1111/j.1365-2958.2008.06274.x
   Osler W, 1892, PRINCIPLES PRACTICE, V0, P184
   Pepperell CS, 2013, PLOS PATHOG, V9, P0, DOI 10.1371/journal.ppat.1003543
   Pérez-Lago L, 2014, J INFECT DIS, V209, P98, DOI 10.1093/infdis/jit439
   Pillay M, 2007, CLIN INFECT DIS, V45, P1409, DOI 10.1086/522987
   Pym AS, 2002, INFECT IMMUN, V70, P4955, DOI 10.1128/IAI.70.9.4955-4960.2002
   Reacher MH, 2000, BMJ-BRIT MED J, V320, P213, DOI 10.1136/bmj.320.7229.213
   Reva O, 2015, BMC EVOL BIOL, V15, P0, DOI 10.1186/1471-2148-15-S1-S2
   Ritacco V, 1997, J INFECT DIS, V176, P637, DOI 10.1086/514084
   Roetzer A, 2013, PLOS MED, V10, P0, DOI 10.1371/journal.pmed.1001387
   Rose AMC, 2001, THORAX, V56, P173, DOI 10.1136/thorax.56.3.173
   Rowe MT, 2006, LETT APPL MICROBIOL, V42, P305, DOI 10.1111/j.1472-765X.2006.01873.x
   Sambandan D, 2013, MBIO, V4, P0, DOI 10.1128/mBio.00222-13
   Schecter GF, 2010, CLIN INFECT DIS, V50, P49, DOI 10.1086/648675
   Shin SS, 2010, AM J RESP CRIT CARE, V182, P426, DOI 10.1164/rccm.200911-1768OC
   Skrahina A, 2013, B WORLD HEALTH ORGAN, V91, P36, DOI 10.2471/BLT.12.104588
   Skrahina A, 2012, EUR RESPIR J, V39, P1425, DOI 10.1183/09031936.00145411
   Sloot R, 2014, AM J RESP CRIT CARE, V190, P1044, DOI 10.1164/rccm.201406-1159OC
   SMALL PM, 1993, NEW ENGL J MED, V328, P1137, DOI 10.1056/NEJM199304223281601
   Smith SE, 2012, PLOS ONE, V7, P0, DOI 10.1371/journal.pone.0050070
   Speller DCE, 1997, LANCET, V350, P323, DOI 10.1016/S0140-6736(97)12148-1
   Srivastava S, 2011, J INFECT DIS, V204, P1951, DOI 10.1093/infdis/jir658
   Stinear TP, 2008, GENOME RES, V18, P729, DOI 10.1101/gr.075069.107
   Suchindran S, 2009, PLOS ONE, V4, P0, DOI 10.1371/journal.pone.0005561
   Sun G, 2012, J INFECT DIS, V206, P1724, DOI 10.1093/infdis/jis601
   Supply P, 2013, NAT GENET, V45, P172, DOI 10.1038/ng.2517
   Tocque K, 1998, AM J RESP CRIT CARE, V158, P484, DOI 10.1164/ajrccm.158.2.9709125
   Turenne CY, 2008, J BACTERIOL, V190, P2479, DOI 10.1128/JB.01691-07
   Udwadia ZF, 2010, PLOS ONE, V5, P0, DOI 10.1371/journal.pone.0012023
   Veyrier FJ, 2011, TRENDS MICROBIOL, V19, P156, DOI 10.1016/j.tim.2010.12.008
   Walker TM, 2013, LANCET INFECT DIS, V13, P137, DOI 10.1016/S1473-3099(12)70277-3
   Wells CD, 2007, J INFECT DIS, V196, PS86, DOI 10.1086/518665
   Werngren J, 2003, J CLIN MICROBIOL, V41, P1520, DOI 10.1128/JCM.41.4.1520-1524.2003
   Wirth T, 2008, PLOS PATHOG, V4, P0, DOI 10.1371/journal.ppat.1000160
NR 91
TC 57
Z9 70
U1 1
U2 41
PU ELSEVIER SCI LTD
PI OXFORD
PA THE BOULEVARD, LANGFORD LANE, KIDLINGTON, OXFORD OX5 1GB, OXON, ENGLAND
SN 0966-842X
EI 1878-4380
J9 TRENDS MICROBIOL
JI Trends Microbiol.
PD AUG 15
PY 2016
VL 24
IS 8
BP 637
EP 648
DI 10.1016/j.tim.2016.03.007
PG 12
WC Biochemistry & Molecular Biology; Microbiology
SC Biochemistry & Molecular Biology; Microbiology
GA DS7OQ
UT WOS:000380973200006
PM 27068531
DA 2024-01-16
ER

PT J
AU Dekhil, N
   Meftahi, N
   Mhenni, B
   Ben Fraj, S
   Haltiti, R
   Belhaj, S
   Mardassi, H
AF Dekhil, Naira
   Meftahi, Nedra
   Mhenni, Besma
   Ben Fraj, Saloua
   Haltiti, Raja
   Belhaj, Sameh
   Mardassi, Helmi
TI MDR-TB Outbreak among HIV-Negative Tunisian Patients followed during 11 Years
SO PLOS ONE
LA English
DT Article
ID multidrug-resistant tuberculosis; mycobacterium-tuberculosis; drug-resistance; buenos-aires; strain; transmission; evolution; fitness; mutation; cost
AB Background Multidrug-resistant tuberculosis (MDR-TB) outbreaks that evolve, from the outset, in a context strictly negative for HIV infection deserve special consideration since they reflect the true intrinsic epidemic potential of the causative strain. To our knowledge, the long-term evolution of such exceptional outbreaks and the treatment outcomes for the involved patients has never been reported hitherto. Here we provide a thorough description, over an 11-year period, of an MDR-TB outbreak that emerged and expanded in an HIV-negative context, Northern Tunisia. Methodology/Principal Findings From October 2001 to June 2011, the MDR-TB outbreak involved 48 HIV-negative individuals that are mainly young (mean age 31.09 yrs; 89.6% male) and noninstitutionalized. Drug susceptibility testing coupled to mutational analysis revealed that initial transmission involved an isolate that was simultaneously resistant to isoniazid, rifampicin, ethambutol, and streptomycin. The causative Haarlem3-ST50 outbreak strain expanded mainly as an 11-banded IS6110 RFLP profile (77.1%), from which a 12-banded subclone evolved. After undergoing a 2-year treatment with second-line drugs, 22 (45.8%) patients were cured and 3 (6.2%) completed treatment, thus yielding an overall treatment success rate of 52.1%. Among the patients that experienced unfavorable treatment outcomes, 10 (20.8%) failed treatment, 3 (6.2%) were lost to follow-up, 5 (10.4%) died, and 5 (10.4%) could not be evaluated. Poor adherence to treatment was found to be the main independent predictor of unfavorable outcomes (HR: 9.15; 95% CI 1.72-48.73; P = 0.014). Intriguingly, the evolved 12-banded subclone proved significantly associated with unfavorable outcomes (HR: 4.90; 95% CI 1.04-23.04, P = 0.044). High rate of fatality and relapse was further demonstrated at the long-term, since 70% of those whose treatment failed have died, and 24% among those deemed successfully treated have relapsed. Conclusions/Significance Taken together, the data obtained in this study indicate that MDR-TB clinical isolates could become fit enough to cause large and severe outbreaks in an HIV-negative context. Such MDR-TB outbreaks are characterized by low treatment success rates and could evolve towards increased severity, thus calling for early detection of cases and the necessity to raise the bar of surveillance throughout and beyond the treatment period.
C1 [Dekhil, Naira; Meftahi, Nedra; Mhenni, Besma; Ben Fraj, Saloua; Mardassi, Helmi] Univ Tunis El Manar, Unit Typing & Genet Mycobacteria, Lab Mol Microbiol Vaccinol & Biotechnol Dev, Tunis, Tunisia.
   [Haltiti, Raja; Belhaj, Sameh] Hop Reg Menzel Bourguiba, Menzel Bourguiba, Tunisia.
C3 Universite de Tunis-El-Manar
RP Mardassi, H (通讯作者)，Univ Tunis El Manar, Unit Typing & Genet Mycobacteria, Lab Mol Microbiol Vaccinol & Biotechnol Dev, Tunis, Tunisia.
EM helmi.merdassi@pasteur.rns.tn
FU Tunisian Ministry of Higher Education and Scientific Research [LR11IPT01]; EU [245 872]
CR Alito A, 1999, J CLIN MICROBIOL, V37, P788, DOI 10.1128/JCM.37.3.788-791.1999
   [Anonymous], 2015, GLOBAL TUBERCULOSIS, V0, P0
   Billington OJ, 1999, ANTIMICROB AGENTS CH, V43, P1866, DOI 10.1128/AAC.43.8.1866
   Böttger EC, 2008, EUR J PEDIATR, V167, P141, DOI 10.1007/s00431-007-0606-9
   Borrell S, 2011, CLIN MICROBIOL INFEC, V17, P815, DOI 10.1111/j.1469-0691.2011.03556.x
   Borrell S, 2009, INT J TUBERC LUNG D, V13, P1456
   Casali N, 2014, NAT GENET, V46, P279, DOI 10.1038/ng.2878
   Comas I, 2012, NAT GENET, V44, P106, DOI 10.1038/ng.1038
   Dahle UR, 2003, J CLIN MICROBIOL, V41, P67, DOI 10.1128/JCM.41.1.67-72.2003
   den Hertog AL, 2015, PATHOG DIS, V73, P0, DOI 10.1093/femspd/ftv037
   Dye C, 2001, P ROY SOC B-BIOL SCI, V268, P45, DOI 10.1098/rspb.2000.1328
   Eldholm V, 2015, NAT COMMUN, V6, P0, DOI 10.1038/ncomms8119
   Farnia P, 2007, EPIDEMIOL INFECT, V135, P346, DOI 10.1017/S0950268806006790
   Ford CB, 2013, NAT GENET, V45, P784, DOI 10.1038/ng.2656
   Gagneux S, 2006, P NATL ACAD SCI USA, V103, P2869, DOI 10.1073/pnas.0511240103
   Gandhi NR, 2010, LANCET, V375, P1830, DOI 10.1016/S0140-6736(10)60410-2
   Johnston JC, 2009, PLOS ONE, V4, P0, DOI 10.1371/journal.pone.0006914
   Kamerbeek J, 1997, J CLIN MICROBIOL, V35, P907, DOI 10.1128/JCM.35.4.907-914.1997
   Mardassi H, 2005, EMERG INFECT DIS, V11, P957
   Meftahi N, 2016, J ANTIMICROB CHEMOTH, V71, P324, DOI 10.1093/jac/dkv345
   Meressa D, 2015, THORAX, V70, P1181, DOI 10.1136/thoraxjnl-2015-207374
   Miotto P, 2014, MBIO, V5, P0, DOI 10.1128/mBio.01819-14
   Mokdad AH, 2014, LANCET, V383, P309, DOI 10.1016/S0140-6736(13)62189-3
   Namouchi A, 2008, J MED MICROBIOL, V57, P864, DOI 10.1099/jmm.0.47483-0
   Namouchi A, 2010, J INFECT DIS, V201, P390, DOI 10.1086/649900
   Palmero D, 2003, EMERG INFECT DIS, V9, P965
   Palmero DJ, 2004, INT J TUBERC LUNG D, V8, P778
   Ritacco V, 1997, J INFECT DIS, V176, P637, DOI 10.1086/514084
   Sander P, 2002, ANTIMICROB AGENTS CH, V46, P1204, DOI 10.1128/AAC.46.5.1204-1211.2002
   Sandgren A, 2009, PLOS MED, V6, P132, DOI 10.1371/journal.pmed.1000002
   Stoffels K, 2012, ANTIMICROB AGENTS CH, V56, P5186, DOI 10.1128/AAC.05385-11
   Suchindran S, 2009, PLOS ONE, V4, P0, DOI 10.1371/journal.pone.0005561
   Supply P, 2006, J CLIN MICROBIOL, V44, P4498, DOI 10.1128/JCM.01392-06
   van Rie A, 1999, J INFECT DIS, V180, P1608, DOI 10.1086/315054
   Weiss P, 2014, BMC INFECT DIS, V14, P0, DOI 10.1186/1471-2334-14-333
   World Health Organization, 2013, DEFINITIONS AND REPORTING FRAMEWORK FOR TUBERCULOSIS-2013 REVISION, V0, P0
NR 36
TC 8
Z9 8
U1 1
U2 4
PU PUBLIC LIBRARY SCIENCE
PI SAN FRANCISCO
PA 1160 BATTERY STREET, STE 100, SAN FRANCISCO, CA 94111 USA
SN 1932-6203
EI 
J9 PLOS ONE
JI PLoS One
PD APR 28
PY 2016
VL 11
IS 4
BP 
EP 
DI 10.1371/journal.pone.0153983
PG 17
WC Multidisciplinary Sciences
SC Science & Technology - Other Topics
GA DK8XE
UT WOS:000375211700040
PM 27124599
DA 2024-01-16
ER

PT J
AU Appadurai, R
   Senapati, S
AF Appadurai, Rajeswari
   Senapati, Sanjib
TI Dynamical Network of HIV-1 Protease Mutants Reveals the Mechanism of Drug Resistance and Unhindered Activity
SO BIOCHEMISTRY
LA English
DT Article
ID virus type-1 protease; molecular-dynamics; crystal-structures; inhibitor; mutations; site; simulations; stability; fitness; fluctuations
AB HIV-1 protease variants resist drugs by active and non-active-site mutations. The active-site mutations, which are the primary or first set of mutations, hamper the stability of the enzyme and resist the drugs minimally. As a result, secondary mutations that not only increase protein stability for unhindered catalytic activity but also resist drugs very effectively arise. While the mechanism of drug resistance of the active-site mutations is through modulating the active-site pocket volume, the mechanism of drug resistance of the non-active-site mutations is unclear. Moreover, how these allosteric mutations, which are 821 angstrom distant, communicate to the active site for drug efflux is completely unexplored. Results from molecular dynamics simulations suggest that the primary mechanism of drug resistance of the secondary mutations involves opening of the flexible protease flaps. Results from both residue- and community-based network analyses reveal that this precise action of protease is accomplished by the presence of robust communication paths between the mutational sites and the functionally relevant regions: active site and flaps. While the communication is more direct in the wild type, it traverses across multiple intermediate residues in mutants, leading to weak signaling and unregulated motions of flaps. The global integrity of the protease network is, however, maintained through the neighboring residues, which exhibit high degrees of conservation, consistent with clinical data and mutagenesis studies.
C1 [Senapati, Sanjib] Indian Inst Technol, BJM Sch Biosci, Madras 600036, Tamil Nadu, India.
   Indian Inst Technol, Dept Biotechnol, Madras 600036, Tamil Nadu, India.
C3 Indian Institute of Technology System (IIT System); Indian Institute of Technology (IIT) - Madras; Indian Institute of Technology System (IIT System); Indian Institute of Technology (IIT) - Madras
RP Senapati, S (通讯作者)，Indian Inst Technol, BJM Sch Biosci, Madras 600036, Tamil Nadu, India.
EM sanjibs@iitm.ac.in
FU Department of Science and Technology, Ministry of Science and Technology, Science and Engineering Research Board [SR/SO/BB-118/2010]
CR Agniswamy J, 2012, BIOCHEMISTRY-US, V51, P2819, DOI 10.1021/bi2018317
   Avbelj F, 2006, P NATL ACAD SCI USA, V103, P1272, DOI 10.1073/pnas.0510420103
   Bakan A, 2009, P NATL ACAD SCI USA, V106, P14349, DOI 10.1073/pnas.0904214106
   Blondel VD, 2008, J STAT MECH-THEORY E, V0, P0, DOI DOI 10.1088/1742-5468/2008/10/P10008
   Case DA, 2010, AMBER 11, V11, P0
   Chang MW, 2011, J MOL BIOL, V410, P756, DOI 10.1016/j.jmb.2011.03.038
   Dadarlat VM, 2012, BIOPHYS J, V103, P1762, DOI 10.1016/j.bpj.2012.08.048
   del Sol A, 2006, MOL SYST BIOL, V2, P0, DOI 10.1038/msb4100063
   Durrant JD, 2011, J MOL GRAPH MODEL, V29, P773, DOI 10.1016/j.jmgm.2010.10.007
   ESSMANN U, 1995, J CHEM PHYS, V103, P8577, DOI 10.1063/1.470117
   Freedberg DI, 2002, PROTEIN SCI, V11, P221, DOI 10.1110/ps.33202
   Galiano L, 2007, J AM CHEM SOC, V129, P11004, DOI 10.1021/ja073684k
   Ghosh A, 2007, P NATL ACAD SCI USA, V104, P15711, DOI 10.1073/pnas.0704459104
   Guex N, 1997, ELECTROPHORESIS, V18, P2714, DOI 10.1002/elps.1150181505
   Haq O, 2012, PLOS COMPUT BIOL, V8, P0, DOI 10.1371/journal.pcbi.1002675
   Hornak V, 2006, P NATL ACAD SCI USA, V103, P915, DOI 10.1073/pnas.0508452103
   Humphrey W, 1996, J MOL GRAPH MODEL, V14, P33, DOI 10.1016/0263-7855(96)00018-5
   Ishima R, 1999, STRUCTURE, V7, P1047, DOI 10.1016/S0969-2126(99)80172-5
   Kantor R, 2002, ANTIMICROB AGENTS CH, V46, P1086, DOI 10.1128/AAC.46.4.1086-1092.2002
   Karthik S, 2011, PROTEINS, V79, P1830, DOI 10.1002/prot.23008
   LASKOWSKI RA, 1993, J APPL CRYSTALLOGR, V26, P283, DOI 10.1107/S0021889892009944
   Li WF, 2011, P NATL ACAD SCI USA, V108, P3504, DOI 10.1073/pnas.1018983108
   Liu FL, 2008, J MOL BIOL, V381, P102, DOI 10.1016/j.jmb.2008.05.062
   Liu FL, 2006, J MOL BIOL, V358, P1191, DOI 10.1016/j.jmb.2006.02.076
   Logsdon BC, 2004, J VIROL, V78, P3123, DOI 10.1128/JVI.78.6.3123-3132.2004
   Louis JM, 2003, J BIOL CHEM, V278, P6085, DOI 10.1074/jbc.M209726200
   Louis JM, 2013, BIOCHEMISTRY-US, V52, P7678, DOI 10.1021/bi400962r
   Louis JM, 2011, P NATL ACAD SCI USA, V108, P9072, DOI 10.1073/pnas.1102278108
   Martinez-Picado J, 1999, J VIROL, V73, P3744, DOI 10.1128/JVI.73.5.3744-3752.1999
   Martinez-Picado J, 2000, VIROLOGY, V275, P318, DOI 10.1006/viro.2000.0527
   Meila M, 2007, J MULTIVARIATE ANAL, V98, P873, DOI 10.1016/j.jmva.2006.11.013
   Muzammil S, 2003, BIOCHEMISTRY-US, V42, P631, DOI 10.1021/bi027019u
   Nijhuis M, 1999, AIDS, V13, P2349, DOI 10.1097/00002030-199912030-00006
   Nijhuis M, 2009, J INFECT DIS, V200, P698, DOI 10.1086/605329
   Ode H, 2007, J MED CHEM, V50, P1768, DOI 10.1021/jm061158i
   Oh KI, 2012, PROTEINS, V80, P977, DOI 10.1002/prot.24000
   Parera M, 2007, MOL BIOL EVOL, V24, P382, DOI 10.1093/molbev/msl168
   Patick AK, 1996, ANTIMICROB AGENTS CH, V40, P292, DOI 10.1128/AAC.40.2.292
   Perryman AL, 2006, BIOPOLYMERS, V82, P272, DOI 10.1002/bip.20497
   Prabu-Jeyabalan M, 2003, J VIROL, V77, P1306, DOI 10.1128/JVI.77.2.1306-1315.2003
   Ragland DA, 2014, J AM CHEM SOC, V136, P11956, DOI 10.1021/ja504096m
   Rhee SY, 2010, ANTIMICROB AGENTS CH, V54, P4253, DOI 10.1128/AAC.00574-10
   Rhee SY, 2004, ANTIMICROB AGENTS CH, V48, P3122, DOI 10.1128/AAC.48.8.3122-3126.2004
   Rivalta I, 2012, P NATL ACAD SCI USA, V109, PE1428, DOI 10.1073/pnas.1120536109
   Roe DR, 2014, J PHYS CHEM B, V118, P3543, DOI 10.1021/jp4125099
   RYCKAERT JP, 1977, J COMPUT PHYS, V23, P327, DOI 10.1016/0021-9991(77)90098-5
   Sasková KG, 2009, J VIROL, V83, P8810, DOI 10.1128/JVI.00451-09
   Scardoni G, 2011, INT J COMPLEX SYST S, V1, P164
   Schock HB, 1996, J BIOL CHEM, V271, P31957, DOI 10.1074/jbc.271.50.31957
   Sethi A, 2009, P NATL ACAD SCI USA, V106, P6620, DOI 10.1073/pnas.0810961106
   Shen CH, 2010, FEBS J, V277, P3699, DOI 10.1111/j.1742-4658.2010.07771.x
   Smidt ML, 1997, ANTIMICROB AGENTS CH, V41, P515, DOI 10.1128/AAC.41.3.515
   Torbeev VY, 2012, ORG BIOMOL CHEM, V10, P5887, DOI 10.1039/c2ob25569c
   Vijayabaskar MS, 2010, BIOPHYS J, V99, P3704, DOI 10.1016/j.bpj.2010.08.079
   Xie D, 1999, PROTEIN SCI, V8, P1702, DOI 10.1110/ps.8.8.1702
   Yedidi RS, 2011, ACTA CRYSTALLOGR D, V67, P524, DOI 10.1107/S0907444911011541
NR 56
TC 20
Z9 24
U1 1
U2 16
PU AMER CHEMICAL SOC
PI WASHINGTON
PA 1155 16TH ST, NW, WASHINGTON, DC 20036 USA
SN 0006-2960
EI 
J9 BIOCHEMISTRY-US
JI Biochemistry
PD MAR 15
PY 2016
VL 55
IS 10
BP 1529
EP 1540
DI 10.1021/acs.biochem.5b00946
PG 12
WC Biochemistry & Molecular Biology
SC Biochemistry & Molecular Biology
GA DG9GY
UT WOS:000372392000012
PM 26892689
DA 2024-01-16
ER

PT J
AU Riemenschneider, M
   Heider, D
AF Riemenschneider, Mona
   Heider, Dominik
TI Current Approaches in Computational Drug Resistance Prediction in HIV
SO CURRENT HIV RESEARCH
LA English
DT Article
DE Drug resistance prediction; genotypic prediction models; HIV; multi-label classification
ID immunodeficiency-virus type-1; coreceptor usage prediction; antiretroviral therapy; cross-resistance; inhibitor; protease; susceptibility; sequence; tropism; information
AB Background: Today a broad range of antiretroviral drug regimens are applicable for the successful suppression of virus replication in human immunodeficiency virus (HIV) infected people. However, there still remains an obstacle in therapy: the high mutation rate of the HI virus under drug pressure leads to resistant variants causing failure of permanent and effective treatment. Therefore, resistance testing is therefore inevitable to administer appropriate antiviral drugs to infected patients. Methods: By means of current high-throughput sequencing technologies, computational models have recently constituted important assistance in drug resistance prediction and can guide the choice of medical treatment. Several machine learning algorithms, e.g. support-vector machines, random forests, as well as statistical methods have been already applied to genotypic data and structural information to predict drug resistance. Results: In this review, we provide an overview of existing approaches in computational drug resistance prediction in HIV. We further highlight the challenges and limitations of current methods, e.g. time complexity and prediction of non-B subtypes. Conclusion: Moreover, we give a perspective on multi-label and multi-instance classification techniques that potentially tackle the problem of cross-resistances among drugs.
C1 [Riemenschneider, Mona; Heider, Dominik] Straubing Ctr Sci, Dept Bioinformat, Petersgasse 18, Straubing, Germany.
RP Heider, D (通讯作者)，Straubing Ctr Sci, Dept Bioinformat, Petersgasse 18, Straubing, Germany.
EM d.heider@wz-straubing.de
FU Bavarian Research Alliance; Federal Ministry of Education and Research (BMBF); German Academic Exchange Service (DAAD) under ATN-DAAD Joint Research Co-operation Scheme
CR Apetrei C, 1998, J VIROL, V72, P3534, DOI 10.1128/JVI.72.5.3534-3538.1998
   Archer J, 2012, PLOS ONE, V7, P0, DOI 10.1371/journal.pone.0049602
   Beerenwinkel N, 2002, P NATL ACAD SCI USA, V99, P8271, DOI 10.1073/pnas.112177799
   Beerenwinkel N, 2003, NUCLEIC ACIDS RES, V31, P3850, DOI 10.1093/nar/gkg575
   Bickel S, 2008, P 25 INT C MACH LEAR, V0, PP56, DOI 10.1145/1390156.1390164
   Boisvert S, 2008, RETROVIROLOGY, V5, P0, DOI 10.1186/1742-4690-5-110
   Bozek K, 2013, PLOS COMPUT BIOL, V9, P0, DOI 10.1371/journal.pcbi.1002977
   Brandt Pascal, 2014, FOUNDATIONS OF HEALTH INFORMATION ENGINEERING AND SYSTEMS. THIRD INTERNATIONAL SYMPOSIUM, V0, P236, DOI 10.1007/978-3-642-53956-5_16
   Breiman L, 2001, MACHINE LEARNING, V45, P5, DOI 10.1023/A:1010933404324
   Cashin K, 2015, SCI REP-UK, V5, P0, DOI 10.1038/srep08543
   Cozzi-Lepri A, 2010, CLIN INFECT DIS, V50, P1275, DOI 10.1086/651684
   DAquila RT, 2002, TOP HIV MED, V11, P92
   Desbois D, 2008, ANTIMICROB AGENTS CH, V52, P1545, DOI 10.1128/AAC.01284-07
   Dietterich TG, 1997, ARTIF INTELL, V89, P31, DOI 10.1016/S0004-3702(96)00034-3
   Dorr P, 2005, ANTIMICROB AGENTS CH, V49, P4721, DOI 10.1128/AAC.49.11.4721-4732.2005
   Draghici S, 2003, BIOINFORMATICS, V19, P98, DOI 10.1093/bioinformatics/19.1.98
   Dybowski JN, 2010, AIDS RES THER, V7, P0, DOI 10.1186/1742-6405-7-41
   Dybowski JN, 2010, PLOS COMPUT BIOL, V6, P0, DOI 10.1371/journal.pcbi.1000743
   Dybowski JN, 2011, BIODATA MIN, V0, P1
   Flynn WF, 2015, PLOS COMPUT BIOL, V11, P0, DOI 10.1371/journal.pcbi.1004249
   Frater AJ, 2001, AIDS, V15, P1493, DOI 10.1097/00002030-200108170-00006
   Gallant JE, 2004, JAMA-J AM MED ASSOC, V292, P191, DOI 10.1001/jama.292.2.191
   Garrido C, 2008, J CLIN MICROBIOL, V46, P887, DOI 10.1128/JCM.01611-07
   Gerberry DJ, 2010, AIDS, V19, P1406
   Gönen M, 2014, BIOINFORMATICS, V30, PI556, DOI 10.1093/bioinformatics/btu464
   Goldberg B, 2015, MBIO, V6, P0, DOI 10.1128/mBio.01888-15
   Gottlieb GS, 2008, AIDS, V22, P2069, DOI 10.1097/QAD.0b013e32830edd44
   Heider D, 2014, BIODATA MIN, V7, P0, DOI 10.1186/1756-0381-7-14
   Heider D, 2013, BIOINFORMATICS, V29, P1946, DOI 10.1093/bioinformatics/btt331
   Heider Dominik, 2011, BMC RES NOTES, V4, P94, DOI 10.1186/1756-0500-4-94
   Heider D, 2010, BMC BIOINFORMATICS, V11, P0, DOI 10.1186/1471-2105-11-37
   Hosseinipour MC, 2009, AIDS, V23, P1127, DOI 10.1097/QAD.0b013e32832ac34e
   Jensen MA, 2003, J VIROL, V77, P13376, DOI 10.1128/JVI.77.24.13376-13388.2003
   Kawashima S, 2000, NUCLEIC ACIDS RES, V28, P374, DOI 10.1093/nar/28.1.374
   KOSKO B, 1986, INT J MAN MACH STUD, V24, P65, DOI 10.1016/S0020-7373(86)80040-2
   Kuncheva LI, 2014, COMBINING PATTERN CLASSIFIERS: METHODS AND ALGORITHMS, V0, P0
   Langs-Barlow A, 2014, VIRUSES-BASEL, V6, P3855, DOI 10.3390/v6103855
   Larder BA, 2011, AIDS PATIENT CARE ST, V25, P29, DOI 10.1089/apc.2010.0254
   Lee GQ, 2013, AIDS RES HUM RETROV, V29, P979, DOI 10.1089/aid.2012.0338
   Lengauer T, 2006, NAT REV MICROBIOL, V4, P790, DOI 10.1038/nrmicro1477
   Lengauer Thomas, 2014, DRUG DISCOV TODAY TECHNOL, V11, P57, DOI 10.1016/j.ddtec.2014.02.004
   Liu TF, 2006, CLIN INFECT DIS, V42, P1608, DOI 10.1086/503914
   Marcelin AG, 2008, ANTIMICROB AGENTS CH, V52, P3237, DOI 10.1128/AAC.00133-08
   Melikian GL, 2014, J ANTIMICROB CHEMOTH, V69, P12, DOI 10.1093/jac/dkt316
   Metzner KJ, 2009, CLIN INFECT DIS, V48, P239, DOI 10.1086/595703
   Moutouh L, 1996, P NATL ACAD SCI USA, V93, P6106, DOI 10.1073/pnas.93.12.6106
   Mulinge M, 2013, PLOS ONE, V8, P0, DOI 10.1371/journal.pone.0060566
   Murray RJ, 2008, AIDS, V22, P1113, DOI 10.1097/QAD.0b013e32830184a1
   Napoles G, 2013, EXPERT SYST APPL, V0, P1
   Nicot F, 2015, J CLIN VIROL, V62, P20, DOI 10.1016/j.jcv.2014.10.020
   Obermeier M, 2012, INTERVIROLOGY, V55, P102, DOI 10.1159/000331999
   Olejnik M, 2014, BIOINFORMATICS, V30, P3272, DOI 10.1093/bioinformatics/btu535
   Perelson AS, 1996, SCIENCE, V271, P1582, DOI 10.1126/science.271.5255.1582
   Pfeifer N, 2012, BIOINFORMATICS, V28, PI589, DOI 10.1093/bioinformatics/bts373
   Prosperi MCF, 2009, ANTIVIR THER, V14, P433
   Read J, 2011, MACH LEARN, V85, P333, DOI 10.1007/s10994-011-5256-5
   Rhee SY, 2006, P NATL ACAD SCI USA, V103, P17355, DOI 10.1073/pnas.0607274103
   Riemenschneider M, 2016, BIODATA MIN, V9, P0, DOI 10.1186/s13040-016-0089-1
   Rosen-Zvi M, 2008, BIOINFORMATICS, V24, PI399, DOI 10.1093/bioinformatics/btn141
   Salzwedel K, 2007, AIDS REV, V9, P162
   Shafer RW, 2006, J INFECT DIS, V194, PS51, DOI 10.1086/505356
   Sharp PM, 2011, CSH PERSPECT MED, V1, P0, DOI 10.1101/cshperspect.a006841
   Shen T, 2015, FRONT GENET, V6, P0, DOI 10.3389/fgene.2015.00215
   Sierra S, 2015, PLOS ONE, V10, P0, DOI 10.1371/journal.pone.0125502
   Sluis-Cremer N, 2014, VIRUSES-BASEL, V6, P2960, DOI 10.3390/v6082960
   Smith RA, 2008, ANTIMICROB AGENTS CH, V52, P329, DOI 10.1128/AAC.01004-07
   TenoRes Study Group, 2016, LANCET INFECT DIS, V65, P1
   Tsoumakas G, 2007, INT. J. DATA WAREHOUSING MINING, V3, P1, DOI 10.4018/jdwm.2007070101
   Wainberg MA, 2004, AIDS, V18, PS63, DOI 10.1097/00002030-200406003-00012
   Wang DC, 2003, J INFECT DIS, V188, P653, DOI 10.1086/377453
   Wensing AMJ, 2005, J INFECT DIS, V192, P958, DOI 10.1086/432916
   Yu G, 2012, PRO- CEEDINGS OF THE 18TH ACM SIGKDD INTERNATIONAL CONFERENCE ON KNOWLEDGE DISCOVERY AND DATA MINING, V0, P1077
   Zhang BB-F, 2007, INTELL SYST KNOWL EN, V0, P2
NR 73
TC 16
Z9 16
U1 1
U2 14
PU BENTHAM SCIENCE PUBL LTD
PI SHARJAH
PA EXECUTIVE STE Y-2, PO BOX 7917, SAIF ZONE, 1200 BR SHARJAH, U ARAB EMIRATES
SN 1570-162X
EI 1873-4251
J9 CURR HIV RES
JI Curr. HIV Res.
PD JUN 15
PY 2016
VL 14
IS 4
BP 307
EP 315
DI 10.2174/1570162X14666160321120232
PG 9
WC Immunology; Infectious Diseases; Virology
SC Immunology; Infectious Diseases; Virology
GA DO8UA
UT WOS:000378058100002
PM 26996942
DA 2024-01-16
ER

PT J
AU Gamell, A
   Muri, L
   Ntamatungiro, A
   Nyogea, D
   Luwanda, LB
   Hatz, C
   Battegay, M
   Felger, I
   Tanner, M
   Klimkait, T
   Letang, E
AF Gamell, Anna
   Muri, Lukas
   Ntamatungiro, Alex
   Nyogea, Daniel
   Luwanda, Lameck B.
   Hatz, Christoph
   Battegay, Manuel
   Felger, Ingrid
   Tanner, Marcel
   Klimkait, Thomas
   Letang, Emilio
TI A Case Series of Acquired Drug Resistance-Associated Mutations in Human Immunodeficiency Virus-Infected Children: An Emerging Public Health Concern in Rural Africa
SO OPEN FORUM INFECTIOUS DISEASES
LA English
DT Article
DE Africa; antiretroviral treatment; children; HIV; resistance mutations
ID active antiretroviral therapy; hiv; prevalence; failure; age; uk
AB The acquisition of drug-resistance mutations among African children living with in human immunodeficiency virus on anti-retroviral treatment has been scarcely reported. This threatens the overall success of antiretroviral programs and the clinical outcomes of children in care. We present a well characterized series of children from rural Tanzania with acquired drug-resistance mutations to contribute to the better understanding of this emerging public health concern.
C1 [Gamell, Anna; Muri, Lukas; Hatz, Christoph; Felger, Ingrid; Tanner, Marcel; Letang, Emilio] Swiss Trop & Publ Hlth Inst, Basel, Switzerland.
   [Gamell, Anna; Muri, Lukas; Hatz, Christoph; Battegay, Manuel; Felger, Ingrid; Tanner, Marcel; Letang, Emilio] Univ Basel, CH-4003 Basel, Switzerland.
   [Ntamatungiro, Alex; Nyogea, Daniel; Luwanda, Lameck B.; Letang, Emilio] Ifakara Hlth Inst, Dar Es Salaam, Tanzania.
   [Battegay, Manuel] Univ Basel Hosp, Div Infect Dis & Hosp Epidemiol, Basel, Switzerland.
   [Klimkait, Thomas] Univ Basel, Mol Virol, Dept Biomed Peterspl, CH-4003 Basel, Switzerland.
   [Letang, Emilio] Univ Barcelona, Hosp Clin, Barcelona Ctr Int Hlth Res, ISGLOBAL, E-08007 Barcelona, Spain.
C3 University of Basel; Swiss Tropical & Public Health Institute; University of Basel; Ifakara Health Institute; University of Basel; University of Basel; ISGlobal; CRESIB; University of Barcelona; Hospital Clinic de Barcelona
RP Gamell, A (通讯作者)，Socinstr 57,POB 4002, Basel, Switzerland.
EM anna.gamell@unibas.ch
FU Chronic Diseases Clinic of Ifakara and its Paediatric and PMTCT unit, The One Stop Clinic: the Ministry of Health and Social Welfare of Tanzania; Swiss Tropical and Public Health Institute; Ifakara Health Institute; Government of the Canton of Basel; United States Agency for International Development; Merck for Mothers Global Giving Program
CR Abrams EJ, 1998, J INFECT DIS, V178, P101, DOI 10.1086/515596
   [Anonymous], 2006, PED ANT DOS RES LTD, V0, P0
   Bratholm C, 2010, J ANTIMICROB CHEMOTH, V65, P1996, DOI 10.1093/jac/dkq234
   Haraka F, 2015, PLOS ONE, V10, P0, DOI 10.1371/journal.pone.0123275
   Masimba P, 2013, AIDS RES HUM RETROV, V29, P1229, DOI 10.1089/AID.2011.0367
   Menson EN, 2006, BMJ-BRIT MED J, V332, P1183, DOI 10.1136/bmj.332.7551.1183
   Mutwa PR, 2014, PEDIATR INFECT DIS J, V33, P63, DOI 10.1097/INF.0b013e31829e6b9f
   Paton NI, 2014, NEW ENGL J MED, V371, P234, DOI 10.1056/NEJMoa1311274
   Sabin CA, 2008, AIDS, V22, P1463
   Sigaloff KCE, 2011, LANCET INFECT DIS, V11, P769, DOI 10.1016/S1473-3099(11)70141-4
   Sutcliffe CG, 2008, LANCET INFECT DIS, V8, P477, DOI 10.1016/S1473-3099(08)70180-4
   van Rossum AMC, 2002, LANCET INFECT DIS, V2, P93, DOI 10.1016/S1473-3099(02)00183-4
   Walker AS, 2004, AIDS, V18, P1915, DOI 10.1097/00002030-200409240-00007
   Wamalwa DC, 2013, JAIDS-J ACQ IMM DEF, V62, P267, DOI 10.1097/QAI.0b013e31827b4ac8
   Zoufaly A, 2013, ANTIVIR THER, V18, P681, DOI 10.3851/IMP2562
NR 16
TC 3
Z9 3
U1 0
U2 43
PU OXFORD UNIV PRESS INC
PI CARY
PA JOURNALS DEPT, 2001 EVANS RD, CARY, NC 27513 USA
SN 2328-8957
EI 
J9 OPEN FORUM INFECT DI
JI Open Forum Infect. Dis.
PD WIN 15
PY 2016
VL 3
IS 1
BP 
EP 
DI 10.1093/ofid/ofv199
PG 5
WC Immunology; Infectious Diseases; Microbiology
SC Immunology; Infectious Diseases; Microbiology
GA DJ4QB
UT WOS:000374190900019
PM 26807427
DA 2024-01-16
ER

PT J
AU Mutagoma, M
   Ndahimana, JD
   Kayirangwa, E
   Dahourou, AG
   Balisanga, H
   DeVos, JR
   McAlister, D
   Yang, CF
   Bertagnolio, S
   Riedel, DJ
   Nsanzimana, S
AF Mutagoma, Mwumvaneza
   Ndahimana, Jean d'Amour
   Kayirangwa, Eugenie
   Dahourou, Anicet G.
   Balisanga, Helen
   DeVos, Joshua R.
   McAlister, David
   Yang, Chunfu
   Bertagnolio, Silvia
   Riedel, David J.
   Nsanzimana, Sabin
TI Prevalence of transmitted HIV-1 drug resistance among young adults attending HIV counselling and testing clinics in Kigali, Rwanda
SO ANTIVIRAL THERAPY
LA English
DT Article
ID antiretroviral treatment program; sub-saharan africa; threshold survey; naive individuals; subtype-c; scale-up; surveillance; mutations; women; diversity
AB Background: Scaling-up antiretroviral therapy (ART) in resource-limited settings has raised concerns of emerging HIV drug resistance (DR) and its transmission to newly infected individuals. To assess the prevalence of transmitted drug resistance (TDR) in recently HIV-infected individuals, a WHO TDR threshold survey was conducted among young adults in Kigali, Rwanda. Methods: Between May and July 2011, HIV subtype and genotyping were performed on dried blood spots (DBS) prepared from blood specimens collected from newly HIV-diagnosed and ART-naive individuals aged 15 to 21 years in eight HIV voluntary counselling and testing (VCT) sites in Kigali. Results: In total, 57 of the 68 DBS collected from eligible participants were successfully amplified. The median age of participants was 20 years and 86% were female. Most participants (96%) were infected with subtype A1 virus. Two participants (4%) had the K103N non-nucleoside reverse transcriptase inhibitor (NNRTI) mutation and one (2%) had the M46L protease inhibitor (PI) mutation. The TDR prevalence was 3.5% (95% CI 0.4, 12.1) for NNRTI and 1.8% (95% CI 0.0, 9.4) for PI. Conclusions: The prevalence of HIV TDR in VCT attendees in Kigali was characterized as low (<5%) for all drug classes according to the WHO HIV DR threshold survey methodology. Despite a decade of widespread ART in Rwanda, TDR prevalence remains low, and so the current first-line ART regimens should continue to be effective. However, as scale-up of ART continues, frequent HIV DR surveillance is needed to monitor the effectiveness of available ART regimens at the population level.
C1 [Mutagoma, Mwumvaneza; Ndahimana, Jean d'Amour; Balisanga, Helen; Nsanzimana, Sabin] Rwanda Biomed Ctr, Kigali, Rwanda.
   [Kayirangwa, Eugenie; Dahourou, Anicet G.; McAlister, David] Ctr Dis Control & Prevent Rwanda, Kigali, Rwanda.
   [DeVos, Joshua R.; Yang, Chunfu] Ctr Dis Control & Prevent Atlanta, Atlanta, GA USA.
   [Bertagnolio, Silvia] WHO, HIV Dept, Geneva, Switzerland.
   [Riedel, David J.] Univ Maryland, Sch Med, Inst Human Virol, Baltimore, MD 21201 USA.
   [Riedel, David J.] Univ Maryland, Sch Med, Div Infect Dis, Baltimore, MD 21201 USA.
   [Nsanzimana, Sabin] Univ Basel, Swiss Trop & Publ Hlth Inst, Basel, Switzerland.
C3 Rwanda Biomedical Center; Centers for Disease Control & Prevention - USA; World Health Organization; University System of Maryland; University of Maryland Baltimore; University System of Maryland; University of Maryland Baltimore; University of Basel; Swiss Tropical & Public Health Institute
RP Riedel, DJ (通讯作者)，Univ Maryland, Sch Med, Inst Human Virol, Baltimore, MD 21201 USA.; Riedel, DJ (通讯作者)，Univ Maryland, Sch Med, Div Infect Dis, Baltimore, MD 21201 USA.
EM driedel@ihv.umaryland.edu
FU US President's Emergency Plan for AIDS Relief through the Center for Disease Control and Prevention [5U2GPS002048]; World Health Organization (WHO)
CR Abegaz WE, 2008, ANTIVIR THER, V13, P89
   Aghokeng AF, 2011, AIDS, V25, P2183, DOI 10.1097/QAD.0b013e32834bbbe9
   Bennett DE, 2008, ANTIVIR THER, V13, P25
   Bennett DE, 2009, PLOS ONE, V4, P0, DOI 10.1371/journal.pone.0004724
   Cunha RD, 2012, PLOS ONE, V7, P0, DOI 10.1371/journal.pone.0046622
   Eshleman SH, 2005, J INFECT DIS, V192, P30, DOI 10.1086/430764
   Galluzzo CM, 2007, AIDS RES HUM RETROV, V23, P1449, DOI 10.1089/aid.2007.0109
   Gupta RK, 2012, LANCET, V380, P1250, DOI 10.1016/S0140-6736(12)61038-1
   Hamers RL, 2011, LANCET INFECT DIS, V11, P750, DOI 10.1016/S1473-3099(11)70149-9
   Kamoto K, 2008, ANTIVIR THER, V13, P83
   Lihana RW, 2012, AIDS REV, V14, P83
   Lowrance DW, 2009, JAIDS-J ACQ IMM DEF, V52, P49, DOI 10.1097/QAI.0b013e3181b03316
   Maphalala G, 2008, ANTIVIR THER, V13, P95
   Ndembi N, 2011, AIDS, V25, P905, DOI 10.1097/QAD.0b013e328346260f
   Nguyen HT, 2008, ANTIVIR THER, V13, P115
   Nsanzimana S, 2012, JAIDS-J ACQ IMM DEF, V59, PE17, DOI 10.1097/QAI.0b013e31823e2278
   Pillay V, 2008, AIDS RES HUM RETROV, V24, P1449, DOI 10.1089/aid.2008.0180
   Price MA, 2011, AIDS RES HUM RETROV, V27, P5, DOI 10.1089/aid.2010.0030
   Rhee SY, 2015, PLOS MED, V12, P0, DOI 10.1371/journal.pmed.1001810
   Santos AF, 2010, VIRUSES-BASEL, V2, P503, DOI 10.3390/v2020503
   Sirivichoyaku S, 2008, ANTIVIR THER, V13, P109
   Somi GR, 2008, ANTIVIR THER, V13, P77
   Wheeler WH, 2010, AIDS, V24, P1203, DOI 10.1097/QAD.0b013e3283388742
   Zhou ZY, 2011, PLOS ONE, V6, P0, DOI 10.1371/journal.pone.0028184
NR 25
TC 3
Z9 3
U1 0
U2 2
PU INT MEDICAL PRESS LTD
PI LONDON
PA 2-4 IDOL LANE, LONDON EC3R 5DD, ENGLAND
SN 1359-6535
EI 
J9 ANTIVIR THER
JI Antivir. Ther.
PD JUN 15
PY 2016
VL 21
IS 3
BP 247
EP 251
DI 10.3851/IMP2999
PG 5
WC Infectious Diseases; Pharmacology & Pharmacy; Virology
SC Infectious Diseases; Pharmacology & Pharmacy; Virology
GA EE6TN
UT WOS:000389745600007
PM 26458150
DA 2024-01-16
ER

PT J
AU Otecko, N
   Inzaule, S
   Odhiambo, C
   Otieno, G
   Opollo, V
   Morwabe, A
   Were, K
   Ndiege, K
   Otieno, F
   Kim, AA
   Zeh, C
AF Otecko, Newton
   Inzaule, Seth
   Odhiambo, Collins
   Otieno, George
   Opollo, Valarie
   Morwabe, Alex
   Were, Kennedy
   Ndiege, Kenneth
   Otieno, Fredrick
   Kim, Andrea A.
   Zeh, Clement
TI Viral and Host Characteristics of Recent and Established HIV-1 Infections in Kisumu based on a Multiassay Approach
SO SCIENTIFIC REPORTS
LA English
DT Article
ID capture enzyme-immunoassay; sub-saharan africa; western kenya; drug-resistance; type-1 subtypes; risk-factors; prevalence; women; surveillance; recombinants
AB Integrated approaches provide better understanding of HIV/AIDS epidemics. We optimised a multiassay algorithm (MAA) and assessed HIV incidence, correlates of recent infections, viral diversity, plus transmission clusters among participants screened for Kisumu Incidence Cohort Study (KICoS1) (2007-2009). We performed BED-CEIA, Limiting antigen (LAg) avidity, Biorad avidity, and viral load (VL) tests on HIV-positive samples. Genotypic analyses focused on HIV-1 pol gene. Correlates of testing recent by MAA were assessed using logistic regression model. Overall, 133 (12%, 95% CI: 10.2-14.1) participants were HIV-positive, of whom 11 tested recent by MAA (BED-CEIA OD-n < 0.8 + LAg avidity OD-n < 1.5 + VL > 1000 copies/mL), giving an incidence of 1.46% (95% CI: 0.58-2.35) per year. This MAA-based incidence was similar to longitudinal KICoS1 incidence. Correlates of testing recent included sexually transmitted infection (STI) treatment history (OR = 3.94, 95% CI: 1.03-15.07) and syphilis seropositivity (OR = 10.15, 95% CI: 1.51-68.22). Overall, HIV-1 subtype A (63%), D (15%), C (3%), G (1%) and recombinants (18%), two monophyletic dyads and intrinsic viral mutations (V81I, V81I/V, V108I/V and K101Q) were observed. Viral diversity mirrored known patterns in this region, while resistance mutations reflected likely non-exposure to antiretroviral drugs. Management of STIs may help address ongoing HIV transmission in this region.
C1 [Otecko, Newton; Inzaule, Seth; Odhiambo, Collins; Otieno, George; Opollo, Valarie; Morwabe, Alex; Were, Kennedy; Ndiege, Kenneth; Otieno, Fredrick] US CDC Res & Publ Hlth Collaborat KEMRI CDC, Kenya Med Res Inst, Kisumu, Kenya.
   [Otecko, Newton; Inzaule, Seth; Odhiambo, Collins; Otieno, George; Opollo, Valarie; Morwabe, Alex; Were, Kennedy; Ndiege, Kenneth; Otieno, Fredrick] KEMRI Ctr Global Hlth Res, Kisumu, Kenya.
   [Kim, Andrea A.; Zeh, Clement] US Ctr Dis Control & Prevent, CDC Kenya, Div HIV AIDS Prevent, Kisumu, Kenya.
   [Kim, Andrea A.; Zeh, Clement] KEMRI CDC Res & Publ Hlth Collaborat, Kisumu, Kenya.
C3 Kenya Medical Research Institute
RP Zeh, C (通讯作者)，US Ctr Dis Control & Prevent, CDC Kenya, Div HIV AIDS Prevent, Kisumu, Kenya.; Zeh, C (通讯作者)，KEMRI CDC Res & Publ Hlth Collaborat, Kisumu, Kenya.
EM cbz2@cdc.gov
FU CDC [Y1-AI-7278-01/ST07015]; National Institutes of Health (NIH) [Y1-AI-7278-01/ST07015]
CR Amornkul PN, 2009, PLOS ONE, V4, P0, DOI 10.1371/journal.pone.0006470
   Braunstein Sarah L, 2012, OPEN AIDS J, V6, P112, DOI 10.2174/1874613601206010112
   Braunstein SL, 2011, PLOS ONE, V6, P0, DOI 10.1371/journal.pone.0024321
   Braunstein SL, 2011, PLOS ONE, V6, P0, DOI 10.1371/journal.pone.0018402
   Brookmeyer R, 2013, JAIDS-J ACQ IMM DEF, V63, PS233, DOI 10.1097/QAI.0b013e3182986fdf
   Brookmeyer R, 2013, AM J EPIDEMIOL, V177, P264, DOI 10.1093/aje/kws436
   Buvé A, 2001, AIDS, V15, PS5, DOI 10.1097/00002030-200108004-00002
   Central Bureau of Statistics (CBS) [Kenya], 2006, MOPAND POP PROJ KEN, V0, P0
   Cousins MM, 2014, PLOS ONE, V9, P0, DOI 10.1371/journal.pone.0101043
   Dobbs T, 2004, J CLIN MICROBIOL, V42, P2623, DOI 10.1128/JCM.42.6.2623-2628.2004
   Dumans AT, 2004, J INFECT DIS, V189, P1232, DOI 10.1086/382483
   Duong YT, 2015, PLOS ONE, V10, P0, DOI 10.1371/journal.pone.0114947
   Duong YT, 2012, PLOS ONE, V7, P0, DOI 10.1371/journal.pone.0033328
   Fiamma A, 2010, BMC INFECT DIS, V10, P0, DOI 10.1186/1471-2334-10-137
   Gumbe A, 2015, INT J STD AIDS, V26, P929, DOI 10.1177/0956462414563625
   Guy R, 2009, LANCET INFECT DIS, V9, P747, DOI 10.1016/S1473-3099(09)70300-7
   Hallett TB, 2008, PLOS MED, V5, P611, DOI 10.1371/journal.pmed.0050080
   Handema R, 2001, AIDS RES HUM RETROV, V17, P759, DOI 10.1089/088922201750237031
   Hemelaar J, 2006, AIDS, V20, PW13, DOI 10.1097/01.aids.0000247564.73009.bc
   Joesoef MR, 2003, INT J STD AIDS, V14, P193, DOI 10.1258/095646203762869214
   Johnson Victoria A, 2011, TOP ANTIVIR MED, V19, P156
   Kassanjee R, 2016, AIDS, V30, P2361, DOI 10.1097/QAD.0000000000001209
   Kim AA, 2016, PLOS ONE, V11, P0, DOI 10.1371/journal.pone.0155498
   Kim AA, 2011, PLOS ONE, V6, P0, DOI 10.1371/journal.pone.0017535
   Kim AA, 2010, AIDS RES HUM RETROV, V26, P1051, DOI 10.1089/aid.2009.0218
   Kimanga DO, 2014, JAIDS-J ACQ IMM DEF, V66, PS13, DOI 10.1097/QAI.0000000000000124
   Konikoff J, 2013, PLOS ONE, V8, P0, DOI 10.1371/journal.pone.0082772
   Laeyendecker O, 2010, 17 C RETR OPP INF 16, V0, P0
   Laeyendecker O, 2013, PLOS ONE, V8, P0, DOI 10.1371/journal.pone.0078818
   Laeyendecker O, 2013, J INFECT DIS, V207, P232, DOI 10.1093/infdis/jis659
   Lihana RW, 2009, AIDS RES HUM RETROV, V25, P337, DOI 10.1089/aid.2008.0228
   Longosz AF, 2014, AIDS, V28, P1227, DOI 10.1097/QAD.0000000000000221
   McDougal JS, 2006, AIDS RES HUM RETROV, V22, P945, DOI 10.1089/aid.2006.22.945
   Mdodo Rennatus, 2016, J INT ASSOC PROVID AIDS CARE, V15, P42, DOI 10.1177/2325957413511667
   Murphy G, 2008, EURO SURVEILL, V13, P0
   National AIDS and STI Control Programme (NASCOP), 2012, KEN AIDS IND SURV 20, V0, P0
   Oyaro M, 2011, AIDS RES HUM RETROV, V27, P257, DOI 10.1089/aid.2010.0061
   Price MA, 2011, AIDS RES HUM RETROV, V27, P5, DOI 10.1089/aid.2010.0030
   Sigaloff KCE, 2012, AIDS RES HUM RETROV, V28, P833, DOI 10.1089/aid.2011.0348
   TAMURA K, 1993, MOL BIOL EVOL, V10, P512, DOI 10.1093/oxfordjournals.molbev.a040023
   Taylor BS, 2008, NEW ENGL J MED, V358, P1590, DOI 10.1056/NEJMra0706737
   Welte A, 2009, AIDS RES HUM RETROV, V25, P125, DOI 10.1089/aid.2008.0150
   Yang CF, 2004, AIDS RES HUM RETROV, V20, P565, DOI 10.1089/088922204323087822
   Yang CF, 2010, J CLIN MICROBIOL, V48, P3158, DOI 10.1128/JCM.00564-10
   Zeh C, 2016, PLOS ONE, V11, P0, DOI 10.1371/journal.pone.0147436
NR 50
TC 11
Z9 11
U1 0
U2 2
PU NATURE PUBLISHING GROUP
PI LONDON
PA MACMILLAN BUILDING, 4 CRINAN ST, LONDON N1 9XW, ENGLAND
SN 2045-2322
EI 
J9 SCI REP-UK
JI Sci Rep
PD NOV 29
PY 2016
VL 6
IS 
BP 
EP 
DI 10.1038/srep37964
PG 9
WC Multidisciplinary Sciences
SC Science & Technology - Other Topics
GA ED4AF
UT WOS:000388788900002
PM 27897226
DA 2024-01-16
ER

PT J
AU Kassaye, SG
   Grossman, Z
   Balamane, M
   Johnston-White, B
   Liu, C
   Kumar, P
   Young, M
   Sneller, MC
   Sereti, I
   Dewar, R
   Rehm, C
   Meyer, W
   Shafer, R
   Katzenstein, D
   Maldarelli, F
AF Kassaye, Seble G.
   Grossman, Zehava
   Balamane, Maya
   Johnston-White, Betsy
   Liu, Chenglong
   Kumar, Princy
   Young, Mary
   Sneller, Michael C.
   Sereti, Irini
   Dewar, Robin
   Rehm, Catherine
   Meyer, William, III
   Shafer, Robert
   Katzenstein, David
   Maldarelli, Frank
TI Transmitted HIV Drug Resistance Is High and Longstanding in Metropolitan Washington, DC
SO CLINICAL INFECTIOUS DISEASES
LA English
DT Article
DE HIV; transmitted drug resistance; transmission dynamics; HIV clusters; women
ID preexposure prophylaxis; prevention; infection; surveillance; persistence; men; transmission; cohort; risk; gene
AB Background. Washington, DC, has 2.5% human immunodeficiency virus (HIV) prevalence, 3.9% among African Americans. Antiretrovirals (ARTs) are the cornerstone for treatment and prevention. Monitoring changes in transmitted drug resistance (TDR) is critical for effective HIV care. Methods. HIV genotype data for individuals enrolled in research studies in metropolitan Washington, D.C., were used to identify TDR using the World Health Organization mutation list [Bennett DE, Camacho RJ, Otelea D, et al. Drug resistance mutations for surveillance of transmitted HIV-1 drug-resistance: 2009 update. PloS One 2009; 4: e4724]. HIV phylogenies were reconstructed using maximum likelihood and Bayesian methods. HIV transmission clusters were supported by 1000 bootstrap values >0.70 and posterior probability > 0.95 of having a common ancestor. Results. Among 710 individuals enrolled in 1994-2013, the median age was 38.6 years, 46.2% were female, and 53.3% were African-American. TDR was 22.5% among 566 treatment-naive individuals; 15.8% had nucleoside/nucleotide reverse transcriptase inhibitor (NRTI) resistance, 9.8% had nonnucleoside reverse-transcriptase inhibitor (NNRTI) resistance, and 4.2% had protease inhibitor (PI) resistance. Single class TDR was 10.0%, 5.1%, and 1.6% to NRTIs, NNRTIs, and PIs. Dual TDR to PI and NRTI was seen in 1.6%, NRTI and NNRTI in 3.4%, and triple class TDR in 0.9%. TDR frequency decreased from 1994-2006 (27.1%) to 2007-2013 (19.4%; P = .02). Only 6/79 (7.6%) individuals within transmission clusters had evidence of TDR. Discussions. We identified high prevalence of TDR among HIV-infected individuals in metropolitan Washington, DC, regardless of gender. Active surveillance for TDR is needed to guide ART usage and analyses of risk group contributions to HIV transmission and resistance.
C1 [Kassaye, Seble G.; Balamane, Maya; Liu, Chenglong; Kumar, Princy; Young, Mary] Georgetown Univ, Dept Med, 2115 Wisconsin Ave NW,Ste 130, Washington, DC 20007 USA.
   [Grossman, Zehava] Tel Aviv Univ, Dept Epidemiol, IL-69978 Tel Aviv, Israel.
   [Grossman, Zehava; Maldarelli, Frank] NCI, HIV Dynam & Replicat Program, Frederick, MD 21701 USA.
   [Johnston-White, Betsy; Shafer, Robert; Katzenstein, David] Stanford Univ, Dept Med, Stanford, CA 94305 USA.
   [Sneller, Michael C.; Sereti, Irini; Rehm, Catherine] NIAID, Immunoregulat Lab, NIH, Bldg 10, Bethesda, MD 20892 USA.
   [Dewar, Robin] Leidos Biomed Res, Frederick, MD USA.
   [Meyer, William, III] Quest Diagnost, Baltimore, MD USA.
C3 Georgetown University; Tel Aviv University; National Institutes of Health (NIH) - USA; NIH National Cancer Institute (NCI); Stanford University; National Institutes of Health (NIH) - USA; NIH National Institute of Allergy & Infectious Diseases (NIAID); National Institutes of Health (NIH) - USA; NIH National Cancer Institute (NCI); Frederick National Laboratory for Cancer Research
RP Kassaye, SG (通讯作者)，Georgetown Univ, Dept Med, 2115 Wisconsin Ave NW,Ste 130, Washington, DC 20007 USA.
EM sgk23@georgetown.edu
FU National Institutes of Health (NIH), National Institute of Allergy and Infectious Diseases (NIAID) [U01AI034994]; National Cancer Institute; National Institute on Drug Abuse; Eunice Kennedy Shriver National Institute of Child Health and Human Development; NIAID at the NIH [UO1 AI69503-03S2]; National Center for Research Resources [KL2TR000102, KL2RR031974]; National Center for Advancing Translational Sciences, a trademark of DHHS, part of the Re-Engineering the Clinical Research Enterprise; National Cancer Institute, NIH [HHSN261200800001E]; DC developmental Center for AIDS Research pilot grant [M0020R-PTA:32344-1-IXXs90297N]; AIDS Clinical Trials Group Minority HIV Investigator Mentoring Award [U01AI069494]
CR Ambrosioni J, 2015, PLOS ONE, V10, P0, DOI 10.1371/journal.pone.0125837
   Andersson E, 2013, INFECT GENET EVOL, V18, P125, DOI 10.1016/j.meegid.2013.03.050
   [Anonymous], 2015, A R FIGTREE V1 4 2 T, V0, P0
   Bacon MC, 2005, CLIN DIAGN LAB IMMUN, V12, P1013, DOI 10.1128/CDLI.12.9.1013-1019.2005
   Baeten JM, 2012, NEW ENGL J MED, V367, P399, DOI 10.1056/NEJMoa1108524
   Baxter JD, 2015, HIV MED, V16, P77, DOI 10.1111/hiv.12236
   Bennett DE, 2009, PLOS ONE, V4, P0, DOI 10.1371/journal.pone.0004724
   Boyd AC, 2008, AIDS PATIENT CARE ST, V22, P445, DOI 10.1089/apc.2007.0203
   Buckton AJ, 2011, ANTIVIR THER, V16, P9, DOI 10.3851/IMP1687
   Castro H, 2013, J INFECT DIS, V208, P1459, DOI 10.1093/infdis/jit345
   Chen I, 2015, JAIDS-J ACQ IMM DEF, V69, P446, DOI 10.1097/QAI.0000000000000633
   Cohen MS, 2016, NEW ENGL J MED, V375, P830, DOI 10.1056/NEJMoa1600693
   Darriba D, 2012, NAT METHODS, V9, P772, DOI 10.1038/nmeth.2109
   District of Columbia DoHHA hepatitis STD and TB administration (HASTA), 2015, ANN EP SURV REP SURV, V0, P0
   Drummond AJ, 2005, MOL BIOL EVOL, V22, P1185, DOI 10.1093/molbev/msi103
   Flash C, 2014, J INT AIDS SOC, V17, P148, DOI 10.7448/IAS.17.4.19730
   Frange P, 2015, J ANTIMICROB CHEMOTH, V70, P2084, DOI 10.1093/jac/dkv049
   García-Lerma JG, 2001, P NATL ACAD SCI USA, V98, P13907, DOI 10.1073/pnas.241300698
   Gifford RJ, 2009, BIOINFORMATICS, V25, P1197, DOI 10.1093/bioinformatics/btp134
   Grant RM, 2010, NEW ENGL J MED, V363, P2587, DOI 10.1056/NEJMoa1011205
   Grossman Z, 2015, PLOS ONE, V10, P0, DOI 10.1371/journal.pone.0135061
   Hall TA, 1999, NUCLEIC ACIDS SYMP. SER, V0, P95
   Hurt CB, 2011, CLIN INFECT DIS, V53, P1265, DOI 10.1093/cid/cir684
   Jain V, 2011, J INFECT DIS, V203, P1174, DOI 10.1093/infdis/jiq167
   Kouyos RD, 2011, CLIN INFECT DIS, V52, P532, DOI 10.1093/cid/ciq164
   Lehman DA, 2015, J INFECT DIS, V211, P1211, DOI 10.1093/infdis/jiu677
   Levy I, 2011, CLIN INFECT DIS, V52, P1363, DOI 10.1093/cid/cir244
   Liegler T, 2014, J INFECT DIS, V210, P1217, DOI 10.1093/infdis/jiu233
   Marzel A, 2016, CLIN INFECT DIS, V62, P115, DOI 10.1093/cid/civ732
   Ocfemia MCB, 2015, GLOBAL ANTIVIRAL S1, V0, P81
   Oster AM, 2015, JAIDS-J ACQ IMM DEF, V70, P444, DOI 10.1097/QAI.0000000000000809
   Pham QD, 2014, AIDS, V28, P2751, DOI 10.1097/QAD.0000000000000494
   Pineda-Peña AC, 2013, INFECT GENET EVOL, V19, P337, DOI 10.1016/j.meegid.2013.04.032
   Raffi F, 2015, J ANTIMICROB CHEMOTH, V70, P2121, DOI 10.1093/jac/dkv083
   Rhee SY, 2015, PLOS MED, V12, P0, DOI 10.1371/journal.pmed.1001810
   SIEPEL AC, 1995, AIDS RES HUM RETROV, V11, P1413, DOI 10.1089/aid.1995.11.1413
   Smith DK, 2013, MMWR-MORBID MORTAL W, V62, P463
   Swierzbinski MJ, 2015, J AIDS HIV RES, V7, P49, DOI 10.5897/JAHR2015
   Tamura K, 2013, MOL BIOL EVOL, V30, P2725, DOI 10.1093/molbev/mst197
   Torian LV, 2013, JAIDS-J ACQ IMM DEF, V63, PE119, DOI 10.1097/QAI.0b013e31828d2fc1
   Winters MA, 1998, J CLIN INVEST, V102, P1769, DOI 10.1172/JCI4948
NR 41
TC 33
Z9 39
U1 0
U2 0
PU OXFORD UNIV PRESS INC
PI CARY
PA JOURNALS DEPT, 2001 EVANS RD, CARY, NC 27513 USA
SN 1058-4838
EI 1537-6591
J9 CLIN INFECT DIS
JI Clin. Infect. Dis.
PD SEP 15
PY 2016
VL 63
IS 6
BP 836
EP 843
DI 10.1093/cid/ciw382
PG 8
WC Immunology; Infectious Diseases; Microbiology
SC Immunology; Infectious Diseases; Microbiology
GA DW7UK
UT WOS:000383857500022
PM 27307507
DA 2024-01-16
ER

PT J
AU Bellecave, P
   Recordon-Pinson, P
   Fleury, H
AF Bellecave, Pantxika
   Recordon-Pinson, Patricia
   Fleury, Herve
TI Evaluation of Automatic Analysis of Ultradeep Pyrosequencing Raw Data to Determine Percentages of HIV Resistance Mutations in Patients Followed-Up in Hospital
SO AIDS RESEARCH AND HUMAN RETROVIRUSES
LA English
DT Article
ID generation sequencing data; drug-resistance; virological failure; genetic diversity; minority variants; amplicons; infection; risk
AB A major obstacle to using next generation sequencing (NGS) technology in clinical routine practice is reliable data analysis. Thousands of sequences need to be aligned and validated, to exclude sequencing artifacts and generate accurate results. We compared two analysis pipelines for Roche 454 ultradeep pyrosequencing (UDPS) raw data generated from HIV-1 clinical samples: a commercial and fully automated Web-based software NGS HIV-1 Module (SmartGene, Zug, Switzerland) vs. the Amplicon Variant Analyzer software (AVA, 454 Life Sciences; Roche). Results were also compared to those obtained with Sanger sequencing. HIV-1 reverse transcriptase and protease genes from 34 plasma samples were submitted to Sanger sequencing and GS Junior UDPS. Raw UDPS data (sff files) from all samples were analyzed with AVA 2.7 software plus manual review of the alignments and the fully automated SmartGene NGS HIV-1 Module prototype (SMG). Results obtained with both analysis pipelines showed good correlation (85.0%). Divergent results were mainly observed at homopolymer positions, such as K101, where the frame-aware alignment and error corrections of the automated approach were more efficient and more accurate, both in terms of detecting and quantifying drug resistance mutations. Our study shows that NGS data can easily be analyzed via a fully automated analysis pipeline, here the SmartGene NGS HIV-1 Module, thus minimizing the need for manual review of alignments by the user, otherwise essential to ensure accurate results. Such automated analysis pipelines may facilitate the adoption of NGS platforms in the routine clinical laboratory.
C1 [Bellecave, Pantxika; Recordon-Pinson, Patricia; Fleury, Herve] Univ Bordeaux Segalen, CNRS UMR 5234, Microbiol Fondamentale & Pathogenicite, F-33076 Bordeaux, France.
   [Bellecave, Pantxika; Recordon-Pinson, Patricia; Fleury, Herve] Ctr Hosp Univ Bordeaux CHU, Virol Lab, Bordeaux, France.
C3 Centre National de la Recherche Scientifique (CNRS); CNRS - National Institute for Biology (INSB); Universite de Bordeaux; CHU Bordeaux
RP Fleury, H (通讯作者)，Univ Bordeaux Segalen, CNRS UMR 5234, Microbiol Fondamentale & Pathogenicite, 146 Rue Leo Saignat, F-33076 Bordeaux, France.
EM herve.fleury@viro.u-bordeaux2.fr
CR Astrovskaya I, 2011, BMC BIOINFORMATICS, V12, P0, DOI 10.1186/1471-2105-12-S6-S1
   Beerenwinkel N, 2012, FRONT MICROBIOL, V3, P0, DOI 10.3389/fmicb.2012.00329
   Bellecave P, 2014, AIDS RES HUM RETROV, V30, P170, DOI 10.1089/aid.2013.0130
   Brodin J, 2013, PLOS ONE, V8, P0, DOI 10.1371/journal.pone.0070388
   Capobianchi MR, 2013, CLIN MICROBIOL INFEC, V19, P15, DOI 10.1111/1469-0691.12056
   Cozzi-Lepri A, 2015, J ANTIMICROB CHEMOTH, V70, P930, DOI 10.1093/jac/dku426
   Di Giallonardo F, 2013, PLOS ONE, V8, P0, DOI 10.1371/journal.pone.0074249
   Dudley DM, 2012, PLOS ONE, V7, P0, DOI 10.1371/journal.pone.0036494
   Gianella S, 2011, J VIROL, V85, P8359, DOI 10.1128/JVI.02582-10
   Hedskog C, 2010, PLOS ONE, V5, P0, DOI 10.1371/journal.pone.0011345
   Iyer S, 2013, PLOS ONE, V8, P0, DOI 10.1371/journal.pone.0073015
   Kuritzkes DR, 2011, CURR OPIN VIROL, V1, P582, DOI 10.1016/j.coviro.2011.10.020
   Larsen BB, 2013, PLOS ONE, V8, P0, DOI 10.1371/journal.pone.0076502
   Li JZ, 2013, CLIN INFECT DIS, V56, P1667, DOI 10.1093/cid/cit125
   Li JZ, 2013, J INFECT DIS, V207, P893, DOI 10.1093/infdis/jis925
   Li JZ, 2011, JAMA-J AM MED ASSOC, V305, P1327, DOI 10.1001/jama.2011.375
   Margulies M, 2005, NATURE, V437, P376, DOI 10.1038/nature03959
   Nicot F, 2012, J CLIN VIROL, V55, P107, DOI 10.1016/j.jcv.2012.06.018
   Quince C, 2011, BMC BIOINFORMATICS, V12, P0, DOI 10.1186/1471-2105-12-38
   Quince C, 2009, NAT METHODS, V6, P639, DOI 10.1038/NMETH.1361
   Recordon-Pinson P, 2012, PLOS ONE, V7, P0, DOI 10.1371/journal.pone.0036549
   Shao W, 2013, RETROVIROLOGY, V10, P0, DOI 10.1186/1742-4690-10-18
   Tang MW, 2012, DRUGS, V72, PE1, DOI 10.2165/11633630-000000000-00000
   Vandenbroucke I, 2011, BIOTECHNIQUES, V51, P167, DOI 10.2144/000113733
   Vandenhende MA, 2014, PLOS ONE, V9, P0, DOI 10.1371/journal.pone.0086771
   Varghese V, 2010, PLOS ONE, V5, P0, DOI 10.1371/journal.pone.0010992
   Wensing Annemarie M, 2014, TOP ANTIVIR MED, V22, P642
   Zagordi O, 2011, BMC BIOINFORMATICS, V12, P0, DOI 10.1186/1471-2105-12-119
NR 28
TC 5
Z9 5
U1 0
U2 1
PU MARY ANN LIEBERT, INC
PI NEW ROCHELLE
PA 140 HUGUENOT STREET, 3RD FL, NEW ROCHELLE, NY 10801 USA
SN 0889-2229
EI 1931-8405
J9 AIDS RES HUM RETROV
JI Aids Res. Hum. Retrovir.
PD JAN 1
PY 2016
VL 32
IS 1
BP 85
EP 92
DI 10.1089/aid.2015.0201
PG 8
WC Immunology; Infectious Diseases; Virology
SC Immunology; Infectious Diseases; Virology
GA CZ8FH
UT WOS:000367335100012
PM 26529549
DA 2024-01-16
ER

PT J
AU Lima, K
   Leal, ÉD
   Cavalcanti, AMS
   Salustiano, DM
   de Medeiros, LB
   da Silva, SP
   Lacerda, HR
AF Lima, Kledoaldo
   Leal, Elcio de Souza
   Salustiano Cavalcanti, Ana Maria
   Salustiano, Daniela Medeiros
   de Medeiros, Luzidalva Barbosa
   da Silva, Sirleide Pereira
   Lacerda, Heloisa Ramos
TI Epidemiological, Clinical and Antiretroviral Susceptibility Characterization of Human Immunodeficiency Virus Subtypes B and Non-B in Pernambuco, Northeast Brazil
SO PLOS ONE
LA English
DT Article
ID hiv-1 subtype; resistance mutations; southern brazil; genetic diversity; drug-resistance; naive patients; risk-factors; type-1; prevalence; therapy
AB Background HIV-1 diversity causes important differences in the virus' biological properties and their interactions with hosts, such as cell tropism, responses to antiretroviral therapy, drug-resistance, and disease progression. Objectives We evaluated the interrelationship of phylogenetic inference with epidemiological and laboratory data for HIV-1 isolates circulating in Pernambuco, Northeast Region-Brazil. Study design A total of 168 HIV-1 pol sequences were analysed, 64 were obtained from 2002-2003, and 104, from 2007-2009. Socio-demographic, clinical, and behavioural data were obtained from medical records. Laboratory testing enabled the determination of recent HIV-1 infections and co-infections with HBV, HCV, HTLV, or syphilis. Surveillance drug-resistance mutation analysis and antiretroviral susceptibility profiling were performed using HIV Drug-Resistance Database. Results HIV-1 non-B was associated with female, lower education, lower viral loads, and higher T cell counts mean. Frequencies of co-infection HIV-HBV, HIV-HCV, and HIV-syphilis were 27.8% (95% CI: 19.8-37.7), 1.04% (95% CI: 0.05-5.00) and 14.7% (95% CI: 8.6-23.0), respectively. Drug-resistant mutations rate was 2.98%(95% CI: 1.10-6.47). HIV-HBV subtype B co-infection was associated with men who have sex with men (MSM), higher education, higher viral loads and males. HIV-syphilis subtype non-B co-infection was associated with MSM status, lower T cell counts and males. Conclusions Data showed the importance of molecular characterisations of the HIV-1 epidemic and its relation with epidemiological and clinical characteristics of the population, as well as its association with other infectious diseases, so they can effort to improve preventive measures for health services and more information about the progress and effects of the epidemic in Northeastern-Brazil.
C1 [Lima, Kledoaldo; Lacerda, Heloisa Ramos] Univ Fed Pernambuco, Dept Trop Med, Recife, PE, Brazil.
   [Leal, Elcio de Souza] Fed Univ Para, Inst Biotechnol, BR-66059 Belem, Para, Brazil.
   [Salustiano Cavalcanti, Ana Maria; Salustiano, Daniela Medeiros; da Silva, Sirleide Pereira] Cent Publ Hlth Lab Pernambuco, Sect Virol, Recife, PE, Brazil.
   [de Medeiros, Luzidalva Barbosa] Univ Fed Pernambuco, Dept Clin Med, Recife, PE, Brazil.
C3 Universidade Federal de Pernambuco; Universidade Federal do Para; Universidade Federal de Pernambuco
RP Lima, K (通讯作者)，Univ Fed Pernambuco, Dept Trop Med, Recife, PE, Brazil.
EM kledoaldo@gmail.com
FU Coordenacao de Aperfeicoamento de Pessoal de Nivel Superior - Ministerio da Educacao (CAPES)
CR Almeida SEM, 2012, VIROL J, V9, P0, DOI 10.1186/1743-422X-9-306
   Arruda É, 2011, AIDS RES HUM RETROV, V27, P153, DOI 10.1089/aid.2010.0028
   Bennett DE, 2009, PLOS ONE, V4, P0, DOI 10.1371/journal.pone.0004724
   Brígido LFM, 2011, AIDS RES HUM RETROV, V27, P339, DOI 10.1089/aid.2010.0157
   Chalmet K, 2010, BMC INFECT DIS, V10, P0, DOI 10.1186/1471-2334-10-262
   Clementi M, 2010, CLIN MICROBIOL INFEC, V16, P1532, DOI 10.1111/j.1469-0691.2010.03335.x
   Cooley LA, 2015, SEX TRANSM DIS, V42, P226, DOI 10.1097/OLQ.0000000000000256
   de Brito A, 2006, CLIN INFECT DIS, V43, P1476, DOI 10.1086/508875
   de Medeiros LB, 2006, MEM I OSWALDO CRUZ, V101, P845, DOI 10.1590/S0074-02762006000800004
   de Oliveira SB, 2014, CAD SAUDE PUBLICA, V30, P433, DOI 10.1590/0102-311X00010413
   De Sa DJ, 2005, AIDS RES HUM RETROV, V21, P145, DOI 10.1089/aid.2005.21.145
   Dias CF, 2009, REV INST MED TROP SP, V51, P191, DOI 10.1590/S0036-46652009000400003
   Dras A, 2015, INT J STD, V26, P145
   Easterbrook PJ, 2010, J INT AIDS SOC, V13, P0, DOI 10.1186/1758-2652-13-4
   Ferreira Valeria, 2012, OPEN AIDS J, V6, P289, DOI 10.2174/1874613601206010289
   Freitas SZ, 2014, BRAZ J INFECT DIS, V18, P473, DOI 10.1016/j.bjid.2014.01.005
   Geretti AM, 2009, CLIN INFECT DIS, V48, P1296, DOI 10.1086/598502
   Gifford RJ, 2007, J VIROL, V81, P13050, DOI 10.1128/JVI.00889-07
   Gräf T, 2011, J CLIN VIROL, V51, P186, DOI 10.1016/j.jcv.2011.04.011
   Hall TA, 1999, NUCL ACIDS S SER, V41, P95
   Hawke KG, 2013, AIDS RES HUM RETROV, V29, P311, DOI 10.1089/aid.2012.0082
   Hué S, 2004, AIDS, V18, P719, DOI 10.1097/01.aids.0000111455.61782.c3
   Inocencio LA, 2009, J INT AIDS SOC, V12, P0, DOI 10.1186/1758-2652-12-20
   Leal E, 2008, VIROLOGY, V381, P222, DOI 10.1016/j.virol.2008.08.029
   Leal E, 2010, PLOS ONE, V5, P0, DOI 10.1371/journal.pone.0011833
   Li XS, 2014, PLOS ONE, V9, P0, DOI 10.1371/journal.pone.0089462
   Martins S, 2014, REV SOC BRAS MED TRO, V47, P552, DOI 10.1590/0037-8682-0109-2014
   Moreira M, 2013, BRAZ J INFECT DIS, V17, P661, DOI 10.1016/j.bjid.2013.04.009
   Munerato P, 2010, AIDS RES HUM RETROV, V26, P265, DOI 10.1089/aid.2009.0288
   Pessôa R, 2014, PLOS ONE, V9, P0, DOI 10.1371/journal.pone.0112674
   Pinto Mônica Edelenyi, 2006, CAD. SAÚDE PÚBLICA, V22, P473, DOI 10.1590/S0102-311X2006000300002
   de Carvalho FHP, 2009, REV SAUDE PUBL, V43, P133, DOI 10.1590/S0034-89102009000100017
   Rodrigues R, 2006, VIRUS RES, V116, P201, DOI 10.1016/j.virusres.2005.10.004
   Salustiano Cavalcanti AM, 2007, MEM I OSWALDO CRUZ, V102, P785, DOI 10.1590/S0074-02762007005000109
   Cavalcanti AMS, 2012, MEM I OSWALDO CRUZ, V107, P450, DOI 10.1590/S0074-02762012000400002
   Sampaio AS, 2009, ACTUALIZADIONES SID, V17, P12
   Santos AF, 2006, AIDS, V20, P2011
   Soares EAJM, 2007, PLOS ONE, V2, P0, DOI 10.1371/journal.pone.0000730
   Tanuri A, 1999, ANTIMICROB AGENTS CH, V43, P253, DOI 10.1093/jac/43.2.253
   Taylor BS, 2008, NEW ENGL J MED, V358, P1590, DOI 10.1056/NEJMra0706737
   Thompson JD, 1997, NUCLEIC ACIDS RES, V25, P4876, DOI 10.1093/nar/25.24.4876
   Thomson MM, 2002, J GEN VIROL, V83, P107, DOI 10.1099/0022-1317-83-1-107
   Vallari A, 2011, J VIROL, V85, P1403, DOI 10.1128/JVI.02005-10
   Velasco-de-Castro CA, 2014, PLOS ONE, V9, P0, DOI 10.1371/journal.pone.0087622
NR 44
TC 4
Z9 4
U1 0
U2 5
PU PUBLIC LIBRARY SCIENCE
PI SAN FRANCISCO
PA 1160 BATTERY STREET, STE 100, SAN FRANCISCO, CA 94111 USA
SN 1932-6203
EI 
J9 PLOS ONE
JI PLoS One
PD MAY 24
PY 2016
VL 11
IS 5
BP 
EP 
DI 10.1371/journal.pone.0155854
PG 13
WC Multidisciplinary Sciences
SC Science & Technology - Other Topics
GA DN2FY
UT WOS:000376880700023
PM 27218259
DA 2024-01-16
ER

PT J
AU Scherrer, AU
   von Wyl, V
   Yang, WL
   Kouyos, RD
   Böni, J
   Yerly, S
   Klimkait, T
   Aubert, V
   Cavassini, M
   Battegay, M
   Furrer, H
   Calmy, A
   Vernazza, P
   Bernasconi, E
   Günthard, HF
AF Scherrer, Alexandra U.
   von Wyl, Viktor
   Yang, Wan-Lin
   Kouyos, Roger D.
   Boni, Jurg
   Yerly, Sabine
   Klimkait, Thomas
   Aubert, Vincent
   Cavassini, Matthias
   Battegay, Manuel
   Furrer, Hansjakob
   Calmy, Alexandra
   Vernazza, Pietro
   Bernasconi, Enos
   Gunthard, Huldrych F.
TI Emergence of Acquired HIV-1 Drug Resistance Almost Stopped in Switzerland: A 15-Year Prospective Cohort Analysis
SO CLINICAL INFECTIOUS DISEASES
LA English
DT Article
DE HIV-1 drug resistance; prevalence; emergence; treatment-experienced patients; antiretroviral activity
ID experienced hiv-1-infected patients; immunodeficiency-virus-infection; antiretroviral treatment; double-blind; declining prevalence; naive individuals; tmc125 etravirine; controlled-trial; efficacy; raltegravir
AB Background. Drug resistance is a major barrier to successful antiretroviral treatment (ART). Therefore, it is important to monitor time trends at a population level. Methods. We included 11 084 ART-experienced patients from the Swiss HIV Cohort Study (SHCS) between 1999 and 2013. The SHCS is highly representative and includes 72% of patients receiving ART in Switzerland. Drug resistance was defined as the presence of >= 1 major mutation in a genotypic resistance test. To estimate the prevalence of drug resistance, data for patients with no resistance test was imputed based on the patient's risk of harboring drug-resistant viruses. Results. The emergence of new drug resistance mutations declined dramatically from 401 to 23 patients between 1999 and 2013. The upper estimated prevalence limit of drug resistance among ART-experienced patients decreased from 57.0% in 1999 to 37.1% in 2013. The prevalence of 3-class resistance decreased from 9.0% to 4.4% and was always <0.4% for patients who initiated ART after 2006. Most patients actively participating in the SHCS in 2013 with drug-resistant viruses initiated ART before 1999 (59.8%). Nevertheless, in 2013, 94.5% of patients who initiated ART before 1999 had good remaining treatment options based on Stanford algorithm. Conclusions. Human immunodeficiency virus type 1 drug resistance among ART-experienced patients in Switzerland is a well-controlled relic from the era before combination ART. Emergence of drug resistance can be virtually stopped with new potent therapies and close monitoring.
C1 [Scherrer, Alexandra U.; Yang, Wan-Lin; Kouyos, Roger D.; Gunthard, Huldrych F.] Univ Zurich Hosp, Div Infect Dis & Hosp Epidemiol, Raemistr 100, CH-8091 Zurich, Switzerland.
   [Scherrer, Alexandra U.; Yang, Wan-Lin; Kouyos, Roger D.; Boni, Jurg; Gunthard, Huldrych F.] Univ Zurich, Inst Med Virol, CH-8006 Zurich, Switzerland.
   [von Wyl, Viktor] Univ Zurich, Epidemiol Biostat & Prevent Inst, CH-8006 Zurich, Switzerland.
   [Yerly, Sabine] Univ Hosp Geneva, Div Infect Dis, Lab Virol, Geneva, Switzerland.
   [Calmy, Alexandra] Univ Hosp Geneva, Infect Dis Serv, HIV AIDS Unit, Geneva, Switzerland.
   [Klimkait, Thomas] Univ Basel, Dept Biomed, CH-4003 Basel, Switzerland.
   [Battegay, Manuel] Univ Basel Hosp, Div Infect Dis & Hosp Epidemiol, CH-4031 Basel, Switzerland.
   [Aubert, Vincent] Univ Lausanne Hosp, Div Immunol & Allergy, Lausanne, Switzerland.
   [Cavassini, Matthias] Univ Lausanne Hosp, Div Infect Dis, Lausanne, Switzerland.
   [Furrer, Hansjakob] Univ Hosp Bern, Dept Infect Dis, CH-3010 Bern, Switzerland.
   [Furrer, Hansjakob] Univ Bern, CH-3012 Bern, Switzerland.
   [Vernazza, Pietro] Cantonal Hosp St Gallen, Div Infect Dis, St Gallen, Switzerland.
   [Gunthard, Huldrych F.] Reg Hosp Lugano, Div Infect Dis, Lugano, Switzerland.
C3 University of Zurich; University Zurich Hospital; University of Zurich; University of Zurich; University of Geneva; University of Geneva; University of Basel; University of Basel; University of Lausanne; Centre Hospitalier Universitaire Vaudois (CHUV); University of Lausanne; Centre Hospitalier Universitaire Vaudois (CHUV); University of Bern; University Hospital of Bern; University of Bern; Kantonsspital St. Gallen
RP Scherrer, AU (通讯作者)，Univ Zurich Hosp, Div Infect Dis & Hosp Epidemiol, Raemistr 100, CH-8091 Zurich, Switzerland.
EM alexandra.scherrer@usz.ch
FU Swiss National Science Foundation [33CS30_148522, PZ00P3-142411, 320030_159868]; SHCS [470, 528, 569, 683]; SHCS Research Foundation; Yvonne-Jacob Foundation; Gilead, Switzerland; University of Zurich's Clinical Research Priority Program (Viral Infectious Diseases: Zurich Primary HIV Infection Study); Swiss National Science Foundation (SNF) [33CS30_148522] Funding Source: Swiss National Science Foundation (SNF)
CR Bontell I, 2013, PLOS ONE, V8, P0, DOI 10.1371/journal.pone.0059337
   BUCHACZ K, 2012, AIDS RES TREAT, V2012, P0, DOI 10.1155/2012/230290
   Cahn P, 2013, LANCET, V382, P700, DOI 10.1016/S0140-6736(13)61221-0
   Cameron DW, 1998, LANCET, V351, P543, DOI 10.1016/S0140-6736(97)04161-5
   Cooper DA, 2008, NEW ENGL J MED, V359, P355, DOI 10.1056/NEJMoa0708978
   De Luca A, 2013, J INFECT DIS, V207, P1216, DOI 10.1093/infdis/jit017
   Di Giambenedetto S, 2011, CLIN MICROBIOL INFEC, V17, P1352, DOI 10.1111/j.1469-0691.2011.03563.x
   Di Giambenedetto S, 2007, ANTIVIR THER, V12, P835
   Drescher SM, 2014, CLIN INFECT DIS, V58, P285, DOI 10.1093/cid/cit694
   Dunn D, 2008, ANTIVIR THER, V13, P771
   Edun B, 2015, SOUTH MED J, V108, P670, DOI 10.14423/SMJ.0000000000000368
   Frentz D, 2014, BMC INFECT DIS, V14, P0, DOI 10.1186/1471-2334-14-407
   Günthard HF, 2014, JAMA-J AM MED ASSOC, V312, P410, DOI 10.1001/jama.2014.8722
   Gulick RM, 1997, NEW ENGL J MED, V337, P734, DOI 10.1056/NEJM199709113371102
   Hamers RL, 2011, LANCET INFECT DIS, V11, P750, DOI 10.1016/S1473-3099(11)70149-9
   Hammer SM, 1997, NEW ENGL J MED, V337, P725, DOI 10.1056/NEJM199709113371101
   Hirsch MS, 2008, CLIN INFECT DIS, V47, P266, DOI 10.1086/589297
   Kohler P, 2015, AIDS, V29, P2509, DOI 10.1097/QAD.0000000000000878
   LARDER BA, 1989, SCIENCE, V243, P1731, DOI 10.1126/science.2467383
   Lazzarin A, 2007, LANCET, V370, P39, DOI 10.1016/S0140-6736(07)61048-4
   Madruga JV, 2007, LANCET, V370, P29, DOI 10.1016/S0140-6736(07)61047-2
   Madruga JV, 2007, LANCET, V370, P49, DOI 10.1016/S0140-6736(07)61049-6
   Rhee SY, 2015, PLOS MED, V12, P0, DOI 10.1371/journal.pmed.1001810
   Schoeni-Affolter F, 2010, INT J EPIDEMIOL, V39, P1179, DOI 10.1093/ije/dyp321
   Steigbigel RT, 2008, NEW ENGL J MED, V359, P339, DOI 10.1056/NEJMoa0708975
   Von Wyl V, 2007, ARCH INTERN MED, V167, P1782, DOI 10.1001/archinte.167.16.1782
   Wensing Annemarie M, 2014, TOP ANTIVIR MED, V22, P642
   WHO, 2014, 90 90 90 AMB TREATM, V0, P0
   Wittkop L, 2011, LANCET INFECT DIS, V11, P363, DOI 10.1016/S1473-3099(11)70032-9
   Yang WL, 2015, J INFECT DIS, V212, P28, DOI 10.1093/infdis/jiv012
   Yang WL, 2015, PLOS PATHOG, V11, P0, DOI 10.1371/journal.ppat.1004722
   Young J, 2011, HIV MED, V12, P299, DOI 10.1111/j.1468-1293.2010.00885.x
NR 32
TC 46
Z9 48
U1 0
U2 11
PU OXFORD UNIV PRESS INC
PI CARY
PA JOURNALS DEPT, 2001 EVANS RD, CARY, NC 27513 USA
SN 1058-4838
EI 1537-6591
J9 CLIN INFECT DIS
JI Clin. Infect. Dis.
PD MAY 15
PY 2016
VL 62
IS 10
BP 1310
EP 1317
DI 10.1093/cid/ciw128
PG 8
WC Immunology; Infectious Diseases; Microbiology
SC Immunology; Infectious Diseases; Microbiology
GA DP3YM
UT WOS:000378432100019
PM 26962075
DA 2024-01-16
ER

PT J
AU Pham, HT
   Mesplède, T
   Wainberg, MA
AF Pham, Hanh T.
   Mesplede, Thibault
   Wainberg, Mark A.
TI Effect on HIV-1 viral replication capacity of DTG-resistance mutations in NRTI/NNRTI resistant viruses
SO RETROVIROLOGY
LA English
DT Article
DE HIV-1; Integrase; Viral replication; Integrase inhibitors; R263K; H51Y; Reverse transcriptase inhibitors; K65R; L74V; K103N; E138K and M184V/I
ID strand transfer inhibitors; regimen elvitegravir/cobicistat/emtricitabine/tenofovir df; reverse-transcriptase inhibitors; once-daily dolutegravir; drug-resistance; double-blind; naive adults; infection analysis; initial treatment; enzyme function
AB Background: Recommended regimens for HIV-positive individuals include the co-administration of dolutegravir (DTG) with two reverse transcriptase inhibitors (RTIs). Although rare, emerging resistance against DTG is often associated with the R263K substitution in integrase. In-vitro-selected R263K was associated with impaired viral replication capacity, DNA integration, and integrase strand-transfer activity, especially when accompanied by the secondary mutation H51Y. Given the reduced fitness of RTI-resistant viruses, we investigated potential impacts on viral replication of combining R263K and H51Y/R263K with major RTI-resistance substitutions including K65R, L74V, K103N, E138K, and M184I/V. Results: We combined the R263K or H51Y/R263K with RTI-resistance mutations into the proviral plasmid pNL4.3 and measured the resulting viral infectiousness, replication capacity, and ability to integrate viral DNA into host cells. Infectiousness was determined by luciferase assay in TZM-bl cells. Replicative capacity was monitored over 7 days and viral DNA integration was studied by real-time Alu-qPCR in PM1 cells. We found that viral infectiousness, replication capacities and integration levels were greatly reduced in triple mutants, i.e. H51Y/R263K plus a RT mutation, and moderately reduced in double mutants, i.e. R263K plus a RT mutation, compared to wild-type and single RT-mutant viruses. Conclusions: Our findings help to explain the absence of RTI mutations in individuals who experienced DTG-treatment failure.
C1 [Pham, Hanh T.; Mesplede, Thibault; Wainberg, Mark A.] McGill Univ, AIDS Ctr, Lady Davis Inst Med Res, Jewish Gen Hosp, 3755 Ch Cote Ste Catherine, Montreal, PQ H3T 1E2, Canada.
   [Wainberg, Mark A.] McGill Univ, Fac Med, Div Expt Med, 3755 Ch Cote Ste Catherine, Montreal, PQ H3T 1E2, Canada.
   [Pham, Hanh T.; Wainberg, Mark A.] McGill Univ, Fac Med, Dept Microbiol & Immunol, 3755 Ch Cote Ste Catherine, Montreal, PQ H3T 1E2, Canada.
C3 Lady Davis Institute; McGill University; McGill University; McGill University
RP Wainberg, MA (通讯作者)，McGill Univ, AIDS Ctr, Lady Davis Inst Med Res, Jewish Gen Hosp, 3755 Ch Cote Ste Catherine, Montreal, PQ H3T 1E2, Canada.; Wainberg, MA (通讯作者)，McGill Univ, Fac Med, Div Expt Med, 3755 Ch Cote Ste Catherine, Montreal, PQ H3T 1E2, Canada.; Wainberg, MA (通讯作者)，McGill Univ, Fac Med, Dept Microbiol & Immunol, 3755 Ch Cote Ste Catherine, Montreal, PQ H3T 1E2, Canada.
EM mark.wainberg@mcgill.ca
FU Canadian Institutes of Health Research; Canadian HIV Trials Network Postdoctoral Fellowship
CR Andreatta KN, 2016, ANTIMICROB AGENTS CH, V60, P757, DOI 10.1128/AAC.02096-15
   Andreatta KN, 2015, ANTIMICROB AGENTS CH, V59, P3441, DOI 10.1128/AAC.00040-15
   Anstett K, 2015, J VIROL, V89, P4681, DOI 10.1128/JVI.03485-14
   Cahn P, 2013, LANCET, V382, P700, DOI 10.1016/S0140-6736(13)61221-0
   Clumeck N, 2014, JAIDS-J ACQ IMM DEF, V65, PE121, DOI 10.1097/QAI.0000000000000089
   Delaunay C, 2005, J VIROL, V79, P9572, DOI 10.1128/JVI.79.15.9572-9578.2005
   Diallo K, 2003, J VIROL, V77, P8621, DOI 10.1128/JVI.77.16.8621-8632.2003
   Donahue DA, 2013, J VIROL, V87, P9620, DOI 10.1128/JVI.01165-13
   Grobler JA, 2014, CURR OPIN VIROL, V8, P98, DOI 10.1016/j.coviro.2014.07.006
   Huang W, 2013, ANTIMICROB AGENTS CH, V57, P4105, DOI 10.1128/AAC.00204-13
   Hurt CB, 2014, CLIN INFECT DIS, V58, P423, DOI 10.1093/cid/cit697
   Iyidogan P, 2014, VIRUSES-BASEL, V6, P4095, DOI 10.3390/v6104095
   Kandel CE, 2015, DRUG DES DEV THER, V9, P3547, DOI 10.2147/DDDT.S84850
   Liang JM, 2015, J VIROL, V89, P11269, DOI 10.1128/JVI.01881-15
   Lorenzo-Redondo R, 2016, NATURE, V530, P51, DOI 10.1038/nature16933
   Mesplède T, 2015, VIRUSES-BASEL, V7, P3703, DOI 10.3390/v7072790
   Mesplède T, 2014, J ANTIMICROB CHEMOTH, V69, P2733, DOI 10.1093/jac/dku199
   Mesplède T, 2013, RETROVIROLOGY, V10, P0, DOI 10.1186/1742-4690-10-22
   Molina JM, 2015, LANCET HIV, V2, PE127, DOI 10.1016/S2352-3018(15)00027-2
   Oliveira M, 2014, AIDS, V28, P813, DOI 10.1097/QAD.0000000000000199
   Quashie PK, 2012, J VIROL, V86, P2696, DOI 10.1128/JVI.06591-11
   Raffi F, 2013, LANCET INFECT DIS, V13, P927, DOI 10.1016/S1473-3099(13)70257-3
   Rockstroh JK, 2013, JAIDS-J ACQ IMM DEF, V63, P77, DOI 10.1097/QAI.0b013e31828ace69
   Sharma PL, 1997, J VIROL, V71, P8846, DOI 10.1128/JVI.71.11.8846-8851.1997
   Singhroy DN, 2015, ANTIMICROB AGENTS CH, V59, P2882, DOI 10.1128/AAC.05181-14
   Sluis-Cremer N, 2015, FUTURE MICROBIOL, V10, P1773, DOI 10.2217/fmb.15.106
   Turner D, 2003, CLIN DIAGN LAB IMMUN, V10, P979, DOI 10.1128/CDLI.10.6.979-981.2003
   Walmsley S, 2015, JAIDS-J ACQ IMM DEF, V70, P515, DOI 10.1097/QAI.0000000000000790
   Wang JO, 2010, J VIROL, V84, P9377, DOI 10.1128/JVI.00618-10
   Wares M, 2014, RETROVIROLOGY, V11, P0, DOI 10.1186/1742-4690-11-7
   Wohl DA, 2014, JAIDS-J ACQ IMM DEF, V65, PE118, DOI 10.1097/QAI.0000000000000057
   Xu HT, 2011, J VIROL, V85, P11300, DOI 10.1128/JVI.05584-11
   Xu HT, 2010, J ANTIMICROB CHEMOTH, V65, P2291, DOI 10.1093/jac/dkq338
   Xu HT, 2009, RETROVIROLOGY, V6, P0, DOI 10.1186/1742-4690-6-14
NR 34
TC 11
Z9 12
U1 0
U2 4
PU BIOMED CENTRAL LTD
PI LONDON
PA 236 GRAYS INN RD, FLOOR 6, LONDON WC1X 8HL, ENGLAND
SN 1742-4690
EI 
J9 RETROVIROLOGY
JI Retrovirology
PD APR 30
PY 2016
VL 13
IS 
BP 
EP 
DI 10.1186/s12977-016-0265-x
PG 10
WC Virology
SC Virology
GA DK7KN
UT WOS:000375103700001
PM 27130466
DA 2024-01-16
ER

PT J
AU Bivigou-Mboumba, B
   Francois-Souquière, S
   Deleplancque, L
   Sica, J
   Mouinga-Ondémé, A
   Amougou-Atsama, M
   Chaix, ML
   Njouom, R
   Rouet, F
AF Bivigou-Mboumba, Berthold
   Francois-Souquiere, Sandrine
   Deleplancque, Luc
   Sica, Jeanne
   Mouinga-Ondeme, Augustin
   Amougou-Atsama, Marie
   Chaix, Marie-Laure
   Njouom, Richard
   Rouet, Francois
TI Broad Range of Hepatitis B Virus (HBV) Patterns, Dual Circulation of Quasi-Subgenotype A3 and HBV/E and Heterogeneous HBV Mutations in HIV-Positive Patients in Gabon
SO PLOS ONE
LA English
DT Article
ID antiretroviral therapy; drug-resistance; delta-virus; genotype-a; infection; prevalence; antigen; reactivation; coinfection; diversity
AB Integrated data on hepatitis B virus (HBV) patterns, HBV genotypes and mutations are lacking in human immunodeficiency virus type 1 (HIV-1) co-infected patients from Africa. This survey was conducted in 2010-2013 among 762 HIV-1-positive adults from Gabon who were predominantly treated with 3TC-based antiretroviral treatment. HBV patterns were identified using immunoassays detecting total antibody to hepatitis B core antigen (HBcAb), hepatitis B surface antigen (HBsAg), IgM HBcAb, hepatitis B e antigen (HBeAg), antibody to HBsAg (HBsAb) and an in-house real-time PCR test for HBV DNA quantification. Occult hepatitis B (OBI) was defined by the presence of isolated anti-HBc with detectable serum HBV DNA. HBV genotypes and HBV mutations were analyzed by PCR-direct sequencing method. Seventy-one (9.3%) patients tested positive for HBsAg, including one with acute hepatitis B (0.1%; 95% CI, 0.0%-0.2%), nine with HBeAg-positive chronic hepatitis B (CHB) (1.2%; 95% CI, 0.6%-2.2%), 16 with HBeAg-negative CHB (2.1%; 95% CI, 1.2%-3.3%) and 45 inactive HBV carriers (5.9%; 95% CI, 4.4%-7.8%). Sixty-one (8.0%; 95% CI, 6.2%-10.1%) patients showed OBI. Treated patients showed similar HBV DNA levels to those obtained in untreated patients, regardless of HBV patterns. Around 15.0% of OBI patients showed high (> 1,000 UI/mL) viremia. The mutation M204V/I conferring resistance to 3TC was more common in HBV/A (47.4%) than in HBV/E isolates (0%) (P =.04). Our findings encouraged clinicians to promote HBV vaccination in patients with no exposure to HBV and to switch 3TC to universal TDF in those with CHB.
C1 [Bivigou-Mboumba, Berthold; Deleplancque, Luc; Mouinga-Ondeme, Augustin; Rouet, Francois] CIRMF, Lab Retrovirol, Franceville, Gabon.
   [Bivigou-Mboumba, Berthold; Francois-Souquiere, Sandrine] CIRMF, UMR VIH MIA, Libreville, Gabon.
   [Sica, Jeanne] CTA, Franceville, Gabon.
   [Amougou-Atsama, Marie; Njouom, Richard] Ctr Pasteur Cameroun, Serv Virol, Yaounde, Cameroon.
   [Chaix, Marie-Laure] Univ Paris Diderot, Ctr Natl Reference VIH, Hop St Louis, Lab Virol,AP HP,INSERM,U941,Lab Associe, Paris, France.
C3 Centre Pasteur du Cameroun; Assistance Publique Hopitaux Paris (APHP); Hopital Universitaire Paul-Brousse - APHP; Universite Paris Cite; Hopital Universitaire Hotel-Dieu - APHP; Hopital Universitaire Saint-Louis - APHP; Institut National de la Sante et de la Recherche Medicale (Inserm)
RP Bivigou-Mboumba, B (通讯作者)，CIRMF, Lab Retrovirol, Franceville, Gabon.
EM bivigou.berthold@yahoo.fr
FU Gabonese Government; Total Gabon; French Foreign Ministry
CR Amponsah-Dacosta E, 2015, J CLIN VIROL, V63, P12, DOI 10.1016/j.jcv.2014.11.032
   Aoudjane S, 2014, CLIN INFECT DIS, V59, P1618, DOI 10.1093/cid/ciu630
   Ategbo Simon, 2010, SANTE, V20, P215
   Attia KA, 2012, WORLD J HEPATOL, V4, P218, DOI 10.4254/wjh.v4.i7.218
   Azmi AN, 2014, WORLD J GASTROENTERO, V20, P12045, DOI 10.3748/wjg.v20.i34.12045
   Bagaglio S, 2010, INFECTION, V38, P417, DOI 10.1007/s15010-010-0032-1
   Bell TG, 2012, PLOS ONE, V7, P0, DOI 10.1371/journal.pone.0045750
   Bian T, 2013, J VIROL, V87, P12196, DOI 10.1128/JVI.02127-13
   Chaiklang K, 2013, PLOS ONE, V8, P0, DOI 10.1371/journal.pone.0080409
   Costantini A, 2011, BMC INFECT DIS, V11, P0, DOI 10.1186/1471-2334-11-310
   Forbi JC, 2013, J CLIN VIROL, V58, P59, DOI 10.1016/j.jcv.2013.06.028
   Foupouapouognigni Y, 2011, J CLIN MICROBIOL, V49, P737, DOI 10.1128/JCM.01475-10
   Hamers RL, 2013, JAIDS-J ACQ IMM DEF, V64, P174, DOI 10.1097/QAI.0b013e3182a60f7d
   Hannoun C, 2005, J GEN VIROL, V86, P2163, DOI 10.1099/vir.0.80972-0
   Inuzuka T, 2014, J HEPATOL, V61, P492, DOI 10.1016/j.jhep.2014.04.033
   Khamduang W, 2013, CLIN INFECT DIS, V56, P1704, DOI 10.1093/cid/cit166
   Kim DY, 2013, GUT LIVER, V7, P329, DOI 10.5009/gnl.2013.7.3.329
   Kouanfack C, 2012, ANTIVIR THER, V17, P321, DOI 10.3851/IMP1911
   Kourtis AP, 2012, NEW ENGL J MED, V366, P1749, DOI 10.1056/NEJMp1201796
   Launay O, 2011, J VIRAL HEPATITIS, V18, P721, DOI 10.1111/j.1365-2893.2011.01482.x
   Lazarevic I, 2014, WORLD J GASTROENTERO, V20, P7653, DOI 10.3748/wjg.v20.i24.7653
   Lemoine M, 2015, J HEPATOL, V62, P469, DOI 10.1016/j.jhep.2014.10.008
   Liégeois F, 2012, J INT AIDS SOC, V15, P0, DOI 10.7448/IAS.15.2.17985
   Ma Q, 2012, J MED VIROL, V84, P198, DOI 10.1002/jmv.23183
   Makondo E, 2012, PLOS ONE, V7, P0, DOI 10.1371/journal.pone.0046345
   Makuwa M, 2008, J CLIN MICROBIOL, V46, P754, DOI 10.1128/JCM.02142-07
   Makuwa M, 2009, J CLIN MICROBIOL, V47, P2265, DOI 10.1128/JCM.02012-08
   Menéndez-Arias L, 2014, CURR OPIN VIROL, V8, P1, DOI 10.1016/j.coviro.2014.04.005
   Mirandola S, 2011, J VIRAL HEPATITIS, V18, PE212, DOI 10.1111/j.1365-2893.2011.01435.x
   Ochwoto M, 2013, INFECT GENET EVOL, V20, P103, DOI 10.1016/j.meegid.2013.08.013
   Olinger CM, 2006, J GEN VIROL, V87, P1163, DOI 10.1099/vir.0.81614-0
   Parvez MK, 2015, WORLD J HEPATOL, V7, P121, DOI 10.4254/wjh.v7.i1.121
   Pourkarim MR, 2014, WORLD J GASTROENTERO, V20, P7152, DOI 10.3748/wjg.v20.i23.7152
   Price H, 2013, PLOS ONE, V8, P0, DOI 10.1371/journal.pone.0068152
   Ronquist F, 2003, BIOINFORMATICS, V19, P1572, DOI 10.1093/bioinformatics/btg180
   Ronquist Fredrik, 2006, SCIENCE, V312, P367
   Rouet F, 2008, CLIN INFECT DIS, V46, P361, DOI 10.1086/525531
   Rouet F, 2015, PLOS ONE, V10, P0, DOI 10.1371/journal.pone.0116975
   Servant-Delmas A, 2012, J CLIN VIROL, V53, P338, DOI 10.1016/j.jcv.2012.01.003
   TAKAHASHI K, 1995, J GEN VIROL, V76, P3159, DOI 10.1099/0022-1317-76-12-3159
   Tamura K, 2013, MOL BIOL EVOL, V30, P2725, DOI 10.1093/molbev/mst197
   THOMPSON JD, 1994, NUCLEIC ACIDS RES, V22, P4673, DOI 10.1093/nar/22.22.4673
   Wilkins E, 2013, HIV MED, V14, P1, DOI 10.1111/hiv.12106
NR 44
TC 12
Z9 13
U1 0
U2 5
PU PUBLIC LIBRARY SCIENCE
PI SAN FRANCISCO
PA 1160 BATTERY STREET, STE 100, SAN FRANCISCO, CA 94111 USA
SN 1932-6203
EI 
J9 PLOS ONE
JI PLoS One
PD JAN 14
PY 2016
VL 11
IS 1
BP 
EP 
DI 10.1371/journal.pone.0143869
PG 16
WC Multidisciplinary Sciences
SC Science & Technology - Other Topics
GA DB4CC
UT WOS:000368459300003
PM 26764909
DA 2024-01-16
ER

PT J
AU Neubert, J
   Michalsky, N
   Laws, HJ
   Borkhardt, A
   Jensen, B
   Lübke, N
AF Neubert, Jennifer
   Michalsky, Nadja
   Laws, Hans-Juergen
   Borkhardt, Arndt
   Jensen, Bjoern
   Luebke, Nadine
TI HIV-1 Subtype Diversity and Prevalence of Primary Drug Resistance in a Single-Center Pediatric Cohort in Germany
SO INTERVIROLOGY
LA English
DT Article
DE HIV-1-infected children; Subtype; Drug-resistant; mutations; Mother-to-child transmission
ID hiv-1-infected children; antiretroviral therapy; reverse-transcriptase; infected infants; united-kingdom; mutations; protease; susceptibility; newborns
AB Objectives: Data on drug-resistant mutations (DRMs) in HIV1-infected therapy-naive children are scarce. The aim of this study was to determine the HIV-1 subtype distribution and the prevalence of DRMs in therapy-naive HIV-1-infected children who received routine care at the University Hospital Dusseldorf, Dusseldorf, Germany. Methods: Records of all HIV-1-infected children who received routine care between January 2005 and December 2015 were analyzed retrospectively. The collected data included demographics, clinical characteristics, CD4 cell count, viral load, HIV-1 subtype, and resistance genotype at baseline. Results: 83 HIV-1-infected children received routine care during the observation period. HIV-1 subtypes were available in 61/83 patients (73.5%) and baseline HIV-1 resistance in 24 (29%). The prevalence of major DRMs was 29% (21% nucleoside reverse-transcriptase inhibitors [ NRTIs], 12.5% non-NRTIs, and 4% protease inhibitors). Minor mutations in the protease gene were common (58%). Non-B subtypes were predominant (77%). Conclusions: We report a predominance of non-subtype-B infections and a higher prevalence of DRMs compared to other pediatric cohorts from resource-rich settings. The difference in HIV-1 subtype distribution is due to the fact that a relevant proportion of pediatric patients in Germany are immigrants from high-prevalence settings in sub-Saharan Africa where non-B subtypes predominate. (C) 2017 S. Karger AG, Basel
C1 [Neubert, Jennifer; Michalsky, Nadja; Laws, Hans-Juergen; Borkhardt, Arndt] Heinrich Heine Univ Dusseldorf, Dept Pediat Oncol Hematol & Clin Immunol, Ctr Child & Adolescent Hlth, Fac Med, Moorenstr 5, DE-40225 Dusseldorf, Germany.
   [Luebke, Nadine] Heinrich Heine Univ Dusseldorf, Fac Med, Inst Virol, Dusseldorf, Germany.
   [Jensen, Bjoern] Heinrich Heine Univ Dusseldorf, Dept Gastroenterol Hepatol & Infect Dis, Dusseldorf, Germany.
C3 Heinrich Heine University Dusseldorf; Heinrich Heine University Dusseldorf; Heinrich Heine University Dusseldorf
RP Neubert, J (通讯作者)，Heinrich Heine Univ Dusseldorf, Dept Pediat Oncol Hematol & Clin Immunol, Ctr Child & Adolescent Hlth, Fac Med, Moorenstr 5, DE-40225 Dusseldorf, Germany.
EM Jennifer.neubert@uni-duesseldorf.de
CR Chakraborty R, 2008, PEDIATR INFECT DIS J, V27, P457, DOI 10.1097/INF.0b013e3181646d6f
   Chang MW, 2011, J MOL BIOL, V410, P756, DOI 10.1016/j.jmb.2011.03.038
   de Mulder M, 2014, HIV MED, V15, P135, DOI 10.1111/hiv.12089
   de Mulder M, 2012, PEDIATR INFECT DIS J, V31, PE213, DOI 10.1097/INF.0b013e3182678c7c
   Deforche K, 2006, BIOINFORMATICS, V22, P2975, DOI 10.1093/bioinformatics/btl508
   Hemelaar J, 2011, AIDS, V25, P679, DOI 10.1097/QAD.0b013e328342ff93
   Henderson GJ, 2012, ANTIMICROB AGENTS CH, V56, P623, DOI 10.1128/AAC.05549-11
   Judd A, 2007, CLIN INFECT DIS, V45, P918, DOI 10.1086/521167
   Kanthula R, 2017, AIDS, V31, P1143, DOI 10.1097/QAD.0000000000001446
   Karchava M, 2006, JAIDS-J ACQ IMM DEF, V42, P614, DOI 10.1097/01.qai.0000225871.87456.e7
   Kempf DJ, 2001, J VIROL, V75, P7462, DOI 10.1128/JVI.75.16.7462-7469.2001
   Kuhn L, 2014, AIDS, V28, P1673, DOI 10.1097/QAD.0000000000000261
   Lübke N, 2015, INTERVIROLOGY, V58, P184, DOI 10.1159/000431093
   Mammano F, 2000, J VIROL, V74, P8524, DOI 10.1128/JVI.74.18.8524-8531.2000
   Masquelier B, 2001, J ACQ IMMUN DEF SYND, V27, P99, DOI 10.1097/00126334-200106010-00001
   Megens S, 2013, EXPERT REV ANTI-INFE, V11, P1159, DOI 10.1586/14787210.2013.844649
   Neubert J, 2012, KLIN PADIATR, V224, P98, DOI 10.1055/s-0031-1301309
   Oette M, 2012, INTERVIROLOGY, V55, P154, DOI 10.1159/000332015
   Palumbo P, 2001, J INFECT DIS, V184, P1120, DOI 10.1086/323804
   Persaud D, 2007, J INFECT DIS, V195, P1402, DOI 10.1086/513871
   Resino S, 2004, CLIN INFECT DIS, V38, P1605, DOI 10.1086/420738
   Rhee SY, 2010, ANTIMICROB AGENTS CH, V54, P4253, DOI 10.1128/AAC.00574-10
   Rogo T, 2015, CLIN INFECT DIS, V60, P1426, DOI 10.1093/cid/civ058
   Sánchez PR, 2014, J ANTIMICROB CHEMOTH, V69, P2032, DOI 10.1093/jac/dku104
   Sluis-Cremer N, 2014, ANTIVIR RES, V107, P31, DOI 10.1016/j.antiviral.2014.04.001
   Theys K, 2016, AIDS RES HUM RETROV, V32, P427, DOI 10.1089/AID.2015.0095
   Turner D, 2004, ANTIMICROB AGENTS CH, V48, P2993, DOI 10.1128/AAC.48.8.2993-2998.2004
   Wagner S, 2015, ANTIVIR THER, V20, P661, DOI 10.3851/IMP2947
   Welch S, 2009, HIV MED, V10, P591, DOI 10.1111/j.1468-1293.2009.00759.x
NR 29
TC 6
Z9 6
U1 0
U2 3
PU KARGER
PI BASEL
PA ALLSCHWILERSTRASSE 10, CH-4009 BASEL, SWITZERLAND
SN 0300-5526
EI 1423-0100
J9 INTERVIROLOGY
JI Intervirology
PD JUN 15
PY 2016
VL 59
IS 5-6
BP 301
EP 306
DI 10.1159/000477811
PG 6
WC Virology
SC Virology
GA FB4WU
UT WOS:000406143600010
PM 28675900
DA 2024-01-16
ER

PT J
AU Gededzha, MP
   Muzeze, M
   Burnett, RJ
   Amponsah-Dacosta, E
   Mphahlele, MJ
   Selabe, SG
AF Gededzha, Maemu P.
   Muzeze, Muxe
   Burnett, Rosemary J.
   Amponsah-Dacosta, Edina
   Mphahlele, M. Jeffrey
   Selabe, Selokela G.
TI Complete Genome Analysis of Hepatitis B Virus in Human Immunodeficiency Virus Infected and Uninfected South Africans
SO JOURNAL OF MEDICAL VIROLOGY
LA English
DT Article
DE HBV complete genome; HBV subgenotype A; HIV positive; mutations
ID core promoter mutations; surface-antigen variants; hepatocellular-carcinoma; functional-analysis; subgenotype a1; genotypes; region; coinfection; carriers; precore
AB Hepatitis B virus (HBV) and human immunodeficiency virus (HIV) infections are highly endemic in South Africa. Data on the complete genome sequences of HBV in HIV-positive patients in South Africa are scanty. This study characterized the complete HBV genome isolated from both HIV-positive and negative patients at the Dr George Mukhari Academic Hospital (DGMAH), Pretoria. Serum samples from nine (five HIV-positive and four HIV-negative) patients attending the DGMAH from 2007 to 2011 were serologically tested, amplified, and sequenced for complete genome. Phylogenetic tree was constructed using MEGA6.0. Mutations were analyzed by comparing the sequences with genotype-matched GenBank references. Eight patients were HBsAg positive, with only one from the HIV positive group being negative. Phylogenetic analysis of the complete genome sequences classified them into five genotypes; A1 (n = 4), A2 (n = 1), C1 (n = 2), D1 (n = 1), and D3 (n = 1). Deletions up to 35 nucleotides in length were identified in this study. No drug resistance mutations were identified in the P ORF, while the L217R mutation was identified in one subgenotype A2 sequence. The double (A1762T/G1764A) and triple (T1753C/A1762T/G1764A) mutations in the Basal core promoter were identified in four and two sequences, respectively. In the core region, mutation G1888A was identified in four of the subgenotype A1 sequences. In conclusion, this study has added to the limited South African data on HBV genotypes and mutations in HBV/HIV co-infected and HBV mono-infected patients, based on complete HBV genome analysis. Subgenotype A1 was predominant, and no drug-resistant mutants were detected in the study. (C) 2016 Wiley Periodicals, Inc.
C1 [Gededzha, Maemu P.; Muzeze, Muxe; Burnett, Rosemary J.; Amponsah-Dacosta, Edina; Selabe, Selokela G.] Sefako Makgatho Hlth Sci Univ, HIV & Hepatitis Res Unit, Dept Virol, POB 173, ZA-0204 Pretoria, South Africa.
   [Gededzha, Maemu P.; Muzeze, Muxe; Burnett, Rosemary J.; Amponsah-Dacosta, Edina; Selabe, Selokela G.] Natl Hlth Lab Serv, Pretoria, South Africa.
   [Mphahlele, M. Jeffrey] South African Med Res Council, Pretoria, Gauteng, South Africa.
C3 Sefako Makgatho Health Sciences University; South African Medical Research Council
RP Gededzha, MP (通讯作者)，Sefako Makgatho Hlth Sci Univ, HIV & Hepatitis Res Unit, Dept Virol, POB 173, ZA-0204 Pretoria, South Africa.
EM maemup@yahoo.com
FU National Research Foundation, South Africa; Poliomyelitis Research Foundation, South Africa
CR Alfaresi M, 2010, VIROL J, V7, P0, DOI 10.1186/1743-422X-7-160
   Burnett RJ, 2005, LIVER INT, V25, P201, DOI 10.1111/j.1478-3231.2005.01054.x
   Chong-Jin O, 1999, J INFECT DIS, V179, P259, DOI 10.1086/314553
   Chu CM, 2002, J CLIN MICROBIOL, V40, P16, DOI 10.1128/JCM.40.1.16-21.2002
   DELIUS H, 1983, J VIROL, V47, P337, DOI 10.1128/JVI.47.2.337-343.1983
   Enomoto M, 2007, J MED VIROL, V79, P1664, DOI 10.1002/jmv.20984
   Firnhaber C, 2012, INT J INFECT DIS, V16, PE268, DOI 10.1016/j.ijid.2011.12.007
   Firnhaber C, 2008, SAMJ S AFR MED J, V98, P541
   Garmiri P, 2009, J GEN VIROL, V90, P2442, DOI 10.1099/vir.0.012013-0
   Gous N, 2010, ANTIVIR THER, V15, P61, DOI 10.3851/IMP1487
   Günther S, 2006, J CLIN VIROL, V36, PS3, DOI 10.1016/S1386-6532(06)80002-8
   GUNTHER S, 1995, J VIROL, V69, P5437
   Hall TA, 1999, NUCLEIC ACIDS SYMP. SER, V0, P95
   Kao JH, 2003, GASTROENTEROLOGY, V124, P327, DOI 10.1053/gast.2003.50053
   Kew MC, 2012, HEPAT MON, V12, P0, DOI 10.5812/hepatmon.7876
   Kimbi GC, 2004, J GEN VIROL, V85, P1211, DOI 10.1099/vir.0.19749-0
   Kimbi GC, 2012, VIRUS RES, V163, P334, DOI 10.1016/j.virusres.2011.10.024
   Kramvis A, 2005, VACCINE, V23, P2409, DOI 10.1016/j.vaccine.2004.10.045
   Kramvis A, 1997, HEPATOLOGY, V25, P235, DOI 10.1002/hep.510250143
   Kramvis A, 2007, HEPATOL RES, V37, PS9, DOI 10.1111/j.1872-034X.2007.00098.x
   Kramvis A, 2014, INTERVIROLOGY, V57, P141, DOI 10.1159/000360947
   Lole KS, 1999, J VIROL, V73, P152, DOI 10.1128/JVI.73.1.152-160.1999
   Lukhwareni A, 2009, J MED VIROL, V81, P406, DOI 10.1002/jmv.21418
   Makondo E, 2012, PLOS ONE, V7, P0, DOI 10.1371/journal.pone.0046345
   Malmassari SL, 2007, HEPATOLOGY, V45, P1199, DOI 10.1002/hep.21594
   Martin CM, 2012, J VIRAL HEPATITIS, V19, P716, DOI 10.1111/j.1365-2893.2012.01595.x
   Mayaphi SH, 2013, J MED VIROL, V85, P1883, DOI 10.1002/jmv.23695
   Neuveut C, 2010, J HEPATOL, V52, P594, DOI 10.1016/j.jhep.2009.10.033
   Ni YH, 2003, GUT, V52, P122, DOI 10.1136/gut.52.1.122
   Norouzi M, 2010, IRAN J BASIC MED SCI, V13, P213
   Okwiredu WKBA, 2001, J MED VIROL, V65, P485, DOI 10.1002/jmv.2062
   Ott JJ, 2012, VACCINE, V30, P2212, DOI 10.1016/j.vaccine.2011.12.116
   Parekh S, 2003, J VIROL, V77, P6601, DOI 10.1128/JVI.77.12.6601-6612.2003
   Pollicino T, 2007, HEPATOLOGY, V45, P277, DOI 10.1002/hep.21529
   Posada D, 2008, MOL BIOL EVOL, V25, P1253, DOI 10.1093/molbev/msn083
   Powell EA, 2015, J MED VIROL, V87, P388, DOI 10.1002/jmv.24057
   Preikschat P, 2002, HEPATOLOGY, V35, P466, DOI 10.1053/jhep.2002.30698
   Raimondi S, 2010, J HEPATOL, V52, P441, DOI 10.1016/j.jhep.2009.12.014
   Seeger C, 2000, MICROBIOL MOL BIOL R, V64, P51, DOI 10.1128/MMBR.64.1.51-68.2000
   Selabe SG, 2009, J MED VIROL, V81, P996, DOI 10.1002/jmv.21479
   Shi YH, 2012, JPN J INFECT DIS, V65, P476, DOI 10.7883/yoken.65.476
   Soussan P, 2001, J GEN VIROL, V82, P367, DOI 10.1099/0022-1317-82-2-367
   Tamura K, 2013, MOL BIOL EVOL, V30, P2725, DOI 10.1093/molbev/mst197
   Tatsukawa M, 2011, BMC CANCER, V11, P0, DOI 10.1186/1471-2407-11-458
   Wiegand J, 2008, ANTIVIR THER, V13, P211
   Yu MW, 2005, JNCI-J NATL CANCER I, V97, P265, DOI 10.1093/jnci/dji043
   Zhang DK, 2012, BMC MICROBIOL, V12, P0, DOI 10.1186/1471-2180-12-307
   Zhang DK, 2010, BMC INFECT DIS, V10, P0, DOI 10.1186/1471-2334-10-271
   Zhang YH, 2013, VIRUS RES, V171, P65, DOI 10.1016/j.virusres.2012.10.027
NR 49
TC 5
Z9 5
U1 0
U2 1
PU WILEY
PI HOBOKEN
PA 111 RIVER ST, HOBOKEN 07030-5774, NJ USA
SN 0146-6615
EI 1096-9071
J9 J MED VIROL
JI J. Med. Virol.
PD SEP 15
PY 2016
VL 88
IS 9
BP 1560
EP 1566
DI 10.1002/jmv.24502
PG 7
WC Virology
SC Virology
GA DZ3BN
UT WOS:000385718800012
PM 26890489
DA 2024-01-16
ER

PT J
AU Feng, WL
   Yang, J
   Wang, YR
   Chen, JY
   Xi, ZQ
   Qiao, ZS
AF Feng, Wenli
   Yang, Jing
   Wang, Yiru
   Chen, Jinyu
   Xi, Zhiqin
   Qiao, Zusha
TI <i>ERG11</i> mutations and upregulation in clinical itraconazole-resistant isolates of <i>Candida krusei</i>
SO CANADIAN JOURNAL OF MICROBIOLOGY
LA English
DT Article
DE Candida krusei; drug resistance; ERG11; mutation
ID human-immunodeficiency-virus; fluconazole resistance; antifungal susceptibility; azole resistance; in-vitro; gene; infections; fungemia; program
AB To better understand the association between the ERG11 gene and drug resistance in Candida krusei, C. krusei strains were isolated from patients from January 2010 to May 2013. Susceptibility to 5-fluorocytosine (5-FC), amphotericin B (AMB), voriconazole (VRC), fluconazole (FLC), and itraconazole (ITR) were tested by broth microdilution method. Mutations were detected using PCR amplification and gene sequencing. Expression levels of ERG11 were measured by real-time PCR and compared by a 2-tailed Student's t test between ITR-susceptible strains and ITR-resistant strains. In total, 15 C. krusei strains were obtained, of which 20.00%, 53.33%, and 40.00% were resistant to 5-FC, FLC, and ITR, respectively, whereas all isolates were susceptible to AMB and VRC. Three synonymous codon substitutions were found in ERG11, including T939C, T642C, and A756T. However, T939C was found in both resistant and susceptible C. krusei strains. The expression level of ERG11 was significantly higher in resistant C. krusei strains (1.34 +/- 0.08) than in susceptible C. krusei strains (0.94 +/- 0.14) (t = 3.74, p < 0.05). Our study demonstrates that point mutations (T642C and A756T) accompanied with the overexpression of ERG11 might be involved in the molecular mechanisms of drug resistance in C. krusei.
C1 [Feng, Wenli; Yang, Jing; Wang, Yiru; Chen, Jinyu; Xi, Zhiqin; Qiao, Zusha] ShanXi Med Univ, Hosp 2, Dept Dermatovenereol, 382 WuYi Rd, Taiyuan 030001, Shanxi Province, Peoples R China.
C3 Shanxi Medical University
RP Feng, WL (通讯作者)，ShanXi Med Univ, Hosp 2, Dept Dermatovenereol, 382 WuYi Rd, Taiyuan 030001, Shanxi Province, Peoples R China.
EM 1776831361@qq.com
FU Health and Family Planning Commission of Shanxi Province, China [2014044, 201301009]; Basic Research Project - Shanxi province, China [2012011045-3]; Natural Science Foundation for Young Scientists of Shanxi Province, China [2012021035-3]; Science & Technology Innovation Foundation of Shanxi Medical University [201201013]; Science & Technology key projects of Education Department of Shanxi Province, China [20141106]; Research and Development Key Projects of Shanxi Province [201603D321063]
CR Abbas J, 2000, ARCH INTERN MED, V160, P2659, DOI 10.1001/archinte.160.17.2659
   Ceita GD, 2014, GENET MOL BIOL, V37, P683, DOI 10.1590/S1415-47572014005000017
   Chan S, 2015, J PAEDIATR CHILD H, V51, P857, DOI 10.1111/jpc.12905
   Franz R, 1998, ANTIMICROB AGENTS CH, V42, P3065, DOI 10.1128/AAC.42.12.3065
   Gill K, 2015, INDIAN J MED MICROBI, V33, P110, DOI 10.4103/0255-0857.148404
   Goymer P, 2007, NAT REV GENET, V8, P92, DOI 10.1038/nrg2056
   Guzel Ahmet Baris, 2013, INFECT DIS OBSTET GYNECOL, V2013, P698736, DOI 10.1155/2013/698736
   Henry KW, 2000, ANTIMICROB AGENTS CH, V44, P2693, DOI 10.1128/AAC.44.10.2693-2700.2000
   Kontoyiannis DP, 1999, ANTIMICROB AGENTS CH, V43, P2798, DOI 10.1128/AAC.43.11.2798
   Koressaar T, 2007, BIOINFORMATICS, V23, P1289, DOI 10.1093/bioinformatics/btm091
   Lamping E, 2009, ANTIMICROB AGENTS CH, V53, P354, DOI 10.1128/AAC.01095-08
   Lee W, 1999, J KOREAN MED SCI, V14, P21, DOI 10.3346/jkms.1999.14.1.21
   Lopez-Ribot JL, 1998, ANTIMICROB AGENTS CH, V42, P2932, DOI 10.1128/AAC.42.11.2932
   Muñoz P, 2005, J ANTIMICROB CHEMOTH, V55, P188, DOI 10.1093/jac/dkh532
   Nucci M, 2005, CLIN INFECT DIS, V41, P521, DOI 10.1086/432060
   Orozco AS, 1998, ANTIMICROB AGENTS CH, V42, P2645, DOI 10.1128/AAC.42.10.2645
   Pfaller MA, 2008, J CLIN MICROBIOL, V46, P515, DOI 10.1128/JCM.01915-07
   Ribeiro MA, 2007, DIAGN MICR INFEC DIS, V57, P71, DOI 10.1016/j.diagmicrobio.2006.04.019
   Ricardo E, 2014, ANTIMICROB AGENTS CH, V58, P4604, DOI 10.1128/AAC.02603-14
   Sionov E, 2012, ANTIMICROB AGENTS CH, V56, P1162, DOI 10.1128/AAC.05502-11
   Spanakis EK, 2006, CLIN INFECT DIS, V43, P1060, DOI 10.1086/507891
   Tavakoli M, 2010, DARU, V18, P276
   Wayne, 2002, M27A2 CLSI, V0, P0
   White TC, 1997, ANTIMICROB AGENTS CH, V41, P1482, DOI 10.1128/AAC.41.7.1482
   Yadav JSS, 2012, CAN J MICROBIOL, V58, P937, DOI 10.1139/w2012-077
NR 25
TC 12
Z9 13
U1 1
U2 7
PU CANADIAN SCIENCE PUBLISHING, NRC RESEARCH PRESS
PI OTTAWA
PA 65 AURIGA DR, SUITE 203, OTTAWA, ON K2E 7W6, CANADA
SN 0008-4166
EI 1480-3275
J9 CAN J MICROBIOL
JI Can. J. Microbiol.
PD NOV 15
PY 2016
VL 62
IS 11
BP 938
EP 943
DI 10.1139/cjm-2016-0055
PG 6
WC Biochemistry & Molecular Biology; Biotechnology & Applied Microbiology; Immunology; Microbiology
SC Biochemistry & Molecular Biology; Biotechnology & Applied Microbiology; Immunology; Microbiology
GA DZ9QI
UT WOS:000386213000005
PM 27622981
DA 2024-01-16
ER

PT J
AU Saladini, F
   Vicenti, I
AF Saladini, Francesco
   Vicenti, Ilaria
TI Role of phenotypic investigation in the era of routine genotypic HIV-1 drug resistance testing
SO FUTURE VIROLOGY
LA English
DT Review
DE drug resistance; HIV/AIDS; phenotypic investigation
ID immunodeficiency-virus type-1; choosing antiretroviral therapy; strand transfer inhibitors; reverse-transcriptase; cross-resistance; virological failure; full-length; clinical-significance; disease progression; protease inhibitors
AB The emergence of drug resistance can seriously compromise HIV type-1 therapy and decrease therapeutic options. Resistance testing is highly recommended to guide treatment decisions and drug activity can be accurately predicted in the clinical setting through genotypic assays. While phenotypic systems are not suitable for monitoring drug resistance in routine laboratory practice, genotyping can misclassify unusual or complex mutational patterns, particularly with recently approved antivirals. In addition, phenotypic assays remain fundamental for characterizing candidate antiretroviral compounds. This review aims to discuss how phenotypic assays contributed to and still play a role in understanding the mechanisms of resistance of both licensed and investigational HIV type-1 inhibitors.
C1 [Saladini, Francesco; Vicenti, Ilaria] Univ Siena Italy, Dept Med Biotechnol, Policlin Le Scotte, Viale Bracci 16, I-53100 Siena, Italy.
C3 University of Siena
RP Saladini, F (通讯作者)，Univ Siena Italy, Dept Med Biotechnol, Policlin Le Scotte, Viale Bracci 16, I-53100 Siena, Italy.
EM saladini6@unisi.it
FU European Project THINPAD 'Targeting the HIV-1 Nucleocapsid Protein to fight Antiretroviral Drug Resistance' [601969]
CR [Anonymous], 2016, GUID US ANT AG HIV 1, V0, P0
   [Anonymous], 2015, EUROPEAN AIDS CLIN S, V0, P0
   Archer J, 2010, PLOS COMPUT BIOL, V6, P0, DOI 10.1371/journal.pcbi.1001022
   Archer J, 2009, AIDS, V23, P1209, DOI 10.1097/QAD.0b013e32832b4399
   Arribas JR, 2016, HIV MED, V17, P358, DOI 10.1111/hiv.12348
   Asin-Milan O, 2014, J VIROL METHODS, V204, P53, DOI 10.1016/j.jviromet.2014.04.004
   Baril JG, 2016, PLOS ONE, V11, P0, DOI 10.1371/journal.pone.0148231
   Basson AE, 2015, ANTIMICROB AGENTS CH, V59, P960, DOI 10.1128/AAC.04215-14
   Berger EA, 1998, NATURE, V391, P240, DOI 10.1038/34571
   Bhargava M, 2014, J INT AIDS SOC, V17, P0, DOI 10.7448/IAS.17.1.18944
   Boulle A, 2014, PLOS MED, V11, P0, DOI 10.1371/journal.pmed.1001718
   Brenner BG, 2016, J ANTIMICROB CHEMOTH, V71, P1948, DOI 10.1093/jac/dkw071
   Canducci F, 2011, J INFECT DIS, V204, P1811, DOI 10.1093/infdis/jir636
   Chalmet K, 2012, J INFECT DIS, V205, P174, DOI 10.1093/infdis/jir714
   Chong HH, 2016, AIDS, V30, P1187, DOI 10.1097/QAD.0000000000001073
   Cooper DA, 2010, J INFECT DIS, V201, P803, DOI 10.1086/650697
   Covens K, 2009, J CLIN MICROBIOL, V47, P2232, DOI 10.1128/JCM.01739-08
   Cozzi-Lepri A, 2015, J ANTIMICROB CHEMOTH, V70, P930, DOI 10.1093/jac/dku426
   Das K, 2013, CURR OPIN VIROL, V3, P111, DOI 10.1016/j.coviro.2013.03.012
   Derache A, 2016, J INFECT DIS, V213, P250, DOI 10.1093/infdis/jiv383
   Dow DE, 2014, INFECT DIS THER, V3, P83, DOI 10.1007/s40121-014-0029-7
   Doyle T, 2015, J ANTIMICROB CHEMOTH, V70, P3080, DOI 10.1093/jac/dkv243
   Dunn D T, 2005, J ACQUIR IMMUNE DEFIC SYNDR, V38, P553
   Edwards S, 2015, J CLIN MICROBIOL, V53, P597, DOI 10.1128/JCM.02762-14
   Emmelkamp JM, 2007, EUR J MED RES, V12, P409
   Fätkenheuer G, 2008, NEW ENGL J MED, V359, P1442, DOI 10.1056/NEJMoa0803154
   Feng MZ, 2016, ANTIMICROB AGENTS CH, V60, P2241, DOI 10.1128/AAC.02650-15
   Fenyö EM, 2011, J INTERN MED, V270, P520, DOI 10.1111/j.1365-2796.2011.02455.x
   Fun A, 2012, RETROVIROLOGY, V9, P0, DOI 10.1186/1742-4690-9-63
   Garrido C, 2012, AIDS RES HUM RETROV, V28, P156, DOI 10.1089/aid.2010.0370
   Geretti AM, 2009, CLIN INFECT DIS, V48, P1296, DOI 10.1086/598502
   Giandhari J, 2016, ANTIMICROB AGENTS CH, V60, P2248, DOI 10.1128/AAC.02682-15
   Gibson RM, 2014, ANTIMICROB AGENTS CH, V58, P2167, DOI 10.1128/AAC.02710-13
   González N, 2010, J ANTIMICROB CHEMOTH, V65, P2493, DOI 10.1093/jac/dkq379
   Gupta RK, 2010, AIDS, V24, P1651, DOI 10.1097/QAD.0b013e3283398216
   Gupta S, 2010, ANTIMICROB AGENTS CH, V54, P1973, DOI 10.1128/AAC.00870-09
   Guttman M, 2012, J VIROL, V86, P8750, DOI 10.1128/JVI.07224-11
   Hachiya A, 2015, ANTIVIR RES, V119, P84, DOI 10.1016/j.antiviral.2015.04.014
   Hardy N, 2004, PHARMACOTHERAPY, V24, P198, DOI 10.1592/phco.24.2.198.33141
   Hertogs K, 1998, ANTIMICROB AGENTS CH, V42, P269, DOI 10.1093/jac/42.2.269
   Ibe S, 2011, FUTURE MICROBIOL, V6, P295, DOI 10.2217/fmb.11.7
   Jiang XW, 2015, J VIROL, V89, P11457, DOI 10.1128/JVI.01384-15
   Kagan RM, 2012, PLOS ONE, V7, P0, DOI 10.1371/journal.pone.0046334
   Labrosse B, 2003, J VIROL, V77, P1610, DOI 10.1128/JVI.77.2.1610-1613.2003
   Lalezari JP, 2015, LANCET HIV, V2, PE427, DOI 10.1016/S2352-3018(15)00177-0
   Lengruber RB, 2011, J ANTIMICROB CHEMOTH, V66, P702, DOI 10.1093/jac/dkr005
   Li GD, 2014, RETROVIROLOGY, V11, P0, DOI 10.1186/s12977-014-0079-7
   Li ZF, 2013, ANTIMICROB AGENTS CH, V57, P5500, DOI 10.1128/AAC.01195-13
   Lin NH, 2010, J VIROL METHODS, V169, P39, DOI 10.1016/j.jviromet.2010.06.012
   Llibre JM, 2015, AIDS REV, V17, P56
   Malet I, 2014, J ANTIMICROB CHEMOTH, V69, P2118, DOI 10.1093/jac/dku095
   Martins AN, 2016, J VIROL, V90, P768, DOI 10.1128/JVI.01640-15
   Martins AN, 2011, AIDS RES HUM RETROV, V27, P687, DOI 10.1089/AID.2010.0282
   Mazzotta F, 2003, JAIDS-J ACQ IMM DEF, V32, P268, DOI 10.1097/00126334-200303010-00005
   Mesplède T, 2015, VIRUSES-BASEL, V7, P3703, DOI 10.3390/v7072790
   Meynard JL, 2002, AIDS, V16, P727, DOI 10.1097/00002030-200203290-00008
   Mulinge M, 2013, PLOS ONE, V8, P0, DOI 10.1371/journal.pone.0060566
   Muniz CP, 2014, J ANTIMICROB CHEMOTH, V69, P2741, DOI 10.1093/jac/dku214
   Nelson M, 2005, JAIDS-J ACQ IMM DEF, V40, P404, DOI 10.1097/01.qai.0000185314.56556.c3
   Nicot F, 2015, J CLIN VIROL, V62, P20, DOI 10.1016/j.jcv.2014.10.020
   Obermeier M, 2012, CURR OPIN HIV AIDS, V7, P470, DOI 10.1097/COH.0b013e328356eaa7
   Pai NP, 2012, JAIDS-J ACQ IMM DEF, V59, P382, DOI 10.1097/QAI.0b013e31824a0628
   Perez-Elias MJ, 2003, ANTIVIR THER, V8, P577
   Pérez-Olmeda M, 2013, EXPERT REV ANTI-INFE, V11, P1291, DOI 10.1586/14787210.2013.852469
   Petropoulos CJ, 2000, ANTIMICROB AGENTS CH, V44, P920, DOI 10.1128/AAC.44.4.920-928.2000
   Pham QD, 2014, AIDS, V28, P2751, DOI 10.1097/QAD.0000000000000494
   Pillay SK, 2014, J INT AIDS SOC, V17, P178, DOI 10.7448/IAS.17.4.19784
   Potempa M, 2015, CURR TOP MICROBIOL, V389, P203, DOI 10.1007/82_2015_438
   Poveda E, 2012, AIDS REV, V14, P208
   Prosperi MCF, 2012, AIDS REV, V14, P145
   Prosperi MCF, 2010, PLOS ONE, V5, P0, DOI 10.1371/journal.pone.0013753
   Rabi SA, 2013, J CLIN INVEST, V123, P3848, DOI 10.1172/JCI67399
   Rajotte D, 2013, ANTIMICROB AGENTS CH, V57, P2712, DOI 10.1128/AAC.00113-13
   Santos JR, 2015, J ANTIMICROB CHEMOTH, V70, P3087, DOI 10.1093/jac/dkv205
   Raymond S, 2012, CURR OPIN HIV AIDS, V7, P463, DOI 10.1097/COH.0b013e328356f6d7
   Raymond S, 2011, RETROVIROLOGY, V8, P0, DOI 10.1186/1742-4690-8-56
   Raymond S, 2010, J CLIN VIROL, V47, P126, DOI 10.1016/j.jcv.2009.11.018
   Revell AD, 2014, J ANTIMICROB CHEMOTH, V69, P1104, DOI 10.1093/jac/dkt447
   Riemenschneider M, 2016, SCI REP-UK, V6, P0, DOI 10.1038/srep24883
   Rose JD, 2009, CURR OPIN HIV AIDS, V4, P136, DOI 10.1097/COH.0b013e328322f973
   Rusconi S, 2013, CLIN MICROBIOL INFEC, V19, P936, DOI 10.1111/1469-0691.12100
   Samji H, 2013, PLOS ONE, V8, P0, DOI 10.1371/journal.pone.0081355
   Schuitemaker H, 2011, J TRANSL MED, V9, P0, DOI 10.1186/1479-5876-9-S1-S5
   Sista PR, 2004, AIDS, V18, P1787, DOI 10.1097/00002030-200409030-00007
   Sluis-Cremer N, 2000, CELL MOL LIFE SCI, V57, P1408, DOI 10.1007/PL00000626
   Sluis-Cremer N, 2014, VIRUSES-BASEL, V6, P2960, DOI 10.3390/v6082960
   Smith SJ, 2016, RETROVIROLOGY, V13, P0, DOI 10.1186/s12977-016-0244-2
   St John EP, 2016, PLOS ONE, V11, P0, DOI 10.1371/journal.pone.0146687
   Su ZH, 2009, J INFECT DIS, V200, P1724, DOI 10.1086/648090
   Sutherland KA, 2015, J ANTIMICROB CHEMOTH, V70, P243, DOI 10.1093/jac/dku365
   Sutherland KA, 2015, PLOS ONE, V10, P0, DOI 10.1371/journal.pone.0137834
   Sutherland KA, 2014, J ANTIMICROB CHEMOTH, V69, P3340, DOI 10.1093/jac/dku296
   Sutherland KA, 2014, J GEN VIROL, V95, P190, DOI 10.1099/vir.0.055624-0
   Swenson LC, 2013, ANTIMICROB AGENTS CH, V57, P6122, DOI 10.1128/AAC.01534-13
   Swenson LC, 2013, CLIN INFECT DIS, V56, P1659, DOI 10.1093/cid/cit105
   Swenson LC, 2012, CURR OPIN HIV AIDS, V7, P478, DOI 10.1097/COH.0b013e328356e9da
   Swenson LC, 2011, J INFECT DIS, V203, P237, DOI 10.1093/infdis/jiq030
   Theys K, 2015, J CLIN VIROL, V70, P120, DOI 10.1016/j.jcv.2015.07.311
   Tsibris AMN, 2009, PLOS ONE, V4, P0, DOI 10.1371/journal.pone.0005683
   Van Baelen K, 2009, J VIROL METHODS, V161, P231, DOI 10.1016/j.jviromet.2009.06.015
   Vandekerckhove LPR, 2011, LANCET INFECT DIS, V11, P394, DOI 10.1016/S1473-3099(10)70319-4
   Weber J, 2013, J CLIN MICROBIOL, V51, P1517, DOI 10.1128/JCM.00092-13
   Weber J, 2011, ANTIMICROB AGENTS CH, V55, P3729, DOI 10.1128/AAC.00396-11
   Wensing Annemarie M, 2015, TOP ANTIVIR MED, V23, P132
   Whitcomb JM, 2007, ANTIMICROB AGENTS CH, V51, P566, DOI 10.1128/AAC.00853-06
   Wilkin TJ, 2011, CLIN INFECT DIS, V52, P925, DOI 10.1093/cid/cir072
   Wright DW, 2013, PLOS ONE, V8, P0, DOI 10.1371/journal.pone.0074078
   Xu HT, 2014, J VIROL, V88, P1536, DOI 10.1128/JVI.02904-13
   Zhang HW, 2016, AIDS RES THER, V13, P0, DOI 10.1186/s12981-016-0091-1
NR 110
TC 0
Z9 0
U1 0
U2 10
PU FUTURE MEDICINE LTD
PI LONDON
PA UNITEC HOUSE, 3RD FLOOR, 2 ALBERT PLACE, FINCHLEY CENTRAL, LONDON, N3 1QB, ENGLAND
SN 1746-0794
EI 1746-0808
J9 FUTURE VIROL
JI Future Virol.
PD NOV 15
PY 2016
VL 11
IS 11
BP 731
EP 744
DI 10.2217/fvl-2016-0080
PG 14
WC Virology
SC Virology
GA EC5WD
UT WOS:000388207100005
DA 2024-01-16
ER

PT J
AU Martín, V
   Perales, C
   Fernández-Algar, M
   Dos Santos, HG
   Garrido, P
   Pernas, M
   Parro, V
   Moreno, M
   García-Pérez, J
   Alcamí, J
   Torán, JL
   Abia, D
   Domingo, E
   Briones, C
AF Martin, Veronica
   Perales, Celia
   Fernandez-Algar, Maria
   Dos Santos, Helena G.
   Garrido, Patricia
   Pernas, Maria
   Parro, Victor
   Moreno, Miguel
   Garcia-perez, Javier
   Alcami, Jose
   Luis Toran, Jose
   Abia, David
   Domingo, Esteban
   Briones, Carlos
TI An Efficient Microarray-Based Genotyping Platform for the Identification of Drug-Resistance Mutations in Majority and Minority Subpopulations of HIV-1 Quasispecies
SO PLOS ONE
LA English
DT Article
ID human-immunodeficiency-virus; generation sequencing data; reverse-transcriptase; virological failure; clinical-implications; dipeptide insertion; treatment-naive; memory genm; rna virus; variants
AB The response of human immunodeficiency virus type 1 (HIV-1) quasispecies to antiretroviral therapy is influenced by the ensemble of mutants that composes the evolving population. Low-abundance subpopulations within HIV-1 quasispecies may determine the viral response to the administered drug combinations. However, routine sequencing assays available to clinical laboratories do not recognize HIV-1 minority variants representing less than 25% of the population. Although several alternative and more sensitive genotyping techniques have been developed, including next-generation sequencing (NGS) methods, they are usually very time consuming, expensive and require highly trained personnel, thus becoming unrealistic approaches in daily clinical practice. Here we describe the development and testing of a HIV-1 genotyping DNA microarray that detects and quantifies, in majority and minority viral subpopulations, relevant mutations and amino acid insertions in 42 codons of the pol gene associated with drug-and multidrug-resistance to protease (PR) and reverse transcriptase (RT) inhibitors. A customized bioinformatics protocol has been implemented to analyze the microarray hybridization data by including a new normalization procedure and a stepwise filtering algorithm, which resulted in the highly accurate (96.33%) detection of positive/negative signals. This microarray has been tested with 57 subtype B HIV-1 clinical samples extracted from multi-treated patients, showing an overall identification of 95.53% and 89.24% of the queried PR and RT codons, respectively, and enough sensitivity to detect minority subpopulations representing as low as 5-10% of the total quasispecies. The developed genotyping platform represents an efficient diagnostic and prognostic tool useful to personalize antiviral treatments in clinical practice.
C1 [Martin, Veronica; Perales, Celia; Dos Santos, Helena G.; Abia, David; Domingo, Esteban] CSIC UAM, CBMSO, Campus Cantoblanco, Madrid, Spain.
   [Perales, Celia; Domingo, Esteban; Briones, Carlos] Ctr Invest Biomed Red Enfermedades Hepat & Digest, Madrid, Spain.
   [Perales, Celia] Univ Autonoma Barcelona, VHIR HUVH, Liver Unit, Internal Med,Lab Malalties Hepat, Barcelona, Spain.
   [Fernandez-Algar, Maria; Parro, Victor; Moreno, Miguel; Briones, Carlos] CSIC INTA, CAB, Dept Mol Evolut, Madrid, Spain.
   [Garrido, Patricia; Pernas, Maria; Luis Toran, Jose] SLU, Biotherapix, Parque Tecnol Madrid, Madrid, Spain.
   [Garcia-perez, Javier; Alcami, Jose] Inst Salud Carlos III, AIDS Immunopathogenesis Unit, Madrid, Spain.
   [Martin, Veronica] Inst Nacl Invest Tecnol Agr & Alimentaria, Ctr Invest Sanidad Anim CISA INIA, Madrid, Spain.
   [Dos Santos, Helena G.] Florida Int Univ, Dept Biol Sci, Miami, FL 33199 USA.
   [Garrido, Patricia] Sygnis Biotech, Parque Cient Madrid,Campus Cantoblanco, Madrid, Spain.
   [Pernas, Maria] Inst Salud Carlos III, Madrid, Spain.
   [Luis Toran, Jose] CSIC, Spanish Natl Ctr Biotechnol CNB, Campus Cantoblanco, Madrid, Spain.
C3 Consejo Superior de Investigaciones Cientificas (CSIC); CSIC - Centro de Biologia Molecular Severo Ochoa (CBM); CIBER - Centro de Investigacion Biomedica en Red; CIBEREHD; Autonomous University of Barcelona; Consejo Superior de Investigaciones Cientificas (CSIC); CSIC - Centro de Astrobiologia (INTA); Instituto de Salud Carlos III; Instituto Nacional Investigacion Tecnologia Agraria Alimentaria (INIA); State University System of Florida; Florida International University; Instituto de Salud Carlos III; Consejo Superior de Investigaciones Cientificas (CSIC); CSIC - Centro Nacional de Biotecnologia (CNB)
RP Briones, C (通讯作者)，Ctr Invest Biomed Red Enfermedades Hepat & Digest, Madrid, Spain.; Briones, C (通讯作者)，CSIC INTA, CAB, Dept Mol Evolut, Madrid, Spain.
EM cbriones@cab.inta-csic.es
FU Spanish Ministerio de Ciencia e Innovacion (MICINN) [BIO2010-20696]; Ministerio de Economia y Competitividad (MINECO) [BIO2013-47228-R, SAF2014-52400-R]; Comunidad Autanoma de Madrid (PLATESA) [52013/ABI-2906]; Biotherapix, S.L.U.; FEDER funds from the European Union; Institute de Salud Carlos III (ISCIII); MICINN [RyC2010-06516, AGL2015-64290-R]; Miguel Servet program of the ISCIII [CP14/00121]; European Regional Development Fund (ERDF); Spanish National Research Council (CSIC)
CR [Anonymous], 1993, DETECT HANDLE OUTLIE, V0, P0
   [Anonymous], 2003, INFORMATION THEORY, V0, P0, DOI 10.2277/0521642981
   Baldwin C, 2007, RETROVIROLOGY, V4, P0, DOI 10.1186/1742-4690-4-78
   Barnett V, 1994, OUTLIERS IN STATISTICAL DATA, V3rd, P0
   Beerenwinkel N, 2012, FRONT MICROBIOL, V3, P0, DOI 10.3389/fmicb.2012.00329
   Bolsewicz K, 2015, AIDS CARE, V27, P1429, DOI 10.1080/09540121.2015.1114992
   Bolstad BM, 2003, BIOINFORMATICS, V19, P185, DOI 10.1093/bioinformatics/19.2.185
   Briones C, 2000, VIRUS RES, V66, P13, DOI 10.1016/S0168-1702(99)00120-3
   Briones C, 2003, J MOL BIOL, V331, P213, DOI 10.1016/S0022-2836(03)00661-2
   Briones C, 2008, AIDS REV, V10, P93
   Briones C, 2006, GENE, V384, P129, DOI 10.1016/j.gene.2006.07.037
   Capobianchi MR, 2013, CLIN MICROBIOL INFEC, V19, P15, DOI 10.1111/1469-0691.12056
   Casadellà M, 2015, J ANTIMICROB CHEMOTH, V70, P2885, DOI 10.1093/jac/dkv202
   Cases-González CE, 2007, J MOL BIOL, V365, P298, DOI 10.1016/j.jmb.2006.09.073
   Chaix ML, 2009, AIDS, V23, P717, DOI 10.1097/QAD.0b013e328326ca77
   Combe M, 2014, FUTURE VIROL, V9, P605, DOI 10.2217/FVL.14.41
   Domingo E, 2012, MICROBIOL MOL BIOL R, V76, P159, DOI 10.1128/MMBR.05023-11
   Drake JW, 1999, P NATL ACAD SCI USA, V96, P13910, DOI 10.1073/pnas.96.24.13910
   Eigen M, 1996, TRENDS MICROBIOL, V4, P216, DOI 10.1016/0966-842X(96)20011-3
   Eshleman SH, 2005, J CLIN MICROBIOL, V43, P813, DOI 10.1128/JCM.43.2.813-817.2005
   Fernández N, 2011, NUCLEIC ACIDS RES, V39, P8572, DOI 10.1093/nar/gkr560
   Fernández N, 2011, VIROLOGY, V409, P251, DOI 10.1016/j.virol.2010.10.013
   FORGY EW, 1965, BIOMETRICS, V21, P768
   Frentz D, 2014, BMC INFECT DIS, V14, P0, DOI 10.1186/1471-2334-14-407
   Gega A, 2011, FUTURE VIROL, V6, P17, DOI 10.2217/FVL.10.77
   Gibson RM, 2014, CURR INFECT DIS REP, V16, P0, DOI 10.1007/s11908-014-0401-5
   Goodman DD, 2011, AIDS, V25, P325, DOI 10.1097/QAD.0b013e3283427dcb
   Grant RM, 2003, J CLIN MICROBIOL, V41, P1586, DOI 10.1128/JCM.41.4.1586-1593.2003
   GRUBBS FE, 1950, ANN MATH STAT, V21, P27, DOI 10.1214/aoms/1177729885
   Gupta S, 2014, VIRUSES-BASEL, V6, P3428, DOI 10.3390/v6093428
   Halvas EK, 2010, J INFECT DIS, V201, P672, DOI 10.1086/650542
   Hofstra LM, 2016, CLIN INFECT DIS, V62, P655, DOI 10.1093/cid/civ963
   Johnson JA, 2008, PLOS MED, V5, P1112, DOI 10.1371/journal.pmed.0050158
   Kanungo T, 2002, IEEE T PATTERN ANAL, V24, P881, DOI 10.1109/TPAMI.2002.1017616
   Kozal MJ, 1996, NAT MED, V2, P753, DOI 10.1038/nm0796-753
   Lauring AS, 2010, PLOS PATHOG, V6, P0, DOI 10.1371/journal.ppat.1001005
   Le T, 2009, PLOS ONE, V4, P0, DOI 10.1371/journal.pone.0006079
   Li JZ, 2013, CLIN INFECT DIS, V56, P1667, DOI 10.1093/cid/cit125
   Li JZ, 2013, J INFECT DIS, V207, P893, DOI 10.1093/infdis/jis925
   Li JZ, 2011, JAMA-J AM MED ASSOC, V305, P1327, DOI 10.1001/jama.2011.375
   Martell M, 2004, NUCLEIC ACIDS RES, V32, P0, DOI 10.1093/nar/gnh088
   Martín V, 2006, BMC GENOMICS, V7, P0, DOI 10.1186/1471-2164-7-117
   Mas A, 2000, EMBO J, V19, P5752, DOI 10.1093/emboj/19.21.5752
   Masimba P, 2014, TROP MED INT HEALTH, V19, P664, DOI 10.1111/tmi.12289
   Matamoros T, 2008, J MOL BIOL, V375, P1234, DOI 10.1016/j.jmb.2007.11.021
   Mayers D, 1998, J INFECT DIS, V177, P1730, DOI 10.1086/517433
   Metzner KJ, 2013, J INFECT DIS, V208, P1102, DOI 10.1093/infdis/jit310
   Metzner KJ, 2011, J CLIN VIROL, V50, P156, DOI 10.1016/j.jcv.2010.10.001
   Metzner KJ, 2009, CLIN INFECT DIS, V48, P239, DOI 10.1086/595703
   Mohamed S, 2014, AIDS, V28, P1315, DOI 10.1097/QAD.0000000000000267
   Monge S, 2014, PLOS ONE, V9, P0, DOI 10.1371/journal.pone.0090710
   Nishizawa M, 2015, PLOS ONE, V10, P0, DOI 10.1371/journal.pone.0135941
   Ojosnegros S, 2011, VIRUS RES, V162, P203, DOI 10.1016/j.virusres.2011.09.018
   Paredes R, 2010, J INFECT DIS, V201, P662, DOI 10.1086/650543
   Perales C, 2012, TRENDS MICROBIOL, V20, P595, DOI 10.1016/j.tim.2012.08.010
   Peuchant O, 2008, AIDS, V22, P1417, DOI 10.1097/QAD.0b013e3283034953
   Quan Y, 2009, J INFECT DIS, V200, P1479, DOI 10.1086/606117
   Rhee SY, 2015, PLOS MED, V12, P0, DOI 10.1371/journal.pmed.1001810
   Romero-López C, 2014, NUCLEIC ACIDS RES, V42, P567, DOI 10.1093/nar/gkt841
   Romero-López C, 2012, NUCLEIC ACIDS RES, V40, P11697, DOI 10.1093/nar/gks927
   Ruíz-Jarabo CM, 2002, J MOL BIOL, V315, P285, DOI 10.1006/jmbi.2001.5232
   Ruiz-Jarabo CM, 2000, J VIROL, V74, P3543, DOI 10.1128/JVI.74.8.3543-3547.2000
   Samuel R, 2014, AIDS REV, V16, P187
   Schanné M, 2008, ANAL BIOANAL CHEM, V391, P1661, DOI 10.1007/s00216-007-1775-0
   Shao W, 2013, RETROVIROLOGY, V10, P0, DOI 10.1186/1742-4690-10-18
   Simen BB, 2009, J INFECT DIS, V199, P693, DOI 10.1086/596736
   Tang MW, 2012, DRUGS, V72, PE1, DOI 10.2165/11633630-000000000-00000
   Vahey M, 1999, J CLIN MICROBIOL, V37, P2533, DOI 10.1128/JCM.37.8.2533-2537.1999
   Vandamme AM, 2011, AIDS REV, V13, P77
   Vandenhende MA, 2014, PLOS ONE, V9, P0, DOI 10.1371/journal.pone.0086771
   Vercauteren J, 2009, J INFECT DIS, V200, P1503, DOI 10.1086/644505
   Wensing Annemarie M, 2015, TOP ANTIVIR MED, V23, P132
   Wilson JW, 2000, J CLIN MICROBIOL, V38, P3022, DOI 10.1128/JCM.38.8.3022-3028.2000
   Zagordi O, 2010, NUCLEIC ACIDS RES, V38, P7400, DOI 10.1093/nar/gkq655
   Zhang GQ, 2013, J CLIN MICROBIOL, V51, P3666, DOI 10.1128/JCM.01669-13
   Zoufaly A, 2015, J ANTIMICROB CHEMOTH, V70, P922, DOI 10.1093/jac/dku470
NR 76
TC 5
Z9 5
U1 1
U2 14
PU PUBLIC LIBRARY SCIENCE
PI SAN FRANCISCO
PA 1160 BATTERY STREET, STE 100, SAN FRANCISCO, CA 94111 USA
SN 1932-6203
EI 
J9 PLOS ONE
JI PLoS One
PD DEC 13
PY 2016
VL 11
IS 12
BP 
EP 
DI 10.1371/journal.pone.0166902
PG 24
WC Multidisciplinary Sciences
SC Science & Technology - Other Topics
GA EI8JY
UT WOS:000392753900005
PM 27959928
DA 2024-01-16
ER

PT J
AU Gupta, A
   Adami, C
AF Gupta, Aditi
   Adami, Christoph
TI Strong Selection Significantly Increases Epistatic Interactions in the Long-Term Evolution of a Protein
SO PLOS GENETICS
LA English
DT Article
ID immunodeficiency-virus type-1; drug-resistance mutations; amino-acid covariation; hiv-1 protease; reverse-transcriptase; antiretroviral therapy; adaptive trajectory; beneficial mutations; diminishing returns; fitness landscapes
AB Epistatic interactions between residues determine a protein's adaptability and shape its evolutionary trajectory. When a protein experiences a changed environment, it is under strong selection to find a peak in the new fitness landscape. It has been shown that strong selection increases epistatic interactions as well as the ruggedness of the fitness landscape, but little is known about how the epistatic interactions change under selection in the long-term evolution of a protein. Here we analyze the evolution of epistasis in the protease of the human immunodeficiency virus type 1 (HIV-1) using protease sequences collected for almost a decade from both treated and untreated patients, to understand how epistasis changes and how those changes impact the long-term evolvability of a protein. We use an information-theoretic proxy for epistasis that quantifies the co-variation between sites, and show that positive information is a necessary (but not sufficient) condition that detects epistasis in most cases. We analyze the "fossils" of the evolutionary trajectories of the protein contained in the sequence data, and show that epistasis continues to enrich under strong selection, but not for proteins whose environment is unchanged. The increase in epistasis compensates for the information loss due to sequence variability brought about by treatment, and facilitates adaptation in the increasingly rugged fitness landscape of treatment. While epistasis is thought to enhance evolvability via valley-crossing early-on in adaptation, it can hinder adaptation later when the landscape has turned rugged. However, we find no evidence that the HIV-1 protease has reached its potential for evolution after 9 years of adapting to a drug environment that itself is constantly changing. We suggest that the mechanism of encoding new information into pairwise interactions is central to protein evolution not just in HIV-1 protease, but for any protein adapting to a changing environment.
C1 [Gupta, Aditi; Adami, Christoph] Michigan State Univ, Dept Microbiol & Mol Genet, E Lansing, MI 48824 USA.
   [Gupta, Aditi; Adami, Christoph] Michigan State Univ, BEACON Ctr Study Evolut Act, E Lansing, MI 48824 USA.
   [Adami, Christoph] Michigan State Univ, Dept Phys & Astron, E Lansing, MI 48824 USA.
   [Gupta, Aditi] Rutgers State Univ, New Jersey Med Sch, Ctr Emerging Pathogens, Newark, NJ 07102 USA.
C3 Michigan State University; Michigan State University; Michigan State University; Rutgers System; Rutgers Newark; Rutgers New Brunswick; Rutgers Biomedical & Health Sciences
RP Adami, C (通讯作者)，Michigan State Univ, Dept Microbiol & Mol Genet, E Lansing, MI 48824 USA.; Adami, C (通讯作者)，Michigan State Univ, BEACON Ctr Study Evolut Act, E Lansing, MI 48824 USA.; Adami, C (通讯作者)，Michigan State Univ, Dept Phys & Astron, E Lansing, MI 48824 USA.
EM adami@msu.edu
FU National Science Foundation [DBI-0939454]
CR Adami C, 2000, PHYSICA D, V137, P62, DOI 10.1016/S0167-2789(99)00179-7
   Adami C, 2004, PHYS LIFE REV, V1, P3, DOI 10.1016/j.plrev.2004.01.002
   Adami C, 2012, ANN NY ACAD SCI, V1256, P49, DOI 10.1111/j.1749-6632.2011.06422.x
   Agniswamy J, 2012, BIOCHEMISTRY-US, V51, P2819, DOI 10.1021/bi2018317
   Anastassiou D, 2007, MOL SYST BIOL, V3, P0, DOI 10.1038/msb4100124
   [Anonymous], 2013, R A LANGUAGE AND ENV, V0, P0
   Araya CL, 2012, P NATL ACAD SCI USA, V109, P16858, DOI 10.1073/pnas.1209751109
   Arts EJ, 2012, BMC MED, V10, P0, DOI 10.1186/1741-7015-10-114
   Bank C, 2015, MOL BIOL EVOL, V32, P229, DOI 10.1093/molbev/msu301
   Barrick JE, 2009, NATURE, V461, P1243, DOI 10.1038/nature08480
   Basharin GP, 1959, THEORY OF PROBABILITY AND ITS APPLICATIONS, V4, P333, DOI 10.1137/1104033
   Baxter JD, 2006, J VIROL, V80, P10794, DOI 10.1128/JVI.00712-06
   Bershtein S, 2006, NATURE, V444, P929, DOI 10.1038/nature05385
   Bloom JD, 2005, P NATL ACAD SCI USA, V102, P606, DOI 10.1073/pnas.0406744102
   Bloom JD, 2009, P NATL ACAD SCI USA, V106, P9995, DOI 10.1073/pnas.0901522106
   Bonhoeffer S, 2004, SCIENCE, V306, P1547, DOI 10.1126/science.1101786
   Borrell Sonia, 2013, EVOLUTION MEDICINE AND PUBLIC HEALTH, V0, PP65, DOI 10.1093/emph/eot003
   Brik A, 2003, ORG BIOMOL CHEM, V1, P5, DOI 10.1039/b208248a
   Brown AJL, 1999, AIDS RES HUM RETROV, V15, P247, DOI 10.1089/088922299311420
   Burch CL, 1999, GENETICS, V151, P921
   Carothers JM, 2004, J AM CHEM SOC, V126, P5130, DOI 10.1021/ja031504a
   Carter AJR, 2005, THEOR POPUL BIOL, V68, P179, DOI 10.1016/j.tpb.2005.05.002
   Chang MW, 2011, J MOL BIOL, V410, P756, DOI 10.1016/j.jmb.2011.03.038
   Chiotti KE, 2014, GENOMICS, V104, P431, DOI 10.1016/j.ygeno.2014.10.011
   Chou HH, 2011, SCIENCE, V332, P1190, DOI 10.1126/science.1203799
   COFFIN JM, 1995, SCIENCE, V267, P483, DOI 10.1126/science.7824947
   da Silva J, 2009, GENETICS, V182, P265, DOI 10.1534/genetics.108.099853
   de Visser JAGM, 2011, P ROY SOC B-BIOL SCI, V278, P3617, DOI 10.1098/rspb.2011.1537
   Draghi JA, 2013, EVOLUTION, V67, P3120, DOI 10.1111/evo.12192
   Elena SF, 2003, NAT REV GENET, V4, P457, DOI 10.1038/nrg1088
   Fano RM, 1961, TRANSMISSION OF INFO, V0, P0
   Flynn KM, 2013, PLOS GENET, V9, P0, DOI 10.1371/journal.pgen.1003426
   Franke J, 2011, PLOS COMPUT BIOL, V7, P0, DOI 10.1371/journal.pcbi.1002134
   Gong LI, 2014, PLOS GENET, V10, P0, DOI 10.1371/journal.pgen.1004328
   Haq O, 2009, BMC BIOINFORMATICS, V10, P0, DOI 10.1186/1471-2105-10-S8-S10
   Harms MJ, 2014, NATURE, V512, P203, DOI 10.1038/nature13410
   Hayden EJ, 2012, P ROY SOC B-BIOL SCI, V279, P3418, DOI 10.1098/rspb.2012.0956
   Hinkley T, 2011, NAT GENET, V43, P487, DOI 10.1038/ng.795
   Hoffman NG, 2003, VIROLOGY, V314, P536, DOI 10.1016/S0042-6822(03)00484-7
   Jakobsen MR, 2010, CLIN INFECT DIS, V50, P566, DOI 10.1086/650001
   Karasov T, 2010, PLOS GENET, V6, P0, DOI 10.1371/journal.pgen.1000924
   KAUFFMAN SA, 1989, J THEOR BIOL, V141, P211, DOI 10.1016/S0022-5193(89)80019-0
   Khan AI, 2011, SCIENCE, V332, P1193, DOI 10.1126/science.1203801
   Kouyos RD, 2007, TRENDS ECOL EVOL, V22, P308, DOI 10.1016/j.tree.2007.02.014
   Kouyos RD, 2012, PLOS GENET, V8, P0, DOI 10.1371/journal.pgen.1002551
   Kryazhimskiy S, 2014, SCIENCE, V344, P1519, DOI 10.1126/science.1250939
   Kvitek DJ, 2011, PLOS GENET, V7, P0, DOI 10.1371/journal.pgen.1002056
   Lagator M, 2014, P ROY SOC B-BIOL SCI, V281, P0, DOI 10.1098/rspb.2014.1679
   LOEB DD, 1989, NATURE, V340, P397, DOI 10.1038/340397a0
   Louis JM, 2013, BIOCHEMISTRY-US, V52, P7678, DOI 10.1021/bi400962r
   Lozovsky ER, 2009, P NATL ACAD SCI USA, V106, P12025, DOI 10.1073/pnas.0905922106
   Lunzer M, 2010, PLOS GENET, V6, P0, DOI 10.1371/journal.pgen.1001162
   Maisnier-Patin S, 2004, RES MICROBIOL, V155, P360, DOI 10.1016/j.resmic.2004.01.019
   Mammano F, 2000, J VIROL, V74, P8524, DOI 10.1128/JVI.74.18.8524-8531.2000
   Mammano F, 1998, J VIROL, V72, P7632, DOI 10.1128/JVI.72.9.7632-7637.1998
   MANSKY LM, 1995, J VIROL, V69, P5087, DOI 10.1128/JVI.69.8.5087-5094.1995
   Martinez-Picado J, 1999, J VIROL, V73, P3744, DOI 10.1128/JVI.73.5.3744-3752.1999
   Martinez-Picado J, 2008, VIRUS RES, V134, P104, DOI 10.1016/j.virusres.2007.12.021
   Morand-Joubert L, 2006, ANTIVIR THER, V11, P143
   Muzammil S, 2003, BIOCHEMISTRY-US, V42, P631, DOI 10.1021/bi027019u
   Nahum JR, 2015, P NATL ACAD SCI USA, V112, P7530, DOI 10.1073/pnas.1410631112
   Nemenman I, 2002, ADV NEUR IN, V14, P471
   Ortlund EA, 2007, SCIENCE, V317, P1544, DOI 10.1126/science.1142819
   Ostman B, 2012, P ROY SOC B-BIOL SCI, V279, P247, DOI 10.1098/rspb.2011.0870
   Pennings PS, 2014, PLOS GENET, V10, P0, DOI 10.1371/journal.pgen.1004000
   Pennings PS, 2012, PLOS COMPUT BIOL, V8, P0, DOI 10.1371/journal.pcbi.1002527
   Pettersen EF, 2004, J COMPUT CHEM, V25, P1605, DOI 10.1002/jcc.20084
   Phillips PC, 2008, NAT REV GENET, V9, P855, DOI 10.1038/nrg2452
   Poelwijk FJ, 2007, NATURE, V445, P383, DOI 10.1038/nature05451
   Quandt EM, 2014, P NATL ACAD SCI USA, V111, P2217, DOI 10.1073/pnas.1314561111
   Rivoire O, 2011, J STAT PHYS, V142, P1124, DOI 10.1007/s10955-011-0166-2
   Ross L, 2007, HIV CLIN TRIALS, V8, P1, DOI 10.1310/hct0801-1
   Shafer RW, 2008, AIDS REV, V10, P67
   Shafer RW, 2007, AIDS, V21, P215, DOI 10.1097/QAD.0b013e328011e691
   Socolich M, 2005, NATURE, V437, P512, DOI 10.1038/nature03991
   Sokalingam S, 2012, PLOS ONE, V7, P0, DOI 10.1371/journal.pone.0040410
   Soskine M, 2010, NAT REV GENET, V11, P572, DOI 10.1038/nrg2808
   Strelioff CC, 2010, J THEOR BIOL, V266, P584, DOI 10.1016/j.jtbi.2010.07.025
   Szamecz B, 2014, PLOS BIOL, V12, P0, DOI 10.1371/journal.pbio.1001935
   Taverna DM, 2002, PROTEINS, V46, P105, DOI 10.1002/prot.10016
   Theys K, 2012, RETROVIROLOGY, V9, P0, DOI 10.1186/1742-4690-9-81
   Tokuriki N, 2008, PLOS COMPUT BIOL, V4, P0, DOI 10.1371/journal.pcbi.1000002
   Tokuriki N, 2012, NAT COMMUN, V3, P0, DOI 10.1038/ncomms2246
   Trindade S, 2009, PLOS GENET, V5, P0, DOI 10.1371/journal.pgen.1000578
   Velazquez-Campoy Adrian, 2003, CURRENT DRUG TARGETS - INFECTIOUS DISORDERS, V3, P311, DOI 10.2174/1568005033481051
   Wang DN, 2011, J VIROL, V85, P6403, DOI 10.1128/JVI.02389-10
   Wang Q, 2007, PLOS ONE, V2, P0, DOI 10.1371/journal.pone.0000814
   Weinreich DM, 2013, CURR OPIN GENET DEV, V23, P700, DOI 10.1016/j.gde.2013.10.007
   Wellner A, 2013, PLOS GENET, V9, P0, DOI 10.1371/journal.pgen.1003665
   Wilke CO, 2003, BMC EVOL BIOL, V3, P0, DOI 10.1186/1471-2148-3-3
   Yerly S, 1999, LANCET, V354, P729, DOI 10.1016/S0140-6736(98)12262-6
NR 91
TC 21
Z9 26
U1 0
U2 13
PU PUBLIC LIBRARY SCIENCE
PI SAN FRANCISCO
PA 1160 BATTERY STREET, STE 100, SAN FRANCISCO, CA 94111 USA
SN 1553-7404
EI 
J9 PLOS GENET
JI PLoS Genet.
PD MAR 15
PY 2016
VL 12
IS 3
BP 
EP 
DI 10.1371/journal.pgen.1005960
PG 23
WC Genetics & Heredity
SC Genetics & Heredity
GA DI1PV
UT WOS:000373268900057
PM 27028897
DA 2024-01-16
ER

PT J
AU Graham, SM
   Chohan, V
   Ronen, K
   Deya, RW
   Masese, LN
   Mandaliya, KN
   Peshu, NM
   Lehman, DA
   McClelland, RS
   Overbaugh, J
AF Graham, Susan M.
   Chohan, Vrasha
   Ronen, Keshet
   Deya, Ruth W.
   Masese, Linnet N.
   Mandaliya, Kishor N.
   Peshu, Norbert M.
   Lehman, Dara A.
   McClelland, R. Scott
   Overbaugh, Julie
TI Genital Shedding of Resistant Human Immunodeficiency Virus-1 Among Women Diagnosed With Treatment Failure by Clinical and Immunologic Monitoring
SO OPEN FORUM INFECTIOUS DISEASES
LA English
DT Article
DE antiretroviral therapy; female; HIV; viral drug resistance; virus shedding
ID hiv-1 drug-resistance; 1st-line antiretroviral therapy; sub-saharan africa; mutations; transmission; tract; performance; persistence; prevalence
AB Background. The accumulation of human immunodeficiency virus (HIV) resistance mutations can compromise treatment outcomes and promote transmission of drug-resistant virus. We conducted a study to determine the duration and evolution of genotypic drug resistance in the female genital tract among HIV-1-infected women failing first-line therapy. Methods. Treatment failure was diagnosed based on World Health Organization (WHO) clinical or immunologic criteria, and second-line therapy was initiated. Stored plasma and genital samples were tested to determine the presence and timing of virologic failure and emergence of drug resistance. The median duration of genital shedding of genotypically resistant virus prior to regimen switch was estimated. Results. Nineteen of 184 women were diagnosed with treatment failure, of whom 12 (63.2%) had confirmed virologic failure at the switch date. All 12 women with virologic failure (viral load, 5855-1 086 500 copies/mL) had dual-class resistance in plasma. Seven of the 12 (58.3%) had genital HIV-1 RNA levels high enough to amplify (673-116 494 copies/swab), all with dual-class resistance. The median time from detection of resistance in stored samples to regimen switch was 895 days (95% confidence interval [CI], 130-1414 days) for plasma and 629 days (95% CI, 341-984 days) for genital tract secretions. Conclusions. Among women diagnosed with treatment failure using WHO clinical or immunologic criteria, over half had virologic failure confirmed in stored samples. Resistant HIV-1 RNA was shed in the genital tract at detectable levels for approximate to 1.7 years before failure diagnosis, with steady accumulation of mutations. These findings add urgency to the ongoing scale-up of viral load testing in resource-limited settings.
C1 [Graham, Susan M.; Chohan, Vrasha; Deya, Ruth W.; Masese, Linnet N.; McClelland, R. Scott] Univ Washington, Dept Med, Seattle, WA 98104 USA.
   [Graham, Susan M.; McClelland, R. Scott] Univ Washington, Dept Epidemiol, Seattle, WA 98104 USA.
   [Graham, Susan M.; Ronen, Keshet; Mandaliya, Kishor N.; Lehman, Dara A.; McClelland, R. Scott] Univ Washington, Dept Global Hlth, Seattle, WA 98104 USA.
   [Graham, Susan M.; Peshu, Norbert M.] Kenya Govt Med Res Ctr, Ctr Geog Med & Res Coast, Kilifi, Kenya.
   [Graham, Susan M.; McClelland, R. Scott] Univ Nairobi, Inst Trop & Infect Dis, Nairobi, Kenya.
   [Chohan, Vrasha; Ronen, Keshet; Lehman, Dara A.; Overbaugh, Julie] Fred Hutchinson Canc Res Ctr, Human Biol Div, 1124 Columbia St, Seattle, WA 98104 USA.
C3 University of Washington; University of Washington Seattle; University of Washington; University of Washington Seattle; University of Washington; University of Washington Seattle; Kenya Medical Research Institute; University of Nairobi; Fred Hutchinson Cancer Center
RP Graham, SM (通讯作者)，Univ Washington, Box 359909,325 Ninth Ave, Seattle, WA 98104 USA.
EM grahamsm@u.washington.edu
FU NIAID NIH HHS [R01 AI058698, K23 AI069990, P30 AI027757, R56 AI058698] Funding Source: Medline
CR Aghokeng AF, 2011, AIDS, V25, P2183, DOI 10.1097/QAD.0b013e32834bbbe9
   [Anonymous], 2015, GUID START ANT THER, V0, P0
   [Anonymous], 2017, POLICY BRIEF: CONSOLIDATED GUIDELINES ON HIV PREVENTION, V0, P0
   Baeten JM, 2011, SCI TRANSL MED, V3, P0, DOI 10.1126/scitranslmed.3001888
   Chamberland A, 2012, SEX TRANSM INFECT, V88, P179, DOI 10.1136/sextrans-2011-050209
   Gianella S, 2013, AIDS, V27, P39, DOI 10.1097/QAD.0b013e3283573305
   Graham SM, 2007, AIDS, V21, P501, DOI 10.1097/QAD.0b013e32801424bd
   Graham SM, 2012, JAIDS-J ACQ IMM DEF, V60, P511, DOI 10.1097/QAI.0b013e31825bd703
   Graham SM, 2010, J INFECT DIS, V202, P1538, DOI 10.1086/656790
   Hamers RL, 2012, CLIN INFECT DIS, V54, P1660, DOI 10.1093/cid/cis254
   Hamers RL, 2011, LANCET INFECT DIS, V11, P750, DOI 10.1016/S1473-3099(11)70149-9
   Hosseinipour MC, 2009, AIDS, V23, P1127, DOI 10.1097/QAD.0b013e32832ac34e
   Imade GE, 2014, AIDS RES HUM RETROV, V30, P127, DOI 10.1089/aid.2013.0074
   Kantor R, 2014, J INT AIDS SOC, V17, P0, DOI 10.7448/IAS.17.1.19262
   Kantor R, 2014, PLOS ONE, V9, P0, DOI 10.1371/journal.pone.0093537
   Kasang C, 2011, PLOS ONE, V6, P0, DOI 10.1371/journal.pone.0023091
   Kenya Ministry of Health, 2001, GUID ANT DRUG THER K, V0, P0
   Lehman DA, 2009, JAIDS-J ACQ IMM DEF, V51, P522, DOI 10.1097/QAI.0b013e3181aa8a22
   Marconi VC, 2008, CLIN INFECT DIS, V46, P1589, DOI 10.1086/587109
   Newstein M, 2005, JAIDS-J ACQ IMM DEF, V38, P364
   Nii-Trebi NI, 2013, PLOS ONE, V8, P0, DOI 10.1371/journal.pone.0071972
   Panteleeff DD, 2002, J CLIN MICROBIOL, V40, P3929, DOI 10.1128/JCM.40.11.3929-3937.2002
   Rutherford GW, 2014, AIDS, V28, PS161, DOI 10.1097/QAD.0000000000000236
   Smith DM, 2007, J INFECT DIS, V196, P356, DOI 10.1086/519164
   Wallis CL, 2014, CLIN INFECT DIS, V59, P706, DOI 10.1093/cid/ciu314
   Wallis CL, 2010, JAIDS-J ACQ IMM DEF, V53, P480, DOI 10.1097/QAI.0b013e3181bc478b
   WHO, 2010, ANTIRETROVIRAL THERAPY FOR HIV INFECTION IN ADULTS AND ADOLESCENTS: RECOMMENDATIONS FOR A PUBLIC HEALTH APPROACH, V0, P0
   *WHO, 2006, ANT THER HIV INF AD, V0, P0
NR 28
TC 4
Z9 4
U1 0
U2 26
PU OXFORD UNIV PRESS INC
PI CARY
PA JOURNALS DEPT, 2001 EVANS RD, CARY, NC 27513 USA
SN 2328-8957
EI 
J9 OPEN FORUM INFECT DI
JI Open Forum Infect. Dis.
PD WIN 15
PY 2016
VL 3
IS 1
BP 
EP 
DI 10.1093/ofid/ofw019
PG 8
WC Immunology; Infectious Diseases; Microbiology
SC Immunology; Infectious Diseases; Microbiology
GA DJ4QB
UT WOS:000374190900059
PM 26966695
DA 2024-01-16
ER

PT J
AU Alam, M
   Kuwata, T
   Shimura, K
   Yokoyama, M
   Valdez, KPR
   Tanaka, K
   Maruta, Y
   Oishi, S
   Fujii, N
   Sato, H
   Matsuoka, M
   Matsushita, S
AF Alam, Muntasir
   Kuwata, Takeo
   Shimura, Kazuya
   Yokoyama, Masaru
   Valdez, Kristel Paola Ramirez
   Tanaka, Kazuki
   Maruta, Yasuhiro
   Oishi, Shinya
   Fujii, Nobutaka
   Sato, Hironori
   Matsuoka, Masao
   Matsushita, Shuzo
TI Enhanced antibody-mediated neutralization of HIV-1 variants that are resistant to fusion inhibitors
SO RETROVIROLOGY
LA English
DT Article
DE HIV; Fusion inhibitor resistance; Neutralization sensitivity
ID envelope glycoprotein trimers; human monoclonal-antibody; membrane-proximal region; virus type-1 fusion; immunodeficiency-virus; hiv-1-infected patients; molecular-dynamics; entry inhibitors; binding-site; gp41
AB Background: HIV-1 typically develops resistance to any single antiretroviral agent. Combined anti-retroviral therapy to reduce drug-resistance development is necessary to control HIV-1 infection. Here, to assess the utility of a combination of antibody and fusion inhibitor treatments, we investigated the potency of monoclonal antibodies at neutralizing HIV-1 variants that are resistant to fusion inhibitors. Results: Mutations that confer resistance to four fusion inhibitors, enfuvirtide, C34, SC34, and SC34EK, were introduced into the envelope of HIV-1(JR-FL), a CCR5-tropic tier 2 strain. Pseudoviruses with these mutations were prepared and used for the assessment of neutralization sensitivity to an array of antibodies. The resulting neutralization data indicate that the potencies of some antibodies, especially of those against the CD4 binding site, V3 loop, and membrane-proximal external region epitopes, were increased by the mutations in gp41 that conferred resistance to the fusion inhibitors. C34-, SC34-, and SC34EK-resistant mutants showed more sensitivity to monoclonal antibodies than enfuvirtide-resistant mutants. An analysis of C34-resistant mutations revealed that the I37K mutation in gp41 HR1 is a key mutation for C34 resistance, low infectivity, neutralization sensitivity, epitope exposure, and slow fusion kinetics. The N126K mutation in the gp41 HR2 domain contributed to C34 resistance and neutralization sensitivity to anti-CD4 binding site antibodies. In the absence of L204I, the effect of N126K was antagonistic to that of I37K. The results of a molecular dynamic simulation of the envelope trimer confirmation suggest that an I37K mutation induces the augmentation of structural fluctuations prominently in the interface between gp41 and gp120. Our observations indicate that the "conformational unmasking" of envelope glycoprotein by an I37K mutation is one of the mechanisms of neutralization sensitivity enhancement. Furthermore, the enhanced neutralization of C34-resistant mutants in vivo was shown by its high rate of neutralization by IgG from HIV patient samples. Conclusions: Mutations in gp41 that confer fusion inhibitor resistance exert enhanced sensitivity to broad neutralizing antibodies (e.g., VRC01 and 10E8) and other conventional antibodies developed in HIV-1 infected patients. Therefore, next-generation fusion inhibitors and monoclonal antibodies could be a potential combination for future regimens of combined antiretroviral therapy.
C1 [Alam, Muntasir; Kuwata, Takeo; Valdez, Kristel Paola Ramirez; Tanaka, Kazuki; Maruta, Yasuhiro; Matsushita, Shuzo] Kumamoto Univ, Ctr AIDS Res, Matsushita Project Lab, Chuo Ku, 2-2-1 Honjo, Kumamoto 8600811, Japan.
   [Shimura, Kazuya; Matsuoka, Masao] Kyoto Univ, Inst Virus Res, Lab Virus Control, Kyoto, Japan.
   [Yokoyama, Masaru; Sato, Hironori] Natl Inst Infect Dis, Pathogen Genom Ctr, Tokyo, Japan.
   [Oishi, Shinya; Fujii, Nobutaka] Kyoto Univ, Grad Sch Pharmaceut Sci, Kyoto, Japan.
C3 Kumamoto University; Kyoto University; National Institute of Infectious Diseases (NIID); Kyoto University
RP Matsushita, S (通讯作者)，Kumamoto Univ, Ctr AIDS Res, Matsushita Project Lab, Chuo Ku, 2-2-1 Honjo, Kumamoto 8600811, Japan.
EM shuzo@kumamoto-u.ac.jp
FU Global COE program, Global Education and Research Center Aiming at the Control of AIDS; Ministry of Education, Culture, Sports, Science, and Technology, Japan [15H04870]; Ministry of Health, Welfare and Labour of Japan [H24-AIDS-007]; Japan Agency for Medical Research and Development; Grants-in-Aid for Scientific Research [26430091, 15H04654, 15H04870, 16K08824] Funding Source: KAKEN
CR Anastassopoulou CG, 2009, P NATL ACAD SCI USA, V106, P5318, DOI 10.1073/pnas.0811713106
   Aquaro S, 2006, J ANTIMICROB CHEMOTH, V58, P714, DOI 10.1093/jac/dkl306
   Barouch DH, 2013, NATURE, V503, P224, DOI 10.1038/nature12744
   Brandenberg OF, 2015, PLOS PATHOG, V11, P0, DOI 10.1371/journal.ppat.1004595
   Case DA, 2010, AMBER 11, V11, P0
   Caskey M, 2015, NATURE, V522, P487, DOI 10.1038/nature14411
   Chakrabarti BK, 2013, J VIROL, V87, P13239, DOI 10.1128/JVI.01247-13
   Chen J, 2014, J VIROL, V88, P1249, DOI 10.1128/JVI.02664-13
   Cihlar T, 2016, CURR OPIN VIROL, V18, P50, DOI 10.1016/j.coviro.2016.03.004
   Clotet B, 2007, LANCET, V369, P1169, DOI 10.1016/S0140-6736(07)60497-8
   Davis MR, 2006, J VIROL, V80, P2405, DOI 10.1128/JVI.80.5.2405-2417.2006
   De Feo CJ, 2012, VIRUSES-BASEL, V4, P3859, DOI 10.3390/v4123859
   Deeks SG, 2012, NAT REV IMMUNOL, V12, P607, DOI 10.1038/nri3262
   Dodson GG, 2008, EMBO REP, V9, P144, DOI 10.1038/sj.embor.7401160
   Fätkenheuer G, 2008, NEW ENGL J MED, V359, P1442, DOI 10.1056/NEJMoa0803154
   Gregson J, 2016, LANCET INFECT DIS, V16, P565, DOI 10.1016/S1473-3099(15)00536-8
   Haqqani AA, 2013, ANTIVIR RES, V98, P158, DOI 10.1016/j.antiviral.2013.03.017
   Henrich TJ, 2013, CURR OPIN VIROL, V3, P51, DOI 10.1016/j.coviro.2012.12.002
   Herrera C, 2005, VIROLOGY, V338, P154, DOI 10.1016/j.virol.2005.05.002
   Hicks CB, 2006, LANCET, V368, P466, DOI 10.1016/S0140-6736(06)69154-X
   Huang JH, 2012, NATURE, V491, P406, DOI 10.1038/nature11544
   Hudelson SE, 2009, AIDS RES HUM RETROV, V25, P701, DOI 10.1089/aid.2009.0014
   JORGENSEN WL, 1983, J CHEM PHYS, V79, P926, DOI 10.1063/1.445869
   Karplus M, 2005, P NATL ACAD SCI USA, V102, P6679, DOI 10.1073/pnas.0408930102
   Klasse PJ, 2007, VIROLOGY, V369, P245, DOI 10.1016/j.virol.2007.06.044
   Klein F, 2012, NATURE, V492, P118, DOI 10.1038/nature11604
   Kondo N, 2011, CURRENT PROTOCOLS CE, V0, P1
   Kuwata T, 2013, FRONT MICROBIOL, V4, P0, DOI 10.3389/fmicb.2013.00117
   Kuwata T, 2013, J VIROL, V87, P5424, DOI 10.1128/JVI.00201-13
   Lindorff-Larsen K, 2010, PROTEINS, V78, P1950, DOI 10.1002/prot.22711
   Lu CL, 2016, SCIENCE, V352, P1001, DOI 10.1126/science.aaf1279
   Lynch RM, 2015, SCI TRANSL MED, V7, P0, DOI 10.1126/scitranslmed.aad5752
   Makinson A, 2009, CURR OPIN HIV AIDS, V4, P150, DOI 10.1097/COH.0b013e32832498d8
   Matsushita S, 2015, AIDS, V29, P453, DOI 10.1097/QAD.0000000000000570
   Mayr LM, 2015, MICROBIOL SPECTR, V3, P0, DOI 10.1128/microbiolspec.AID-0025-2014
   Menéndez-Arias L, 2013, ANTIVIR RES, V98, P93, DOI 10.1016/j.antiviral.2013.01.007
   Mink M, 2005, J VIROL, V79, P12447, DOI 10.1128/JVI.79.19.12447-12454.2005
   Montefiori David C, 2009, V485, V0, PP395, DOI 10.1007/978-1-59745-170-3_26
   Munro JB, 2014, SCIENCE, V346, P759, DOI 10.1126/science.1254426
   Naganawa S, 2008, PLOS ONE, V3, P0, DOI 10.1371/journal.pone.0003206
   Nameki D, 2005, J VIROL, V79, P764, DOI 10.1128/JVI.79.2.764-770.2005
   Nishikawa H, 2009, INT J BIOCHEM CELL B, V41, P891, DOI 10.1016/j.biocel.2008.08.039
   ORourke SM, 2012, J VIROL, V86, P12105, DOI 10.1128/JVI.01352-12
   Ode H, 2012, FRONT MICROBIOL, V3, P0, DOI 10.3389/fmicb.2012.00258
   Ofek G, 2010, J VIROL, V84, P2955, DOI 10.1128/JVI.02257-09
   Otaka A, 2002, ANGEW CHEM INT EDIT, V41, P2938, DOI 10.1002/1521-3773(20020816)41:16<2937::AID-ANIE2937>3.0.CO;2-J
   Pancera M, 2014, NATURE, V514, P455, DOI 10.1038/nature13808
   Pancera M, 2010, P NATL ACAD SCI USA, V107, P1166, DOI 10.1073/pnas.0911004107
   Ray K, 2014, J VIROL, V88, P1795, DOI 10.1128/JVI.03048-13
   Ray N, 2009, J VIROL, V83, P2989, DOI 10.1128/JVI.02496-08
   Reeves JD, 2004, J VIROL, V78, P5476, DOI 10.1128/JVI.78.10.5476-5485.2004
   Reeves JD, 2005, J VIROL, V79, P4991, DOI 10.1128/JVI.79.8.4991-4999.2005
   Reeves JD, 2002, P NATL ACAD SCI USA, V99, P16249, DOI 10.1073/pnas.252469399
   Ruprecht CR, 2011, J EXP MED, V208, P439, DOI 10.1084/jem.20101907
   RYCKAERT JP, 1977, J COMPUT PHYS, V23, P327, DOI 10.1016/0021-9991(77)90098-5
   Sarzotti-Kelsoe M, 2014, J IMMUNOL METHODS, V409, P131, DOI 10.1016/j.jim.2013.11.022
   Shen XY, 2010, P NATL ACAD SCI USA, V107, P5972, DOI 10.1073/pnas.0912381107
   Shibata J, 2007, J VIROL, V81, P3757, DOI 10.1128/JVI.01544-06
   Shimura K, 2010, J BIOL CHEM, V285, P39471, DOI 10.1074/jbc.M110.145789
   Stephenson KE, 2016, CURR HIV-AIDS REP, V13, P31, DOI 10.1007/s11904-016-0299-7
   Stiegler G, 2001, AIDS RES HUM RETROV, V17, P1757, DOI 10.1089/08892220152741450
   Takeuchi Y, 2008, J VIROL, V82, P12585, DOI 10.1128/JVI.01726-08
   Thomas Philip, 2005, JOURNAL OF PHARMACOLOGICAL AND TOXICOLOGICAL METHODS, V51, P187, DOI 10.1016/j.vascn.2004.08.014
   Tomaras GD, 2008, J VIROL, V82, P12449, DOI 10.1128/JVI.01708-08
   Tran EEH, 2012, PLOS PATHOG, V8, P0, DOI 10.1371/journal.ppat.1002797
   Trkola A, 1996, J VIROL, V70, P1100, DOI 10.1128/JVI.70.2.1100-1108.1996
   Valdez KPR, 2015, VIROLOGY, V475, P187, DOI 10.1016/j.virol.2014.11.011
   VOGEL T, 1994, J IMMUNOL, V153, P1895
   Wainberg MA, 2016, LANCET INFECT DIS, V16, P512, DOI 10.1016/S1473-3099(16)00013-X
   Wensing Annemarie M, 2015, TOP ANTIVIR MED, V23, P132
   Yokoyama M, 2016, FRONT MICROBIOL, V7, P0, DOI 10.3389/fmicb.2016.00110
   Yokoyama M, 2012, PLOS ONE, V7, P0, DOI 10.1371/journal.pone.0037530
   Yoshimura K, 2006, AIDS, V20, P2065, DOI 10.1097/01.aids.0000247587.31320.fe
   Yoshimura K, 2010, J VIROL, V84, P7558, DOI 10.1128/JVI.00227-10
   Yuan Y, 2013, PLOS ONE, V8, P0, DOI 10.1371/journal.pone.0065115
   Yuste E, 2005, J VIROL, V79, P12455, DOI 10.1128/JVI.79.19.12455-12463.2005
   Yuste E, 2004, J VIROL, V78, P6775, DOI 10.1128/JVI.78.13.6775-6785.2004
   Zolla-Pazner S, 2016, J VIROL, V90, P636, DOI 10.1128/JVI.01645-15
   Zwick MB, 2003, J VIROL, V77, P5863, DOI 10.1128/JVI.77.10.5863-5876.2003
NR 79
TC 12
Z9 13
U1 0
U2 12
PU BMC
PI LONDON
PA CAMPUS, 4 CRINAN ST, LONDON N1 9XW, ENGLAND
SN 
EI 1742-4690
J9 RETROVIROLOGY
JI Retrovirology
PD SEP 27
PY 2016
VL 13
IS 
BP 
EP 
DI 10.1186/s12977-016-0304-7
PG 16
WC Virology
SC Virology
GA DX4PF
UT WOS:000384362900001
PM 27670680
DA 2024-01-16
ER

PT J
AU Riemenschneider, M
   Senge, R
   Neumann, U
   Hüllermeier, E
   Heider, D
AF Riemenschneider, Mona
   Senge, Robin
   Neumann, Ursula
   Huellermeier, Eyke
   Heider, Dominik
TI Exploiting HIV-1 protease and reverse transcriptase cross-resistance information for improved drug resistance prediction by means of multi-label classification
SO BIODATA MINING
LA English
DT Article
DE Infectious diseases; Machine learning; Retrovirus; HIV therapy
ID bevirimat resistance; diversity
AB Background: Antiretroviral therapy is essential for human immunodeficiency virus (HIV) infected patients to inhibit viral replication and therewith to slow progression of disease and prolong a patient's life. However, the high mutation rate of HIV can lead to a fast adaptation of the virus under drug pressure and thereby to the evolution of resistant variants. In turn, these variants will lead to the failure of antiretroviral treatment. Moreover, these mutations cannot only lead to resistance against single drugs, but also to cross-resistance, i.e., resistance against drugs that have not yet been applied. Methods: 662 protease sequences and 715 reverse transcriptase sequences with complete resistance profiles were analyzed using machine learning techniques, namely binary relevance classifiers, classifier chains, and ensembles of classifier chains. Results: In our study, we applied multi-label classification models incorporating cross-resistance information to predict drug resistance for two of the major drug classes used in antiretroviral therapy for HIV-1, namely protease inhibitors (PIs) and non-nucleoside reverse transcriptase inhibitors (NNRTIs). By means of multi-label learning, namely classifier chains (CCs) and ensembles of classifier chains (ECCs), we were able to improve overall prediction accuracy for all drugs compared to hitherto applied binary classification models. Conclusions: The development of fast and precise models to predict drug resistance in HIV-1 is highly important to enable a highly effective personalized therapy. Cross-resistance information can be exploited to improve prediction accuracy of computational drug resistance models.
C1 [Riemenschneider, Mona; Neumann, Ursula; Heider, Dominik] Straubing Ctr Sci, Dept Bioinformat, Petersgasse 18, D-94315 Straubing, Germany.
   [Neumann, Ursula; Heider, Dominik] Tech Univ Munich, Wissensch Zentrum Weihenstephan, Alte Akad 8, D-85354 Freising Weihenstephan, Germany.
   [Senge, Robin; Huellermeier, Eyke] Univ Paderborn, Dept Comp Sci, Pohlweg 47, D-33098 Paderborn, Germany.
   [Riemenschneider, Mona; Neumann, Ursula; Heider, Dominik] Univ Appl Sci Weihenstephan Triesdorf, Hofgarten 4, D-85354 Freising Weihenstephan, Germany.
C3 Technical University of Munich; University of Paderborn
RP Heider, D (通讯作者)，Straubing Ctr Sci, Dept Bioinformat, Petersgasse 18, D-94315 Straubing, Germany.; Heider, D (通讯作者)，Tech Univ Munich, Wissensch Zentrum Weihenstephan, Alte Akad 8, D-85354 Freising Weihenstephan, Germany.
EM d.heider@wz-straubing.de
FU German Research Foundation (DFG); Technische Universitat Munchen within the funding programme Open Access Publishing
CR Barbosa E, 2014, BRIEF FUNCT GENOMICS, V13, P398, DOI 10.1093/bfgp/elu014
   Beerenwinkel N, 2002, P NATL ACAD SCI USA, V99, P8271, DOI 10.1073/pnas.112177799
   Brandt Pascal, 2014, FOUNDATIONS OF HEALTH INFORMATION ENGINEERING AND SYSTEMS. THIRD INTERNATIONAL SYMPOSIUM, V0, P236, DOI 10.1007/978-3-642-53956-5_16
   Breiman L, 2001, MACHINE LEARNING, V45, P5, DOI 10.1023/A:1010933404324
   Davey NE, 2014, PLOS COMPUT BIOL, V10, P0, DOI 10.1371/journal.pcbi.1003951
   Dembczynski K, 2010, P 27 INT C MACH LEAR, V0, P223
   Dybowski JN, 2011, BIODATA MIN, V4, P0, DOI 10.1186/1756-0381-4-26
   Dybowski JN, 2010, AIDS RES THER, V7, P0, DOI 10.1186/1742-6405-7-41
   Dybowski JN, 2010, PLOS COMPUT BIOL, V6, P0, DOI 10.1371/journal.pcbi.1000743
   Gönen M, 2014, BIOINFORMATICS, V30, PI556, DOI 10.1093/bioinformatics/btu464
   Heider D, 2014, BIODATA MIN, V7, P0, DOI 10.1186/1756-0381-7-14
   Heider D, 2013, BIOINFORMATICS, V29, P1946, DOI 10.1093/bioinformatics/btt331
   Heider D, 2011, BIODATA MIN, V4, P0, DOI 10.1186/1756-0381-4-16
   Heider D, 2010, BMC BIOINFORMATICS, V11, P0, DOI 10.1186/1471-2105-11-37
   Kierczak M, 2009, BIOINFORM BIOL INSIG, V3, P109
   Lengauer T, 2006, NAT REV MICROBIOL, V4, P790, DOI 10.1038/nrmicro1477
   Liu TF, 2006, CLIN INFECT DIS, V42, P1608, DOI 10.1086/503914
   Melikian GL, 2014, J ANTIMICROB CHEMOTH, V69, P12, DOI 10.1093/jac/dkt316
   Olejnik M, 2014, BIOINFORMATICS, V30, P3272, DOI 10.1093/bioinformatics/btu535
   Ramos Rommel Tj, 2011, BMC RES NOTES, V4, P130, DOI 10.1186/1756-0500-4-130
   Read J, 2011, MACH LEARN, V85, P333, DOI 10.1007/s10994-011-5256-5
   Rhee SY, 2006, P NATL ACAD SCI USA, V103, P17355, DOI 10.1073/pnas.0607274103
   Rhee SY, 2003, NUCLEIC ACIDS RES, V31, P298, DOI 10.1093/nar/gkg100
   Rosa MJ, 2015, NEUROIMAGE, V105, P493, DOI 10.1016/j.neuroimage.2014.11.021
   Rosenthal S, 2014, INT J ADV LIFE SCI, V6, P310
   Sluis-Cremer N, 2014, VIRUSES-BASEL, V6, P2960, DOI 10.3390/v6082960
   Smyth RP, 2012, VIRUS RES, V169, P415, DOI 10.1016/j.virusres.2012.06.015
   Sowa JP, 2013, PLOS ONE, V8, P0, DOI 10.1371/journal.pone.0062439
NR 28
TC 25
Z9 25
U1 0
U2 28
PU BMC
PI LONDON
PA CAMPUS, 4 CRINAN ST, LONDON N1 9XW, ENGLAND
SN 1756-0381
EI 
J9 BIODATA MIN
JI BioData Min.
PD FEB 29
PY 2016
VL 9
IS 
BP 
EP 
DI 10.1186/s13040-016-0089-1
PG 6
WC Mathematical & Computational Biology
SC Mathematical & Computational Biology
GA DF0BP
UT WOS:000371004300001
PM 26933450
DA 2024-01-16
ER

PT J
AU Cho, MC
   Park, CW
   Park, BG
   Oh, HB
   Choi, SH
   Choi, SE
   Cho, NS
AF Cho, Min-Chul
   Park, Chang-Wook
   Park, Borae G.
   Oh, Heung-Bum
   Choi, Sang-Ho
   Choi, Sung-Eun
   Cho, Nam-Sun
TI Detecting primary drug-resistant mutations in Korean HIV patients using ultradeep pyrosequencing
SO JOURNAL OF VIROLOGICAL METHODS
LA English
DT Article
DE HIV; Drug resistance; Primary resistance; Ultradeep pyrosequencing; Next-generation sequencing
ID antiretroviral treatment-naive; low-prevalence; time trends; in-vivo; transmission; infection
AB HIV primary resistance, drug resistance in treatment-naive patients, is an emerging public health issue. The prevalence of HIV primary resistance mutations down to the level of 1% minor variants was investigated using ultradeep pyrosequencing (UDPS) in HIV-positive Korean blood donors and in treatment na ve chronic patients for the comparison. The entire pol region was sequenced from 25 HIV-positive blood donors, and 18 treatment-na ve chronic HIV patients. UDPS was successful in 19 blood donors and 18 chronic patients. In total, 1,011,338 sequence reads were aligned, and 28,093 sequence reads were aligned on average per sample. The prevalence of HIV primary resistance mutations in the HIV positive blood donors and chronic HIV patients were 63.2% and 44.4% according to UDPS, respectively. Protease inhibitor (PI) drugs demonstrated different patterns in HIV-positive blood donors and chronic HIV patients, whereas non-nucleoside reverse transcriptase inhibitors (NNRTI), nucleoside reverse transcriptase inhibitors (NRTI), and integrase inhibitor (INI) drugs showed similar patterns between the two groups. Higher level of primary resistance prevalence was observed mainly because UDPS method could detect mutations in minor variants with 1-10% frequency. The higher resistance prevalence was observed in HIV-positive blood donors than in chronic patients. Considering that treatments for HIV infected patients were recently amended to start at an earlier stage, information about degree of drug resistance to each drug between the two groups would help to establish future policies, design additional clinical trials, assess HIV patient care in Korea. (C) 2016 Elsevier B.V. All rights reserved.
C1 [Cho, Min-Chul] Gyeongsang Natl Univ Hosp, Dept Lab Med, Jinju, South Korea.
   [Cho, Min-Chul] Gyeongsang Natl Univ, Sch Med, Jinju, South Korea.
   [Park, Chang-Wook; Park, Borae G.; Oh, Heung-Bum; Choi, Sung-Eun] Univ Ulsan, Coll Med, Dept Lab Med, Seoul, South Korea.
   [Park, Chang-Wook; Park, Borae G.; Oh, Heung-Bum; Choi, Sang-Ho; Choi, Sung-Eun] Asan Med Ctr, Seoul, South Korea.
   [Choi, Sang-Ho] Univ Ulsan, Coll Med, Dept Infect Dis, Seoul, South Korea.
   [Cho, Nam-Sun] Korean Red Cross, Korea Red Cross Blood Serv, Seoul, South Korea.
C3 Gyeongsang National University; Gyeongsang National University Hospital; Gyeongsang National University; University of Ulsan; University of Ulsan
RP Oh, HB (通讯作者)，Univ Ulsan, Coll Med, Dept Lab Med, Seoul, South Korea.; Oh, HB (通讯作者)，Asan Med Ctr, Seoul, South Korea.
EM hboh@amc.seoul.kr
CR Cane P, 2005, BMJ-BRIT MED J, V331, P1368, DOI 10.1136/bmj.38665.534595.55
   Cane PA, 2005, CURR OPIN INFECT DIS, V18, P537, DOI 10.1097/01.qco.0000191506.10363.e1
   Castro H, 2013, J INFECT DIS, V208, P1459, DOI 10.1093/infdis/jit345
   Choi JY, 2011, HIV DRUG RESISTANCE, V4, P877
   Devereux HL, 1999, AIDS, V13, PF123, DOI 10.1097/00002030-199912240-00001
   Domingo E, 2012, MICROBIOL MOL BIOL R, V76, P159, DOI 10.1128/MMBR.05023-11
   Dridi M, 2015, J GEN VIROL, V96, P2999, DOI 10.1099/jgv.0.000231
   Gandhi RT, 2003, CLIN INFECT DIS, V37, P1693, DOI 10.1086/379773
   Gilles A, 2011, BMC GENOMICS, V12, P0, DOI 10.1186/1471-2164-12-245
   Grant RM, 2002, JAMA-J AM MED ASSOC, V288, P181, DOI 10.1001/jama.288.2.181
   Jain V, 2010, PLOS ONE, V5, P0, DOI 10.1371/journal.pone.0015510
   Johnson Victoria A, 2013, TOP ANTIVIR MED, V21, P6
   Kim CO, 2008, TOHOKU J EXP MED, V216, P259, DOI 10.1620/tjem.216.259
   Kim JY, 2011, CLIN MICROBIOL INFEC, V17, P1155, DOI 10.1111/j.1469-0691.2010.03392.x
   Kim MH, 2013, AIDS RES HUM RETROV, V29, P1617, DOI 10.1089/aid.2013.0184
   Lauring AS, 2010, PLOS PATHOG, V6, P0, DOI 10.1371/journal.ppat.1001005
   Lee HY, 2008, PLOS COMPUT BIOL, V4, P0, DOI 10.1371/journal.pcbi.1000240
   Little SJ, 2002, NEW ENGL J MED, V347, P385, DOI 10.1056/NEJMoa013552
   Margeridon-Thermet S, 2009, J INFECT DIS, V199, P1275, DOI 10.1086/597808
   Metzner KJ, 2009, CLIN INFECT DIS, V48, P239, DOI 10.1086/595703
   Perno CF, 2006, AIDS REV, V8, P179
   Perno CF, 2002, AIDS, V16, P619, DOI 10.1097/00002030-200203080-00014
   Ross L, 2007, HIV CLIN TRIALS, V8, P1, DOI 10.1310/hct0801-1
   Schuurman R, 1999, J CLIN MICROBIOL, V37, P2291, DOI 10.1128/JCM.37.7.2291-2296.1999
   Shao W, 2013, RETROVIROLOGY, V10, P0, DOI 10.1186/1742-4690-10-18
   Simen BB, 2009, J INFECT DIS, V199, P693, DOI 10.1086/596736
   Song JY, 2009, INFECT CHEMOTHER, V41, P230, DOI 10.3947/ic.2009.41.4.230
   Tang JW, 2004, J CLIN VIROL, V30, P1, DOI 10.1016/j.jcv.2003.12.002
   Wang CL, 2007, GENOME RES, V17, P1195, DOI 10.1101/gr.6468307
   Wargo AR, 2012, CURR OPIN VIROL, V2, P538, DOI 10.1016/j.coviro.2012.07.007
   Wheeler WH, 2010, AIDS, V24, P1203, DOI 10.1097/QAD.0b013e3283388742
   Yanik EL, 2012, JAIDS-J ACQ IMM DEF, V61, P258, DOI 10.1097/QAI.0b013e3182618f05
   Yerly S, 2007, AIDS, V21, P2223, DOI 10.1097/QAD.0b013e3282f0b685
NR 33
TC 2
Z9 2
U1 0
U2 2
PU ELSEVIER
PI AMSTERDAM
PA RADARWEG 29, 1043 NX AMSTERDAM, NETHERLANDS
SN 0166-0934
EI 1879-0984
J9 J VIROL METHODS
JI J. Virol. Methods
PD AUG 15
PY 2016
VL 234
IS 
BP 115
EP 122
DI 10.1016/j.jviromet.2016.04.007
PG 8
WC Biochemical Research Methods; Biotechnology & Applied Microbiology; Virology
SC Biochemistry & Molecular Biology; Biotechnology & Applied Microbiology; Virology
GA DQ1MC
UT WOS:000378964100018
PM 27109046
DA 2024-01-16
ER

PT J
AU Chen, X
   Zou, XB
   He, JM
   Zheng, J
   Chiarella, J
   Kozal, MJ
AF Chen, Xi
   Zou, Xiaobai
   He, Jianmei
   Zheng, Jun
   Chiarella, Jennifer
   Kozal, Michael J.
TI HIV Drug Resistance Mutations (DRMs) Detected by Deep Sequencing in Virologic Failure Subjects on Therapy from Hunan Province, China
SO PLOS ONE
LA English
DT Article
ID treatment-experienced patients; reverse-transcriptase; antiretroviral treatment; minority populations; impact; variants; genotype; risk
AB Objective Determine HIV drug resistance mutations (DRMs) prevalence at low and high levels in ART-experienced patients experiencing virologic failure (VF). Methods 29 subjects from 18 counties in Hunan Province that experienced VF were evaluated for the prevalence of DRMs (Stanford DRMs with an algorithm value >= 15, include low-, intermediate and high-level resistance) by both Sanger sequencing (SS) and deep sequencing (DS) to 1% frequency levels. Results DS was performed on samples from 29 ART-experienced subjects; the median viral load 4.95x10(4) c/ml; 82.76% subtype CRF01_AE. 58 DRMs were detected by DS. 18 DRMs were detected by SS. Of the 58 mutations detected by DS, 40 were at levels <20% frequency (26 NNRTI, 12 NRTI and 2 PI) and the majority of these 95.00% (38/40) were not detected by standard genotyping. Of these 40 low-level DRMs, 16 (40%) were detected at frequency levels of 1-4% and 24 (60%) at levels of 5-19%. SS detected 15 of 17 (88.24%) DRMs at levels >= 20% that were detected by DS. The only variable associated with the detection of DRMs by DS was ART adherence (missed doses in the prior 7 days); all patients that reported missing a dose in the last 7 days had DRMs detected by DS. Conclusions DS of VF samples from treatment experienced subjects infected with primarily AE subtype frequently identified Stanford HIVdb NRTI and NNRTI resistance mutations with an algorithm value 15. Low frequency level resistant variants detected by DS were frequently missed by standard genotyping in VF specimens from antiretroviral-experienced subjects.
C1 [Chen, Xi; Zou, Xiaobai; He, Jianmei; Zheng, Jun] Hunan Prov Ctr Dis Control & Prevent, Changsha, Hunan, Peoples R China.
   [Chiarella, Jennifer; Kozal, Michael J.] Yale Univ, Sch Med, New Haven, CT USA.
C3 Yale University
RP Chen, X (通讯作者)，Hunan Prov Ctr Dis Control & Prevent, Changsha, Hunan, Peoples R China.
EM Chenxi161@sohu.com
FU National Science and Technology Major Project of China [2012ZX1001001]
CR Avidor B, 2013, J CLIN MICROBIOL, V51, P880, DOI 10.1128/JCM.02652-12
   Barzon L, 2011, INT J MOL SCI, V12, P7861, DOI 10.3390/ijms12117861
   Bennett DE, 2009, PLOS ONE, V4, P0, DOI 10.1371/journal.pone.0004724
   Chabria SB, 2014, ANNU REV GENOM HUM G, V15, P295, DOI 10.1146/annurev-genom-091212-153406
   Chen X, 2005, PRACTICAL PREVENTIVE, V12, P483
   Chen Xi, 2008, ZHONGHUA LIU XING BING XUE ZA ZHI, V29, P787
   Chinese center for disease control and prevention, 2012, NAT FREE AIDS ARV GU, V0, P0
   Codoñer FM, 2011, PLOS ONE, V6, P0, DOI 10.1371/journal.pone.0019461
   Cozzi-Lepri A, 2014, J ANTIMICROB CHEMOTH, V0, P0
   Dunn DT, 2011, CURR OPIN HIV AIDS, V6, P251, DOI 10.1097/COH.0b013e32834732e8
   Fisher R, 2012, J VIROL, V86, P6231, DOI 10.1128/JVI.06541-11
   Geretti AM, 2015, CURR OPIN INFECT DIS, V28, P23, DOI 10.1097/QCO.0000000000000136
   Gianella S, 2011, J VIROL, V85, P8359, DOI 10.1128/JVI.02582-10
   Halvas EK, 2010, J INFECT DIS, V201, P672, DOI 10.1086/650542
   He JM, 2007, PRACT PREV MED, V14, P1260
   Hedskog C, 2010, PLOS ONE, V5, P0, DOI 10.1371/journal.pone.0011345
   Johnson JA, 2008, PLOS MED, V5, P1112, DOI 10.1371/journal.pmed.0050158
   Johnson Victoria A, 2011, TOP ANTIVIR MED, V19, P156
   Kozal MJ, 2007, HIV CLIN TRIALS, V8, P357, DOI 10.1310/hct0806-357
   Lataillade M, 2012, PLOS ONE, V7, P0, DOI 10.1371/journal.pone.0030118
   Lataillade M, 2010, PLOS ONE, V5, P0, DOI 10.1371/journal.pone.0010952
   Le T, 2009, PLOS ONE, V4, P0, DOI 10.1371/journal.pone.0006079
   Lecossier D, 2005, JAIDS-J ACQ IMM DEF, V38, P37, DOI 10.1097/00126334-200501010-00007
   Li JZ, 2013, J INFECT DIS, V207, P893, DOI 10.1093/infdis/jis925
   Li JZ, 2012, AIDS, V26, P185, DOI 10.1097/QAD.0b013e32834e9d7d
   Li JZ, 2011, JAMA-J AM MED ASSOC, V305, P1327, DOI 10.1001/jama.2011.375
   Metzner KJ, 2011, J CLIN VIROL, V50, P156, DOI 10.1016/j.jcv.2010.10.001
   Metzner KJ, 2009, CLIN INFECT DIS, V48, P239, DOI 10.1086/595703
   Mitsuya Y, 2008, J VIROL, V82, P10747, DOI 10.1128/JVI.01827-07
   Palmer S, 2006, AIDS, V20, P701, DOI 10.1097/01.aids.0000216370.69066.7f
   Palmer S, 2005, J CLIN MICROBIOL, V43, P406, DOI 10.1128/JCM.43.1.406-413.2005
   Pou C, 2014, CLIN INFECT DIS, V59, P578, DOI 10.1093/cid/ciu287
   Roquebert B, 2006, AIDS, V20, P287, DOI 10.1097/01.aids.0000202650.03279.69
   Santos AF, 2009, J ANTIMICROB CHEMOTH, V63, P593, DOI 10.1093/jac/dkn526
   Shao YM, 2001, AIDS PATIENT CARE ST, V15, P431, DOI 10.1089/108729101316914449
   Simen BB, 2014, J VIROL METHODS, V204, P31, DOI 10.1016/j.jviromet.2014.04.007
   Simen BB, 2009, J INFECT DIS, V199, P693, DOI 10.1086/596736
   Svarovskaia ES, 2007, JAIDS-J ACQ IMM DEF, V46, P174, DOI 10.1097/QAI.0b013e31814258c0
   Thompson MA, 2012, JAMA-J AM MED ASSOC, V308, P387, DOI 10.1001/jama.2012.7961
   Vandenbroucke I, 2011, BIOTECHNIQUES, V51, P167, DOI 10.2144/000113733
   Vandenhende MA, 2014, PLOS ONE, V9, P0, DOI 10.1371/journal.pone.0086771
   Zou XB, 2010, CHIN J INFECT CONTRO, V9, P305
   Zou XB, 2014, PLOS ONE, V9, P0, DOI 10.1371/journal.pone.0098740
NR 43
TC 11
Z9 11
U1 0
U2 8
PU PUBLIC LIBRARY SCIENCE
PI SAN FRANCISCO
PA 1160 BATTERY STREET, STE 100, SAN FRANCISCO, CA 94111 USA
SN 1932-6203
EI 
J9 PLOS ONE
JI PLoS One
PD FEB 19
PY 2016
VL 11
IS 2
BP 
EP 
DI 10.1371/journal.pone.0149215
PG 12
WC Multidisciplinary Sciences
SC Science & Technology - Other Topics
GA DF3DG
UT WOS:000371223400038
PM 26895182
DA 2024-01-16
ER

PT J
AU Avi, R
   Pauskar, M
   Karki, T
   Kallas, E
   Jogeda, EL
   Margus, T
   Huik, K
   Lutsar, I
AF Avi, Radko
   Pauskar, Merit
   Karki, Tonis
   Kallas, Eveli
   Jogeda, Ene-Ly
   Margus, Tonu
   Huik, Kristi
   Lutsar, Irja
TI Prevalence of Drug Resistance Mutations in HAART Patients Infected With HIV-1 CRF06_cpx in Estonia
SO JOURNAL OF MEDICAL VIROLOGY
LA English
DT Article
DE CRF06_cpx; drug resistance; subtype specific pathways; monophyletic; injecting drug use
ID antiretroviral therapy; naive patients; combination therapy; initial treatment; didanosine; efavirenz; zidovudine; lamivudine; subtype; type-1
AB HIV-1 drug resistance mutations (DRMs) and substitutions were assessed after the failure of the first line non-nucleoside reverse transcriptase inhibitors (NNRTIs) + 2 nucleoside/nucleotide reverse transcriptase inhibitors (NRTIs) treatment regimens (efavirenz [EFV] + lamivudine[3TC] + zidovudine [ZDV] vs. EFV + 3TC + didanosine[ddI]) among the HIV-1 CRF06_cpx infected subjects in Estonia. HIV-1 genomic RNA was sequenced; DRMs and amino acid substitutions were compared in 44 treatment naive and 45 first-line NNRTI+2 NRTI treatment failed patients consisting of EFV+3TC+ZDV (n = 17) and EFV+3TC+ ddI (n = 21) therapy failed sub-populations. At least one DRM was found in 78% of treatment experienced patients. The most common NRTI mutations were M184V (80%), L74V (31%), L74I (17%), K219E (9%), and M184I (9%), NNRTI mutations were K103N (83%), P225H (14%), L100I (11%), and Y188L (11%), reflecting generally the similar pattern of DRMs to that seen in treatment failed subtype B viruses. Sub-population analysis revealed that EFV+3TC+ddI failed patients had more DRMs compared to EFV+3TC+ZDV failed patients, especially the ddI DRM L74IV and several additional NNRTI DRMs. Additionally, CRF06_cpx specific mutation E179V and substitutions R32K, K122E, and V200AE were also detected in treatment experienced population. After the failure of the first-line EFV+3TC+ddI therapy HIV-1 CRF06_cpx viruses develop additional NRTI and NNRTI mutations compared to EFV+3 TC+ZDV regimen. Therefore the usage of EFV +3TC+ddI in this subtype decreases the options for next regimens containing abacavir, and NNRTI class agents. (C) 2015 Wiley Periodicals, Inc.
C1 [Avi, Radko; Pauskar, Merit; Karki, Tonis; Kallas, Eveli; Jogeda, Ene-Ly; Huik, Kristi; Lutsar, Irja] Univ Tartu, Fac Med, Dept Microbiol, Ravila 19, EE-50111 Tartu, Estonia.
   [Margus, Tonu] Univ Tartu, Dept Mol & Cell Biol, Ulikooli 18, EE-50090 Tartu, Estonia.
C3 University of Tartu; University of Tartu
RP Avi, R; Lutsar, I (通讯作者)，Univ Tartu, Fac Med, Dept Microbiol, Ravila 19, EE-50111 Tartu, Estonia.
EM radko.avi@gmail.com; irja.lutsar@ut.ee
FU European Regional Development Fund; Estonian Science Foundation [8004, 8415, 8856]; Estonian Ministry of Education and Research [SF0180004s12]
CR Adojaan M, 2005, JAIDS-J ACQ IMM DEF, V39, P598
   Aulicino PC, 2010, ANTIVIR THER, V15, P641, DOI 10.3851/IMP1571
   Avi R, 2011, SCAND J INFECT DIS, V43, P122, DOI 10.3109/00365548.2010.526956
   Avi R, 2009, J MED VIROL, V81, P953, DOI 10.1002/jmv.21482
   Berenguer J, 2008, CLIN INFECT DIS, V47, P1083, DOI 10.1086/592114
   Brenner B, 2003, AIDS, V17, PF1, DOI 10.1097/00002030-200301030-00001
   Crespo M, 2009, J ANTIMICROB CHEMOTH, V63, P189, DOI 10.1093/jac/dkn450
   Geretti AM, 2009, CLIN INFECT DIS, V48, P1296, DOI 10.1086/598502
   Kantor R, 2005, PLOS MED, V2, P325, DOI 10.1371/journal.pmed.0020112
   Laisaar KT, 2011, AIDS RES HUM RETROV, V27, P841, DOI 10.1089/aid.2010.0223
   Laurent C, 2002, AIDS, V16, P1363, DOI 10.1097/00002030-200207050-00008
   Laurent C, 2011, TROP MED INT HEALTH, V16, P217, DOI 10.1111/j.1365-3156.2010.02690.x
   Lessells RJ, 2012, CURR OPIN VIROL, V2, P636, DOI 10.1016/j.coviro.2012.08.006
   Maggiolo F, 2003, ANTIVIR THER, V8, P339
   Marconi VC, 2008, CLIN INFECT DIS, V46, P1589, DOI 10.1086/587109
   Naganawa S, 2002, AIDS RES HUM RETROV, V18, P1145, DOI 10.1089/088922202320567897
   Nielsen C, 1996, AIDS, V10, P625, DOI 10.1097/00002030-199606000-00008
   Novitsky V, 2007, AIDS RES HUM RETROV, V23, P868, DOI 10.1089/aid.2006.0298
   Saag MS, 2004, JAMA-J AM MED ASSOC, V292, P180, DOI 10.1001/jama.292.2.180
   Sánchez-Conde M, 2007, AIDS RES HUM RETROV, V23, P1237, DOI 10.1089/aid.2006.0029
   Santos J, 2005, HIV CLIN TRIALS, V6, P320, DOI 10.1310/1XAE-BB0W-QN5R-AJGJ
   Scherrer AU, 2011, CLIN INFECT DIS, V53, P1143, DOI 10.1093/cid/cir669
   Seyler C, 2003, ANTIVIR THER, V8, P385
   Shafer RW, 2008, AIDS REV, V10, P67
   SHAFER RW, 1994, J INFECT DIS, V169, P722, DOI 10.1093/infdis/169.4.722
   STCLAIR MH, 1991, SCIENCE, V253, P1557, DOI 10.1126/science.1716788
   Tamura K, 2011, MOL BIOL EVOL, V28, P2731, DOI 10.1093/molbev/msr121
   Tebit DM, 2008, JAIDS-J ACQ IMM DEF, V49, P17, DOI 10.1097/QAI.0b013e318182d2bc
   van de Vijver DAMC, 2010, ACTA DERMATOVEN ALP, V19, P3
   van de Vijver DA, 2006, JAIDS-J ACQ IMM DEF, V41, P352, DOI 10.1097/01.qai.0000209899.05126.e4
   Wirden M, 2009, AIDS, V23, P95, DOI 10.1097/QAD.0b013e328319bc91
NR 31
TC 2
Z9 3
U1 0
U2 11
PU WILEY
PI HOBOKEN
PA 111 RIVER ST, HOBOKEN 07030-5774, NJ USA
SN 0146-6615
EI 1096-9071
J9 J MED VIROL
JI J. Med. Virol.
PD MAR 15
PY 2016
VL 88
IS 3
BP 448
EP 454
DI 10.1002/jmv.24361
PG 7
WC Virology
SC Virology
GA DC4II
UT WOS:000369184000012
PM 26291050
DA 2024-01-16
ER

PT J
AU Salou, M
   Dagnra, AY
   Butel, C
   Vidal, N
   Serrano, L
   Takassi, E
   Konou, AA
   Houndenou, S
   Dapam, N
   Singo-Tokofai, A
   Pitche, P
   Atakouma, Y
   Prince-David, M
   Delaporte, E
   Peeters, M
AF Salou, Mounerou
   Dagnra, Anoumou Y.
   Butel, Christelle
   Vidal, Nicole
   Serrano, Laetitia
   Takassi, Elom
   Konou, Abla A.
   Houndenou, Spero
   Dapam, Nina
   Singo-Tokofai, Assetina
   Pitche, Palokinam
   Atakouma, Yao
   Prince-David, Mireille
   Delaporte, Eric
   Peeters, Martine
TI High rates of virological failure and drug resistance in perinatally HIV-1-infected children and adolescents receiving lifelong antiretroviral therapy in routine clinics in Togo
SO JOURNAL OF THE INTERNATIONAL AIDS SOCIETY
LA English
DT Article
DE HIV; virological failure; drug resistance; children; antiretroviral treatment; Togo; Africa
ID 1st-line treatment; viral load; hiv; mutations; predictors; mortality; abidjan; mothers; africa
AB Introduction: Antiretroviral treatment (ART) has been scaled up over the last decade but compared to adults, children living with HIV are less likely to receive ART. Moreover, children and adolescents are more vulnerable than adults to virological failure (VF) and emergence of drug resistance. In this study we determined virological outcome in perinatally HIV-1-infected children and adolescents receiving ART in Togo. Methods: HIV viral load (VL) testing was consecutively proposed to all children and adolescents who were on ART for at least 12 months when attending HIV healthcare services for their routine follow-up visit (June to September 2014). Plasma HIV-1 VL was measured using the m2000 RealTime HIV-1 assay (Abbott Molecular, Des Plaines, IL, USA). Genotypic drug resistance was done for all samples with VL > 1000 copies/ml. Results and discussion: Among 283 perinatally HIV-1-infected children and adolescents included, 167 (59%) were adolescents and 116 (41%) were children. The median duration on ART was 48 months (interquartile range: 28 to 68 months). For 228 (80.6%), the current ART combination consisted of two nucleoside reverse transcriptase inhibitors (NRTIs) (zidovudine and lamivudine) and one non-nucleoside reverse transcriptase inhibitor (NNRTI) (nevirapine or efavirenz). Only 28 (9.9%) were on a protease inhibitor (PI)-based regimen. VL was below the detection limit (i.e. 40 copies/ml) for 102 (36%), between 40 and 1000 copies/ml for 35 (12.4%) and above 1000 copies/ml for 146 (51.6%). Genotypic drug-resistance testing was successful for 125/146 (85.6%); 110/125 (88.0%) were resistant to both NRTIs and NNRTIs, 1/125 (0.8%) to NRTIs only, 4/125 (3.2%) to NNRTIs only and three harboured viruses resistant to reverse transcriptase and PIs. Overall, 86% (108/125) of children and adolescents experiencing VF and successfully genotyped, corresponding thus to at least 38% of the study population, had either no effective ART or had only a single effective drug in their current ART regimen. Conclusions: Our study provided important information on virological outcome on lifelong ART in perinatally HIV-1-infected children and adolescents who were still on ART and continued to attend antiretroviral (ARV) clinics for follow-up visits. Actual conditions for scaling up and monitoring lifelong ART in children in resource-limited countries can have dramatic long-term outcomes and illustrate that paediatric ART receives inadequate attention.
C1 [Salou, Mounerou; Dagnra, Anoumou Y.; Konou, Abla A.; Prince-David, Mireille] Univ Lome, Fac Sci Sante, Lab Biol Mol & Immunol, Lome, Togo.
   [Butel, Christelle; Vidal, Nicole; Serrano, Laetitia; Delaporte, Eric; Peeters, Martine] Univ Montpellier, INSERM, Inst Rech Dev, UMI 233,U1175, F-34059 Montpellier, France.
   [Takassi, Elom; Atakouma, Yao] CHU Sylvanus Olympio, Serv Pediat, Lome, Togo.
   [Houndenou, Spero] Assoc Espoir Demain, Kara, Togo.
   [Dapam, Nina] Espoir Vie Togo, Lome, Togo.
   [Singo-Tokofai, Assetina] Programme Natl Lutte Sida, Lome, Togo.
   [Singo-Tokofai, Assetina] IST Togo, Lome, Togo.
   [Pitche, Palokinam] Conseil Natl Lutte SIDA, Lome, Togo.
   [Pitche, Palokinam] Fac Sci Sante, Lome, Togo.
   [Atakouma, Yao] Univ Lome, Fac Sci Sante, Dept Pediat, Lome, Togo.
C3 Institut de Recherche pour le Developpement (IRD); Universite de Montpellier; Institut National de la Sante et de la Recherche Medicale (Inserm)
RP Peeters, M (通讯作者)，911 Ave Agropolis, FR-34394 Montpellier 5, France.
EM martine.peeters@ird.fr
FU Institut de Recherche pour le Developpement; French cooperation in Togo
CR Abrams EJ, 1998, J INFECT DIS, V178, P101, DOI 10.1086/515596
   Adjé-Touré C, 2008, AIDS RES HUM RETROV, V24, P911, DOI 10.1089/aid.2007.0264
   Averbuch D, 2006, PEDIATR INFECT DIS J, V25, P1049, DOI 10.1097/01.inf.0000243211.36690.d5
   Barry O, 2013, BMC INFECT DIS, V13, P0, DOI 10.1186/1471-2334-13-476
   Brahmbhatt H, 2006, JAIDS-J ACQ IMM DEF, V41, P504, DOI 10.1097/01.qai.0000188122.15493.0a
   Bratholm C, 2010, J ANTIMICROB CHEMOTH, V65, P1996, DOI 10.1093/jac/dkq234
   Castro H, 2011, LANCET, V377, P1580, DOI 10.1016/S0140-6736(11)60208-0
   Chaix ML, 2005, PEDIATR INFECT DIS J, V24, P1072, DOI 10.1097/01.inf.0000190413.88671.92
   Germanaud D, 2010, J ANTIMICROB CHEMOTH, V65, P118, DOI 10.1093/jac/dkp412
   Gody JC, 2008, JAIDS-J ACQ IMM DEF, V49, P566, DOI 10.1097/QAI.0b013e318183acae
   Guindon S, 2010, SYST BIOL, V59, P307, DOI 10.1093/sysbio/syq010
   Kamya MR, 2007, JAIDS-J ACQ IMM DEF, V46, P187, DOI 10.1097/QAI.0b013e31814278c0
   Kebe K, 2013, AIDS RES HUM RETROV, V29, P242, DOI 10.1089/aid.2011.0300
   Konou AA, 2015, AIDS, V29, P2527, DOI 10.1097/QAD.0000000000000906
   Lwembe R, 2007, J MED VIROL, V79, P865, DOI 10.1002/jmv.20912
   Monleau M, 2009, J CLIN MICROBIOL, V47, P1107, DOI 10.1128/JCM.02255-08
   Mutwa PR, 2014, PEDIATR INFECT DIS J, V33, P63, DOI 10.1097/INF.0b013e31829e6b9f
   Newell ML, 2004, LANCET, V364, P1236, DOI 10.1016/S0140-6736(04)17140-7
   Orrell C, 2013, PEDIATR INFECT DIS J, V32, P644, DOI 10.1097/INF.0b013e3182829092
   Pillay S, 2014, AIDS RES THER, V11, P0, DOI 10.1186/1742-6405-11-3
   Ruel Theodore D, 2011, J ACQUIR IMMUNE DEFIC SYNDR, V56, P44, DOI 10.1097/QAI.0b013e3181fbcbf7
   Salou M, 2016, PEDIAT INFE IN PRESS, V0, P0
   Vaz Paula, 2009, PEDIATR INFECT DIS J, V28, Pe283, DOI 10.1097/INF.0b013e3181ba6c92
   Wensing Annemarie M, 2014, TOP ANTIVIR MED, V22, P642
   WHO, 2013, CONSOLIDATED GUIDELINES ON THE USE OF ANTIRETROVIRAL DRUGS FOR TREATING AND PREVENTING HIV INFECTION: RECOMMENDATIONS FOR A PUBLIC HEALTH APPROACH, V0, P0
   World Health Organization, 2014, HEALTH FOR THE WORLDS ADOLESCENTS: A SECOND CHANCE IN THE SECOND DECADE, V0, P0
NR 27
TC 56
Z9 59
U1 0
U2 4
PU JOHN WILEY & SONS LTD
PI CHICHESTER
PA THE ATRIUM, SOUTHERN GATE, CHICHESTER PO19 8SQ, W SUSSEX, ENGLAND
SN 
EI 1758-2652
J9 J INT AIDS SOC
JI J. Int. AIDS Soc.
PD APR 27
PY 2016
VL 19
IS 
BP 
EP 
DI 10.7448/IAS.19.1.20683
PG 7
WC Immunology; Infectious Diseases
SC Immunology; Infectious Diseases
GA DM2KK
UT WOS:000376175300001
PM 27125320
DA 2024-01-16
ER

PT J
AU Inzaule, SC
   Weidle, PJ
   Yang, CF
   Ndiege, K
   Hamers, RL
   de Wit, TFR
   Thomas, T
   Zeh, C
AF Inzaule, Seth C.
   Weidle, Paul J.
   Yang, Chunfu
   Ndiege, Kenneth
   Hamers, Raph L.
   de Wit, Tobias F. Rinke
   Thomas, Timothy
   Zeh, Clement
TI Prevalence and dynamics of the K65R drug resistance mutation in HIV-1-infected infants exposed to maternal therapy with lamivudine, zidovudine and either nevirapine or nelfinavir in breast milk
SO JOURNAL OF ANTIMICROBIAL CHEMOTHERAPY
LA English
DT Article
ID immunodeficiency-virus type-1; to-child transmission; reverse-transcriptase; antiretroviral therapy; hiv; subtype; inhibitor; patterns; prevention; impact
AB Background: K65R is a relatively rare drug resistance mutation (DRM) selected by the NRTIs tenofovir, didanosine, abacavir and stavudine and confers cross-resistance to all NRTIs except zidovudine. Selection by other NRTIs is uncommon. Objectives: In this study we investigated the frequency of emergence of the K65R mutation and factors associated with it in HIV-1-infected infants exposed to Low doses of maternal Lamivudine, zidovudine and either nevira pine or nelfinavir ingested through breast milk, using specimens collected from the Kisumu Breastfeeding Study. Methods: Plasma specimens with viral Load >= 1000 copies/mL collected from HIV-infected infants at 0-1, 2, 6, 14, 24 and 36 weeks of age and maternal samples at delivery were tested for HIV drug resistance using Sanger sequencing of the polymerase gene. Factors associated with K65R emergence were assessed using Fisher's exact test and the Wilcoxon rank-sum test. Results: K65R was detected in samples from 6 of the 24 infants (25%) who acquired HIV-1 infection by the age of 6 months. K65R emerged in half of the infants by 6 weeks and in the rest by 14 weeks of age. None of the mothers at delivery or the infants with a positive genotype at first time of positivity had the K65R mutation. Infants with K65R had Low baseline CD4 cell counts (P=0.014), were more Likely to have DRMs earlier (<= 6 weeks versus >= 14 weeks, P=0.007) and were more Likely to have multiclass drug resistance (P=0.035). M184V was the most common mutation associated with K65R emergence. K65R had reverted by 3 months after cessation of breastfeeding. Conclusions: A high rate of K65R emergence may suggest that ingesting Low doses of Lamivudine via breast milk could select for this mutation. The presence of this mutation may have a negative impact on future responses to NRTI-based ART. More in vitro studies are, however, needed to establish the molecular mechanism for this selection.
C1 [Inzaule, Seth C.; Ndiege, Kenneth] Kenya Govt Med Res Ctr, Kisumu, Kenya.
   [Inzaule, Seth C.; Hamers, Raph L.; de Wit, Tobias F. Rinke] Univ Amsterdam, Acad Med Ctr, Dept Global Hlth, Meibergdreef 9, NL-1105 AZ Amsterdam, Netherlands.
   [Inzaule, Seth C.; Hamers, Raph L.; de Wit, Tobias F. Rinke] Amsterdam Inst Global Hlth & Dev Amsterdam, Amsterdam, Netherlands.
   [Weidle, Paul J.; Yang, Chunfu; Thomas, Timothy] Ctr Dis Control & Prevent, Atlanta, GA USA.
   [Zeh, Clement] Ctr Dis Control & Prevent, Kisumu, Kenya.
C3 Kenya Medical Research Institute; University of Amsterdam; Academic Medical Center Amsterdam; Centers for Disease Control & Prevention - USA
RP Zeh, C (通讯作者)，Ctr Dis Control & Prevent, Kisumu, Kenya.
EM cbz2@cdc.gov
FU US CDC [5U19C1000323-05]; Kenya Medical Research Institute [5U19C1000323-05]
CR [Anonymous], 2015, HOW AIDS CHANGED EVERYTHING-MDG6: 15 YEARS, V0, P0
   Becquet R, 2012, PLOS ONE, V7, P0, DOI 10.1371/journal.pone.0028510
   Both JMC, 2010, BJOG-INT J OBSTET GY, V117, P1444, DOI 10.1111/j.1471-0528.2010.02692.x
   Boucher S, 2006, HIV MED, V7, P294, DOI 10.1111/j.1468-1293.2006.00379.x
   Brenner Bluma G, 2009, HIV THERAPY, V3, P583, DOI 10.2217/hiv.09.40
   Brodard V, 2005, JAIDS-J ACQ IMM DEF, V39, P250
   Chalermchockcharoenkit A, 2009, CLIN INFECT DIS, V49, P299, DOI 10.1086/599612
   Church JD, 2008, J INFECT DIS, V198, P1075, DOI 10.1086/591503
   COATES JAV, 1992, ANTIMICROB AGENTS CH, V36, P733, DOI 10.1128/AAC.36.4.733
   Coutsinos D, 2009, J VIROL, V83, P2029, DOI 10.1128/JVI.01349-08
   Delgado E, 2001, AIDS RES HUM RETROV, V17, P753, DOI 10.1089/088922201750237022
   Fogel J, 2011, CLIN INFECT DIS, V52, P1069, DOI 10.1093/cid/cir008
   GU ZX, 1994, ANTIMICROB AGENTS CH, V38, P275, DOI 10.1128/AAC.38.2.275
   Hawkins CA, 2009, JAIDS-J ACQ IMM DEF, V52, P228, DOI 10.1097/QAI.0b013e3181b06125
   Johnson Victoria A, 2011, TOP ANTIVIR MED, V19, P156
   Lole KS, 1999, J VIROL, V73, P152, DOI 10.1128/JVI.73.1.152-160.1999
   Miller MD, 2004, AIDS REV, V6, P22
   Mirochnick M, 2009, ANTIMICROB AGENTS CH, V53, P1170, DOI 10.1128/AAC.01117-08
   Paintsil E, 2009, CURR OPIN PEDIATR, V21, P94, DOI 10.1097/MOP.0b013e32831ec353
   Parikh UM, 2005, ANTIMICROB AGENTS CH, V49, P1139, DOI 10.1128/AAC.49.3.1139-1144.2005
   Parikh UM, 2006, J VIROL, V80, P4971, DOI 10.1128/JVI.80.10.4971-4977.2006
   Persaud D, 2007, J INFECT DIS, V195, P1402, DOI 10.1086/513871
   Pillay V, 2008, AIDS RES HUM RETROV, V24, P1449, DOI 10.1089/aid.2008.0180
   Reynolds SJ, 2012, AIDS RES HUM RETROV, V28, P1739, DOI 10.1089/aid.2011.0352
   Saitoh A, 2007, ANTIMICROB AGENTS CH, V51, P4236, DOI 10.1128/AAC.00893-07
   Thomas TK, 2011, PLOS MED, V8, P0, DOI 10.1371/journal.pmed.1001015
   UNAIDS, 2011, WORLD AIDS DAY REPORT, V0, P0
   Van Zyl GU, 2013, PLOS ONE, V8, P0, DOI 10.1371/journal.pone.0067188
   van Zyl GU, 2011, J MED VIROL, V83, P1764, DOI 10.1002/jmv.22189
   von Wyl V, 2008, CLIN INFECT DIS, V46, P1299, DOI 10.1086/528863
   Wallis CL, 2010, JAIDS-J ACQ IMM DEF, V53, P480, DOI 10.1097/QAI.0b013e3181bc478b
   Weidle PJ, 2010, CLIN PERINATOL, V37, P825, DOI 10.1016/j.clp.2010.08.009
   WHO, 2013, CONSOLIDATED GUIDELINES ON THE USE OF ANTIRETROVIRAL DRUGS FOR TREATING AND PREVENTING HIV INFECTION: RECOMMENDATIONS FOR A PUBLIC HEALTH APPROACH, V0, P0
   Xu HT, 2009, RETROVIROLOGY, V6, P0, DOI 10.1186/1742-4690-6-14
   Yang CF, 2010, J CLIN MICROBIOL, V48, P3158, DOI 10.1128/JCM.00564-10
   Zeh C, 2011, PLOS MED, V8, P0, DOI 10.1371/journal.pmed.1000430
NR 37
TC 12
Z9 13
U1 0
U2 2
PU OXFORD UNIV PRESS
PI OXFORD
PA GREAT CLARENDON ST, OXFORD OX2 6DP, ENGLAND
SN 0305-7453
EI 1460-2091
J9 J ANTIMICROB CHEMOTH
JI J. Antimicrob. Chemother.
PD JUN 15
PY 2016
VL 71
IS 6
BP 1619
EP 1626
DI 10.1093/jac/dkw039
PG 8
[truncated: 1,581,591 more chars]
