# Supplementary material for: Development and emerging trends of drug resistance mutations in HIV: a bibliometric analysis based on CiteSpace
Source: Front Microbiol. 2024 May 15;15:1374582. doi: 10.3389/fmicb.2024.1374582 (PMC11133539; doi:10.3389/fmicb.2024.1374582)
Supplement: Supplementary file 1 [file Data_Sheet_1.ZIP › data/download2017u267.txt]

PT J
AU van Zyl, GU
   Grobbelaar, CJ
   Claassen, M
   Bock, P
   Preiser, W
AF van Zyl, Gert U.
   Grobbelaar, Cornelis J.
   Claassen, Mathilda
   Bock, Peter
   Preiser, Wolfgang
TI Moderate levels of preantiretroviral therapy drug resistance in a generalized epidemic: time for better first-line ART?
SO AIDS
LA English
DT Article
DE antiretroviral therapy coverage; first-line antiretroviral therapy; HIV; nonnucleoside reverse transcriptase inhibitor resistance; nucleoside reverse transcriptase inhibitor resistance; pretreatment drug resistance; transmission cluster
ID antiretroviral therapy; hiv; surveillance; prevention; risk
AB Background: The WHO-recommended first-line antiretroviral therapy (ART) as a fixed dose combination (FDC) of efavirenz (EFV) and tenofovir disoproxil fumarate (TDF) with lamivudine (3TC) or emtricitabine (FTC) has been preferred in the large scale unprecedented ART roll out in Southern Africa. Models and recent reports suggest that pre-ART HIV drug resistance (PDR) is increasing with high treatment coverage. Method: We therefore investigated PDR and any local transmission clusters in a setting where high treatment coverage was further enhanced by universal test and treat (UTT). Surveillance drug resistance mutations (SDRMs) were identified with an in-house PCR and population sequencing method and calibrated population resistance (CPR) tool. Results: Of 60 patients, six (10%) had an SDRM mutation: five (8.3%) had nonnucleoside reverse transcriptase (NNRT) mutations, one had an nucleos(t) ide reverse transcriptase inhibitor mutation and none had protease inhibitor (PI) mutations. Phylogenetic analysis revealed no large transmission clusters. Conclusion: An increase to the current moderate PDR levels and the better tolerability and durability, may support a recent drive to avail FDC integrase strand transfer inhibitor (ISTI)-based regimens as the new preferred first-line ART in the Southern African region for individual benefit and to contribute to limiting transmission of infection and drug resistant virus. Copyright (C) 2017 Wolters Kluwer Health, Inc. All rights reserved.
C1 [van Zyl, Gert U.; Preiser, Wolfgang] Stellenbosch Univ, Fac Med & Hlth Sci, South African Med Res Council, Collaborating Ctr,TygHIVLab,Div Med Virol, Cape Town, South Africa.
   [van Zyl, Gert U.; Claassen, Mathilda; Preiser, Wolfgang] Natl Hlth Lab Serv, Tygerberg Business Unit, Johannesburg, South Africa.
   [Grobbelaar, Cornelis J.] ANOVA Hlth Inst, Johannesburg, South Africa.
   [Bock, Peter] Stellenbosch Univ, Fac Med & Hlth Sci, Desmond Tutu TB Ctr, Dept Paediat & Child Hlth, Cape Town, South Africa.
C3 Stellenbosch University; South African Medical Research Council; National Health Laboratory Service; Stellenbosch University
RP van Zyl, GU (通讯作者)，Stellenbosch Univ, Fac Med & Hlth Sci, Div Med Virol, Cape Town, South Africa.; van Zyl, GU (通讯作者)，Natl Hlth Lab Serv, Tygerberg Business Unit, Cape Town, South Africa.
EM guvz@sun.ac.za
FU South African MRC Collaborating Centre (TygHIVLab); NHLS Research Trust
CR Andrews JR, 2012, J INFECT DIS, V206, P543, DOI 10.1093/infdis/jis401
   [Anonymous], 2016, WHO CONS GUID US ANT, V0, P0
   Avila-Ríos S, 2016, PLOS ONE, V11, P0, DOI 10.1371/journal.pone.0164156
   Bennett DE, 2008, ANTIVIR THER, V13, P25
   Bennett DE, 2009, PLOS ONE, V4, P0, DOI 10.1371/journal.pone.0004724
   Boerma RS, 2017, J ANTIMICROB CHEMOTH, V72, P365, DOI 10.1093/jac/dkw463
   Chung MH, 2016, AIDS, V30, P1680, DOI 10.1097/QAD.0000000000001110
   Cohen MS, 2016, NEW ENGL J MED, V375, P830, DOI 10.1056/NEJMoa1600693
   Gifford RJ, 2009, BIOINFORMATICS, V25, P1197, DOI 10.1093/bioinformatics/btp134
   Gupta RK, 2012, LANCET, V380, P1250, DOI 10.1016/S0140-6736(12)61038-1
   Hoare A, 2010, PLOS ONE, V5, P0, DOI 10.1371/journal.pone.0010981
   Kasang C, 2011, PLOS ONE, V6, P0, DOI 10.1371/journal.pone.0023091
   Li JZ, 2012, AIDS, V26, P185, DOI 10.1097/QAD.0b013e32834e9d7d
   Little Susan J, 2016, TOP ANTIVIR MED, V23, P156
   Manasa J, 2016, AIDS RES HUM RETROV, V32, P763, DOI 10.1089/aid.2015.0225
   Parikh UM, 2013, PLOS ONE, V8, P0, DOI 10.1371/journal.pone.0059787
   Phillips AN, 2011, AIDS, V25, P843, DOI 10.1097/QAD.0b013e328344037a
   Pineda-Peña AC, 2013, INFECT GENET EVOL, V19, P337, DOI 10.1016/j.meegid.2013.04.032
   Powers KA, 2011, LANCET, V378, P256, DOI 10.1016/S0140-6736(11)60842-8
   Rhee SY, 2015, PLOS ONE, V10, P0, DOI 10.1371/journal.pone.0145772
   Rhee SY, 2015, PLOS MED, V12, P0, DOI 10.1371/journal.pmed.1001810
   Steegen K, 2017, J ANTIMICROB CHEMOTH, V72, P210, DOI 10.1093/jac/dkw358
   Steegen K, 2016, PLOS ONE, V11, P0, DOI 10.1371/journal.pone.0166305
   Tanser F, 2013, SCIENCE, V339, P966, DOI 10.1126/science.1228160
   Van Zyl GU, 2013, PLOS ONE, V8, P0, DOI 10.1371/journal.pone.0067188
   Vardavas R, 2007, PLOS ONE, V2, P0, DOI 10.1371/journal.pone.0000152
   Venter WD, 2017, CURR TROP MED REPORT, V4, P6
NR 28
TC 5
Z9 6
U1 0
U2 7
PU LIPPINCOTT WILLIAMS & WILKINS
PI PHILADELPHIA
PA TWO COMMERCE SQ, 2001 MARKET ST, PHILADELPHIA, PA 19103 USA
SN 0269-9370
EI 1473-5571
J9 AIDS
JI Aids
PD NOV 13
PY 2017
VL 31
IS 17
BP 2387
EP 2391
DI 10.1097/QAD.0000000000001629
PG 5
WC Immunology; Infectious Diseases; Virology
SC Immunology; Infectious Diseases; Virology
GA FL7OS
UT WOS:000414438300008
PM 28857824
DA 2024-01-16
ER

PT J
AU Fernández-Caballero, JA
   Chueca, N
   Poveda, E
   García, F
AF Fernandez-Caballero, Jose A.
   Chueca, Natalia
   Poveda, Eva
   Garcia, Federico
TI Minimizing Next-Generation Sequencing Errors for HIV Drug Resistance Testing
SO AIDS REVIEWS
LA English
DT Article
DE HIV; NGS; 454; Denoising; Filter; Indel
ID ultra-deep; reverse-transcriptase; rna; dna; amplification; mutations; variants
AB Next-generation sequencing prototypes for the routine diagnosis of resistance to antiretrovirals approved for the treatment of HIV infection are now being used in many clinical diagnostic laboratories. As some of the next-generation sequencing platforms may be a source of errors, it is necessary to improve the currently available protocols and implement bioinformatic tools that may help to correctly identify the presence of resistance mutations with clinical impact. Several studies have addressed these issues in recent years. Some of them are mainly focused on improving protocols for decreasing the magnitude of errors during the polymerase change reaction. Other studies propose specific bioinformatic tools, able to reach both a 93-98% reduction of indels (insertions/deletions) and a sensitivity and specificity close to 100% in single nucleotide polymorphism variant calling. The implementation of new protocols and bioinformatic tools improving the accuracy of next-generation sequencing results must be considered for a correct analysis of HIV resistance mutations for making clinical decisions. This review summarizes the most relevant data available for the optimization of next-generation sequencing applied to HIV resistance testing.
C1 [Fernandez-Caballero, Jose A.; Chueca, Natalia; Garcia, Federico] Hosp Univ San Cecilio Granada, Inst Invest Biosanit IBIS, Dept Clin Microbiol, Av Conocimiento S-N, Granada 18016, Spain.
   [Poveda, Eva] Univ Coruna UDC, CHUAC, Inst Invest Biomed A Coruna INIBIC, Div Clin Virol,Sergas, La Coruna, Spain.
C3 Hospital Universitario San Cecilio; Universidade da Coruna; Instituto de Investigacion Biomedica de A Coruna (INIBIC); Complejo Hospitalario Universitario A Coruna
RP Fernández-Caballero, JA (通讯作者)，Hosp Univ San Cecilio Granada, Inst Invest Biosanit IBIS, Dept Clin Microbiol, Av Conocimiento S-N, Granada 18016, Spain.
EM jose.angel.fernandez.caballero@gmail.com
FU Plan Nacional de I+D+I and Fondo Europeo de Desarrollo Regional-FEDER [RD12/0017/006]; Programa de Intensificacion de la Actividad de Investigacion del Servicio Andaluz de Salud
CR Aagaard K, 2012, PLOS ONE, V7, P0, DOI 10.1371/journal.pone.0036466
   Acinas SG, 2005, APPL ENVIRON MICROB, V71, P8966, DOI 10.1128/AEM.71.12.8966-8969.2005
   Fernández-Caballero JA, 2016, BMC INFECT DIS, V16, P0, DOI 10.1186/s12879-016-1545-8
   Biebricher CK, 2006, CURR TOP MICROBIOL, V299, P1
   Brockman W, 2008, GENOME RES, V18, P763, DOI 10.1101/gr.070227.107
   Brodin J, 2013, PLOS ONE, V8, P0, DOI 10.1371/journal.pone.0070388
   Chen X, 2016, PLOS ONE, V11, P0, DOI 10.1371/journal.pone.0149215
   Dauwe K, 2016, J CLIN MICROBIOL, V54, P1605, DOI 10.1128/JCM.00030-16
   Deng WJ, 2013, BIOINFORMATICS, V29, P2402, DOI 10.1093/bioinformatics/btt434
   Di Giallonardo F, 2013, PLOS ONE, V8, P0, DOI 10.1371/journal.pone.0074249
   Dudley DM, 2012, PLOS ONE, V7, P0, DOI 10.1371/journal.pone.0036494
   Fisher RG, 2015, J CLIN VIROL, V62, P48, DOI 10.1016/j.jcv.2014.11.014
   Gall A, 2012, J CLIN MICROBIOL, V50, P3838, DOI 10.1128/JCM.01516-12
   Gibson J, 2014, P NATL ACAD SCI USA, V111, P8007, DOI 10.1073/pnas.1406468111
   Iyer S, 2013, PLOS ONE, V8, P0, DOI 10.1371/journal.pone.0073015
   Kijak GH, 2013, AIDS RES HUM RETROV, V29, P1361, DOI 10.1089/aid.2013.0175
   Kuczynski J, 2012, NAT REV GENET, V13, P47, DOI 10.1038/nrg3129
   Liang BH, 2011, PLOS ONE, V6, P0, DOI 10.1371/journal.pone.0026745
   Loman NJ, 2012, NAT BIOTECHNOL, V30, P434, DOI 10.1038/nbt.2198
   McGinnis J, 2016, J CLIN VIROL, V79, P44, DOI 10.1016/j.jcv.2016.03.005
   Messiaen P, 2012, VIROLOGY, V426, P7, DOI 10.1016/j.virol.2012.01.002
   Mohamed S, 2014, AIDS, V28, P1315, DOI 10.1097/QAD.0000000000000267
   Moher D, 2010, INT J SURG, V8, P336, DOI 10.1016/j.ijsu.2010.02.007
   Nicot F, 2015, J CLIN VIROL, V62, P20, DOI 10.1016/j.jcv.2014.10.020
   Patel RK, 2012, PLOS ONE, V7, P0, DOI 10.1371/journal.pone.0030619
   Pou C, 2014, CLIN INFECT DIS, V59, P578, DOI 10.1093/cid/ciu287
   Quan PL, 2010, EMERG INFECT DIS, V16, P918, DOI 10.3201/eid1606.091536
   Ram D, 2015, J VIROL METHODS, V212, P12, DOI 10.1016/j.jviromet.2014.11.003
   Reeder J, 2010, NAT METHODS, V7, P668, DOI 10.1038/nmeth0910-668b
   Shao W, 2013, RETROVIROLOGY, V10, P0, DOI 10.1186/1742-4690-10-18
   Simen BB, 2009, J INFECT DIS, V199, P693, DOI 10.1086/596736
   Sipos R, 2007, FEMS MICROBIOL ECOL, V60, P341, DOI 10.1111/j.1574-6941.2007.00283.x
   Smyth RP, 2010, GENE, V469, P45, DOI 10.1016/j.gene.2010.08.009
   Stelzl E, 2011, J VIROL METHODS, V178, P94, DOI 10.1016/j.jviromet.2011.08.020
   Thorburn F, 2015, J CLIN VIROL, V69, P96, DOI 10.1016/j.jcv.2015.06.082
   Visser M, 2016, VIROL J, V13, P0, DOI 10.1186/s12985-016-0539-x
   von Elm E, 2007, LANCET, V370, P1453, DOI 10.1016/S0140-6736(07)61602-X
   Wang J, 2011, J VIROL, V85, P10861, DOI 10.1128/JVI.05116-11
   Waugh C, 2015, VIROL J, V12, P0, DOI 10.1186/s12985-015-0280-x
   Zukurov JP, 2016, ALGORITHM MOL BIOL, V11, P0, DOI 10.1186/s13015-016-0064-x
NR 41
TC 2
Z9 2
U1 0
U2 4
PU PERMANYER PUBL
PI BARCELONA
PA MALLORCA, 310, BARCELONA, 08037, SPAIN
SN 1139-6121
EI 1698-6997
J9 AIDS REV
JI Aids Rev.
PD OCT-DEC 15
PY 2017
VL 19
IS 4
BP 231
EP 238
DI 
PG 8
WC Immunology; Infectious Diseases
SC Immunology; Infectious Diseases
GA FR7VS
UT WOS:000419281200006
PM 28534892
DA 2024-01-16
ER

PT J
AU Agwu, AL
   Warshaw, MG
   McFarland, EJ
   Siberry, GK
   Melvin, AJ
   Wiznia, AA
   Fairlie, L
   Boyd, S
   Harding, P
   Spiegel, HML
   Abrams, EJ
   Carey, VJ
AF Agwu, Allison L.
   Warshaw, Meredith G.
   McFarland, Elizabeth J.
   Siberry, George K.
   Melvin, Ann J.
   Wiznia, Andrew A.
   Fairlie, Lee
   Boyd, Sandra
   Harding, Paul
   Spiegel, Hans M. L.
   Abrams, Elaine J.
   Carey, Vincent J.
TI Decline in CD4 T lymphocytes with monotherapy bridging strategy for non-adherent adolescents living with HIV infection: Results of the IMPAACT P1094 randomized trial
SO PLOS ONE
LA English
DT Article
ID active antiretroviral therapy; perinatally acquired hiv; lamivudine monotherapy; treatment interruption; drug-resistance; united-kingdom; children; outcm
AB Introduction Management of persistently non-adherent youth living with HIV (YLHIV) with virologic failure (VF) on combination antiretroviral therapy (cART) remains challenging. One strategy has been using 3TC/FTC monotherapy (3TC/FTC), which in the presence of the M184V resistance mutation, does not suppress viral replication nor select for additional drug resistance mutations, and reduces viral fitness with limited side effects. P1094 compared the immunologic outcome of continuing failing cART vs. switching to 3TC/FTC as a "bridging strategy" to subsequent suppressive cART for non-adherent YLHIV with pre-existing M184V resistance. Materials & methods Participants with documented nonadherence, M184V mutation, CD4(+) T cell count >= 100 cells/mm(3) and VF (HIV-1 plasma RNA >= 400 copies/mL (2.6 log(10) HIV-1 RNA) were enrolled and randomized to continue failing cART vs. switch to 3TC/FTC. The primary endpoint (time to >= 30% CD4(+) T cell decline or development of CDC class C events) at 28-weeks were assessed by Kaplan-Meier (K-M) curves in an intent-to-treat analysis. Results Thirty-three perinatally acquired YLHIV participants (16 continuing cART and 17 3TC/FTC) enrolled in the study. The median age, entry CD4(+) T cell count, and viral load were 15 years (Inter-quartile range (IQR) 14-20), 472 cells/mm 3 (IQR 384-651), and 4.0 log(10)HIV-1 RNA copies/ml (IQR 3.2-4.5), respectively. Five participants, all in the 3TC/FTC arm, reached the primary endpoint for absolute CD4(+) T cell decline (p = 0.02, exact log-rank test comparing monotherapy to cART). The Kaplan-Meier estimate of probability of primary endpoint on 3TC/FTC at 28 weeks was 0.41 (standard error 0.14). There were no CDC class C events or deaths and no statistically significant difference in frequencies of adverse events between the arms. Conclusions Non-adherent participants randomized to 3TC/FTC were more likely than those maintained on failing cART to experience a confirmed decline in CD4+ count of >= 30%. Although this study suffers from limitations of small sample size and premature discontinuation, the randomized comparison to continuing failing cART indicates that 3TC/FTC provides inferior protection from immunologic deterioration for non-adherent youth with M184V resistance. Better alternatives to 3TC/FTC such as ART with higher barriers to resistance and novel adherence and treatment strategies for nonadherent youth are urgently needed.
C1 [Agwu, Allison L.] Johns Hopkins Sch Med, Dept Pediat, Div Infect Dis, Baltimore, MD 21205 USA.
   [Agwu, Allison L.] Johns Hopkins Sch Med, Dept Internal Med, Div Infect Dis, Baltimore, MD 21205 USA.
   [Warshaw, Meredith G.; Carey, Vincent J.] Harvard Sch Publ Hlth, Ctr Biostat AIDS Res, Boston, MA USA.
   [McFarland, Elizabeth J.; Harding, Paul] Univ Colorado, Sch Med, Dept Pediat, Aurora, CO USA.
   [McFarland, Elizabeth J.; Harding, Paul] Childrens Hosp Colorado, Pediat Infect Dis, Aurora, CO USA.
   [Siberry, George K.] Eunice Kennedy Shriver Natl Inst Child Hlth & Hum, Maternal Pediat Infect Dis Branch, Bethesda, MD USA.
   [Melvin, Ann J.] Seattle Childrens Hosp, Div Pediat Infect Dis, Seattle, WA USA.
   [Wiznia, Andrew A.] Jacobi Med Ctr, Pediat HIV Serv, Family Based Serv, Bronx, NY USA.
   [Fairlie, Lee] Univ Witwatersrand, Wits Reprod Hlth & HIV Res Inst, Johannesburg, South Africa.
   [Boyd, Sandra] St Jude Childrens Res Hosp, 332 N Lauderdale St, Memphis, TN 38105 USA.
   [Spiegel, Hans M. L.] NIAID, Kelly Govt Solut, Contractor Div AIDS, PMPRB Prevent Sci Program,Div AIDS,NIH, Rockville, MD USA.
   [Abrams, Elaine J.] Columbia Univ, ICAP Columbia, Mailman Sch Publ Hlth, New York, NY USA.
   [Abrams, Elaine J.] Columbia Univ Coll Phys & Surg, 630 W 168th St, New York, NY 10032 USA.
C3 Johns Hopkins University; Johns Hopkins Medicine; Johns Hopkins University; Johns Hopkins Medicine; Harvard University; Harvard T.H. Chan School of Public Health; University of Colorado System; University of Colorado Anschutz Medical Campus; Children's Hospital Colorado; National Institutes of Health (NIH) - USA; NIH Eunice Kennedy Shriver National Institute of Child Health & Human Development (NICHD); Seattle Children's Hospital; Jacobi Medical Center; University of Witwatersrand; St Jude Children's Research Hospital; National Institutes of Health (NIH) - USA; NIH National Institute of Allergy & Infectious Diseases (NIAID); Columbia University; Columbia University
RP Agwu, AL (通讯作者)，Johns Hopkins Sch Med, Dept Pediat, Div Infect Dis, Baltimore, MD 21205 USA.; Agwu, AL (通讯作者)，Johns Hopkins Sch Med, Dept Internal Med, Div Infect Dis, Baltimore, MD 21205 USA.
EM ageorg10@jhmi.edu
FU National Institute of Allergy and Infectious Diseases (NIAID) of the National Institutes of Health (NIH) [UM1AI068632, UM1AI068616, UM1AI106716]; Eunice Kennedy Shriver National Institute of Child Health and Human Development (NICHD); National Institute of Mental Health (NIMH); National Institutes of Allergy and Infectious Diseases [1K23 AI084549]; Johns Hopkins Ross Clinician Scientist Award
CR Abadi J, 2006, JAIDS-J ACQ IMM DEF, V41, P298, DOI 10.1097/01.qai.0000197078.41150.0d
   AGWU AL, 2013, J PEDIAT INFECT DIS, V0, P0
   Agwu A, 2008, AIDS PATIENT CARE ST, V22, P545, DOI 10.1089/apc.2007.0200
   Agwu AL, 2013, J INT AIDS SOC, V16, P0, DOI 10.7448/IAS.16.1.18579
   Ancuta P, 2008, PLOS ONE, V3, P0, DOI 10.1371/journal.pone.0002516
   Bangsberg DR, 2013, ANTIVIR THER, V18, P25, DOI 10.3851/IMP2536
   Calza L, 2012, CURR HIV RES, V10, P661, DOI 10.2174/157016212803901419
   Castagna A, 2006, AIDS, V20, P795, DOI 10.1097/01.aids.0000218542.08845.b2
   Chakraborty R, 2008, PEDIATR INFECT DIS J, V27, P457, DOI 10.1097/INF.0b013e3181646d6f
   Children PoATaMMoH-I, 2015, GUID US ANT AG PED H, V0, P0
   Deeks SG, 2005, J INFECT DIS, V192, P1537, DOI 10.1086/496892
   Department of H Human S, 2008, ARCH DEP HLTH HUM SE, V0, P0
   Do Health, 2015, NAT CONS GUID PREV M, V0, P0
   El-Sadr WM, 2006, NEW ENGL J MED, V355, P2283, DOI 10.1056/NEJMoa062360
   Flynn PM, 2004, J INFECT DIS, V190, P271, DOI 10.1086/421521
   Foster C, 2009, AIDS PATIENT CARE ST, V23, P159, DOI 10.1089/apc.2008.0153
   Gianotti N, 2008, J MED VIROL, V80, P201, DOI 10.1002/jmv.21085
   Haberer J, 2009, PEDIATRIC ADHERENCE, V0, P0
   Jiang J, 2007, LINEAR GENERALIZED M, V0, P0
   KAPLAN EL, 1958, J AM STAT ASSOC, V53, P457, DOI 10.2307/2281868
   Kimmig S, 2002, J EXP MED, V195, P789, DOI 10.1084/jem.20011756
   Kuller LH, 2008, PLOS MED, V5, P1496, DOI 10.1371/journal.pmed.0050203
   Lallemant M, 2011, NEW ENGL J MED, V365, P581, DOI 10.1056/NEJMp1107275
   Lazarus EM, 2013, JOURNAL OF AIDS AND CLINICAL RESEARCH, V4, P246
   Linder V, 2016, PEDIATR INFECT DIS J, V35, PE199, DOI 10.1097/INF.0000000000001156
   Linder V, 2014, J INT AIDS SOC, V17, P164, DOI 10.7448/IAS.17.4.19763
   Lundgren JD, 2008, AIDS, V22, PF17, DOI 10.1097/QAD.0b013e32830fe35e
   Miller TL, 2010, JAIDS-J ACQ IMM DEF, V55, P182, DOI 10.1097/QAI.0b013e3181e222c9
   Mills EJ, 2006, PLOS MED, V3, P2039, DOI 10.1371/journal.pmed.0030438
   Opravil M, 2010, JAIDS-J ACQ IMM DEF, V54, P51, DOI 10.1097/QAI.0b013e3181bef889
   Panel on Antiretroviral T, 2010, MEDICAL MANAGEMENT H, V0, P1
   Reisner Sari L, 2009, TOP HIV MED, V17, P14
   Triant VA, 2009, JAIDS-J ACQ IMM DEF, V51, P268, DOI 10.1097/QAI.0b013e3181a9992c
   Van Dyke RB, 2011, JAIDS-J ACQ IMM DEF, V57, P165, DOI 10.1097/QAI.0b013e318215c7b1
   Wensing Annemarie M, 2014, TOP ANTIVIR MED, V22, P642
   Wong FL, 2012, PEDIATR INFECT DIS J, V31, P1279, DOI 10.1097/INF.0b013e31826fd3e7
NR 36
TC 3
Z9 3
U1 0
U2 4
PU PUBLIC LIBRARY SCIENCE
PI SAN FRANCISCO
PA 1160 BATTERY STREET, STE 100, SAN FRANCISCO, CA 94111 USA
SN 1932-6203
EI 
J9 PLOS ONE
JI PLoS One
PD JUN 12
PY 2017
VL 12
IS 6
BP 
EP 
DI 10.1371/journal.pone.0178075
PG 14
WC Multidisciplinary Sciences
SC Science & Technology - Other Topics
GA EX2VR
UT WOS:000403088400009
PM 28604824
DA 2024-01-16
ER

PT J
AU Stella-Ascariz, N
   Arribas, JR
   Paredes, R
   Li, JZ
AF Stella-Ascariz, Natalia
   Ramon Arribas, Jose
   Paredes, Roger
   Li, Jonathan Z.
TI The Role of HIV-1 Drug-Resistant Minority Variants in Treatment Failure
SO JOURNAL OF INFECTIOUS DISEASES
LA English
DT Article
DE HIV-1 drug resistance; drug resistant minority variants; treatment failure
ID single-dose nevirapine; ultra-deep; antiretroviral treatment; reverse-transcriptase; virological failure; mutations; frequency; integrase; women; protease
AB Human immunodeficiency virus type 1 (HIV-1) drug resistance genotyping is recommended to help in the selection of antiretroviral therapy and to prevent virologic failure. There are several ultrasensitive assays able to detect HIV-1 drug-resistance minority variants (DRMVs) not detectable by standard population sequencing-based HIV genotyping assays. Presence of these DRMVs has been shown to be clinically relevant, but its impact does not appear to be uniform across drug classes. In this review, we summarize key evidence for the clinical impact of DRMVs across drug classes for both antiretroviral treatment-naive and antiretroviral treatment-experienced patients, and highlight areas where more supporting evidence is needed.
C1 [Stella-Ascariz, Natalia] Hosp Univ La Paz IdiPAZ, Microbiol Serv, Madrid, Spain.
   [Ramon Arribas, Jose] Hosp Univ La Paz IdiPAZ, Internal Med Serv, HIV Unit, Madrid, Spain.
   [Paredes, Roger] Univ Autonoma Barcelona, Hosp Univ Germans Trias & Pujol, HIV Unit, Badalona, Catalonia, Spain.
   [Paredes, Roger] Univ Autonoma Barcelona, Hosp Univ Germans Trias & Pujol, irsiCaixa AIDS Res Inst, Badalona, Catalonia, Spain.
   [Paredes, Roger] Univ Vic UCC, Badalona, Catalonia, Spain.
   [Li, Jonathan Z.] Harvard Med Sch, Brigham & Womens Hosp, Div Infect Dis, Boston, MA USA.
C3 Hospital Universitario La Paz; Hospital Universitario La Paz; Autonomous University of Barcelona; Hospital Germans Trias i Pujol; Hospital Germans Trias i Pujol; Autonomous University of Barcelona; Institut de Recerca de la Sida - IrsiCaixa; Universitat de Vic - Universitat Central de Catalunya (UVic-UCC); Harvard University; Brigham & Women's Hospital; Harvard Medical School
RP Li, JZ (通讯作者)，Harvard Med Sch, Brigham & Womens Hosp, Sect Retroviral Therapeut, 65 Landsdowne St,Rm 421, Cambridge, MA 02139 USA.
EM jli@bwh.harvard.edu
FU Fondo de Investigaciones Sanitarias, Instituto de Salud Carlos III, Spain [FI14/00391]; National Institute of Allergy and Infectious Diseases [AI100699]; National Institute of Allergy and Infectious Disease, NIH; Centers for Disease Control and Prevention
CR Archer J, 2010, PLOS COMPUT BIOL, V6, P0, DOI 10.1371/journal.pcbi.1001022
   Archer J, 2009, AIDS, V23, P1209, DOI 10.1097/QAD.0b013e32832b4399
   Armenia D, 2012, J INFECT DIS, V205, P557, DOI 10.1093/infdis/jir821
   Boltz VF, 2014, J INFECT DIS, V209, P703, DOI 10.1093/infdis/jit635
   Boltz VF, 2011, P NATL ACAD SCI USA, V108, P9202, DOI 10.1073/pnas.1105688108
   Casadellà M, 2016, AIDS, V30, P1137, DOI 10.1097/QAD.0000000000001033
   Casadellà M, 2015, AIDS, V29, P1493, DOI 10.1097/QAD.0000000000000748
   Charpentier C, 2015, J ANTIMICROB CHEMOTH, V70, P2090, DOI 10.1093/jac/dkv048
   Charpentier C, 2010, AIDS, V24, P867, DOI 10.1097/QAD.0b013e3283367796
   Codoñer FM, 2010, ANTIVIR RES, V88, P281, DOI 10.1016/j.antiviral.2010.09.016
   Coovadia A, 2009, CLIN INFECT DIS, V48, P462, DOI 10.1086/596486
   Cozzi-Lepri A, 2015, J ANTIMICROB CHEMOTH, V70, P930, DOI 10.1093/jac/dku426
   Derache A, 2017, 24 C RETR OPP INF SE, V0, P0
   Dudley DM, 2012, PLOS ONE, V7, P0, DOI 10.1371/journal.pone.0036494
   Ekici H, 2014, J ANTIMICROB CHEMOTH, V69, P3349, DOI 10.1093/jac/dku278
   Ellis GM, 2013, J VIROL METHODS, V192, P39, DOI 10.1016/j.jviromet.2011.11.030
   Fisher R, 2012, J VIROL, V86, P6231, DOI 10.1128/JVI.06541-11
   Flys T, 2005, J INFECT DIS, V192, P24, DOI 10.1086/430742
   Fonager J, 2015, J CLIN VIROL, V73, P95, DOI 10.1016/j.jcv.2015.11.009
   Gibson RA, 2014, PLOS ONE, V9, P0, DOI 10.1371/journal.pone.0100610
   Gibson RM, 2014, ANTIMICROB AGENTS CH, V58, P2167, DOI 10.1128/AAC.02710-13
   Grant RM, 2003, J CLIN MICROBIOL, V41, P1586, DOI 10.1128/JCM.41.4.1586-1593.2003
   Halvas EK, 2010, J INFECT DIS, V201, P672, DOI 10.1086/650542
   Hofstra LM, 2016, CLIN INFECT DIS, V62, P655, DOI 10.1093/cid/civ963
   Jakobsen MR, 2010, CLIN INFECT DIS, V50, P566, DOI 10.1086/650001
   Johnson JA, 2005, J INFECT DIS, V192, P16, DOI 10.1086/430741
   Kagan RM, 2012, PLOS ONE, V7, P0, DOI 10.1371/journal.pone.0046334
   Kyeyune F, 2016, ANTIMICROB AGENTS CH, V60, P3380, DOI 10.1128/AAC.00038-16
   Lataillade M, 2010, POPUL ENGLISH ED, V5, P1
   Lataillade M, 2012, PLOS ONE, V7, P0, DOI 10.1371/journal.pone.0030118
   Li JZ, 2012, AIDS, V26, P185, DOI 10.1097/QAD.0b013e32834e9d7d
   Li JZ, 2011, JAMA-J AM MED ASSOC, V305, P1327, DOI 10.1001/jama.2011.375
   Li J, 2014, PLOS ONE, V9, P0, DOI 10.1371/journal.pone.0090225
   Liu J, 2011, ANTIMICROB AGENTS CH, V55, P1114, DOI 10.1128/AAC.01492-10
   Lockman S, 2007, NEW ENGL J MED, V356, P135, DOI 10.1056/NEJMoa062876
   Metzner KJ, 2010, J INFECT DIS, V201, P1063, DOI 10.1086/651136
   Mohamed S, 2014, AIDS, V28, P1315, DOI 10.1097/QAD.0000000000000267
   Mukherjee R, 2011, AIDS, V25, P1951, DOI 10.1097/QAD.0b013e32834b34de
   Nguyen HL, 2013, HIV MED, V14, P85, DOI 10.1111/j.1468-1293.2012.01039.x
   Nishizawa M, 2015, PLOS ONE, V10, P0, DOI 10.1371/journal.pone.0135941
   Paredes R, 2007, J VIROL METHODS, V146, P136, DOI 10.1016/j.jviromet.2007.06.012
   Paredes R, 2010, J INFECT DIS, V201, P662, DOI 10.1086/650543
   Rhee SY, 2015, PLOS MED, V12, P0, DOI 10.1371/journal.pmed.1001810
   Rose JD, 2009, CURR OPIN HIV AIDS, V4, P136, DOI 10.1097/COH.0b013e328322f973
   Schuurman R, 1999, J CLIN MICROBIOL, V37, P2291, DOI 10.1128/JCM.37.7.2291-2296.1999
   Stefic K, 2017, J ANTIMICROB CHEMOTH, V72, P850, DOI 10.1093/jac/dkw507
   Swenson LC, 2011, CLIN INFECT DIS, V53, P732, DOI 10.1093/cid/cir493
   Tang MW, 2012, DRUGS, V72, PE1, DOI 10.2165/11633630-000000000-00000
   Tsibris AMN, 2009, PLOS ONE, V4, P0, DOI 10.1371/journal.pone.0005683
   Wensing AM, 2017, TOP ANTIVIR MED, V24, P132
   Westby M, 2006, J VIROL, V80, P4909, DOI 10.1128/JVI.80.10.4909-4920.2006
NR 51
TC 39
Z9 39
U1 2
U2 8
PU OXFORD UNIV PRESS INC
PI CARY
PA JOURNALS DEPT, 2001 EVANS RD, CARY, NC 27513 USA
SN 0022-1899
EI 1537-6613
J9 J INFECT DIS
JI J. Infect. Dis.
PD NOV 15
PY 2017
VL 216
IS 
BP S847
EP S850
DI 10.1093/infdis/jix430
PG 4
WC Immunology; Infectious Diseases; Microbiology
SC Immunology; Infectious Diseases; Microbiology
GA FO9TN
UT WOS:000417239400014
PM 29207001
DA 2024-01-16
ER

PT J
AU Clutter, DS
   Zhou, ST
   Varghese, V
   Rhee, SY
   Pinsky, BA
   Fessel, WJ
   Klein, DB
   Spielvogel, E
   Holmes, SP
   Hurley, LB
   Silverberg, MJ
   Swanstrom, R
   Shafer, RW
AF Clutter, Dana S.
   Zhou, Shuntai
   Varghese, Vici
   Rhee, Soo-Yon
   Pinsky, Benjamin A.
   Fessel, W. Jeffrey
   Klein, Daniel B.
   Spielvogel, Ean
   Holmes, Susan P.
   Hurley, Leo B.
   Silverberg, Michael J.
   Swanstrom, Ronald
   Shafer, Robert W.
TI Prevalence of Drug-Resistant Minority Variants in Untreated HIV-1-Infected Individuals With and Those Without Transmitted Drug Resistance Detected by Sanger Sequencing
SO JOURNAL OF INFECTIOUS DISEASES
LA English
DT Article
DE HIV-1; drug resistance; minority variant; next-generation sequencing; antiretroviral therapy
ID reverse-transcriptase; naive patients; hiv-1; populations; frequency; rna; dna
AB Minority variant human immunodeficiency virus type 1 (HIV-1) nonnucleoside reverse transcriptase inhibitor (NNRTI) resistance mutations are associated with an increased risk of virological failure during treatment with NNRTI-containing regimens. To determine whether individuals to whom variants with isolated NNRTI-associated drug resistance were transmitted are at increased risk of virological failure during treatment with a non-NNRTI-containing regimen, we identified minority variant resistance mutations in 33 individuals with isolated NNRTI-associated transmitted drug resistance and 49 matched controls. We found similar proportions of overall and nucleoside reverse transcriptase inhibitor-associated minority variant resistance mutations in both groups, suggesting that isolated NNRTI-associated transmitted drug resistance may not be a risk factor for virological failure during treatment with a non-NNRTI-containing regimen.
C1 [Clutter, Dana S.; Varghese, Vici; Rhee, Soo-Yon; Pinsky, Benjamin A.; Shafer, Robert W.] Stanford Univ, Sch Med, Div Infect Dis & Geog Med, 300 Pasteur Dr,Rm L 134, Stanford, CA 94304 USA.
   [Pinsky, Benjamin A.] Stanford Univ, Sch Med, Dept Pathol, Stanford, CA 94305 USA.
   [Holmes, Susan P.] Stanford Univ, Dept Stat, Stanford, CA 94305 USA.
   [Fessel, W. Jeffrey] Kaiser Permanente Northern Calif, San Francisco Med Ctr, Dept Internal Med, San Francisco, CA USA.
   [Klein, Daniel B.] Kaiser Permanente Northern Calif, San Leandro Med Ctr, Dept Infect Dis, San Leandro, CA USA.
   [Hurley, Leo B.; Silverberg, Michael J.] Kaiser Permanente Northern Calif, Div Res, Oakland, CA USA.
   [Zhou, Shuntai; Swanstrom, Ronald] Univ N Carolina, Dept Biochem & Biophys, Chapel Hill, NC USA.
C3 Stanford University; Stanford University; Stanford University; Kaiser Permanente; Kaiser Permanente; Kaiser Permanente; University of North Carolina; University of North Carolina Chapel Hill
RP Clutter, DS (通讯作者)，Stanford Univ, Sch Med, Div Infect Dis & Geog Med, 300 Pasteur Dr,Rm L 134, Stanford, CA 94304 USA.
EM dclutter@stanford.edu
FU National Institutes of Health [KL2 TR 001083, UL1 TR 001085, R01 AI068581, R56 AI44667]; UNC Center for AIDS Research of the National Institutes of Health [AI50410]; UNC Lineberger Comprehensive Cancer Center of the National Institutes of Health [P30 CA 16068]
CR Bennett DE, 2009, PLOS ONE, V4, P0, DOI 10.1371/journal.pone.0004724
   Buchacz K, 2015, J ANTIMICROB CHEMOTH, V70, P2337, DOI 10.1093/jac/dkv120
   Clutter DS, 2016, JAIDS-J ACQ IMM DEF, V72, P171, DOI 10.1097/QAI.0000000000000942
   Dauwe K, 2016, J CLIN MICROBIOL, V54, P1605, DOI 10.1128/JCM.00030-16
   Huang W, 2003, J VIROL, V77, P1512, DOI 10.1128/JVI.77.2.1512-1523.2003
   Jain V, 2011, J INFECT DIS, V203, P1174, DOI 10.1093/infdis/jiq167
   LEITNER T, 1993, BIOTECHNIQUES, V15, P120
   Li JZ, 2011, JAMA-J AM MED ASSOC, V305, P1327, DOI 10.1001/jama.2011.375
   Rhee SY, 2016, J VIROL, V90, P6058, DOI 10.1128/JVI.00495-16
   Rhee SY, 2015, PLOS MED, V12, P0, DOI 10.1371/journal.pmed.1001810
   Simen BB, 2009, J INFECT DIS, V199, P693, DOI 10.1086/596736
   Tang MW, 2012, INTERVIROLOGY, V55, P98, DOI 10.1159/000331998
   Thys K, 2015, J VIROL METHODS, V221, P29, DOI 10.1016/j.jviromet.2015.04.022
   Toni TA, 2009, ANTIMICROB AGENTS CH, V53, P1670, DOI 10.1128/AAC.01494-08
   Zhou ST, 2015, J VIROL, V89, P8540, DOI 10.1128/JVI.00522-15
NR 15
TC 23
Z9 25
U1 1
U2 5
PU OXFORD UNIV PRESS INC
PI CARY
PA JOURNALS DEPT, 2001 EVANS RD, CARY, NC 27513 USA
SN 0022-1899
EI 1537-6613
J9 J INFECT DIS
JI J. Infect. Dis.
PD AUG 1
PY 2017
VL 216
IS 3
BP 387
EP 391
DI 10.1093/infdis/jix338
PG 5
WC Immunology; Infectious Diseases; Microbiology
SC Immunology; Infectious Diseases; Microbiology
GA FE3MW
UT WOS:000408121000013
PM 28859436
DA 2024-01-16
ER

PT J
AU Lavu, E
   Kave, E
   Mosoro, E
   Markby, J
   Aleksic, E
   Gare, J
   Elsum, IA
   Nano, G
   Kaima, P
   Dala, N
   Gurung, A
   Bertagnolio, S
   Crowe, SM
   Myatt, M
   Hearps, AC
   Jordan, MR
AF Lavu, Evelyn
   Kave, Ellan
   Mosoro, Euodia
   Markby, Jessica
   Aleksic, Eman
   Gare, Janet
   Elsum, Imogen A.
   Nano, Gideon
   Kaima, Petronia
   Dala, Nick
   Gurung, Anup
   Bertagnolio, Silvia
   Crowe, Suzanne M.
   Myatt, Mark
   Hearps, Anna C.
   Jordan, Michael R.
TI High Levels of Transmitted HIV Drug Resistance in a Study in Papua New Guinea
SO PLOS ONE
LA English
DT Article
ID therapy-naive; surveillance; impact
AB Introduction Papua New Guinea is a Pacific Island nation of 7.3 million people with an estimated HIV prevalence of 0.8%. ART initiation and monitoring are guided by clinical staging and CD4 cell counts, when available. Little is known about levels of transmitted HIV drug resistance in recently infected individuals in Papua New Guinea. Methods Surveillance of transmitted HIV drug resistance in a total of 123 individuals recently infected with HIV and aged less than 30 years was implemented in Port Moresby (n = 62) and Mount Hagen (n = 61) during the period May 2013-April 2014. HIV drug resistance testing was performed using dried blood spots. Transmitted HIV drug resistance was defined by the presence of one or more drug resistance mutations as defined by the World Health Organization surveillance drug resistance mutations list. Results The prevalence of non-nucleoside reverse transcriptase inhibitor transmitted HIV drug resistance was 16.1% (95% CI 8.8%-27.4%) and 8.2% (95% CI 3.2%-18.2%) in Port Moresby and Mount Hagen, respectively. The prevalence of nucleoside reverse transcriptase inhibitor transmitted HIV drug resistance was 3.2% (95% CI 0.2%-11.7%) and 3.3% (95% CI 0.2%-11.8%) in Port Moresby and Mount Hagen, respectively. No protease inhibitor transmitted HIV drug resistance was observed. Conclusions The level of non-nucleoside reverse transcriptase inhibitor drug resistance in antiretroviral drug naive individuals recently infected with HIV in Port Moresby is amongst the highest reported globally. This alarming level of transmitted HIV drug resistance in a young sexually active population threatens to limit the on-going effective use of NNRTIs as a component of first-line ART in Papua New Guinea. To support the choice of nationally recommended first-line antiretroviral therapy, representative surveillance of HIV drug resistance among antiretroviral therapy initiators in Papua New Guinea should be urgently implemented.
C1 [Lavu, Evelyn; Kave, Ellan; Mosoro, Euodia] Cent Publ Hlth Lab, Port Moresby, Papua N Guinea.
   [Markby, Jessica; Aleksic, Eman; Gare, Janet; Elsum, Imogen A.; Crowe, Suzanne M.; Hearps, Anna C.] Burnet Inst, Ctr Biomed Res, Melbourne, Vic, Australia.
   [Gare, Janet] Inst Med Res, Goroka, Papua N Guinea.
   [Nano, Gideon; Dala, Nick] Natl Dept Hlth, Port Moresby, Papua N Guinea.
   [Kaima, Petronia] Mt Hagen Hosp, Mt Hagen, Papua N Guinea.
   [Gurung, Anup] World Hlth Org, Port Moresby, Papua N Guinea.
   [Bertagnolio, Silvia] World Hlth Org, HIV Dept, Geneva, Switzerland.
   [Myatt, Mark] Brixton Hlth, Llawryglyn, Powys, Wales.
   [Jordan, Michael R.] Tufts Med Ctr, Div Geog Med & Infect Dis, Boston, MA 02111 USA.
   [Jordan, Michael R.] Tufts Univ, Sch Med, Boston, MA 02111 USA.
C3 Burnet Institute; PNG Institute Of Medical Research; World Health Organization; World Health Organization; Tufts Medical Center; Tufts University
RP Jordan, MR (通讯作者)，Tufts Med Ctr, Div Geog Med & Infect Dis, Boston, MA 02111 USA.; Jordan, MR (通讯作者)，Tufts Univ, Sch Med, Boston, MA 02111 USA.
EM mjordan@tuftsmedicalcenter.org
FU Bill and Melinda Gates Foundation [38180]; Global Fund; CFAR [1P30A142853]; Christine E. Driscoll O'Neill and James M. Driscoll, Driscoll O'Neill Charitable Foundation; Australian NHMRC Principal Research Fellowship
CR Afonso JM, 2012, PLOS ONE, V7, P0, DOI 10.1371/journal.pone.0042996
   Alcantara LC, 2009, NUCLEIC ACIDS RES, V0, P1
   [Anonymous], 2010, WHOHIVRESNET HIV DRU, V0, P0
   [Anonymous], 2014, SURVEILLANCE OF HIV DRUG RESISTANCE IN ADULTS INITIATING ANTIRETROVIRAL THERAPY (PRE-TREATMENT HIV DRUG RESISTANCE), V0, P0
   [Anonymous], 2019, HIV DRUG RES REP, V0, P0
   [Anonymous], 2013, STATA STATISTICAL SOFTWARE: RELEASE 13, V0, P0
   [Anonymous], 2012, WHO MAN HIV DRUG RES, V0, P0
   Bansi L, 2010, JAIDS-J ACQ IMM DEF, V53, P633, DOI 10.1097/QAI.0b013e3181c070d2
   Bennett DE, 2008, ANTIVIR THER, V13, P25
   Bennett DE, 2009, PLOS ONE, V4, P0, DOI 10.1371/journal.pone.0004724
   Cambiano V, 2014, AIDS, V28, PS15, DOI 10.1097/QAD.0000000000000082
   Castro H, 2013, J INFECT DIS, V208, P1459, DOI 10.1093/infdis/jit345
   Daoni E, 2012, CLIN INFECT DIS, V54, PS303, DOI 10.1093/cid/cir994
   de Oliveira T, 2005, BIOINFORMATICS, V21, P3797, DOI 10.1093/bioinformatics/bti607
   Gare J, 2015, PLOS ONE, V10, P0, DOI 10.1371/journal.pone.0134918
   Gare J, 2014, J ANTIMICROB CHEMOTH, V69, P2183, DOI 10.1093/jac/dku089
   Grant RM, 2002, JAMA-J AM MED ASSOC, V288, P181, DOI 10.1001/jama.288.2.181
   Nichols BE, 2014, AIDS, V28, P73, DOI 10.1097/01.aids.0000433239.01611.52
   Pérez L, 2013, INFECT GENET EVOL, V16, P144, DOI 10.1016/j.meegid.2013.02.002
   Rhee SY, 2015, PLOS MED, V12, P0, DOI 10.1371/journal.pmed.1001810
   Rowley CF, 2016, J ANTIMICROB CHEMOTH, V71, P1361, DOI 10.1093/jac/dkv500
   Tamura K, 2013, MOL BIOL EVOL, V30, P2725, DOI 10.1093/molbev/mst197
   UNAIDS, 2021, CONFR IN LESS PAND R, V0, P0
   WHO, 2013, CONSOLIDATED GUIDELINES ON THE USE OF ANTIRETROVIRAL DRUGS FOR TREATING AND PREVENTING HIV INFECTION: RECOMMENDATIONS FOR A PUBLIC HEALTH APPROACH, V0, P0
   Wittkop L, 2011, LANCET INFECT DIS, V11, P363, DOI 10.1016/S1473-3099(11)70032-9
   World Health Organization, 2015, HIV DRUG RES SURV GU, V0, P0
   World Health Organization (WHO), 2015, CONS STRAT INF GUID, V0, P0
NR 33
TC 9
Z9 9
U1 0
U2 5
PU PUBLIC LIBRARY SCIENCE
PI SAN FRANCISCO
PA 1160 BATTERY STREET, STE 100, SAN FRANCISCO, CA 94111 USA
SN 1932-6203
EI 
J9 PLOS ONE
JI PLoS One
PD FEB 1
PY 2017
VL 12
IS 2
BP 
EP 
DI 10.1371/journal.pone.0170265
PG 12
WC Multidisciplinary Sciences
SC Science & Technology - Other Topics
GA EN6RS
UT WOS:000396131700019
PM 28146591
DA 2024-01-16
ER

PT J
AU Ntamatungiro, AJ
   Muri, L
   Glass, TR
   Erb, S
   Battegay, M
   Furrer, H
   Hatz, C
   Tanner, M
   Felger, I
   Klimkait, T
   Letang, E
AF Ntamatungiro, Alex J.
   Muri, Lukas
   Glass, Tracy R.
   Erb, Stefan
   Battegay, Manuel
   Furrer, Hansjakob
   Hatz, Christoph
   Tanner, Marcel
   Felger, Ingrid
   Klimkait, Thomas
   Letang, Emilio
TI Strengthening HIV therapy and care in rural Tanzania affects rates of viral suppression
SO JOURNAL OF ANTIMICROBIAL CHEMOTHERAPY
LA English
DT Article
ID antiretroviral drug-resistance; dar-es-salaam; virological failure; immunological failure; infected adults; mutations; cohort; predictors; mortality; children
AB Objectives: To assess viral suppression rates, to assess prevalence of acquired HIV drug resistance and to characterize the spectrum of HIV-1 drug resistance mutations (HIV-DRM) in HIV-1-infected patients in a rural Tanzanian HIV cohort. Methods: This was a cross-sectional study nested within the Kilombero and Ulanga Antiretroviral Cohort. Virological failure was defined as HIV-1 RNA a parts per thousand<yen>50 copies/mL. Risk factors associated with virological failure and with the development of HIV-DRM were assessed using logistic regression. Results: This study included 304 participants with a median time on ART of 3.5 years (IQR = 1.7-5.3 years); 91% were on an NNRTI-based regimen and 9% were on a boosted PI-based regimen. Viral suppression was observed in 277/304 patients (91%). Of the remaining 27 patients, 21 were successfully genotyped and 17/21 (81%) harboured a parts per thousand<yen>1 clinically relevant HIV-DRM. Of these, 13/17 (76.5%) had HIV-1 plasma viral loads of > 1000 copies/mL. CD4 cell count < 200 cells/mm(3) at the time of recruitment was independently associated with a close to 8-fold increased odds of virological failure [adjusted OR (aOR) = 7.71, 95% CI = 2.86-20.78, P < 0.001] and with a > 8-fold increased odds of developing HIV-DRM (aOR = 8.46, 95% CI = 2.48-28.93, P =0.001). Conclusions: High levels of viral suppression can be achieved in rural sub-Saharan Africa when treatment and care programmes are well managed. In the absence of routine HIV sequencing, the WHO-recommended threshold of 1000 viral RNA copies/mL largely discriminates virological failure secondary to HIV-DRM.
C1 [Ntamatungiro, Alex J.; Letang, Emilio] Ifakara Hlth Inst, Ifakara, Tanzania.
   [Muri, Lukas; Glass, Tracy R.; Hatz, Christoph; Tanner, Marcel; Felger, Ingrid; Letang, Emilio] Swiss Trop & Publ Hlth Inst, Basel, Switzerland.
   [Muri, Lukas; Glass, Tracy R.; Erb, Stefan; Battegay, Manuel; Hatz, Christoph; Tanner, Marcel; Felger, Ingrid; Letang, Emilio] Univ Basel, Basel, Switzerland.
   [Erb, Stefan; Battegay, Manuel] Univ Hosp Basel, Div Infect Dis & Hosp Epidemiol, Dept Med & Clin Res, Basel, Switzerland.
   [Furrer, Hansjakob] Univ Bern, Univ Hosp Bern, Dept Infect Dis, Bern, Switzerland.
   [Klimkait, Thomas] Univ Basel, Dept Biomed Peterspl, Mol Virol, Basel, Switzerland.
   [Letang, Emilio] Univ Barcelona, Hosp Clin, Barcelona Ctr Int Hlth Res CRESIB, ISGlobal, Barcelona, Spain.
C3 Ifakara Health Institute; University of Basel; Swiss Tropical & Public Health Institute; University of Basel; University of Basel; University of Bern; University Hospital of Bern; University of Basel; University of Barcelona; Hospital Clinic de Barcelona; ISGlobal; CRESIB
RP Ntamatungiro, AJ (通讯作者)，Ifakara Hlth Inst, Ifakara, Tanzania.
EM ajohn@ihi.or.tz
FU Ministry of Health and Social Welfare of Tanzania; Government of the Canton of Basel; Swiss Tropical and Public Health Institute; Ifakara Health Institute; United States Agency for International Development (USAID) through the local implementer TUNAJALI-Deloitte
CR [Anonymous], 2021, UNAIDS DAT 2021, V0, P0
   [Anonymous], 2019, HIV DRUG RES REP, V0, P0
   Barth RE, 2011, AIDS RES TREAT, V2011, P0, DOI 10.1155/2011/434375
   Dow DE, 2014, BMC INFECT DIS, V14, P0, DOI 10.1186/s12879-014-0567-3
   Fox MP, 2010, JAIDS-J ACQ IMM DEF, V53, P500, DOI 10.1097/QAI.0b013e3181bcdac1
   Gamell A, 2015, OPEN FORUM INFECT DI, V3, P0
   Gupta RK, 2009, LANCET INFECT DIS, V9, P409, DOI 10.1016/S1473-3099(09)70136-7
   Haraka F, 2015, PLOS ONE, V10, P0, DOI 10.1371/journal.pone.0123275
   Hassan AS, 2014, AIDS RES THER, V11, P0, DOI 10.1186/1742-6405-11-9
   Hawkins C, 2016, J ANTIMICROB CHEMOTH, V71, P1966, DOI 10.1093/jac/dkw051
   Jobanputra Kiran, 2014, J ACQUIR IMMUNE DEFIC SYNDR, V67, P45, DOI 10.1097/QAI.0000000000000224
   Johannessen A, 2009, BMC INFECT DIS, V9, P0, DOI 10.1186/1471-2334-9-108
   Jordan MR, 2008, ANTIVIR THER, V13, P15
   Letang E, 2015, OPEN FORUM INFECT DI, V2, P0, DOI 10.1093/ofid/ofv046
   Liao LJ, 2013, AIDS, V27, P1815, DOI 10.1097/QAD.0b013e3283611931
   Masimba P, 2013, AIDS RES HUM RETROV, V29, P1229, DOI 10.1089/AID.2011.0367
   Mgelea EM, 2014, SAMJ S AFR MED J, V104, P696, DOI 10.7196/SAMJ.7807
   Mosha F, 2011, AIDS RES HUM RETROV, V27, P377, DOI 10.1089/aid.2010.0113
   Mosha F, 2014, J INFECT DEV COUNTR, V8, P845, DOI 10.3855/jidc.3879
   Muri L, 2017, AIDS, V31, P61, DOI 10.1097/QAD.0000000000001273
   Ngarina M, 2015, BMC INFECT DIS, V15, P0, DOI 10.1186/s12879-015-0914-z
   Ngarina M, 2014, PLOS ONE, V9, P0, DOI 10.1371/journal.pone.0085310
   Pou C, 2014, CLIN INFECT DIS, V59, P578, DOI 10.1093/cid/ciu287
   Ramadhani HO, 2007, CLIN INFECT DIS, V45, P1492, DOI 10.1086/522991
   Rupérez M, 2015, J ANTIMICROB CHEMOTH, V70, P2639, DOI 10.1093/jac/dkv143
   Santoro MM, 2014, CLIN INFECT DIS, V58, P1156, DOI 10.1093/cid/ciu020
   Seyler C, 2007, AIDS, V21, P1157, DOI 10.1097/QAD.0b013e3281c615da
   Sigaloff KCE, 2011, JAIDS-J ACQ IMM DEF, V58, P23, DOI 10.1097/QAI.0b013e318227fc34
   Skhosana L, 2015, PLOS ONE, V10, P0, DOI 10.1371/journal.pone.0118145
   Taiwo B, 2011, J INFECT DIS, V204, P515, DOI 10.1093/infdis/jir353
   UNAIDS, 2014, ENDING THE AIDS EPIDEMIC BY 2030, V0, P0
   Vermeiren H, 2007, J VIROL METHODS, V145, P47, DOI 10.1016/j.jviromet.2007.05.009
   Williams ML, 2007, AIDS BEHAV, V11, P137, DOI 10.1007/s10461-006-9102-x
   Xing H, 2013, PLOS ONE, V8, P0, DOI 10.1371/journal.pone.0054917
NR 34
TC 10
Z9 10
U1 0
U2 2
PU OXFORD UNIV PRESS
PI OXFORD
PA GREAT CLARENDON ST, OXFORD OX2 6DP, ENGLAND
SN 0305-7453
EI 1460-2091
J9 J ANTIMICROB CHEMOTH
JI J. Antimicrob. Chemother.
PD JUL 15
PY 2017
VL 72
IS 7
BP 2069
EP 2074
DI 10.1093/jac/dkx095
PG 6
WC Infectious Diseases; Microbiology; Pharmacology & Pharmacy
SC Infectious Diseases; Microbiology; Pharmacology & Pharmacy
GA EZ7JV
UT WOS:000404901100032
PM 28387865
DA 2024-01-16
ER

PT J
AU Kasprzykowski, JI
   Fukutani, KF
   Fábio, H
   Barral, AMP
   de Queiroz, ATL
AF Kasprzykowski, Jose Irahe
   Fukutani, Kiyoshi Ferreira
   Fabio, Helton
   Prado Barral, Aldina Maria
   Lopo de Queiroz, Artur Trancoso
TI HIV-1 Nucleotide Sequence Comprehensive Analysis: A Computational Approach
SO CURRENT BIOINFORMATICS
LA English
DT Article
DE Comparative genomics; sequence subtyping; HIV; sequence mapping; bioinformatics; genomics; highly mutant virus
ID protease cleavage sites; identify recombination spots; gp120 v3 loop; web-server; genetic diversity; physicochemical property; potent inhibitor; predictor; genome; pseknc
AB Background: Acquired Immunodeficiency Syndrome (AIDS) is a large-scale pandemic caused by the infection of Human Immunodeficiency Virus (HIV). This virus infects over 40 million people worldwide. In the search for pandemic control, many drug resistance tests have been performed, resulting in the generation of large genomic data amount. These data are stored in biological databases, increasing on a daily basis. However, the majority of genomic data lacks important information, regarding virus subtype distribution, in the primary databases, e.g. GenBank. Objective: A novel software tool to obtain, index and analyze highly mutational virus data, such as all HIV-1 sequence data from GenBank. Method: The software aligns all sequences containing a complete genome (HXB2) for mapping purposes. In addition, all sequences with subtype references are locally aligned to classify all data into genotypic niches. Results: Our results detail the prevalence of every subtype from a global HIV-1 sequence perspective, highlighting increases in the number of sequences related to recombinant subtypes. We were also able to identify country-based distribution of sequences according to geographical data distribution. All data were analyzed on a reasonable timescale, particularly in comparison to classic methods. Conclusion: Our software represents an important contribution to HIV molecular epidemiology and offers a technique to rapidly classify new sequences, in addition to providing insight about sequence coverage density, subtype and country distribution. This data, together with cross-referencing, will aid in the generation of a novel, comprehensive and updated HIV-1 database.
C1 [Kasprzykowski, Jose Irahe; Lopo de Queiroz, Artur Trancoso] Feira De Santana State Univ, Appl Comp Post Grad Program, Feira De Santana, BA, Brazil.
   [Kasprzykowski, Jose Irahe; Fukutani, Kiyoshi Ferreira; Fabio, Helton; Prado Barral, Aldina Maria; Lopo de Queiroz, Artur Trancoso] Fundacao Oswaldo Cruz, Lab Immunoparasitol, Goncalo Moniz Inst, Salvador, BA, Brazil.
   [Kasprzykowski, Jose Irahe] Fundacao Oswaldo Cruz, Biotechnol Hlth & Investigat Med Post Grad Progra, Goncalo Moniz Inst, Salvador, BA, Brazil.
C3 Fundacao Oswaldo Cruz; Fundacao Oswaldo Cruz
RP Kasprzykowski, JI (通讯作者)，Goncalo Moniz Inst, Lab Immunoparasitol, Salvador, BA, Brazil.
EM irahe22@gmail.com
FU Oswaldo Cruz Foundation; Feira de Santana State University
CR ALTHAUS IW, 1993, J BIOL CHEM, V268, P14875
   Althaus IW, 1996, BIOCHEM PHARMACOL, V51, P743, DOI 10.1016/0006-2952(95)02390-9
   ALTHAUS IW, 1993, J BIOL CHEM, V268, P6119
   ALTHAUS IW, 1994, BIOCHEM PHARMACOL, V47, P2017, DOI 10.1016/0006-2952(94)90077-9
   ALTHAUS IW, 1993, BIOCHEMISTRY-US, V32, P6548, DOI 10.1021/bi00077a008
   [Anonymous], 2011, NATURAL SCIENCE, V0, P0
   Baryshev PB, 2014, AIDS RES HUM RETROV, V30, P592, DOI 10.1089/aid.2013.0196
   Brown BK, 2005, J VIROL, V79, P6089, DOI 10.1128/JVI.79.10.6089-6101.2005
   Butler IF, 2007, CURR HIV RES, V5, P23, DOI 10.2174/157016207779316297
   Chakraborty A, 2013, SCI REP-UK, V3, P0, DOI 10.1038/srep01746
   Chen W, 2016, MOL THER-NUCL ACIDS, V5, P0, DOI 10.1038/mtna.2016.37
   Chen W, 2016, GENOMICS, V107, P69, DOI 10.1016/j.ygeno.2015.12.005
   Chen W, 2015, ANAL BIOCHEM, V490, P26, DOI 10.1016/j.ab.2015.08.021
   Chen W, 2015, MOL BIOSYST, V11, P2620, DOI 10.1039/c5mb00155b
   Chen W, 2015, BIOINFORMATICS, V31, P119, DOI 10.1093/bioinformatics/btu602
   Chen W, 2014, ANAL BIOCHEM, V462, P76, DOI 10.1016/j.ab.2014.06.022
   Chen W, 2014, BIOMED RES INT-UK, V2014, P0, DOI 10.1155/2014/623149
   Chen W, 2014, ANAL BIOCHEM, V456, P53, DOI 10.1016/j.ab.2014.04.001
   Chen W, 2013, NUCLEIC ACIDS RES, V41, P0, DOI 10.1093/nar/gks1450
   CHOU KC, 1994, ANAL BIOCHEM, V221, P217, DOI 10.1006/abio.1994.1405
   CHOU KC, 1980, BIOCHEM J, V187, P829, DOI 10.1042/bj1870829
   CHOU KC, 1979, SCI SINICA, V22, P341
   Chou KC, 1996, ANAL BIOCHEM, V233, P1, DOI 10.1006/abio.1996.0001
   CHOU KC, 1989, J BIOL CHEM, V264, P12074
   CHOU KC, 1990, BIOPHYS CHEM, V35, P1, DOI 10.1016/0301-4622(90)80056-D
   CHOU KC, 1993, J BIOL CHEM, V268, P16938
   Chou KC, 2015, MED CHEM, V11, P218, DOI 10.2174/1573406411666141229162834
   Chou KC, 2010, CURR DRUG METAB, V11, P369, DOI 10.2174/138920010791514261
   Dev J, 2016, SCIENCE, V353, P172, DOI 10.1126/science.aaf7066
   Du QS, 2007, MED CHEM, V3, P1, DOI 10.2174/157340607779317616
   Dunn D, 2014, AIDS, V28, P773, DOI 10.1097/QAD.0000000000000119
   Engelman A, 2012, NAT REV MICROBIOL, V10, P279, DOI 10.1038/nrmicro2747
   Fernández-García A, 2012, AIDS RES HUM RETROV, V28, P1340, DOI 10.1089/aid.2011.0393
   Gan YR, 2006, PEPTIDES, V27, P622, DOI 10.1016/j.peptides.2005.09.006
   Geretti AM, 2009, CLIN INFECT DIS, V48, P1296, DOI 10.1086/598502
   Gifford R, 2006, AIDS, V20, P1521, DOI 10.1097/01.aids.0000237368.64488.ae
   Guo SH, 2014, BIOINFORMATICS, V30, P1522, DOI 10.1093/bioinformatics/btu083
   Hemelaar J, 2006, AIDS, V20, PW13, DOI 10.1097/01.aids.0000247564.73009.bc
   Hemelaar J, 2012, TRENDS MOL MED, V18, P182, DOI 10.1016/j.molmed.2011.12.001
   Herbeck JT, 2011, J VIROL, V85, P7523, DOI 10.1128/JVI.02697-10
   Kantor R, 2006, CURR OPIN INFECT DIS, V19, P594, DOI 10.1097/QCO.0b013e3280109122
   Leitner T, 1996, P NATL ACAD SCI USA, V93, P10864, DOI 10.1073/pnas.93.20.10864
   Li GD, 2015, RETROVIROLOGY, V12, P0, DOI 10.1186/s12977-015-0148-6
   Lin H, 2014, NUCLEIC ACIDS RES, V42, P12961, DOI 10.1093/nar/gku1019
   LIN SX, 1990, J BIOL CHEM, V265, P9670
   Liu B, 2016, BIOINFORMATICS, V32, P2411, DOI 10.1093/bioinformatics/btw186
   Liu B, 2016, BIOINFORMATICS, V32, P362, DOI 10.1093/bioinformatics/btw539
   Liu B, 2016, MOL GENET GENOMICS, V291, P473, DOI 10.1007/s00438-015-1078-7
   Liu B, 2015, NUCLEIC ACIDS RES, V43, PW65, DOI 10.1093/nar/gkv458
   Liu B, 2015, BIOINFORMATICS, V31, P1307, DOI 10.1093/bioinformatics/btu820
   Mayrose I, 2013, BMC EVOL BIOL, V13, P0, DOI 10.1186/1471-2148-13-164
   McBurney SP, 2008, EXPERT REV VACCINES, V7, P1405, DOI 10.1586/14760584.7.9.1405
   McEntyre J, 1998, TRENDS GENET, V14, P39, DOI 10.1016/S0168-9525(97)01325-5
   NEEDLEMAN SB, 1970, J MOL BIOL, V48, P443, DOI 10.1016/0022-2836(70)90057-4
   Neher RA, 2010, PLOS COMPUT BIOL, V6, P0, DOI 10.1371/journal.pcbi.1000660
   Peeters M, 2000, THEORETICAL BIOL BIO, V0, PI
   Perry CM, 2014, DRUGS, V74, P75, DOI 10.1007/s40265-013-0158-4
   Qiu WR, 2014, INT J MOL SCI, V15, P1746, DOI 10.3390/ijms15021746
   Roider J, 2014, IMMUNOLOGY, V143, P193, DOI 10.1111/imm.12301
   Rolland M, 2012, NATURE, V490, P417, DOI 10.1038/nature11519
   Sanabani SS, 2013, PLOS ONE, V8, P0, DOI 10.1371/journal.pone.0062552
   Schroeder SA, 2013, J GEN INTERN MED, V9, P1104
   Shen HB, 2008, ANAL BIOCHEM, V375, P388, DOI 10.1016/j.ab.2008.01.012
   Sirois S, 2005, CURR PROTEIN PEPT SC, V6, P413, DOI 10.2174/138920305774329359
   Sirois S, 2007, CURR MED CHEM, V14, P3232, DOI 10.2174/092986707782793826
   Smyth RP, 2012, VIRUS RES, V169, P415, DOI 10.1016/j.virusres.2012.06.015
   Snoeck J, 2011, RETROVIROLOGY, V8, P0, DOI 10.1186/1742-4690-8-87
   Taylor BS, 2008, NEW ENGL J MED, V359, P1965, DOI 10.1056/NEJMc086373
   UNAIDS/WHO, 2013, REP GLOB AIDS EP, V0, P0
   Valsamakis A, 2007, CLIN MICROBIOL REV, V20, P426, DOI 10.1128/CMR.00009-07
   van der Kuyl AC, 2012, RETROVIROLOGY, V9, P0, DOI 10.1186/1742-4690-9-92
   Wu ZC, 2010, J THEOR BIOL, V267, P29, DOI 10.1016/j.jtbi.2010.08.007
   Xiao X, 2006, BIOCHEM BIOPH RES CO, V342, P605, DOI 10.1016/j.bbrc.2006.01.166
   Xiao X, 2005, J THEOR BIOL, V235, P555, DOI 10.1016/j.jtbi.2005.02.008
   ZHOU GP, 1984, BIOCHEM J, V222, P169, DOI 10.1042/bj2220169
   Zhou GP, 2013, CURR TOP MED CHEM, V13, P1152, DOI 10.2174/15680266113139990003
   Zhou GP, 2011, J THEOR BIOL, V284, P142, DOI 10.1016/j.jtbi.2011.06.006
NR 80
TC 2
Z9 2
U1 0
U2 2
PU BENTHAM SCIENCE PUBL LTD
PI SHARJAH
PA EXECUTIVE STE Y-2, PO BOX 7917, SAIF ZONE, 1200 BR SHARJAH, U ARAB EMIRATES
SN 1574-8936
EI 2212-392X
J9 CURR BIOINFORM
JI Curr. Bioinform.
PD JUN 15
PY 2017
VL 12
IS 4
BP 303
EP 311
DI 10.2174/1574893611666161027142611
PG 9
WC Biochemical Research Methods; Mathematical & Computational Biology
SC Biochemistry & Molecular Biology; Mathematical & Computational Biology
GA FA7GB
UT WOS:000405612300003
DA 2024-01-16
ER

PT J
AU Weber, IT
   Harrison, RW
AF Weber, Irene T.
   Harrison, Robert W.
TI Decoding HIV resistance: from genotype to therapy
SO FUTURE MEDICINAL CHEMISTRY
LA English
DT Review
DE antiretroviral therapy; drug resistance mutations; genotype interpretation; HIV/AIDS; integrase strand transfer inhibitor; non-nucleoside reverse transcriptase inhibitor; nucleoside reverse transcriptase inhibitor; protease inhibitor; supervised machine learning
ID drug-resistance; reverse-transcriptase; cross-resistance; strand-transfer; clinical inhibitors; protease activity; mutations; dynamics; prophylaxis; information
AB Genetic variation in HIV poses a major challenge for prevention and treatment of the AIDS pandemic. Resistance occurs by mutations in the target proteins that lower affinity for the drug or alter the protein dynamics, thereby enabling viral replication in the presence of the drug. Due to the prevalence of drug-resistant strains, monitoring the genotype of the infecting virus is recommended. Computational approaches for predicting resistance from genotype data and guiding therapy are discussed. Many prediction methods rely on rules derived from known resistance-associated mutations, however, statistical or machine learning can improve the classification accuracy and assess unknown mutations. Adding classifiers such as information on the atomic structure of the protein can further enhance the predictions.
C1 [Weber, Irene T.] Georgia State Univ, Dept Biol, POB 4010, Atlanta, GA 30302 USA.
   [Harrison, Robert W.] Georgia State Univ, Dept Comp Sci, Atlanta, GA 30303 USA.
C3 University System of Georgia; Georgia State University; University System of Georgia; Georgia State University
RP Weber, IT (通讯作者)，Georgia State Univ, Dept Biol, POB 4010, Atlanta, GA 30302 USA.
EM iweber@gsu.edu
FU NIH [U01 GM062920]
CR Agniswamy J, 2016, PLOS ONE, V11, P0, DOI 10.1371/journal.pone.0168616
   Agniswamy J, 2012, BIOCHEMISTRY-US, V51, P2819, DOI 10.1021/bi2018317
   Baeten JM, 2012, NEW ENGL J MED, V367, P399, DOI 10.1056/NEJMoa1108524
   Bandaranayake RM, 2010, J VIROL, V84, P9995, DOI 10.1128/JVI.00505-10
   Beerenwinkel N, 2003, NUCLEIC ACIDS RES, V31, P3850, DOI 10.1093/nar/gkg575
   Beerenwinkel N, 2013, PLOS COMPUT BIOL, V9, P0, DOI 10.1371/journal.pcbi.1003203
   Bose P, 2011, IEEE INT C BIO BIO W, V0, PP338, DOI 10.1109/BIBMW.2011.6112396
   Cai YF, 2014, J CHEM THEORY COMPUT, V10, P3438, DOI 10.1021/ct4010454
   Carter JD, 2014, FEBS LETT, V588, P3123, DOI 10.1016/j.febslet.2014.06.051
   Chetty S, 2016, J BIOMOL STRUCT DYN, V34, P135, DOI 10.1080/07391102.2015.1018326
   Clutter DS, 2016, INFECT GENET EVOL, V46, P292, DOI 10.1016/j.meegid.2016.08.031
   Das K, 2013, CURR OPIN VIROL, V3, P119, DOI 10.1016/j.coviro.2013.03.014
   Das K, 2013, CURR OPIN VIROL, V3, P111, DOI 10.1016/j.coviro.2013.03.012
   Deeks SG, 2013, LANCET, V382, P1525, DOI 10.1016/S0140-6736(13)61809-7
   Dudley DM, 2014, RETROVIROLOGY, V11, P0, DOI 10.1186/s12977-014-0122-8
   Durham EA, 2014, P IEEE S COMP INT HE, V0, P0
   Ghosh Arun K, 2012, ANGEW CHEM INT ED ENGL, V51, P1778, DOI 10.1002/anie.201102762
   Gönen M, 2014, BIOINFORMATICS, V30, PI556, DOI 10.1093/bioinformatics/btu464
   Goldgur Y, 1999, P NATL ACAD SCI USA, V96, P13040, DOI 10.1073/pnas.96.23.13040
   Hare S, 2010, NATURE, V464, P232, DOI 10.1038/nature08784
   Heider D, 2013, BIOINFORMATICS, V29, P1946, DOI 10.1093/bioinformatics/btt331
   Henderson GJ, 2012, ANTIMICROB AGENTS CH, V56, P623, DOI 10.1128/AAC.05549-11
   Iyidogan P, 1900, V6, V0, P4095
   Kassaye SG, 2016, CLIN INFECT DIS, V63, P836, DOI 10.1093/cid/ciw382
   Koning FA, 2013, J ANTIMICROB CHEMOTH, V68, P1220, DOI 10.1093/jac/dkt012
   Kozísek M, 2014, FEBS J, V281, P1834, DOI 10.1111/febs.12743
   Kozísek M, 2012, ANTIMICROB AGENTS CH, V56, P4320, DOI 10.1128/AAC.00465-12
   Laskey SB, 2016, JCI INSIGHT, V1, P0, DOI 10.1172/jci.insight.90033
   Lengauer Thomas, 2014, DRUG DISCOV TODAY TECHNOL, V11, P57, DOI 10.1016/j.ddtec.2014.02.004
   Li GD, 2015, RETROVIROLOGY, V12, P0, DOI 10.1186/s12977-015-0148-6
   Llibre JM, 2015, AIDS REV, V17, P56
   Lloyd SB, 2014, AIDS RES HUM RETROV, V30, P8, DOI 10.1089/aid.2013.0153
   Louis JM, 2016, J MOL BIOL, V428, P2780, DOI 10.1016/j.jmb.2016.05.005
   Louis JM, 2011, P NATL ACAD SCI USA, V108, P9072, DOI 10.1073/pnas.1102278108
   Masso M, 2015, CURR HIV RES, V13, P497, DOI 10.2174/1570162X13666150624100535
   Menéndez-Arias L, 2013, ANTIVIR RES, V98, P93, DOI 10.1016/j.antiviral.2013.01.007
   Mesplède T, 2015, VIRUSES-BASEL, V7, P3703, DOI 10.3390/v7072790
   Métifiot M, 2016, NUCLEIC ACIDS RES, V44, P6896, DOI 10.1093/nar/gkw592
   Parikh UM, 2016, CURR OPIN HIV AIDS, V11, P49, DOI 10.1097/COH.0000000000000209
   Park JH, 2016, BIOCHEMISTRY-US, V55, P2390, DOI 10.1021/acs.biochem.6b00012
   Passaes CP, 2014, VIROLOGY, V454, P340, DOI 10.1016/j.virol.2014.02.021
   Passos DO, 2017, SCIENCE, V355, P89, DOI 10.1126/science.aah5163
   Pingen M, 2014, RETROVIROLOGY, V11, P0, DOI 10.1186/s12977-014-0105-9
   Pironti A, 2014, J INT AIDS SOC, V17, P155, DOI 10.7448/IAS.17.4.19743
   Poupon A, 2004, CURR OPIN STRUC BIOL, V14, P233, DOI 10.1016/j.sbi.2004.03.010
   Prosperi MCF, 2012, AIDS REV, V14, P145
   Quashie PK, 1900, V89, V0, P0
   Ragland DA, 2014, J AM CHEM SOC, V136, P11956, DOI 10.1021/ja504096m
   Rhee SY, 2016, J VIROL, V90, P6058, DOI 10.1128/JVI.00495-16
   Rhee SY, 2015, PLOS ONE, V10, P0, DOI 10.1371/journal.pone.0145772
   RICHARDS FM, 1974, J MOL BIOL, V82, P1, DOI 10.1016/0022-2836(74)90570-1
   Riemenschneider M, 2016, BIODATA MIN, V9, P0, DOI 10.1186/s13040-016-0089-1
   Rokach L, 2010, ARTIF INTELL REV, V33, P1, DOI 10.1007/s10462-009-9124-7
   Safrit JT, 2016, VACCINE, V34, P2921, DOI 10.1016/j.vaccine.2016.02.074
   Santoro Maria Mercedes, 2013, ISRN MICROBIOL, V2013, P481314, DOI 10.1155/2013/481314
   Seckler JM, 2013, PROTEINS, V81, P1792, DOI 10.1002/prot.24325
   Shen CH, 2015, J MOL GRAPH MODEL, V62, P87, DOI 10.1016/j.jmgm.2015.09.006
   Shen ChenHsiang, 2016, BMC BIOINFORMATICS, V17 Suppl 8, P278, DOI 10.1186/s12859-016-1114-6
   Sluis-Cremer N, 2015, FUTURE MICROBIOL, V10, P1773, DOI 10.2217/fmb.15.106
   Sluis-Cremer N, 2014, VIRUSES-BASEL, V6, P2960, DOI 10.3390/v6082960
   Smyth RP, 2012, VIRUS RES, V169, P415, DOI 10.1016/j.virusres.2012.06.015
   Spinner CD, 2016, INFECTION, V44, P151, DOI 10.1007/s15010-015-0850-2
   Stephenson KE, 2013, IMMUNOL REV, V254, P295, DOI 10.1111/imr.12073
   Tang MW, 2012, INTERVIROLOGY, V55, P98, DOI 10.1159/000331998
   Tarca AL, 2007, PLOS COMPUT BIOL, V3, P953, DOI 10.1371/journal.pcbi.0030116
   Theys K, 2012, RETROVIROLOGY, V9, P0, DOI 10.1186/1742-4690-9-81
   Van den Eede Peter, 2013, METHODS MOL BIOL, V1030, P37, DOI 10.1007/978-1-62703-484-5_5
   Van Laethem K, 2015, CURR OPIN VIROL, V14, P16, DOI 10.1016/j.coviro.2015.06.001
   Vandamme AM, 2011, AIDS REV, V13, P77
   Wang HD, 2016, LANCET HIV, V3, PE361, DOI 10.1016/S2352-3018(16)30087-X
   Weber Irene T, 2016, POSTEPY BIOCHEM, V62, P273
   Weber IT, 2015, FUTURE MED CHEM, V7, P1023, DOI 10.4155/FMC.15.44
   Wensing AM, 2017, TOP ANTIVIR MED, V24, P132
   Wensing AMJ, 2010, ANTIVIR RES, V85, P59, DOI 10.1016/j.antiviral.2009.10.003
   Yu Xiaxia, 2013, PROC SIAM INT CONF DATA MIN, V2013, P342
   Yu XX, 2015, BMC BIOINFORMATICS, V16, P0, DOI 10.1186/1471-2105-16-S17-S1
   Yu XX, 2014, BMC GENOMICS, V15, P0, DOI 10.1186/1471-2164-15-S5-S1
   Zazzi M, 2012, INTERVIROLOGY, V55, P123, DOI 10.1159/000332008
NR 78
TC 8
Z9 8
U1 1
U2 10
PU FUTURE SCI LTD
PI LONDON
PA UNITED HOUSE, 2 ALBERT PL, LONDON, N3 1QB, ENGLAND
SN 1756-8919
EI 1756-8927
J9 FUTURE MED CHEM
JI Future Med. Chem.
PD SEP 15
PY 2017
VL 9
IS 13
BP 1529
EP 1538
DI 10.4155/fmc-2017-0048
PG 10
WC Chemistry, Medicinal
SC Pharmacology & Pharmacy
GA FH5TM
UT WOS:000411232400008
PM 28791894
DA 2024-01-16
ER

PT J
AU Vanpouille, C
   Bernatchez, JA
   Lisco, A
   Arakelyan, A
   Saba, E
   Götte, M
   Margolis, L
AF Vanpouille, Christophe
   Bernatchez, Jean A.
   Lisco, Andrea
   Arakelyan, Anush
   Saba, Elisa
   Gotte, Matthias
   Margolis, Leonid
TI A common anti-cytomegalovirus drug, ganciclovir, inhibits HIV-1 replication in human tissues <i>ex vivo</i>
SO AIDS
LA English
DT Article
DE cytomegalovirus; delayed-chain termination; ganciclovir; HIV-1; reverse transcriptase
ID reverse-transcriptase inhibitor; male genital-tract; t-cell-activation; antiretroviral therapy; cytomegalovirus cmv; immune dysregulation; resistance mutations; virus; semen; infection
AB Background:Cytomegalovirus (CMV) is a common HIV-1 copathogen. Since CMV infection is an important contributor to immune activation, the driving force of HIV disease, an anti-CMV strategy might be beneficial to HIV-infected patients. Shin et al. (J Acquir Immune Defic Syndr 2014; 65:251-258) reported that anti-CMV therapy with valganciclovir in coinfected individuals results in a decrease of HIV viral load that is not accompanied by a decrease of immune activation. This suggests an alternative mechanism for HIV inhibition other than suppression of CMV-mediated inflammation.Method:We evaluated the anti-HIV activity of ganciclovir (GCV), the active form of valganciclovir, on HIV replication in human tissues ex vivo.Results:We show that GCV has a direct suppressive activity on HIV replication in human tissues ex vivo, including laboratory strains, drug-resistant and primate HIV-1 isolates. We deciphered the mechanism of this inhibition and showed that GCV-TP is incorporated in the nascent DNA chain and acts as a delayed chain terminator.Conclusion:Our results suggest that anti-CMV strategy using valganciclovir in HIV-1-infected individuals may reduce HIV-1 viral load not only indirectly by decreasing CMV-mediated immune activation but also directly by inhibiting HIV-1 reverse transcriptase. Copyright (C) 2017 Wolters Kluwer Health, Inc. All rights reserved.
C1 [Vanpouille, Christophe; Lisco, Andrea; Arakelyan, Anush; Saba, Elisa; Margolis, Leonid] Eunice Kennedy Shriver Natl Inst Child Hlth & Hum, NIH, Bethesda, MD USA.
   [Bernatchez, Jean A.; Gotte, Matthias] McGill Univ, Dept Biochem, Montreal, PQ, Canada.
   [Gotte, Matthias] Univ Alberta, Katz Grp Ctr Hlth Res, Fac Med & Dent, Dept Med Microbiol & Immunol, Edmonton, AB, Canada.
   [Lisco, Andrea] NIAID, NIH, 9000 Rockville Pike, Bethesda, MD 20892 USA.
   [Bernatchez, Jean A.] Univ Calif San Diego, Skaggs Sch Pharm & Pharmaceut Sci, 9500 Gilman Dr, La Jolla, CA 92093 USA.
C3 National Institutes of Health (NIH) - USA; NIH Eunice Kennedy Shriver National Institute of Child Health & Human Development (NICHD); McGill University; University of Alberta; National Institutes of Health (NIH) - USA; NIH National Institute of Allergy & Infectious Diseases (NIAID); University of California System; University of California San Diego
RP Margolis, L (通讯作者)，Eunice Kennedy Shriver Natl Inst Child Hlth & Hum, 10 Ctr Dr,MSC 1855,Bldg 10,Room 9D58, Bethesda, MD 20892 USA.
EM margolis@helix.nih.gov
FU Intramural Research Program of the Eunice Kennedy Shriver National Institute of Child Health and Human Development, NIH; Canadian Institutes of Health Research (CIHR); Fonds de la recherche en sante du Quebec (FRSQ); Chemical Biology Training Program Scholarship from the CIHR
CR Biancotto A, 2008, AIDS RES HUM RETROV, V24, P453, DOI 10.1089/aid.2007.0155
   CONDRA JH, 1995, NATURE, V374, P569, DOI 10.1038/374569a0
   De Bolle L, 2002, MOL PHARMACOL, V62, P714, DOI 10.1124/mol.62.3.714
   Deayton J, 1999, AIDS, V13, P1203, DOI 10.1097/00002030-199907090-00008
   Deeks SG, 2012, CURR OPIN IMMUNOL, V24, P501, DOI 10.1016/j.coi.2012.05.004
   DETELS R, 1994, J INFECT DIS, V169, P766, DOI 10.1093/infdis/169.4.766
   Dupnik K, 2001, ANTIVIR THER S, V6, P42
   Durier N, 2013, CLIN INFECT DIS, V57, P147, DOI 10.1093/cid/cit173
   Emery VC, 1999, J INFECT DIS, V180, P695, DOI 10.1086/314936
   Freeman ML, 2016, CURR HIV-AIDS REP, V13, P10, DOI 10.1007/s11904-016-0297-9
   Freeman ML, 2016, CLIN INFECT DIS, V62, P392, DOI 10.1093/cid/civ840
   Galvin SR, 2004, NAT REV MICROBIOL, V2, P33, DOI 10.1038/nrmicro794
   Gianella S, 2016, J VIROL, V90, P3944, DOI 10.1128/JVI.02638-15
   Gianella S, 2015, J INFECT DIS, V212, P845, DOI 10.1093/infdis/jiv148
   Gianella S, 2015, INT J ENV RES PUB HE, V12, P7585, DOI 10.3390/ijerph120707585
   Gianella S, 2014, J VIROL, V88, P7818, DOI 10.1128/JVI.00831-14
   Gianella S, 2013, J INFECT DIS, V207, P257, DOI 10.1093/infdis/jis683
   Gianella S, 2013, AIDS, V27, P39, DOI 10.1097/QAD.0b013e3283573305
   Gianella S, 2012, J VIROL, V86, P1307, DOI 10.1128/JVI.06077-11
   Griffiths PP, 2006, J CLIN VIROL, V35, P489, DOI 10.1016/j.jcv.2005.10.016
   Grivel JC, 2009, NAT PROTOC, V4, P256, DOI 10.1038/nprot.2008.245
   Hsue PY, 2006, AIDS, V20, P2275, DOI 10.1097/QAD.0b013e3280108704
   Hunt PW, 2011, J INFECT DIS, V203, P1474, DOI 10.1093/infdis/jir060
   Johnston E, 2005, AIDS, V19, P731, DOI 10.1097/01.aids.0000166098.54564.0c
   LARDER BA, 1989, SCIENCE, V246, P1155, DOI 10.1126/science.2479983
   Lederman MM, 2013, ADV IMMUNOL, V119, P51, DOI 10.1016/B978-0-12-407707-2.00002-3
   LEGRICE SFJ, 1990, EUR J BIOCHEM, V187, P307, DOI 10.1111/j.1432-1033.1990.tb15306.x
   Lisco Andrea, 2009, CURR HIV/AIDS REP, V6, P5, DOI 10.1007/s11904-009-0002-3
   Lisco A, 2008, CELL HOST MICROBE, V4, P260, DOI 10.1016/j.chom.2008.07.008
   Lisco A, 2012, J INFECT DIS, V205, P97, DOI 10.1093/infdis/jir700
   Marchand B, 2007, J BIOL CHEM, V282, P3337, DOI 10.1074/jbc.M607710200
   McMahon MA, 2008, J BIOL CHEM, V283, P31289, DOI 10.1074/jbc.C800188200
   MEDINA DJ, 1992, ANTIMICROB AGENTS CH, V36, P1127, DOI 10.1128/AAC.36.5.1127
   Mostad SB, 1999, J MED VIROL, V59, P469, DOI 10.1002/(SICI)1096-9071(199912)59:4&lt;469::AID-JMV8&gt;3.0.CO;2-L
   Naeger DM, 2010, PLOS ONE, V5, P0, DOI 10.1371/journal.pone.0008886
   Olivier AJ, 2014, J INFECT DIS, V209, P1174, DOI 10.1093/infdis/jit649
   Pescovitz MD, 2010, TRANSPL INFECT DIS, V12, P195, DOI 10.1111/j.1399-3062.2009.00478.x
   RICHMAN D, 1991, P NATL ACAD SCI USA, V88, P11241, DOI 10.1073/pnas.88.24.11241
   Rimsky LT, 1998, J VIROL, V72, P986, DOI 10.1128/JVI.72.2.986-993.1998
   Sheth PM, 2006, J INFECT DIS, V193, P45, DOI 10.1086/498576
   Shin LY, 2014, JAIDS-J ACQ IMM DEF, V65, P251, DOI 10.1097/01.qai.0000435256.34306.c1
   Speck CE, 1999, AM J EPIDEMIOL, V150, P622, DOI 10.1093/oxfordjournals.aje.a010061
   Spector SA, 1998, J CLIN INVEST, V101, P497, DOI 10.1172/JCI1101
   Stone SF, 2006, J ANTIMICROB CHEMOTH, V57, P585, DOI 10.1093/jac/dkl049
   Sullivan PS, 2000, J INFECT DIS, V181, P463, DOI 10.1086/315254
   Sylwester AW, 2005, J EXP MED, V202, P673, DOI 10.1084/jem.20050882
   Tchesnokov EP, 2009, J BIOL CHEM, V284, P21496, DOI 10.1074/jbc.M109.024026
   Tchesnokov EP, 2008, J BIOL CHEM, V283, P34218, DOI 10.1074/jbc.M806797200
   Van de Perre P, 2008, LANCET INFECT DIS, V8, P490, DOI 10.1016/S1473-3099(08)70181-6
   Vancikova Z, 2001, CURRENT DRUG TARGETS - IMMUNE ENDOCRINE AND METABOLIC DISORDERS, V1, P179
   Vanpouille C, 2016, AIDS, V30, P193, DOI 10.1097/QAD.0000000000000964
   Vanpouille C, 2015, CLIN INFECT DIS, V60, P1708, DOI 10.1093/cid/civ172
   Vanpouille C, 2014, ANTIVIR RES, V109, P125, DOI 10.1016/j.antiviral.2014.06.019
   Vanpouille C, 2012, ANTIMICROB AGENTS CH, V56, P2604, DOI 10.1128/AAC.05986-11
   Vanpouille C, 2009, CURR OPIN INFECT DIS, V22, P583, DOI 10.1097/QCO.0b013e32833229b8
NR 55
TC 2
Z9 2
U1 0
U2 7
PU LIPPINCOTT WILLIAMS & WILKINS
PI PHILADELPHIA
PA TWO COMMERCE SQ, 2001 MARKET ST, PHILADELPHIA, PA 19103 USA
SN 0269-9370
EI 1473-5571
J9 AIDS
JI Aids
PD JUL 17
PY 2017
VL 31
IS 11
BP 1519
EP 1528
DI 10.1097/QAD.0000000000001532
PG 10
WC Immunology; Infectious Diseases; Virology
SC Immunology; Infectious Diseases; Virology
GA EZ7OK
UT WOS:000404914900003
PM 28657962
DA 2024-01-16
ER

PT J
AU Dheda, K
   Limberis, JD
   Pietersen, E
   Phelan, J
   Esmail, A
   Lesosky, M
   Fennelly, KP
   te Riele, J
   Mastrapa, B
   Streicher, EM
   Dolby, T
   Abdallah, AM
   Ben-Rached, F
   Simpson, J
   Smith, L
   Gumbo, T
   van Helden, P
   Sirgel, FA
   McNerney, R
   Theron, G
   Pain, A
   Clark, TG
   Warren, RM
AF Dheda, Keertan
   Limberis, Jason D.
   Pietersen, Elize
   Phelan, Jody
   Esmail, Aliasgar
   Lesosky, Maia
   Fennelly, Kevin P.
   te Riele, Julian
   Mastrapa, Barbara
   Streicher, Elizabeth M.
   Dolby, Tania
   Abdallah, Abdallah M.
   Ben-Rached, Fathia
   Simpson, John
   Smith, Liezel
   Gumbo, Tawanda
   van Helden, Paul
   Sirgel, Frederick A.
   McNerney, Ruth
   Theron, Grant
   Pain, Arnab
   Clark, Taane G.
   Warren, Robin M.
TI Outcomes, infectiousness, and transmission dynamics of patients with extensively drug-resistant tuberculosis and home-discharged patients with programmatically incurable tuberculosis: a prospective cohort study
SO LANCET RESPIRATORY MEDICINE
LA English
DT Article
ID multidrug-resistant; mycobacterium-tuberculosis; cough aerosols; bedaquiline; care; delamanid; disease; costs; tb
AB Background The emergence of programmatically incurable tuberculosis threatens to destabilise control efforts. The aim of this study was to collect prospective patient-level data to inform treatment and containment strategies. Methods In a prospective cohort study, 273 South African patients with extensively drug-resistant tuberculosis, or resistance beyond extensively drug-resistant tuberculosis, were followed up over a period of 6 years. Transmission dynamics, infectiousness, and drug susceptibility were analysed in a subset of patients from the Western Cape using whole-genome sequencing (WGS; n=149), a cough aerosol sampling system (CASS; n=26), and phenotypic testing for 18 drugs (n=179). Findings Between Oct 1, 2008, and Oct 31, 2012, we enrolled and followed up 273 patients for a median of 20.3 months (IQR 9.6-27.8). 203 (74%) had programmatically incurable tuberculosis and unfavourable outcomes (treatment failure, relapse, default, or death despite treatment with a regimen based on capreomycin, aminosalicylic acid, or both). 172 (63%) patients were discharged home, of whom 104 (60%) had an unfavourable outcome. 54 (31%) homedischarged patients had failed treatment, with a median time to death after discharge of 9.9 months (IQR 4.2-17.4). 35 (20%) home-discharged cases were smear-positive at discharge. Using CASS, six (23%) of 26 home-discharged cases with data available expectorated infectious culture-positive cough aerosols in the respirable range (< 5 mu m), and most reported inter-person contact with suboptimal protective mask usage. WGS identified 17 (19%) of the 90 patients (with available sequence data) that were discharged home before the diagnosis of 20 downstream cases of extensively drug-resistant tuberculosis with almost identical sequencing profiles suggestive of community-based transmission (five or fewer single nucleotide polymorphisms different and with identical resistance-encoding mutations for 14 drugs). 11 (55%) of these downstream cases had HIV co-infection and ten (50%) had died by the end of the study. 22 (56%) of 39 isolates in patients discharged home after treatment failure were resistant to eight or more drugs. However, five (16%) of 31 isolates were susceptible to rifabutin and more than 90% were likely to be sensitive to linezolid, bedaquiline, and delamanid. Interpretation More than half of the patients with programmatically incurable tuberculosis were discharged into the community where they remained for an average of 16 months, were at risk of expectorating infectious cough aerosols, and posed a threat of transmission of extensively drug-resistant tuberculosis. Urgent action, including appropriate containment strategies, is needed to address this situation. Access to delamanid, bedaquiline, linezolid, and rifabutin, when appropriate, must be accelerated along with comprehensive drug susceptibility testing. Funding UK Medical Research Council, South African Medical Research Council, South African National Research Foundation, European & Developing Countries Clinical Trials Partnership, Oppenheimer Foundation, Newton Fund, Biotechnology and Biological Sciences Research Council, King Abdullah University of Science & Technology.
C1 [Dheda, Keertan; Simpson, John; Smith, Liezel; McNerney, Ruth] Univ Cape Town, Div Pulmonol & UCT Lung Inst, Cape Town, South Africa.
   [Dheda, Keertan; Simpson, John; Smith, Liezel; McNerney, Ruth] Univ Cape Town, Dept Med, Cape Town, South Africa.
   [Lesosky, Maia] Univ Cape Town, Div Epidemiol & Biostat, Sch Publ Hlth & Family Med, Cape Town, South Africa.
   [Fennelly, Kevin P.; McNerney, Ruth] London Sch Hyg Trop Med, Fac Epidemiol & Populat Hlth, London, England.
   [Fennelly, Kevin P.] NHLBI, Cardiovasc & Pulm Branch, Div Intramural Res, NIH, Bethesda, MD USA.
   [te Riele, Julian] Brooklyn Chest Hosp, Cape Town, South Africa.
   [Abdallah, Abdallah M.] Harry Surtie Hosp, Upington, South Africa.
   [Smith, Liezel; McNerney, Ruth] Univ Stellenbosch, Fac Med & Hlth Sci, SAMRC Ctr TB Res, Cape Town, South Africa.
   [te Riele, Julian; McNerney, Ruth] Natl Hlth Lab Serv, Green Point, Cape Town, South Africa.
   King Abdullah Univ Sci & Technol KAUST, Thuwal, Saudi Arabia.
   [McNerney, Ruth; Pain, Arnab] Baylor Univ, Med Ctr, Dis Res & Expt Therapeut, Dallas, TX USA.
C3 University of Cape Town; University of Cape Town; University of Cape Town; University of London; London School of Hygiene & Tropical Medicine; National Institutes of Health (NIH) - USA; NIH National Heart Lung & Blood Institute (NHLBI); Stellenbosch University; King Abdullah University of Science & Technology; Baylor University; Baylor University Medical Center
RP Dheda, K (通讯作者)，Univ Cape Town, Div Pulmonol & UCT Lung Inst, Cape Town, South Africa.
EM keertan.dheda@uct.ac.za
FU UK Medical Research Council; South African Medical Research Council; South African National Research Foundation; European & Developing Countries Clinical Trials Partnership; Oppenheimer Foundation; Newton Fund; Biotechnology and Biological Sciences Research Council; King Abdullah University of Science Technology; MRC [MR/N010469/1] Funding Source: UKRI; Biotechnology and Biological Sciences Research Council [1351999] Funding Source: researchfish; Medical Research Council [MR/N010469/1] Funding Source: researchfish
CR Andries K, 2014, PLOS ONE, V9, P0, DOI 10.1371/journal.pone.0102135
   [Anonymous], 2014, DEF REP FRAM TUB 201, V0, P0
   Clark TG, 2013, PLOS ONE, V8, P0, DOI 10.1371/journal.pone.0083012
   Coll F, 2015, GENOME MED, V7, P0, DOI 10.1186/s13073-015-0164-0
   Debieu M, 2013, PLOS ONE, V8, P0, DOI 10.1371/journal.pone.0061075
   Dheda K, 2016, LANCET, V387, P1211, DOI 10.1016/S0140-6736(15)00151-8
   Dheda K, 2014, LANCET RESP MED, V2, P321, DOI 10.1016/S2213-2600(14)70031-1
   Dheda K, 2012, LANCET, V379, P773, DOI 10.1016/S0140-6736(11)61062-3
   Dheda K, 2010, LANCET, V375, P1798, DOI 10.1016/S0140-6736(10)60492-8
   Diacon AH, 2009, NEW ENGL J MED, V360, P2397, DOI 10.1056/NEJMoa0808427
   Diel R, 2014, EUR RESPIR J, V43, P554, DOI 10.1183/09031936.00079413
   Falzon D, 2013, EUR RESPIR J, V42, P156, DOI 10.1183/09031936.00134712
   Farhat MR, 2016, AM J RESP CRIT CARE, V194, P621, DOI 10.1164/rccm.201510-2091OC
   Fennelly KP, 2012, AM J RESP CRIT CARE, V186, P450, DOI 10.1164/rccm.201203-0444OC
   Fennelly KP, 2004, AM J RESP CRIT CARE, V169, P604, DOI 10.1164/rccm.200308-1101OC
   Gler MT, 2012, NEW ENGL J MED, V366, P2151, DOI 10.1056/NEJMoa1112433
   Glynn JR, 2015, PLOS ONE, V10, P0, DOI 10.1371/journal.pone.0132840
   Grandjean L, 2015, PLOS MED, V12, P0, DOI 10.1371/journal.pmed.1001843
   Guerra-Assunçao JA, 2015, ELIFE, V4, P0, DOI 10.7554/eLife.05166
   Ilumina, 2014, TRUSEQ RNA SAMPL PRE, V0, P0
   Jo KW, 2013, RESP MED, V107, P292, DOI 10.1016/j.rmed.2012.10.021
   Jones-López EC, 2016, CLIN INFECT DIS, V63, P10, DOI 10.1093/cid/ciw199
   Jones-López EC, 2013, AM J RESP CRIT CARE, V187, P1007, DOI 10.1164/rccm.201208-1422OC
   Keshavjee S, 2008, LANCET, V372, P1403, DOI 10.1016/S0140-6736(08)61204-0
   Lee M, 2012, NEW ENGL J MED, V367, P1508, DOI 10.1056/NEJMoa1201964
   Marks SM, 2016, INT J TUBERC LUNG D, V20, P435, DOI 10.5588/ijtld.15.0575
   Migliori GB, 2013, EUR RESPIR J, V42, P169, DOI 10.1183/09031936.00136312
   Mitnick CD, 2008, NEW ENGL J MED, V359, P563, DOI 10.1056/NEJMoa0800106
   ODonnell MR, 2009, INT J TUBERC LUNG D, V13, P855
   ODonnell MR, 2010, ANN INTERN MED, V153, P516, DOI 10.7326/0003-4819-153-8-201010190-00008
   Pai M, 2006, J OCCUP MED TOXICOL, V1, P0, DOI 10.1186/1745-6673-1-7
   Pietersen E, 2015, PLOS ONE, V10, P0, DOI 10.1371/journal.pone.0123655
   Pietersen E, 2014, LANCET, V383, P1230, DOI 10.1016/S0140-6736(13)62675-6
   Pontali E, 2016, EUR RESPIR J, V47, P394, DOI 10.1183/13993003.01891-2015
   Pooran A, 2013, PLOS ONE, V8, P0, DOI 10.1371/journal.pone.0054587
   Pym AS, 2016, EUR RESPIR J, V47, P564, DOI 10.1183/13993003.00724-2015
   Sirgel FA, 2013, PLOS ONE, V8, P0, DOI 10.1371/journal.pone.0059414
   Tadolini M, 2016, EUR RESPIR J, V48, P935, DOI 10.1183/13993003.00637-2016
   Tiemersma EW, 2011, PLOS ONE, V6, P0, DOI 10.1371/journal.pone.0017601
   VANEMBDEN JDA, 1993, J CLIN MICROBIOL, V31, P406, DOI 10.1128/JCM.31.2.406-409.1993
   Whitfield MG, 2015, J CLIN MICROBIOL, V53, P3633, DOI 10.1128/JCM.01001-15
   WHO, 2012, GLOBAL TUBERCULOSIS REPORT 2012, V0, P1
   Who, 2015, GLOBAL TUBERCULOSIS REPORT, V0, P0
   Wolfson LJ, 2015, EUR RESPIR J, V46, P1826, DOI 10.1183/13993003.00811-2015
   Yuen CM, 2015, PLOS MED, V12, P0, DOI 10.1371/journal.pmed.1001932
   Zhao YL, 2012, NEW ENGL J MED, V366, P2161, DOI 10.1056/NEJMoa1108789
NR 46
TC 106
Z9 116
U1 1
U2 50
PU ELSEVIER SCI LTD
PI OXFORD
PA THE BOULEVARD, LANGFORD LANE, KIDLINGTON, OXFORD OX5 1GB, OXON, ENGLAND
SN 2213-2600
EI 
J9 LANCET RESP MED
JI Lancet Resp. Med.
PD APR 15
PY 2017
VL 5
IS 4
BP 269
EP 281
DI 10.1016/S2213-2600(16)30433-7
PG 13
WC Critical Care Medicine; Respiratory System
SC General & Internal Medicine; Respiratory System
GA EP3BO
UT WOS:000397257700020
PM 28109869
DA 2024-01-16
ER

PT J
AU Häggblom, A
   Santacatterina, M
   Neogi, U
   Gisslen, M
   Hejdeman, B
   Flamholc, L
   Sönnerborg, A
AF Haggblom, Amanda
   Santacatterina, Michele
   Neogi, Ujjwal
   Gisslen, Magnus
   Hejdeman, Bo
   Flamholc, Leo
   Sonnerborg, Anders
TI Effect of therapy switch on time to second-line antiretroviral treatment failure in HIV-infected patients
SO PLOS ONE
LA English
DT Article
ID drug-resistance; viral load; virological response; disease progression; regression; mortality; outcm; type-1; web
AB Background Switch from first line antiretroviral therapy (ART) to second-line ART is common in clinical practice. However, there is limited knowledge of to which extent different reason for therapy switch are associated with differences in long-term consequences and sustainability of the second line ART. Material and methods Data from 869 patients with 14601 clinical visits between 1999-2014 were derived from the national cohort database. Reason for therapy switch and viral load (VL) levels at first-line ART failure were compared with regard to outcome of second line ART. Using the Laplace regression model we analyzed the median, 10th, 20th, 30th and 40th percentile of time to viral failure (VF). Results Most patients (n = 495; 57.0%) switched from first-line to second-line ART without VF. Patients switching due to detectable VL with (n = 124; 14.2%) or without drug resistance mutations (DRM) (n = 250; 28.8%) experienced VF to their second line regimen sooner (median time, years: 3.43 (95% CI 2.90-3.96) and 3.20 (95% 2.65-3.75), respectively) compared with those who switched without VF (4.53 years). Furthermore level of VL at first-line ART failure had a significant impact on failure of second-line ART starting after 2.5 years of second-line ART. Conclusions In the context of life-long therapy, a median time on second line ART of 4.53 years for these patients is short. To prolong time on second-line ART, further studies are needed on the reasons for therapy changes. Additionally patients with a high VL at first-line VF should be more frequently monitored the period after the therapy switch.
C1 [Haggblom, Amanda; Sonnerborg, Anders] Karolinska Inst, Karolinska Univ Hosp, Dept Med Huddinge, Infect Dis Unit, Stockholm, Sweden.
   [Santacatterina, Michele] Karolinska Inst, Inst Environm Med, Unit Biostat, Stockholm, Sweden.
   [Neogi, Ujjwal; Sonnerborg, Anders] Karolinska Inst, Dept Lab Med, Div Clin Microbiol, Stockholm, Sweden.
   [Gisslen, Magnus] Univ Gothenburg, Sahlgrenska Acad, Dept Infect Dis, Gothenburg, Sweden.
   [Hejdeman, Bo] South Gen Hosp, Dept Infect Dis Venhalsan, Stockholm, Sweden.
   [Flamholc, Leo] Malmo Univ Hosp, Dept Infect Dis, Malmo, Sweden.
C3 Karolinska Institutet; Karolinska University Hospital; Karolinska Institutet; Karolinska Institutet; University of Gothenburg; Lund University; Skane University Hospital
RP Häggblom, A (通讯作者)，Karolinska Inst, Karolinska Univ Hosp, Dept Med Huddinge, Infect Dis Unit, Stockholm, Sweden.
EM Amanda.haggblom@ki.se
FU Physician Against AIDS Research Fund [FOa2013-0014]
CR Bontell I, 2013, PLOS ONE, V8, P0, DOI 10.1371/journal.pone.0059337
   Bottai M, 2010, BIOMETRICAL J, V52, P487, DOI 10.1002/bimj.200900310
   Charpentier C, 2004, J VIROL, V78, P4234, DOI 10.1128/JVI.78.8.4234-4247.2004
   Cozzi-Lepri A, 2008, AIDS, V22, P2187, DOI 10.1097/QAD.0b013e328310e04f
   Gupta R, 2008, CLIN INFECT DIS, V47, P712, DOI 10.1086/590943
   Johnson Victoria A, 2008, TOP HIV MED, V16, P138
   Koenker R, 2005, QUANTILE REGRESSION, V38, P0, DOI 10.1017/CBO9780511754098
   Kozal MJ, 2011, ANTIVIR THER, V16, P925, DOI 10.3851/IMP1851
   Lepri AC, 2001, AIDS, V15, P47, DOI 10.1097/00002030-200101050-00008
   Liu TF, 2006, CLIN INFECT DIS, V42, P1608, DOI 10.1086/503914
   Lohse N, 2006, CLIN INFECT DIS, V42, P136, DOI 10.1086/498515
   Lohse N, 2007, ANTIVIR THER, V12, P909
   Lucas GM, 2004, AIDS, V18, P1539, DOI 10.1097/01.aids.0000131339.68666.1a
   Lucas GM, 2005, J ANTIMICROB CHEMOTH, V55, P413, DOI 10.1093/jac/dki042
   Lucas GM, 1999, ANN INTERN MED, V131, P81, DOI 10.7326/0003-4819-131-2-199907200-00002
   Mellors JW, 1997, ANN INTERN MED, V126, P946, DOI 10.7326/0003-4819-126-12-199706150-00003
   Metzner KJ, 2009, CLIN INFECT DIS, V48, P239, DOI 10.1086/595703
   Napravnik S, 2013, AIDS RES HUM RETROV, V29, P574, DOI 10.1089/aid.2012.0210
   Neogi U, 2014, PLOS ONE, V9, P0, DOI 10.1371/journal.pone.0099390
   Ormaasen V, 2004, HIV MED, V5, P400, DOI 10.1111/j.1468-1293.2004.00244.x
   Palella FJ, 1998, NEW ENGL J MED, V338, P853, DOI 10.1056/NEJM199803263381301
   Ramadhani HO, 2014, OPEN FORUM INFECT DI, V1, P0, DOI 10.1093/ofid/ofu079
   ROBINS JM, 1995, J AM STAT ASSOC, V90, P122, DOI 10.2307/2291135
   Santoro MM, 2013, ANTIVIR THER, V18, P867, DOI 10.3851/IMP2531
   Vo TTN, 2008, J INFECT DIS, V197, P1685, DOI 10.1086/588141
   Wainberg MA, 2011, NEW ENGL J MED, V365, P637, DOI 10.1056/NEJMra1004180
   Zaccarelli M, 2005, AIDS, V19, P1081, DOI 10.1097/01.aids.0000174455.01369.ad
NR 29
TC 3
Z9 3
U1 0
U2 0
PU PUBLIC LIBRARY SCIENCE
PI SAN FRANCISCO
PA 1160 BATTERY STREET, STE 100, SAN FRANCISCO, CA 94111 USA
SN 1932-6203
EI 
J9 PLOS ONE
JI PLoS One
PD JUL 20
PY 2017
VL 12
IS 7
BP 
EP 
DI 10.1371/journal.pone.0180140
PG 14
WC Multidisciplinary Sciences
SC Science & Technology - Other Topics
GA FC1YQ
UT WOS:000406634500014
PM 28727795
DA 2024-01-16
ER

PT J
AU Golpayegani, GN
   Jafari, AH
   Dabanloo, NJ
AF Golpayegani, Gelayol Nazari
   Jafari, Amir Homayoun
   Dabanloo, Nader Jafarnia
TI Modeling the virus-immune system interactions in the peripheral bloodstream of HIV infected individuals using a cellular automata model with considering the effects of antiretroviral therapy
SO TECHNOLOGY AND HEALTH CARE
LA English
DT Article
DE HIV infection; immune system; cellular automata model; antiretroviral therapy
ID lymphoid-tissue; dynamics; kinetics; disease; aids
AB BACKGROUND: According to the World Health Organization, by the end of last year, about 37 million people throughout the world were diagnosed with AIDS and millions of people die each year from this disease. OBJECTIVE: To develop an appropriate model which depicts the mechanism of the dynamics involved in the interactions between HIV and immune system in peripheral bloodstream of HIV infected individuals by considering the phenomena of virus mutation and taking into account the role of latently infected cells in speared of infection and considering the effects of antiretroviral drugs and occurrence of drug resistance in our model in order to assess the results obtained from applying different therapeutic methods. METHODS: Two-dimensional CA model with Moor neighboring was developed. Various agents which they were referring to peripheral bloodstream particles of HIV infected individuals were defined. Then the biological rules were extracted from both expert knowledge and the authoritative articles. The extracted rules were applied for updating the states of these agents. The effects of using antiretroviral drug treatment were considered by applying drug's effectiveness of both of protease and reverse transcriptase inhibitors as two separate inputs of model. RESULTS: Time evolution curves of concentrations of defined agents were shown as our results. In case of considering no treatment, our results showed that concentrations of healthy CD4(+) T cells reached the threshold of AIDS after a bout 250 weeks. By applying monotherapy method, the concentrations of these cells remained on the threshold of AIDS for a long time and applying combined antiretroviral therapy (cART) method leaded to increase the concentration of these cells 20% upper than threshold of AIDS. Also, by applying monotherapy and cART compared with no treatment, the concentrations of infected CD4+ T cells 10% and 40% decreased further, respectively and for the level of viral load, leads to a reduction of almost 55% and 90%, respectively. Belated treatment, comparison with early treatment, caused almost 10% reduce (increase) in steady state concentrations of healthy (infected) cells. CONCLUSIONS: Our proposed CA model reproduced three stages of the disease in the known history of HIV dynamics named primary infection response, clinical latency and onset of AIDS. In phase of considering no treatment, our results showed good compatibility with reference HIV curve. In the phase of applying different types of therapeutic methods, our results showed that, RTI and PI monotherapy methods have more favorable effects on the concentrations of healthy and infected cells, respectively. However, by applying cART, the best results were obtained. It was also found that the amount of effectiveness of drugs has a direct relation with quality of results and early treatment leads to better results. By comparing our results with available clinical data, our proposed CA model was validated.
C1 [Golpayegani, Gelayol Nazari; Dabanloo, Nader Jafarnia] Islamic Azad Univ, Sci & Res Branch, Dept Biomed Engn, Tehran, Iran.
   [Jafari, Amir Homayoun] Univ Tehran Med Sci, Sch Med, Med Phys & Biomed Engn Dept, Tehran, Iran.
   [Jafari, Amir Homayoun] Univ Tehran Med Sci, Res Ctr Biomed Technol & Robot, Tehran, Iran.
C3 Islamic Azad University; Tehran University of Medical Sciences; Tehran University of Medical Sciences
RP Jafari, AH (通讯作者)，Univ Tehran Med Sci, Sch Med, Poursina St, Tehran, Iran.
EM h_jafari@tums.ac.ir
CR Adams BM, 2005, J COMPUT APPL MATH, V184, P10, DOI 10.1016/j.cam.2005.02.004
   Alcamo IE, 2003, AIDS BIOL BASIS, V0, P0
   Althaus CL, 2011, PLOS ONE, V6, P0, DOI 10.1371/journal.pone.0016468
   Anglemyer A, 2014, AIDS, V28, PS105, DOI 10.1097/QAD.0000000000000232
   [Anonymous], 2011, AIDS EPIDEMIC UPDATE, V0, P0
   Autran B, 1997, SCIENCE, V277, P112, DOI 10.1126/science.277.5322.112
   Bucy R Pat, 2004, CURR HIV/AIDS REP, V1, P40, DOI 10.1007/s11904-004-0006-y
   Cavert W, 1997, SCIENCE, V276, P960, DOI 10.1126/science.276.5314.960
   Connick E, 1996, AIDS RES HUM RETROV, V12, P1129, DOI 10.1089/aid.1996.12.1129
   Craig IK, 2005, IEEE CONTR SYST MAG, V25, P80, DOI 10.1109/MCS.2005.1388805
   dos Santos RMZ, 2001, PHYS REV LETT, V87, P0, DOI 10.1103/PhysRevLett.87.168102
   González RER, 2013, PHYSICA A, V392, P4717, DOI 10.1016/j.physa.2012.10.036
   González RER, 2013, PHYSICA A, V392, P4701, DOI 10.1016/j.physa.2013.05.056
   Gutowitz Howard, 1991, CELLULAR AUTOMATA: THEORY AND EXPERIMENT, V0, P0
   HRABA T, 1990, IMMUNOBIOLOGY, V181, P108, DOI 10.1016/S0171-2985(11)80169-5
   Imamichi T, 2004, CURR PHARM DESIGN, V10, P4039, DOI 10.2174/1381612043382440
   Isham V, 1989, MATH COMPUT MODEL, V12, P1187, DOI 10.1016/0895-7177(89)90269-0
   Jafelice RM, 2009, MATH COMPUT MODEL, V50, P32, DOI 10.1016/j.mcm.2009.01.008
   Loscalzo J, 2015, HARRISONS PRINCIPAL, V0, P0
   McCune JM, 2001, NATURE, V410, P974, DOI 10.1038/35073648
   Mostafa K, 2014, INT J ENG COMPUTER S, V3, P5040
   NG J, 1990, MATH BIOSCI, V101, P99, DOI 10.1016/0025-5564(90)90104-7
   Perrin D, 2008, WORLD ACAD SCI ENG T, V2, P167
   Rowland-Jones SL, 2001, IMMUNOL LETT, V79, P15, DOI 10.1016/S0165-2478(01)00261-9
   RUFFAULT A, 1995, J ACQ IMMUN DEF SYND, V9, P243
   Shi V, 2008, J THEOR BIOL, V253, P24, DOI 10.1016/j.jtbi.2007.11.005
   Sloot P, 2002, LECT NOTES COMPUT SC, V2493, P282
   Tassie JM, 2002, J ACQ IMMUN DEF SYND, V30, P81, DOI 10.1097/00042560-200205010-00011
   WEISS RA, 1993, SCIENCE, V260, P1273, DOI 10.1126/science.8493571
   Xia XH, 2007, J PROCESS CONTR, V17, P253, DOI 10.1016/j.jprocont.2006.10.007
   Xiao X, 2006, BIOCHEM BIOPH RES CO, V342, P605, DOI 10.1016/j.bbrc.2006.01.166
   Yang OO, 2003, J EXP MED, V197, P1365, DOI 10.1084/jem.20022138
   Yates A, 2001, BRIEF BIOINFORM, V2, P245, DOI 10.1093/bib/2.3.245
   Zhang ZQ, 1998, P NATL ACAD SCI USA, V95, P1154, DOI 10.1073/pnas.95.3.1154
NR 35
TC 0
Z9 0
U1 0
U2 5
PU IOS PRESS
PI AMSTERDAM
PA NIEUWE HEMWEG 6B, 1013 BG AMSTERDAM, NETHERLANDS
SN 0928-7329
EI 1878-7401
J9 TECHNOL HEALTH CARE
JI Technol. Health Care
PD JUN 15
PY 2017
VL 25
IS 1
BP 59
EP 88
DI 10.3233/THC-161254
PG 30
WC Health Care Sciences & Services; Engineering, Biomedical
SC Health Care Sciences & Services; Engineering
GA EN2HD
UT WOS:000395829700007
PM 27689554
DA 2024-01-16
ER

PT J
AU Liu, PT
   Feng, Y
   Wu, JJ
   Tian, SA
   Su, B
   Wang, Z
   Liao, LJ
   Xing, H
   You, YH
   Shao, YM
   Ruan, YH
AF Liu, Pengtao
   Feng, Yi
   Wu, Jianjun
   Tian, Suian
   Su, Bin
   Wang, Zhe
   Liao, Lingjie
   Xing, Hui
   You, Yinghui
   Shao, Yiming
   Ruan, Yuhua
TI Polymorphisms and Mutational Covariation Associated with Death in a Prospective Cohort of HIV/AIDS Patients Receiving Long-Term ART in China
SO PLOS ONE
LA English
DT Article
ID immunodeficiency-virus type-1; hiv drug-resistance; protease inhibitor therapy; reverse-transcriptase; antiretroviral therapy; nonnucleoside inhibitors; patterns; selection; failure; alignments
AB Background HIV drug resistance is associated with faster clinical progression of AIDS. However, the effect of significant polymorphisms and mutational covariation on mortality among HIV/AIDS patients receiving long-term antiretroviral therapy (ART), have rarely been studied. Methods In this prospective cohort study from December 2003 to December 2014, we present a new computational modelling approach based on bioinformatics-based models and several statistical methods to elucidate the molecular mechanisms involved in the acquisition of polymorphisms and mutations on death in HIV/AIDS patients receiving long-term ART in China. Results This study involved 654 ART-treated patients, who had been followed for 5473.4 person years, a median of 9.8 years, and 178 died (25.2%, 3.3/100 person-years). The first regimens included AZT/d4T + NVP+ ddl (78.9%) or AZT/d4T + NVP+ 3TC (20.0%). We calculated an individual Ka/Ks value for each specific amino acid mutation. Result showed that 20 polymorphisms (E6D, Q18H, E35D, 537N, T39A, K43E, 568N, L74I, I93L, K103N, V106A, El 69D, Y181C, G190A, Q197K, T200V, T200E, T215I, E224D and P225H) were strongly associated with AIDS related deaths. Among them, 7 polymorphisms (L74I, K103N, V106A, Y181C, G190A, T215I and P225H) were known to be drug resistance mutations, 7 polymorphisms (E6D, E35D, 537N, I93L, El 69D, T200V and T200E were considered to be potential drug resistance mutations, and 6 polymorphisms (T39A, K43E, 568N, Q197K, T200V and E224D) were newly found to have an association with drug resistance mutations, which formed a complex network of relationships. Conclusions Some polymorphisms and mutational covariation may be the important influencing factors in the failure of treatment. Understanding these mechanisms is essential for the development of new therapies, designing optimal drug combinations, and determining effective clinical management of individual patients.
C1 [Liu, Pengtao; Feng, Yi; Liao, Lingjie; Xing, Hui; Shao, Yiming; Ruan, Yuhua] Chinese Ctr Dis Control & Prevent, State Key Lab Infect Dis Prevent & Control, Natl Ctr AIDS STD Control & Prevent, Collaborat Innovat Ctr Diag & Treatment Infect Di, Beijing, Peoples R China.
   [Wu, Jianjun; Su, Bin] Anhui Ctr Dis Control & Prevent, Hefei, Anhui, Peoples R China.
   [Tian, Suian; Wang, Zhe] Henan Ctr Dis Control & Prevent, Zhengzhou, Henan Province, Peoples R China.
   [You, Yinghui] Weifang Med Univ, Weifang, Shandong, Peoples R China.
C3 Chinese Center for Disease Control & Prevention; National Center for AIDS/STD Control & Prevention, Chinese Center for Disease Control & Prevention; Collaborative Innovation Center for Diagnosis & Treatment of Infectious Diseases; Shandong Second Medical University
RP Ruan, YH (通讯作者)，Chinese Ctr Dis Control & Prevent, State Key Lab Infect Dis Prevent & Control, Natl Ctr AIDS STD Control & Prevent, Collaborat Innovat Ctr Diag & Treatment Infect Di, Beijing, Peoples R China.
EM ruanyuhua92@163.com
FU Ministry of Science and Technology of China [2012ZX10001-002, 2009DFB30420]; Chinese State Key Laboratory of Infectious Disease Development Grant; International Development Research Center of Canada [104519-010]
CR Bacheler LT, 2000, ANTIMICROB AGENTS CH, V44, P2475, DOI 10.1128/AAC.44.9.2475-2484.2000
   Barbour JD, 2002, J VIROL, V76, P11104, DOI 10.1128/JVI.76.21.11104-11112.2002
   Ceccherini-Silberstein F, 2007, J VIROL, V81, P11507, DOI 10.1128/JVI.00303-07
   Chen LM, 2004, J VIROL, V78, P3722, DOI 10.1128/JVI.78.7.3722-3732.2004
   DEACON NJ, 1995, SCIENCE, V270, P988, DOI 10.1126/science.270.5238.988
   Fodor AA, 2004, PROTEINS, V56, P211, DOI 10.1002/prot.20098
   Guindon S, 2010, SYST BIOL, V59, P307, DOI 10.1093/sysbio/syq010
   Huang Y, 2014, PLOS ONE, V9, P0, DOI 10.1371/journal.pone.0093804
   KIRCHHOFF F, 1995, NEW ENGL J MED, V332, P228, DOI 10.1056/NEJM199501263320405
   LEARMONT J, 1992, LANCET, V340, P863, DOI 10.1016/0140-6736(92)93281-Q
   LI WH, 1993, J MOL EVOL, V36, P96, DOI 10.1007/BF02407308
   Liao LJ, 2013, AIDS, V27, P1815, DOI 10.1097/QAD.0b013e3283611931
   Liu Y, 2008, BIOINFORMATICS, V24, P1243, DOI 10.1093/bioinformatics/btn110
   Ma Y, 2010, CLIN INFECT DIS, V50, P264, DOI 10.1086/649215
   Mahalingam B, 2002, PROTEINS, V48, P107, DOI 10.1002/prot.10140
   NCAIDS NCSTD and China CDC, 2015, UPD AIDS STD EP CHIN, V0, P0
   Ohtaka H, 2003, BIOCHEMISTRY-US, V42, P13659, DOI 10.1021/bi0350405
   Pan C, 2007, NUCLEIC ACIDS RES, V35, PD371, DOI 10.1093/nar/gkl855
   Pelemans H, 1997, J VIROL, V71, P8195, DOI 10.1128/JVI.71.11.8195-8203.1997
   Rhee SY, 2007, PLOS COMPUT BIOL, V3, P836, DOI 10.1371/journal.pcbi.0030087
   Rhee SY, 2005, J INFECT DIS, V192, P456, DOI 10.1086/431601
   RICHMAN D, 1991, P NATL ACAD SCI USA, V88, P11241, DOI 10.1073/pnas.88.24.11241
   Rousseau MN, 2001, J ACQ IMMUN DEF SYND, V26, P36, DOI 10.1097/00126334-200101010-00005
   Shannon P, 2003, GENOME RES, V13, P2498, DOI 10.1101/gr.1239303
   Singh K, 2014, VIRUSES-BASEL, V6, P3535, DOI 10.3390/v6093535
   Stürmer M, 2003, ANTIMICROB AGENTS CH, V47, P54, DOI 10.1128/AAC.47.1.54-61.2003
   Wang J, 2015, SCI REP-UK, V5, P0, DOI 10.1038/srep14823
   Yang ZH, 2002, CURR OPIN GENET DEV, V12, P688, DOI 10.1016/S0959-437X(02)00348-9
   Zhang FJ, 2007, AIDS, V21, PS143, DOI 10.1097/01.aids.0000304710.10036.2b
   Zhang FJ, 2011, LANCET INFECT DIS, V11, P516, DOI 10.1016/S1473-3099(11)70097-4
   Zhang J, 2015, MEDICINE, V94, P0, DOI 10.1097/MD.0000000000000894
   Zhang J, 2010, P NATL ACAD SCI USA, V107, P1321, DOI 10.1073/pnas.0907304107
   Zhang XY, 2007, AIDS, V21, PS59, DOI 10.1097/01.aids.0000304698.47261.b1
   Zhao F, 2009, YONSEI MED J, V50, P644, DOI 10.3349/ymj.2009.50.5.644
   Zolopa AR, 1999, ANN INTERN MED, V131, P813, DOI 10.7326/0003-4819-131-11-199912070-00003
NR 36
TC 6
Z9 7
U1 0
U2 4
PU PUBLIC LIBRARY SCIENCE
PI SAN FRANCISCO
PA 1160 BATTERY STREET, STE 100, SAN FRANCISCO, CA 94111 USA
SN 1932-6203
EI 
J9 PLOS ONE
JI PLoS One
PD JAN 18
PY 2017
VL 12
IS 1
BP 
EP 
DI 10.1371/journal.pone.0170139
PG 14
WC Multidisciplinary Sciences
SC Science & Technology - Other Topics
GA EI3HH
UT WOS:000392380100058
PM 28099515
DA 2024-01-16
ER

PT J
AU Vidyaraj, CK
   Chitra, A
   Smita, S
   Muthuraj, M
   Govindarajan, S
   Usharani, B
   Anbazhagi, S
AF Vidyaraj, C. K.
   Chitra, A.
   Smita, S.
   Muthuraj, M.
   Govindarajan, S.
   Usharani, B.
   Anbazhagi, S.
TI Prevalence of rifampicin-resistant <i>Mycobacterium tuberculosis</i> among human-immunodeficiency-virus-seropositive patients and their treatment outcomes
SO JOURNAL OF EPIDEMIOLOGY AND GLOBAL HEALTH
LA English
DT Article
ID hiv; diagnosis; trends; mumbai
AB Multidrug resistant (MDR) and extensively drug resistant tuberculosis (TB) are a threat to the TB control programs in developing countries, and the situation is worsened by the human immunodeficiency virus (HIV) pandemic. This study was performed to correlate treatment outcome with the resistance patterns in HIV-seropositive patients coinfected with pulmonary TB. Sputum specimens were collected from 1643 HIV-seropositive patients and subjected to microscopy and liquid culture for TB. The smear- and culture-positive Mycobacterium tuberculosis isolates were subjected to Genotype MTBDRplus assay version 2.0. The M. tuberculosis culture-positivity rate was 39.44% (648/1643) among the 1643 HIV-seropositive patients and the overall MDR-TB rate was 5.6% (36/648). There were 421 newly diagnosed and 227 previously treated patients, among whom, MDR-TB was associated with 2.9% and 10.57% cases, respectively. The rate of rifampicin monoresistant TB among the cases of MDR-TB was 2.31% (15/648) and the rate of combined rifampicin and isoniazid resistance was 3.24% (21/648). The cure and death rates among the 20 registered cases were 30% (6/20) and 35% (7/20), respectively. Five cases were on treatment and two cases were defaulters among the 20 registered cases. High death rate (13, 36.1%, 95% confidence interval 20.8-53.8) was observed in this study among the patients who had mutations at the 530-533 codons. The present study emphasized the prerequisite to monitor the trend of drug-resistant TB in various mutant populations in order to timely implement appropriate interventions to curb the threat of MDR-TB. (C) 2017 Ministry of Health, Saudi Arabia. Published by Elsevier Ltd. This is an open access article under the CC BY-NC-ND license.
C1 [Vidyaraj, C. K.; Chitra, A.; Smita, S.; Muthuraj, M.; Govindarajan, S.] Govt Hosp Chest Dis, State TB Training & Demonstrat Ctr, Intermediate Reference Lab, Pondicherry, India.
   [Usharani, B.] Univ Madras, Dept Genet, Madras, Tamil Nadu, India.
   [Anbazhagi, S.] Cent Univ, Dept Environm Sci, Kasaragod, Kerala, India.
C3 University of Madras; Central University of Kerala
RP Muthuraj, M (通讯作者)，Govt Hosp Chest Dis, State TB Training & Demonstrat Ctr, Intermediate Reference Lab, Pondicherry, India.
EM muthuraj1970@gmail.com
CR [Anonymous], 2007, ESSENTIAL PREVENTION, V0, P0
   Badri M, 2001, INT J TUBERC LUNG D, V5, P225
   BRINDLE RJ, 1993, AIDS, V7, P1469, DOI 10.1097/00002030-199311000-00010
   Chakraborty N, 2008, JPN J INFECT DIS, V61, P49
   Corbett EL, 2003, ARCH INTERN MED, V163, P1009, DOI 10.1001/archinte.163.9.1009
   Dsouza DTB, 2009, BMC PUBLIC HEALTH, V9, P0, DOI 10.1186/1471-2458-9-211
   Dhungana G P, 2008, NEPAL MED COLL J, V10, P96
   Dorman SE, 2012, J CLIN MICROBIOL, V50, P1189, DOI 10.1128/JCM.05723-11
   Gandhi NR, 2010, AM J RESP CRIT CARE, V181, P80, DOI 10.1164/rccm.200907-0989OC
   Hom JK, 2012, PLOS ONE, V7, P0, DOI 10.1371/journal.pone.0043281
   Karande S, 2002, EMERG INFECT DIS, V8, P1360, DOI 10.3201/eid0811.020513
   Kathirvel M, 2014, INT J PHARM BIO SCI, V5, P229
   Kent PT, 1985, PUBLIC HEALTH MYCOBACTERIOLOGY: A GUIDE FOR THE LEVEL III LABORATORY, V0, P0
   Mahajan A, 2008, INDIAN J MED MICROBI, V26, P196, DOI 10.4103/0255-0857.40544
   Maniar Janak K, 2006, INDIAN J DERMATOL VENEREOL LEPROL, V72, P276
   Mtei L, 2005, CLIN INFECT DIS, V40, P1500, DOI 10.1086/429825
   Muthaiah Muthuraj, 2017, J CLIN TUBERC OTHER MYCOBACT DIS, V8, P19, DOI 10.1016/j.jctube.2017.06.001
   Ngowi BJ, 2008, BMC PUBLIC HEALTH, V8, P0, DOI 10.1186/1471-2458-8-341
   Padmapriyadarsini C, 2011, INDIAN J MED RES, V134, P850, DOI 10.4103/0971-5916.92630
   Reid MJA, 2009, LANCET INFECT DIS, V9, P173, DOI 10.1016/S1473-3099(09)70043-X
   Rodrigues C, 2006, INT J TUBERC LUNG D, V10, P1421
   Sharma SK, 2005, INDIAN J MED RES, V121, P550
   Siddiqi SH, 2006, MGIT PROCEDURE MANUA, V0, P15
   Sudha Mishra, 2015, INTERNATIONAL JOURNAL OF CURRENT MICROBIOLOGY AND APPLIED SCIENCES, V4, P292
   Thaiss Wolfgang M, 2012, INFECT DRUG RESIST, V5, P1, DOI 10.2147/IDR.S27604
   who, 2020, WHO REPORT, V0, P0
   World Health Organisation/Stop-TB-Department/Department-of-HIV/AIDS, 2004, INT POL COLL TB HIV, V0, P0
   World Health Organization, 2008, POLICY STATEMENT, V0, P0
   World Health Organization, 2015, SCAL COLL TB HIV ACT, V0, P0
   World Health Organization, 2012, WHO POLICY ON COLLABORATIVE TB/HIV ACTIVITIES: GUIDELINES FOR NATIONAL PROGRAMMES AND OTHER STAKEHOLDERS, V0, P0
   World Health Organization, 2015, GLOBAL TUBERCULOSIS REPORT 2015, V0, P0
NR 33
TC 8
Z9 8
U1 0
U2 2
PU SPRINGERNATURE
PI LONDON
PA CAMPUS, 4 CRINAN ST, LONDON, N1 9XW, ENGLAND
SN 2210-6006
EI 2210-6014
J9 J EPIDEMIOL GLOB HEA
JI J. Epidemiol. Glob. Health
PD DEC 15
PY 2017
VL 7
IS 4
BP 289
EP 294
DI 10.1016/j.jegh.2017.09.002
PG 6
WC Public, Environmental & Occupational Health
SC Public, Environmental & Occupational Health
GA FR6IA
UT WOS:000419167700013
PM 29110871
DA 2024-01-16
ER

PT J
AU Sapozhnikov, J
   Young, JD
   Patel, M
   Chiampas, TD
   Vaughn, P
   Badowski, ME
AF Sapozhnikov, J.
   Young, J. D.
   Patel, M.
   Chiampas, T. D.
   Vaughn, P.
   Badowski, M. E.
TI Prevalence of HIV-1 transmitted drug resistance in the incarcerated population
SO HIV MEDICINE
LA English
DT Article
DE antiretroviral therapy; HIV; mutations; Transmitted drug resistance
ID naive hiv-1-infected individuals; antiretroviral therapy; reverse-transcriptase; infected individuals; united-states; risk-factors; mutations; care; transmission; prevention
AB Objectives The aim of the study was to determine the prevalence of transmitted drug resistance (TDR)-associated mutations among treatment-naive, incarcerated individuals with HIV-1 infection in the USA as well as the class TDR and antiretroviral (ARV) mutations present at baseline. Methods Patients over the age of 18 years were included in the study if they had been diagnosed with HIV infection, if their HIV infection was managed through telemedicine and if they were incarcerated in the State of Illinois Department of Corrections between 10 July 2010 and 29 April 2016. Additionally, the patients were required to have a documented genotype and be ARV-naive. A medical chart review was conducted to assess demographic information, disease burden, and risk factors for acquiring the virus. Results The inclusion criteria were met for 105 patients. A total of 24 patients (23%) had a clinically significant mutation associated with resistance to any drug class. The prevalence of mutations conferring clinically significant resistance was 19% for nonnucleoside reverse transcriptase inhibitors (NNRTIs), 18% for nucleoside reverse transcriptase inhibitors (NRTIs), and 4% for protease inhibitors (PIs). Five per cent of patients had dual-class TDR to both NRTI and NNRTI drug classes and 2% of patients had mutations to both NNRTI and PI drug classes. There was no significant increase in the prevalence of clinically relevant drug resistance mutations based on demographics, burden of disease, or risk factors for acquiring the virus. Conclusions A high prevalence of TDR was identified in the ARV-naive incarcerated population. The results of this study indicate an increased prevalence of TDR in a largely unstudied incarcerated population, demonstrating the need for increased monitoring of resistance in HIV-infected patients world-wide.
C1 [Sapozhnikov, J.; Chiampas, T. D.; Vaughn, P.; Badowski, M. E.] Univ Illinois, Dept Pharm Practice, Coll Pharm, Chicago, IL USA.
   [Young, J. D.; Patel, M.] Univ Illinois Hosp & Hlth Sci Syst, Dept Med, Div Infect Dis Immunol & Int Med, Chicago, IL USA.
C3 University of Illinois System; University of Illinois Chicago; University of Illinois Chicago Hospital
RP Badowski, ME (通讯作者)，Univ Illinois, 1940 W Taylor St,Room 312, Chicago, IL 60612 USA.
EM badowski@uic.edu
CR [Anonymous], 2016, CONS GUID US ANT DRU, V0, P0
   Avila-Ríos S, 2016, LANCET HIV, V3, PE579, DOI 10.1016/S2352-3018(16)30119-9
   Booth CL, 2007, J ANTIMICROB CHEMOTH, V59, P1047, DOI 10.1093/jac/dkm082
   Boyd SD, 2011, ANTIVIR THER, V16, P257, DOI 10.3851/IMP1749
   Bradley H, 2014, MMWR-MORBID MORTAL W, V63, P1113
   Brody S, 1995, INT J STD AIDS, V6, P392, DOI 10.1177/095646249500600603
   Chen I, 2015, JAIDS-J ACQ IMM DEF, V69, P446, DOI 10.1097/QAI.0000000000000633
   Clutter DS, 2016, INFECT GENET EVOL, V46, P292, DOI 10.1016/j.meegid.2016.08.031
   Clutter DS, 2016, JAIDS-J ACQ IMM DEF, V72, P171, DOI 10.1097/QAI.0000000000000942
   Eshleman SH, 2007, AIDS, V21, P1165, DOI 10.1097/QAD.0b013e32810fd72e
   Grubb JR, 2006, AIDS, V20, P2115, DOI 10.1097/01.aids.0000247579.08449.b6
   Hirsch MS, 2003, CLIN INFECT DIS, V37, P113, DOI 10.1086/375597
   Hofstra LM, 2016, CLIN INFECT DIS, V62, P655, DOI 10.1093/cid/civ963
   Huang HY, 2008, HIV MED, V9, P285, DOI 10.1111/j.1468-1293.2008.00561.x
   Jafa K, 2009, PLOS ONE, V4, P0, DOI 10.1371/journal.pone.0005416
   Jayaraman GC, 2006, JAIDS-J ACQ IMM DEF, V42, P86, DOI 10.1097/01.qai.0000196666.16616.fe
   Jiamsakul A, 2015, AIDS RES THER, V12, P0, DOI 10.1186/s12981-015-0043-1
   Kannangai R, 2015, MOL DIAGN THER, V19, P273, DOI 10.1007/s40291-015-0160-5
   Kassaye SG, 2016, CLIN INFECT DIS, V63, P836, DOI 10.1093/cid/ciw382
   Lepik K, 2016, C RETR OPP INF FEBR, V0, P0
   Little SJ, 2002, NEW ENGL J MED, V347, P385, DOI 10.1056/NEJMoa013552
   Little SJ, 2008, J VIROL, V82, P5510, DOI 10.1128/JVI.02579-07
   Luber Andrew D, 2005, MEDGENMED, V7, P69, DOI 10.1186/1758-2652-7-3-69
   Maruschak L, 2012, BJS, V0, P0
   Maruschak LM, 2009, HIV PRIS 2007 2008, V0, P0
   Panichsillapakit T, 2016, JAIDS-J ACQ IMM DEF, V71, P228, DOI 10.1097/QAI.0000000000000831
   Parker MM, 2007, AIDS PATIENT CARE ST, V21, P644, DOI 10.1089/apc.2006.0172
   POTTERAT JJ, 1987, JAMA-J AM MED ASSOC, V257, P1727, DOI 10.1001/jama.1987.03390130045010
   Rhee SY, 2003, NUCLEIC ACIDS RES, V31, P298, DOI 10.1093/nar/gkg100
   Ross L, 2007, HIV CLIN TRIALS, V8, P1, DOI 10.1310/hct0801-1
   Scherrer AU, 2016, J INFECT DIS, V214, P399, DOI 10.1093/infdis/jiw165
   Shafer RW, 2007, AIDS, V21, P215, DOI 10.1097/QAD.0b013e328011e691
   Shet A, 2006, JAIDS-J ACQ IMM DEF, V41, P439, DOI 10.1097/01.qai.0000219290.49152.6a
   Tang MW, 2012, DRUGS, V72, PE1, DOI 10.2165/11633630-000000000-00000
   Tee KK, 2006, AIDS RES HUM RETROV, V22, P121, DOI 10.1089/aid.2006.22.121
   Tostevin A, 2017, HIV MED, V18, P204, DOI 10.1111/hiv.12414
   Weinstock HS, 2004, J INFECT DIS, V189, P2174, DOI 10.1086/420789
   Wheeler WH, 2010, AIDS, V24, P1203, DOI 10.1097/QAD.0b013e3283388742
   Youmans E, 2011, SOUTH MED J, V104, P95, DOI 10.1097/SMJ.0b013e3181fcd75b
   Young B, 2011, ANTIVIR THER, V16, P253, DOI 10.3851/IMP1748
   Young JD, 2014, CLIN INFECT DIS, V59, P123, DOI 10.1093/cid/ciu222
   Zoufaly A, 2017, INFECTION, V45, P165, DOI 10.1007/s15010-016-0936-5
NR 46
TC 4
Z9 4
U1 0
U2 4
PU WILEY
PI HOBOKEN
PA 111 RIVER ST, HOBOKEN 07030-5774, NJ USA
SN 1464-2662
EI 1468-1293
J9 HIV MED
JI HIV Med.
PD NOV 15
PY 2017
VL 18
IS 10
BP 756
EP 763
DI 10.1111/hiv.12522
PG 8
WC Infectious Diseases
SC Infectious Diseases
GA FO8WE
UT WOS:000417168000005
PM 28585361
DA 2024-01-16
ER

PT J
AU Fearnhill, E
   Gourlay, A
   Malyuta, R
   Simmons, R
   Ferns, B
   Grant, P
   Nastouli, E
   Karnets, I
   Murphy, G
   Medoeva, A
   Kruglov, Y
   Yurchenko, A
   Porter, K
AF Fearnhill, Esther
   Gourlay, Annabelle
   Malyuta, Ruslan
   Simmons, Ruth
   Ferns, Bridget
   Grant, Paul
   Nastouli, Eleni
   Karnets, Iryna
   Murphy, Gary
   Medoeva, Antonia
   Kruglov, Yuri
   Yurchenko, Alexander
   Porter, Kholoud
TI A Phylogenetic Analysis of Human Immunodeficiency Virus Type 1 Sequences in Kiev: Findings Among Key Populations
SO CLINICAL INFECTIOUS DISEASES
LA English
DT Article
DE HIV; Ukraine; MSM; PWID; phylogenetic
ID former soviet-union; reverse-transcriptase inhibitors; drug-resistance; hiv type-1; molecular epidemiology; southern ukraine; eastern-europe; subtype-a; b hiv-1; transmission
AB Background. The human immunodeficiency virus (HIV) epidemic in Ukraine has been driven by a rapid rise among people who inject drugs, but recent studies have shown an increase through sexual transmission. Methods. Protease and reverse transcriptase sequences from 876 new HIV diagnoses (April 2013-March 2015) in Kiev were linked to demographic data. We constructed phylogenetic trees for 794 subtype A1 and 64 subtype B sequences and identified factors associated with transmission clustering. Clusters were defined as >= 2 sequences, >= 80% local branch support, and maximum genetic distance of all sequence pairs in the cluster <= 2.5%. Recent infection was determined through the limiting antigen avidity enzyme immunoassay. Sequences were analyzed for transmitted drug resistance mutations. Results. Thirty percent of subtype A1 and 66% of subtype B sequences clustered. Large clusters (maximum 11 sequences) contained mixed risk groups. In univariate analysis, clustering was significantly associated with subtype B compared to A1 (odds ratio [OR], 4.38 [95% confidence interval {CI}, 2.56-7.50]); risk group (OR, 5.65 [95% CI, 3.27-9.75]) for men who have sex with men compared to heterosexual males; recent, compared to long-standing, infection (OR, 2.72 [95% CI, 1.64-4.52]); reported sex work contact (OR, 1.93 [95% CI, 1.07-3.47]); and younger age groups compared with age >= 36 years (OR, 1.83 [95% CI, 1.10-3.05] for age <= 25 years). Females were associated with lower odds of clustering than heterosexual males (OR, 0.49 [95% CI,.31-.77]). In multivariate analysis, risk group, subtype, and age group were independently associated with clustering (P <.001, P =.007, and P =.033, respectively). Eighteen sequences (2.1%) indicated evidence of transmitted drug resistance. Conclusions. Our findings suggest high levels of transmission and bridging between risk groups.
C1 [Fearnhill, Esther; Gourlay, Annabelle; Simmons, Ruth; Ferns, Bridget; Nastouli, Eleni; Porter, Kholoud] UCL, London, England.
   [Malyuta, Ruslan; Nastouli, Eleni] Perinatal Prevent AIDS Initiat, Odessa, Ukraine.
   [Grant, Paul] Univ Coll London Hosp NHS Fdn Trust, London, England.
   [Karnets, Iryna; Medoeva, Antonia; Yurchenko, Alexander] Kyiv City AIDS Ctr, Kiev, Ukraine.
   [Murphy, Gary] Publ Hlth England, London, England.
   [Kruglov, Yuri] Inst Epidemiol, Kiev, Ukraine.
C3 University of London; University College London; University of London; University College London; University College London Hospitals NHS Foundation Trust; Public Health England; National Academy of Medical Sciences of Ukraine; L. V. Gromashevsky Institute of Epidemiology & Infectious Diseases of the National Academy of Medical Sciences of Ukraine
RP Fearnhill, E (通讯作者)，UCL, Dept Infect & Populat Hlth, Fac Populat Hlth Sci, Mortimer Market Ctr, Off Capper St, London WC1E 6JB, England.
EM e.fearnhill@ucl.ac.uk
FU European Union [260694]; National Institute for Health Research (NIHR) Biomedical Research Centre; University College London Hospitals NHS Foundation Trust (UCLH)/University College London (UCL) Biomedical Research Centre (BRC); MRC [MC_UU_12023/15] Funding Source: UKRI; Medical Research Council [MC_UU_12023/15] Funding Source: researchfish
CR Aldous JL, 2012, CLIN INFECT DIS, V55, P1135, DOI 10.1093/cid/cis612
   Bennett DE, 2009, PLOS ONE, V4, P0, DOI 10.1371/journal.pone.0004724
   Beyrer C, 2007, CLIN INFECT DIS, V44, P981, DOI 10.1086/512371
   Bobkova M, 2013, AIDS REV, V15, P204
   Cakalo JI, 2015, AIDS BEHAV, V19, P1938, DOI 10.1007/s10461-015-1112-0
   Chan Philip A, 2009, HIV THERAPY, V3, P447, DOI 10.2217/HIV.09.30
   de Parga EV, 2005, J MED VIROL, V77, P337, DOI 10.1002/jmv.20461
   Des Jarlais Don C, 2012, PLOS ONE, V7, Pe31227, DOI 10.1371/journal.pone.0031227
   Díez-Fuertes F, 2015, INFECT GENET EVOL, V33, P197, DOI 10.1016/j.meegid.2015.05.003
   European Centre for Disease Prevention and Control, 2015, HIV AIDS SURV EUR 20, V0, P0
   Gaschen B, 2001, BIOINFORMATICS, V17, P415, DOI 10.1093/bioinformatics/17.5.415
   Hamers FF, 2003, LANCET, V361, P1035, DOI 10.1016/S0140-6736(03)12831-0
   Hamers FF, 1997, AIDS, V11, P1365, DOI 10.1097/00002030-199711000-00011
   Joint United Nations Programme on HIV/ AIDS (UNAIDS), 2016, HIDD HIV EP AM MSM E, V0, P0
   Kelly JA, 2003, INT J STD AIDS, V14, P361, DOI 10.1258/095646203765371231
   Lai MT, 2010, ANTIMICROB AGENTS CH, V54, P4812, DOI 10.1128/AAC.00829-10
   Malyuta R, 2016, LANCET HIV, V3, PE453, DOI 10.1016/S2352-3018(16)30093-5
   Marcus U, 2013, BMC PUBLIC HEALTH, V13, P0, DOI 10.1186/1471-2458-13-919
   Mazhnaya A, 2014, J INT AIDS SOC, V17, P0, DOI 10.7448/IAS.17.1.18825
   Nabatov AA, 2002, AIDS RES HUM RETROV, V18, P891, DOI 10.1089/08892220260190380
   Novitsky VA, 1998, AIDS RES HUM RETROV, V14, P1079, DOI 10.1089/aid.1998.14.1079
   Pineda-Peña AC, 2013, INFECT GENET EVOL, V19, P337, DOI 10.1016/j.meegid.2013.04.032
   Poon AFY, 2015, J INFECT DIS, V211, P926, DOI 10.1093/infdis/jiu560
   Price MN, 2010, PLOS ONE, V5, P0, DOI 10.1371/journal.pone.0009490
   Riva C, 2008, AIDS RES HUM RETROV, V24, P1319, DOI 10.1089/aid.2008.0119
   Saad MD, 2006, AIDS RES HUM RETROV, V22, P709, DOI 10.1089/aid.2006.22.709
   Simmons R, 2016, PLOS ONE, V11, P0, DOI 10.1371/journal.pone.0157179
   Simmons R, 2015, PLOS ONE, V10, P0, DOI 10.1371/journal.pone.0137062
   Simmons R, 2014, AIDS BEHAV, V18, P411, DOI 10.1007/s10461-013-0518-9
   Singh K, 2014, VIRUSES-BASEL, V6, P3535, DOI 10.3390/v6093535
   Thomson MM, 2007, AIDS RES HUM RETROV, V23, P1599, DOI 10.1089/aid.2007.0166
   World Health Organisation, 2013, HIV AIDS TREATM CAR, V0, P0
   World Health Organization, 2014, GOOD PRACT EUR HIV P, V0, P0
   Zaller N, 2015, INT J DRUG POLICY, V26, P37, DOI 10.1016/j.drugpo.2014.09.004
NR 35
TC 9
Z9 10
U1 0
U2 6
PU OXFORD UNIV PRESS INC
PI CARY
PA JOURNALS DEPT, 2001 EVANS RD, CARY, NC 27513 USA
SN 1058-4838
EI 1537-6591
J9 CLIN INFECT DIS
JI Clin. Infect. Dis.
PD OCT 1
PY 2017
VL 65
IS 7
BP 1127
EP 1135
DI 10.1093/cid/cix499
PG 9
WC Immunology; Infectious Diseases; Microbiology
SC Immunology; Infectious Diseases; Microbiology
GA FG8JB
UT WOS:000410675900010
PM 28575385
DA 2024-01-16
ER

PT J
AU McCluskey, SM
   Boum, Y
   Musinguzi, N
   Haberer, JE
   Martin, JN
   Hunt, PW
   Marconi, VC
   Bangsberg, DR
   Siedner, MJ
AF McCluskey, Suzanne M.
   Boum, Yap
   Musinguzi, Nicholas
   Haberer, Jessica E.
   Martin, Jeffrey N.
   Hunt, Peter W.
   Marconi, Vincent C.
   Bangsberg, David R.
   Siedner, Mark J.
TI Appraising Viral Load Thresholds and Adherence Support Recommendations in the World Health Organization Guidelines for Detection and Management of Virologic Failure
SO JAIDS-JOURNAL OF ACQUIRED IMMUNE DEFICIENCY SYNDROMES
LA English
DT Article
DE HIV-1; treatment failure; viremia; medication adherence; World Health Organization; Africa South of the Sahara
ID 1st-line antiretroviral therapy; hiv-1 drug-resistance; sub-saharan africa; low-level viremia; positive patients; persistent; risk; time; transmission; mutations
AB Background: The World Health Organization defines HIV virologic failure as 2 consecutive viral loads > 1000 copies/mL, measured 3-6 months apart, with interval adherence support. We sought to empirically evaluate these guidelines using data from an observational cohort. Setting: The Uganda AIDS Rural Treatment Outcomes study observed adults with HIV in southwestern Uganda from the time of antiretroviral therapy (ART) initiation and monitored adherence with electronic pill bottles. Methods: We included participants on ART with a detectable HIV RNA viral load and who remained on the same regimen until the subsequent measurement. We fit logistic regression models with viral resuppression as the outcome of interest and both initial viral load level and average adherence as predictors of interest. Results: We analyzed 139 events. Median ART duration was 0.92 years, and 100% were on a nonnucleoside reverse-transcriptase inhibitor-based regimen. Viral resuppression occurred in 88% of those with initial HIV RNA < 1000 copies/mL and 42% if HIV RNA was > 1000 copies/mL (P < 0.001). Adherence after detectable viremia predicted viral resuppression for those with HIV RNA < 1000 copies/mL (P = 0.011) but was not associated with resuppression for those with HIV RNA > 1000 copies/mL (P = 0.894; interaction term P = 0.077). Conclusions: Among patients on ART with detectable HIV RNA > 1000 copies/mL who remain on the same regimen, only 42% resuppressed at next measurement, and there was no association between interval adherence and viral resuppression. These data support consideration of resistance testing to help guide management of virologic failure in resource-limited settings.
C1 [McCluskey, Suzanne M.; Haberer, Jessica E.; Bangsberg, David R.; Siedner, Mark J.] Massachusetts Gen Hosp, Dept Med, Boston, MA 02114 USA.
   [Boum, Yap] Epictr Mbarara Res Ctr, Mbarara, Uganda.
   [Boum, Yap; Musinguzi, Nicholas; Siedner, Mark J.] Mbarara Univ Sci & Technol, Mbarara, Uganda.
   [Haberer, Jessica E.; Bangsberg, David R.; Siedner, Mark J.] Harvard Med Sch, Boston, MA USA.
   [Martin, Jeffrey N.] Univ Calif San Francisco, Sch Med, Dept Epidemiol & Biostat, San Francisco, CA USA.
   [Hunt, Peter W.] Univ Calif San Francisco, Sch Med, Dept Med, San Francisco, CA USA.
   [Marconi, Vincent C.] Emory Univ, Sch Med, Div Infect Dis, Atlanta, GA USA.
   [Marconi, Vincent C.] Emory Univ, Sch Publ Hlth, Dept Global Hlth, Atlanta, GA USA.
C3 Harvard University; Massachusetts General Hospital; Mbarara University of Science & Technology; Harvard University; Harvard Medical School; University of California System; University of California San Francisco; University of California System; University of California San Francisco; Emory University; Emory University
RP McCluskey, SM (通讯作者)，Massachusetts Gen Hosp, Div Infect Dis, 55 Fruit St,GRJ 504, Boston, MA 02114 USA.
EM smccluskey@mgh.harvard.edu
FU National Institutes of Health [T32 AI007433-25, P30 AI027763, UM1 CA181255, K23 MH099916, R01 MH054907]; Harvard Center for AIDS Research [P30AI060354]
CR [Anonymous], 2016, CONS GUID US ANT DRU, V0, P0
   Bärnighausen T, 2011, LANCET INFECT DIS, V11, P942, DOI 10.1016/S1473-3099(11)70181-5
   Barth RE, 2010, LANCET INFECT DIS, V10, P155, DOI 10.1016/S1473-3099(09)70328-7
   Bonner K, 2013, JAIDS-J ACQ IMM DEF, V64, P74, DOI 10.1097/QAI.0b013e31829f05ac
   Fideli OS, 2001, AIDS RES HUM RETROV, V17, P901, DOI 10.1089/088922201750290023
   Gregson J, 2016, LANCET INFECT DIS, V16, P565, DOI 10.1016/S1473-3099(15)00536-8
   Haberer JE, 2015, JAIDS-J ACQ IMM DEF, V70, P386, DOI 10.1097/QAI.0000000000000737
   Haberer JE, 2012, PLOS ONE, V7, P0, DOI 10.1371/journal.pone.0036737
   Haberer JE, 2010, AIDS BEHAV, V14, P1340, DOI 10.1007/s10461-010-9799-4
   Hamers RL, 2012, CLIN INFECT DIS, V54, P1660, DOI 10.1093/cid/cis254
   Jobanputra K, 2015, PLOS ONE, V10, P0, DOI 10.1371/journal.pone.0116144
   Karlsson AC, 2004, AIDS, V18, P981, DOI 10.1097/00002030-200404300-00005
   Labhardt ND, 2016, MEDICINE, V95, P0, DOI 10.1097/MD.0000000000003985
   Laprise C, 2013, CLIN INFECT DIS, V57, P1489, DOI 10.1093/cid/cit529
   Lu M, 2008, AIDS BEHAV, V12, P86, DOI 10.1007/s10461-007-9261-4
   Marks G, 2015, AIDS, V29, P947, DOI 10.1097/QAD.0000000000000640
   Musinguzi N, 2017, AIDS BEHAV, V21, P1735, DOI 10.1007/s10461-016-1447-1
   Musinguzi N, 2016, AIDS, V30, P1121, DOI 10.1097/QAD.0000000000001024
   Ndahimana JD, 2016, TROP MED INT HEALTH, V21, P928, DOI 10.1111/tmi.12717
   Organization WH, 2016, GLOB HLTH OBS DAT HI, V0, P0
   Phillips A, 2015, NATURE, V528, PS68, DOI 10.1038/nature16046
   Quinn TC, 2000, NEW ENGL J MED, V342, P921, DOI 10.1056/NEJM200003303421303
   Rottinghaus EK, 2012, CLIN INFECT DIS, V54, P1187, DOI 10.1093/cid/cis015
   Ryscavage P, 2014, ANTIMICROB AGENTS CH, V58, P3585, DOI 10.1128/AAC.00076-14
   Siedner MJ, 2013, AIDS, V27, P1503, DOI 10.1097/QAD.0b013e32835fd873
   Smit PW, 2014, PLOS ONE, V9, P0, DOI 10.1371/journal.pone.0086461
   Taiwo B, 2010, ANTIVIR THER, V15, P0
   Vojnov L, 2016, WORLD HEALTH ORGANIZ, V0, P0
   Wallis CL, 2014, CLIN INFECT DIS, V59, P706, DOI 10.1093/cid/ciu314
   Weiser SD, 2012, AIDS, V26, P67, DOI 10.1097/QAD.0b013e32834cad37
NR 30
TC 14
Z9 16
U1 1
U2 3
PU LIPPINCOTT WILLIAMS & WILKINS
PI PHILADELPHIA
PA TWO COMMERCE SQ, 2001 MARKET ST, PHILADELPHIA, PA 19103 USA
SN 1525-4135
EI 1077-9450
J9 JAIDS-J ACQ IMM DEF
JI JAIDS
PD OCT 1
PY 2017
VL 76
IS 2
BP 183
EP 187
DI 
PG 5
WC Immunology; Infectious Diseases
SC Immunology; Infectious Diseases
GA FN6NV
UT WOS:000416133000017
PM 28628529
DA 2024-01-16
ER

PT J
AU Archampong, TN
   Boyce, CL
   Lartey, M
   Sagoe, KW
   Obo-Akwa, A
   Kenu, E
   Blackard, JT
   Kwara, A
AF Archampong, Timothy Na
   Boyce, Ceejay L.
   Lartey, Margaret
   Sagoe, Kwamena W.
   Obo-Akwa, Adjoa
   Kenu, Ernest
   Blackard, Jason T.
   Kwara, Awewura
TI HBV genotypes and drug resistance mutations in antiretroviral treatment-naive and treatment-experienced HBV-HIV-coinfected patients
SO ANTIVIRAL THERAPY
LA English
DT Article
ID hepatitis-b-virus; surface-antigen variants; induced escape mutant; infected patients; hbsag mutants; lamivudine; assays; determinant; tenofovir; children
AB Background: The presence of HBV resistance mutations upon initiation or during antiretroviral therapy (ART) in HIV-coinfected patients is an important determinant of treatment response. The main objective of the study was to determine the prevalence of HBV resistance mutations in antiretroviral treatment-naive and treatment-experienced HBV-HIV-coinfected Ghanaian patients with detectable HBV viraemia. Methods: HBV-HIV-coinfected patients who were ART-naive or had received at least 9 months of lamivudine (3TC)-containing ART were enrolled in a cross-sectional study. Demographic and clinical data were collected and HBV DNA quantified. Partial HBV sequences were amplified by PCR and sequenced bi-directionally to obtain a 2.1-2.2 kb fragment for phylogenetic analysis of HBV genotypes and evaluation of drug resistance mutations. Results: Of the 100 HBV-HIV-coinfected study patients, 75 were successfully PCR-amplified, and 63 were successfully sequenced. Of these 63 patients, 27 (42.9%) were ART-experienced and 58 (92.1%) had HBV genotype E. No resistance mutations were observed in the 36 ART-naive patients, while 21 (77.8%) of 27 treatment-experienced patients had resistance mutations. All patients with resistance mutations had no tenofovir in their regimens, and 80% of them had HIV RNA <40 copies/ml. The 3TC resistance mutations rtL180M and rtM204V were observed in 10 (47.6%) of the 21 patients, while 5 patients (23.8%) had rtV173L, rtL180M and rtM204V mutations. Conclusions: A high proportion of HBV-HIV-coinfected patients with detectable viraemia on 3TC-containing ART had resistance mutations despite good ART adherence as determined by HIV RNA suppression. This study emphasizes the need for dual therapy as part of a fully suppressive ART in all HBV-HIV-coinfected patients in Ghana.
C1 [Archampong, Timothy Na; Lartey, Margaret; Obo-Akwa, Adjoa] Univ Ghana, Sch Med & Dent, Dept Med & Therapeut, Coll Hlth Sci, Accra, Ghana.
   [Archampong, Timothy Na; Lartey, Margaret; Kenu, Ernest] Korle Bu Teaching Hosp, Accra, Ghana.
   [Boyce, Ceejay L.; Blackard, Jason T.] Univ Cincinnati, Coll Med, Div Digest Dis, Cincinnati, OH USA.
   [Sagoe, Kwamena W.] Univ Ghana, Sch Biomed & Allied Hlth Sci, Dept Med Microbiol, Coll Hlth Sci, Accra, Ghana.
   [Kenu, Ernest] Univ Ghana, Sch Publ Hlth, Coll Hlth Sci, Accra, Ghana.
   [Kwara, Awewura] Brown Univ, Warren Alpert Med Sch, Providence, RI 02912 USA.
   [Kwara, Awewura] Miriam Hosp, Providence, RI 02906 USA.
C3 University of Ghana; University System of Ohio; University of Cincinnati; University of Ghana; University of Ghana; Brown University; Lifespan Health Rhode Island; Miriam Hospital
RP Archampong, TN (通讯作者)，Univ Ghana, Sch Med & Dent, Dept Med & Therapeut, Coll Hlth Sci, Accra, Ghana.; Archampong, TN (通讯作者)，Korle Bu Teaching Hosp, Accra, Ghana.
EM tnaa@doctors.net.uk
FU Lifespan/Tufts/Brown CFAR [P30AI042853]; Brown/Tufts AIDS International Training and Research Program [D43TW000237]; Brown University - University of Ghana partnership through a USAID/HED grant [AEG-A-00-05-00007]; Fogarty International Center [D43TW010055]
CR Allen MI, 1998, HEPATOLOGY, V27, P1670, DOI 10.1002/hep.510270628
   [Anonymous], 2016, GUIDELINES USE ANTIR, V0, P0
   Archampong TNA, 2016, BMC INFECT DIS, V16, P0, DOI 10.1186/s12879-016-1342-4
   Bivigou-Mboumba B, 2016, PLOS ONE, V11, P0, DOI 10.1371/journal.pone.0143869
   Bruni R, 2011, VIROL J, V8, P0, DOI 10.1186/1743-422X-8-394
   CARMAN WF, 1990, LANCET, V336, P325, DOI 10.1016/0140-6736(90)91874-A
   Carman WF, 1997, J VIRAL HEPATITIS, V4, P11, DOI 10.1111/j.1365-2893.1997.tb00155.x
   Chen CY, 2010, VACCINE, V28, P5605, DOI 10.1016/j.vaccine.2010.06.029
   Chong-Jin O, 1999, J INFECT DIS, V179, P259, DOI 10.1086/314553
   Coleman PF, 1999, J MED VIROL, V59, P19, DOI 10.1002/(SICI)1096-9071(199909)59:1<19::AID-JMV4>3.0.CO;2-B
   François G, 2001, VACCINE, V19, P3799, DOI 10.1016/S0264-410X(01)00108-6
   Geretti AM, 2010, J CLIN MICROBIOL, V48, P3223, DOI 10.1128/JCM.02231-09
   Ghany MG, 2009, HEPATOLOGY, V49, PS174, DOI 10.1002/hep.22900
   Ghaziasadi A, 2013, IRAN J ALLERGY ASTHM, V12, P352
   Hafkin JS, 2014, J VIRAL HEPATITIS, V21, P288, DOI 10.1111/jvh.12142
   Harrison TJ, 2006, SEMIN LIVER DIS, V26, P87, DOI 10.1055/s-2006-939754
   He C, 2001, J GASTROEN HEPATOL, V16, P1373, DOI 10.1046/j.1440-1746.2001.02654.x
   Hermans LE, 2016, J INFECT DIS, V213, P39, DOI 10.1093/infdis/jiv363
   Hoffmann CJ, 2007, LANCET INFECT DIS, V7, P402, DOI 10.1016/S1473-3099(07)70135-4
   Hou JL, 2001, HEPATOLOGY, V34, P1027, DOI 10.1053/jhep.2001.28708
   Hsu HY, 1999, HEPATOLOGY, V30, P1312, DOI 10.1002/hep.510300511
   Ireland JH, 2000, HEPATOLOGY, V31, P1176, DOI 10.1053/he.2000.6407
   Ishigami M, 2014, LIVER TRANSPLANT, V20, P1211, DOI 10.1002/lt.23935
   Jain MK, 2007, J VIRAL HEPATITIS, V14, P176, DOI 10.1111/j.1365-2893.2006.00797.x
   Jongerius JM, 1998, TRANSFUSION, V38, P56, DOI 10.1046/j.1537-2995.1998.38198141499.x
   Keeffe EB, 2008, CLIN GASTROENTEROL H, V6, P268, DOI 10.1016/j.cgh.2007.12.043
   Kourtis AP, 2012, NEW ENGL J MED, V366, P1749, DOI 10.1056/NEJMp1201796
   Koziel MJ, 2007, NEW ENGL J MED, V356, P1445, DOI 10.1056/NEJMra065142
   Lee KM, 2001, J KOREAN MED SCI, V16, P359, DOI 10.3346/jkms.2001.16.3.359
   Lee LY, 2015, J MED VIROL, V87, P1344, DOI 10.1002/jmv.24193
   Locarnini S, 2006, J HEPATOL, V44, P422, DOI 10.1016/j.jhep.2005.11.036
   MAYNARD JE, 1990, VACCINE, V8, PS18, DOI 10.1016/0264-410X(90)90209-5
   Michailidis E, 2012, INT J BIOCHEM CELL B, V44, P1060, DOI 10.1016/j.biocel.2012.04.006
   Ngui SL, 1997, J INFECT DIS, V176, P1360, DOI 10.1086/514133
   Oon CJ, 1996, LANCET, V348, P1524, DOI 10.1016/S0140-6736(05)65950-8
   Seddigh-Tonekaboni S, 2000, J MED VIROL, V60, P113, DOI 10.1002/(SICI)1096-9071(200002)60:2<113::AID-JMV2>3.0.CO;2-0
   Seddigh-Tonekaboni S, 2001, J VIRAL HEPATITIS, V8, P154, DOI 10.1046/j.1365-2893.2001.00275.x
   Selabe SG, 2007, J MED VIROL, V79, P1650, DOI 10.1002/jmv.20974
   Servant-Delmas A, 2012, J CLIN VIROL, V53, P338, DOI 10.1016/j.jcv.2012.01.003
   Stockdale AJ, 2015, CLIN INFECT DIS, V61, P883, DOI 10.1093/cid/civ421
   Sunbul M, 2014, WORLD J GASTROENTERO, V20, P5427, DOI 10.3748/wjg.v20.i18.5427
   Thio CL, 2002, LANCET, V360, P1921, DOI 10.1016/S0140-6736(02)11913-1
   Tian YJ, 2007, J CLIN MICROBIOL, V45, P2971, DOI 10.1128/JCM.00508-07
   Verheyen J, 2012, J CLIN VIROL, V54, P279, DOI 10.1016/j.jcv.2012.04.010
   WHO, 2015, GUID PREV CAR TREATM, V0, P0
   Wiseman E, 2009, MED J AUSTRALIA, V190, P489, DOI 10.5694/j.1326-5377.2009.tb02524.x
   Yoshida EM, 2000, LIVER, V20, P411, DOI 10.1034/j.1600-0676.2000.020005411.x
   Zoulim F, 2011, LIVER INT, V31, P111, DOI 10.1111/j.1478-3231.2010.02399.x
   Zuckerman JN, 2003, ANTIVIR RES, V60, P75, DOI 10.1016/j.antiviral.2003.08.013
NR 49
TC 22
Z9 22
U1 0
U2 2
PU INT MEDICAL PRESS LTD
PI LONDON
PA 2-4 IDOL LANE, LONDON EC3R 5DD, ENGLAND
SN 1359-6535
EI 
J9 ANTIVIR THER
JI Antivir. Ther.
PD JUN 15
PY 2017
VL 22
IS 1
BP 13
EP 20
DI 10.3851/IMP3055
PG 8
WC Infectious Diseases; Pharmacology & Pharmacy; Virology
SC Infectious Diseases; Pharmacology & Pharmacy; Virology
GA EO1ZV
UT WOS:000396497300002
PM 27167598
DA 2024-01-16
ER

PT J
AU Mossoro-Kpinde, CD
   Gody, JC
   Bouassa, RSM
   Mbitikon, O
   Jenabian, MA
   Robin, L
   Matta, M
   Zeitouni, K
   Longo, JD
   Costiniuk, C
   Grésenguet, G
   Kane, NCT
   Bélec, L
AF Mossoro-Kpinde, Christian Diamant
   Gody, Jean-Chrysostome
   Bouassa, Ralph-Sydney Mboumba
   Mbitikon, Olivia
   Jenabian, Mohammad-Ali
   Robin, Leman
   Matta, Mathieu
   Zeitouni, Kamal
   Longo, Jean De Dieu
   Costiniuk, Cecilia
   Gresenguet, Gerard
   Kane, Ndeye Coumba Toure
   Belec, Laurent
TI High levels of virological failure with major genotypic resistance mutations in HIV-1-infected children after 5 years of care according to WHO recommended 1st-line and 2nd-line antiretroviral regimens in the Central African Republic A cross-sectional study
SO MEDICINE
LA English
DT Article
DE antiretroviral treatment; Central Africa; HIV-1 subtype; pediatrics; plasma HIV-1 RNA load; resistance mutations; virological failure; virological outcomes
ID hiv-infected children; single-dose nevirapine; thymidine-analog mutations; type-1 drug-resistance; than 2 years; viral load; ugandan children; protease inhibitors; south-africa; medication adherence
AB A large cohort of 220 HIV-1-infected children (median [range] age: 12 [4-17] years) was cared and followed up in the Central African Republic, including 198 in 1st-line and 22 in 2nd-line antiretroviral regimens. Patients were monitored clinically and biologically for HIV-1 RNA load and drug resistance mutations (DRMs) genotyping. A total of 87 (40%) study children were virological responders and 133 (60%) nonresponders. In children with detectable viral load, the majority (129; 97%) represented a virological failure. In children receiving 1st-line regimens in virological failure for whom genotypic resistance test was available, 45% displayed viruses harboring at least 1 DRM to NNRTI or NRTI, and 26% showed at least 1 major DRM to NNRTI or NRTI; more than half of children in 1st-line regimens were resistant to 1st-generation NNRTI and 24% of the children in 1st-line regimens had a major DRMs to PI. Virological failure and selection of DRMs were both associated with poor adherence. These observations demonstrate high rate of virological failure after 3 to 5 years of 1st-line or 2nd-line antiretroviral treatment, which is generally associated with DRMs and therapeutic failure. Overall, more than half (55%) of children receiving 1st-line antiretroviral treatment for a median of 3.4 years showed virological failure and antiretroviral-resistance and thus eligible to 2nd-line treatment. Furthermore, two-third (64%) of children under 2nd-line therapy were eligible to 3rd-line regimen. Taken together, these observations point the necessity to monitor antiretroviraltreated children by plasma HIV-1 RNA load to diagnose as early as possible the therapeutic failure and operate therapeutic line.
C1 [Mossoro-Kpinde, Christian Diamant] Lab Natl Biol Clin & Sante Publ, Bangui, Cent Afr Republ.
   [Mossoro-Kpinde, Christian Diamant; Gody, Jean-Chrysostome; Longo, Jean De Dieu; Gresenguet, Gerard] Univ Bangui, Fac Sci Sante, Bangui, Cent Afr Republ.
   [Gody, Jean-Chrysostome; Mbitikon, Olivia] Complexe Pediat, Bangui, Cent Afr Republ.
   [Bouassa, Ralph-Sydney Mboumba; Robin, Leman; Matta, Mathieu; Belec, Laurent] Hop Europeen Georges Pompidou, Lab Virol, Paris, France.
   [Bouassa, Ralph-Sydney Mboumba; Robin, Leman; Matta, Mathieu; Belec, Laurent] Univ Paris 05, Paris Sorbonne Cite, Paris, France.
   [Jenabian, Mohammad-Ali] Univ Quebec Montreal UQAM, Dept Sci Biol, Montreal, PQ, Canada.
   [Jenabian, Mohammad-Ali] Univ Quebec Montreal UQAM, Ctr Rech BioMed, Montreal, PQ, Canada.
   [Zeitouni, Kamal] Univ Balamand, St Georges Hosp Univ Med Ctr, Beirut, Lebanon.
   [Longo, Jean De Dieu; Gresenguet, Gerard] Fac Sci Sante Bangui, Dept Sante Publ, Unite Rech & Intervent Malad Sexuellement Transmi, Bangui, Cent Afr Republ.
   [Costiniuk, Cecilia] McGill Univ, Ctr Hlth, Div Infect Dis, Chron Viral Illnesses Serv, Montreal, PQ, Canada.
   [Costiniuk, Cecilia] McGill Univ, Ctr Hlth, Res Inst, Montreal, PQ, Canada.
   [Kane, Ndeye Coumba Toure] Hop Aristide Le Dantec, Lab Bacteriol Virol, Dakar, Senegal.
   [Kane, Ndeye Coumba Toure] Univ Cheikh Anta Diop Dakar, Dakar, Senegal.
C3 Assistance Publique Hopitaux Paris (APHP); Universite Paris Cite; Hopital Universitaire Europeen Georges-Pompidou - APHP; Universite Paris Cite; University of Quebec; University of Quebec Montreal; University of Quebec; University of Quebec Montreal; University Balamand; McGill University; McGill University; University Cheikh Anta Diop Dakar
RP Mossoro-Kpinde, CD (通讯作者)，Lab Natl Biol Clin & Sante Publ, Bangui, Cent Afr Republ.
EM mossoro_kpinde@yahoo.fr
FU Ministry of Health and Population, Central African Republic; GIP-ESTHER (Expertise France Sante), Paris, France
CR Abar AE, 2012, DIAGN PATHOL, V7, P0, DOI 10.1186/1746-1596-7-138
   Abrams EJ, 1998, J INFECT DIS, V178, P101, DOI 10.1086/515596
   Adejumo OA, 2015, J INT AIDS SOC, V18, P0, DOI 10.7448/IAS.18.1.20049
   Adjé-Touré C, 2008, AIDS RES HUM RETROV, V24, P911, DOI 10.1089/aid.2007.0264
   Agwu AL, 2013, J INT AIDS SOC, V16, P0, DOI 10.7448/IAS.16.1.18579
   Anquetil D, 2012, AIDS RES HUM RETROV, V28, P1793, DOI 10.1089/aid.2012.0060
   Averbuch D, 2006, PEDIATR INFECT DIS J, V25, P1049, DOI 10.1097/01.inf.0000243211.36690.d5
   Bangsberg DR, 2000, AIDS, V14, P357, DOI 10.1097/00002030-200003100-00008
   Barry O, 2013, BMC INFECT DIS, V13, P0, DOI 10.1186/1471-2334-13-476
   Barth RE, 2008, EUR J CLIN MICROBIOL, V27, P977, DOI 10.1007/s10096-008-0534-2
   Barth RE, 2011, PEDIATR INFECT DIS J, V30, P52, DOI 10.1097/INF.0b013e3181ed2af3
   Bélec L, 2012, LANCET, V380, P1993, DOI 10.1016/S0140-6736(12)62156-4
   Bélec L, 2011, FUTURE MICROBIOL, V6, P1251, DOI 10.2217/fmb.11.121
   Bennett BW, 2015, PLOS ONE, V10, P0, DOI 10.1371/journal.pone.0142343
   Brahmbhatt H, 2006, JAIDS-J ACQ IMM DEF, V41, P504, DOI 10.1097/01.qai.0000188122.15493.0a
   Bratholm C, 2010, J ANTIMICROB CHEMOTH, V65, P1996, DOI 10.1093/jac/dkq234
   Bygrave H, 2012, PLOS ONE, V7, P0, DOI 10.1371/journal.pone.0052856
   Calmy A, 2007, CLIN INFECT DIS, V44, P128, DOI 10.1086/510073
   Calmy AL, 2011, LANCET, V377, P1546, DOI 10.1016/S0140-6736(11)60363-2
   Chaix ML, 2005, PEDIATR INFECT DIS J, V24, P1072, DOI 10.1097/01.inf.0000190413.88671.92
   Champenois K, 2008, AIDS, V22, P1087, DOI 10.1097/QAD.0b013e3282ff629b
   Charpentier C, 2012, AIDS RES HUM RETROV, V28, P87, DOI 10.1089/aid.2011.0035
   Charpentier C, 2011, ANTIVIR THER, V16, P1347, DOI 10.3851/IMP1896
   Cole SR, 2010, AM J EPIDEMIOL, V171, P198, DOI 10.1093/aje/kwp347
   Collaboration of Observational HIV Epidemiological Research Europe (COHERE) Study Group, 2008, AIDS, V22, P1463, DOI 10.1097/QAD.0b013e3282f88d02
   Cotte L, 2009, J MED VIROL, V81, P672, DOI 10.1002/jmv.21461
   Dow DE, 2014, BMC INFECT DIS, V14, P0, DOI 10.1186/s12879-014-0567-3
   Eley BS, 2011, PEDIATR DRUGS, V13, P303, DOI 10.2165/11593330-000000000-00000
   Eshleman SH, 2005, AIDS, V19, P2167, DOI 10.1097/01.aids.0000194800.43799.94
   Fetzer BC, 2011, AIDS PATIENT CARE ST, V25, P611, DOI 10.1089/apc.2011.0083
   Gamell A, 2016, OPEN FORUM INFECT DI, V3, P0, DOI 10.1093/ofid/ofv199
   Garang PG, 2009, AIDS PATIENT CARE ST, V23, P743, DOI 10.1089/apc.2009.0073
   Germanaud D, 2010, J ANTIMICROB CHEMOTH, V65, P118, DOI 10.1093/jac/dkp412
   Gody JC, 2008, JAIDS-J ACQ IMM DEF, V49, P566, DOI 10.1097/QAI.0b013e318183acae
   Green A, 2012, LANCET, V380, P964, DOI 10.1016/S0140-6736(12)61523-2
   Guifara GA, 2014, 4 IAS C HIV PATH TRE, V0, P0
   Gupta RK, 2010, PEDIATR INFECT DIS J, V29, PE57, DOI 10.1097/INF.0b013e3181e47609
   Gupta RK, 2009, CURR OPIN INFECT DIS, V22, P256, DOI 10.1097/QCO.0b013e3283298f1f
   Hawkins A, 2016, AIDS CARE, V28, P68, DOI 10.1080/09540121.2016.1146210
   Hsieh SM, 2009, BMC INFECT DIS, V9, P0, DOI 10.1186/1471-2334-9-154
   Jenabian MA, 2015, EXPERT REV ANTI-INFE, V13, P1213, DOI 10.1586/14787210.2015.1068117
   Johnson JA, 2005, J INFECT DIS, V192, P16, DOI 10.1086/430741
   Kamya MR, 2007, JAIDS-J ACQ IMM DEF, V46, P187, DOI 10.1097/QAI.0b013e31814278c0
   Kébé K, 2014, J INT AIDS SOC, V17, P0, DOI 10.7448/IAS.17.1.18526
   Kebe K, 2013, AIDS RES HUM RETROV, V29, P242, DOI 10.1089/aid.2011.0300
   Kukoyi O, 2016, BMC INFECT DIS, V16, P0, DOI 10.1186/s12879-016-1402-9
   Lambert-Niclot S, 2014, J ANTIMICROB CHEMOTH, V69, P1086, DOI 10.1093/jac/dkt463
   Lee JSF, 2012, HIV AIDS-RES PALLIAT, V4, P5, DOI 10.2147/HIV.S20993
   Liu L, 2008, AIDS, V22, P835, DOI 10.1097/QAD.0b013e3282f5ff71
   Lockman S, 2007, NEW ENGL J MED, V356, P135, DOI 10.1056/NEJMoa062876
   Loubet P, 2015, J ANTIMICROB CHEMOTH, V70, P1881, DOI 10.1093/jac/dkv030
   Lucas GM, 1999, ANN INTERN MED, V131, P81, DOI 10.7326/0003-4819-131-2-199907200-00002
   Lwembe R, 2007, J MED VIROL, V79, P865, DOI 10.1002/jmv.20912
   Maggiolo F, 2007, HIV CLIN TRIALS, V8, P282, DOI 10.1310/hct0805-282
   Maïga AI, 2010, ANTIMICROB AGENTS CH, V54, P728, DOI 10.1128/AAC.01335-09
   Mann M, 2013, JAIDS-J ACQ IMM DEF, V64, P220, DOI 10.1097/QAI.0b013e31829ec485
   Manosuthi W, 2006, JAIDS-J ACQ IMM DEF, V43, P42, DOI 10.1097/01.qai.0000230521.86964.86
   Marcelin AG, 2008, ANTIMICROB AGENTS CH, V52, P3237, DOI 10.1128/AAC.00133-08
   Medecins Sans Frontieres, 2011, CENTR AFR REP STAT S, V0, P0
   Menson EN, 2006, BMJ-BRIT MED J, V332, P1183, DOI 10.1136/bmj.332.7551.1183
   Micek MA, 2010, CLIN INFECT DIS, V50, P1405, DOI 10.1086/652151
   Mills Edward J, 2009, CURR HIV/AIDS REP, V6, P201, DOI 10.1007/s11904-009-0027-7
   Ministere du Plan et de lEconomie de la Republique Centrafricaine, 2012, REP CENTR PREV LINF, V0, P0
   Mossoro-Kpinde CD, 2016, AIDS RES TREAT, V2016, P0, DOI 10.1155/2016/7954810
   Moszynski P, 2011, BRIT MED J, V343, P0, DOI 10.1136/bmj.d8198
   Mullen J, 2002, J MED VIROL, V68, P299, DOI 10.1002/jmv.10203
   Muller Alexandra D, 2009, CLIN INFECT DIS, V48, Pe3, DOI 10.1086/595553
   Murphy DA, 2001, AIDS CARE, V13, P27, DOI 10.1080/09540120020018161
   Musiime V, 2013, AIDS RES HUM RETROV, V29, P449, DOI 10.1089/aid.2012.0283
   Musoke PM, 2009, JAIDS-J ACQ IMM DEF, V52, P560, DOI 10.1097/QAI.0b013e3181b93a5a
   Mutwa PR, 2014, PEDIATR INFECT DIS J, V33, P63, DOI 10.1097/INF.0b013e31829e6b9f
   Newell ML, 2004, LANCET, V364, P1236, DOI 10.1016/S0140-6736(04)17140-7
   Newman Owiredu Morkor, 2015, INT J GYNAECOL OBSTET, V130 Suppl 1, PS27, DOI 10.1016/j.ijgo.2015.04.010
   OBrien Daniel P, 2010, CONFL HEALTH, V4, P12, DOI 10.1186/1752-1505-4-12
   Orrell C, 2007, ANTIVIR THER, V12, P83
   Orrell C, 2013, PEDIATR INFECT DIS J, V32, P644, DOI 10.1097/INF.0b013e3182829092
   Patel K, 2008, CLIN INFECT DIS, V46, P1751, DOI 10.1086/587900
   Péré H, 2012, AIDS RES HUM RETROV, V28, P315, DOI 10.1089/aid.2011.0127
   Pillay S, 2014, AIDS RES THER, V11, P0, DOI 10.1186/1742-6405-11-3
   Pillay V, 2008, AIDS RES HUM RETROV, V24, P1449, DOI 10.1089/aid.2008.0180
   Puthanakit T, 2007, CLIN INFECT DIS, V44, P599, DOI 10.1086/510489
   Ramos JT, 2009, HIV MED, V10, P536, DOI 10.1111/j.1468-1293.2009.00728.x
   Reddi Anand, 2007, BMC PEDIATR, V7, P13, DOI 10.1186/1471-2431-7-13
   Reitz C, 2010, J INFECT DIS, V201, P1121, DOI 10.1086/651454
   Rouet F, 2003, PEDIATRICS, V112, PE289, DOI 10.1542/peds.112.4.e289
   Rudy BJ, 2009, AIDS PATIENT CARE ST, V23, P185, DOI 10.1089/apc.2008.0162
   Ruel TD, 2014, JAIDS-J ACQ IMM DEF, V65, P535, DOI 10.1097/QAI.0000000000000071
   Ruel Theodore D, 2011, J ACQUIR IMMUNE DEFIC SYNDR, V56, P44, DOI 10.1097/QAI.0b013e3181fbcbf7
   Ryscavage PA, 2011, JAIDS-J ACQ IMM DEF, V58, P193, DOI 10.1097/QAI.0B013E31822D7564
   Salou M, 2016, J INT AIDS SOC, V19, P0, DOI 10.7448/IAS.19.1.20683
   Sawe FK, 2009, CLIN INFECT DIS, V49, P463, DOI 10.1086/600397
   Scherrer AU, 2009, HIV MED, V10, P647, DOI 10.1111/j.1468-1293.2009.00756.x
   Schoffelen AF, 2013, PLOS ONE, V8, P0, DOI 10.1371/journal.pone.0058526
   Sigaloff KCE, 2013, AIDS RES HUM RETROV, V29, P925, DOI 10.1089/AID.2012.0218
   Song R, 2007, PEDIATRICS, V120, PE856, DOI 10.1542/peds.2006-1122
   Sutcliffe CG, 2008, LANCET INFECT DIS, V8, P477, DOI 10.1016/S1473-3099(08)70180-4
   Taylor BS, 2011, AIDS RES HUM RETROV, V27, P945, DOI 10.1089/aid.2010.0205
   Tolle Michael, 2012, J INT ASSOC PHYSICIANS AIDS CARE (CHIC), V11, P260, DOI 10.1177/1545109711422273
   van Griensven J, 2008, BMC PEDIATR, V8, P0, DOI 10.1186/1471-2431-8-39
   van Rossum AMC, 2002, LANCET INFECT DIS, V2, P93, DOI 10.1016/S1473-3099(02)00183-4
   van Zyl GU, 2011, J INT AIDS SOC, V14, P0, DOI 10.1186/1758-2652-14-55
   van Zyl GU, 2009, PEDIATR INFECT DIS J, V28, P1125, DOI 10.1097/INF.0b013e3181af829d
   Vaz Paula, 2009, PEDIATR INFECT DIS J, V28, Pe283, DOI 10.1097/INF.0b013e3181ba6c92
   Vergne L, 2003, AIDS, V17, PS31, DOI 10.1097/00002030-200317003-00005
   Violari A, 2012, NEW ENGL J MED, V366, P2380, DOI 10.1056/NEJMoa1113249
   Vreeman RC, 2009, QUAL HEALTH RES, V19, P1716, DOI 10.1177/1049732309353047
   Vreeman Rachel C, 2009, CONFL HEALTH, V3, P5, DOI 10.1186/1752-1505-3-5
   Wallis CL, 2009, PEDIATR INFECT DIS J, V28, P1123, DOI 10.1097/INF.0b013e3181af5a00
   Wamalwa DC, 2013, JAIDS-J ACQ IMM DEF, V62, P267, DOI 10.1097/QAI.0b013e31827b4ac8
   WHO, 2013, CONSOLIDATED GUIDELINES ON THE USE OF ANTIRETROVIRAL DRUGS FOR TREATING AND PREVENTING HIV INFECTION: RECOMMENDATIONS FOR A PUBLIC HEALTH APPROACH, V0, P0
   Williams PL, 2006, PEDIATRICS, V118, PE1745, DOI 10.1542/peds.2006-0493
   Working Group on Antiretroviral Therapy and Medical Management of HIV-Infected Children, 2009, GUID US ANT AG PED H, V0, P1
   World Health Organization, 2015, GUIDELINE ON WHEN TO START ANTIRETROVIRAL THERAPY AND ON PRE-EXPOSURE PROPHYLAXIS FOR HIV, V0, P0
   World Health Organization, 2014, HEALTH FOR THE WORLDS ADOLESCENTS: A SECOND CHANCE IN THE SECOND DECADE, V0, P0
   Yoder RB, 2012, JAIDS-J ACQ IMM DEF, V59, P199, DOI 10.1097/QAI.0b013e31823b4448
   Zoufaly A, 2013, ANTIVIR THER, V18, P681, DOI 10.3851/IMP2562
NR 119
TC 13
Z9 13
U1 0
U2 5
PU LIPPINCOTT WILLIAMS & WILKINS
PI PHILADELPHIA
PA TWO COMMERCE SQ, 2001 MARKET ST, PHILADELPHIA, PA 19103 USA
SN 0025-7974
EI 1536-5964
J9 MEDICINE
JI Medicine (Baltimore)
PD MAR 15
PY 2017
VL 96
IS 10
BP 
EP 
DI 10.1097/MD.0000000000006282
PG 15
WC Medicine, General & Internal
SC General & Internal Medicine
GA EN5JH
UT WOS:000396041000056
PM 28272247
DA 2024-01-16
ER

PT J
AU Delatorre, E
   Silva-De-Jesus, C
   Couto-Fernandez, JC
   Pilotto, JH
   Morgado, MG
AF Delatorre, Edson
   Silva-de-Jesus, Carlos
   Couto-Fernandez, Jose Carlos
   Pilotto, Jose H.
   Morgado, Mariza G.
TI High HIV-1 Diversity and Prevalence of Transmitted Drug Resistance Among Antiretroviral-Naive HIV-Infected Pregnant Women from Rio de Janeiro, Brazil
SO AIDS RESEARCH AND HUMAN RETROVIRUSES
LA English
DT Article
DE HIV-1; pregnancy; TDR; subtypes; PMTCT; Brazil
AB Antiretroviral (ARV) resistance mutations in human immunodeficiency virus type 1 (HIV-1) infection may reduce the efficacy of prophylactic therapy to prevent mother-to-child transmission (PMTCT) and future treatment options. This study evaluated the diversity and the prevalence of transmitted drug resistance (TDR) in protease (PR) and reverse transcriptase (RT) regions of HIV-1 pol gene among 87 ARV-naive HIV-1-infected pregnant women from Rio de Janeiro, Brazil, between 2012 and 2015. The viral diversity comprised HIV-1 subtypes B (67.8%), F1 (17.2%), and C (4.6%); the circulating recombinant forms 12_BF (2.3%), 28/29_BF, 39_BF, 02_AG (1.1% each) and unique recombinants forms (4.5%). The overall prevalence of any TDR was 17.2%, of which 5.7% for nucleoside RT inhibitors, 5.7% for non-nucleoside RT inhibitors, and 8% for PR inhibitors. The TDR prevalence found in this population may affect the virological outcome of the standard PMTCT ARV-regimens, reinforcing the importance of continuous monitoring.
C1 [Delatorre, Edson; Silva-de-Jesus, Carlos; Couto-Fernandez, Jose Carlos; Pilotto, Jose H.; Morgado, Mariza G.] Inst Oswaldo Cruz FIOCRUZ, Lab AIDS & Imunol Mol, Ave Brasil 4365, BR-21040360 Rio De Janeiro, Brazil.
   [Pilotto, Jose H.] Hosp Geral Nova Iguacu, Rio De Janeiro, Brazil.
C3 Fundacao Oswaldo Cruz
RP Delatorre, E (通讯作者)，Inst Oswaldo Cruz FIOCRUZ, Lab AIDS & Imunol Mol, Ave Brasil 4365, BR-21040360 Rio De Janeiro, Brazil.
EM edsonod@ioc.fiocruz.br
FU Fundacao de Amparo a Pesquisa do Estado do Rio de Janeiro (FAPERJ)
CR Alencar CS, 2013, JAIDS-J ACQ IMM DEF, V63, P387, DOI 10.1097/QAI.0b013e31828ff979
   [Anonymous], 2014, GAP REP, V0, P0
   Bello G, 2011, AIDS RES TREAT, V2011, P0, DOI 10.1155/2011/154945
   Brasil, 2013, PROT CLIN DIR TER MA, V0, P0
   BrasilMinisterio da Saude, 2010, REC PROF TRANSM VERT, V0, P0
   BrasilMinisterio de Saude Departamento de DST Aids e Hepatites Virais, 2014, B EP AIDS DST, V0, P0
   Cohen MS, 2016, NEW ENGL J MED, V375, P830, DOI 10.1056/NEJMoa1600693
   Delatorre E, 2015, AIDS RES HUM RETROV, V31, P1230, DOI 10.1089/aid.2015.0183
   Gifford RJ, 2009, BIOINFORMATICS, V25, P1197, DOI 10.1093/bioinformatics/btp134
   Grinsztejn B, 2014, LANCET INFECT DIS, V14, P281, DOI 10.1016/S1473-3099(13)70692-3
   Guindon S, 2010, SYST BIOL, V59, P307, DOI 10.1093/sysbio/syq010
   Inocencio LA, 2009, J INT AIDS SOC, V12, P0, DOI 10.1186/1758-2652-12-20
   Lole KS, 1999, J VIROL, V73, P152, DOI 10.1128/JVI.73.1.152-160.1999
   Lundgren JD, 2008, J INFECT DIS, V197, P1145, DOI 10.1086/529523
   Nachega JB, 2014, CLIN INFECT DIS, V58, P1297, DOI 10.1093/cid/ciu046
   Nunn AS, 2007, PLOS MED, V4, P1804, DOI 10.1371/journal.pmed.0040305
   Pilotto JH, 2013, AIDS RES HUM RETROV, V29, P681, DOI 10.1089/AID.2011.0333
   Teixeira MD, 2015, INT J STD AIDS, V26, P922, DOI 10.1177/0956462414562477
   Wensing Annemarie M, 2014, TOP ANTIVIR MED, V22, P642
   World Health Organization, 2021, HIV DRUG RESISTANCE REPORT 2021, V0, P0
NR 20
TC 13
Z9 14
U1 0
U2 1
PU MARY ANN LIEBERT, INC
PI NEW ROCHELLE
PA 140 HUGUENOT STREET, 3RD FL, NEW ROCHELLE, NY 10801 USA
SN 0889-2229
EI 1931-8405
J9 AIDS RES HUM RETROV
JI Aids Res. Hum. Retrovir.
PD JAN 15
PY 2017
VL 33
IS 1
BP 68
EP 73
DI 10.1089/aid.2016.0159
PG 6
WC Immunology; Infectious Diseases; Virology
SC Immunology; Infectious Diseases; Virology
GA EH0QB
UT WOS:000391467700012
PM 27392995
DA 2024-01-16
ER

PT J
AU Padariya, M
   Kalathiya, U
AF Padariya, Monikaben
   Kalathiya, Umesh
TI Comparative molecular dynamics study of dimeric and monomeric forms of HIV-1 protease in ligand bound and unbound state
SO GENERAL PHYSIOLOGY AND BIOPHYSICS
LA English
DT Article
DE HIV-1; Protease; Molecular dynamics; Darunavir; Inhibitors
ID drug-resistance; force-field; inhibitors; darunavir; simulations; resolution; stability; binding; design; mutations
AB Human immunodeficiency virus type 1 protease is a viral-encoded enzyme and it is essential for replication and assembly of the virus. Inactivation of HIV-1 protease causes production of immature, noninfectious viral particles and thus HIV-1 protease is an attractive target in anti-AIDS drug design. In our current work, we performed molecular dynamics (MD) calculations (500 ns) for two different ligands (COM5 - designed in our previous study, and Darunavir) and made effort to understand dynamics behaviour of our designed compound COM5. An apo form of HIV-1 protease as monomer and dimer form was also studied in order to analyze response of protein to the ligand. MD results suggest that presence of ligand in hinders the stability of HIV-1 protease and one monomer from dimer systems is dominant on other monomer in terms of interaction made with ligands. We were able to trace functional residues as well as continuous motion of opening and closing (clapping) of flap region in HIV-1 protease (apo form) during entire 1000 ns of MD simulation. COM5 showed almost similar behaviour towards HIV-1 protease enzyme as Darunavir and propose as promising lead compound for the development of new inhibitor for HIV-1 protease.
C1 [Padariya, Monikaben; Kalathiya, Umesh] Gdansk Univ Technol, Dept Pharmaceut Technol & Biochem, Fac Chem, Narutowicza St 11-12, PL-80233 Gdansk, Poland.
C3 Fahrenheit Universities; Gdansk University of Technology
RP Padariya, M (通讯作者)，Gdansk Univ Technol, Dept Pharmaceut Technol & Biochem, Fac Chem, Narutowicza St 11-12, PL-80233 Gdansk, Poland.
EM monika.padariya@pg.gda.pl
CR Ahmed SM, 2014, CHEM BIOL DRUG DES, V83, P472, DOI 10.1111/cbdd.12262
   Ali A, 2010, VIRUSES-BASEL, V2, P2509, DOI 10.3390/v2112509
   [Anonymous], 2013, UNAIDS GLOB REP UNAI, V0, P0
   [Anonymous], 2015, 19TH WHO MODEL LIST OF ESSENTIAL MEDICINES (WHO MODEL LIST OF ESSENTIAL MEDICINES, V0, P0
   Berman HM, 2000, NUCLEIC ACIDS RES, V28, P235, DOI 10.1093/nar/28.1.235
   Bjelkmar P, 2010, J CHEM THEORY COMPUT, V6, P459, DOI 10.1021/ct900549r
   Brower ET, 2008, CHEM BIOL DRUG DES, V71, P298, DOI 10.1111/j.1747-0285.2008.00647.x
   Bussi G, 2007, J CHEM PHYS, V126, P0, DOI 10.1063/1.2408420
   Chapman TM, 2004, DRUGS, V64, P2101, DOI 10.2165/00003495-200464180-00014
   DARDEN T, 1993, J CHEM PHYS, V98, P10089, DOI 10.1063/1.464397
   DAVIES DR, 1990, ANNU REV BIOPHYS BIO, V19, P189, DOI 10.1146/annurev.bb.19.060190.001201
   DIERYNCK I, 2005, 14 INT HIV DRUG RES, V0, P0
   Elio AC, 2012, J CHEM THEORY COMPUT, V8, P2725
   Eron JJ, 2000, CLIN INFECT DIS, V30, PS160, DOI 10.1086/313853
   Flexner C, 1998, NEW ENGL J MED, V338, P1281, DOI 10.1056/NEJM199804303381808
   Flexner C, 2007, NAT REV DRUG DISCOV, V6, P959, DOI 10.1038/nrd2336
   Ghosh AK, 2007, BIOORGAN MED CHEM, V15, P7576, DOI 10.1016/j.bmc.2007.09.010
   GRANT SK, 1992, BIOCHEMISTRY-US, V31, P9491, DOI 10.1021/bi00154a023
   Hess B, 1997, J COMPUT CHEM, V18, P1463, DOI 10.1002/(SICI)1096-987X(199709)18:12<1463::AID-JCC4>3.0.CO;2-H
   Hess B, 2008, J CHEM THEORY COMPUT, V4, P435, DOI 10.1021/ct700301q
   JAMES MNG, 1983, J MOL BIOL, V163, P299, DOI 10.1016/0022-2836(83)90008-6
   JASKOLSKI M, 1991, BIOCHEMISTRY-US, V30, P1600, DOI 10.1021/bi00220a023
   Kalathiya U, 2014, INT J BIOSCI BIOCH B, V4, P448
   KATOH I, 1987, NATURE, V329, P654, DOI 10.1038/329654a0
   King NM, 2004, J VIROL, V78, P12012, DOI 10.1128/JVI.78.21.12012-12021.2004
   KOHL NE, 1988, P NATL ACAD SCI USA, V85, P4686, DOI 10.1073/pnas.85.13.4686
   Kozísek M, 2014, FEBS J, V281, P1834, DOI 10.1111/febs.12743
   Lascar RM, 2009, HIV AIDS-RES PALLIAT, V1, P31
   Lefebvre E, 2008, AIDS REV, V10, P131
   Leonis G, 2012, J CHEM INF MODEL, V52, P1542, DOI 10.1021/ci300014z
   Levy Y, 2004, J MOL BIOL, V340, P67, DOI 10.1016/j.jmb.2004.04.028
   Lindahl E, 2001, J MOL MODEL, V7, P306, DOI 10.1007/s008940100045
   Luber AD, 2007, HIV MED, V8, P457, DOI 10.1111/j.1468-1293.2007.00496.x
   MacArthur RD, 2007, LANCET, V369, P1143, DOI 10.1016/S0140-6736(07)60499-1
   Madruga JV, 2007, LANCET, V370, P49, DOI 10.1016/S0140-6736(07)61049-6
   Mccoy C, 2007, CLIN THER, V29, P1559, DOI 10.1016/j.clinthera.2007.08.016
   MILLER M, 1989, SCIENCE, V246, P1149, DOI 10.1126/science.2686029
   Moonsamy S, 2014, MED CHEM RES, V23, P682, DOI 10.1007/s00044-013-0670-9
   Moore JP, 2000, NAT REV MOL CELL BIO, V1, P40, DOI 10.1038/35036060
   Palella FJ, 1998, NEW ENGL J MED, V338, P853, DOI 10.1056/NEJM199803263381301
   PARRINELLO M, 1981, J APPL PHYS, V52, P7182, DOI 10.1063/1.328693
   Perryman AL, 2004, PROTEIN SCI, V13, P1108, DOI 10.1110/ps.03468904
   Qiu X, 2014, BIOORG MED CHEM LETT, V24, P2465, DOI 10.1016/j.bmcl.2014.04.008
   Rang HP, 2007, RANG AND DALES PHARMACOLOGY, V6, P0
   Schobert R, 2008, TETRAHEDRON, V64, P9401, DOI 10.1016/j.tet.2008.07.094
   Schuler LD, 2001, J COMPUT CHEM, V22, P1205, DOI 10.1002/jcc.1078
   Todd MJ, 1998, J MOL BIOL, V283, P475, DOI 10.1006/jmbi.1998.2090
   Van Gunsteren WF, 1988, MOL SIMULAT, V1, P173, DOI 10.1080/08927028808080941
   Viktor H, 2006, P NATL ACAD SCI USA, V103, P915
   Wartha F, 2005, J CHEM THEORY COMPUT, V1, P315, DOI 10.1021/ct049869o
   Weber IT, 2009, VIRUSES-BASEL, V1, P1110, DOI 10.3390/v1031110
   Wlodawer A, 1998, ANNU REV BIOPH BIOM, V27, P249, DOI 10.1146/annurev.biophys.27.1.249
   Wlodawer A, 2002, ANNU REV MED, V53, P595, DOI 10.1146/annurev.med.53.052901.131947
   Xie D, 1999, PROTEIN SCI, V8, P1702, DOI 10.1110/ps.8.8.1702
   Yaakov L, 2003, J PHYS CHEM B, V107, P3068
   Yanchunas J, 2005, ANTIMICROB AGENTS CH, V49, P3825, DOI 10.1128/AAC.49.9.3825-3832.2005
NR 56
TC 2
Z9 2
U1 0
U2 7
PU GENERAL PHYSIOL AND BIOPHYSICS
PI BRATISLAVA
PA INST OF MOLEC PHYSIOL GENETICS SLOVAK ACAD OF SCI VLARSKA 5, 83334 BRATISLAVA, SLOVAKIA
SN 0231-5882
EI 1338-4325
J9 GEN PHYSIOL BIOPHYS
JI Gen. Physiol. Biophys.
PD APR 15
PY 2017
VL 36
IS 2
BP 141
EP 154
DI 10.4149/gpb_2016028
PG 14
WC Biochemistry & Molecular Biology; Biophysics; Physiology
SC Biochemistry & Molecular Biology; Biophysics; Physiology
GA ER4GE
UT WOS:000398756300003
PM 27921997
DA 2024-01-16
ER

PT J
AU Rockwood, N
   Sirgel, F
   Streicher, E
   Warren, R
   Meintjes, G
   Wilkinson, RJ
AF Rockwood, Neesha
   Sirgel, Frederick
   Streicher, Elizabeth
   Warren, Robin
   Meintjes, Graeme
   Wilkinson, Robert J.
TI Low Frequency of Acquired Isoniazid and Rifampicin Resistance in Rifampicin-Susceptible Pulmonary Tuberculosis in a Setting of High HIV-1 Infection and Tuberculosis Coprevalence
SO JOURNAL OF INFECTIOUS DISEASES
LA English
DT Article
DE Acquired/amplified drug resistance; Mycobacterium tuberculosis; HIV-1 coinfection; tuberculosis treatment outcomes; isoniazid monoresistance; minimum inhibitory concentrations
ID short-course chemotherapy; mycobacterium-tuberculosis; drug-resistance; outcm
AB Background. We estimated the incidence of acquired isoniazid and rifampicin resistance in rifampicin-susceptible tuberculosis in a setting of high human immunodeficiency virus type 1 (HIV-1) infection and tuberculosis coprevalence. Methods. GeneXpert MTB/RIF-confirmed patients with rifampicin-susceptible tuberculosis were recruited at antituberculosis treatment initiation in Khayelitsha, South Africa. Liquid culture and adherence assessment were performed at 2 and 5-6 months. MTBDRplus was performed on mycobacteria-positive cultures to ascertain acquired drug resistance (ADR). Spoligotyping and whole-genome sequencing were performed to ascertain homogeneity between baseline isolates and isolates with ADR. Baseline isolates were retrospectively tested for isoniazid monoresistance. An electronic database review was performed to ascertain tuberculosis recurrences. Results. A total of 306 participants (62% with HIV-1 coinfection, of whom 71% received antiretroviral therapy) were recruited. Ascertainment of outcomes was complete for 284 participants. Five acquired a resistant Mycobacterium tuberculosis strain during or subsequent to treatment. One strain was confirmed to have ADR, 2 were confirmed as causing exogenous reinfection, and 2 were unrecoverable for genotyping. Incident ADR was estimated to have ranged from 0.3% (95% confidence interval [CI],.1%-1.9%; 1 of 284 participants) to 1% (95% CI,.2%-3%; 3 of 284 participants). Seventeen of 279 baseline isolates (6.1%; 95% CI, 3.6%-9.6%) had isoniazid monoresistance (13 of 17 had an inhA promoter mutation), but 0 of 17 had amplified resistance. Conclusions. Treatment with standardized antituberculosis regimens dosed daily throughout, high uptake of antiretroviral therapy, and low prevalence of isoniazid monoresistance were associated with a low frequency of ADR.
C1 [Rockwood, Neesha; Meintjes, Graeme; Wilkinson, Robert J.] Imperial Coll, Dept Med, London W2 1PG, England.
   [Wilkinson, Robert J.] Francis Crick Inst, London, England.
   [Rockwood, Neesha; Meintjes, Graeme; Wilkinson, Robert J.] Univ Cape Town, Inst Infect Dis & Mol Med, Wellcome Ctr Infect Dis Res Africa, Cape Town, South Africa.
   [Sirgel, Frederick; Streicher, Elizabeth; Warren, Robin] Stellenbosch Univ, Fac Hlth Sci, Tygerberg, South Africa.
C3 Imperial College London; Francis Crick Institute; University of Cape Town; Stellenbosch University
RP Rockwood, N (通讯作者)，Imperial Coll, Dept Med, London W2 1PG, England.
EM neesha.rockwood@doctors.org.uk
FU Wellcome Trust [WT 104803, WT203135, WT 098316, 00110218]; Francis Crick Institute; Cancer Research UK; UK Medical Research Council; European Union [EU FP7 HEALTH-F3-2012-305578]; National Research Foundation of South Africa [96841, 64787, 85858]; South African Medical Research Council, through its TB and HIV Collaborating Centres Programme; National Department of Health (grant RFA) [SAMRC-RFA-CC: TB/HIV/AIDS-01-2014]; MRC [MC_U117588499] Funding Source: UKRI; Medical Research Council [MC_U117588499] Funding Source: researchfish; The Francis Crick Institute [10218] Funding Source: researchfish; Wellcome Trust [104803/Z/14/Z] Funding Source: researchfish
CR Balaban NQ, 2013, NAT REV MICROBIOL, V11, P587, DOI 10.1038/nrmicro3076
   Banu S, 2014, J CLIN MICROBIOL, V52, P156, DOI 10.1128/JCM.02378-13
   Böttger EC, 2011, CLIN MICROBIOL INFEC, V17, P1128, DOI 10.1111/j.1469-0691.2011.03551.x
   Bradford WZ, 1996, LANCET, V348, P928, DOI 10.1016/S0140-6736(96)03027-9
   Brown AC, 2015, J CLIN MICROBIOL, V53, P2230, DOI 10.1128/JCM.00486-15
   Bryant JM, 2013, LANCET RESP MED, V1, P786, DOI 10.1016/S2213-2600(13)70231-5
   Burman W, 2006, AM J RESP CRIT CARE, V173, P350, DOI 10.1164/rccm.200503-417OC
   Christianson S, 2014, PLOS ONE, V9, P0, DOI 10.1371/journal.pone.0108911
   Coll F, 2014, NAT COMMUN, V5, P0, DOI 10.1038/ncomms5812
   Department of Health South Africa, 2014, NT TUB GUID 2014, V0, P0
   Espinal MA, 2000, JAMA-J AM MED ASSOC, V283, P2537, DOI 10.1001/jama.283.19.2537
   Gegia M, 2012, INT J TUBERC LUNG D, V16, P812, DOI 10.5588/ijtld.11.0637
   Gegia M, 2017, LANCET INFECT DIS, V17, P223, DOI 10.1016/S1473-3099(16)30407-8
   Hanekom M, 2013, PLOS ONE, V8, P0, DOI 10.1371/journal.pone.0070178
   Huang WL, 2009, J CLIN MICROBIOL, V47, P2520, DOI 10.1128/JCM.02499-08
   Kamerbeek J, 1997, J CLIN MICROBIOL, V35, P907, DOI 10.1128/JCM.35.4.907-914.1997
   Lee J, 2014, ANTIMICROB AGENTS CH, V58, P11, DOI 10.1128/AAC.01209-13
   Menzies D, 2009, PLOS MED, V6, P0, DOI 10.1371/journal.pmed.1000150
   Mitchison DA, 1998, INT J TUBERC LUNG D, V2, P10
   Narendran G, 2014, CLIN INFECT DIS, V59, P1798, DOI 10.1093/cid/ciu674
   Niemann S, 2009, PLOS ONE, V4, P0, DOI 10.1371/journal.pone.0007407
   Rockwood N, 2017, CLIN INFECT DIS, V64, P1350, DOI 10.1093/cid/cix158
   Rockwood N, 2015, PLOS ONE, V10, P0, DOI 10.1371/journal.pone.0139017
   Schön T, 2009, J ANTIMICROB CHEMOTH, V64, P786, DOI 10.1093/jac/dkp262
   SCHRAUFNAGEL DE, 1990, CHEST, V98, P314, DOI 10.1378/chest.98.2.314
   Springer B, 2009, J CLIN MICROBIOL, V47, P1773, DOI 10.1128/JCM.02501-08
   Stagg HR, 2016, THORAX, V71, P940, DOI 10.1136/thoraxjnl-2015-208262
   Stott KE, 2013, S AFR J HIV MED, V14, P135, DOI 10.7196/sajhivmed.957
   Streicher EM, 2012, INFECT GENET EVOL, V12, P686, DOI 10.1016/j.meegid.2011.07.019
   SUO J, 1988, AM REV RESPIR DIS, V138, P999, DOI 10.1164/ajrccm/138.4.999
   Van Deun A, 2009, J CLIN MICROBIOL, V47, P3501, DOI 10.1128/JCM.01209-09
   Van Deun A, 2013, J CLIN MICROBIOL, V51, P2633, DOI 10.1128/JCM.00553-13
   Wade MM, 2004, FRONT BIOSCI-LANDMRK, V9, P975, DOI 10.2741/1289
   Wang TY, 2014, PLOS ONE, V9, P0, DOI 10.1371/journal.pone.0086316
   Yuen CM, 2013, PLOS ONE, V8, P0, DOI 10.1371/journal.pone.0083006
NR 37
TC 6
Z9 8
U1 0
U2 9
PU OXFORD UNIV PRESS INC
PI CARY
PA JOURNALS DEPT, 2001 EVANS RD, CARY, NC 27513 USA
SN 0022-1899
EI 1537-6613
J9 J INFECT DIS
JI J. Infect. Dis.
PD SEP 15
PY 2017
VL 216
IS 6
BP 632
EP 640
DI 10.1093/infdis/jix337
PG 9
WC Immunology; Infectious Diseases; Microbiology
SC Immunology; Infectious Diseases; Microbiology
GA FH0CB
UT WOS:000410805700003
PM 28934422
DA 2024-01-16
ER

PT J
AU Guo, JL
   Yan, Y
   Zhang, JF
   Ji, JM
   Ge, ZJ
   Ge, R
   Zhang, XF
   Wang, HH
   Chen, ZW
   Luo, JY
AF Guo, Jinlei
   Yan, Yong
   Zhang, Jiafeng
   Ji, Jimei
   Ge, Zhijian
   Ge, Rui
   Zhang, Xiaofei
   Wang, Henghui
   Chen, Zhongwen
   Luo, Jianyong
TI Genetic characterization and antiretroviral resistance mutations among treatment-naive HIV-infected individuals in Jiaxing, China
SO ONCOTARGET
LA English
DT Article
DE HIV-1; treatment-naive; genotype; drug resistance; genetic diversity
ID drug-resistance; reverse-transcriptase; vaccine development; diversity; subtypes; therapy; plasma; adults
AB The aim of this study was to characterize HIV-1 genotypes and antiretroviral resistance mutations among treatment-naive HIV-infected individuals in Jiaxing, China. The HIV-1 partial polymerase (pol) genes in 93 of the 99 plasma samples were successfully amplified and analyzed. Phylogenetic analysis revealed the existence of five HIV-1 genotypes, of which the most prevalent genotype was CRF01_AE (38.7%), followed by CRF07_BC (34.4%), CRF08_BC (16.1%), subtype B/B' (5.4%), and CRF55_01B (2.1%). Besides, three types of unique recombination forms (URFs) were also observed, including C/F2/A1, CRF01_AE/B, and CRF08_BC/CRF07_BC. Among 93 amplicons, 46.2% had drug resistance-associated mutations, including 23.7% for protease inhibitors (PIs) mutations, 1.1% for nucleoside reverse transcriptase inhibitors (NRTIs) mutations, and 20.4% for non-nucleoside reverse transcriptase inhibitors (NNRTIs) mutations. Six (6.5%) out of 93 treatment-naive subjects were identified to be resistant to one or more NNRTIs, while resistance to NRTIs or PIs was not observed. Our study showed the genetic diversity of HIV-1 strains circulating in Jiaxing and a relative high proportion of antiretroviral resistance mutations among treatment-naive patients, indicating a serious challenge for HIV prevention and treatment program.
C1 [Guo, Jinlei; Yan, Yong; Ji, Jimei; Ge, Zhijian; Ge, Rui; Zhang, Xiaofei; Wang, Henghui; Chen, Zhongwen; Luo, Jianyong] Jiaxing Municipal Ctr Dis Control & Prevent, Jiaxing Key Lab Pathogen Microbiol, Jiaxing 314001, PR, Peoples R China.
   [Zhang, Jiafeng] Inst AIDS Control & Prevent, Zhejiang Prov Ctr Dis Control & Prevent, Hangzhou 310051, PR, Peoples R China.
C3 Zhejiang Provincial Center for Disease Control & Prevention
RP Luo, JY (通讯作者)，Jiaxing Municipal Ctr Dis Control & Prevent, Jiaxing Key Lab Pathogen Microbiol, Jiaxing 314001, PR, Peoples R China.
EM luojianyong1116@sina.com
CR Bazzoli C, 2010, CLIN PHARMACOKINET, V49, P17, DOI 10.2165/11318110-000000000-00000
   Bennett DE, 2008, ANTIVIR THER, V13, P25
   Bracciale L, 2009, J ANTIMICROB CHEMOTH, V64, P607, DOI 10.1093/jac/dkp246
   DAquila Richard T, 2002, TOP HIV MED, V10, P21
   Frentz D, 2014, BMC INFECT DIS, V14, P0, DOI 10.1186/1471-2334-14-407
   Hemelaar J, 2012, TRENDS MOL MED, V18, P182, DOI 10.1016/j.molmed.2011.12.001
   Hemelaar J, 2011, AIDS, V25, P679, DOI 10.1097/QAD.0b013e328342ff93
   HO DD, 1995, NATURE, V373, P123, DOI 10.1038/373123a0
   Jiao Y, 2014, BMC INFECT DIS, V14, P0, DOI 10.1186/s12879-014-0689-7
   Kikaire B, 2007, AIDS, V21, P733, DOI 10.1097/QAD.0b013e3280121801
   Liao L, 2010, J ACQ IMMUN DEF SYND, V53, P10
   Magiorkinis E, 2016, HIV THERAPY, V3, P369
   Peeters M, 2003, AIDS, V17, P2547, DOI 10.1097/00002030-200312050-00002
   ROBERTS JD, 1988, SCIENCE, V242, P1171, DOI 10.1126/science.2460925
   ROBERTSON DL, 1995, NATURE, V374, P124, DOI 10.1038/374124b0
   Rockstroh JK, 2008, HIV MED, V9, P82, DOI 10.1111/j.1468-1293.2007.00535.x
   Schuurman R, 2002, AIDS RES HUM RETROV, V18, P243, DOI 10.1089/088922202753472801
   Si Xue-feng, 2004, ZHONGHUA SHI YAN HE LIN CHUANG BING DU XUE ZA ZHI, V18, P308
   Steegen K, 2016, PLOS ONE, V11, P0, DOI 10.1371/journal.pone.0166305
   Struck D, 2014, NUCLEIC ACIDS RES, V42, P0, DOI 10.1093/nar/gku739
   Theys K, 2016, AIDS RES HUM RETROV, V32, P427, DOI 10.1089/AID.2015.0095
   Thomson MM, 2002, LANCET INFECT DIS, V2, P461, DOI 10.1016/S1473-3099(02)00343-2
   van de Vijver DA, 2006, JAIDS-J ACQ IMM DEF, V41, P352, DOI 10.1097/01.qai.0000209899.05126.e4
   Wheeler WH, 2010, AIDS, V24, P1203, DOI 10.1097/QAD.0b013e3283388742
   Zhang Ji, 2015, NATURE COMMUNICATION, V1, P1, DOI 10.1002/JMV.24223
   Zhang Jia-feng, 2013, ZHONGHUA LIU XING BING XUE ZA ZHI, V34, P44
   Zhang M, 2006, NUCLEIC ACIDS RES, V34, PW463, DOI 10.1093/nar/gkl255
   Zhang XY, 2007, AIDS, V21, PS59, DOI 10.1097/01.aids.0000304698.47261.b1
NR 28
TC 1
Z9 4
U1 0
U2 5
PU IMPACT JOURNALS LLC
PI ORCHARD PARK
PA 6666 E QUAKER ST, STE 1, ORCHARD PARK, NY 14127 USA
SN 
EI 1949-2553
J9 ONCOTARGET
JI Oncotarget
PD MAR 14
PY 2017
VL 8
IS 11
BP 18271
EP 18279
DI 10.18632/oncotarget.15382
PG 9
WC Oncology; Cell Biology
SC Oncology; Cell Biology
GA EO7NN
UT WOS:000396877500072
PM 28407682
DA 2024-01-16
ER

PT J
AU Zhang, LK
AF Zhang, Likui
TI New Insights into DNA Polymerase Function Revealed by Phosphonoacetic Acid-Sensitive T4 DNA Polymerases
SO CHEMICAL RESEARCH IN TOXICOLOGY
LA English
DT Article
ID herpes-simplex-virus; hiv-1 reverse-transcriptase; replication fidelity; exonuclease activity; primer extension; point mutation; in-vitro; foscarnet; resistance; gene
AB The bacteriophage T4 DNA polymerase (pol) and the closely related RB69 DNA pol have been, developed into model enzymes to study family B DNA pols. While all family B DNA pols have similar structures and share conserved protein motifs, the molecular mechanism underlying natural drug resistance of nonherpes family B DNA pols and drug sensitivity of herpes DNA pols remains unknown. In the present study, we constructed T4 phages containing G466S, Y460F, G466S/Y460F, P469S, and V475W mutations in DNA pol. These amino acid substitutions replace the residues in drug-resistant T4 DNA pol with residues found in drug-sensitive herpes family DNA pols. We investigated whether the T4 phages expressing the engineered mutant DNA pols were sensitive to the antiviral drug phosphonoacetic acid (PAA) and characterized the in vivo replication fidelity of the phage DNA pols. We found that G466S substitution marginally increased PAA sensitivity, whereas Y460F substitution conferred resistance. The phage expressing a double mutant G 466S/Y460F DNA pol was more PAA-sensitive. V475W T4 DNA pol was highly sensitive to PAA, as was the case with V478W RB69 DNA pol. However, DNA replication was severely compromised, which resulted in the selection of phages expressing more robust DNA pols that have strong ability to replicate DNA and contain additional amino acid substitutions that suppress PAA sensitivity. Reduced replication fidelity was observed in all mutant phages expressing PAA-sensitive DNA pols. These observations indicate that PAA sensitivity and fidelity are balanced in DNA pols that can replicate DNA in different environments.
C1 [Zhang, Likui] Yangzhou Univ, Dept Environm Sci & Engn, Marine Sci & Technol Inst, 196 Huayang West Rd, Yangzhou 225127, Jiangsu, Peoples R China.
   [Zhang, Likui] Univ Alberta, Dept Biol Sci, Edmonton, AB T6G 2R3, Canada.
C3 Yangzhou University; University of Alberta
RP Zhang, LK (通讯作者)，Yangzhou Univ, Dept Environm Sci & Engn, Marine Sci & Technol Inst, 196 Huayang West Rd, Yangzhou 225127, Jiangsu, Peoples R China.; Zhang, LK (通讯作者)，Univ Alberta, Dept Biol Sci, Edmonton, AB T6G 2R3, Canada.
EM lkzhang@yzu.edu.cn
FU Natural Science Foundation of Jiangsu Province [BK20130440]; Canadian Institutes of Health Research; National Natural Science Foundation of China [41306131]; Natural Sciences and Engineering Research Council of Canada
CR ALLAUDEEN HS, 1982, ANTIVIR RES, V2, P123, DOI 10.1016/0166-3542(82)90014-6
   Anderson KS, 2002, BBA-MOL BASIS DIS, V1587, P296, DOI 10.1016/S0925-4439(02)00092-3
   Baldanti F, 1996, J VIROL, V70, P1390, DOI 10.1128/JVI.70.3.1390-1395.1996
   Beilhartz GL, 2009, J MOL BIOL, V388, P462, DOI 10.1016/j.jmb.2009.03.025
   BOUCHARD J, 1990, ANTIMICROB AGENTS CH, V34, P206, DOI 10.1128/AAC.34.2.206
   Chen H, 2014, P NATL ACAD SCI USA, V111, P17462, DOI 10.1073/pnas.1405981111
   Cihlar T, 1998, VIROLOGY, V248, P382, DOI 10.1006/viro.1998.9299
   Ducancelle A, 2006, ANTIVIR THER, V11, P537
   Fraley AW, 2003, J AM CHEM SOC, V125, P616, DOI 10.1021/ja020639y
   Franklin MC, 2001, CELL, V105, P657, DOI 10.1016/S0092-8674(01)00367-1
   Freisinger E, 2004, EMBO J, V23, P1494, DOI 10.1038/sj.emboj.7600158
   GAUSS P, 1987, MOL GEN GENET, V206, P24, DOI 10.1007/BF00326532
   Hariharan C, 2005, BIOCHEMISTRY-US, V44, P15674, DOI 10.1021/bi051462y
   Hogg M, 2006, NUCLEIC ACIDS RES, V34, P2528, DOI 10.1093/nar/gkl300
   Hwang YT, 1999, J VIROL, V73, P5326, DOI 10.1128/JVI.73.7.5326-5332.1999
   Hwang YT, 2004, J VIROL, V78, P650, DOI 10.1128/JVI.78.2.650-657.2004
   JAMIESON AT, 1976, J GEN VIROL, V31, P115, DOI 10.1099/0022-1317-31-1-115
   Li V, 2010, J MOL BIOL, V400, P295, DOI 10.1016/j.jmb.2010.05.030
   LIN TC, 1987, P NATL ACAD SCI USA, V84, P7000, DOI 10.1073/pnas.84.20.7000
   Marchand B, 2007, J BIOL CHEM, V282, P3337, DOI 10.1074/jbc.M607710200
   Martin M, 2010, ANTIVIR THER, V15, P579, DOI 10.3851/IMP1565
   McMahon MA, 2008, J BIOL CHEM, V283, P31289, DOI 10.1074/jbc.C800188200
   Mousavi-Jazi M, 2001, J CLIN VIROL, V23, P1, DOI 10.1016/S1386-6532(01)00160-3
   NEYTS J, 1994, BIOCHEM PHARMACOL, V47, P39, DOI 10.1016/0006-2952(94)90435-9
   Painter GR, 2004, CURR TOP MED CHEM, V4, P1035, DOI 10.2174/1568026043388358
   Piret J, 2015, J VIROL, V89, P4636, DOI 10.1128/JVI.03360-14
   REARDON JE, 1989, J BIOL CHEM, V264, P19039
   Reha-Krantz LJ, 2014, FRONT MICROBIOL, V5, P0, DOI 10.3389/fmicb.2014.00380
   Reha-Krantz LJ, 2011, BIOCHEMISTRY-US, V50, P10136, DOI 10.1021/bi2014618
   Reha-Krantz LJ, 2010, BBA-PROTEINS PROTEOM, V1804, P1049, DOI 10.1016/j.bbapap.2009.06.012
   REHAKRANTZ LJ, 1993, J VIROL, V67, P60, DOI 10.1128/JVI.67.1.60-66.1993
   REHAKRANTZ LJ, 1994, J BIOL CHEM, V269, P5635
   Tchesnokov EP, 2009, J BIOL CHEM, V284, P26439, DOI 10.1074/jbc.M109.012500
   Tchesnokov EP, 2006, J VIROL, V80, P1440, DOI 10.1128/JVI.80.3.1440-1450.2006
   Zahn KE, 2011, J BIOL CHEM, V286, P25246, DOI 10.1074/jbc.M111.248864
   Zhang LK, 2015, APPL MICROBIOL BIOT, V99, P6585, DOI 10.1007/s00253-015-6781-0
   Zhang LK, 2014, METHODS MOL BIOL, V1163, P109, DOI 10.1007/978-1-4939-0799-1_8
NR 37
TC 0
Z9 0
U1 1
U2 5
PU AMER CHEMICAL SOC
PI WASHINGTON
PA 1155 16TH ST, NW, WASHINGTON, DC 20036 USA
SN 0893-228X
EI 1520-5010
J9 CHEM RES TOXICOL
JI Chem. Res. Toxicol.
PD NOV 15
PY 2017
VL 30
IS 11
BP 1984
EP 1992
DI 10.1021/acs.chemrestox.7b00132
PG 9
WC Chemistry, Medicinal; Chemistry, Multidisciplinary; Toxicology
SC Pharmacology & Pharmacy; Chemistry; Toxicology
GA FN8TD
UT WOS:000416297500007
PM 28872853
DA 2024-01-16
ER

PT J
AU Charpentier, C
   Montes, B
   Perrier, M
   Meftah, N
   Reynes, J
AF Charpentier, Charlotte
   Montes, Brigitte
   Perrier, Marine
   Meftah, Nadia
   Reynes, Jacques
TI HIV-1 DNA ultra-deep sequencing analysis at initiation of the dual therapy dolutegravir plus lamivudine in the maintenance DOLULAM pilot study
SO JOURNAL OF ANTIMICROBIAL CHEMOTHERAPY
LA English
DT Article
ID reverse-transcriptase; treated patients; drug-resistance; replication; mutations; variants; viremia; cells
AB Background: The DOLULAM study assessed the efficacy of dolutegravir+ lamivudine dual therapy to maintain virological suppression in heavily treatment-experienced HIV-1-infected adults. No virological failure occurred during the first year of the dual therapy. Objectives: A virological substudy was conducted to assess the prevalence of M184I/V mutations at dual therapy initiation using historical DNA/RNA genotypes and baseline DNA genotype obtained by next-generation sequencing (NGS). Methods: HIV-1 RT sequences were obtained from DNA and/or historical RNA using Sanger technology. HIV-1 DNA RT and integrase NGS was performed using Illumina (R) technology. Results: Among the 27 patients enrolled in the DOLULAM study, historical HIV DNA and RNA Sanger sequences were available in 14 and 18 patients, respectively. At the initiation of DOLULAM, DNA NGS genotypes showed that 45% and 21% of the patients harboured minority resistant variants (MRV) in RT and integrase, respectively. Combining all available genotype data, an M184I/V was observed in 17 of 27 (63%) of the patients. Most M184V were detected in historical RNA genotypes (n = 8 of 11), whereas M184I were exclusively detected in DNA genotypes (n = 10, including 7 as MRV). Ten patients displayed defective viral genomes in cellular reservoirs, all including M184I and stop codons. At the time of DOLULAM initiation, M184V was observed in DNA NGS in five patients, including one as MRV. Conclusions: These first NGS data on HIV DNA at initiation of a switch study showed (i) a high proportion of patients harbouring defective viral genomes, whose mutation M184I is a marker, and (ii) a low number of patients in whomM184V remained as a major viral variant in PBMCs.
C1 [Charpentier, Charlotte; Perrier, Marine] Univ Paris Diderot, Sorbonne Paris Cite, Hop Bichat, AP HP,IAME,UMR 1137,INSERM,Lab Virol, Paris, France.
   [Montes, Brigitte] CHU Montpellier, Lab Virol, Montpellier, France.
   [Meftah, Nadia] CHU Montpellier, COREVIH, Montpellier, France.
   [Reynes, Jacques] CHU Montpellier, Dept Malad Infect & Trop, Montpellier, France.
   [Reynes, Jacques] Univ Montpellier, Unite Mixte Int IRD 233, INSERM, U1175, Montpellier, France.
C3 Assistance Publique Hopitaux Paris (APHP); Hopital Universitaire Paul-Brousse - APHP; Institut National de la Sante et de la Recherche Medicale (Inserm); Universite Paris Cite; Hopital Universitaire Bichat-Claude Bernard - APHP; Hopital Universitaire Hotel-Dieu - APHP; Universite de Montpellier; CHU de Montpellier; Universite de Montpellier; CHU de Montpellier; Universite de Montpellier; CHU de Montpellier; Universite de Montpellier; Institut National de la Sante et de la Recherche Medicale (Inserm)
RP Charpentier, C (通讯作者)，Hop Bichat Claude Bernard, Lab Virol, 46 Rue Henri Huchard, F-75018 Paris, France.
EM charlotte.charpentier@aphp.fr
FU Agence Nationale de recherche sur le SIDA et les hepatites virales (ANRS)
CR [Anonymous], 2016, INT C DRUG THER HIV, V0, P0
   Assoumou L, 2017, J ANTIMICROB CHEMOTH, V72, P1769, DOI 10.1093/jac/dkx042
   Back NKT, 1996, EMBO J, V15, P4040, DOI 10.1002/j.1460-2075.1996.tb00777.x
   Blanco JL, 2017, 24 C RETR OPP INF SE, V0, P0
   BOUCHER CAB, 1993, ANTIMICROB AGENTS CH, V37, P2231, DOI 10.1128/AAC.37.10.2231
   Ciaffi L, 2017, LANCET HIV, V4, PE384, DOI 10.1016/S2352-3018(17)30069-3
   Delaugerre C, 2012, HIV MED, V13, P517, DOI 10.1111/j.1468-1293.2012.01002.x
   Fourati S, 2012, J ANTIMICROB CHEMOTH, V67, P2323, DOI 10.1093/jac/dks219
   Fourati S, 2012, AIDS, V26, P1619, DOI 10.1097/QAD.0b013e3283560703
   Fulcher JA, 2017, 24 C RETR OPP INF SE, V0, P0
   Gantner P, 2016, J ANTIMICROB CHEMOTH, V71, P751, DOI 10.1093/jac/dkv395
   Johnson JA, 2008, PLOS MED, V5, P1112, DOI 10.1371/journal.pmed.0050158
   Katlama C, 2016, J ANTIMICROB CHEMOTH, V71, P2646, DOI 10.1093/jac/dkw186
   Metzner KJ, 2011, J CLIN VIROL, V50, P156, DOI 10.1016/j.jcv.2010.10.001
   Oliveira M, 2016, AIDS, V30, P2267, DOI 10.1097/QAD.0000000000001191
   Todesco E, 2016, JAIDS-J ACQ IMM DEF, V72, PE43, DOI 10.1097/QAI.0000000000000935
   Wijting I, 2017, 24 C RETR OPP INF SE, V0, P0
   Wirden M, 2011, J ANTIMICROB CHEMOTH, V66, P709, DOI 10.1093/jac/dkq544
NR 18
TC 40
Z9 41
U1 0
U2 2
PU OXFORD UNIV PRESS
PI OXFORD
PA GREAT CLARENDON ST, OXFORD OX2 6DP, ENGLAND
SN 0305-7453
EI 1460-2091
J9 J ANTIMICROB CHEMOTH
JI J. Antimicrob. Chemother.
PD OCT 15
PY 2017
VL 72
IS 10
BP 2831
EP 2836
DI 10.1093/jac/dkx233
PG 6
WC Infectious Diseases; Microbiology; Pharmacology & Pharmacy
SC Infectious Diseases; Microbiology; Pharmacology & Pharmacy
GA FH9FK
UT WOS:000411516200023
PM 29091218
DA 2024-01-16
ER

PT J
AU Lv, YL
   Li, JB
   Fang, JH
   Jiao, XF
   Yan, LM
   Shan, BF
AF Lv, Yonglei
   Li, Jianbing
   Fang, Jianhua
   Jiao, Xiufeng
   Yan, Lumin
   Shan, Baifeng
TI Systematic profiling of substrate binding response to multidrug-resistant mutations in HIV-1 protease: Implication for combating drug resistance
SO JOURNAL OF MOLECULAR GRAPHICS & MODELLING
LA English
DT Article
DE HIV-1; Protease; Multidrug-resistant mutation; Substrate peptide; Cleavage site
ID free-energy; recognition; inhibitors; mechanism; peptides; target; shape
AB Human immunodeficiency virus 1 (HIV-1) protease (PR) represents one of the primary targets for developing antiviral agents for the treatment of HIV-infected patients. However, a number of multidrug-resistant mutations in the enzyme have been observed over the past decades, largely limiting the application of PR inhibitors in antiviral therapy. A systematic investigation of the intermolecular interaction between the multidrug-resistant mutants of HIV-1 PR and its substrates would help to establish a complete profile of substrate response to PR mutations and to design new antiviral agents combating drug resistance. Here, we describe an integrative method to profile 6 clinical multidrug-resistant PR mutants against a panel of 16 substrate octapeptides that flank 12 distinct PR cleavage sites in viral precursor polyproteins. It is found that most multidrug-resistant mutations have only a modest or moderate effect on substrate peptide binding, although these mutations would cause a large free energy loss in PR inhibitor binding. Structural analysis reveals that the substrate peptides are loosely bound within PR active pocket to form a wide contact interface between them, and thus mutation of just single or few residues seems not to influence PR-substrate binding considerably. In addition, peptides derived from variable cleavage sites are generally more sensitive to the mutations as compared to those derived from conserved sites, supporting the co-evaluation mechanism of HIV-1 PR and its substrates under drug suppression. We also identify 12 functionally conserved key residues around the enzyme's active site, which play crucial role in substrate recognition. In vitro fluorescence anisotropy assays confirm that wild-type PR can bind substrate peptides ARVL/AEAM and NLAF/PQGE with a moderately high affinity (K-D =2 and 16 mu M, respectively). In contrast, the key residue mutations N25D/D29N can completely eliminate (K-D = n.d.) or largely reduce (K-D =32 and 120 mu M, respectively) the binding capability of the two peptides, suggesting that these PR residues could be the potential target sites for developing resistance-free anti-HIV agents. (C) 2017 Elsevier Inc. All rights reserved.
C1 [Lv, Yonglei; Li, Jianbing; Fang, Jianhua; Jiao, Xiufeng; Yan, Lumin] Henan Red Cross Blood Ctr, Zhengzhou 450053, Peoples R China.
   [Shan, Baifeng] Shanxi Prov Blood Ctr, Xian 710061, Peoples R China.
RP Jiao, XF (通讯作者)，Henan Red Cross Blood Ctr, Zhengzhou 450053, Peoples R China.
EM xiufengjjiao@126.com
FU Henan Red Cross Blood Center
CR Ai XH, 2014, AMINO ACIDS, V46, P1635, DOI 10.1007/s00726-014-1716-0
   BILLICH S, 1988, J BIOL CHEM, V263, P17905
   Charpentier C, 2002, ANTIVIR THER, V7, P0
   CORNELL WD, 1993, J AM CHEM SOC, V115, P9620, DOI 10.1021/ja00074a030
   de Oliveira T, 2003, J VIROL, V77, P9422, DOI 10.1128/JVI.77.17.9422-9430.2003
   DEBOUCK C, 1992, AIDS RES HUM RETROV, V8, P153, DOI 10.1089/aid.1992.8.153
   Gordon JC, 2005, NUCLEIC ACIDS RES, V33, PW368, DOI 10.1093/nar/gki464
   Gulnik S, 2000, VITAM HORM, V58, P213, DOI 10.1016/S0083-6729(00)58026-1
   Guo XC, 2012, COMPUT THEOR CHEM, V995, P17, DOI 10.1016/j.comptc.2012.06.017
   Hou T, 2008, PROTEINS, V71, P1163, DOI 10.1002/prot.21808
   Hou TJ, 2007, J MED CHEM, V50, P1177, DOI 10.1021/jm0609162
   Jorgensen WL, 1996, J AM CHEM SOC, V118, P11225, DOI 10.1021/ja9621760
   King NM, 2004, CHEM BIOL, V11, P1333, DOI 10.1016/j.chembiol.2004.08.010
   Kortemme Tanja, 2004, SCI. STKE, V2004, P0, DOI 10.1126/stke.2192004pl2
   Krivov GG, 2009, PROTEINS, V77, P778, DOI 10.1002/prot.22488
   Ni Z, 2014, INT J PEPT RES THER, V20, P43, DOI 10.1007/s10989-013-9365-9
   Park Sang-Hyun, 2004, METHODS MOL BIOL, V261, P161
   Perez MAS, 2010, J PHYS CHEM B, V114, P2525, DOI 10.1021/jp910958u
   Prabu-Jeyabalan M, 2002, STRUCTURE, V10, P369, DOI 10.1016/S0969-2126(02)00720-7
   Reddy AS, 2011, CHEM BIOL DRUG DES, V77, P137, DOI 10.1111/j.1747-0285.2010.01065.x
   Tian FF, 2011, J COMPUT AID MOL DES, V25, P947, DOI 10.1007/s10822-011-9474-5
   Vreven T, 2006, J CHEM THEORY COMPUT, V2, P815, DOI 10.1021/ct050289g
   VRIEND G, 1990, J MOL GRAPHICS, V8, P52, DOI 10.1016/0263-7855(90)80070-V
   WALLACE AC, 1995, PROTEIN ENG, V8, P127, DOI 10.1093/protein/8.2.127
   Wang JM, 2001, J AM CHEM SOC, V123, P5221, DOI 10.1021/ja003834q
   Yang C, 2016, MOL BIOSYST, V12, P1201, DOI 10.1039/c5mb00800j
   Yang C, 2015, J CHEM INF MODEL, V55, P329, DOI 10.1021/ci500522v
   Zdanowicz MM, 2006, AM J PHARM EDUC, V70, P0, DOI 10.5688/aj7005100
   Zhou P, 2009, J CHEM INF MODEL, V49, P2344, DOI 10.1021/ci9002393
NR 29
TC 0
Z9 0
U1 1
U2 3
PU ELSEVIER SCIENCE INC
PI NEW YORK
PA STE 800, 230 PARK AVE, NEW YORK, NY 10169 USA
SN 1093-3263
EI 1873-4243
J9 J MOL GRAPH MODEL
JI J. Mol. Graph.
PD JUN 15
PY 2017
VL 74
IS 
BP 83
EP 88
DI 10.1016/j.jmgm.2017.03.009
PG 6
WC Biochemical Research Methods; Biochemistry & Molecular Biology; Computer Science, Interdisciplinary Applications; Crystallography; Mathematical & Computational Biology
SC Biochemistry & Molecular Biology; Computer Science; Crystallography; Mathematical & Computational Biology
GA EY0CB
UT WOS:000403624700010
PM 28371730
DA 2024-01-16
ER

PT J
AU Tarasova, O
   Filimonov, D
   Poroikov, V
AF Tarasova, Olga
   Filimonov, Dmitry
   Poroikov, Vladimir
TI PASS-based approach to predict HIV-1 reverse transcriptase resistance
SO JOURNAL OF BIOINFORMATICS AND COMPUTATIONAL BIOLOGY
LA English
DT Article; Proceedings Paper
DE HIV-1 resistance; reverse transcriptase; PASS; amino acid sequences; open data
ID immunodeficiency-virus type-1; phenotypic drug-resistance; susceptibility; antivirogram; phenosense; assays
AB HIV reverse transcriptase (RT) inhibitors targeting the early stages of virus host interactions are of great interest to scientists. Acquired HIV RT resistance happens due to mutations in a particular region of the pol gene encoding the HIV RT amino acid sequence. We propose an application of the previously developed PASS algorithm for prediction of amino acid substitutions potentially involved in the resistance of HIV-1 based on open data. In our work, we used more than 3200 HIV-1 RT variants from the publicly available Stanford HIV RT and protease sequence database already tested for 10 anti-HIV drugs including both nucleoside and non-nucleoside RT inhibitors. We used a particular amino acid residue and its position to describe primary structure-resistance relationships. The average balanced accuracy of the prediction obtained in 20-fold cross-validation for the Phenosense dataset was about 88% and for the Antivirogram dataset was about 79%. Thus, the PASS-based algorithm may be used for prediction of the amino acid substitutions associated with the resistance of HIV-1 based on open data. The computational approach for the prediction of HIV-1 associated resistance can be useful for the selection of RT inhibitors for the treatment of HIV infected patients in the clinical practice. Prediction of the HIV-1 RT associated resistance can be useful for the development of new anti-HIV drugs active against the resistant variants of RT. Therefore, we propose that this study can be potentially useful for anti-HIV drug development.
C1 [Tarasova, Olga; Filimonov, Dmitry; Poroikov, Vladimir] Inst Biomed Chem, Dept Bioinformat, 10 Bldg 8,Pogodinskaya St, Moscow 119121, Russia.
C3 Russian Academy of Medical Sciences; Institute of Biomedical Chemistry
RP Tarasova, O (通讯作者)，Inst Biomed Chem, Dept Bioinformat, 10 Bldg 8,Pogodinskaya St, Moscow 119121, Russia.
EM olga.a.tarasova@gmail.com
FU RFBR [16-34-60187]
CR Beerenwinkel N, 2002, P NATL ACAD SCI USA, V99, P8271, DOI 10.1073/pnas.112177799
   Beerenwinkel N, 2003, NUCLEIC ACIDS RES, V31, P3850, DOI 10.1093/nar/gkg575
   Chang S, 2015, INT J INFECT DIS, V37, P86, DOI 10.1016/j.ijid.2015.06.011
   Cuevas JM, 2015, PLOS BIOL, V13, P0, DOI 10.1371/journal.pbio.1002251
   Demeter L, 2001, J ACQ IMMUN DEF SYND, V26, PS3, DOI 10.1097/00126334-200103011-00002
   Druzhilovsky DS, 2010, BIOCHEM MOSC-SUPPL S, V4, P59, DOI 10.1134/S1990750810010087
   Filimonov DA, 2014, CHEM HETEROCYCL COM+, V50, P444, DOI 10.1007/s10593-014-1496-1
   Filimonov Dmitry, 2008, P182, V0, P0, DOI DOI 10.1039/9781847558879-00182
   Geronikaki A, 2016, TOPICS MED CHEM, V0, PP1, DOI 10.1007/735520155001
   Harrigan PR, 2001, AIDS, V15, P1671, DOI 10.1097/00002030-200109070-00010
   Heider D, 2010, BMC BIOINFORMATICS, V11, P0, DOI 10.1186/1471-2105-11-37
   Lagunin AA, 2013, PHARM CHEM J+, V47, P343, DOI 10.1007/s11094-013-0958-6
   Liu TF, 2006, CLIN INFECT DIS, V42, P1608, DOI 10.1086/503914
   Meintjes Peter L, 2005, JOURNAL OF BIOINFORMATICS AND COMPUTATIONAL BIOLOGY, V3, P157, DOI 10.1142/S0219720005000953
   Miller V, 2001, ANTIVIR THER, V6, P1
   Parkin NT, 2004, ANTIMICROB AGENTS CH, V48, P437, DOI 10.1128/AAC.48.2.437-443.2004
   Pasomsub E, 2010, JPN J INFECT DIS, V63, P87
   Precharattana M, 2016, J BIOINF COMPUT BIOL, V14, P0, DOI 10.1142/S021972001630001X
   Prosperi MCF, 2012, AIDS REV, V14, P145
   Rhee SY, 2006, P NATL ACAD SCI USA, V103, P17355, DOI 10.1073/pnas.0607274103
   Rhee SY, 2003, NUCLEIC ACIDS RES, V31, P298, DOI 10.1093/nar/gkg100
   Tarasova OA, 2015, J CHEM INF MODEL, V55, P1388, DOI 10.1021/acs.jcim.5b00019
   van Westen GJP, 2013, PLOS COMPUT BIOL, V9, P0, DOI 10.1371/journal.pcbi.1002899
   Wang K, 2004, ANTIVIR THER, V9, P703
   Zhang J, 2005, JAIDS-J ACQ IMM DEF, V38, P439, DOI 10.1097/01.qai.0000147526.64863.53
NR 25
TC 11
Z9 14
U1 0
U2 1
PU IMPERIAL COLLEGE PRESS
PI LONDON
PA 57 SHELTON ST, COVENT GARDEN, LONDON WC2H 9HE, ENGLAND
SN 0219-7200
EI 1757-6334
J9 J BIOINF COMPUT BIOL
JI J. Bioinform. Comput. Biol.
PD APR 15
PY 2017
VL 15
IS 2
BP 
EP 
DI 10.1142/S0219720016500402
PG 15
WC Biochemical Research Methods; Computer Science, Interdisciplinary Applications; Mathematical & Computational Biology
SC Biochemistry & Molecular Biology; Computer Science; Mathematical & Computational Biology
GA EV6VY
UT WOS:000401913800003
PM 28033735
DA 2024-01-16
ER

PT J
AU Luies, L
   du Preez, I
   Loots, DT
AF Luies, Laneke
   du Preez, Ilse
   Loots, Du Toit
TI The role of metabolomics in tuberculosis treatment research
SO BIOMARKERS IN MEDICINE
LA English
DT Review
DE biomarkers; metabolomics; treatment; tuberculosis
ID mycobacterium-tuberculosis; pulmonary tuberculosis; hydrazine toxicity; treatment response; d-cycloserine; resistance; identification; mutations; diagnosis; drugs
AB Despite the fact that tuberculosis (TB) is a curable disease, it still results in approximately 1.8 million deaths annually. Various inadequacies in the current TB treatment strategies are major contributors to this high disease prevalence, including the long duration of therapy, the severe side effects associated with TB drugs, treatment failure due to drug resistance, post-treatment disease relapse, and HIV co-infection. In this review, we describe how metabolomics has contributed toward better explaining/elucidating the mechanisms of drug action/metabolism, drug toxicity and microbial drug resistance, and how metabolite biomarkers may serve as prognostic indicators for predicting treatment outcome as well as for the development of new TB drugs. We also discuss possible future contributions that metabolomics can make toward more efficient, less toxic TB treatment strategies.
C1 [Luies, Laneke; du Preez, Ilse; Loots, Du Toit] North West Univ, Sch Phys & Chem Sci, Human Metabol, Potchefstroom Campus,Private Bag X6001,Box 269, ZA-2531 Potchefstroom, South Africa.
C3 North West University - South Africa
RP Luies, L (通讯作者)，North West Univ, Sch Phys & Chem Sci, Human Metabol, Potchefstroom Campus,Private Bag X6001,Box 269, ZA-2531 Potchefstroom, South Africa.
EM laneke.luies@gmail.com
FU National Research Foundation (NRF) of South Africa [95269, 94217]
CR [Anonymous], 2010, INTERNATIONAL TRAVEL AND HEALTH, V0, P0
   Bando K, 2011, J APPL TOXICOL, V31, P524, DOI 10.1002/jat.1591
   Bernabe-Ortiz A, 2011, PLOS ONE, V6, P0, DOI 10.1371/journal.pone.0018474
   Bollard ME, 2005, TOXICOL APPL PHARM, V204, P135, DOI 10.1016/j.taap.2004.06.031
   Cai GP, 2013, TUBERCULOSIS, V93, P322, DOI 10.1016/j.tube.2012.12.004
   Chen C, 2007, DRUG METAB REV, V39, P581, DOI 10.1080/03602530701497804
   Cheng J, 2013, TOXICOL APPL PHARM, V266, P245, DOI 10.1016/j.taap.2012.10.024
   Church RJ, 2014, TOXICOL SCI, V140, P481, DOI 10.1093/toxsci/kfu094
   Cunningham K, 2012, J PROTEOME RES, V11, P4630, DOI 10.1021/pr300430u
   Das MK, 2016, ANTIMICROB AGENTS CH, V60, P2257, DOI 10.1128/AAC.02586-15
   Das MK, 2015, J PROTEOME RES, V14, P1947, DOI 10.1021/acs.jproteome.5b00016
   de Caryalho LPS, 2011, ACS MED CHEM LETT, V2, P849, DOI 10.1021/ml200157f
   de Villiers L, 2013, CURR METABOL, V1, P306, DOI 10.2174/2213235X113016660006
   Du Preez I, 2013, AFRICAN J MICROBIOLO, V7, P797
   du Preez I, 2012, OMICS, V16, P596, DOI 10.1089/omi.2012.0028
   Dunlap NE, 2000, AM J RESP CRIT CARE, V161, P1376, DOI 10.1164/ajrccm.161.4.16141
   Garrod S, 2005, CHEM RES TOXICOL, V18, P115, DOI 10.1021/tx0498915
   González-Martín J, 2010, ARCH BRONCONEUMOL, V46, P255, DOI 10.1016/j.arbres.2010.02.010
   Halouska S, 2007, J PROTEOME RES, V6, P4608, DOI 10.1021/pr0704332
   Halouska S, 2014, J PROTEOME RES, V13, P1065, DOI 10.1021/pr4010579
   Halouska S, 2012, ACS CHEM BIOL, V7, P166, DOI 10.1021/cb200348m
   Hopkins AL, 2008, NAT CHEM BIOL, V4, P682, DOI 10.1038/nchembio.118
   Jacobsen M, 2008, BIOL CHEM, V389, P487, DOI 10.1515/BC.2008.053
   Jansen RS, 2017, TRENDS PHARMACOL SCI, V38, P393, DOI 10.1016/j.tips.2017.01.005
   Kaddurah-Daouk R, 2014, CLIN PHARMACOL THER, V95, P154, DOI 10.1038/clpt.2013.217
   Kaddurah-Daouk R, 2008, ANNU REV PHARMACOL, V48, P653, DOI 10.1146/annurev.pharmtox.48.113006.094715
   Kim B, 2013, J PROTEOME RES, V12, P1359, DOI 10.1021/pr301021p
   Koen N, 2016, ADV PROTEIN CHEM STR, V102, P53, DOI 10.1016/bs.apcsb.2015.09.003
   KOX LFF, 1995, RESP MED, V89, P399, DOI 10.1016/0954-6111(95)90207-4
   Krapp F, 2008, INT J TUBERC LUNG D, V12, P1153
   Kumar B, 2014, PHARMACOL REP, V66, P956, DOI 10.1016/j.pharep.2014.06.010
   Lahiri N, 2016, J BIOL CHEM, V291, P14248, DOI 10.1074/jbc.M116.716704
   Li F, 2011, DRUG METAB PHARMACOK, V26, P569, DOI 10.2133/dmpk.DMPK-11-RG-055
   Lipworth S, 2016, TUBERCULOSIS, V99, P131, DOI 10.1016/j.tube.2016.05.006
   Loots DT, 2005, J PINEAL RES, V38, P100, DOI 10.1111/j.1600-079X.2004.00176.x
   Loots DT, 2016, J ANTIMICROB CHEMOTH, V71, P655, DOI 10.1093/jac/dkv406
   Loots DT, 2014, ANTIMICROB AGENTS CH, V58, P2144, DOI 10.1128/AAC.02344-13
   Luies L, 2017, BIOMARK MED IN PRESS, V0, P0
   Luies L, 2017, METABOLOMICS, V13, P0, DOI 10.1007/s11306-017-1261-4
   Mahapatra S, 2014, BMC INFECT DIS, V14, P0, DOI 10.1186/1471-2334-14-53
   Mahapatra S, 2012, ANTIMICROB AGENTS CH, V56, P28, DOI 10.1128/AAC.05486-11
   Menzies D, 2009, PLOS MED, V6, P0, DOI 10.1371/journal.pmed.1000150
   Nandakumar M, 2014, NAT COMMUN, V5, P0, DOI 10.1038/ncomms5306
   Nicholls AW, 2001, CHEM RES TOXICOL, V14, P975, DOI 10.1021/tx000231j
   Olivier I, 2011, J CELL TISSUE RES, V11, P2655
   Ozkan E, 2012, INFLAMMATION, V35, P1429, DOI 10.1007/s10753-012-9456-3
   Parida SK, 2010, DRUG DISCOV TODAY, V15, P148, DOI 10.1016/j.drudis.2009.10.005
   Pasipanodya JG, 2011, CURR OPIN PHARMACOL, V11, P457, DOI 10.1016/j.coph.2011.07.001
   Pavlou AK, 2004, BIOSENS BIOELECTRON, V20, P538, DOI 10.1016/j.bios.2004.03.002
   Prosser GA, 2014, EMBO REP, V15, P657, DOI 10.15252/embr.201338283
   Prosser GA, 2013, ACS MED CHEM LETT, V4, P1233, DOI 10.1021/ml400349n
   Rawat A, 2018, HUM EXP TOXICOL, V37, P373, DOI 10.1177/0960327117705426
   Ruiz-Manzano J, 2008, ARCH BRONCONEUMOL, V44, P551, DOI 10.1016/S1579-2129(08)60102-0
   Sumner SJ, 2010, METABOLOMICS, V6, P238, DOI 10.1007/s11306-010-0197-8
   Tientcheu LD, 2015, GENES IMMUN, V16, P347, DOI 10.1038/gene.2015.21
   van den Boogaard J, 2009, ANTIMICROB AGENTS CH, V53, P849, DOI 10.1128/AAC.00749-08
   Walzl G, 2008, J INFECTION, V57, P103, DOI 10.1016/j.jinf.2008.06.007
   Who, 2015, GLOBAL TUBERCULOSIS REPORT, V0, P0
   WHO, 2016, GLOB TUB REP 2016, V0, P0
   Wilson AD, 2016, CURR METABOLOMICS, V4, P12
   World Health Organization, 2010, GLOBAL PLAN TO STOP TB 2011-2015: TRANSFORMING THE FIGHT TOWARDS ELIMINATION OF TUBERCULOSIS, V0, P0
   Zetola NM, 2017, J INFECTION, V74, P367, DOI 10.1016/j.jinf.2016.12.006
   Zhang Y, 2015, INT J TUBERC LUNG D, V19, P1276, DOI 10.5588/ijtld.15.0389
   Zhao H, 2017, TOXICOL RES-UK, V6, P17, DOI 10.1039/c6tx00245e
   Zumla A, 2013, NAT REV DRUG DISCOV, V12, P388, DOI 10.1038/nrd4001
NR 65
TC 12
Z9 13
U1 1
U2 21
PU FUTURE MEDICINE LTD
PI LONDON
PA UNITEC HOUSE, 3RD FLOOR, 2 ALBERT PLACE, FINCHLEY CENTRAL, LONDON, N3 1QB, ENGLAND
SN 1752-0363
EI 1752-0371
J9 BIOMARK MED
JI Biomark. Med.
PD NOV 15
PY 2017
VL 11
IS 11
BP 1017
EP 1029
DI 10.2217/bmm-2017-0141
PG 13
WC Medicine, Research & Experimental
SC Research & Experimental Medicine
GA FO0IF
UT WOS:000416426400010
PM 29039217
DA 2024-01-16
ER

PT J
AU Mikheecheva, NE
   Zaychikova, MV
   Melerzanov, AV
   Danilenko, VN
AF Mikheecheva, Natalya E.
   Zaychikova, Marina V.
   Melerzanov, Alexander V.
   Danilenko, Valery N.
TI A Nonsynonymous SNP Catalog of <i>Mycobacterium</i> <i>tuberculosis</i> Virulence Genes and Its Use for Detecting New Potentially Virulent Sublineages
SO GENOME BIOLOGY AND EVOLUTION
LA English
DT Article
DE Mycobacterium tuberculosis; virulence genes; lineage-specific SNP; phylogenetic analysis
ID drug-resistant tuberculosis; single-nucleotide-polymorphism; 2-component regulatory system; south-africa; mce3 operon; guinea-pigs; strains; complex; evolution; vaccine
AB Mycobacterium tuberculosis is divided into several distinct lineages, and various geneticmarkers such as IS-elements, VNTR, and SNPs are used for lineage identification. We propose an M. tuberculosis classification approach based on functional polymorphisms in virulence genes. An M. tuberculosis virulence genes catalog has been established, including 319 genes from various protein groups, such as proteases, cell wall proteins, fatty acid and lipid metabolism proteins, sigma factors, toxin-antitoxin systems. Another catalog of 1,573 M. tuberculosis isolates of different lineages has been developed. The developed SNP-calling program has identified 3,563 nonsynonymous SNPs. The constructed SNP-based phylogeny reflected the evolutionary relationship between lineages and detected new sublineages. SNP analysis of sublineage F15/LAM4/KZN revealed four lineage-specific mutations in cyp125, mce3B, vapC25, and vapB34. The Ural lineage has been divided into two geographical clusters based on different SNPs in virulence genes. A new sublineage, B0/N-90, was detected inside the Beijing-B0/W-148 by SNPs in irtB, mce3F and vapC46. We have found 27 members of B0/N-90 among the 227 available genomes of the Beijing-B0/W-148 sublineage. Whole-genome sequencing of strain B9741, isolated from an HIV-positive patient, was demonstrated to belong to the new B0/N-90 group. A primer set for PCR detection of B0/N-90 lineage-specific mutations has been developed. The prospective use of mce3 mutant genes as genetically engineered vaccine is discussed.
C1 [Mikheecheva, Natalya E.; Zaychikova, Marina V.; Danilenko, Valery N.] Vavilov Inst Gen Genet, Moscow, Russia.
   [Mikheecheva, Natalya E.; Melerzanov, Alexander V.] Moscow Inst Phys & Technol, Dolgoprudnyi, Russia.
   [Danilenko, Valery N.] Sci Res Ctr Biotechnol Antibiot BIOAN, Moscow, Russia.
C3 Russian Academy of Sciences; Vavilov Institute of General Genetics; Moscow Institute of Physics & Technology
RP Danilenko, VN (通讯作者)，Vavilov Inst Gen Genet, Moscow, Russia.; Danilenko, VN (通讯作者)，Sci Res Ctr Biotechnol Antibiot BIOAN, Moscow, Russia.
EM valerid@vigg.ru
CR Ahmad S, 2004, SCAND J IMMUNOL, V60, P382, DOI 10.1111/j.0300-9475.2004.01490.x
   Ashiru OT, 2010, J MED MICROBIOL, V59, P528, DOI 10.1099/jmm.0.016006-0
   Bach H, 2008, CELL HOST MICROBE, V3, P316, DOI 10.1016/j.chom.2008.03.008
   Bashyam MD, 2004, INFECT GENET EVOL, V4, P301, DOI 10.1016/j.meegid.2004.04.003
   Behar SM, 2011, MUCOSAL IMMUNOL, V4, P279, DOI 10.1038/mi.2011.3
   Bendl J, 2014, PLOS COMPUT BIOL, V10, P0, DOI 10.1371/journal.pcbi.1003440
   Bespyatykh J, 2016, SCI REP-UK, V6, P0, DOI 10.1038/srep28985
   Burian J, 2013, NUCLEIC ACIDS RES, V41, P10062, DOI 10.1093/nar/gkt751
   Carding Simon, 2015, MICROBIAL ECOLOGY IN HEALTH AND DISEASE, V26, P26191, DOI 10.3402/mehd.v26.26191
   Chernyaeva EN, 2014, BMC GENOMICS, V15, P0, DOI 10.1186/1471-2164-15-308
   Cobat A, 2013, PUBLIC HEALTH GENOM, V16, P44, DOI 10.1159/000341499
   Cohen KA, 2015, PLOS MED, V12, P0, DOI 10.1371/journal.pmed.1001880
   Coll F, 2014, NAT COMMUN, V5, P0, DOI 10.1038/ncomms5812
   Converse PJ, 2009, INFECT IMMUN, V77, P1230, DOI 10.1128/IAI.01117-08
   Das C, 2011, PLOS ONE, V6, P0, DOI 10.1371/journal.pone.0027980
   Dietrich G, 2003, VACCINE, V21, P667, DOI 10.1016/S0264-410X(02)00577-7
   Eldholm V, 2016, P NATL ACAD SCI USA, V113, P13881, DOI 10.1073/pnas.1611283113
   Fasani RA, 2013, P NATL ACAD SCI USA, V110, PE2528, DOI 10.1073/pnas.1301023110
   Feuerriegel S, 2014, J ANTIMICROB CHEMOTH, V69, P1205, DOI 10.1093/jac/dkt535
   Filliol I, 2006, J BACTERIOL, V188, P759, DOI 10.1128/JB.188.2.759-772.2006
   Fishbein S, 2015, MOL MICROBIOL, V96, P901, DOI 10.1111/mmi.12981
   Ford CB, 2013, NAT GENET, V45, P784, DOI 10.1038/ng.2656
   Forrellad MA, 2013, VIRULENCE, V4, P3, DOI 10.4161/viru.22329
   Gagneux S, 2006, P NATL ACAD SCI USA, V103, P2869, DOI 10.1073/pnas.0511240103
   Gagneux S, 2007, LANCET INFECT DIS, V7, P328, DOI 10.1016/S1473-3099(07)70108-1
   Gandhi NR, 2013, J INFECT DIS, V207, P9, DOI 10.1093/infdis/jis631
   Greenstein AE, 2005, J MOL MICROB BIOTECH, V9, P167, DOI 10.1159/000089645
   He HJ, 2006, J BACTERIOL, V188, P2134, DOI 10.1128/JB.188.6.2134-2143.2006
   Hershberg R, 2008, PLOS BIOL, V6, P2658, DOI 10.1371/journal.pbio.0060311
   Hill AVS, 2001, ANNU REV GENOM HUM G, V2, P373, DOI 10.1146/annurev.genom.2.1.373
   Homolka S, 2012, PLOS ONE, V7, P0, DOI 10.1371/journal.pone.0039855
   Jagielski T, 2014, BIOMED. RES. INT., V2014, P1
   Kumar D, 2012, INFECT GENET EVOL, V12, P737, DOI 10.1016/j.meegid.2011.09.008
   Kurtz S, 2004, GENOME BIOL, V5, P0, DOI 10.1186/gb-2004-5-2-r12
   Lanzas F, 2013, J CLIN MICROBIOL, V51, P3277, DOI 10.1128/JCM.01122-13
   Larsson C, 2012, PLOS ONE, V7, P0, DOI 10.1371/journal.pone.0037516
   Letunic I, 2007, BIOINFORMATICS, V23, P127, DOI 10.1093/bioinformatics/btl529
   Luo T, 2015, P NATL ACAD SCI USA, V112, P8136, DOI 10.1073/pnas.1424063112
   Maisonneuve E, 2011, P NATL ACAD SCI USA, V108, P13206, DOI 10.1073/pnas.1100186108
   Maslov DA, 2015, GENOME ANNOUN, V3, P3
   Maslov DA, 2015, TUBERCULOSIS, V95, P608, DOI 10.1016/j.tube.2015.05.013
   Mokrousov I, 2013, CLIN MICROBIOL REV, V26, P342, DOI 10.1128/CMR.00087-12
   Mokrousov I, 2012, INFECT GENET EVOL, V12, P619, DOI 10.1016/j.meegid.2011.09.026
   Obregón-Henao A, 2011, VACCINE, V29, P4302, DOI 10.1016/j.vaccine.2011.04.027
   Orme IM, 2006, VACCINE, V24, P2, DOI 10.1016/j.vaccine.2005.07.078
   Pandey AK, 2008, P NATL ACAD SCI USA, V105, P4376, DOI 10.1073/pnas.0711159105
   Parida SK, 2015, J INTERN MED, V277, P388, DOI 10.1111/joim.12264
   Parish T, 2003, MICROBIOL-SGM, V149, P1423, DOI 10.1099/mic.0.26245-0
   Pasricha R, 2011, BMC MICROBIOL, V11, P0, DOI 10.1186/1471-2180-11-41
   Prozorov AA, 2014, RUSS J GENET+, V50, P775, DOI 10.1134/S1022795414080055
   Prozorov AA, 2013, RUSS J GENET+, V49, P110, DOI 10.1134/S1022795413010092
   Prozorov AA, 2011, BIOL B REV, V1, P483, DOI 10.1134/S2079086411060065
   Quadri LEN, 2008, MYCOBACTERIAL CELL ENVELOPE, V0, P167
   Raynaud C, 2002, MOL MICROBIOL, V46, P191, DOI 10.1046/j.1365-2958.2002.03152.x
   Reiling N, 2013, MBIO, V4, P0, DOI 10.1128/mBio.00250-13
   Rengarajan J, 2005, P NATL ACAD SCI USA, V102, P8327, DOI 10.1073/pnas.0503272102
   Rodriguez GM, 2006, J BACTERIOL, V188, P424, DOI 10.1128/JB.188.2.424-430.2006
   Sander P, 2004, MOL MICROBIOL, V52, P1543, DOI 10.1111/j.1365-2958.2004.04041.x
   Sarkar S, 2016, SPRINGERPLUS, V5, P0, DOI 10.1186/s40064-016-1819-z
   Shitikov EA, 2014, PLOS ONE, V9, P1
   Shur KV, 2016, GENOM DATA, V10, P61, DOI 10.1016/j.gdata.2016.08.001
   [Синьков ВВSinkov VV], 2016, МОЛЕКУЛЯРНАЯ МЕДИЦИНА MOLEKULYARNAYA MEDITSINA, V14, P44
   Singh P, 2016, INDIAN J MED RES, V143, P487, DOI 10.4103/0971-5916.184305
   Sirakova TD, 2003, J BACTERIOL, V185, P2999, DOI 10.1128/JB.185.10.2999-3008.2003
   Smith KLJ, 2014, PLOS ONE, V9, P0, DOI 10.1371/journal.pone.0094953
   Stamatakis A, 2014, BIOINFORMATICS, V30, P1312, DOI 10.1093/bioinformatics/btu033
   Stewart GR, 2005, PLOS PATHOG, V1, P269, DOI 10.1371/journal.ppat.0010033
   Sun J, 2010, PLOS ONE, V5, P0, DOI 10.1371/journal.pone.0008769
   Teimourpour R, 2015, JUNDISHAPUR J MICROB, V8, P0, DOI 10.5812/JJM.21556
   Tiwari P, 2015, NAT COMMUN, V6, P0, DOI 10.1038/ncomms7059
   Valdezi Y, 2014, TRENDS IMMUNOL, V35, P526, DOI 10.1016/j.it.2014.07.003
   Walker TM, 2013, LANCET INFECT DIS, V13, P137, DOI 10.1016/S1473-3099(12)70277-3
   Walters SB, 2006, MOL MICROBIOL, V60, P312, DOI 10.1111/j.1365-2958.2006.05102.x
   Wards BJ, 2000, TUBERCLE LUNG DIS, V80, P185, DOI 10.1054/tuld.2000.0244
   Zahrt TC, 2002, ANTIOXID REDOX SIGN, V4, P141, DOI 10.1089/152308602753625924
   Zaychikova MV, 2015, PLOS ONE, V10, P0, DOI 10.1371/journal.pone.0143682
   Zhang L, 2016, MOL THER, V24, P398, DOI 10.1038/mt.2015.216
   Zhao QJ, 2011, CRIT REV EUKAR GENE, V21, P347, DOI 10.1615/CritRevEukarGeneExpr.v21.i4.50
NR 78
TC 24
Z9 30
U1 0
U2 10
PU OXFORD UNIV PRESS
PI OXFORD
PA GREAT CLARENDON ST, OXFORD OX2 6DP, ENGLAND
SN 1759-6653
EI 
J9 GENOME BIOL EVOL
JI Genome Biol. Evol.
PD APR 15
PY 2017
VL 9
IS 4
BP 887
EP 899
DI 10.1093/gbe/evx053
PG 13
WC Evolutionary Biology; Genetics & Heredity
SC Evolutionary Biology; Genetics & Heredity
GA FC3RC
UT WOS:000406755800006
PM 28338924
DA 2024-01-16
ER

PT J
AU Rocheleau, G
   Franco-Villalobos, C
   Oliveira, N
   Brumme, ZL
   Rusch, M
   Shoveller, J
   Brumme, CJ
   Harrigan, PR
AF Rocheleau, Genevieve
   Franco-Villalobos, Conrado
   Oliveira, Natalia
   Brumme, Zabrina L.
   Rusch, Melanie
   Shoveller, Jeannie
   Brumme, Chanson J.
   Harrigan, P. Richard
TI Sociodemographic correlates of HIV drug resistance and access to drug resistance testing in British Columbia, Canada
SO PLOS ONE
LA English
DT Article
ID antiretroviral therapy; risk-factors; adherence; tuberculosis; care; individuals; predictors; mutations; responses; protease
AB Sociodemographic correlates of engagement in human immunodeficiency virus (HIV) care are well studied, however the association with accessing drug resistance testing (DRT) and the development of drug resistance have not been characterized. Between 1996 - 2014, 11 801 HIV patients accessing therapy in British Columbia were observed longitudinally. A subset of 9456 patients had testable viral load; of these 8398 were linked to census data. Sociodemographic (census tract-level) and clinical (individual-level) correlates of DRT were assessed using multivariable General Estimating Equation logistic regression adjusted odds ratios (aOR). The mean number of tests per patient was 2.1 (Q1-Q3; 0-3). Separately, any drug resistance was determined using IAS-USA (2013) list for 5703 initially treatment naive patients without baseline resistance; 5175 were census-linked (mean of 1.5 protease-reverse transcriptase sequences/patient, Q1-Q3; 0-2). Correlates of detecting drug resistance in this subset were analyzed using Cox PH regression adjusted hazard ratios (aHR). Our results indicate baseline CD4 < 200 cells/L (aOR: 1.5, 1.3-1.6), nRTIonly baseline regimens (aOR: 1.4, 1.3 -1.6), and unknown (therapy initiation before routine pVL in BC) baseline pVL (aOR: 1.8, 1.5 - 2.1) were among individual-level clinical covariates strongly associated with having accessed DRT; while imperfect adherence (aHR: 2.2, 1.9- 2.5), low baseline CD4 count (aHR: 1.9, 1.6 -2.3), and high baseline pVL (aHR: 2.0, 1.6 - 2.6) were associated with a higher likelihood of developing drug resistance. A higher median income (aOR: 0.83, 0.77 - 0.89) and higher percentage of those with aboriginal ancestry (aOR: 0.85, 0.76 - 0.95) were census tract-level sociodemographic covariates associated with decreased access to DRT. Similarly, aboriginal ancestry (aHR: 1.2, 1.1 - 1.5) was associated with development of drug resistance. In conclusion, clinical covariates continue to be the strongest correlates of development of drug resistance and access to DRT for individuals. Regions of high median income and high aboriginal ancestry were weak census-level sociodemographic indicators of reduced DRT uptake, however high aboriginal ancestry was the only sociodemographic indicator for development of drug resistance.
C1 [Rocheleau, Genevieve; Harrigan, P. Richard] Univ British Columbia, Dept Med, Vancouver, BC, Canada.
   [Rocheleau, Genevieve; Franco-Villalobos, Conrado; Oliveira, Natalia; Brumme, Zabrina L.; Shoveller, Jeannie; Brumme, Chanson J.; Harrigan, P. Richard] BC Ctr Excellence HIV AIDS, Vancouver, BC, Canada.
   [Brumme, Zabrina L.] Simon Fraser Univ, Fac Hlth Sci, Burnaby, BC, Canada.
   [Rusch, Melanie] Vancouver Isl Hlth Author, Victoria, BC, Canada.
   [Shoveller, Jeannie] Univ British Columbia, Sch Populat & Publ Hlth, Vancouver, BC, Canada.
C3 University of British Columbia; B.C. Centre for Excellence in HIV/AIDS; Simon Fraser University; Vancouver Island Health Authority; University of British Columbia
RP Harrigan, PR (通讯作者)，Univ British Columbia, Dept Med, Vancouver, BC, Canada.; Harrigan, PR (通讯作者)，BC Ctr Excellence HIV AIDS, Vancouver, BC, Canada.
EM prharrigan@cfenet.ubc.ca
FU Providence Health Care; Genome BC; Genome Canada; Genome Quebec; Canadian Institutes of Health Research; Partnership in Genomics and Personalized Health [HIV142]; Michael Smith Foundation for Health Research; Canadian Institutes of Health Research Postdoctoral Fellowship [MFE-146750]
CR Alexander CS, 2001, AIDS, V15, P601, DOI 10.1097/00002030-200103300-00009
   [Anonymous], 2015, PRIM CAR GUID MAN HI, V0, P0
   Barroso Elizabeth Clara, 2003, J. PNEUMOLOGIA, V29, P89
   Baxter JD, 2000, AIDS, V14, PF83, DOI 10.1097/00002030-200006160-00001
   Bolsewicz K, 2015, AIDS CARE, V27, P570, DOI 10.1080/09540121.2014.986050
   British Columbia Centre for Excellence in HIV/AIDS, 2006, THER GUID ANT THER H, V0, P0
   British Columbia Centre for Excellence in HIV/AIDS, 1999, THER GUID TREATM HIV, V0, P0
   Chambers LA, 2015, BMC PUBLIC HEALTH, V15, P0, DOI 10.1186/s12889-015-2197-0
   Cunningham CO, 2007, AIDS PATIENT CARE ST, V21, P177, DOI 10.1089/apc.2006.103
   DHHS Panel on Antiretroviral Guidelines for Adults and Adolescents Office of AIDS Research Advisory Council (OARAC), 2016, GUID US ANT AG HIV 1, V0, P0
   DiNenno E, 2015, COMMUNITIES CRISIS I, V0, P0
   Durant J, 1999, LANCET, V353, P2195, DOI 10.1016/S0140-6736(98)12291-2
   Faustini A, 2006, THORAX, V61, P158, DOI 10.1136/thx.2005.045963
   Giordano TP, 2010, TOP ANTIVIR MED, V19, P12
   Godin G, 2005, AIDS CARE, V17, P493, DOI 10.1080/09540120412331291715
   Gordillo V, 1999, AIDS, V13, P1763, DOI 10.1097/00002030-199909100-00021
   Gwadz M, 2016, FRONT PUBLIC HEALTH, V4, P0, DOI 10.3389/fpubh.2016.00062
   Harrigan PR, 2005, J INFECT DIS, V191, P339, DOI 10.1086/427192
   Harrigan PR, 1999, AIDS, V13, P1863, DOI 10.1097/00002030-199910010-00008
   Hogg R, 2008, LANCET, V372, P293, DOI 10.1016/S0140-6736(08)61113-7
   Johnson Victoria A, 2013, TOP ANTIVIR MED, V21, P6
   Joy R, 2008, JAIDS-J ACQ IMM DEF, V47, P500, DOI 10.1097/QAI.0b013e3181648dfd
   Kinsler JJ, 2007, AIDS PATIENT CARE ST, V21, P584, DOI 10.1089/apc.2006.0202
   Leaver CA, 2007, AIDS BEHAV, V11, PS85, DOI 10.1007/s10461-007-9246-3
   Long C, 2014, INT J DRUG POLICY, V25, P458, DOI 10.1016/j.drugpo.2013.11.011
   Low-Beer S, 2000, J ACQ IMMUN DEF SYND, V23, P360
   Miller V, 2000, AIDS, V14, P163, DOI 10.1097/00002030-200001280-00012
   Montaner JSG, 2000, J INFECT DIS, V181, P729, DOI 10.1086/315243
   Montaner JSG, 2001, AIDS, V15, P61, DOI 10.1097/00002030-200101050-00010
   National Institutes of Health (NIH), 2014, GUID US ANT AG HIV 1, V0, P0
   Nosyk B, 2014, LANCET INFECT DIS, V14, P40, DOI 10.1016/S1473-3099(13)70254-8
   Pande JN, 2005, CHEST, V128, P404S, DOI 10.1378/chest.128.4_MeetingAbstracts.404S-a
   R Core Team, 2013, R: A LANGUAGE AND ENVIRONMENT FOR STATISTICAL COMPUTING, V0, P0
   Ruddy M, 2005, THORAX, V60, P130, DOI 10.1136/thx.2004.026922
   SAS Institute Inc, 2013, SAS® 9.4 SOFTWARE, V0, P0
   Smith WR, 2015, STATCAN BLOG, V0, P0
   Statistics Canada, 2011, 2011 CENS AB PEOPL C, V0, P0
   Suárez-García I, 2009, EUR J CLIN MICROBIOL, V28, P325, DOI 10.1007/s10096-008-0627-y
   Vandenbroucke JP, 2007, STRENGTHENING REPORT, V0, P0
   Walmsley SL, 2001, ANTIVIR THER, V6, P47
   Wood E, 2003, CAN MED ASSOC J, V169, P656
   Woods CK, 2012, J CLIN MICROBIOL, V50, P1936, DOI 10.1128/JCM.06689-11
NR 44
TC 4
Z9 4
U1 0
U2 4
PU PUBLIC LIBRARY SCIENCE
PI SAN FRANCISCO
PA 1160 BATTERY STREET, STE 100, SAN FRANCISCO, CA 94111 USA
SN 1932-6203
EI 
J9 PLOS ONE
JI PLoS One
PD SEP 22
PY 2017
VL 12
IS 9
BP 
EP 
DI 10.1371/journal.pone.0184848
PG 15
WC Multidisciplinary Sciences
SC Science & Technology - Other Topics
GA FH9IR
UT WOS:000411524700011
PM 28937991
DA 2024-01-16
ER

PT J
AU Szubert, AJ
   Prendergast, AJ
   Spyer, MJ
   Musiime, V
   Musoke, P
   Bwakura-Dangarembizi, M
   Nahirya-Ntege, P
   Thomason, MJ
   Ndashimye, E
   Nkanya, I
   Senfuma, O
   Mudenge, B
   Klein, N
   Gibb, DM
   Walker, AS
AF Szubert, Alexander J.
   Prendergast, Andrew J.
   Spyer, Moira J.
   Musiime, Victor
   Musoke, Philippa
   Bwakura-Dangarembizi, Mutsa
   Nahirya-Ntege, Patricia
   Thomason, Margaret J.
   Ndashimye, Emmanuel
   Nkanya, Immaculate
   Senfuma, Oscar
   Mudenge, Boniface
   Klein, Nigel
   Gibb, Diana M.
   Walker, A. Sarah
TI Virological response and resistance among HIV-infected children receiving long-term antiretroviral therapy without virological monitoring in Uganda and Zimbabwe: Observational analyses within the randomised ARROW trial
SO PLOS MEDICINE
LA English
DT Article
ID drug-resistance; mutations
AB Background Although WHO recommends viral load (VL) monitoring for those on antiretroviral therapy (ART), availability in low-income countries remains limited. We investigated long-term VL and resistance in HIV-infected children managed without real-time VL monitoring. Methods and findings In the ARROW factorial trial, 1,206 children initiating ART in Uganda and Zimbabwe between 15 March 2007 and 18 November 2008, aged a median 6 years old, with median CD4% of 12%, were randomised to monitoring with or without 12-weekly CD4 counts and to receive 2 nucleoside reverse transcriptase inhibitors (2NRTI, mainly abacavir+lamivudine) with a non-nucleoside reverse transcriptase inhibitor (NNRTI) or 3 NRTIs as long-term ART. All children had VL assayed retrospectively after a median of 4 years on ART; those with >1,000 copies/ml were genotyped. Three hundred and sixteen children had VL and genotypes assayed longitudinally (at least every 24 weeks). Overall, 67 (6%) switched to second-line ART and 54 (4%) died. In children randomised to WHO-recommended 2NRTI+NNRTI long-term ART, 308/378 (81%) monitored with CD4 counts versus 297/375 (79%) without had VL <1,000 copies/ml at 4 years (difference = +2.3% [95% CI -3.4% to +8.0%]; P = 0.43), with no evidence of differences in intermediate/high-level resistance to 11 drugs. Among children with longitudinal VLs, only 5% of child-time post-week 24 was spent with persistent low-level viraemia (80-5,000 copies/ml) and 10% with VL rebound >= 5,000 copies/ml. No child resuppressed <80 copies/ml after confirmed VL rebound >= 5,000 copies/ml. A median of 1.0 (IQR 0.0,1.5) additional NRTI mutation accumulated over 2 years' rebound. Nineteen out of 48 (40%) VLs 1,000-5,000 copies/ml were immediately followed by resuppression <1,000 copies/ml, but only 17/155 (11%) VLs >= 5,000 copies/ml resuppressed (P < 0.0001). Main study limitations are that analyses were exploratory and treatment initiation used 2006 criteria, without pre-ART genotypes. Conclusions In this study, children receiving first-line ART in sub-Saharan Africa without real-time VL monitoring had good virological and resistance outcomes over 4 years, regardless of CD4 monitoring strategy. Many children with detectable low-level viraemia spontaneously resuppressed, highlighting the importance of confirming virological failure before switching to second-line therapy. Children experiencing rebound >= 5,000 copies/ml were much less likely to resuppress, but NRTI resistance increased only slowly. These results are relevant to the increasing numbers of HIV-infected children receiving first-line ART in sub-Saharan Africa with limited access to virological monitoring.
C1 [Szubert, Alexander J.; Prendergast, Andrew J.; Spyer, Moira J.; Thomason, Margaret J.; Gibb, Diana M.; Walker, A. Sarah] UCL, MRC Clin Trials Unit, London, England.
   [Prendergast, Andrew J.] Queen Mary Univ London, London, England.
   [Musiime, Victor; Senfuma, Oscar] Joint Clin Res Ctr, Kampala, Uganda.
   [Musiime, Victor; Ndashimye, Emmanuel; Nkanya, Immaculate] Makerere Univ, Coll Hlth Sci, Kampala, Uganda.
   [Musoke, Philippa] Paediat Infect Dis Clin Baylor Uganda, Kampala, Uganda.
   [Bwakura-Dangarembizi, Mutsa] Univ Zimbabwe, Harare, Zimbabwe.
   [Nahirya-Ntege, Patricia] MRC UVRI Uganda Res Unit AIDS, Entebbe, Uganda.
   [Mudenge, Boniface] Flow Cytometry Lab, Harare, Zimbabwe.
   [Klein, Nigel] UCL, Great Ormond St Inst Child Hlth, London, England.
C3 University of London; University College London; Medical Research Council Clinical Trials Unit; University of London; Queen Mary University London; Joint Clinic Research Center - United Arab Emirates; Makerere University; University of Zimbabwe; University of London; University College London
RP Szubert, AJ (通讯作者)，UCL, MRC Clin Trials Unit, London, England.
EM a.szubert@ucl.ac.uk
FU UK Medical Research Council (MRC) [G0300400, G1001190]; UK Department for International Development (DFID) (DMG) under the MRC/DFID Concordat agreement; European Union; ViiV Healthcare/GlaxoSmithKline; MRC [MC_UU_12023/26]; Wellcome Trust [108065/Z/15/Z]; MRC [MC_EX_G0300400, MC_UU_12023/26, G1001190] Funding Source: UKRI; Great Ormond Street Hospital Childrens Charity [W1068] Funding Source: researchfish; Medical Research Council [G1001190, MC_EX_G0300400, MC_UU_12023/26] Funding Source: researchfish
CR [Anonymous], 2006, ANTIRETROVIRAL THERAPY OF HIV INFECTION IN INFANTS AND CHILDREN: TOWARDS UNIVERSAL ACCESS, V0, P0
   [Anonymous], 2010, ANT THER HIV INF INF, V0, P0
   [Anonymous], 2014, JOINT UN PROGR HIV A, V0, P0
   Ciaranello AL, 2009, CLIN INFECT DIS, V49, P1915, DOI 10.1086/648079
   Davies MA, 2011, JAIDS-J ACQ IMM DEF, V56, P270, DOI 10.1097/QAI.0b013e3182060610
   de Onis M, 2007, B WORLD HEALTH ORGAN, V85, P660, DOI 10.2471/BLT.07.043497
   Fox Z, 2008, AIDS, V22, P2279, DOI 10.1097/QAD.0b013e328311d16f
   Gibb DM, 2013, LANCET, V381, P1391, DOI 10.1016/S0140-6736(12)62198-9
   Harrison L, 2015, JAIDS-J ACQ IMM DEF, V70, P42, DOI 10.1097/QAI.0000000000000671
   HENRARD DR, 1995, JAMA-J AM MED ASSOC, V274, P554, DOI 10.1001/jama.274.7.554
   Hoffmann CJ, 2009, CLIN INFECT DIS, V49, P1928, DOI 10.1086/648444
   Johnson Victoria A, 2013, TOP ANTIVIR MED, V21, P6
   Lecher S, 2015, MMWR-MORBID MORTAL W, V64, P1287, DOI 10.15585/mmwr.mm6446a3
   Lee KJ, 2007, ANTIVIR THER, V12, P949
   Mollet L, 2000, J IMMUNOL, V165, P1692, DOI 10.4049/jimmunol.165.3.1692
   Musiime V, 2016, AIDS, V30, P1761, DOI 10.1097/QAD.0000000000001116
   Paton NI, 2017, LANCET HIV, V4, PE341, DOI 10.1016/S2352-3018(17)30065-6
   Paton NI, 2014, NEW ENGL J MED, V371, P234, DOI 10.1056/NEJMoa1311274
   PHILLIPS RE, 1991, NATURE, V354, P453, DOI 10.1038/354453a0
   Sigaloff KCE, 2011, LANCET INFECT DIS, V11, P769, DOI 10.1016/S1473-3099(11)70141-4
   Sutcliffe CG, 2008, LANCET INFECT DIS, V8, P477, DOI 10.1016/S1473-3099(08)70180-4
   Tang MW, 2012, INTERVIROLOGY, V55, P98, DOI 10.1159/000331998
   WADE AM, 1994, STAT MED, V13, P2359, DOI 10.1002/sim.4780132207
   Wamalwa DC, 2013, JAIDS-J ACQ IMM DEF, V62, P267, DOI 10.1097/QAI.0b013e31827b4ac8
   WHO, 2013, CONSOLIDATED GUIDELINES ON THE USE OF ANTIRETROVIRAL DRUGS FOR TREATING AND PREVENTING HIV INFECTION: RECOMMENDATIONS FOR A PUBLIC HEALTH APPROACH, V0, P0
NR 29
TC 17
Z9 17
U1 0
U2 0
PU PUBLIC LIBRARY SCIENCE
PI SAN FRANCISCO
PA 1160 BATTERY STREET, STE 100, SAN FRANCISCO, CA 94111 USA
SN 1549-1277
EI 1549-1676
J9 PLOS MED
JI PLos Med.
PD NOV 15
PY 2017
VL 14
IS 11
BP 
EP 
DI 10.1371/journal.pmed.1002432
PG 19
WC Medicine, General & Internal
SC General & Internal Medicine
GA FO4SA
UT WOS:000416834800015
PM 29136032
DA 2024-01-16
ER

PT J
AU Barral, MFM
   Sousa, AKP
   Santos, AF
   Abreu, CM
   Tanuri, A
   Soares, MA
AF Barral, Maria F. M.
   Sousa, Arielly K. P.
   Santos, Andre F.
   Abreu, Celina M.
   Tanuri, Amilcar
   Soares, Marcelo A.
TI Identification of Novel Resistance-Related Polymorphisms in HIV-1 Subtype C RT Connection and RNase H Domains from Patients Under Virological Failure in Brazil
SO AIDS RESEARCH AND HUMAN RETROVIRUSES
LA English
DT Article
DE HIV; epidemiology; antiretroviral therapy; reverse transcription
ID type-1 reverse-transcriptase; treatment-experienced patients; drug-resistance; subdomain mutations; genetic diversity; confers zidovudine; terminal domains; naive patients; n348i; nucleoside
AB Mutations in the connection and RNase H C-terminal reverse transcriptase (RT) domains of HIV-1 have been shown to impact drug resistance to RT inhibitors. However, their impact in the context of non-B subtypes has been poorly assessed. This study aimed to characterize resistance-related mutations in the C-terminal portions of RT in treatment-failing patients from southern Brazil, a region with endemic HIV-1 subtype C (HIV-1C). Viral RNA was isolated and reverse transcribed from 280 infected subjects, and genomic regions were analyzed by polymerase chain reaction, DNA sequencing, and phylogenetic analysis. Two novel mutations, M357R and E529D, were evidenced in Brazilian HIV-1C strains from treatment-failing patients. In global viral isolates of subjects on treatment, M357R was selected in HIV-1C and CRF01_AE and E529D was selected in HIV-1 subtype B (HIV-1B). While most C-terminal RT mutations described for HIV-1B also occur in HIV-1C, this work pinpointed novel mutations that display subtype-specific predominance or occurrence.
C1 [Barral, Maria F. M.] Univ Fed Rio Grande, Dept Med, Rio Grande, Brazil.
   [Sousa, Arielly K. P.; Santos, Andre F.; Abreu, Celina M.; Tanuri, Amilcar; Soares, Marcelo A.] Univ Fed Rio de Janeiro, Dept Genet, Rio De Janeiro, Brazil.
   [Soares, Marcelo A.] Inst Nacl Canc, Programa Genet, Rio De Janeiro, Brazil.
C3 Universidade Federal do Rio Grande; Universidade Federal do Rio de Janeiro; National Cancer Institute (Inca)
RP Soares, MA (通讯作者)，Inst Nacl Canc, Programa Oncovirol, Rua Andre Cavalcanti,37-4 Andar, BR-20231050 Bairro De Fatima, RJ, Brazil.
EM masoares@inca.gov.br
FU Rio de Janeiro State Science [E-26/103.059/2011, E-26/111.172/2011]; Brazilian National Cancer Institute (INCA); Brazilian Ministry of Health
CR Bello G, 2011, AIDS RES TREAT, V2011, P0, DOI 10.1155/2011/154945
   Betancor G, 2015, NUCLEIC ACIDS RES, V43, P2259, DOI 10.1093/nar/gkv077
   Brehm JH, 2007, J VIROL, V81, P7852, DOI 10.1128/JVI.02203-06
   Brehm JH, 2012, CLIN INFECT DIS, V55, P737, DOI 10.1093/cid/cis501
   Brehm JH, 2012, PLOS ONE, V7, P0, DOI 10.1371/journal.pone.0031558
   Brehm JH, 2008, BIOCHEMISTRY-US, V47, P14020, DOI 10.1021/bi8014778
   Brígido LFM, 2007, AIDS RES HUM RETROV, V23, P1579, DOI 10.1089/aid.2007.0102
   Cane PA, 2007, AIDS, V21, P447, DOI 10.1097/QAD.0b013e3280129964
   Chaix ML, 2007, ANTIVIR THER, V12, P1305
   Dau B, 2010, JAIDS-J ACQ IMM DEF, V54, P160, DOI 10.1097/QAI.0b013e3181cbd235
   Martínez Ana Maria Barral de, 2002, REV. SOC. BRAS. MED. TROP., V35, P471, DOI 10.1590/S0037-86822002000500008
   de Medeiros RM, 2011, J MED VIROL, V83, P1682, DOI 10.1002/jmv.22188
   Delviks-Frankenberry KA, 2013, VIROLOGY, V435, P433, DOI 10.1016/j.virol.2012.09.021
   Delviks-Frankenberry KA, 2009, J VIROL, V83, P8502, DOI 10.1128/JVI.00859-09
   Ehteshami M, 2008, J BIOL CHEM, V283, P22222, DOI 10.1074/jbc.M803521200
   Gräf T, 2011, J CLIN VIROL, V51, P186, DOI 10.1016/j.jcv.2011.04.011
   Gupta S, 2010, ANTIMICROB AGENTS CH, V54, P1973, DOI 10.1128/AAC.00870-09
   Hachiya A, 2008, J VIROL, V82, P3261, DOI 10.1128/JVI.01154-07
   Hachiya A, 2009, ANTIVIR RES, V82, P115, DOI 10.1016/j.antiviral.2009.02.189
   Hemelaar J, 2011, AIDS, V25, P679, DOI 10.1097/QAD.0b013e328342ff93
   Hogg RS, 1997, LANCET, V349, P1294, DOI 10.1016/S0140-6736(05)62505-6
   Johnson Victoria A, 2011, TOP ANTIVIR MED, V19, P156
   Lengruber RB, 2011, J ANTIMICROB CHEMOTH, V66, P702, DOI 10.1093/jac/dkr005
   Lole KS, 1999, J VIROL, V73, P152, DOI 10.1128/JVI.73.1.152-160.1999
   Machado LFA, 2009, AIDS RES HUM RETROV, V25, P961, DOI 10.1089/aid.2009.0027
   Maiga AI, 2012, JAIDS-J ACQ IMM DEF, V61, P293, DOI 10.1097/QAI.0b013e31826a4b34
   Martínez AMB, 2006, AN ACAD BRAS CIENC, V78, P113, DOI 10.1590/S0001-37652006000100011
   Menéndez-Arias L, 2011, ANTIVIR RES, V92, P139, DOI 10.1016/j.antiviral.2011.08.020
   Munerato P, 2010, AIDS RES HUM RETROV, V26, P265, DOI 10.1089/aid.2009.0288
   Muniz CP, 2014, J ANTIMICROB CHEMOTH, V69, P2741, DOI 10.1093/jac/dku214
   Nikolenko GN, 2007, P NATL ACAD SCI USA, V104, P317, DOI 10.1073/pnas.0609642104
   Nikolenko GN, 2005, P NATL ACAD SCI USA, V102, P2093, DOI 10.1073/pnas.0409823102
   Palella FJ, 1998, NEW ENGL J MED, V338, P853, DOI 10.1056/NEJM199803263381301
   Paredes R, 2011, J INFECT DIS, V204, P741, DOI 10.1093/infdis/jir385
   Pillay D, 2006, AIDS, V20, P21, DOI 10.1097/01.aids.0000196172.35056.b7
   Robertson DL, 2000, SCIENCE, V288, P55, DOI 10.1126/science.288.5463.55d
   Santos AF, 2007, JAIDS-J ACQ IMM DEF, V45, P328
   Santos AF, 2011, J CLIN VIROL, V52, P373, DOI 10.1016/j.jcv.2011.09.005
   Santos AF, 2010, VIRUSES-BASEL, V2, P503, DOI 10.3390/v2020503
   Santos AFA, 2008, PLOS ONE, V3, P0, DOI 10.1371/journal.pone.0001781
   Silveira J, 2012, J CLIN VIROL, V54, P36, DOI 10.1016/j.jcv.2012.01.017
   Soares EAJM, 2005, AIDS, V19, PS81, DOI 10.1097/01.aids.0000191497.00928.e4
   Soares EA, 2010, J CLIN VIROL, V48, P173, DOI 10.1016/j.jcv.2010.04.008
   Soares MA, 2003, AIDS, V17, P11, DOI 10.1097/00002030-200301030-00004
   Sprinz E, 2009, AIDS RES HUM RETROV, V25, P861, DOI 10.1089/aid.2009.0012
   Tamura K, 2011, MOL BIOL EVOL, V28, P2731, DOI 10.1093/molbev/msr121
   Tanuma J, 2010, MICROBES INFECT, V12, P1170, DOI 10.1016/j.micinf.2010.08.003
   Tippmann HF, 2004, BRIEF BIOINFORM, V5, P82, DOI 10.1093/bib/5.1.82
   Tornatore M, 2010, INT J STD AIDS, V21, P351, DOI 10.1258/ijsa.2009.009033
   Cardoso LPV, 2010, J MED VIROL, V82, P351, DOI 10.1002/jmv.21722
   von Wyl V, 2010, CLIN INFECT DIS, V51, P620, DOI 10.1086/655764
   Waters JM, 2009, ANTIVIR THER, V14, P231
   Xu HT, 2014, J VIROL, V88, P1536, DOI 10.1128/JVI.02904-13
   Yap SH, 2007, PLOS MED, V4, P1887, DOI 10.1371/journal.pmed.0040335
NR 54
TC 3
Z9 3
U1 0
U2 3
PU MARY ANN LIEBERT, INC
PI NEW ROCHELLE
PA 140 HUGUENOT STREET, 3RD FL, NEW ROCHELLE, NY 10801 USA
SN 0889-2229
EI 1931-8405
J9 AIDS RES HUM RETROV
JI Aids Res. Hum. Retrovir.
PD MAY 15
PY 2017
VL 33
IS 5
BP 465
EP 471
DI 10.1089/aid.2015.0376
PG 7
WC Immunology; Infectious Diseases; Virology
SC Immunology; Infectious Diseases; Virology
GA EU0KH
UT WOS:000400699900011
PM 27875905
DA 2024-01-16
ER

PT J
AU Coetzer, M
   Ledingham, L
   Diero, L
   Kemboi, E
   Orido, M
   Kantor, R
AF Coetzer, Mia
   Ledingham, Lauren
   Diero, Lameck
   Kemboi, Emmanuel
   Orido, Millicent
   Kantor, Rami
TI Gp41 and Gag amino acids linked to HIV-1 protease inhibitor-based second-line failure in HIV-1 subtype A from Western Kenya
SO JOURNAL OF THE INTERNATIONAL AIDS SOCIETY
LA English
DT Article
DE HIV-1; protease; drug resistance; gag; gp41; subtype A; Kenya
ID resource-limited settings; drug-resistance; antiretroviral therapy; mutations
AB Introduction: Failure of protease-inhibitor (PI)-based second-line antiretroviral therapy (ART) with medication adherence but no protease drug resistance mutations (DRMs) is not well understood. This study investigated the involvement of gp41 and gag as alternative mechanisms, not captured by conventional resistance testing and particularly relevant in resource-limited settings where third-line ART is limited. Methods: We evaluated gp41 and gag for unique amino acids in seven subtype A infected Kenyans failing second-line therapy with no PI resistance yet detectable lopinavir (query dataset), compared to seven similar-setting patients with PI resistance or undetectable lopinavir and 69 publically available subtype A Kenyan whole-genomes sequences. Results: Three gp41 (607T, 641L, 721I) and four gag (124S, 143V, 339P, 357S) amino acids were significantly more frequent in the query dataset compared to the other datasets, with significantly high co-occurrence. Conclusion: The genotypic analysis of a unique group of HIV-1 subtype A infected patients, identified seven amino acids that could potentially contribute to a multi-gene mechanism of PI-based ART failure in the absence of PI DR mutations.
C1 [Coetzer, Mia; Ledingham, Lauren; Kantor, Rami] Brown Univ, Div Infect Dis, Providence, RI 02906 USA.
   [Diero, Lameck; Kemboi, Emmanuel; Orido, Millicent] AMPATH, Eldoret, Kenya.
   [Diero, Lameck] Moi Univ, Sch Med, Dept Med, Coll Hlth Sci, Eldoret, Kenya.
C3 Brown University; Moi University
RP Coetzer, M (通讯作者)，Brown Univ, Alpert Med Sch, Miriam Hosp, Div Infect Dis, RISE Bldg,Room 175,164 Summit Ave, Providence, RI 02906 USA.
EM mia_coetzer@brown.edu
FU National Institute of Health [P30AI042853, AI108441]; Rhode Island Foundation [20123826]
CR Ajose O, 2012, AIDS, V26, P929, DOI 10.1097/QAD.0b013e328351f5b2
   Ali A, 2010, VIRUSES-BASEL, V2, P2509, DOI 10.3390/v2112509
   Bangsberg David R, 2007, CURR HIV/AIDS REP, V4, P65, DOI 10.1007/s11904-007-0010-0
   Boltz VF, 2011, P NATL ACAD SCI USA, V108, P9202, DOI 10.1073/pnas.1105688108
   Brooks K, 2016, J INT AIDS SOC, V19, P0, DOI 10.7448/IAS.19.1.20798
   Deshmukh L, 2016, P NATL ACAD SCI USA, V113, P12456, DOI 10.1073/pnas.1615342113
   Diero L, 2014, HIGH HIV RESISTANCE, V0, P0
   Fun A, 2012, RETROVIROLOGY, V9, P0, DOI 10.1186/1742-4690-9-63
   Ghosn J, 2011, PLOS ONE, V6, P0, DOI 10.1371/journal.pone.0024798
   Giandhari J, 2016, ANTIMICROB AGENTS CH, V60, P2248, DOI 10.1128/AAC.02682-15
   Hosseinipour MC, 2013, J INFECT DIS, V207, PS49, DOI 10.1093/infdis/jit107
   Kletenkov K, 2017, J ANTIMICROB CHEMOTH, V72, P866, DOI 10.1093/jac/dkw493
   Lee SK, 2012, J BIOL CHEM, V287, P40867, DOI 10.1074/jbc.R112.399444
   Rabi SA, 2013, J CLIN INVEST, V123, P3848, DOI 10.1172/JCI67399
   Rosenbloom DIS, 2012, NAT MED, V18, P1378, DOI 10.1038/nm.2892
   Sutherland KA, 2016, SCI REP-UK, V6, P0, DOI 10.1038/srep38153
   Taiwo B, 2011, AIDS, V25, P2113, DOI 10.1097/QAD.0b013e32834bbaa9
NR 17
TC 8
Z9 8
U1 0
U2 2
PU JOHN WILEY & SONS LTD
PI CHICHESTER
PA THE ATRIUM, SOUTHERN GATE, CHICHESTER PO19 8SQ, W SUSSEX, ENGLAND
SN 
EI 1758-2652
J9 J INT AIDS SOC
JI J. Int. AIDS Soc.
PD NOV 3
PY 2017
VL 20
IS 
BP 
EP 
DI 10.1002/jia2.25024
PG 5
WC Immunology; Infectious Diseases
SC Immunology; Infectious Diseases
GA FR2BB
UT WOS:000418870900001
PM 29098809
DA 2024-01-16
ER

PT J
AU Kityo, C
   Thompson, J
   Nankya, I
   Hoppe, A
   Ndashimye, E
   Warambwa, C
   Mambule, I
   van Oosterhout, JJ
   Wools-Kaloustian, K
   Bertagnolio, S
   Easterbrook, PJ
   Mugyenyi, P
   Walker, AS
   Paton, NI
AF Kityo, Cissy
   Thompson, Jennifer
   Nankya, Immaculate
   Hoppe, Anne
   Ndashimye, Emmanuel
   Warambwa, Colin
   Mambule, Ivan
   van Oosterhout, Joep J.
   Wools-Kaloustian, Kara
   Bertagnolio, Silvia
   Easterbrook, Philippa J.
   Mugyenyi, Peter
   Walker, A. Sarah
   Paton, Nicholas I.
TI HIV Drug Resistance Mutations in Non-B Subtypes After Prolonged Virological Failure on NNRTI-Based First-Line Regimens in Sub-Saharan Africa
SO JAIDS-JOURNAL OF ACQUIRED IMMUNE DEFICIENCY SYNDROMES
LA English
DT Article
DE HIV; drug resistance; drug resistance mutations; non-B subtype; Africa; first-line failure
ID transcriptase inhibitor resistance; tenofovir-based regimens; public-health approach; antiretroviral therapy; reverse-transcriptase; naive patients; accumulation; nevirapine; patterns; impact
AB Objective: To determine drug resistance mutation (DRM) patterns in a large cohort of patients failing nonnucleoside reverse transcriptase inhibitor (NNRTI)-based first-line antiretroviral therapy regimens in programs without routine viral load (VL) monitoring and to examine intersubtype differences in DRMs. Design: Sequences from 787 adults/adolescents who failed an NNRTI-based first-line regimen in 13 clinics in Uganda, Kenya, Zimbabwe, and Malawi were analyzed. Multivariable logistic regression was used to determine the association between specific DRMs and Stanford intermediate-/high-level resistance and factors including REGA subtype, first-line antiretroviral therapy drugs, CD4, and VL at failure. Results: The median first-line treatment duration was 4 years (interquartile range 30-43 months); 42% of participants had VL >= 100,000 copies/mL and 63% participants had CD4,100 cells/mm(3). Viral subtype distribution was A1 (40%; Uganda and Kenya), C (31%; Zimbabwe and Malawi), and D (25%; Uganda and Kenya), and recombinant/unclassified (5%). In general, DRMs were more common in subtype-C than in subtype-A and/or subtype-D (nucleoside reverse transcriptase inhibitor mutations K65R and Q151M; NNRTI mutations E138A, V106M, Y181C, K101E, and H221Y). The presence of tenofovir resistance was similar between subtypes [P (adjusted) = 0.32], but resistance to zidovudine, abacavir, etravirine, or rilpivirine was more common in subtype-C than in subtype-D/subtype-A [P (adjusted) < 0.02]. Conclusions: Non-B subtypes differ in DRMs at first-line failure, which impacts on residual nucleoside reverse transcriptase inhibitor and NNRTI susceptibility. In particular, higher rates of etravirine and rilpivirine resistance in subtype-C may limit their potential utility in salvage regimens.
C1 [Kityo, Cissy; Nankya, Immaculate; Ndashimye, Emmanuel; Mugyenyi, Peter] JCRC, Kampala, Uganda.
   [Thompson, Jennifer; Hoppe, Anne; Walker, A. Sarah; Paton, Nicholas I.] UCL, MRC Clin Trials Unit, London, England.
   [Warambwa, Colin] Univ Zimbabwe, Clin Res Ctr, Harare, Zimbabwe.
   [Mambule, Ivan] Infect Dis Inst, Kampala, Uganda.
   [van Oosterhout, Joep J.] Univ Malawi, Coll Med, Malawi Liverpool Wellcome Trust, Clin Res Programme, Blantyre, Malawi.
   [van Oosterhout, Joep J.] Dignitas Int, Zomba, Malawi.
   [Wools-Kaloustian, Kara] Moi Univ, Sch Med, Dept Med, Eldoret, Kenya.
   [Bertagnolio, Silvia; Easterbrook, Philippa J.] WHO, Geneva, Switzerland.
   [Paton, Nicholas I.] Natl Univ Singapore, Dept Med, Yong Loo Lin Sch Med, Singapore, Singapore.
C3 Medical Research Council Clinical Trials Unit; University of London; University College London; University of Zimbabwe; University of Malawi; Moi University; World Health Organization; National University of Singapore
RP Paton, NI (通讯作者)，Natl Univ Singapore, Yong Loo Lin Sch Med, NUHS Tower Block Level 10,1E Kent Ridge Rd, Singapore 119228, Singapore.
EM nick_paton@nuhs.edu.sg
FU European and Developing Countries Clinical Trials Partnership (EDCTP) [IP.2007.33011.003]; Medical Research Council, United Kingdom; Institito de Salud Carlos III, Spain [A107/90015]; Irish Aid, Ireland; Swedish International Development Cooperation Agency (SIDA), Sweden; Instituto Superiore di Sanita (ISS), Italy; World Health Organisation; Merck, USA; Wellcome Trust, United Kingdom; Medical Research Council [MC_UU_12023/23] Funding Source: researchfish
CR Anta L, 2013, AIDS, V27, P81, DOI 10.1097/QAD.0b013e3283584500
   Bhargava M, 2014, J INT AIDS SOC, V17, P0, DOI 10.7448/IAS.17.1.18944
   Casadellà M, 2016, AIDS, V30, P1137, DOI 10.1097/QAD.0000000000001033
   Chaplin B, 2011, AIDS RES HUM RETROV, V27, P71, DOI 10.1089/aid.2010.0050
   Cozzi-Lepri A, 2012, HIV MED, V13, P62, DOI 10.1111/j.1468-1293.2011.00943.x
   Cozzi-Lepri A, 2009, J INFECT DIS, V200, P687, DOI 10.1086/604731
   Crawford KW, 2014, AIDS, V28, P442, DOI 10.1097/QAD.0000000000000140
   de Oliveira T, 2005, BIOINFORMATICS, V21, P3797, DOI 10.1093/bioinformatics/bti607
   Etiebet MAA, 2013, AIDS, V27, P553, DOI 10.1097/QAD.0b013e32835b0f59
   Gilks CF, 2006, LANCET, V368, P505, DOI 10.1016/S0140-6736(06)69158-7
   Gregson J, 2016, LANCET INFECT DIS, V16, P565, DOI 10.1016/S1473-3099(15)00536-8
   Hamers RL, 2012, CLIN INFECT DIS, V54, P1660, DOI 10.1093/cid/cis254
   Hoffmann CJ, 2009, CLIN INFECT DIS, V49, P1928, DOI 10.1086/648444
   Hosseinipour MC, 2009, AIDS, V23, P1127, DOI 10.1097/QAD.0b013e32832ac34e
   Kiertiburanakul S, 2010, J CLIN VIROL, V47, P330, DOI 10.1016/j.jcv.2010.01.018
   Kyeyune F, 2013, AIDS, V27, P1899, DOI 10.1097/QAD.0b013e3283610ec7
   Maïga AI, 2010, ANTIMICROB AGENTS CH, V54, P728, DOI 10.1128/AAC.01335-09
   Manasa J, 2013, PLOS ONE, V8, P0, DOI 10.1371/journal.pone.0072152
   Orrell C, 2009, ANTIVIR THER, V14, P523
   Paton NI, 2014, NEW ENGL J MED, V371, P234, DOI 10.1056/NEJMoa1311274
   Sigaloff KCE, 2012, AIDS RES HUM RETROV, V28, P171, DOI 10.1089/aid.2011.0136
   Sluis-Cremer N, 2014, ANTIVIR RES, V107, P31, DOI 10.1016/j.antiviral.2014.04.001
   Taiwo B, 2010, CURR HIV RES, V8, P194, DOI 10.2174/157016210791111098
   Tang MW, 2013, J INFECT DIS, V207, PS70, DOI 10.1093/infdis/jit114
   van Zyl GU, 2011, J MED VIROL, V83, P1764, DOI 10.1002/jmv.22189
   Wallis CL, 2014, CLIN INFECT DIS, V59, P706, DOI 10.1093/cid/ciu314
   Wensing Annemarie M, 2014, TOP ANTIVIR MED, V22, P642
   WHO, 2013, CONSOLIDATED GUIDELINES ON THE USE OF ANTIRETROVIRAL DRUGS FOR TREATING AND PREVENTING HIV INFECTION: RECOMMENDATIONS FOR A PUBLIC HEALTH APPROACH, V0, P0
   Woods CK, 2012, J CLIN MICROBIOL, V50, P1936, DOI 10.1128/JCM.06689-11
NR 31
TC 26
Z9 27
U1 0
U2 3
PU LIPPINCOTT WILLIAMS & WILKINS
PI PHILADELPHIA
PA TWO COMMERCE SQ, 2001 MARKET ST, PHILADELPHIA, PA 19103 USA
SN 1525-4135
EI 1077-9450
J9 JAIDS-J ACQ IMM DEF
JI JAIDS
PD JUN 1
PY 2017
VL 75
IS 2
BP E45
EP E54
DI 10.1097/QAI.0000000000001285
PG 10
WC Immunology; Infectious Diseases
SC Immunology; Infectious Diseases
GA EU6TG
UT WOS:000401166700003
PM 28129253
DA 2024-01-16
ER

PT J
AU Trabaud, MA
   Icard, V
   Ramière, C
   Tardy, JC
   Scholtes, C
   André, P
AF Trabaud, Mary-Anne
   Icard, Vinca
   Ramiere, Christophe
   Tardy, Jean-Claude
   Scholtes, Caroline
   Andre, Patrice
TI Comparison of HIV-1 drug-resistance genotyping by ultra-deep sequencing and sanger sequencing using clinical samples
SO JOURNAL OF MEDICAL VIROLOGY
LA English
DT Article
DE data management; data visualization; HIV-1; mutations; software tools
ID treatment-naive patients; reverse-transcriptase; virological failure; variants; mutations; protease; regimen; impact
AB Sanger population sequencing (SPS) is the reference technique to monitor HIV-1-infected patients' therapy. Ultra-deep sequencing (UDS), which allows quantitative detection of drug resistance mutations, may be an alternative method. The study aimed to compare reproducibility and predictions of UDS versus SPS in a routine setting. A control containing low-abundance variants was repeatedly tested and clinical plasma samples from 100 patients were prospectively assayed by SPS and UDS using the Roche 454 system. Complete analysis by UDS was available for 88% of samples with various viral loads and subtypes. Comparison of detection thresholds found that SPS sensitivity was variable. Variations found by UDS between 5% to >20% were detected by SPS in 25% to more than 80% of samples. At the 5% cut-off, disagreements were rare and in most cases UDS detected an additional protease secondary mutation, suggesting a possible resistance to a protease inhibitor according to the 2015 ANRS algorithm. Mutations found on reverse transcriptase by only UDS were often explained by previous therapy. UDS with a variant detection threshold at 5% might allow therapy management with minimal differences compared to population sequencing while providing additional information for further determination of pertinent cutoff values for specific resistance mutations.
C1 [Trabaud, Mary-Anne; Icard, Vinca; Ramiere, Christophe; Tardy, Jean-Claude; Scholtes, Caroline; Andre, Patrice] Hosp Civils Lyon, Lab Virol, Hop Croix Rousse, F-69004 Lyon, France.
   [Ramiere, Christophe; Scholtes, Caroline; Andre, Patrice] CNRS UMR 5308, Inserm U1111, CIRI, Lyon, France.
   [Ramiere, Christophe; Scholtes, Caroline; Andre, Patrice] Ecole Normale Super Lyon, F-69007 Lyon, France.
   [Ramiere, Christophe; Scholtes, Caroline; Andre, Patrice] Univ Claude Bernard Lyon 1, F-69100 Villeurbanne, France.
C3 CHU Lyon; Institut National de la Sante et de la Recherche Medicale (Inserm); Universite Claude Bernard Lyon 1; Ecole Normale Superieure de Lyon (ENS de LYON); Centre National de la Recherche Scientifique (CNRS); CNRS - National Institute for Biology (INSB); Ecole Normale Superieure de Lyon (ENS de LYON); Universite Claude Bernard Lyon 1
RP Trabaud, MA (通讯作者)，Hop Croix Rousse, Lab Virol, Ctr Biol Nord, 103 Grande Rue Croix Rousse, F-69003 Lyon, France.
EM mary-anne.trabaud01@chu-lyon.fr
FU Hospices Civils de Lyon (France); Laboratory quality control program (France)
CR Aitken SC, 2012, J CLIN VIROL, V54, P21, DOI 10.1016/j.jcv.2012.01.010
   [Anonymous], 2016, R LANG ENV STAT COMP, V0, P0
   Armenia D, 2012, J INFECT DIS, V205, P557, DOI 10.1093/infdis/jir821
   Beerenwinkel N, 2012, FRONT MICROBIOL, V3, P0, DOI 10.3389/fmicb.2012.00329
   Charpentier C, 2015, J ANTIMICROB CHEMOTH, V70, P2090, DOI 10.1093/jac/dkv048
   Codoñer FM, 2011, PLOS ONE, V6, P0, DOI 10.1371/journal.pone.0019461
   Cozzi-Lepri A, 2015, J ANTIMICROB CHEMOTH, V70, P930, DOI 10.1093/jac/dku426
   Di Giallonardo F, 2013, PLOS ONE, V8, P0, DOI 10.1371/journal.pone.0074249
   Fisher R, 2012, J VIROL, V86, P6231, DOI 10.1128/JVI.06541-11
   Frater AJ, 2000, AIDS, V14, P1473, DOI 10.1097/00002030-200007070-00033
   Hirsch MS, 2008, CLIN INFECT DIS, V47, P266, DOI 10.1086/589297
   Huang DD, 2003, J CLIN MICROBIOL, V41, P3265, DOI 10.1128/JCM.41.7.3265-3272.2003
   Le T, 2009, PLOS ONE, V4, P0, DOI 10.1371/journal.pone.0006079
   Martinez-Picado J, 2005, J CLIN MICROBIOL, V43, P436, DOI 10.1128/JCM.43.1.436-438.2005
   Messiaen P, 2012, VIROLOGY, V426, P7, DOI 10.1016/j.virol.2012.01.002
   Mild M, 2011, PLOS ONE, V6, P0, DOI 10.1371/journal.pone.0022741
   Mohamed S, 2014, AIDS, V28, P1315, DOI 10.1097/QAD.0000000000000267
   Nicot F, 2015, J CLIN VIROL, V62, P20, DOI 10.1016/j.jcv.2014.10.020
   Pandit A, 2008, J CLIN VIROL, V43, P401, DOI 10.1016/j.jcv.2008.08.021
   POPOVIC M, 1984, SCIENCE, V224, P497, DOI 10.1126/science.6200935
   Recordon-Pinson P, 2012, PLOS ONE, V7, P0, DOI 10.1371/journal.pone.0036549
   Shafer Robert W, 2001, HIV SEQ COMPEND, V2001, P1
   Shafer RW, 2001, J CLIN MICROBIOL, V39, P1522, DOI 10.1128/JCM.39.4.1522-1529.2001
   Simen BB, 2009, J INFECT DIS, V199, P693, DOI 10.1086/596736
   Todesco E, 2015, J ANTIMICROB CHEMOTH, V70, P1503, DOI 10.1093/jac/dku557
   Vandamme AM, 2011, AIDS REV, V13, P77
   Vandenhende MA, 2014, PLOS ONE, V9, P0, DOI 10.1371/journal.pone.0086771
   Varghese V, 2009, JAIDS-J ACQ IMM DEF, V52, P309, DOI 10.1097/QAI.0b013e3181bca669
   Woods CK, 2012, J CLIN MICROBIOL, V50, P1936, DOI 10.1128/JCM.06689-11
NR 29
TC 13
Z9 17
U1 0
U2 5
PU WILEY
PI HOBOKEN
PA 111 RIVER ST, HOBOKEN 07030-5774, NJ USA
SN 0146-6615
EI 1096-9071
J9 J MED VIROL
JI J. Med. Virol.
PD NOV 15
PY 2017
VL 89
IS 11
BP 1912
EP 1919
DI 10.1002/jmv.24872
PG 8
WC Virology
SC Virology
GA FH3PJ
UT WOS:000411061400004
PM 28590068
DA 2024-01-16
ER

PT J
AU Bissio, E
   Barbás, MG
   Bouzas, MB
   Cudolá, A
   Salomón, H
   Espínola, L
   Giuliano, SF
   Kademián, S
   Mammana, L
   Ornani, MLS
   Ravasi, G
   Vila, M
   Zapiola, I
   Falistocco, C
AF Bissio, E.
   Barbas, M. G.
   Bouzas, M. B.
   Cudola, A.
   Salomon, H.
   Espinola, L.
   Fernandez Giuliano, S.
   Kademian, S.
   Mammana, L.
   Ornani, M. L. Suarez
   Ravasi, G.
   Vila, M.
   Zapiola, I.
   Falistocco, C.
TI Pretreatment HIV-1 drug resistance in Argentina: results from a surveillance study performed according to WHO-proposed new methodology in 2014-15
SO JOURNAL OF ANTIMICROBIAL CHEMOTHERAPY
LA English
DT Article
ID newly-diagnosed individuals; cost-effectiveness; update
AB Background: In Argentina, current national guidelines recommend starting with NNRTI-based regimens. Recently, there have been some local reports regarding concerning levels of NNRTI-transmitted resistance, but surveillance has never been carried out at a national level. Objectives: To determine the prevalence of HIV drug resistance in people starting ART in Argentina using a WHO-proposed methodology. Methods: This was a cross-sectional, nationally representative study. Twenty-five antiretroviral-dispensing sites throughout the country were randomly chosen to enrol at least 330 persons starting ART, to generate a point prevalence estimate of resistance-associated mutations (RAMs) with a 5% CI (for the total population and for those without antiretroviral exposure). All consecutive patients older than 18 years starting or restarting ART in the chosen clinics were eligible. Samples were processed with Trugene and analysed using the Stanford algorithm. Results: Between August 2014 and March 2015, we obtained 330 samples from people starting ART. The mean +/- SD age was 35 +/- 11 years, 63.4% were male, 16.6% had prior antiretroviral exposure and the median (IQR) CD4 count was 275 cells/mm(3) (106-461). The prevalence of RAMs found was 14% (+/- 4%) for the whole population (3% NRTI-RAMs; 11% NNRTI-RAMs and 2% PI-RAMs) and 13% (+/- 4%) for those without prior antiretroviral exposure (3%, 10% and 2%, respectively). The most common mutation was K103N. Conclusions: This surveillance study showed concerning levels of HIV drug resistance in Argentina, especially to NNRTIs. Due to this finding, Argentina's Ministry of Health guidelines will change, recommending performing a resistance test for everyone before starting ART. If this is taken up properly, it also might function as a continuing surveillance tool.
C1 [Bissio, E.] Fdn Ctr Estudios Infectol FUNCEI, Buenos Aires, Argentina.
   [Barbas, M. G.; Cudola, A.; Kademian, S.] Lab Cent Cordoba, Ciudad De Cordoba, Argentina.
   [Bouzas, M. B.; Fernandez Giuliano, S.; Mammana, L.; Zapiola, I.] Hosp Muniz, Buenos Aires, Argentina.
   [Salomon, H.; Ornani, M. L. Suarez] Univ Buenos Aires, Inst Invest Biomed Retrovirus & SIDA INBIRS, Buenos Aires, Argentina.
   [Espinola, L.; Falistocco, C.] Minist Salud Nac, Direcc Sida, Buenos Aires, Argentina.
   [Ravasi, G.] Pan Amer Hlth Org, Washington, DC USA.
   [Vila, M.] Pan Amer Hlth Org, Buenos Aires, Argentina.
C3 University of Buenos Aires; University of Buenos Aires; Pan American Health Organization; Pan American Health Organization
RP Bissio, E (通讯作者)，Fdn Ctr Estudios Infectol FUNCEI, Buenos Aires, Argentina.
EM ebissio@gmail.com
FU Ministry of Health, Argentina; Pan American Health Organization (PAHO)
CR [Anonymous], 2014, DRUG RESISTANCE HIV, V0, P0
   Bansi L, 2010, JAIDS-J ACQ IMM DEF, V53, P633, DOI 10.1097/QAI.0b013e3181c070d2
   Bertognolio S, 2008, ANTIVIR THER, V13, P49
   Dilernia DA, 2007, AIDS RES HUM RETROV, V23, P1201, DOI 10.1089/aid.2007.0068
   Hamers RL, 2012, LANCET INFECT DIS, V12, P307, DOI 10.1016/S1473-3099(11)70255-9
   Kantor R, 2015, CLIN INFECT DIS, V60, P1541, DOI 10.1093/cid/civ102
   Liu TF, 2006, CLIN INFECT DIS, V42, P1608, DOI 10.1086/503914
   Luz PM, 2015, JAIDS-J ACQ IMM DEF, V68, P152, DOI 10.1097/QAI.0000000000000426
   Pando MA, 2011, AIDS RES HUM RETROV, V27, P17, DOI 10.1089/aid.2010.0013
   Petroni A, 2010, ANTIVIR THER, V15, P0
   Petroni A, 2006, JAIDS-J ACQ IMM DEF, V42, P506, DOI 10.1097/01.qai.0000222285.44460.e2
   Phillips AN, 2014, LANCET HIV, V1, PE85, DOI 10.1016/S2352-3018(14)70021-9
   Rodriguez-Rodrigues N, 2013, J INT AIDS SOC, V16, P0, DOI 10.7448/IAS.16.1.18519
   Rubio AE, 2014, PLOS ONE, V9, P0, DOI 10.1371/journal.pone.0092084
   Sax PE, 2005, CLIN INFECT DIS, V41, P1316, DOI 10.1086/496984
   Tang MW, 2012, DRUGS, V72, PE1, DOI 10.2165/11633630-000000000-00000
   Wittkop L, 2011, LANCET INFECT DIS, V11, P363, DOI 10.1016/S1473-3099(11)70032-9
   World Health Organization, 2016, GLOBAL HEALTH SECTOR STRATEGY ON VIRAL HEPATITIS 2016-2021, V0, P0
   World Health Organization, 2021, HIV DRUG RESISTANCE REPORT 2021, V0, P0
   World Health Organization (WHO), 2015, CONS STRAT INF GUID, V0, P0
NR 28
TC 23
Z9 24
U1 0
U2 0
PU OXFORD UNIV PRESS
PI OXFORD
PA GREAT CLARENDON ST, OXFORD OX2 6DP, ENGLAND
SN 0305-7453
EI 1460-2091
J9 J ANTIMICROB CHEMOTH
JI J. Antimicrob. Chemother.
PD FEB 15
PY 2017
VL 72
IS 2
BP 504
EP 510
DI 10.1093/jac/dkw445
PG 7
WC Infectious Diseases; Microbiology; Pharmacology & Pharmacy
SC Infectious Diseases; Microbiology; Pharmacology & Pharmacy
GA EK6PF
UT WOS:000394045800028
PM 27789684
DA 2024-01-16
ER

PT J
AU Pérez-Losada, M
   Castel, AD
   Lewis, B
   Kharfen, M
   Cartwright, CP
   Huang, B
   Maxwell, T
   Greenberg, AE
   Crandall, KA
AF Perez-Losada, Marcos
   Castel, Amanda D.
   Lewis, Brittany
   Kharfen, Michael
   Cartwright, Charles P.
   Huang, Bruce
   Maxwell, Taylor
   Greenberg, Alan E.
   Crandall, Keith A.
TI Characterization of HIV diversity, phylodynamics and drug resistance in Washington, DC
SO PLOS ONE
LA English
DT Article
ID molecular epidemiology; transmission networks; subtype diversity; dna-sequences; identification; inference; clusters; phylogeny; strains; models
AB Background Washington DC has a high burden of HIV with a 2.0% HIV prevalence. The city is a national and international hub potentially containing a broad diversity of HIV variants; yet few sequences from DC are available on GenBank to assess the evolutionary history of HIV in the US capital. Towards this general goal, here we analyze extensive sequence data and investigate HIV diversity, phylodynamics, and drug resistant mutations (DRM) in DC. Methods Molecular HIV-1 sequences were collected from participants infected through 2015 as part of the DC Cohort, a longitudinal observational study of HIV+ patients receiving care at 13 DC clinics. Sequences were paired with Cohort demographic, risk, and clinical data and analyzed using maximum likelihood, Bayesian and coalescent approaches of phylogenetic, network and population genetic inference. We analyzed 601 sequences from 223 participants for int (similar to 864 bp) and 2,810 sequences from 1,659 participants for PR/RT (similar to 1497 bp). Results Ninety-nine and 94% of the int and PR/RT sequences, respectively, were identified as subtype B, with 14 non-B subtypes also detected. Phylodynamic analyses of US born infected individuals showed that HIV population size varied little over time with no significant decline in diversity. Phylogenetic analyses grouped 13.5% of the int sequences into 14 clusters of 2 or 3 sequences, and 39.0% of the PR/RT sequences into 203 clusters of 2-32 sequences. Network analyses grouped 3.6% of the int sequences into 4 clusters of 2 sequences, and 10.6% of the PR/RT sequences into 76 clusters of 2-7 sequences. All network clusters were detected in our phylogenetic analyses. Higher proportions of clustered sequences were found in zip codes where HIV prevalence is highest (r = 0.607; P<0.00001). We detected a high prevalence of DRM for both int (17.1%) and PR/RT (39.1%), but only 8 int and 12 PR/RT amino acids were identified as under adaptive selection. We observed a significant (P<0.0001) association between main risk factors (men who have sex with men and heterosexuals) and genotypes in the five well-supported clusters with sufficient sample size for testing. Discussion Pairing molecular data with clinical and demographic data provided novel insights into HIV population dynamics in Washington, DC. Identification of populations and geographic locations where clustering occurs can inform and complement active surveillance efforts to interrupt HIV transmission.
C1 [Perez-Losada, Marcos; Huang, Bruce; Maxwell, Taylor; Crandall, Keith A.] George Washington Univ, Computat Biol Inst, Milken Inst Sch Publ Hlth, Ashburn, VA 20147 USA.
   [Perez-Losada, Marcos] Univ Porto, CIBIO InBIO, Campus Agr Vairao, Vairao, Portugal.
   [Perez-Losada, Marcos; Castel, Amanda D.; Lewis, Brittany; Greenberg, Alan E.] George Washington Univ, Dept Epidemiol & Biostat, Milken Inst Sch Publ Hlth, Washington, DC 20052 USA.
   [Kharfen, Michael] Dist Columbia Dept Hlth, Washington, DC USA.
   [Cartwright, Charles P.] Lab Corp Amer, Burlington, NC USA.
C3 George Washington University; Universidade do Porto; George Washington University
RP Pérez-Losada, M (通讯作者)，George Washington Univ, Computat Biol Inst, Milken Inst Sch Publ Hlth, Ashburn, VA 20147 USA.; Pérez-Losada, M (通讯作者)，Univ Porto, CIBIO InBIO, Campus Agr Vairao, Vairao, Portugal.; Pérez-Losada, M (通讯作者)，George Washington Univ, Dept Epidemiol & Biostat, Milken Inst Sch Publ Hlth, Washington, DC 20052 USA.
EM mlosada@gwu.edu
FU DC D-CFAR; USA NIH [CCNS214443F]; NIH National Center for Advancing Translational Sciences [NIH UL1TR000075]; DC Cohort Study [UO1 A169503-03S2, 410722_GR410708]; District of Columbia Center for AIDS Research; NIH [P30AI117970]; NIH; NIAID; NCI; NICHD; NHLBI; NIDA; NIMH; NIA; FIC; NIGMS; NIDDK; OAR
CR Ahumada-Ruiz S, 2009, INFECT GENET EVOL, V9, P933, DOI 10.1016/j.meegid.2009.06.013
   Aldous JL, 2012, CLIN INFECT DIS, V55, P1135, DOI 10.1093/cid/cis612
   Altschul SF, 1997, NUCLEIC ACIDS RES, V25, P3389, DOI 10.1093/nar/25.17.3389
   Ayres DL, 2012, SYST BIOL, V61, P170, DOI 10.1093/sysbio/syr100
   Bezemer D, 2010, AIDS, V24, P271, DOI 10.1097/QAD.0b013e328333ddee
   Brenner BG, 2007, J INFECT DIS, V195, P951, DOI 10.1086/512088
   Brenner BG, 2008, AIDS, V22, P2509, DOI 10.1097/QAD.0b013e3283121c90
   Carr JK, 2010, JAIDS-J ACQ IMM DEF, V54, P297, DOI 10.1097/QAI.0b013e3181e0c3b3
   Castel AD, 2016, AIDS CARE, V28, P1355, DOI 10.1080/09540121.2016.1189496
   Chalmet K, 2010, BMC INFECT DIS, V10, P0, DOI 10.1186/1471-2334-10-262
   Chan PA, 2014, INFECT GENET EVOL, V28, P358, DOI 10.1016/j.meegid.2014.03.027
   Cheng Chun-Lin, 2009, ZHONGHUA LIU XING BING XUE ZA ZHI, V30, P720
   Counsil AI, 2015, POL EC POW IMM LAT A, V0, P0
   Darriba D, 2012, NAT METHODS, V9, P772, DOI 10.1038/nmeth.2109
   DC Department of Health, 2017, 90909050 DC DOH, V0, P0
   de Oliveira T, 2005, BIOINFORMATICS, V21, P3797, DOI 10.1093/bioinformatics/bti607
   Dennis AM, 2017, VIRUS EVOL, V3, P0, DOI 10.1093/ve/vex013
   Drummond AJ, 2005, MOL BIOL EVOL, V22, P1185, DOI 10.1093/molbev/msi103
   Drummond AJ, 2006, PLOS BIOL, V4, P699, DOI 10.1371/journal.pbio.0040088
   FELSENSTEIN J, 1981, J MOL EVOL, V17, P368, DOI 10.1007/BF01734359
   FELSENSTEIN J, 1985, EVOLUTION, V39, P783, DOI 10.1111/j.1558-5646.1985.tb00420.x
   FELSENSTEIN J, 1985, AM NAT, V125, P1, DOI 10.1086/284325
   Greenberg AE, 2015, J AM MED INFORM ASS, V0, P0
   Hall HI, 2015, MMWR-MORBID MORTAL W, V64, P657
   HIV/AIDS Hepatitis STD & TB Administration (HAHSTA), 2016, ANN EP SURV REP SURV, V0, P0
   HOPE ACA, 1968, J ROY STAT SOC B, V30, P582
   HUDSON RR, 1987, GENET RES, V50, P245, DOI 10.1017/S0016672300023776
   Alcantara LCJ, 2009, NUCLEIC ACIDS RES, V37, PW634, DOI 10.1093/nar/gkp455
   Kassaye SG, 2016, CLIN INFECT DIS, V63, P836, DOI 10.1093/cid/ciw382
   Katoh Kazutaka, 2013, MOL BIOL EVOL, V30, P772, DOI 10.1093/molbev/mst010
   Keele BF, 2008, P NATL ACAD SCI USA, V105, P7552, DOI 10.1073/pnas.0802203105
   Korber B, 2000, SCIENCE, V288, P1789, DOI 10.1126/science.288.5472.1789
   Pond SLK, 2006, MOL BIOL EVOL, V23, P1891, DOI 10.1093/molbev/msl051
   Kouyos RD, 2010, J INFECT DIS, V201, P1488, DOI 10.1086/651951
   Liao HA, 2009, VIROLOGY, V391, P51, DOI 10.1016/j.virol.2009.05.023
   Librado P, 2009, BIOINFORMATICS, V25, P1451, DOI 10.1093/bioinformatics/btp187
   Lin HH, 2006, JAIDS-J ACQ IMM DEF, V41, P399, DOI 10.1097/01.qai.0000200663.47838.f1
   MARJORAM P, 1994, GENETICS, V136, P673
   Minin VN, 2008, MOL BIOL EVOL, V25, P1459, DOI 10.1093/molbev/msn090
   Morgan E, 2017, J ACQUIRED IMMUNE DE, V0, P0
   Murray CJL, 2014, LANCET, V384, P1005, DOI 10.1016/S0140-6736(14)60844-8
   Murrell B, 2013, MOL BIOL EVOL, V30, P1196, DOI 10.1093/molbev/mst030
   Nguyen L, 2002, J ACQ IMMUN DEF SYND, V30, P248, DOI 10.1097/01.QAI.0000014769.35851.92
   Oelrichs RB, 2003, CURR HIV RES, V1, P239, DOI 10.2174/1570162033485302
   Oster AM, 2017, ANN EPIDEMIOL, V27, P244, DOI 10.1016/j.annePidem.2017.02.002
   Oster AM, 2015, JAIDS-J ACQ IMM DEF, V70, P444, DOI 10.1097/QAI.0000000000000809
   Pao D, 2005, AIDS, V19, P85, DOI 10.1097/00002030-200501030-00010
   Papathanasopoulos MA, 2003, VIRUS GENES, V26, P151, DOI 10.1023/A:1023435429841
   Pérez-Losada M, 2011, PLOS ONE, V6, P0, DOI 10.1371/journal.pone.0016902
   Pérez-Losada M, 2010, MOL BIOL EVOL, V27, P417, DOI 10.1093/molbev/msp254
   Pond SLK, 2006, BIOINFORMATICS, V22, P3096, DOI 10.1093/bioinformatics/btl474
   Pond SLK, 2005, BIOINFORMATICS, V21, P676, DOI 10.1093/bioinformatics/bti079
   Poon AFY, 2015, J INFECT DIS, V211, P926, DOI 10.1093/infdis/jiu560
   Posada D, 2001, MOL BIOL EVOL, V18, P897, DOI 10.1093/oxfordjournals.molbev.a003890
   Pybus OG, 2009, NAT REV GENET, V10, P540, DOI 10.1038/nrg2583
   Pyne MT, 2013, J CLIN MICROBIOL, V51, P2662, DOI 10.1128/JCM.00880-13
   Quinn TC, 2000, NEW ENGL J MED, V342, P921, DOI 10.1056/NEJM200003303421303
   Rambaut A, 2009, TRACER, V0, P0
   Rambaut AD, 2003, TRACER, V0, P0
   RDevelopmentCoreTeam, 2008, LANG ENV STAT COMP, V0, P0
   ROFF DA, 1989, MOL BIOL EVOL, V6, P539
   Rosenberg NA, 2003, GENETICS, V164, P1677
   Shankarappa R, 1999, J VIROL, V73, P10489, DOI 10.1128/JVI.73.12.10489-10502.1999
   Stamatakis A, 2006, BIOINFORMATICS, V22, P2688, DOI 10.1093/bioinformatics/btl446
   Templeton AR, 2005, GENETICS, V169, P441, DOI 10.1534/genetics.104.030080
   Cuevas MT, 2009, JAIDS-J ACQ IMM DEF, V51, P99, DOI 10.1097/QAI.0b013e318199063e
   Thomson MM, 2009, JAIDS-J ACQ IMM DEF, V51, P332, DOI 10.1097/QAI.0b013e31819c1757
   Wertheim JO, 2017, PLOS PATHOG, V13, P0, DOI 10.1371/journal.ppat.1006000
   Wertheim JO, 2014, J INFECT DIS, V209, P304, DOI 10.1093/infdis/jit524
   Yerly S, 2009, AIDS, V23, P1415, DOI 10.1097/QAD.0b013e32832d40ad
NR 70
TC 12
Z9 13
U1 1
U2 3
PU PUBLIC LIBRARY SCIENCE
PI SAN FRANCISCO
PA 1160 BATTERY STREET, STE 100, SAN FRANCISCO, CA 94111 USA
SN 1932-6203
EI 
J9 PLOS ONE
JI PLoS One
PD SEP 29
PY 2017
VL 12
IS 9
BP 
EP 
DI 10.1371/journal.pone.0185644
PG 20
WC Multidisciplinary Sciences
SC Science & Technology - Other Topics
GA FI5MG
UT WOS:000412027700029
DA 2024-01-16
ER

PT J
AU Paraskevis, D
   Kostaki, E
   Gargalianos, P
   Xylomenos, G
   Lazanas, M
   Chini, M
   Skoutelis, A
   Papastamopoulos, V
   Paraskeva, D
   Antoniadou, A
   Papadopoulos, A
   Psichogiou, M
   Daikos, GL
   Chrysos, G
   Paparizos, V
   Kourkounti, S
   Sambatakou, H
   Sipsas, NV
   Lada, M
   Panagopoulos, P
   Maltezos, E
   Drimis, S
   Hatzakis, A
AF Paraskevis, Dimitrios
   Kostaki, Evangelia
   Gargalianos, Panagiotis
   Xylomenos, Georgios
   Lazanas, Marios
   Chini, Maria
   Skoutelis, Athanasios
   Papastamopoulos, Vasileios
   Paraskeva, Dimitra
   Antoniadou, Anastasia
   Papadopoulos, Antonios
   Psichogiou, Mina
   Daikos, Georgios L.
   Chrysos, Georgios
   Paparizos, Vasileios
   Kourkounti, Sofia
   Sambatakou, Helen
   Sipsas, Nikolaos V.
   Lada, Malvina
   Panagopoulos, Periklis
   Maltezos, Efstratios
   Drimis, Stylianos
   Hatzakis, Angelos
TI Transmission Dynamics of HIV-1 Drug Resistance among Treatment-Naive Individuals in Greece: The Added Value of Molecular Epidemiology to Public Health
SO GENES
LA English
DT Article
DE HIV; molecular epidemiology; drug resistance; transmission dynamics; effective reproductive number
ID prevalence; variants; failure; europe; users; risk
AB The presence of human immunodeficiency virus type 1 (HIV-1) drug resistance among drug-naive patients remains stable, although the proportion of patients with virological failure to therapy is decreasing. The dynamics of transmitted resistance among drug-naive patients remains largely unknown. The prevalence of non-nucleoside reverse transcriptase inhibitors (NNRTI) resistance was 16.9% among treatment-naive individuals in Greece. We aimed to investigate the transmission dynamics and the effective reproductive number (R-e) of the locally transmitted NNRTI resistance. We analyzed sequences with dominant NNRTI resistance mutations (E138A and K103N) found within monophyletic clusters (local transmission networks (LTNs)) from patients in Greece. For the K103N LTN, the R-e was >1 between 2008 and the first half of 2013. For all E138A LTNs, the R-e was >1 between 1998 and 2015, except the most recent one (E138A_4), where the R-e was >1 between 2006 and 2011 and approximately equal to 1 thereafter. K103N and E138A_4 showed similar characteristics with a more recent origin, higher R-e during the first years of the sub-epidemics, and a declining trend in the number of transmissions during the last two years. In the remaining LTNs the epidemic was still expanding. Our study highlights the added value of molecular epidemiology to public health.
C1 [Paraskevis, Dimitrios; Kostaki, Evangelia; Hatzakis, Angelos] Natl & Kapodistrian Univ Athens, Med Sch, Dept Hyg Epidemiol & Med Stat, 75 Mikras Asias St, Athens 11527, Greece.
   [Gargalianos, Panagiotis; Xylomenos, Georgios] G Genimatas GH, Dept Internal Med 1, Athens 11527, Greece.
   [Lazanas, Marios; Chini, Maria] Red Cross Hosp, Internal Med Dept Infect Dis 3, Athens 11526, Greece.
   [Skoutelis, Athanasios; Papastamopoulos, Vasileios] Evaggelismos GH, Dept Med & Infect Dis 5, Athens 10676, Greece.
   [Paraskeva, Dimitra] Hellen Ctr Dis Control & Prevent, Athens 15123, Greece.
   [Antoniadou, Anastasia; Papadopoulos, Antonios] Natl & Kapodistrian Univ Athens, Attikon GH, Med Sch, Dept Med 4, Athens 12462, Greece.
   [Psichogiou, Mina; Daikos, Georgios L.] Natl & Kapodistrian Univ Athens, Laikon GH, Med Sch, Dept Med 1, Athens 11527, Greece.
   [Chrysos, Georgios; Drimis, Stylianos] Tzaneio GH, Dept Internal Med, Piraeus 18536, Greece.
   [Kourkounti, Sofia; Sambatakou, Helen] A Syngros Hosp Dermatol & Venereol, HIV AIDS Unit, Athens 16121, Greece.
   [Sambatakou, Helen] Natl & Kapodistrian Univ Athens, Hippokration GH, Med Sch, HIV Unit,Dept Internal Med 2, Athens 11527, Greece.
   [Sipsas, Nikolaos V.] Natl & Kapodistrian Univ Athens, Laikon GH, Med Sch, Dept Pathophysiol, Athens 11527, Greece.
   [Lada, Malvina] Sismanogleion GH, Dept Internal Med 2, Athens 15126, Greece.
   [Panagopoulos, Periklis; Maltezos, Efstratios] Democritus Univ Thrace, Univ GH, Dept Internal Med, Alexandroupolis 67100, Greece.
C3 National & Kapodistrian University of Athens; University Hospital Attikon; National & Kapodistrian University of Athens; Laiko General Hospital; National & Kapodistrian University of Athens; National & Kapodistrian University of Athens; Laiko General Hospital; National & Kapodistrian University of Athens; Democritus University of Thrace
RP Paraskevis, D (通讯作者)，Natl & Kapodistrian Univ Athens, Med Sch, Dept Hyg Epidemiol & Med Stat, 75 Mikras Asias St, Athens 11527, Greece.
EM dparask@med.uoa.gr; ekostakh@med.uoa.gr; p.gargalianos@gna-gennimatas.gr; g.xylomenos@gmail.com; mklazanas@ath.forthnet.gr; mariachini@gmail.com; skoutel@otenet.gr; vasileios.papastamopoulos@gmail.com; paraskeva@keelpno.gr; ananto@med.uoa.gr; antpapal@otenet.gr; mpsichog@yahoo.gr; gdaikos@med.uoa.gr; gchrysos@gmail.com; vpaparizos@yahoo.gr; kourkounti@in.gr; helensambatakou@msn.com; nsipsas@med.uoa.gr; malvinalada@gmail.com; ppanago@med.duth.gr; emaltez@med.duth.gr; steliosdrimis@gmail.com; ahatzak@med.uoa.gr
FU Gilead Sciences [IN-GR-292-1874]
CR [Anonymous], 2017, EUR AIDS CLIN SOC GU, V0, P0
   Antoniadou ZA, 2014, AIDS RES HUM RETROV, V30, P225, DOI 10.1089/aid.2013.0166
   Balode D, 2010, J MED VIROL, V82, P2013, DOI 10.1002/jmv.21921
   Boden D, 1999, JAMA-J AM MED ASSOC, V282, P1135, DOI 10.1001/jama.282.12.1135
   Bouckaert R, 2014, PLOS COMPUT BIOL, V10, P0, DOI 10.1371/journal.pcbi.1003537
   Brenner BG, 2007, J INFECT DIS, V195, P951, DOI 10.1086/512088
   Brenner BG, 2008, AIDS, V22, P2509, DOI 10.1097/QAD.0b013e3283121c90
   Castor D, 2012, JAIDS-J ACQ IMM DEF, V61, P1, DOI 10.1097/QAI.0b013e31825a289b
   Cozzi-Lepri A, 2015, J ANTIMICROB CHEMOTH, V70, P930, DOI 10.1093/jac/dku426
   Drescher SM, 2014, CLIN INFECT DIS, V58, P285, DOI 10.1093/cid/cit694
   Drummond AJ, 2005, MOL BIOL EVOL, V22, P1185, DOI 10.1093/molbev/msi103
   Hofstra LM, 2016, CLIN INFECT DIS, V62, P655, DOI 10.1093/cid/civ963
   Li JZ, 2011, JAMA-J AM MED ASSOC, V305, P1327, DOI 10.1001/jama.2011.375
   Mbisa JL, 2015, CLIN INFECT DIS, V61, P829, DOI 10.1093/cid/civ393
   Mourad R, 2015, AIDS, V29, P1917, DOI 10.1097/QAD.0000000000000768
   Paraskevis D, 2017, INFECT GENET EVOL, V54, P183, DOI 10.1016/j.meegid.2017.07.003
   Paraskevis D, 2011, EUROSURVEILLANCE, V16, P2
   Paraskevis D, 2015, INFECT GENET EVOL, V35, P109, DOI 10.1016/j.meegid.2015.08.004
   Rhee SY, 2015, PLOS MED, V12, P0, DOI 10.1371/journal.pmed.1001810
   Stadler T, 2013, P NATL ACAD SCI USA, V110, P228, DOI 10.1073/pnas.1207965110
   Theys K, 2016, AIDS RES HUM RETROV, V32, P427, DOI 10.1089/AID.2015.0095
   Toni TA, 2009, ANTIMICROB AGENTS CH, V53, P1670, DOI 10.1128/AAC.01494-08
   Wensing AM, 2017, TOP ANTIVIR MED, V24, P132
   Wensing AMJ, 2005, J INFECT DIS, V192, P958, DOI 10.1086/432916
   Wensing AMJ, 2008, AIDS, V22, P625, DOI 10.1097/QAD.0b013e3282f5e062
   Wittkop L, 2011, LANCET INFECT DIS, V11, P363, DOI 10.1016/S1473-3099(11)70032-9
   Yang WL, 2015, PLOS PATHOG, V11, P0, DOI 10.1371/journal.ppat.1004722
NR 27
TC 10
Z9 10
U1 0
U2 3
PU MDPI
PI BASEL
PA ST ALBAN-ANLAGE 66, CH-4052 BASEL, SWITZERLAND
SN 
EI 2073-4425
J9 GENES-BASEL
JI Genes
PD NOV 15
PY 2017
VL 8
IS 11
BP 
EP 
DI 10.3390/genes8110322
PG 10
WC Genetics & Heredity
SC Genetics & Heredity
GA FO4GS
UT WOS:000416800600032
PM 29137167
DA 2024-01-16
ER

PT J
AU Gibson, RM
   Nickel, G
   Crawford, M
   Kyeyune, F
   Venner, C
   Nankya, I
   Nabulime, E
   Ndashimye, E
   Poon, AFY
   Salata, RA
   Kityo, C
   Mugyenyi, P
   Quiñones-Mateu, ME
   Arts, EJ
AF Gibson, Richard M.
   Nickel, Gabrielle
   Crawford, Michael
   Kyeyune, Fred
   Venner, Colin
   Nankya, Immaculate
   Nabulime, Eva
   Ndashimye, Emmanuel
   Poon, Art F. Y.
   Salata, Robert A.
   Kityo, Cissy
   Mugyenyi, Peter
   Quinones-Mateu, Miguel E.
   Arts, Eric J.
TI Sensitive detection of HIV-1 resistance to Zidovudine and impact on treatment outcomes in low- to middle-income countries
SO INFECTIOUS DISEASES OF POVERTY
LA English
DT Article
DE Antiretroviral treatment; Drug resistance; Uganda
ID immunodeficiency-virus type-1; high-level resistance; reverse-transcriptase; drug-resistance; antiretroviral therapy; 3'-azido-3'-deoxythymidine azt; low-frequency; virological failure; infected ugandans; minority variants
AB Background: Thymidine analogs, namely AZT (Zidovudine or Retrovir (TM)) and d4T (Stavudine or Zerit (TM)) are antiretroviral drugs still employed in over 75% of first line combination antiretroviral therapy (cART) in Kampala, Uganda despite aversion to prescribing these drugs for cART in high income countries due in part to adverse events. For this study, we explored how the continued use of these thymidine analogs in cART could impact emergence of drug resistance and impact on future treatment success in Uganda, a low-income country. Methods: We examined the drug resistance genotypes by Sanger sequencing of 262 HIV-infected patients failing a first line combined antiretroviral treatment containing either AZT or d4T, which represents approximately 5% of the patients at the Joint Clinical Research Center receiving a AZT or d4T containing treatment. Next generation sequencing (DEEPGEN (TM) HIV) and multiplex oligonucleotide ligation assays (AfriPOLA) were then performed on a subset of patient samples to detect low frequency drug resistant mutations. CD4 cell counts, viral RNA loads, and treatment changes were analyzed in a cohort of treatment success and failures. Results: Over 80% of patients failing first line AZT/d4T-containing cART had predicted drug resistance to 3TC (Lamivudine) and non-nucleoside RT inhibitors (NNRTIs) in the treatment regimen but only 45% had resistance AZT/d4T associated resistance mutations (TAMs). TAMs were however detected at low frequency within the patients HIV quasispecies (1-20%) in 21 of 34 individuals who were failing first-line AZT-containing cART and lacked TAMs by Sanger. Due to lack of TAMs by Sanger, AZT was typically maintained in second-line therapies and these patients had a low frequency of subsequent virologic success. Conclusions: Our findings suggest that continued use of AZT and d4T in first-line treatment in low-to-middle income countries may lead to misdiagnosis of HIV-1 drug resistance and possibly enhance a succession of second-and third-line treatment failures.
C1 [Gibson, Richard M.; Venner, Colin; Arts, Eric J.] Univ Western Ontario, Dept Microbiol & Immunol, 1151 Richmond St,Dent Sci Bldg,Rm 3014, London, ON N6A 5C1, Canada.
   [Nickel, Gabrielle; Crawford, Michael; Salata, Robert A.; Quinones-Mateu, Miguel E.] Case Western Reserve Univ, Dept Med, Div Infect Dis, Cleveland, OH 44106 USA.
   [Kyeyune, Fred; Nankya, Immaculate] Case Western Reserve Univ, Dept Mol Biol & Microbiol, Cleveland, OH 44106 USA.
   [Kyeyune, Fred; Quinones-Mateu, Miguel E.] Case Western Reserve Univ, Dept Pathol, Cleveland, OH 44106 USA.
   [Nankya, Immaculate; Nabulime, Eva; Ndashimye, Emmanuel; Kityo, Cissy; Mugyenyi, Peter; Quinones-Mateu, Miguel E.] Joint Clin Res Ctr, Ctr AIDS Res, Uganda Labs, Kampala, Uganda.
   [Nankya, Immaculate; Poon, Art F. Y.] Univ Western Ontario, Dept Pathol & Lab Med, Kampala, Uganda.
   [Arts, Eric J.] Joint Clin Res Ctr, TREAT, Kampala, Uganda.
C3 Western University (University of Western Ontario); Case Western Reserve University; Case Western Reserve University; Case Western Reserve University; Joint Clinic Research Center - United Arab Emirates; Joint Clinic Research Center - United Arab Emirates
RP Arts, EJ (通讯作者)，Univ Western Ontario, Dept Microbiol & Immunol, 1151 Richmond St,Dent Sci Bldg,Rm 3014, London, ON N6A 5C1, Canada.; Arts, EJ (通讯作者)，Joint Clin Res Ctr, TREAT, Kampala, Uganda.
EM earts@uwo.ca
FU NIH Fogarty International Center [D43-TW000011, D43-TW009780]; NIAID/NIH [AI49170]; CWRU/UH Center for AIDS Research [P30 AI036219]; University Hospitals Cleveland Medical Center (UHCMC)
CR Amoroso A, 2012, JAIDS-J ACQ IMM DEF, V60, P314, DOI 10.1097/QAI.0b013e31824e5256
   [Anonymous], 2013, CONGUID UANT DRU, V0, P0
   [Anonymous], 2012, HIV DRUG RES REP, V0, P0
   Arion D, 1998, BIOCHEMISTRY-US, V37, P15908, DOI 10.1021/bi981200e
   Arion D, 2000, J BIOL CHEM, V275, P9251, DOI 10.1074/jbc.275.13.9251
   Arts EJ, 1998, J VIROL, V72, P4858, DOI 10.1128/JVI.72.6.4858-4865.1998
   Braitstein P, 2006, LANCET, V367, P817, DOI 10.1016/S0140-6736(06)68337-2
   Castelnuovo B, 2011, JAIDS-J ACQ IMM DEF, V56, P59, DOI 10.1097/QAI.0b013e3181f5bd03
   Cescon AM, 2011, HIV MED, V12, P352, DOI 10.1111/j.1468-1293.2010.00890.x
   Church JD, 2006, J MOL DIAGN, V8, P430, DOI 10.2353/jmoldx.2006.050148
   Codoñer FM, 2011, PLOS ONE, V6, P0, DOI 10.1371/journal.pone.0019461
   Cohen J, 2011, SCIENCE, V334, P1628, DOI 10.1126/science.334.6063.1628
   Cozzi-Lepri A, 2007, AIDS, V21, P721, DOI 10.1097/QAD.0b013e3280141fdf
   FISCHL MA, 1987, NEW ENGL J MED, V317, P185, DOI 10.1056/NEJM198707233170401
   Gianella S, 2010, J INFECT DIS, V202, P657, DOI 10.1086/655397
   Gibson RM, 2014, ANTIMICROB AGENTS CH, V58, P2167, DOI 10.1128/AAC.02710-13
   Goodman DD, 2011, AIDS, V25, P325, DOI 10.1097/QAD.0b013e3283427dcb
   Grant RM, 2003, J CLIN MICROBIOL, V41, P1586, DOI 10.1128/JCM.41.4.1586-1593.2003
   Halvas EK, 2006, J CLIN MICROBIOL, V44, P2612, DOI 10.1128/JCM.00449-06
   Hamers RL, 2012, CLIN INFECT DIS, V54, P1660, DOI 10.1093/cid/cis254
   Hu ZX, 2006, J VIROL, V80, P7020, DOI 10.1128/JVI.02747-05
   Kagan RM, 2012, PLOS ONE, V7, P0, DOI 10.1371/journal.pone.0046334
   Katzenstein DA, 1996, NEW ENGL J MED, V335, P1091, DOI 10.1056/NEJM199610103351502
   KELLAM P, 1992, P NATL ACAD SCI USA, V89, P1934, DOI 10.1073/pnas.89.5.1934
   KELLAM P, 1994, J GEN VIROL, V75, P341, DOI 10.1099/0022-1317-75-2-341
   Kyeyune F, 2016, ANTIMICROB AGENTS CH, V60, P3380, DOI 10.1128/AAC.00038-16
   Kyeyune F, 2013, AIDS, V27, P1899, DOI 10.1097/QAD.0b013e3283610ec7
   Lalonde MS, 2010, PLOS ONE, V5, P0, DOI 10.1371/journal.pone.0015476
   LARDER BA, 1989, SCIENCE, V243, P1731, DOI 10.1126/science.2467383
   LARDER BA, 1995, SCIENCE, V269, P696, DOI 10.1126/science.7542804
   LARDER BA, 1993, NATURE, V365, P671, DOI 10.1038/365671a0
   LARDER BA, 1992, ANTIMICROB AGENTS CH, V36, P2664, DOI 10.1128/AAC.36.12.2664
   LARDER BA, 1989, SCIENCE, V246, P1155, DOI 10.1126/science.2479983
   LEITNER T, 1993, BIOTECHNIQUES, V15, P120
   Li JZ, 2013, CLIN INFECT DIS, V56, P1667, DOI 10.1093/cid/cit125
   Li JZ, 2013, J INFECT DIS, V207, P893, DOI 10.1093/infdis/jis925
   Li JZ, 2012, AIDS, V26, P185, DOI 10.1097/QAD.0b013e32834e9d7d
   Li JZ, 2011, JAMA-J AM MED ASSOC, V305, P1327, DOI 10.1001/jama.2011.375
   Margolis AM, 2014, J MED TOXICOL, V10, P26, DOI 10.1007/s13181-013-0325-8
   Menéndez-Arias L, 2013, ANTIVIR RES, V98, P93, DOI 10.1016/j.antiviral.2013.01.007
   Menezes CN, 2011, BMC INFECT DIS, V11, P0, DOI 10.1186/1471-2334-11-244
   Meyer PR, 1999, MOL CELL, V4, P35, DOI 10.1016/S1097-2765(00)80185-9
   Paquet AC, 2011, PLOS ONE, V6, P0, DOI 10.1371/journal.pone.0014638
   Paredes R, 2010, ANTIVIR RES, V85, P245, DOI 10.1016/j.antiviral.2009.09.015
   Pillay P, 2013, PLOS ONE, V8, P0, DOI 10.1371/journal.pone.0068995
   Pujades-Rodríguez M, 2011, PLOS ONE, V6, P0, DOI 10.1371/journal.pone.0028112
   Quiñones-Mateu ME, 2006, CURR TOP MICROBIOL, V299, P83
   Quinones-Mateu ME, 2001, HIV SEQUENCE COMPEND, V0, P134
   Rey D, 1998, J ACQ IMMUN DEF SYND, V17, P203, DOI 10.1097/00042560-199803010-00003
   Reynolds SJ, 2012, AIDS RES HUM RETROV, V28, P1739, DOI 10.1089/aid.2011.0352
   Rhee SY, 2015, PLOS MED, V12, P0, DOI 10.1371/journal.pmed.1001810
   Richard N, 2004, AIDS RES HUM RETROV, V20, P355, DOI 10.1089/088922204323048104
   Ssemwanga D, 2012, AIDS RES HUM RETROV, V28, P1784, DOI 10.1089/aid.2012.0090
   STCLAIR MH, 1991, SCIENCE, V253, P1557, DOI 10.1126/science.1716788
   Stekler JD, 2011, PLOS ONE, V6, P0, DOI 10.1371/journal.pone.0028952
   Swenson LC, 2011, CLIN INFECT DIS, V53, P732, DOI 10.1093/cid/cir493
   Swenson LC, 2011, J INFECT DIS, V203, P237, DOI 10.1093/infdis/jiq030
   Tebit DM, 2011, LANCET INFECT DIS, V11, P45, DOI 10.1016/S1473-3099(10)70186-9
   UNAIDS, 2014, HIV AIDS UG COUNTR P, V0, P0
   Wensing Annemarie M, 2015, TOP ANTIVIR MED, V23, P132
   Zolopa AR, 2010, ANTIVIR RES, V85, P241, DOI 10.1016/j.antiviral.2009.10.018
NR 61
TC 11
Z9 11
U1 0
U2 3
PU BIOMED CENTRAL LTD
PI LONDON
PA 236 GRAYS INN RD, FLOOR 6, LONDON WC1X 8HL, ENGLAND
SN 2095-5162
EI 2049-9957
J9 INFECT DIS POVERTY
JI Infect. Dis. Poverty
PD DEC 4
PY 2017
VL 6
IS 
BP 
EP 
DI 10.1186/s40249-017-0377-0
PG 13
WC Infectious Diseases; Parasitology; Tropical Medicine
SC Infectious Diseases; Parasitology; Tropical Medicine
GA FO6FS
UT WOS:000416958900001
PM 29202874
DA 2024-01-16
ER

PT J
AU Li, TT
   Qian, F
   Yuan, T
   Xu, WL
   Zhu, L
   Huang, JL
   Wang, HY
   Zhu, YP
   Wang, YL
   Li, XH
   Gu, SH
   Tan, ZQ
   Chen, H
   Luo, XR
   Zhu, W
   Lu, WJ
   Xu, P
   Li, M
   Chen, YY
   Gao, Y
   Yang, RG
   Zhu, CW
   Sun, BL
AF Li, Tingting
   Qian, Feng
   Yuan, Ting
   Xu, Weilu
   Zhu, Li
   Huang, Jinlong
   Wang, Haiyan
   Zhu, Yueping
   Wang, Yinling
   Li, Xiaohong
   Gu, Saihong
   Tan, Zhuqing
   Chen, Hui
   Luo, Xiangrong
   Zhu, Wei
   Lu, Wenjuan
   Xu, Ping
   Li, Ming
   Chen, Yuying
   Gao, Yong
   Yang, Rongge
   Zhu, Chuanwu
   Sun, Binlian
TI Drug resistance mutation profiles of the drug-na⟨ve and first-line regimen-treated HIV-1-infected population of Suzhou, China
SO VIROLOGICA SINICA
LA English
DT Article
DE HIV-1; drug resistance mutation; first-line regimen; China
ID resource-limited settings; hiv-infected individuals; antiretroviral treatment; liaoning province; 1-infected men; prevalence; transmission; persistence; challenges; therapy
AB Little is known about the prevalence of drug-resistant mutations in HIV-1-positive individuals in Suzhou, China. To elucidate the transmitted drug resistance (TDR) and acquired drug resistance mutation (ADR) profiles, we collected blood specimens from 127 drug-na < ve and 117 first-line drug-treated HIV-1-infected individuals sampled from 2014 to 2016 in Suzhou. We successfully amplified pol fragments from 100 drug-na < ve and 20 drug-treated samples. We then determined the drug-resistant mutations to protease (PR) and reverse-transcriptase (RT) inhibitors according to the Stanford drug resistance database. Overall, 11 and 13 individuals had transmitted (drug-na < ve group) and acquired (treated group) resistance mutations, respectively. Six transmitted drug-resistant mutations were found, including two mutations (L33F and L76V) in the protease region and four (K70N/E and V179D/E) in the RT region. Only L76V was a major mutation, and K70N/E and V179D/E are known to cause low-level resistance to RT inhibitors. All 13 treated participants who had major drug resistance mutations demonstrated intermediate to high resistance to efavirenz and nevirapine, and six had a treatment duration of less than three months. No major mutations to RT inhibitors were found, implying that the epidemic of transmitted resistance mutations was not significant in this area. Our results suggest that more frequent virus load and drug resistance mutation tests should be conducted for individuals receiving antiretroviral treatment, especially for newly treated patients. Our research provides insights into the occurrence of HIV-1 drug resistance in Suzhou and will help to optimize the treatment strategy for this population.
C1 [Li, Tingting; Yuan, Ting; Chen, Yuying; Yang, Rongge; Sun, Binlian] Chinese Acad Sci, Wuhan Inst Virol, Res Grp HIV Mol Epidemiol & Virol 1, State Key Lab Virol, Wuhan 430071, Hubei, Peoples R China.
   [Li, Tingting; Chen, Yuying] Univ Chinese Acad Sci, Beijing 100000, Peoples R China.
   [Qian, Feng; Xu, Weilu; Zhu, Li; Huang, Jinlong; Wang, Haiyan; Zhu, Yueping; Wang, Yinling; Li, Xiaohong; Gu, Saihong; Tan, Zhuqing; Chen, Hui; Luo, Xiangrong; Zhu, Wei; Lu, Wenjuan; Xu, Ping; Li, Ming; Zhu, Chuanwu] Fifth Peoples Hosp Suzhou, Div HIV AIDS 1, Suzhou 215000, Peoples R China.
   [Gao, Yong] Univ Western Ontario, Schulich Sch Med & Dent, Dept Microbiol & Immunol, London, ON N6A 5C1, Canada.
C3 Chinese Academy of Sciences; Wuhan Institute of Virology, CAS; Chinese Academy of Sciences; University of Chinese Academy of Sciences, CAS; Western University (University of Western Ontario)
RP Sun, BL (通讯作者)，Chinese Acad Sci, Wuhan Inst Virol, Res Grp HIV Mol Epidemiol & Virol 1, State Key Lab Virol, Wuhan 430071, Hubei, Peoples R China.; Zhu, CW (通讯作者)，Fifth Peoples Hosp Suzhou, Div HIV AIDS 1, Suzhou 215000, Peoples R China.
EM zhuchw@126.com; sunbl@wh.iov.cn
FU Natural Science Foundation of Jiangsu Province [BL2013017]; Suzhou Science and Technology Bureau [SYS201156]; Suzhou Health and Family Planning Commission [LCZX201413]; Key National Science and Technology Program in the Thirteen Five-Year Plan Period of China [2017ZX10201102-007-002]
CR [Anonymous], 2016, J SENS, V0, P0, DOI DOI 10.1007/S11356-016-6084-8
   Barbour JD, 2004, AIDS, V18, P1683, DOI 10.1097/01.aids.0000131391.91468.ff
   Boyd MA, 2007, AIDS, V21, PS55, DOI 10.1097/01.aids.0000279707.01557.b2
   Chen XL, 2015, SHOCK VIB, V2015, P0, DOI 10.1155/2015/938314
   Chinese Center for Disease Control and Prevention (China CDC), 2016, CHIN NAT FREE AIDS A, V0, P0
   Cohen MS, 2016, NEW ENGL J MED, V375, P830, DOI 10.1056/NEJMoa1600693
   Cohen MS, 2013, LANCET, V382, P1515, DOI 10.1016/S0140-6736(13)61998-4
   DAQUILA RT, 1995, ANN INTERN MED, V122, P401, DOI 10.7326/0003-4819-122-6-199503150-00001
   Gandhi RT, 2003, CLIN INFECT DIS, V37, P1693, DOI 10.1086/379773
   Guo HX, 2015, BMC PUBLIC HEALTH, V15, P0, DOI 10.1186/s12889-015-1489-8
   Gupta RK, 2012, LANCET, V380, P1250, DOI 10.1016/S0140-6736(12)61038-1
   Hall TA, 1999, NUCLEIC ACIDS SYMP. SER, V0, P95
   Han XX, 2007, AIDS RES HUM RETROV, V23, P357, DOI 10.1089/aid.2006.0094
   HUANG XQ, 1992, GENOMICS, V14, P18, DOI 10.1016/S0888-7543(05)80277-0
   Li JJ, 2016, VIROL SIN, V31, P184, DOI 10.1007/s12250-015-3671-7
   Li LN, 2014, AIDS RES HUM RETROV, V30, P160, DOI 10.1089/aid.2013.0144
   Liao LJ, 2010, JAIDS-J ACQ IMM DEF, V53, PS10, DOI 10.1097/QAI.0b013e3181c7d363
   Little SJ, 2008, J VIROL, V82, P5510, DOI 10.1128/JVI.02579-07
   Lole KS, 1999, J VIROL, V73, P152, DOI 10.1128/JVI.73.1.152-160.1999
   Mackie NE, 2013, AIDS, V27, P2245, DOI 10.1097/QAD.0b013e3283636179
   Qiu Tao, 2014, ZHONGHUA LIU XING BING XUE ZA ZHI, V35, P1320
   Rhee SY, 2015, PLOS MED, V12, P0, DOI 10.1371/journal.pmed.1001810
   RICHMAN DD, 1994, J VIROL, V68, P1660, DOI 10.1128/JVI.68.3.1660-1666.1994
   Stadeli KM, 2013, ANTIVIR THER, V18, P115, DOI 10.3851/IMP2437
   Tamura K, 2013, MOL BIOL EVOL, V30, P2725, DOI 10.1093/molbev/mst197
   Theys K, 2012, TREATMENT ASS POLYMO, V0, P9
   UNAIDS, 2015, 2015 CHINA AIDS RESPONSE PROGRESS REPORT, V0, P0
   Wainberg MA, 2005, ANTIMICROB AGENTS CH, V49, P1671, DOI 10.1128/AAC.49.5.1671-1678.2005
   Wang J, 2015, SCI REP-UK, V5, P0, DOI 10.1038/srep14823
   Wittkop L, 2011, LANCET INFECT DIS, V11, P363, DOI 10.1016/S1473-3099(11)70032-9
   Ye JR, 2012, AIDS RES HUM RETROV, V28, P418, DOI 10.1089/aid.2011.0097
   Zeng HY, 2014, INFECT GENET EVOL, V26, P139, DOI 10.1016/j.meegid.2014.05.006
   Zhang FJ, 2007, AIDS, V21, PS143, DOI 10.1097/01.aids.0000304710.10036.2b
   Zhao B, 2015, JAIDS-J ACQ IMM DEF, V68, P250, DOI 10.1097/QAI.0000000000000467
   Zhao B, 2011, AIDS RES HUM RETROV, V27, P1047, DOI 10.1089/AID.2010.0119
   Zhou Y, 2016, J CHEM-NY, V2016, P0, DOI 10.1155/2016/1739879
NR 36
TC 11
Z9 12
U1 1
U2 13
PU KEAI PUBLISHING LTD
PI BEIJING
PA 16 DONGHUANGCHENGGEN NORTH ST, BEIJING, DONGCHENG DISTRICT 100717, PEOPLES R CHINA
SN 1674-0769
EI 1995-820X
J9 VIROL SIN
JI Virol. Sin.
PD AUG 15
PY 2017
VL 32
IS 4
BP 271
EP 279
DI 10.1007/s12250-017-4002-y
PG 9
WC Virology
SC Virology
GA FG0TP
UT WOS:000409488100002
PM 28795354
DA 2024-01-16
ER

PT J
AU Penrose, KJ
   Wallis, CL
   Brumme, CJ
   Hamanishi, KA
   Gordon, KC
   Viana, RV
   Harrigan, PR
   Mellors, JW
   Parikh, UM
AF Penrose, Kerri J.
   Wallis, Carole L.
   Brumme, Chanson J.
   Hamanishi, Kristen A.
   Gordon, Kelley C.
   Viana, Raquel V.
   Harrigan, P. Richard
   Mellors, John W.
   Parikh, Urvi M.
TI Frequent Cross-Resistance to Dapivirine in HIV-1 Subtype C-Infected Individuals after First-Line Antiretroviral Therapy Failure in South Africa
SO ANTIMICROBIAL AGENTS AND CHEMOTHERAPY
LA English
DT Article
DE dapivirine; NNRTI; HIV-1; antiretroviral therapy; cross-resistance; drug resistance; human immunodeficiency virus; non-nucleoside reverse transcriptase inhibitor
ID reverse-transcriptase inhibitors; immunodeficiency-virus; drug-resistance; vaginal ring; susceptibility; rilpivirine; prevention; emergence; delivery; mutation
AB A vaginal ring containing dapivirine (DPV) has shown moderate protective efficacy against HIV-1 acquisition, but the activity of DPV against efavirenz (EFV)- and nevirapine (NVP)-resistant viruses that could be transmitted is not well defined. We investigated DPV cross-resistance of subtype C HIV-1 from individuals on failing NVP-or EFV-containing antiretroviral therapy (ART) in South Africa. Plasma samples were obtained from individuals with >10,000 copies of HIV RNA/ml and with HIV-1 containing at least one non-nucleoside reverse transcriptase (NNRTI) mutation. Susceptibility to NVP, EFV, and DPV in TZM-bl cells was determined for recombinant HIV-1(LAI) containing bulk-amplified, plasma-derived, full-length reverse transcriptase sequences. Fold change (FC) values were calculated compared with a composite 50% inhibitory concentration (IC50) from 12 recombinant subtype C HIV-1(LAI) plasma-derived viruses from treatment-naive individuals in South Africa. A total of 25/100 (25%) samples showed >500-FCs to DPV compared to treatment-naive samples with IC(50)s exceeding the maximum DPV concentration tested (132 ng/ml). A total of 66/100 (66%) samples displayed 3-to 306-FCs, with a median IC50 of 17.6 ng/ml. Only 9/100 (9%) samples were susceptible to DPV (FC < 3). Mutations L100I and K103N were significantly more frequent in samples with >500-fold resistance to DPV compared to samples with a >500-fold resistance. A total of 91% of samples with NNRTI-resistant HIV-1 from individuals on failing first-line ART in South Africa exhibited >3-fold cross-resistance to DPV. This level of resistance exceeds expected plasma concentrations, but very high genital tract DPV concentrations from DPV ring use could block viral replication. It is critically important to assess the frequency of transmitted and selected DPV resistance in individuals using the DPV ring.
C1 [Penrose, Kerri J.; Hamanishi, Kristen A.; Gordon, Kelley C.; Mellors, John W.; Parikh, Urvi M.] Univ Pittsburgh, Pittsburgh, PA 15260 USA.
   [Wallis, Carole L.; Viana, Raquel V.] BARC SA, Johannesburg, South Africa.
   [Wallis, Carole L.; Viana, Raquel V.] Lancet Labs, Johannesburg, South Africa.
   [Brumme, Chanson J.; Harrigan, P. Richard] BC Ctr Excellence HIV AIDS, Vancouver, BC, Canada.
C3 Pennsylvania Commonwealth System of Higher Education (PCSHE); University of Pittsburgh; B.C. Centre for Excellence in HIV/AIDS
RP Parikh, UM (通讯作者)，Univ Pittsburgh, Pittsburgh, PA 15260 USA.
EM ump3@pitt.edu
FU Bill and Melinda Gates Foundation [OPP1019228]; Bill and Melinda Gates Foundation [OPP1019228] Funding Source: Bill and Melinda Gates Foundation
CR Azijn H, 2010, ANTIMICROB AGENTS CH, V54, P718, DOI 10.1128/AAC.00986-09
   Basson AE, 2015, ANTIMICROB AGENTS CH, V59, P960, DOI 10.1128/AAC.04215-14
   BENJAMINI Y, 1995, J R STAT SOC B, V57, P289, DOI 10.1111/j.2517-6161.1995.tb02031.x
   Brehm JH, 2012, CLIN INFECT DIS, V55, P737, DOI 10.1093/cid/cis501
   Chen BA, 2015, JAIDS-J ACQ IMM DEF, V70, P242, DOI 10.1097/QAI.0000000000000702
   Devlin B, 2013, ANTIVIR RES, V100, PS3, DOI 10.1016/j.antiviral.2013.09.025
   Fletcher P, 2009, ANTIMICROB AGENTS CH, V53, P487, DOI 10.1128/AAC.01156-08
   Harrigan PR, 2002, J VIROL, V76, P6836, DOI 10.1128/JVI.76.13.6836-6840.2002
   Iyidogan P, 2014, VIRUSES-BASEL, V6, P4095, DOI 10.3390/v6104095
   Korbie DJ, 2008, NAT PROTOC, V3, P1452, DOI 10.1038/nprot.2008.133
   Melody K, 2015, ANTIMICROB AGENTS CH, V59, P7762, DOI 10.1128/AAC.01937-15
   Muniz CP, 2014, J ANTIMICROB CHEMOTH, V69, P2741, DOI 10.1093/jac/dku214
   Nel A, 2016, C RETR OPP INF BOST, V0, P0
   Nel A, 2014, AIDS, V28, P1479, DOI 10.1097/QAD.0000000000000280
   Palanee-Phillips T, 2015, PLOS ONE, V10, P0, DOI 10.1371/journal.pone.0128857
   Paredes R, 2011, J INFECT DIS, V204, P741, DOI 10.1093/infdis/jir385
   Schader SM, 2012, ANTIMICROB AGENTS CH, V56, P751, DOI 10.1128/AAC.05821-11
   Shi CF, 1997, ANTIMICROB AGENTS CH, V41, P2781, DOI 10.1128/AAC.41.12.2781
   Sluis-Cremer N, 2014, VIRUSES-BASEL, V6, P2960, DOI 10.3390/v6082960
   Tachedjian G, 2013, HUMAN IMMUNODEFICIEN, V0, P281
   Tang MW, 2012, INTERVIROLOGY, V55, P98, DOI 10.1159/000331998
   van der Straten A, 2012, AIDS BEHAV, V16, P1775, DOI 10.1007/s10461-012-0215-0
   Wallis CL, 2010, J VIROL METHODS, V163, P505, DOI 10.1016/j.jviromet.2009.11.011
   Xu HT, 2014, J VIROL, V88, P1536, DOI 10.1128/JVI.02904-13
   Xu HT, 2013, ANTIMICROB AGENTS CH, V57, P5649, DOI 10.1128/AAC.01536-13
NR 26
TC 11
Z9 12
U1 0
U2 3
PU AMER SOC MICROBIOLOGY
PI WASHINGTON
PA 1752 N ST NW, WASHINGTON, DC 20036-2904 USA
SN 0066-4804
EI 1098-6596
J9 ANTIMICROB AGENTS CH
JI Antimicrob. Agents Chemother.
PD FEB 15
PY 2017
VL 61
IS 2
BP 
EP 
DI 10.1128/AAC.01805-16
PG 8
WC Microbiology; Pharmacology & Pharmacy
SC Microbiology; Pharmacology & Pharmacy
GA EK7JQ
UT WOS:000394102500036
PM 27895013
DA 2024-01-16
ER

PT J
AU Epaulard, O
   Signori-Schmuck, A
   Larrat, S
   Kulkarni, O
   Blum, MG
   Fusillier, K
   Blanc, M
   Leclercq, P
   François, O
   Morand, P
AF Epaulard, Olivier
   Signori-Schmuck, Anne
   Larrat, Sylvie
   Kulkarni, Om
   Blum, Michael G.
   Fusillier, Katia
   Blanc, Myriam
   Leclercq, Pascale
   Francois, Olivier
   Morand, Patrice
TI Ultradeep sequencing of B and non-B HIV-1 subtypes: Viral diversity and drug resistance mutations before and after one month of antiretroviral therapy in naive patients
SO JOURNAL OF CLINICAL VIROLOGY
LA English
DT Article
DE HIV; Subtypes; Haart; Ultradeep sequencing; Diversity; Resistance
ID reverse-transcriptase; frequency; evolution; transmission; adaptation; infection; variants; failure; assay; risk
AB Background: Ultradeep pyrosequencing technologies permit an assessment of the genetic diversity and the presence and frequency of minority variants in a viral population. The effect of these parameters on the outcome of highly active antiretroviral therapy (HAART) in HIV-infected patients is poorly understood. Objectives: The present study used the pyrosequencing Roche 454 prototype assay to determine whether antiretroviral efficacy is correlated with viral diversity and minority drug resistance mutations in HIV-infected treatment-naive patients and to compare assay performance in B and non-B subtypes. Study design: The study included 30 HIV-1 infected naive patients (20 with subtype non-B and 10 with subtype B). Ultradeep pyrosequencing of protease and reverse transcriptase genes was performed at baseline and 1 month after HAART initiation. Plasma HIV VL was measured at 0 and after 1, 3, and 6 months of HAART. Results: Pre-HAART minority drug resistance mutations were observed to NRTI in 4 patients, to NNRTI in 6 patients, and to PI in 1 patient; there was no difference in HAART-induced VL decay between patients. Pre-HAART diversity was significantly correlated with the time elapsed since HIV-1 infection diagnosis, but not with the subtype, VL, or CD4 count. Patients with an undetectable VL after 3 months of HAART had a higher pre-HAART diversity. Pre-and post-HAART diversities were not statistically different. There was no difference in assay performance between subtype B and non-B. Conclusions: A high pre-HAART viral diversity might have a positive effect on the outcome of HAART. Pre-therapeutic minority drug resistance mutations are uncommon in naive patients.
C1 [Epaulard, Olivier; Blanc, Myriam; Leclercq, Pascale] Ctr Hosp Univ Grenoble Alpes, Infect Dis Unit, CS10217, F-38043 Grenoble 9, France.
   [Epaulard, Olivier; Signori-Schmuck, Anne; Larrat, Sylvie; Morand, Patrice] UGA, CEA, CNRS,UMR5075, Team HIV & Human Persistent Viruses,Inst Biol Str, Grenoble, France.
   [Epaulard, Olivier; Signori-Schmuck, Anne; Larrat, Sylvie; Blanc, Myriam; Leclercq, Pascale; Morand, Patrice] Univ Grenoble Alpes, Federat Infectiol Multidisciplinaire Arc Alpin, Grenoble, France.
   [Signori-Schmuck, Anne; Larrat, Sylvie; Fusillier, Katia; Morand, Patrice] Ctr Hosp Univ Grenoble Alpes, Infect Agents Dept, Virol Lab, CS10217, F-38043 Grenoble 9, France.
   [Kulkarni, Om; Blum, Michael G.; Francois, Olivier] UJF, INPG, CNRS, Computat & Math Biol,TIMC,IMAG,UMR 5525, F-38706 La Tronche, France.
C3 CHU Grenoble Alpes; Communaute Universite Grenoble Alpes; Universite Grenoble Alpes (UGA); Centre National de la Recherche Scientifique (CNRS); CNRS - National Institute for Biology (INSB); Communaute Universite Grenoble Alpes; Universite Grenoble Alpes (UGA); CEA; Communaute Universite Grenoble Alpes; Universite Grenoble Alpes (UGA); Communaute Universite Grenoble Alpes; Universite Grenoble Alpes (UGA); CHU Grenoble Alpes; Centre National de la Recherche Scientifique (CNRS); CNRS - Institute for Engineering & Systems Sciences (INSIS); Communaute Universite Grenoble Alpes; Institut National Polytechnique de Grenoble; Universite Grenoble Alpes (UGA)
RP Epaulard, O (通讯作者)，CHU Grenoble Alpes, Serv Malad Infect, CS10217, F-38043 Grenoble 9, France.
EM OEpaulard@chu-grenoble.fr
CR Aberg JA, 2014, CLIN INFECT DIS, V58, P1, DOI 10.1093/cid/cit665
   Abram ME, 2010, J VIROL, V84, P9864, DOI 10.1128/JVI.00915-10
   Avidor B, 2013, J CLIN MICROBIOL, V51, P880, DOI 10.1128/JCM.02652-12
   Bellecave P, 2014, AIDS RES HUM RETROV, V30, P170, DOI 10.1089/aid.2013.0130
   Casadella M, 2016, VIRUS RES, V0, P0
   Cozzi-Lepri A, 2015, J ANTIMICROB CHEMOTH, V70, P930, DOI 10.1093/jac/dku426
   Dapp MJ, 2013, TRENDS MICROBIOL, V21, P56, DOI 10.1016/j.tim.2012.10.006
   Dapp MJ, 2013, J MOL BIOL, V425, P41, DOI 10.1016/j.jmb.2012.10.009
   Draenert R, 2006, J EXP MED, V203, P529, DOI 10.1084/jem.20052116
   Frentz D, 2012, AIDS REV, V14, P17
   Garcia-Diaz A, 2013, J CLIN VIROL, V58, P468, DOI 10.1016/j.jcv.2013.07.009
   Gianella S, 2011, J VIROL, V85, P8359, DOI 10.1128/JVI.02582-10
   Gianella S, 2010, J INFECT DIS, V202, P657, DOI 10.1086/655397
   Hedskog C, 2010, PLOS ONE, V5, P0, DOI 10.1371/journal.pone.0011345
   Johnson Victoria A, 2013, TOP ANTIVIR MED, V21, P6
   Kearney M, 2009, J VIROL, V83, P2715, DOI 10.1128/JVI.01960-08
   Lataillade M, 2010, PLOS ONE, V5, P0, DOI 10.1371/journal.pone.0010952
   Li JZ, 2011, JAMA-J AM MED ASSOC, V305, P1327, DOI 10.1001/jama.2011.375
   Maldarelli F, 2013, J VIROL, V87, P10313, DOI 10.1128/JVI.01225-12
   Mansky LM, 2000, J VIROL, V74, P9532, DOI 10.1128/JVI.74.20.9532-9539.2000
   Messiaen P, 2012, VIROLOGY, V426, P7, DOI 10.1016/j.virol.2012.01.002
   Moore CB, 2002, SCIENCE, V296, P1439, DOI 10.1126/science.1069660
   NEI M, 1979, P NATL ACAD SCI USA, V76, P5269, DOI 10.1073/pnas.76.10.5269
   Newman RM, 2013, J INFECT DIS, V208, P17, DOI 10.1093/infdis/jis679
   Poon AFY, 2011, AIDS, V25, P2019, DOI 10.1097/QAD.0b013e32834b643c
   ROBERTS JD, 1988, SCIENCE, V242, P1171, DOI 10.1126/science.2460925
   Rodriguez C, 2013, INT WORKSH HIV HEP V, V0, P0
   Simen BB, 2009, J INFECT DIS, V199, P693, DOI 10.1086/596736
   St John EP, 2016, PLOS ONE, V11, P0, DOI 10.1371/journal.pone.0146687
   Stam AJ, 2013, AIDS REV, V15, P152
   Stelzl E, 2011, J VIROL METHODS, V178, P94, DOI 10.1016/j.jviromet.2011.08.020
   Team RC, 2014, R LANG ENV STAT COMP, V0, P0
   Téllez-Sosa J, 2013, PLOS ONE, V8, P0, DOI 10.1371/journal.pone.0067010
NR 33
TC 4
Z9 4
U1 0
U2 4
PU ELSEVIER
PI AMSTERDAM
PA RADARWEG 29, 1043 NX AMSTERDAM, NETHERLANDS
SN 1386-6532
EI 1873-5967
J9 J CLIN VIROL
JI J. Clin. Virol.
PD OCT 15
PY 2017
VL 95
IS 
BP 13
EP 19
DI 10.1016/j.jcv.2017.07.013
PG 7
WC Virology
SC Virology
GA FL4NX
UT WOS:000414208300005
PM 28830014
DA 2024-01-16
ER

PT J
AU Sivamalar, S
   Dinesha, TR
   Gomathi, S
   Pradeep, A
   Boobalan, J
   Solomon, SS
   Poongulali, S
   Solomon, S
   Balakrishnan, P
   Saravanan, S
AF Sivamalar, Sathasivam
   Dinesha, Thongadi Ramesh
   Gomathi, Selvamurthi
   Pradeep, Ambrose
   Boobalan, Jayaseelan
   Solomon, Sunil S.
   Poongulali, Selvamuthu
   Solomon, Suniti
   Balakrishnan, Pachamuthu
   Saravanan, Shanmugam
TI Accumulation of HIV-1 Drug Resistance Mutations After First-Line Immunological Failure to Evaluate the Options of Recycling NRTI Drugs in Second-Line Treatment: A Study from South India
SO AIDS RESEARCH AND HUMAN RETROVIRUSES
LA English
DT Article
DE HIV drug resistance; TAMs; first-line; second-line; resistance mutation in India
ID resource-limited settings; reverse-transcriptase; antiretroviral treatment; experienced patients; zidovudine; inhibitors; regimens; therapy
AB Lack of HIV-1 viral load monitoring in resource-limited settings leads to the development of HIV drug resistance mutations, although WHO recommends viral load testing for monitoring as this helps in preserving future treatment options and also avoid unnecessary switching to more expensive drugs. A total of 101 patients attaining first-line treatment failure (FTF) were followed until second-line treatment failure (STF) to study the rate of accumulation of thymidine analogue mutations (TAMs), their future drug options, and genetic evolution. The result shows that predominant nucleos(t)ide reverse transcriptase inhibitor (NRTI) mutations were M184V/I (87.3% in FTF and 79% in STF) followed by TAMs (53.4% in FTF and 54.5% in STF). The rate of accumulation of TAMs was higher for a patient with TAMI [0.015 TAM per person-month (TPPM)], TAMII (0.042 TPPM), and 1 (0.005 TPPM) or 2 TAMs (0.008 TPPM) compared with a patient with both TAMs and 3 or >3 TAMs. Future ART options show that >50% of the patients can be considered for choices to recycle NRTIs in the second-line, and third-line therapy. We conclude that the patients who initiated thymidine analogue-based first-line before 2010 can be very well opted for AZT- and TDF-based second-line regimen in the future.
C1 [Sivamalar, Sathasivam; Dinesha, Thongadi Ramesh; Gomathi, Selvamurthi; Pradeep, Ambrose; Boobalan, Jayaseelan; Solomon, Sunil S.; Poongulali, Selvamuthu; Solomon, Suniti; Balakrishnan, Pachamuthu; Saravanan, Shanmugam] Voluntary Hlth Serv Hosp, YR Gaitonde Ctr AIDS Res & Educ, Chennai 600113, Tamil Nadu, India.
   [Solomon, Sunil S.] Johns Hopkins Univ, Sch Med, Dept Med, Baltimore, MD 21205 USA.
C3 Johns Hopkins University
RP Saravanan, S (通讯作者)，Voluntary Hlth Serv Hosp, YR Gaitonde Ctr AIDS Res & Educ, Chennai 600113, Tamil Nadu, India.
EM saravanan@yrgcare.org
FU DST-INSPIRE, New Delhi; YRG CARE Medical, Educational, and Research foundation, Chennai, India
CR Cozzi-Lepri A, 2009, J INFECT DIS, V200, P687, DOI 10.1086/604731
   De Luca A, 2007, J INFECT DIS, V196, P1645, DOI 10.1086/522231
   Gilks CF, 2006, LANCET, V368, P505, DOI 10.1016/S0140-6736(06)69158-7
   Hightower GK, 2013, PLOS ONE, V8, P0, DOI 10.1371/journal.pone.0068188
   Hoffmann CJ, 2013, ANTIVIR THER, V18, P915, DOI 10.3851/IMP2652
   Isel C, 2001, J BIOL CHEM, V276, P48725, DOI 10.1074/jbc.M108352200
   LARDER BA, 1991, J VIROL, V65, P5232, DOI 10.1128/JVI.65.10.5232-5236.1991
   Maggiolo F, 2006, ANTIVIR THER, V11, P923
   Miller MD, 2004, J INFECT DIS, V189, P837, DOI 10.1086/381784
   Santoro MM, 2013, HIV MED, V14, P571, DOI 10.1111/hiv.12044
   Saravanan S, 2009, J VIROL METHODS, V159, P211, DOI 10.1016/j.jviromet.2009.03.021
   Sen S, 2007, AIDS RES HUM RETROV, V23, P1303, DOI 10.1089/aid.2007.0090
   Skhosana L, 2015, PLOS ONE, V10, P0, DOI 10.1371/journal.pone.0118145
   Vidya M, 2009, ANTIVIR THER, V14, P1005, DOI 10.3851/IMP1411
   Wensing Annemarie M, 2014, TOP ANTIVIR MED, V22, P642
NR 15
TC 9
Z9 9
U1 0
U2 5
PU MARY ANN LIEBERT, INC
PI NEW ROCHELLE
PA 140 HUGUENOT STREET, 3RD FL, NEW ROCHELLE, NY 10801 USA
SN 0889-2229
EI 1931-8405
J9 AIDS RES HUM RETROV
JI Aids Res. Hum. Retrovir.
PD MAR 15
PY 2017
VL 33
IS 3
BP 271
EP 274
DI 10.1089/aid.2016.0070
PG 4
WC Immunology; Infectious Diseases; Virology
SC Immunology; Infectious Diseases; Virology
GA EM8HX
UT WOS:000395553200010
PM 27460519
DA 2024-01-16
ER

PT J
AU Mirarab, A
   Mohebbi, A
   Javid, N
   Moradi, A
   Vakili, MA
   Tabarraei, A
AF Mirarab, Azam
   Mohebbi, Alireza
   Javid, Naeme
   Moradi, Abdolvahab
   Vakili, Mohammad A.
   Tabarraei, Alijan
TI Human cytomegalovirus pUL97 drug-resistance mutations in congenitally neonates and HIV-infected, no-drug-treated patients
SO FUTURE VIROLOGY
LA English
DT Article
DE cCMV; HCMV; HIV; UL97 substitution
ID stem-cell transplantation; ul97 d605e mutation; ganciclovir resistance; recipients; disease; prevalence; emergence; therapy; genes
AB Aim: Human cytomegalovirus (HCMV) treatment is hard to achieve because of viral protein target sequence variations. Objectives: We aimed to find HCMV pUL97 kinase variations in HIV- and congenitally infected patients. Methods: Twenty HCMV-positive DNA samples from nonganciclovir treated congenitally infected neonates and HIV positive patients were used for PCR restriction fragment length polymorphism. Variations were assessed computationally for pUL97 functionality. Results: P521L, D605E and N597Y substitutions were prevalent significantly in congenital infection. Furthermore, we found those mutations have neutral or low impact on pUL97 functionality. In addition, we found a new K599Q substitution in an HIV-infected individual. Conclusion: More prevalent substitutions related to low-grade ganciclovir resistance were found in congenitally infected neonates in comparison with HIV-infected patients.
C1 [Mirarab, Azam; Mohebbi, Alireza] Golestan Univ Med Sci, Sch Med, Student Res Comm, Gorgan, Iran.
   [Javid, Naeme; Moradi, Abdolvahab; Vakili, Mohammad A.; Tabarraei, Alijan] Golestan Univ Med Sci, Infect Dis Res Ctr, Gorgan, Iran.
C3 Golestan University of Medical Sciences; Golestan University of Medical Sciences
RP Tabarraei, A (通讯作者)，Golestan Univ Med Sci, Infect Dis Res Ctr, Gorgan, Iran.
EM tabarraei@goums.ac.ir
FU School of Medicine, Golestan University of Medical Sciences
CR ALAIN S, 1995, J VIROL METHODS, V51, P241, DOI 10.1016/0166-0934(94)00110-3
   Baldanti F, 2004, J ANTIMICROB CHEMOTH, V53, P536, DOI 10.1093/jac/dkh065
   Canestri A, 2006, ANTIVIR THER, V11, P561
   Cannon MJ, 2013, CYTOMEGALOVIRUSES: FROM MOLECULAR PATHOGENESIS TO INTERVENTION, VOL II, P26
   Chou SW, 2008, REV MED VIROL, V18, P233, DOI 10.1002/rmv.574
   Chou SW, 2013, ANTIMICROB AGENTS CH, V57, P3375, DOI 10.1128/AAC.00511-13
   Chou SW, 2010, ANTIMICROB AGENTS CH, V54, P2371, DOI 10.1128/AAC.00186-10
   Eckle T, 2003, ANTIMICROB AGENTS CH, V47, P442, DOI 10.1128/AAC.47.1.442-443.2003
   Foulongne V, 2004, ACTA VIROL, V48, P51
   Gilbert C, 2005, ANTIMICROB AGENTS CH, V49, P873, DOI 10.1128/AAC.49.3.873-883.2005
   Göhring K, 2006, J CLIN MICROBIOL, V44, P4541, DOI 10.1128/JCM.01141-06
   Hamprecht K, 2003, J INFECT DIS, V187, P139, DOI 10.1086/346240
   Hosseini SMJ, 2015, TRANSPL P, V47, P1140, DOI 10.1016/j.transproceed.2014.10.066
   JACOBSON MA, 1988, ANN INTERN MED, V108, P585, DOI 10.7326/0003-4819-108-4-585
   Kelishadi M, 2016, JUNDISHAPUR J CHRONI, V5, P0
   Lee GC, 2013, J MICROBIOL BIOTECHN, V23, P1154, DOI 10.4014/jmb.1303.03094
   Limaye AP, 2000, LANCET, V356, P645, DOI 10.1016/S0140-6736(00)02607-6
   Limaye AP, 2002, CLIN INFECT DIS, V35, P866, DOI 10.1086/342385
   Lurain NS, 2010, CLIN MICROBIOL REV, V23, P689, DOI 10.1128/CMR.00009-10
   Marschall M, 2001, J GEN VIROL, V82, P1439, DOI 10.1099/0022-1317-82-6-1439
   MILLER W, 1986, BLOOD, V67, P1162
   NAJERA I, 1995, J VIROL, V69, P23
   Slavov SN, 2015, BRAZ J MED BIOL RES, V48, P777, DOI 10.1590/1414-431X20154507
   Smith IL, 1997, J INFECT DIS, V176, P69, DOI 10.1086/514041
   Sun J, 2012, TRANSPL P, V44, P3022, DOI 10.1016/j.transproceed.2012.06.069
   Tanaka K, 2011, MICROBIOL IMMUNOL, V55, P328, DOI 10.1111/j.1348-0421.2011.00327.x
   Williams SL, 2003, ANTIMICROB AGENTS CH, V47, P2186, DOI 10.1128/AAC.47.7.2186-2192.2003
   Zhou L, 2006, TRANSPL P, V38, P2926, DOI 10.1016/j.transproceed.2006.08.161
NR 28
TC 5
Z9 6
U1 0
U2 3
PU FUTURE MEDICINE LTD
PI LONDON
PA UNITEC HOUSE, 3RD FLOOR, 2 ALBERT PLACE, FINCHLEY CENTRAL, LONDON, N3 1QB, ENGLAND
SN 1746-0794
EI 1746-0808
J9 FUTURE VIROL
JI Future Virol.
PD JAN 15
PY 2017
VL 12
IS 1
BP 13
EP 18
DI 10.2217/fvl-2016-0089
PG 6
WC Virology
SC Virology
GA EH7NS
UT WOS:000391960300004
DA 2024-01-16
ER

PT J
AU Chimukangara, B
   Samuel, R
   Naidoo, K
   de Oliveira, T
AF Chimukangara, Benjamin
   Samuel, Reshmi
   Naidoo, Kogieleum
   de Oliveira, Tulio
TI Primary HIV-1 Drug-Resistant Minority Variants
SO AIDS REVIEWS
LA English
DT Review
DE Primary drug resistance; Minority variant; Next generation sequencing; Antiretroviral therapy
ID single-dose nevirapine; generation sequencing technology; low-frequency; antiretroviral therapy; treatment-naive; virological failure; ultra-deep; mutations; women; impact
AB Primary HIV drug-resistant mutations are mutations that occur in an HIV-infected individual prior to the initiation of antiretroviral therapy. These mutations may arise by de novo mutagenesis or result from transmission. Drug-resistant mutations may reduce the effectiveness of antiretroviral therapy, leading to inadequate virological outcomes. Currently, Sanger sequencing is the standard method for detection of drug-resistant mutations to inform treatment decisions, but it does not detect minor variant mutations. Drug-resistant minority variants can be detected by next generation sequencing. However, several challenges, including cost of infrastructure and the need for complex data analysis bioinformatics tools, remain major setbacks for next generation sequencing use. More importantly, the clinical impact of drug-resistant minority variants on antiretroviral therapy is not well understood, underscoring the importance for understanding whether the levels of primary drug-resistant minority variants for different mutations impact on the effectiveness of antiretroviral therapy and the rationale for inclusion in routine diagnostics. Understanding the impact of primary drug-resistant minority variants will help inform how next generation sequencing may be utilized in the future for pre-emptive clinical antiretroviral therapy decision making.
C1 [Chimukangara, Benjamin; de Oliveira, Tulio] Univ KwaZulu Natal, Africa Ctr Populat Hlth, Doris Duke Med Res Inst, Nelson Mandela Sch Med, ZA-4001 Durban, South Africa.
   [Chimukangara, Benjamin; Samuel, Reshmi] Univ KwaZulu Natal, Natl Hlth Lab Serv, Dept Virol, Durban, South Africa.
   [Chimukangara, Benjamin; Naidoo, Kogieleum] Univ KwaZulu Natal, Ctr AIDS Programme Res South Africa, Durban, South Africa.
   [Naidoo, Kogieleum] SAMRC, CAPRISA HIV TB Pathogenesis & Treatment Res Unit, Durban, South Africa.
C3 University of Kwazulu Natal; University of Kwazulu Natal; University of Kwazulu Natal
RP Chimukangara, B (通讯作者)，Univ KwaZulu Natal, Africa Ctr Populat Hlth, Doris Duke Med Res Inst, Nelson Mandela Sch Med, ZA-4001 Durban, South Africa.
EM benjiechim@yahoo.com
FU Centre for the AIDS Programme of Research in South Africa (CAPRISA); South African Medical Research Council (SAMRC) - CAPRISA HIV-TB Pathogenesis and Treatment Research Unit in South Africa; Institute of Clinical Medicine, University of Oslo in Norway; Medical Research Council (MRC) in South Africa
CR Altman RB, 2016, SCI TRANSL MED, V8, P0, DOI 10.1126/scitranslmed.aaf7314
   [Anonymous], 2012, HIV DRUG RES REP, V0, P0
   [Anonymous], 2006, ANTIRETROVIRAL RESIS, V0, P0
   Arts EJ, 2012, CSH PERSPECT MED, V2, P0, DOI 10.1101/cshperspect.a007161
   Balduin M, 2009, J CLIN VIROL, V45, P34, DOI 10.1016/j.jcv.2009.03.002
   Bansal V, 2011, EMERG INFECT DIS, V17, P1966, DOI 10.3201/eid1710.110592
   Bansode V, 2013, BMC INFECT DIS, V13, P0, DOI 10.1186/1471-2334-13-52
   Barba M, 2014, VIRUSES-BASEL, V6, P106, DOI 10.3390/v6010106
   Barzon L, 2011, INT J MOL SCI, V12, P7861, DOI 10.3390/ijms12117861
   Beerenwinkel N, 2011, CURR OPIN VIROL, V1, P413, DOI 10.1016/j.coviro.2011.07.008
   Boltz VF, 2011, P NATL ACAD SCI USA, V108, P9202, DOI 10.1073/pnas.1105688108
   Brenner Bluma G, 2009, HIV THERAPY, V3, P583, DOI 10.2217/hiv.09.40
   Buckton AJ, 2011, ANTIVIR THER, V16, P9, DOI 10.3851/IMP1687
   Casadellà M, 2016, AIDS, V30, P1137, DOI 10.1097/QAD.0000000000001033
   Chen X, 2016, PLOS ONE, V11, P0, DOI 10.1371/journal.pone.0149215
   Coovadia A, 2009, CLIN INFECT DIS, V48, P462, DOI 10.1086/596486
   Datta Sibnarayan, 2015, WORLD J VIROL, V4, P265, DOI 10.5501/wjv.v4.i3.265
   De Clercq E, 2009, INT J ANTIMICROB AG, V33, P307, DOI 10.1016/j.ijantimicag.2008.10.010
   Derache A, 2016, J INFECT DIS, V213, P250, DOI 10.1093/infdis/jiv383
   Diallo K, 2003, ANTIMICROB AGENTS CH, V47, P3377, DOI 10.1128/AAC.47.11.3377-3383.2003
   Ekici H, 2014, PLOS ONE, V9, P0, DOI 10.1371/journal.pone.0111042
   Fernández-Caballero JA, 2014, J INT AIDS SOC, V17, P157, DOI 10.7448/IAS.17.4.19748
   Geretti AM, 2009, JAIDS-J ACQ IMM DEF, V52, P569, DOI 10.1097/QAI.0b013e3181ba11e8
   Gonzalez S, 2013, CURR HIV RES, V11, P43
   Goodwin S, 2016, NAT REV GENET, V17, P333, DOI 10.1038/nrg.2016.49
   Grant RM, 2015, J INFECT DIS, V211, P1202, DOI 10.1093/infdis/jiu678
   Hauser A, 2012, PLOS ONE, V7, P0, DOI 10.1371/journal.pone.0032055
   Henson J, 2012, PHARMACOGENOMICS, V13, P901, DOI 10.2217/pgs.12.72
   Ji HZ, 2011, ANTIVIR THER, V16, P871, DOI 10.3851/IMP1839
   Johnson JA, 2005, J INFECT DIS, V192, P16, DOI 10.1086/430741
   Johnson JA, 2008, PLOS MED, V5, P1112, DOI 10.1371/journal.pmed.0050158
   Karim QA, 2010, SCIENCE, V329, P1168, DOI 10.1126/science.1193748
   Kozal MJ, 2011, ANTIVIR THER, V16, P925, DOI 10.3851/IMP1851
   Lee CY, 2013, TRANSL CANCER RES, V2, P33, DOI 10.3978/j.issn.2218-676X.2013.02.09
   Lessells RJ, 2013, AIDS REV, V15, P221
   Li JZ, 2013, CLIN INFECT DIS, V56, P1667, DOI 10.1093/cid/cit125
   Li JZ, 2011, JAMA-J AM MED ASSOC, V305, P1327, DOI 10.1001/jama.2011.375
   Liu L, 2012, J BIOMED BIOTECHNOL, V0, P0, DOI DOI 10.1155/2012/251364
   Luz PM, 2015, JAIDS-J ACQ IMM DEF, V68, P152, DOI 10.1097/QAI.0000000000000426
   Metzner K, 2006, ANTIRETROVIRAL RESISTANCE IN CLINICAL PRACTICE, V0, P0
   Metzner KJ, 2013, J INFECT DIS, V208, P1102, DOI 10.1093/infdis/jit310
   Metzner KJ, 2011, J CLIN VIROL, V50, P156, DOI 10.1016/j.jcv.2010.10.001
   Metzner KJ, 2009, CLIN INFECT DIS, V48, P239, DOI 10.1086/595703
   Mohamed S, 2014, AIDS, V28, P1315, DOI 10.1097/QAD.0000000000000267
   Mokhbat JM, 2014, J INFECT DEV COUNTR, V8, P339, DOI 10.3855/jidc.3593
   Morini E, 2015, FRONT GENET, V6, P0, DOI 10.3389/fgene.2015.00055
   Pabinger S, 2014, BRIEF BIOINFORM, V15, P256, DOI 10.1093/bib/bbs086
   Palmer S, 2006, P NATL ACAD SCI USA, V103, P7094, DOI 10.1073/pnas.0602033103
   Paredes R, 2013, J INFECT DIS, V207, PS93, DOI 10.1093/infdis/jit110
   Paredes R, 2010, J INFECT DIS, V201, P662, DOI 10.1086/650543
   Porter DP, 2015, VIRUSES-BASEL, V7, P6360, DOI 10.3390/v7122943
   Quail MA, 2012, BMC GENOMICS, V13, P0, DOI 10.1186/1471-2164-13-341
   Quiñones-Mateu ME, 2014, J CLIN VIROL, V61, P9, DOI 10.1016/j.jcv.2014.06.013
   Rowley CF, 2010, AIDS RES HUM RETROV, V26, P293, DOI 10.1089/aid.2009.0082
   Samuel R, 2015, J MED VIROL, V87, P1662, DOI 10.1002/jmv.24220
   Samuel R, 2014, AIDS REV, V16, P187
   Schlebusch Stephen, 2012, S. AFR. J. SCI., V108, P62
   Simen BB, 2009, J INFECT DIS, V199, P693, DOI 10.1086/596736
   Sims D, 2014, NAT REV GENET, V15, P121, DOI 10.1038/nrg3642
   Sogbanmu Olufunso Oladipo, 2015, J MED CASE REP, V9, P106, DOI 10.1186/s13256-015-0557-0
   Sultan B, 2014, HIV AIDS-RES PALLIAT, V6, P147, DOI 10.2147/HIV.S46585
   Treangen TJ, 2012, NAT REV GENET, V13, P36, DOI 10.1038/nrg3117
   UNAIDS, 2017, 90-90-90-AN AMBITIOUS TREATMENT TARGET TO HELP END THE AIDS EPIDEMIC R/OL, V0, P0
   van de Vijver DAMC, 2010, CURR OPIN INFECT DIS, V23, P621, DOI 10.1097/QCO.0b013e32833ff1e6
   Weis JF, 2016, AIDS, V30, P31, DOI 10.1097/QAD.0000000000000915
   Wensing Annemarie M, 2015, TOP ANTIVIR MED, V23, P132
   WHO, 2013, CONSOLIDATED GUIDELINES ON THE USE OF ANTIRETROVIRAL DRUGS FOR TREATING AND PREVENTING HIV INFECTION: RECOMMENDATIONS FOR A PUBLIC HEALTH APPROACH, V0, P0
   Zoufaly A, 2015, J ANTIMICROB CHEMOTH, V70, P922, DOI 10.1093/jac/dku470
NR 74
TC 9
Z9 10
U1 0
U2 4
PU PERMANYER PUBL
PI BARCELONA
PA MALLORCA, 310, BARCELONA, 08037, SPAIN
SN 1139-6121
EI 1698-6997
J9 AIDS REV
JI Aids Rev.
PD APR-JUN 15
PY 2017
VL 19
IS 2
BP 89
EP 96
DI 
PG 8
WC Immunology; Infectious Diseases
SC Immunology; Infectious Diseases
GA FL3WL
UT WOS:000414156500004
PM 28182621
DA 2024-01-16
ER

PT J
AU Klaver, B
   van der Velden, Y
   van Hemert, F
   van der Kuyl, AC
   Ben Berkhout,
AF Klaver, Bep
   van der Velden, Yme
   van Hemert, Formijn
   van der Kuyl, Antoinette C.
   Ben Berkhout
TI HIV-1 tolerates changes in A-count in a small segment of the pol gene
SO RETROVIROLOGY
LA English
DT Article
DE HIV-1 evolution; RNA genome; Nucleotide composition; Evolution; A-rich; Subtypes; Mutagenesis; Phylogeny; Silent codon changes
ID human-immunodeficiency-virus; biased nucleotide composition; type-1 reverse-transcriptase; codon-usage; in-vitro; drug-resistance; strand transfer; pool imbalance; rna genm; leader rna
AB Background: The HIV-1 RNA genome has a biased nucleotide composition with a surplus of As. Several hypotheses have been put forward to explain this striking phenomenon, but the A-count of the HIV-1 genome has thus far not been systematically manipulated. The reason for this reservation is the likelihood that known and unknown sequence motifs will be affected by such a massive mutational approach, thus resulting in replication-impaired virus mutants. We present the first attempt to increase and decrease the A-count in a relatively small polymerase (pol) gene segment of HIV-1 RNA. Results: To minimize the mutational impact, a new mutational approach was developed that is inspired by natural sequence variation as present in HIV-1 isolates. This phylogeny-instructed mutagenesis allowed us to create replication- competent HIV-1 mutants with a significantly increased or decreased local A-count. The local A-count of the wild-type (wt) virus (40.2%) was further increased to 46.9% or reduced to 31.7 and 26.3%. These HIV-1 variants replicate efficiently in vitro, despite the fact that the pol changes cause a quite profound move in HIV-SIV sequence space. Conclusions: Extrapolating these results to the complete 9 kb RNA genome, we may cautiously suggest that the A-rich signature does not have to be maintained. This survey also provided clues that silent codon changes, in particular from G-to-A, determine the subtype-specific sequence signatures.
C1 [Klaver, Bep; van der Velden, Yme; van Hemert, Formijn; van der Kuyl, Antoinette C.; Ben Berkhout] Univ Amsterdam, Acad Med Ctr, Dept Med Microbiol, Lab Expt Virol, K3-110,Meibergdreef 15, NL-1105 AZ Amsterdam, Netherlands.
C3 University of Amsterdam
RP Ben Berkhout, (通讯作者)，Univ Amsterdam, Acad Med Ctr, Dept Med Microbiol, Lab Expt Virol, K3-110,Meibergdreef 15, NL-1105 AZ Amsterdam, Netherlands.
EM b.berkhout@amc.uva.nl
CR Armitage AE, 2012, PLOS GENET, V8, P0, DOI 10.1371/journal.pgen.1002550
   Asang C, 2012, VIROLOGY, V432, P133, DOI 10.1016/j.virol.2012.06.004
   Atkinson NJ, 2014, NUCLEIC ACIDS RES, V42, P4527, DOI 10.1093/nar/gku075
   BERKHOUT B, 1994, NUCLEIC ACIDS RES, V22, P1705, DOI 10.1093/nar/22.9.1705
   Berkhout B, 1997, NUCLEIC ACIDS RES, V25, P940, DOI 10.1093/nar/25.5.940
   Berkhout B, 2004, AIDS, V18, P1861, DOI 10.1097/00002030-200409030-00022
   BERKHOUT B, 1995, J MOL BIOL, V252, P59, DOI 10.1006/jmbi.1994.0475
   BERKHOUT B, 1992, NUCLEIC ACIDS RES, V20, P27, DOI 10.1093/nar/20.1.27
   Berkhout B, 1996, PROG NUCLEIC ACID RE, V54, P1, DOI 10.1016/S0079-6603(08)60359-1
   Berkhout B, 2002, AIDS RES HUM RETROV, V18, P133, DOI 10.1089/08892220252779674
   Berkhout B, 2015, VIRUS RES, V202, P41, DOI 10.1016/j.virusres.2014.11.031
   Berkhout Ben, 2009, V485, V0, PP435, DOI 10.1007/978-1-59745-170-3_30
   BERKOWITZ RD, 1995, VIROLOGY, V212, P718, DOI 10.1006/viro.1995.1530
   DAS AT, 1995, J VIROL, V69, P3090, DOI 10.1128/JVI.69.5.3090-3097.1995
   Das AT, 1999, VIROLOGY, V263, P55, DOI 10.1006/viro.1999.9898
   Das AT, 2008, RETROVIROLOGY, V5, P0, DOI 10.1186/1742-4690-5-44
   Das AT, 2010, PHILOS T R SOC B, V365, P1965, DOI 10.1098/rstb.2010.0072
   Deforche K, 2007, J COMPUT BIOL, V14, P1105, DOI 10.1089/cmb.2007.0073
   Deforges J, 2017, NUCLEIC ACIDS RES, V45, P7382, DOI 10.1093/nar/gkx303
   Greenbaum BD, 2008, PLOS PATHOG, V4, P0, DOI 10.1371/journal.ppat.1000079
   Keating CP, 2009, NUCLEIC ACIDS RES, V37, P945, DOI 10.1093/nar/gkn1015
   Keulen W, 1997, J VIROL, V71, P3346, DOI 10.1128/JVI.71.4.3346-3350.1997
   Keulen W, 1997, SCIENCE, V275, P229
   Keulen W, 1996, ANTIVIR RES, V31, P45, DOI 10.1016/0166-3542(96)00944-8
   KLAVER B, 1994, EMBO J, V13, P2650, DOI 10.1002/j.1460-2075.1994.tb06555.x
   KLAVER B, 1994, NUCLEIC ACIDS RES, V22, P137, DOI 10.1093/nar/22.2.137
   KLAVER B, 1994, J VIROL, V68, P3830, DOI 10.1128/JVI.68.6.3830-3840.1994
   Kutluay SB, 2014, CELL, V159, P1096, DOI 10.1016/j.cell.2014.09.057
   KYPR J, 1987, NATURE, V327, P20, DOI 10.1038/327020a0
   KYPR J, 1989, BIOCHIM BIOPHYS ACTA, V1009, P280, DOI 10.1016/0167-4781(89)90114-0
   Li MQ, 2012, NATURE, V491, P125, DOI 10.1038/nature11433
   Lukashov VV, 2013, JAIDS-J ACQ IMM DEF, V62, P234, DOI 10.1097/QAI.0b013e318279734d
   Madsen JM, 2006, RETROVIROLOGY, V3, P0, DOI 10.1186/1742-4690-3-10
   MARTINEZ MA, 1994, P NATL ACAD SCI USA, V91, P11787, DOI 10.1073/pnas.91.25.11787
   Martrus G, 2013, RETROVIROLOGY, V10, P0, DOI 10.1186/1742-4690-10-78
   PAILLART JC, 1994, J BIOL CHEM, V269, P27486
   Pillai SK, 2008, RETROVIROLOGY, V5, P0, DOI 10.1186/1742-4690-5-26
   PURCELL DFJ, 1993, J VIROL, V67, P6365, DOI 10.1128/JVI.67.11.6365-6378.1993
   Tanwar HS, 2017, PLOS PATHOG, V13, P0, DOI 10.1371/journal.ppat.1006221
   Vabret N, 2017, TRENDS IMMUNOL, V38, P53, DOI 10.1016/j.it.2016.10.006
   Vabret N, 2014, J VIROL, V88, P4161, DOI 10.1128/JVI.03223-13
   Vabret N, 2012, PLOS ONE, V7, P0, DOI 10.1371/journal.pone.0033502
   van Bel N, 2014, J VIROL, V88, P1870, DOI 10.1128/JVI.02942-13
   van der Kuyl AC, 2012, RETROVIROLOGY, V9, P0, DOI 10.1186/1742-4690-9-92
   van der Velden GJ, 2012, J GEN VIROL, V93, P2279, DOI 10.1099/vir.0.044511-0
   van Hemert F, 2016, J GEN VIROL, V97, P2608, DOI 10.1099/jgv.0.000579
   van Hemert F, 2014, VIRUS RES, V193, P16, DOI 10.1016/j.virusres.2014.03.019
   VANHEMERT FJ, 1995, J MOL EVOL, V41, P132, DOI 10.1007/BF00170664
   VARTANIAN JP, 1994, P NATL ACAD SCI USA, V91, P3092, DOI 10.1073/pnas.91.8.3092
   Wolinsky B, 2010, HIV SEQUENCE COMPEND, V0, P0
   Wood N, 2009, PLOS PATHOG, V5, P0, DOI 10.1371/journal.ppat.1000414
   WRIGHT F, 1990, GENE, V87, P23, DOI 10.1016/0378-1119(90)90491-9
NR 52
TC 7
Z9 7
U1 0
U2 0
PU BMC
PI LONDON
PA CAMPUS, 4 CRINAN ST, LONDON N1 9XW, ENGLAND
SN 1742-4690
EI 
J9 RETROVIROLOGY
JI Retrovirology
PD SEP 5
PY 2017
VL 14
IS 
BP 
EP 
DI 10.1186/s12977-017-0367-0
PG 11
WC Virology
SC Virology
GA FG8LR
UT WOS:000410684100001
PM 28870251
DA 2024-01-16
ER

PT J
AU Onywera, H
   Maman, D
   Inzaule, S
   Auma, E
   Were, K
   Fredrick, H
   Owiti, P
   Opollo, V
   Etard, JF
   Mukui, I
   Kim, AA
   Zeh, C
AF Onywera, Harris
   Maman, David
   Inzaule, Seth
   Auma, Erick
   Were, Kennedy
   Fredrick, Harrison
   Owiti, Prestone
   Opollo, Valarie
   Etard, Jean-Francois
   Mukui, Irene
   Kim, Andrea A.
   Zeh, Clement
TI Surveillance of HIV-1 <i>pol</i> transmitted drug resistance in acutely and recently infected antiretroviral drug-naIve persons in rural western Kenya
SO PLOS ONE
LA English
DT Article
ID sub-saharan africa; genetic diversity; individuals; prevalence; therapy; transmission; mutations; type-1; impact; women
AB HIV-1 transmitted drug resistance (TDR) is of increasing public health concern in sub-Saharan Africa with the rollout of antiretroviral (ARV) therapy. Such data are, however, limited in Kenya, where HIV-1 drug resistance testing is not routinely performed. From a population-based household survey conducted between September and November 2012 in rural western Kenya, we retrospectively assessed HIV-1 TDR baseline rates, its determinants, and genetic diversity among drug-na ve persons aged 15-59 years with acute HIV-1 infections (AHI) and recent HIV-1 infections (RHI) as determined by nucleic acid amplification test and both Limiting Antigen and BioRad avidity immunoassays, respectively. HIV-1 po/sequences were scored for drug resistance mutations using Stanford HIVdb and WHO 2009 mutation guidelines. HIV-1 subtyping was computed in MEGA6. Eighty seven (93.5%) of the eligible samples were successfully sequenced. Of these, 8 had at least one TDR mutation, resulting in a TDR prevalence of 9.2% (95% CI 4.7-17.1). No TDR was observed among persons with AHI (n = 7). TDR prevalence was 4.6% (95% CI 1.8-11.2) for nucleoside reverse transcriptase inhibitors (NRTIs), 6.9% (95% CI 3.2-14.2) for non- nucleoside reverse transcriptase inhibitors (NNRTIs), and 1.2% (95% CI 0.2-6.2) for protease inhibitors. Three (3.4% 95% CI 0.8-10.1) persons had dual-class NRTI/NNRTI resistance. Predominant TDR mutations in the reverse transcriptase included K103N/S (4.6%) and M184V (2.3%); only M461/L (1.1%) occurred in the protease. All the eight persons were predicted to have different grades of resistance to the ARV regimens, ranging from potential low-level to high-level resistance. HIV-1 subtype distribution was heterogeneous: A (57.5%), C (6.9%), D (21.8%), G (2.3%), and circulating recombinant forms (11.5%). Only low CD4 count was associated with TDR (p = 0.0145). Our findings warrant the need for enhanced HIV-1 TDR monitoring in order to inform on population-based therapeutic guidelines and public health interventions.
C1 [Onywera, Harris; Inzaule, Seth; Auma, Erick; Were, Kennedy; Fredrick, Harrison; Owiti, Prestone; Opollo, Valarie] Kenya Med Res Inst KEMRI, CGHR, Kisumu, Kenya.
   [Maman, David] MSF, Epictr, Paris, France.
   [Etard, Jean-Francois] Univ Montpellier, TransVIHMI, IRD, UMI 233,INSERM,U 1175, Montpellier, France.
   [Mukui, Irene] Minist Hlth, Natl AIDS & STI Control Programme NASCOP, Nairobi, Kenya.
   [Kim, Andrea A.] US Ctr Dis Control & Prevent CDC, Nairobi, Kenya.
   [Zeh, Clement] US Ctr Dis Control & Prevent CDC, Kisumu, Kenya.
C3 Kenya Medical Research Institute; Doctors Without Borders; Universite de Montpellier; Institut de Recherche pour le Developpement (IRD); Institut National de la Sante et de la Recherche Medicale (Inserm)
RP Onywera, H (通讯作者)，Kenya Med Res Inst KEMRI, CGHR, Kisumu, Kenya.; Zeh, C (通讯作者)，US Ctr Dis Control & Prevent CDC, Kisumu, Kenya.
EM do79harris@gmail.com; cbz2@cdc.gov
FU Medecins Sans Frontieres (MSF)
CR Aghokeng AF, 2011, AIDS, V25, P2183, DOI 10.1097/QAD.0b013e32834bbbe9
   Atun R, 2011, PLOS MED, V8, P0, DOI 10.1371/journal.pmed.1001045
   Bello G, 2010, RETROVIROLOGY, V7, P0, DOI 10.1186/1742-4690-7-22
   Bennett DE, 2008, ANTIVIR THER, V13, P25
   Bennett DE, 2009, PLOS ONE, V4, P0, DOI 10.1371/journal.pone.0004724
   Brown LD, 2001, STAT SCI, V16, P101, DOI 10.1214/ss/1009213286
   Cambiano V, 2013, J INFECT DIS, V207, PS57, DOI 10.1093/infdis/jit111
   Chan Philip A, 2009, HIV THERAPY, V3, P447, DOI 10.2217/HIV.09.30
   Clavel F, 2004, NEW ENGL J MED, V350, P1023, DOI 10.1056/NEJM2ra025195
   Deeks SG, 2003, LANCET, V362, P2002, DOI 10.1016/S0140-6736(03)15022-2
   Dereeper A, 2008, NUCLEIC ACIDS RES, V36, PW465, DOI 10.1093/nar/gkn180
   Fisher R, 2012, J VIROL, V86, P6231, DOI 10.1128/JVI.06541-11
   Guha SK, 2012, MED UPDATE 2012, V0, P84
   Gupta RK, 2012, LANCET, V380, P1250, DOI 10.1016/S0140-6736(12)61038-1
   Hamers RL, 2008, ANTIVIR THER, V13, P625
   Hamers RL, 2013, CURR OPIN HIV AIDS, V8, P19, DOI 10.1097/COH.0b013e32835b7f94
   Hamers RL, 2011, LANCET INFECT DIS, V11, P750, DOI 10.1016/S1473-3099(11)70149-9
   Hassan AS, 2013, AIDS RES HUM RETROV, V29, P129, DOI 10.1089/aid.2012.0167
   Hirsch MS, 2003, CLIN INFECT DIS, V37, P113, DOI 10.1086/375597
   Hosseinipour MC, 2013, J INFECT DIS, V207, PS49, DOI 10.1093/infdis/jit107
   Hurt CB, 2009, ANTIVIR THER, V14, P673
   Jain V, 2011, J INFECT DIS, V203, P1174, DOI 10.1093/infdis/jiq167
   Jain V, 2010, PLOS ONE, V5, P0, DOI 10.1371/journal.pone.0015510
   Jakobsen MR, 2010, CLIN INFECT DIS, V50, P566, DOI 10.1086/650001
   Lal RB, 2005, INDIAN J MED RES, V121, P287
   Lataillade M, 2010, PLOS ONE, V5, P0, DOI 10.1371/journal.pone.0010952
   Lee GQ, 2014, AIDS RES HUM RETROV, V30, P896, DOI 10.1089/aid.2014.0043
   Lihana RW, 2009, AIDS RES HUM RETROV, V25, P1211, DOI 10.1089/aid.2009.0007
   Little SJ, 2002, NEW ENGL J MED, V347, P385, DOI 10.1056/NEJMoa013552
   Little SJ, 2008, J VIROL, V82, P5510, DOI 10.1128/JVI.02579-07
   Longosz AF, 2014, AIDS RES HUM RETROV, V30, P339, DOI 10.1089/aid.2013.0169
   Maman D, 2014, NDHIWA HIV IMPACT PO, V0, P0
   Mathers BM, 2008, LANCET, V372, P1733, DOI 10.1016/S0140-6736(08)61311-2
   Ministry of Health, 2014, KEN HIV PREV REV ROA, V0, P0
   National AIDS and STI Control Programme (NASCOP), 2013, KEN AIDS IND SURV 20, V0, P0
   Ndembi N, 2008, AIDS RES HUM RETROV, V24, P889, DOI 10.1089/aid.2007.0317
   Ndembi N, 2013, AIDS RES HUM RETROV, V29, P788, DOI 10.1089/AID.2012.0123
   Ndembi N, 2011, AIDS, V25, P905, DOI 10.1097/QAD.0b013e328346260f
   Nichols BE, 2014, AIDS, V28, P73, DOI 10.1097/01.aids.0000433239.01611.52
   Nieburg P, 2011, HIV PREVENTION INJEC, V0, P0
   Pillay D, 2006, AIDS, V20, P21, DOI 10.1097/01.aids.0000196172.35056.b7
   Price MA, 2011, AIDS RES HUM RETROV, V27, P5, DOI 10.1089/aid.2010.0030
   Readhead AC, 2012, PLOS ONE, V7, P0, DOI 10.1371/journal.pone.0040533
   Ruelle J, 2013, AIDS RES HUM RETROV, V29, P1306, DOI 10.1089/aid.2013.0108
   Sigallof KCE, 2012, AIDS RES HUM RETROV, V27, P1
   Skoura L, 2013, CLIN MICROBIOL INFEC, V19, PE169, DOI 10.1111/1469-0691.12124
   Somi GR, 2008, ANTIVIR THER, V13, P77
   Ssemwanga D, 2012, AIDS RES HUM RETROV, V28, P1784, DOI 10.1089/aid.2012.0090
   Tamura K, 2013, MOL BIOL EVOL, V30, P2725, DOI 10.1093/molbev/mst197
   Tang MW, 2012, INTERVIROLOGY, V55, P98, DOI 10.1159/000331998
   Templeton AR, 2009, RETROVIROLOGY, V6, P0, DOI 10.1186/1742-4690-6-54
   UNAIDS, 2020, UNAIDS 2020 GLOB REP, V0, P0
   UNAIDS/WHO, 2011, 1S ASS REC 2NF EST H, V0, P0
   Wainberg MA, 2011, RETROVIROLOGY S2, V8, P0
   Wei XR, 2011, J CLIN VIROL, V50, P148, DOI 10.1016/j.jcv.2010.11.006
   Westreich D, 2007, J INFECT DIS, V195, P837, DOI 10.1086/511276
   WHO, 2012, M REP FRAM METR SUPP, V0, P0
   Wittkop L, 2011, LANCET INFECT DIS, V11, P363, DOI 10.1016/S1473-3099(11)70032-9
   Woods CK, 2012, J CLIN MICROBIOL, V50, P1936, DOI 10.1128/JCM.06689-11
   Yang CF, 2004, AIDS RES HUM RETROV, V20, P565, DOI 10.1089/088922204323087822
   Yanik EL, 2012, JAIDS-J ACQ IMM DEF, V61, P258, DOI 10.1097/QAI.0b013e3182618f05
   Yebra G, 2011, PLOS ONE, V6, P0, DOI 10.1371/journal.pone.0026757
   Zeh C, 2015, CROI, V0, P625
   Zhou ZY, 2011, PLOS ONE, V6, P0, DOI 10.1371/journal.pone.0028184
NR 64
TC 20
Z9 22
U1 0
U2 5
PU PUBLIC LIBRARY SCIENCE
PI SAN FRANCISCO
PA 1160 BATTERY STREET, STE 100, SAN FRANCISCO, CA 94111 USA
SN 1932-6203
EI 
J9 PLOS ONE
JI PLoS One
PD FEB 8
PY 2017
VL 12
IS 2
BP 
EP 
DI 10.1371/journal.pone.0171124
PG 14
WC Multidisciplinary Sciences
SC Science & Technology - Other Topics
GA EK1UY
UT WOS:000393712500025
PM 28178281
DA 2024-01-16
ER

PT J
AU Rhee, SY
   Varghese, V
   Holmes, SP
   Van Zyl, GU
   Steegen, K
   Boyd, MA
   Cooper, DA
   Nsanzimana, S
   Saravanan, S
   Charpentier, C
   de Oliveira, T
   Etiebet, MAA
   Garcia, F
   Goedhals, D
   Gomes, P
   Günthard, HF
   Hamers, RL
   Hoffmann, CJ
   Hunt, G
   Jiamsakul, A
   Kaleebu, P
   Kanki, P
   Kantor, R
   Kerschberger, B
   Marconi, VC
   Ndahimana, JD
   Ndembi, N
   Ngo-Giang-Huong, N
   Rokx, C
   Santoro, MM
   Schapiro, JM
   Schmidt, D
   Seu, L
   Sigaloff, KCE
   Sirivichayakul, S
   Skhosana, L
   Sunpath, H
   Tang, M
   Yang, CF
   Carmona, S
   Gupta, RK
   Shafer, RW
AF Rhee, Soo-Yon
   Varghese, Vici
   Holmes, Susan P.
   Van Zyl, Gert U.
   Steegen, Kim
   Boyd, Mark A.
   Cooper, David A.
   Nsanzimana, Sabin
   Saravanan, Shanmugam
   Charpentier, Charlotte
   de Oliveira, Tulio
   Etiebet, Mary-Ann A.
   Garcia, Federico
   Goedhals, Dominique
   Gomes, Perpetua
   Gunthard, Huldrych F.
   Hamers, Raph L.
   Hoffmann, Christopher J.
   Hunt, Gillian
   Jiamsakul, Awachana
   Kaleebu, Pontiano
   Kanki, Phyllis
   Kantor, Rami
   Kerschberger, Bernhard
   Marconi, Vincent C.
   Ndahimana, Jean D'amour
   Ndembi, Nicaise
   Ngo-Giang-Huong, Nicole
   Rokx, Casper
   Santoro, Maria M.
   Schapiro, Jonathan M.
   Schmidt, Daniel
   Seu, Lillian
   Sigaloff, Kim C. E.
   Sirivichayakul, Sunee
   Skhosana, Lindiwe
   Sunpath, Henry
   Tang, Michele
   Yang, Chunfu
   Carmona, Sergio
   Gupta, Ravindra K.
   Shafer, Robert W.
TI Mutational Correlates of Virological Failure in Individuals Receiving a WHO-Recommended Tenofovir-Containing First-Line Regimen: An International Collaboration
SO EBIOMEDICINE
LA English
DT Article
DE HIV-1; Antiretroviral therapy; Reverse transcriptase; Drug resistance; Tenofovir; WHO-recommended first-line
ID immunodeficiency-virus type-1; reverse-transcriptase mutations; resistance mutations; k65r; k70e; replication; emtricitabine; surveillance; combinations; zidovudine
AB Tenofovir disoproxil fumarate (TDF) genotypic resistance defined by K65R/N and/ or K70E/Q/G occurs in 20% to 60% of individuals with virological failure (VF) on aWHO-recommended TDF-containing first-line regimen. However, the full spectrumof reverse transcriptase (RT) mutations selected in individuals with VF on such a regimen is not known. To identify TDF regimen-associated mutations (TRAMs), we compared the proportion of each RT mutation in 2873 individuals with VF on a WHO-recommended first-line TDF-containing regimen to its proportion in a cohort of 50,803 antiretroviral-naive individuals. To identify TRAMs specifically associatedwith TDF-selection pressure, we compared the proportion of each TRAMto its proportion in a cohort of 5805 individuals with VF on a first-line thymidine analog-containing regimen. We identified 83 TRAMs including 33 NRTI-associated, 40 NNRTI-associated, and 10 uncommon mutations of uncertain provenance. Of the 33 NRTI-associated TRAMs, 12-A62V, K65R/N, S68G/N/D, K70E/Q/T, L74I, V75L, and Y115F -weremore common among individuals receiving a first-line TDF-containing compared to a first-line thymidine analog-containing regimen. These 12 TDF-selected TRAMswill be important formonitoring TDF-associated transmitted drug-resistance and for determining the extent of reduced TDF susceptibility in individuals with VF on a TDF-containing regimen. (C) 2017 The Authors. Published by Elsevier B. V.
C1 [Rhee, Soo-Yon; Varghese, Vici; Tang, Michele; Shafer, Robert W.] Stanford Univ, Dept Med, Stanford, CA 94305 USA.
   [Holmes, Susan P.] Stanford Univ, Dept Stat, Stanford, CA 94305 USA.
   [Van Zyl, Gert U.] Stellenbosch Univ, Div Med Virol, Natl Hlth Lab Serv, ZA-7505 Tygerberg, South Africa.
   [Steegen, Kim; Skhosana, Lindiwe; Carmona, Sergio] Univ Witwatersrand, Fac Hlth Sci, Dept Mol Med & Haematol, ZA-2050 Johannesburg, South Africa.
   [Boyd, Mark A.; Cooper, David A.; Jiamsakul, Awachana] UNSW, Kirby Inst, Sydney, NSW 2052, Australia.
   [Nsanzimana, Sabin; Ndahimana, Jean D'amour] Rwanda Biomed Ctr, Div HIV AIDS, POB 87, Kigali, Rwanda.
   [Saravanan, Shanmugam] YR Gaitonde Ctr AIDS Res & Educ, Voluntary Hlth Serv, Madras 600113, Tamil Nadu, India.
   [Charpentier, Charlotte] Univ Paris Diderot, Sorbonne Paris Cite, IAME, UMR 1137,INSERM, F-75018 Paris, France.
   [de Oliveira, Tulio] Univ KwaZulu Natal, Coll Hlth Sci, ZA-4041 Durban, South Africa.
   [Etiebet, Mary-Ann A.] Univ Maryland, Sch Med, Inst Human Virol, Baltimore, MD 21201 USA.
   [Garcia, Federico] Hosp Univ San Cecilio, Granada 18012, Spain.
   [Goedhals, Dominique] Univ Free State, Natl Hlth Lab Serv, Dept Med Microbiol & Virol, ZA-9301 Bloemfontein, South Africa.
   [Gomes, Perpetua] Hosp Egas Moniz, Ctr Hosp Lisboa Ocidental, Virol Lab, P-1449005 Lisbon, Portugal.
   [Gunthard, Huldrych F.] Univ Zurich, Univ Zurich Hosp, Inst Med Virol, CH-8091 Zurich, Switzerland.
   [Hamers, Raph L.; Sigaloff, Kim C. E.] Univ Amsterdam, Acad Med Ctr, Amsterdam Inst Global Hlth & Dev, Dept Global Hlth, POB 22700, Amsterdam, Netherlands.
   [Hoffmann, Christopher J.] Johns Hopkins Univ, Sch Med, Baltimore, MD 21205 USA.
   [Hunt, Gillian] Natl Inst Communicable Dis, ZA-2131 Johannesburg, South Africa.
   [Kaleebu, Pontiano] Uganda Virus Res Inst, POB 49, Entebbe, Uganda.
   [Kanki, Phyllis] Harvard TH Chan Sch Publ Hlth, Boston, MA 02115 USA.
   [Kantor, Rami] Brown Univ, Alpert Med Sch, Div Infect Dis, Providence, RI 02903 USA.
   [Kerschberger, Bernhard] Med Sans Frontieres, H100, Mbabane, Swaziland.
   [Marconi, Vincent C.] Emory Univ, Rollins Sch Publ Hlth, Sch Med, Atlanta, GA 30322 USA.
   [Ndembi, Nicaise] Inst Human Virol Nigeria, POB 9396, Abuja, Nigeria.
   [Ngo-Giang-Huong, Nicole] IRD, UMI 174, PHPT, F-13572 Marseilles, France.
   [Rokx, Casper] Erasmus Univ, Med Ctr, Dept Internal Med & Infect Dis, NL-3000 CA Rotterdam, Netherlands.
   [Santoro, Maria M.] Univ Roma Tor Vergata, I-00173 Rome, Italy.
   [Schapiro, Jonathan M.] Sheba Med Ctr, Natl Hemophilia Ctr, IL-5262000 Tel Aviv, Israel.
   [Schmidt, Daniel] Robert Koch Inst, Dept Infect Dis Epidemiol HIV AIDS STI & Blood Bo, D-13353 Berlin, Germany.
   [Seu, Lillian] Univ Alabama Birmingham, Sch Med, Birmingham, AL 35210 USA.
   [Sirivichayakul, Sunee] Chulalongkorn Univ, Fac Med, Bangkok 10330, Thailand.
   [Sunpath, Henry] Univ KwaZulu Natal, Sch Clin Sci, ZA-4041 Durban, South Africa.
   [Yang, Chunfu] Ctr Dis Control & Prevent, Ctr Global Hlth, Div Global HIV AIDS, Port Au Prince, Haiti.
   [Gupta, Ravindra K.] UCL, Dept Infect, London WC1E 6BT, England.
   [Charpentier, Charlotte] Hop Bichat Claude Bernard, AP HP, Virol Lab, F-75018 Paris, France.
C3 Stanford University; Stanford University; Stellenbosch University; University of Witwatersrand; University of New South Wales Sydney; Kirby Institute; Rwanda Biomedical Center; Universite Paris Cite; Institut National de la Sante et de la Recherche Medicale (Inserm); University of Kwazulu Natal; University System of Maryland; University of Maryland Baltimore; Hospital Universitario San Cecilio; University of the Free State; Centro Hospitalar de Lisboa Ocidental, EPE; Egas Moniz Hospital; Universidade de Lisboa; University of Zurich; University Zurich Hospital; University of Amsterdam; Academic Medical Center Amsterdam; Johns Hopkins University; National Institute for Communicable Diseases (NICD); Uganda Virus Research Institute; Harvard University; Harvard T.H. Chan School of Public Health; Brown University; Emory University; Rollins School Public Health; Institut de Recherche pour le Developpement (IRD); Erasmus University Rotterdam; Erasmus MC; University of Rome Tor Vergata; Chaim Sheba Medical Center; Robert Koch Institute; University of Alabama System; University of Alabama Birmingham; Chulalongkorn University; University of Kwazulu Natal; University of London; University College London; Assistance Publique Hopitaux Paris (APHP); Hopital Universitaire Paul-Brousse - APHP; Universite Paris Cite; Hopital Universitaire Hotel-Dieu - APHP; Hopital Universitaire Bichat-Claude Bernard - APHP
RP Rhee, SY (通讯作者)，Stanford Univ, Med Ctr, Div Infect Dis, Lane Bldg,L-134,300 Pasteur Dr, Stanford, CA 94305 USA.
EM syrhee@stanford.edu
FU National Institute of Allergy and Infectious Diseases of National Institutes of Health [NIAID AI068581]
CR Back NKT, 1996, EMBO J, V15, P4040, DOI 10.1002/j.1460-2075.1996.tb00777.x
   Bennett DE, 2009, PLOS ONE, V4, P0, DOI 10.1371/journal.pone.0004724
   Delaugerre C, 2008, J MED VIROL, V80, P762, DOI 10.1002/jmv.21158
   Gallant JE, 2006, NEW ENGL J MED, V354, P251, DOI 10.1056/NEJMoa051871
   Gallant JE, 2004, JAMA-J AM MED ASSOC, V292, P191, DOI 10.1001/jama.292.2.191
   Gonzales MJ, 2003, AIDS, V17, P791, DOI 10.1097/00002030-200304110-00003
   Gregson J, 2017, LANCET INFECT DIS, V17, P296, DOI 10.1016/s1473-3099(16)30469-8
   Gregson J, 2016, LANCET INFECT DIS, V16, P565, DOI 10.1016/S1473-3099(15)00536-8
   Hachiya A, 2011, PLOS ONE, V6, P0, DOI 10.1371/journal.pone.0016242
   HOLM S, 1979, SCAND J STAT, V6, P65
   Kagan RM, 2007, ANTIVIR RES, V75, P210, DOI 10.1016/j.antiviral.2007.03.006
   Margot NA, 2006, ANTIMICROB AGENTS CH, V50, P4087, DOI 10.1128/AAC.00816-06
   Margot NA, 2016, ANTIVIR RES, V132, P50, DOI 10.1016/j.antiviral.2016.05.012
   Melikian GL, 2012, ANTIMICROB AGENTS CH, V56, P2305, DOI 10.1128/AAC.05487-11
   Menéndez-Arias L, 2011, ANTIVIR THER, V16, P943, DOI 10.3851/IMP1889
   Miller V, 2002, HIV MED, V3, P135, DOI 10.1046/j.1468-1293.2002.00101.x
   Pineda-Peña AC, 2013, INFECT GENET EVOL, V19, P337, DOI 10.1016/j.meegid.2013.04.032
   Rhee SY, 2016, J VIROL, V90, P6058, DOI 10.1128/JVI.00495-16
   Rhee SY, 2015, PLOS MED, V12, P0, DOI 10.1371/journal.pmed.1001810
   Rhee SY, 2003, NUCLEIC ACIDS RES, V31, P298, DOI 10.1093/nar/gkg100
   Sluis-Cremer N, 2007, ANTIMICROB AGENTS CH, V51, P48, DOI 10.1128/AAC.00683-06
   Stone C, 2004, ANTIMICROB AGENTS CH, V48, P1413, DOI 10.1128/AAC.48.4.1413-1415.2004
   Svarovskaia ES, 2008, JAIDS-J ACQ IMM DEF, V48, P428, DOI 10.1097/QAI.0b013e31817bbe93
   Tang MW, 2013, J INFECT DIS, V207, PS70, DOI 10.1093/infdis/jit114
   Van Rompay KKA, 2007, RETROVIROLOGY, V4, P0, DOI 10.1186/1742-4690-4-25
   Wensing Annemarie M, 2015, TOP ANTIVIR MED, V23, P132
   White KL, 2002, ANTIMICROB AGENTS CH, V46, P3437, DOI 10.1128/AAC.46.11.3437-3446.2002
   Wirden M, 2009, AIDS, V23, P95, DOI 10.1097/QAD.0b013e328319bc91
   World Health Organization Hiv/Aids Programme, 2013, CONGUID UANT DRU, V0, P0
NR 29
TC 24
Z9 26
U1 1
U2 10
PU ELSEVIER SCIENCE BV
PI AMSTERDAM
PA PO BOX 211, 1000 AE AMSTERDAM, NETHERLANDS
SN 2352-3964
EI 
J9 EBIOMEDICINE
JI EBioMedicine
PD APR 15
PY 2017
VL 18
IS 
BP 225
EP 235
DI 10.1016/j.ebiom.2017.03.024
PG 11
WC Medicine, General & Internal; Medicine, Research & Experimental
SC General & Internal Medicine; Research & Experimental Medicine
GA EV9KO
UT WOS:000402105100033
PM 28365230
DA 2024-01-16
ER

PT J
AU Golmohammadi, R
   Baesi, K
   Moradi, A
   Farrokhi, M
   McFarland, W
   Parsamajd, S
AF Golmohammadi, Reza
   Baesi, Kazem
   Moradi, Abdolvahab
   Farrokhi, Molood
   McFarland, Willi
   Parsamajd, Shahryar
TI The First Characterization of HIV-1 Subtypes and Drug Resistance Mutations among Antiretrovirally Treated Patients in Kermanshah, Iran
SO INTERVIROLOGY
LA English
DT Article
DE HIV-1; Reverse transcriptase; Drug resistance; Kermanshah; Iran
ID experienced patients; reverse-transcriptase; medical progress; naive; therapy; phylogeny; profile; gene
AB Background: Insufficient therapy during HIV-1 replication can promote the emergence of drug-resistant strains, reduce the effectiveness of antiretroviral treatment ( ART), and increase the likelihood of the onward transmission of drug-resistant viruses. We characterized, for the first time, the prevalence of HIV-1 subtypes and drug resistance mutations in a western region of Iran. Methods: This study was conducted among 122 patients on ART at a major referral center in Kermanshah, Iran. Nested PCR was performed using RT gene-specific primers from the pol gene. Sequencing was followed by amplification and purification of the desired sequence. Subtypes and mutations were determined using the Stanford HIV Drug Resistance Database. Results: Most patients (92.6%) had subtype CRF 35-AD; 7.4% had subtype B. In total, 36.1% of the patients had at least 1 mutation associated with resistance RT inhibitors. The greatest rates of high-level resistance were observed for nevirapine (21.3%) and efavirenz (19.7%). Conclusions: Our results showed a high prevalence of drug resistance mutations in strains isolated from patients on treatment. At our center, we therefore recommend that genotyping be performed. This would allow the physician to prescribe appropriate drugs, reduce treatment costs, and increase the longevity and quality of life of patients. (C) 2017 S. Karger AG, Basel
C1 [Golmohammadi, Reza; Moradi, Abdolvahab] Golestan Univ Med Sci, Sch Med, Dept Microbiol, Falsafi Educ Campus Shaskalate,5th Km Gorgan, Gorgan, Iran.
   [Baesi, Kazem; Farrokhi, Molood] Pasteur Inst Iran, Dept Hepatitis & AIDS, Tehran 1316943551, Iran.
   [McFarland, Willi] Univ Calif San Francisco, Dept Epidemiol & Biostat, San Francisco, CA 94143 USA.
   [Parsamajd, Shahryar] Kermanshah Univ Med Sci, Ctr Counseling & Behav Disorders, Kermanshah, Iran.
C3 Golestan University of Medical Sciences; Le Reseau International des Instituts Pasteur (RIIP); Pasteur Institute of Iran; University of California System; University of California San Francisco; Kermanshah University of Medical Sciences
RP Moradi, A (通讯作者)，Golestan Univ Med Sci, Sch Med, Dept Microbiol, Falsafi Educ Campus Shaskalate,5th Km Gorgan, Gorgan, Iran.; Baesi, K (通讯作者)，Pasteur Inst Iran, Dept Hepatitis & AIDS, Tehran 1316943551, Iran.
EM kbaesi@gmail.com; abmoradi@yahoo.com
FU Department of Technology and Research, Golestan University of Medical Sciences
CR Ambrosioni J, 2015, PLOS ONE, V10, P0, DOI 10.1371/journal.pone.0125837
   [Anonymous], 1996, 15 SESSION SUPREME C, V0, P0
   Baesi K, 2014, ASIAN PAC J TROP DIS, V4, PS617, DOI 10.1016/S2222-1808(14)60690-3
   Baesi K, 2016, ASIAN PAC J TROP BIO, V6, P451, DOI 10.1016/j.apjtb.2015.12.020
   Baesi K, 2014, J MED VIROL, V86, P1093, DOI 10.1002/jmv.23898
   Baesi K, 2012, IRAN J BIOTECHNOL, V10, P1
   Clavel F, 2004, NEW ENGL J MED, V350, P1023, DOI 10.1056/NEJM2ra025195
   Das K, 2013, CURR OPIN VIROL, V3, P111, DOI 10.1016/j.coviro.2013.03.012
   DeGruttola V, 2000, ANTIVIR THER, V5, P41
   Farrokhi M, 2016, INTERVIROLOGY, V59, P131, DOI 10.1159/000452712
   Hamkar R, 2010, AIDS, V24, PS85, DOI 10.1097/01.aids.0000386738.32919.67
   Harrigan PR, 2005, J INFECT DIS, V191, P339, DOI 10.1086/427192
   Jahanbakhsh F, 2013, PLOS ONE, V8, P0, DOI 10.1371/journal.pone.0061864
   Johnson Victoria A, 2011, TOP ANTIVIR MED, V19, P156
   Mousavi SM, 2010, ARCH VIROL, V155, P329, DOI 10.1007/s00705-009-0583-6
   Naziri H, 2016, ARCH VIROL, V161, P2503, DOI 10.1007/s00705-016-2955-z
   Palella FJ, 1998, NEW ENGL J MED, V338, P853, DOI 10.1056/NEJM199803263381301
   Rhee SY, 2003, NUCLEIC ACIDS RES, V31, P298, DOI 10.1093/nar/gkg100
   RICHMAN D, 2001, 41 INT C ANT AG CHEM, V0, P0
   Seu L, 2015, J MED VIROL, V87, P1149, DOI 10.1002/jmv.24162
   Taylor BS, 2008, NEW ENGL J MED, V358, P1590, DOI 10.1056/NEJMra0706737
   Wainberg MA, 2012, MOL BIOL INT, V0, P2012
NR 22
TC 9
Z9 9
U1 0
U2 1
PU KARGER
PI BASEL
PA ALLSCHWILERSTRASSE 10, CH-4009 BASEL, SWITZERLAND
SN 0300-5526
EI 1423-0100
J9 INTERVIROLOGY
JI Intervirology
PD JUN 15
PY 2017
VL 60
IS 1-2
BP 33
EP 37
DI 10.1159/000478701
PG 5
WC Virology
SC Virology
GA FJ0XR
UT WOS:000412435000005
PM 28795954
DA 2024-01-16
ER

PT J
AU Abram, ME
   Ram, RR
   Margot, NA
   Barnes, TL
   White, KL
   Callebaut, C
   Miller, MD
AF Abram, Michael E.
   Ram, Renee R.
   Margot, Nicolas A.
   Barnes, Tiffany L.
   White, Kirsten L.
   Callebaut, Christian
   Miller, Michael D.
TI Lack of impact of pre-existing T97A HIV-1 integrase mutation on integrase strand transfer inhibitor resistance and treatment outcome
SO PLOS ONE
LA English
DT Article
ID treatment-naive patients; tenofovir disoproxil fumarate; regimen elvitegravir/cobicistat/emtricitabine/tenofovir df; plus emtricitabine/tenofovir df; treatment-experienced patients; twice-daily raltegravir; antiretroviral-naive; drug-resistance; double-blind; hiv-1-infected patients
AB T97A is an HIV-1 integrase polymorphism associated with integrase strand transfer inhibitor (INSTI) resistance. Using pooled data from 16 clinical studies, we investigated the prevalence of T97A (pre-existing and emergent) and its impact on INSTI susceptibility and treatment response in INSTI-naive patients who enrolled on elvitegravir (EVG)- or raltegravir (RAL)-based regimens. Prior to INSTI-based therapy, primary INSTI resistance-associated mutations (RAMs) were absent and T97A pre-existed infrequently (1.4%; 47 of 3367 integrase sequences); most often among non-B (5.3%) than B (0.9%) HIV-1 subtypes. During INSTI-based therapy, few patients experienced virologic failure with emergent INSTI RAMs (3%; 122 of 3881 patients), among whom T97A emerged infrequently in the presence (n = 6) or absence (n = 8) of primary INSTI RAMs. A comparison between pre-existing and emergent T97A patient populations (i.e., in the absence of primary INSTI RAMs) showed no significant differences in EVG or RAL susceptibility in vitro. Furthermore, among all T97A-containing viruses tested, only 38-44% exhibited reduced susceptibility to EVG and/or RAL (all of low magnitude; <11-fold), while all maintained susceptibility to dolutegravir. Of the patients with pre-existing T97A, 17 had available clinical follow-up: 16 achieved virologic suppression and 1 maintained T97A and INSTI sensitivity without further resistance development. Overall, T97A is an infrequent integrase polymorphism that is enriched among nonB HIV-1 subtypes and can confer low-level reduced susceptibility to EVG and/or RAL. However, detection of T97A does not affect response to INSTI-based therapy with EVG or RAL. These results suggest a very low risk of initiating INSTI-based therapy in patients with preexisting T97A.
C1 [Abram, Michael E.; Ram, Renee R.; Margot, Nicolas A.; Barnes, Tiffany L.; White, Kirsten L.; Callebaut, Christian; Miller, Michael D.] Gilead Sci Inc, 353 Lakeside Dr, Foster City, CA 94404 USA.
C3 Gilead Sciences
RP Abram, ME (通讯作者)，Gilead Sci Inc, 353 Lakeside Dr, Foster City, CA 94404 USA.
EM Michael.Abram@gilead.com
CR Abram M, 2016, 23 ANN C RETR OPP IN, V0, P0
   Abram ME, 2013, ANTIMICROB AGENTS CH, V57, P2654, DOI 10.1128/AAC.02568-12
   [Anonymous], 2015, C RETR OPP INF FEBR, V0, P0
   [Anonymous], 2016, GUIDELINES USE ANTIR, V0, P0
   Armenia D, 2015, J ANTIMICROB CHEMOTH, V70, P1865, DOI 10.1093/jac/dkv029
   Armenia D, 2012, J INFECT DIS, V205, P557, DOI 10.1093/infdis/jir821
   Arribas JR, 2008, JAIDS-J ACQ IMM DEF, V47, P74, DOI 10.1097/QAI.0b013e31815acab8
   Baelen K Van, 2008, AIDS, V22, P1875, DOI 10.1097/QAD.0b013e328309efe3PMID
   Bar-Magen T, 2010, AIDS, V24, P2171, DOI 10.1097/QAD.0b013e32833cf265
   Blanco JL, 2011, J INFECT DIS, V203, P1204, DOI 10.1093/infdis/jir025
   Boyd SD, 2011, ANTIVIR THER, V16, P257, DOI 10.3851/IMP1749
   Brenner BG, 2011, J MED VIROL, V83, P751, DOI 10.1002/jmv.22047
   Brumme ZL, 2009, PLOS ONE, V4, P0, DOI 10.1371/journal.pone.0006687
   Brun-Vézinet F, 2004, ANTIVIR THER, V9, P465
   Cahn P, 2013, LANCET, V382, P700, DOI 10.1016/S0140-6736(13)61221-0
   Canducci F, 2011, CLIN MICROBIOL INFEC, V17, P928, DOI 10.1111/j.1469-0691.2010.03375.x
   Canducci F, 2010, J ANTIMICROB CHEMOTH, V65, P425, DOI 10.1093/jac/dkp477
   Canducci F, 2009, AIDS, V23, P455, DOI 10.1097/QAD.0b013e328323da60
   Cavalcanti JS, 2012, ANTIVIR RES, V95, P9, DOI 10.1016/j.antiviral.2012.04.007
   Ceccherini-Silberstein F, 2010, J ANTIMICROB CHEMOTH, V65, P2305, DOI 10.1093/jac/dkq326
   Ceccherini-Silberstein F, 2010, ANTIMICROB AGENTS CH, V54, P3938, DOI 10.1128/AAC.01720-09
   Clumeck N, 2014, JAIDS-J ACQ IMM DEF, V65, PE121, DOI 10.1097/QAI.0000000000000089
   Codoñer FM, 2010, ANTIVIR RES, V88, P281, DOI 10.1016/j.antiviral.2010.09.016
   Cohen C, 2011, AIDS, V25, PF7, DOI 10.1097/QAD.0b013e328345766f
   Cooper DA, 2008, NEW ENGL J MED, V359, P355, DOI 10.1056/NEJMoa0708978
   Delelis O, 2009, NUCLEIC ACIDS RES, V37, P1193, DOI 10.1093/nar/gkn1050
   Domingo E, 2006, CURR TOP MICROBIOL, V299, P51
   Doyle T, 2015, J ANTIMICROB CHEMOTH, V0, P0
   Eron JJ, 2013, J INFECT DIS, V207, P740, DOI 10.1093/infdis/jis750
   Fransen S, 2008, 48 INT C ANT AG CHEM, V0, P0
   Fransen S, 2010, C RETR OPP INF CROI, V0, P0
   Fransen S, 2012, J VIROL, V86, P7249, DOI 10.1128/JVI.06618-11
   Fransen S, 2009, J VIROL, V83, P11440, DOI 10.1128/JVI.01168-09
   Frentz D, 2012, AIDS REV, V14, P17
   Gallant JE, 2004, JAMA-J AM MED ASSOC, V292, P191, DOI 10.1001/jama.292.2.191
   Garrido C, 2011, ANTIVIR RES, V90, P164, DOI 10.1016/j.antiviral.2011.03.178
   Garrido C, 2010, J ANTIMICROB CHEMOTH, V65, P320, DOI 10.1093/jac/dkp423
   Gaur A, 2010, 17 C RETR OPP INF CR, V0, P0
   Gilead Sciences Inc, 2016, SIRIBILD ELV COB EMT, V0, P0
   Gilead Sciences Inc, 2014, VITEKTA ELV TABL OR, V0, P0
   GlaxoSmithKline, 2015, TIVICAY DOL TABL OR, V0, P0
   Götte M, 2012, CURR OPIN VIROL, V2, P644, DOI 10.1016/j.coviro.2012.08.004
   Goodman D, 2008, 17 INT HIV DRUG RES, V0, P0
   Günthard HF, 2016, JAMA-J AM MED ASSOC, V316, P191, DOI 10.1001/jama.2016.8900
   Gutiérrez C, 2013, HIV CLIN TRIALS, V14, P10, DOI 10.1310/hct1401-10
   Hachiya A, 2015, ANTIVIR RES, V119, P84, DOI 10.1016/j.antiviral.2015.04.014
   Haddad M, 2012, INT C ANT AG CHEM IC, V0, P0
   Han YS, 2016, INFECT GENET EVOL, V46, P286, DOI 10.1016/j.meegid.2016.06.047
   Hardy I, 2015, J ANTIMICROB CHEMOTH, V70, P405, DOI 10.1093/jac/dku387
   Hazuda D, 2009, ANNU REV PHARMACOL, V49, P377, DOI 10.1146/annurev.pharmtox.011008.145553
   Huang W, 2013, ANTIMICROB AGENTS CH, V57, P4105, DOI 10.1128/AAC.00204-13
   Hurt CB, 2014, CLIN INFECT DIS, V58, P423, DOI 10.1093/cid/cit697
   Hurt CB, 2011, ANTIVIR THER, V16, P137, DOI 10.3851/IMP1750
   Johnson JA, 2010, J ANTIMICROB CHEMOTH, V65, P1322, DOI 10.1093/jac/dkq139
   Johnson JA, 2008, PLOS MED, V5, P1112, DOI 10.1371/journal.pmed.0050158
   Kityo C, 2015, EFFICACY SAFETY ELVI, V0, P0
   Kulkarni R, 2014, HIV CLIN TRIALS, V15, P218, DOI 10.1310/hct1504-218
   Kuritzkes DR, 2008, J INFECT DIS, V197, P867, DOI 10.1086/528802
   Lataillade M, 2007, ANTIVIR THER, V12, P563
   Lennox JL, 2010, JAIDS-J ACQ IMM DEF, V55, P39, DOI 10.1097/QAI.0b013e3181da1287
   Lennox JL, 2009, LANCET, V374, P796, DOI 10.1016/S0140-6736(09)60918-1
   Lima VD, 2009, JAIDS-J ACQ IMM DEF, V50, P529, DOI 10.1097/QAI.0b013e31819675e9
   Liu J, 2011, ANTIMICROB AGENTS CH, V55, P1114, DOI 10.1128/AAC.01492-10
   Liu TF, 2006, CLIN INFECT DIS, V42, P1608, DOI 10.1086/503914
   Delicado TL, 2016, J ANTIMICROB CHEMOTH, V71, P362, DOI 10.1093/jac/dkv333
   Low A, 2009, ANTIMICROB AGENTS CH, V53, P4275, DOI 10.1128/AAC.00397-09
   Maïga AI, 2009, ANTIVIR THER, V14, P123
   Malet I, 2008, ANTIMICROB AGENTS CH, V52, P1351, DOI 10.1128/AAC.01228-07
   Malet I, 2011, J ANTIMICROB CHEMOTH, V66, P1481, DOI 10.1093/jac/dkr152
   Malet I, 2009, J ANTIMICROB CHEMOTH, V63, P795, DOI 10.1093/jac/dkp014
   Marcelin AG, 2013, INT J ANTIMICROB AG, V42, P42, DOI 10.1016/j.ijantimicag.2013.02.016
   Margot NA, 2016, HIV CLIN TRIALS, V17, P78, DOI 10.1080/15284336.2016.1142731
   Markowitz M, 2007, JAIDS-J ACQ IMM DEF, V46, P125, DOI 10.1097/QAI.0b013e318157131c
   Marsden MD, 2011, ANTIMICROB AGENTS CH, V55, P3696, DOI 10.1128/AAC.00566-11
   MCCOLL DJ, 2007, 16 INT HIV DRUG RES, V0, P0
   Merck Sharp & Dohme Corp, 2015, ISENTRESS RALT FILM, V0, P0
   Metzner KJ, 2009, CLIN INFECT DIS, V48, P239, DOI 10.1086/595703
   Molina JM, 2012, LANCET INFECT DIS, V12, P27, DOI 10.1016/S1473-3099(11)70249-3
   Monleau M, 2012, AIDS RES HUM RETROV, V28, P957, DOI 10.1089/aid.2011.0326
   Myers RE, 2008, J VIROL, V82, P9228, DOI 10.1128/JVI.01535-07
   Nakahara K, 2009, ANTIVIR RES, V81, P141, DOI 10.1016/j.antiviral.2008.10.007
   Paredes R, 2010, J INFECT DIS, V201, P662, DOI 10.1086/650543
   Park TE, 2015, EXPERT REV ANTI-INFE, V13, P1195, DOI 10.1586/14787210.2015.1075393
   Pingen M, 2011, J ANTIMICROB CHEMOTH, V66, P1467, DOI 10.1093/jac/dkr157
   Piralla A, 2011, VIROL J, V8, P0, DOI 10.1186/1743-422X-8-149
   Post FA, 2015, JAIDS-J ACQ IMM DEF, V68, P310, DOI 10.1097/QAI.0000000000000476
   Raffi F, 2013, LANCET INFECT DIS, V13, P927, DOI 10.1016/S1473-3099(13)70257-3
   Ramanathan S, 2011, CLIN PHARMACOKINET, V50, P229, DOI 10.2165/11584570-000000000-00000
   Rambaut A, 2004, NAT REV GENET, V5, P52, DOI 10.1038/nrg1246
   Reigadas S, 2013, J ANTIMICROB CHEMOTH, V68, P969, DOI 10.1093/jac/dks474
   Reigadas S, 2011, ANTIMICROB AGENTS CH, V55, P3187, DOI 10.1128/AAC.00071-11
   Reigadas S, 2010, PLOS ONE, V5, P0, DOI 10.1371/journal.pone.0010311
   Rhee SY, 2016, J VIROL, V90, P6058, DOI 10.1128/JVI.00495-16
   Rockstroh JK, 2013, JAIDS-J ACQ IMM DEF, V63, P77, DOI 10.1097/QAI.0b013e31828ace69
   Rockstroh JK, 2011, AIDS, V25, P1365, DOI 10.1097/QAD.0b013e328348065a
   Sax Paul E, 2014, J ACQUIR IMMUNE DEFIC SYNDR, V67, P52, DOI 10.1097/QAI.0000000000000225
   Seki T, 2015, ANTIMICROB AGENTS CH, V59, P2596, DOI 10.1128/AAC.04844-14
   Sichtig N, 2009, J ANTIMICROB CHEMOTH, V64, P25, DOI 10.1093/jac/dkp153
   Simen BB, 2009, J INFECT DIS, V199, P693, DOI 10.1086/596736
   Squires K, 2003, ANN INTERN MED, V139, P313, DOI 10.7326/0003-4819-139-5_Part_1-200309020-00006
   Steigbigel RT, 2010, CLIN INFECT DIS, V50, P605, DOI 10.1086/650002
   Stekler JD, 2015, ANTIVIR THER, V20, P77, DOI 10.3851/IMP2780
   Tang MW, 2012, INTERVIROLOGY, V55, P98, DOI 10.1159/000331998
   Theys K, 2013, FUTURE MICROBIOL, V8, P303, DOI 10.2217/FMB.13.10
   van Hal SJ, 2009, RETROVIROLOGY, V6, P0, DOI 10.1186/1742-4690-6-12
   Van Laethem K, 2002, ANTIVIR THER, V7, P123
   Varghese V, 2010, AIDS RES HUM RETROV, V26, P1323, DOI 10.1089/aid.2010.0123
   Vavro C, 2013, ANTIMICROB AGENTS CH, V57, P1379, DOI 10.1128/AAC.01791-12
   Vignuzzi M, 2006, NATURE, V439, P344, DOI 10.1038/nature04388
   ViiV HealthcareTRIUMEQ, 2014, TRIUMEQ AB DOL LAM T, V0, P0
   Volpe Joseph M, 2015, J INT ASSOC PROVID AIDS CARE, V14, P398, DOI 10.1177/2325957415596229
   Wainberg MA, 2011, NEW ENGL J MED, V365, P637, DOI 10.1056/NEJMra1004180
   Walmsley S, 2015, JAIDS-J ACQ IMM DEF, V70, P515, DOI 10.1097/QAI.0000000000000790
   Waters JM, 2009, 18 INT HIV DRUG RES, V0, P0
   White KL, 2015, ANTIVIR THER, V20, P317, DOI 10.3851/IMP2885
   Winters MA, 2012, PLOS ONE, V7, P0, DOI 10.1371/journal.pone.0040514
   Wittkop L, 2011, LANCET INFECT DIS, V11, P363, DOI 10.1016/S1473-3099(11)70032-9
   Wohl D, 2016, JAIDS-J ACQ IMM DEF, V72, P58, DOI 10.1097/QAI.0000000000000940
   Wohl DA, 2014, JAIDS-J ACQ IMM DEF, V65, PE118, DOI 10.1097/QAI.0000000000000057
   Young B, 2011, ANTIVIR THER, V16, P253, DOI 10.3851/IMP1748
   Zolopa AR, 2010, J INFECT DIS, V201, P814, DOI 10.1086/650698
NR 121
TC 20
Z9 22
U1 0
U2 2
PU PUBLIC LIBRARY SCIENCE
PI SAN FRANCISCO
PA 1160 BATTERY STREET, STE 100, SAN FRANCISCO, CA 94111 USA
SN 1932-6203
EI 
J9 PLOS ONE
JI PLoS One
PD FEB 17
PY 2017
VL 12
IS 2
BP 
EP 
DI 10.1371/journal.pone.0172206
PG 25
WC Multidisciplinary Sciences
SC Science & Technology - Other Topics
GA EL2BI
UT WOS:000394424700023
PM 28212411
DA 2024-01-16
ER

PT J
AU Meloni, ST
   Onwuamah, CK
   Agbaji, O
   Chaplin, B
   Olaleye, DO
   Audu, R
   Samuels, J
   Ezechi, O
   Imade, G
   Musa, AZ
   Odaibo, G
   Okpokwu, J
   Rawizza, H
   Mu'azu, MA
   Dalhatu, I
   Ahmed, M
   Okonkwo, P
   Raizes, E
   Ujah, IAO
   Yang, CF
   Idigbe, EO
   Kanki, PJ
AF Meloni, Seema T.
   Onwuamah, Chika K.
   Agbaji, Oche
   Chaplin, Beth
   Olaleye, David O.
   Audu, Rosemary
   Samuels, Jay
   Ezechi, Oliver
   Imade, Godwin
   Musa, Adesola Z.
   Odaibo, Georgina
   Okpokwu, Jonathan
   Rawizza, Holly
   Mu'azu, Muhammad A.
   Dalhatu, Ibrahim
   Ahmed, Mukhtar
   Okonkwo, Prosper
   Raizes, Elliot
   Ujah, Innocent A. O.
   Yang, Chunfu
   Idigbe, Emmanuel O.
   Kanki, Phyllis J.
TI Implication of First-Line Antiretroviral Therapy Choice on Second-Line Options
SO OPEN FORUM INFECTIOUS DISEASES
LA English
DT Article
DE antiretroviral therapy; drug resistance; tenofovir; viral load monitoring; zidovudine
ID hiv resistance mutations; drug-resistance; reverse-transcriptase; tenofovir; zidovudine; failure; regimen; accumulation; combination; nevirapine
AB Background. Although there are a number of studies comparing the currently recommended preferred and alternative first-line (1L) antiretroviral therapy (ART) regimens on clinical outcomes, there are limited data examining the impact of 1L regimen choice and duration of virologic failure (VF) on accumulation of drug resistance mutations (DRM). The patterns of DRM from patients failing zidovudine (AZT)-containing versus tenofovir (TDF)-containing ART were assessed to evaluate the predicted susceptibility to second-line (2L) nucleoside reverse-transcriptase inhibitor (NRTI) backbone options in the context of an ongoing programmatic setting that uses viral load (VL) monitoring. Methods. Paired samples from Nigerian ART patients who experienced VF and switched to 2L ART were retrospectively identified. For each sample, the human immunodeficiency virus (HIV)-1 polymerase gene was sequenced at 2 time points, and DRM was analyzed using Stanford University's HIVdb program. Results. Sequences were generated for 191 patients. At time of 2L switch, 28.2% of patients on AZT-containing regimens developed resistance to TDF, whereas only 6.8% of patients on TDF-containing 1L had mutations compromising susceptibility to AZT. In a stratified evaluation, patients with 0-6 months between tested VL samples had no difference in proportion compromised to 2L, whereas those with > 6 months between samples had a statistically significant difference in proportion with compromised 2L NRTI. In multivariate analyses, patients on 1L AZT had 9.90 times higher odds of having a compromised 2L NRTI option than patients on 1L TDF. Conclusions. In the context of constrained resources, where VL monitoring is limited, we present further evidence to support use of TDF as the preferred 1L NRTI because it allows for preservation of the recommended 2L NRTI option.
C1 [Meloni, Seema T.; Chaplin, Beth; Rawizza, Holly; Kanki, Phyllis J.] Harvard TH Chan Sch Publ Hlth, Dept Immunol & Infect Dis, Boston, MA 02115 USA.
   [Onwuamah, Chika K.; Audu, Rosemary; Ezechi, Oliver; Musa, Adesola Z.; Ujah, Innocent A. O.; Idigbe, Emmanuel O.] Nigerian Inst Med Res, Lagos, Lagos State, Nigeria.
   [Agbaji, Oche; Imade, Godwin; Okpokwu, Jonathan; Mu'azu, Muhammad A.] Jos Univ Teaching Hosp, Jos, Plateau State, Nigeria.
   [Olaleye, David O.; Odaibo, Georgina] Univ Coll Hosp, Ibadan, Oyo State, Nigeria.
   [Samuels, Jay; Okonkwo, Prosper] AIDS Prevent Initiat Nigeria Ltd Gte, Abuja, Nigeria.
   [Rawizza, Holly] Brigham & Womens Hosp, 75 Francis St, Boston, MA 02115 USA.
   [Dalhatu, Ibrahim; Ahmed, Mukhtar] Ctr Dis Control Nigeria, Abuja, Nigeria.
   [Raizes, Elliot; Yang, Chunfu] Ctr Dis Control & Prevent, Atlanta, GA USA.
C3 Harvard University; Harvard T.H. Chan School of Public Health; University of Ibadan; University College Hospital, Ibadan; Harvard University; Brigham & Women's Hospital; Centers for Disease Control & Prevention - USA
RP Kanki, PJ (通讯作者)，Harvard TH Chan Sch Publ Hlth, 651 Huntington Ave,FXB 405, Boston, MA 02115 USA.
EM pkanki@hsph.harvard.edu
FU US Department of Health and Human Services, Health Resources and Services Administration [U51HA02522]; Centers for Disease Control and Prevention [PS0S01058, U2G GH000770]
CR [Anonymous], 2013, CONGUID UANT DRU, V0, P0
   [Anonymous], 2016, ANTIRETROVIRAL MEDICINES IN LOW- AND MIDDLE- INCOME COUNTRIES: FORECASTS OF GLOBAL AND REGIONAL DEMAND, V0, P0
   [Anonymous], 2010, NAT GUID HIV AIDS TR, V0, P0
   Brennan AT, 2013, J INT AIDS SOC, V16, P0, DOI 10.7448/IAS.16.1.18794
   Bygrave H, 2011, JAIDS-J ACQ IMM DEF, V56, PE75, DOI 10.1097/QAI.0b013e3182097505
   Chaplin B, 2015, INT J MED INFORM, V84, P58, DOI 10.1016/j.ijmedinf.2014.09.006
   Chi BH, 2011, JAIDS-J ACQ IMM DEF, V58, P475, DOI 10.1097/QAI.0b013e31823058a3
   Cozzi-Lepri A, 2007, AIDS, V21, P721, DOI 10.1097/QAD.0b013e3280141fdf
   Flandre P, 2004, J INFECT DIS, V189, P862, DOI 10.1086/381676
   Frentz D, 2010, PLOS ONE, V5, P0, DOI 10.1371/journal.pone.0011505
   Goetz MB, 2006, JAIDS-J ACQ IMM DEF, V43, P541
   Gupta RK, 2009, LANCET INFECT DIS, V9, P409, DOI 10.1016/S1473-3099(09)70136-7
   Hamel DJ, 2015, AFR J LAB MED, V4, P0, DOI 10.4102/ajlm.v4i1.190
   Hosseinipour MC, 2009, AIDS, V23, P1127, DOI 10.1097/QAD.0b013e32832ac34e
   Johnson Victoria A, 2006, TOP HIV MED, V14, P125
   Kumarasamy N, 2009, CLIN INFECT DIS, V49, P306, DOI 10.1086/600044
   Labhardt ND, 2015, TROP MED INT HEALTH, V20, P914, DOI 10.1111/tmi.12509
   Larkin MA, 2007, BIOINFORMATICS, V23, P2947, DOI 10.1093/bioinformatics/btm404
   Marconi VC, 2008, CLIN INFECT DIS, V46, P1589, DOI 10.1086/587109
   Meloni ST, 2016, PLOS ONE, V11, P0, DOI 10.1371/journal.pone.0164030
   Meloni ST, 2014, OPEN FORUM INFECT DI, V1, P0, DOI 10.1093/ofid/ofu055
   Paton NI, 2014, NEW ENGL J MED, V371, P234, DOI 10.1056/NEJMoa1311274
   Perriere G, 1996, BIOCHIMIE, V78, P364, DOI 10.1016/0300-9084(96)84768-7
   Rhee SY, 2003, NUCLEIC ACIDS RES, V31, P298, DOI 10.1093/nar/gkg100
   Scarsi KK, 2016, CLIN INFECT DIS, V62, P512, DOI 10.1093/cid/civ928
   Shafer RW, 2006, J INFECT DIS, V194, PS51, DOI 10.1086/505356
   Sigaloff KCE, 2012, AIDS RES HUM RETROV, V28, P171, DOI 10.1089/aid.2011.0136
   Sigaloff KCE, 2011, JAIDS-J ACQ IMM DEF, V58, P23, DOI 10.1097/QAI.0b013e318227fc34
   Soria A, 2009, ANTIVIR THER, V14, P339
   Spaulding A, 2010, COCHRANE DB SYST REV, V0, P0, DOI DOI 10.1002/14651858.CD008740
   Sungkanuparph S, 2007, AIDS PATIENT CARE ST, V21, P711, DOI 10.1089/apc.2007.0011
   Velen K, 2013, PLOS ONE, V8, P0, DOI 10.1371/journal.pone.0064459
   Wandeler G, 2014, ANTIVIR THER, V19, P521, DOI 10.3851/IMP2710
   White Kirsten, 2015, J ANTIMICROB CHEMOTHER, V70, P2632, DOI 10.1093/jac/dkv149
   WHO, 2010, ANTIRETROVIRAL THERAPY FOR HIV INFECTION IN ADULTS AND ADOLESCENTS: RECOMMENDATIONS FOR A PUBLIC HEALTH APPROACH, V0, P0
   WHO, 2013, CONSOLIDATED GUIDELINES ON THE USE OF ANTIRETROVIRAL DRUGS FOR TREATING AND PREVENTING HIV INFECTION: RECOMMENDATIONS FOR A PUBLIC HEALTH APPROACH, V0, P0
   *WHO, 2006, ANT THER HIV INF AD, V0, P0
   Zhou ZY, 2011, PLOS ONE, V6, P0, DOI 10.1371/journal.pone.0028184
NR 40
TC 5
Z9 6
U1 0
U2 1
PU OXFORD UNIV PRESS INC
PI CARY
PA JOURNALS DEPT, 2001 EVANS RD, CARY, NC 27513 USA
SN 2328-8957
EI 
J9 OPEN FORUM INFECT DI
JI Open Forum Infect. Dis.
PD FAL 15
PY 2017
VL 4
IS 4
BP 
EP 
DI 10.1093/ofid/ofx233
PG 9
WC Immunology; Infectious Diseases; Microbiology
SC Immunology; Infectious Diseases; Microbiology
GA FS1TH
UT WOS:000419560500055
PM 29255731
DA 2024-01-16
ER

PT J
AU Corado, ADG
   Bello, G
   Leao, RAC
   Granja, F
   Naveca, FG
AF Guerra Corado, Andre de Lima
   Bello, Gonzalo
   Carvalho Leao, Renato Augusto
   Granja, Fabiana
   Naveca, Felipe Gomes
TI HIV-1 genetic diversity and antiretroviral drug resistance among individuals from Roraima state, northern Brazil
SO PLOS ONE
LA English
DT Article
ID subtype-c; treatment-naive; mutations; prevalence; surveillance; amazonas; therapy; network
AB The HIV-1 epidemic in Brazil has spread towards the Northern country region, but little is known about HIV-1 subtypes and prevalence of HIV strains with resistance mutations to antiretrovirals in some of the Northern states. HIV-1 protease (PR) and reverse transcriptase (RT) sequences were obtained from 73 treatment-naive and -experienced subjects followed between 2013 and 2014 at a public health reference unit from Roraima, the northernmost Brazilian state. The most prevalent HIV-1 clade observed in the study population was the subtype B (91%), followed by subtype C (9%). Among 12 HIV-1 strains from treatment-naive patients, only one had a transmitted drug resistance mutation for NNRTI. Among 59 treatment-experienced patients, 12 (20%) harbored HIV-1 strains with acquired drug resistance mutations (ADRM) that reduce the susceptibility to two classes of antiretroviral drugs (NRTI and NNRTI or NRTI and PI), and five (8%) harbored HIV-1 strains with ADRM that reduced susceptibility to only one class of antiretroviral drugs (NNRTI or PI). No patients harboring HIV strains with reduced susceptibility to all three classes of antiretroviral drugs were detected. A substantial fraction of treatment-experienced patients with (63%) and without (70%) ADRM had undetectable plasma viral loads (<40 copies/ml) at the time of sampling. Among treatment-experienced with plasma viral loads above 2,000 copies/ml, 44% displayed no ADRM. This data showed that the HIV-1 epidemic in Roraima displayed a much lower level of genetic diversity and a lower prevalence of ADRM than that described in other Brazilian states.
C1 [Guerra Corado, Andre de Lima; Naveca, Felipe Gomes] Fiocruz MS, Inst Leonidas Maria Deane, Manaus, Amazonas, Brazil.
   [Bello, Gonzalo] Fiocruz MS, Inst Oswaldo Cruz, Lab AIDS Imunol Mol, Rio De Janeiro, Brazil.
   [Carvalho Leao, Renato Augusto] LACEN RR, Lab Cent Saude Publ Roraima, Roraima, Brazil.
   [Granja, Fabiana] Univ Fed Roraima UFRR, Lab Biol Mol, Roraima, Brazil.
C3 Fundacao Oswaldo Cruz; Fundacao Oswaldo Cruz; Universidade Federal de Roraima
RP Corado, ADG; Naveca, FG (通讯作者)，Fiocruz MS, Inst Leonidas Maria Deane, Manaus, Amazonas, Brazil.
EM andrecorado@gmail.com; felipe.naveca@fiocruz.br
FU Coordenacao de Aperfeicoamento de Pessoal de Nivel Superior (CAPES) - Fundacao Oswaldo Cruz/ILMD - POM
CR Alencar CS, 2013, JAIDS-J ACQ IMM DEF, V63, P387, DOI 10.1097/QAI.0b013e31828ff979
   Anisimova M, 2006, SYST BIOL, V55, P539, DOI 10.1080/10635150600755453
   Bahia Fabianna, 2004, BRAZ J INFECT DIS, V8, P281
   Bello G, 2008, AIDS, V22, P1993, DOI 10.1097/QAD.0b013e328315e0aa
   Brazilian, 2015, AIDS EP B, V0, P0
   Brindeiro RM, 2003, AIDS, V17, P1063, DOI 10.1097/00002030-200305020-00016
   Carvalho BC, 2011, AIDS RES HUM RETROV, V27, P1081, DOI 10.1089/aid.2010.0334
   Couto-Fernandez JC, 2005, MEM I OSWALDO CRUZ, V100, P73, DOI 10.1590/S0074-02762005000100014
   Cunha LKH, 2012, BRAZ J MED BIOL RES, V45, P104, DOI 10.1590/S0100-879X2012007500003
   da Costa CM, 2016, AIDS RES HUM RETROV, V32, P918, DOI 10.1089/aid.2016.0044
   Soares CMPD, 2014, J INT AIDS SOC, V17, P0, DOI 10.7448/IAS.17.1.19042
   de Oliveira T, 2005, BIOINFORMATICS, V21, P3797, DOI 10.1093/bioinformatics/bti607
   Delgado E, 2001, AIDS RES HUM RETROV, V17, P753, DOI 10.1089/088922201750237022
   Diaz RS, 2015, PLOS ONE, V10, P0, DOI 10.1371/journal.pone.0139677
   Diniz AMA, 2005, CAD GEOGRAFIA, V15, P23
   Divino F, 2016, PLOS ONE, V11, P0, DOI 10.1371/journal.pone.0162112
   Gifford RJ, 2009, BIOINFORMATICS, V25, P1197, DOI 10.1093/bioinformatics/btp134
   Guindon S, 2005, NUCLEIC ACIDS RES, V33, PW557, DOI 10.1093/nar/gki352
   Guindon S, 2010, SYST BIOL, V59, P307, DOI 10.1093/sysbio/syq010
   Hacker MA, 2007, CAD SAUDE PUBLICA, V23, PS345, DOI 10.1590/S0102-311X2007001500003
   Inocencio LA, 2009, J INT AIDS SOC, V12, P0, DOI 10.1186/1758-2652-12-20
   Liu TF, 2006, CLIN INFECT DIS, V42, P1608, DOI 10.1086/503914
   Lopes CAF, 2015, BIOMED RES INT, V2015, P0, DOI 10.1155/2015/738528
   Macedo O, 2012, REV PAN-AMAZ SAUDE, V3, P11, DOI 10.5123/S2176-62232012000200002
   Machado LFA, 2009, AIDS RES HUM RETROV, V25, P961, DOI 10.1089/aid.2009.0027
   Toledo PV, 2010, BRAZ J INFECT DIS, V14, P360, DOI 10.1590/S1413-86702010000400009
   Pessôa R, 2016, PLOS ONE, V11, P0, DOI 10.1371/journal.pone.0152499
   Rangel HR, 2009, MEM I OSWALDO CRUZ, V104, P522, DOI 10.1590/S0074-02762009000300020
   Saad FF, 2010, INT J MOL MED, V26, P585, DOI 10.3892/ijmm_00000503
   Salustiano Cavalcanti AM, 2007, MEM I OSWALDO CRUZ, V102, P785, DOI 10.1590/S0074-02762007005000109
   Silva LD, 2016, AIDS RES HUM RETROV, V32, P373, DOI 10.1089/aid.2015.0280
   Sprinz E, 2009, AIDS RES HUM RETROV, V25, P861, DOI 10.1089/aid.2009.0012
   Stefani MMA, 2007, J CLIN VIROL, V39, P205, DOI 10.1016/j.jcv.2007.04.012
   Tanuri A, 2002, J CLIN VIROL, V25, P39, DOI 10.1016/S1386-6532(01)00249-9
   Cardoso LPV, 2009, AIDS RES HUM RETROV, V25, P943, DOI 10.1089/aid.2009.0060
NR 35
TC 11
Z9 11
U1 0
U2 7
PU PUBLIC LIBRARY SCIENCE
PI SAN FRANCISCO
PA 1160 BATTERY STREET, STE 100, SAN FRANCISCO, CA 94111 USA
SN 1932-6203
EI 
J9 PLOS ONE
JI PLoS One
PD MAR 16
PY 2017
VL 12
IS 3
BP 
EP 
DI 10.1371/journal.pone.0173894
PG 11
WC Multidisciplinary Sciences
SC Science & Technology - Other Topics
GA EN9KE
UT WOS:000396318300090
PM 28301548
DA 2024-01-16
ER

PT J
AU Georghiou, SB
   Seifert, M
   Catanzaro, DG
   Garfein, RS
   Rodwell, TC
AF Georghiou, Sophia B.
   Seifert, Marva
   Catanzaro, Donald G.
   Garfein, Richard S.
   Rodwell, Timothy C.
TI Increased Tuberculosis Patient Mortality Associated with <i>Mycobacterium</i> <i>tuberculosis</i> Mutations Conferring Resistance to Second-Line Antituberculous Drugs
SO JOURNAL OF CLINICAL MICROBIOLOGY
LA English
DT Article
DE Mycobacterium tuberculosis; diagnostics; molecular genetics; multidrug resistance
ID minimum inhibitory concentrations; phenotypic susceptibility levels; molecular characterization; treatment outcm; rpob mutations; isoniazid resistance; gyra mutations; in-vitro; moxifloxacin; katg
AB Rapid molecular diagnostics have great potential to limit the spread of multidrug-resistant tuberculosis (MDR-TB) and extensively drug-resistant tuberculosis (XDR-TB) (M/XDR-TB). These technologies detect mutations in the Mycobacterium tuberculosis genome that confer phenotypic drug resistance. However, there have been few data published regarding the relationships between the detected M. tuberculosis resistance mutations and M/XDR-TB treatment outcomes, limiting our current ability to exploit the full potential of molecular diagnostics. We analyzed clinical, microbiological, and sequencing data for 451 patients and their clinical isolates collected in a multinational, observational cohort study to determine if there was an association between M. tuberculosis resistance mutations and patient mortality. The presence of an rrs 1401G mutation was associated with significantly higher odds of patient mortality (adjusted odds ratio [OR] = 5.72; 95% confidence interval [CI], 1.65 to 19.84]) after adjusting for relevant patient clinical characteristics and all other resistance mutations. Further analysis of mutations, categorized by the associated resistance level, indicated that the detection of mutations associated with high-level fluoroquinolone (OR, 3.99 [95% CI, 1.10 to 14.40]) and kanamycin (OR, 5.47 [95% CI, 1.64 to 18.24]) resistance was also significantly associated with higher odds of patient mortality, even after accounting for clinical site, patient age, reported smoking history, body mass index (BMI), diabetes, HIV, and all other resistance mutations. Specific gyrA and rrs resistance mutations, associated with high-level resistance, were associated with patient mortality as identified in clinical M. tuberculosis isolates from a diverse M/XDR-TB patient population at three high-burden clinical sites. These results have important implications for the interpretation of molecular diagnostics, including identifying patients at increased risk for mortality during treatment. (This study has been registered at ClinicalTrials. gov under registration no. NCT02170441.)
C1 [Georghiou, Sophia B.] Fdn Innovat New Diagnost, Geneva, Switzerland.
   [Seifert, Marva; Garfein, Richard S.; Rodwell, Timothy C.] Univ Calif San Diego, Dept Med, La Jolla, CA 92093 USA.
   [Catanzaro, Donald G.] Univ Arkansas, Fayetteville, AR 72701 USA.
C3 Foundation For Innovative New Diagnostics; University of California System; University of California San Diego; University of Arkansas System; University of Arkansas Fayetteville
RP Georghiou, SB (通讯作者)，Fdn Innovat New Diagnost, Geneva, Switzerland.
EM sophia.georghiou@finddx.org
FU National Institutes of Health [U01-AI082229, P30-AI036214, R01-AI111435, T32-HL098062]; Global Consortium for Drug-resistant TB Diagnostics (GCDD)
CR [Anonymous], 2006, MGIT PROCEDURE MANUAL, V0, P0
   Barrera L, 2008, POLICY GUIDANCE DRUG, V0, P0
   Böttger EC, 2011, CLIN MICROBIOL INFEC, V17, P1128, DOI 10.1111/j.1469-0691.2011.03551.x
   Catanzaro A, 2015, PLOS ONE, V10, P0, DOI 10.1371/journal.pone.0136861
   Dalla Costa ER, 2009, BMC MICROBIOL, V9, P0, DOI 10.1186/1471-2180-9-39
   Dantes R, 2012, PLOS ONE, V7, P0, DOI 10.1371/journal.pone.0037956
   Dooley KE, 2009, AM J TROP MED HYG, V80, P634, DOI 10.4269/ajtmh.2009.80.634
   El-Sadr WM, 2001, CLIN INFECT DIS, V32, P623, DOI 10.1086/318706
   Gajalakshmi V, 2003, LANCET, V362, P507, DOI 10.1016/S0140-6736(03)14109-8
   Georghiou SB, 2016, ANTIMICROB AGENTS CH, V60, P3994, DOI 10.1128/AAC.00222-16
   Georghiou SB, 2012, PLOS ONE, V7, P0, DOI 10.1371/journal.pone.0033275
   Guo HL, 2006, J MED MICROBIOL, V55, P1527, DOI 10.1099/jmm.0.46718-0
   HEYM B, 1994, LANCET, V344, P293, DOI 10.1016/S0140-6736(94)91338-2
   Hillery N, 2014, TRIALS, V15, P0, DOI 10.1186/1745-6215-15-434
   Ho J, 2013, J ANTIMICROB CHEMOTH, V68, P2915, DOI 10.1093/jac/dkt284
   Huyen MNT, 2013, ANTIMICROB AGENTS CH, V57, P3620, DOI 10.1128/AAC.00077-13
   Jacobson KR, 2011, CLIN INFECT DIS, V53, P369, DOI 10.1093/cid/cir406
   Jamieson FB, 2014, J CLIN MICROBIOL, V52, P2157, DOI 10.1128/JCM.00691-14
   Ji BH, 1998, ANTIMICROB AGENTS CH, V42, P2066, DOI 10.1128/AAC.42.8.2066
   Kambli P, 2016, INT J MYCOBACT, V5, P1, DOI 10.1016/j.ijmyco.2015.09.001
   Kambli P, 2015, DIAGN MICR INFEC DIS, V82, P49, DOI 10.1016/j.diagmicrobio.2015.01.009
   Kambli P, 2015, TUBERCULOSIS, V95, P137, DOI 10.1016/j.tube.2014.11.003
   Khanna A, 2010, ANTIMICROB AGENTS CH, V54, P4789, DOI 10.1128/AAC.00661-10
   Leung KL, 2010, J APPL MICROBIOL, V109, P2087, DOI 10.1111/j.1365-2672.2010.04840.x
   Lin SYG, 2014, J CLIN MICROBIOL, V52, P475, DOI 10.1128/JCM.01821-13
   Lin SYG, 2009, J CLIN MICROBIOL, V47, P3630, DOI 10.1128/JCM.00803-09
   Rigouts L, 2016, J ANTIMICROB CHEMOTH, V71, P314, DOI 10.1093/jac/dkv360
   Rodrigues C, 2008, INT J TUBERC LUNG D, V12, P1449
   Shah NS, 2016, OPEN FORUM INFECT DI, V3, P0, DOI 10.1093/ofid/ofw150
   Silva MSN, 2003, J CLIN MICROBIOL, V41, P4471, DOI 10.1128/JCM.41.9.4471-4474.2003
   Sirgel FA, 2012, J ANTIMICROB CHEMOTH, V67, P1088, DOI 10.1093/jac/dks033
   Sowajassatakul A, 2014, BMC MICROBIOL, V14, P0, DOI 10.1186/1471-2180-14-165
   TEALE C, 1993, AGE AGEING, V22, P289, DOI 10.1093/ageing/22.4.289
   Torres JN, 2015, EMERG MICROBES INFEC, V4, P0, DOI 10.1038/emi.2015.42
   Van Deun A, 2015, INT J TUBERC LUNG D, V19, P185, DOI 10.5588/ijtld.14.0651
   van Ingen J, 2011, INT J TUBERC LUNG D, V15, P990, DOI 10.5588/ijtld.10.0127
   WHO, 2012, UPD INT CRIT CONC 1, V0, P0
   Williamson DA, 2012, INT J TUBERC LUNG D, V16, P216, DOI 10.5588/ijtld.11.0178
   Zaunbrecher MA, 2009, P NATL ACAD SCI USA, V106, P20004, DOI 10.1073/pnas.0907925106
   Zhang ZJ, 2014, ANTIMICROB AGENTS CH, V58, P364, DOI 10.1128/AAC.01228-13
NR 40
TC 13
Z9 13
U1 0
U2 3
PU AMER SOC MICROBIOLOGY
PI WASHINGTON
PA 1752 N ST NW, WASHINGTON, DC 20036-2904 USA
SN 0095-1137
EI 1098-660X
J9 J CLIN MICROBIOL
JI J. Clin. Microbiol.
PD JUN 15
PY 2017
VL 55
IS 6
BP 1928
EP 1937
DI 10.1128/JCM.00152-17
PG 10
WC Microbiology
SC Microbiology
GA FA3IH
UT WOS:000405336200037
PM 28404672
DA 2024-01-16
ER

PT J
AU Stefic, K
   Salmona, M
   Capitao, M
   Splittgerber, M
   Maakaroun-Vermesse, Z
   Néré, ML
   Bernard, L
   Chaix, ML
   Barin, F
   Delaugerre, C
AF Stefic, Karl
   Salmona, Maud
   Capitao, Marisa
   Splittgerber, Marion
   Maakaroun-Vermesse, Zoha
   Nere, Marie-Laure
   Bernard, Louis
   Chaix, Marie-Laure
   Barin, Francis
   Delaugerre, Constance
TI Unravelling the dynamics of selection of multiresistant variants to integrase inhibitors in an HIV-1-infected child using ultra-deep sequencing
SO JOURNAL OF ANTIMICROBIAL CHEMOTHERAPY
LA English
DT Article
ID hiv-1; resistance; raltegravir; emergence; failure; impact
AB Background: Ultra-deep sequencing (UDS) allows detection of minority resistant variants (MRVs) with a threshold of 1% and could be useful to identify variants harbouring single ormultiple drug-resistancemutations (DRMs). Objectives: We analysed the integrase gene region longitudinally using UDS in an HIV-1-infected child rapidly failing a raltegravir-based regimen. Methods: Longitudinal plasma samples at baseline and weeks 4, 8, 13, 17 and 39 were obtained, as well as the mother's baseline plasma sample. Sanger sequencing and UDS were performed on the integrase gene using Roche 454 GS-Junior. A bioinformatic workflow was developed to identify the major DRMs, accessory mutations and the linkage between mutations. Results: In Sanger sequencing and UDS, no MRV in the integrase gene was detected at baseline in either the mother or the child. Themajor DRM N155H conferring resistance to raltegravir and elvitegravirwas detected in4% of the sequences by week 4 using UDS, whereas it was not detected by Sanger sequencing. The double mutant E92Q + N155H, conferring resistance to the entire integrase inhibitor class, including dolutegravir, emerged at week 8 (16%) and became rapidly dominant (57% by week 13). At the last timepoint under raltegravir (week 17), Y143R emerged, leading to different resistancemutation patterns: singlemutants N155H (47%) and Y143R (24%) and doublemutants E92Q+N155H (13%), Y143R+N155H ( 2%) and E92Q+Y143R (2%). The polymorphic substitution M50Iwas preferentially selected on resistant variants, especially on E92Q+N155H variants. Conclusions: This case study illustrates the usefulness of UDS in detecting early MRVs and determining the dynamics of selected HIV-1 variants in longitudinal analysis.
C1 [Stefic, Karl; Barin, Francis] Univ Tours, Inserm U966, Tours, France.
   [Stefic, Karl; Barin, Francis] CHU Bretonneau, VIH, Lab Bacteriol Virol & Ctr Natl Reference, Tours, France.
   [Salmona, Maud; Capitao, Marisa; Splittgerber, Marion; Nere, Marie-Laure; Chaix, Marie-Laure; Delaugerre, Constance] Univ Paris Diderot, Inserm U941, Paris, France.
   [Salmona, Maud; Capitao, Marisa; Splittgerber, Marion; Nere, Marie-Laure; Chaix, Marie-Laure; Delaugerre, Constance] Hop St Louis, APHP, Lab Virol, Paris, France.
   [Maakaroun-Vermesse, Zoha; Bernard, Louis] CHU Bretonneau, Med Interne & Malad Infectieuses, Tours, France.
C3 Universite de Tours; Institut National de la Sante et de la Recherche Medicale (Inserm); CHU Tours; Institut National de la Sante et de la Recherche Medicale (Inserm); Universite Paris Cite; Universite Paris Cite; Assistance Publique Hopitaux Paris (APHP); Hopital Universitaire Saint-Louis - APHP; Hopital Universitaire Ambroise-Pare - APHP; CHU Tours
RP Stefic, K (通讯作者)，CHU Bretonneau, Lab Virol, 2 Blvd Tonnelle, F-37044 Tours, France.
EM karl.stefic@univ-tours.fr
FU Agence Nationale de Recherche sur le SIDA (ANRS)
CR Blanco JL, 2011, J INFECT DIS, V203, P1204, DOI 10.1093/infdis/jir025
   Bouckaert R, 2014, PLOS COMPUT BIOL, V10, P0, DOI 10.1371/journal.pcbi.1003537
   Chaillon A, 2013, J VIROL, V87, P12737, DOI 10.1128/JVI.02260-13
   Cozzi-Lepri A, 2015, J ANTIMICROB CHEMOTH, V70, P930, DOI 10.1093/jac/dku426
   Daigle Derek, 2011, CURR PROTOC MOL BIOL, VChapter 7, P0, DOI 10.1002/0471142727.mb0705s96
   Fransen S, 2009, J VIROL, V83, P11440, DOI 10.1128/JVI.01168-09
   Geretti AM, 2012, CURR OPIN INFECT DIS, V25, P677, DOI 10.1097/QCO.0b013e32835a1de7
   Malet I, 2009, J ANTIMICROB CHEMOTH, V63, P795, DOI 10.1093/jac/dkp014
   Prosperi MCF, 2012, BIOINFORMATICS, V28, P132, DOI 10.1093/bioinformatics/btr627
   Simen BB, 2009, J INFECT DIS, V199, P693, DOI 10.1086/596736
   Nguyen TTN, 2015, J ANTIMICROB CHEMOTH, V70, P731, DOI 10.1093/jac/dku424
   Todesco E, 2015, J ANTIMICROB CHEMOTH, V70, P1503, DOI 10.1093/jac/dku557
   Wares M, 2014, RETROVIROLOGY, V11, P0, DOI 10.1186/1742-4690-11-7
   Zhou ST, 2015, J VIROL, V89, P8540, DOI 10.1128/JVI.00522-15
NR 14
TC 5
Z9 5
U1 0
U2 2
PU OXFORD UNIV PRESS
PI OXFORD
PA GREAT CLARENDON ST, OXFORD OX2 6DP, ENGLAND
SN 0305-7453
EI 1460-2091
J9 J ANTIMICROB CHEMOTH
JI J. Antimicrob. Chemother.
PD MAR 15
PY 2017
VL 72
IS 3
BP 850
EP 854
DI 10.1093/jac/dkw507
PG 5
WC Infectious Diseases; Microbiology; Pharmacology & Pharmacy
SC Infectious Diseases; Microbiology; Pharmacology & Pharmacy
GA EQ4IE
UT WOS:000398038800028
PM 27999055
DA 2024-01-16
ER

PT J
AU Calva, JJ
   Larrea, S
   Tapia-Maltos, MA
   Ostrosky-Frid, M
   Lara, C
   Aguilar-Salinas, P
   Rivera, H
   Ramírez, JP
AF Calva, Juan J.
   Larrea, Silvana
   Tapia-Maltos, Marco A.
   Ostrosky-Frid, Mauricio
   Lara, Carolina
   Aguilar-Salinas, Pedro
   Rivera, Hector
   Ramirez, Juan P.
TI The Decline in HIV-1 Drug Resistance in Heavily Antiretroviral-Experienced Patients Is Associated with Optimized Prescriptions in a Treatment Roll-Out Program in Mexico
SO AIDS RESEARCH AND HUMAN RETROVIRUSES
LA English
DT Article
DE HIV; antiretroviral; resistance; mutations; prescription; Mexico
ID individuals
AB A decrease in the rate of acquired antiretroviral (ARV) drug resistance (ADR) over time has been documented in high-income settings, but data on the determinants of this phenomenon are lacking. We tested the hypothesis that in heavily ARV-experienced patients in the Mexican ARV therapy (ART) roll-out program, the drop in ADR would be associated with changes in ARV drug usage. Genotypic resistance tests obtained from 974 HIV-infected patients with virological failure and at least 2 previously failed ARV regimens from throughout the country were analyzed for the presence of nucleos(t)ide reverse transcriptase inhibitors, non-nucleoside reverse transcriptase inhibitors, and protease inhibitor (PI) resistance-associated mutations (RAMs). Patients were divided into two groups according to their first ART start date: 488 patients initiated ART before mid-2003 (group 1) and 486 after mid-2003 (group 2). The rate of RAMs, median resistance score of several sentinel ARVs, and composition of ART drugs in patient's entire treatment history were compared between both groups. Patients in group 2 were less likely to have >3 thymidine analogue-associated mutations (TAMs) and >3 PI-mRAMs [adjusted odds ratio (aOR)=0.37; 95% confidence interval (95% CI)=0.25-0.54; p<.001 and aOR=0.53; 95% CI=0.36-0.77; p=.001, respectively] and had a significantly lower resistance score for zidovudine, tenofovir, ritonavir-boosted (r)-lopinavir, r-atazanavir, and r-darunavir than group 1 patients. A significantly lower proportion of patients in group 2 used monotherapy, bitherapy, thymidine analogue-containing regimens, nonboosted PI-containing regimens, and low resistance barrier PI-containing regimens. In Mexican ARV-experienced patients, the occurrence of TAM and PI-mRAM has significantly declined over time. This can be explained by treatment optimization in the national ART roll-out program in recent years.
C1 [Calva, Juan J.; Larrea, Silvana; Lara, Carolina; Aguilar-Salinas, Pedro; Rivera, Hector; Ramirez, Juan P.] Inst Nacl Ciencias Med & Nutr Salvador Zubiran, Dept Infect Dis, Vasco Quiroga 15, Mexico City 14080, DF, Mexico.
   [Tapia-Maltos, Marco A.; Ostrosky-Frid, Mauricio] Univ Nacl Autonoma Mexico, Fac Med, PECEM, Mexico City, DF, Mexico.
C3 Instituto Nacional de Ciencias Medicas y Nutricion Salvador Zubiran - Mexico; Universidad Nacional Autonoma de Mexico
RP Calva, JJ (通讯作者)，Inst Nacl Ciencias Med & Nutr Salvador Zubiran, Dept Infect Dis, Vasco Quiroga 15, Mexico City 14080, DF, Mexico.
EM juanjcalva@gmail.com
FU Centro Nacional para la Prevencion y el Control del VIH/SIDA(CENSIDA)
CR Bontell I, 2013, PLOS ONE, V8, P0, DOI 10.1371/journal.pone.0059337
   Calva JJ, 2014, OPEN FORUM INFECT DI, V10, P0
   De Luca A, 2013, J INFECT DIS, V207, P1216, DOI 10.1093/infdis/jit017
   De Mendoza C, 2007, AIDS RES HUM RETROV, V23, P879, DOI 10.1089/aid.2005.0072
   Hernández-Avila JE, 2015, JAIDS-J ACQ IMM DEF, V69, Pe100, DOI 10.1097/QAI.0000000000000645
   Schmidt D, 2014, PLOS ONE, V9, P0, DOI 10.1371/journal.pone.0104474
   Scott P, 2004, J ANTIMICROB CHEMOTH, V53, P469, DOI 10.1093/jac/dkh102
   Tang MW, 2012, INTERVIROLOGY, V55, P98, DOI 10.1159/000331998
   Vercauteren J, 2008, RETROVIROLOGY, V5, P0, DOI 10.1186/1742-4690-5-12
   Wensing Annemarie M, 2015, TOP ANTIVIR MED, V23, P132
NR 10
TC 3
Z9 3
U1 0
U2 5
PU MARY ANN LIEBERT, INC
PI NEW ROCHELLE
PA 140 HUGUENOT STREET, 3RD FL, NEW ROCHELLE, NY 10801 USA
SN 0889-2229
EI 1931-8405
J9 AIDS RES HUM RETROV
JI Aids Res. Hum. Retrovir.
PD JUL 15
PY 2017
VL 33
IS 7
BP 675
EP 680
DI 10.1089/aid.2016.0248
PG 6
WC Immunology; Infectious Diseases; Virology
SC Immunology; Infectious Diseases; Virology
GA EZ8RT
UT WOS:000404995300007
PM 28094565
DA 2024-01-16
ER

PT J
AU Assoumou, L
   Charpentier, C
   Recordon-Pinson, P
   Grudé, M
   Pallier, C
   Morand-Joubert, L
   Fafi-Kremer, S
   Krivine, A
   Montes, B
   Ferré, V
   Bouvier-Alias, M
   Plantier, JC
   Izopet, J
   Trabaud, MA
   Yerly, S
   Dufayard, J
   Alloui, C
   Courdavault, L
   Guillou-Guillemette, H
   Maillard, A
   Amiel, C
   Vabret, A
   Roussel, C
   Vallet, S
   Guinard, J
   Mirand, A
   Beby-Defaux, A
   Barin, F
   Allardet-Servent, A
   Ait-Namane, R
   Wirden, M
   Delaugerre, C
   Calvez, V
   Chaix, ML
   Descamps, D
   Reigadas, S
AF Assoumou, L.
   Charpentier, C.
   Recordon-Pinson, P.
   Grude, M.
   Pallier, C.
   Morand-Joubert, L.
   Fafi-Kremer, S.
   Krivine, A.
   Montes, B.
   Ferre, V.
   Bouvier-Alias, M.
   Plantier, J. -C.
   Izopet, J.
   Trabaud, M. -A.
   Yerly, S.
   Dufayard, J.
   Alloui, C.
   Courdavault, L.
   Le Guillou-Guillemette, H.
   Maillard, A.
   Amiel, C.
   Vabret, A.
   Roussel, C.
   Vallet, S.
   Guinard, J.
   Mirand, A.
   Beby-Defaux, A.
   Barin, F.
   Allardet-Servent, A.
   Ait-Namane, R.
   Wirden, M.
   Delaugerre, C.
   Calvez, V.
   Chaix, M. -L.
   Descamps, D.
   Reigadas, S.
TI Prevalence of HIV-1 drug resistance in treated patients with viral load &gt;50 copies/mL: a 2014 French nationwide study
SO JOURNAL OF ANTIMICROBIAL CHEMOTHERAPY
LA English
DT Article
ID viremia; mutations; fitness; france
AB Background: Surveillance of HIV-1 resistance in treated patients with a detectable viral load (VL) is important to monitor, in order to assess the risk of spread of resistant viruses and to determine the proportion of patients who need new antiretroviral drugs with minimal cross-resistance. Methods: The HIV-1 protease and reverse transcriptase (RT) and integrase genes were sequenced in plasma samples from 782 consecutive patients on failing antiretroviral regimens, seen in 37 specialized centres in 2014. The genotyping results were interpreted using the ANRS v24 algorithm. Prevalence rates were compared with those obtained during a similar survey conducted in 2009. Results: The protease and RT sequences were obtained in 566 patients, and the integrase sequence in 382 patients. Sequencing was successful in 60%, 78%, 78% and 87% of patients with VLs of 51-200, 201-500, 501-1000 and >1000 copies/mL, respectively. Resistance to at least one antiretroviral drug was detected in 563% of samples. Respectively, 3.9%, 8.7%, 1.5% and 3.4% of patients harboured viruses that were resistant to any NRTI, NNRTI, PI and integrase inhibitor (INI). Resistance rates were lower in 2014 than in 2009. Resistance was detected in 48.5% of samples from patients with a VL between 51 and 200 copies/mL. Conclusion: In France in 2014, 90.0% of patients in AIDS care centres were receiving antiretroviral drugs and 12,00/0 of them had VLs >50 copies/mL. Therefore, this study suggests that 6,7% of treated patients in France might transmit resistant strains, Resistance testing may be warranted in all treated patients with VL > 50 copies/mL.
C1 [Assoumou, L.; Grude, M.; Ait-Namane, R.] UPMC Univ Paris 06, INSERM, Sorbonne Univ, IPLESP,UMRS 1136, F-75013 Paris, France.
   [Charpentier, C.; Descamps, D.] Univ Paris Diderot, Ctr Natl Reference VIH Resistance Antiretroviraux, Hop Bichat Claude Bernard,Lab Associe,IAME, Lab Virol,INSERM,UMR1137,AP HP,Sorbonne Paris Cit, Paris, France.
   [Recordon-Pinson, P.; Reigadas, S.] CHU Bordeaux, Hop Pellegrin, PTBM, Lab Virol, F-33076 Bordeaux, France.
   [Recordon-Pinson, P.; Reigadas, S.] Univ Bordeaux, CNRS, MFP, UMR 5234, F-33076 Bordeaux, France.
   [Pallier, C.] Hop Paul Brousse, HU Paris Sud, Lab Virol, Villejuif, France.
   [Morand-Joubert, L.] UPMC Univ Paris 06, INSERM, IPLESP,UMRS 1136, Hop St Antoine,Lab Virol,AP HP,Sorbonne Univ, F-75012 Paris, France.
   [Fafi-Kremer, S.] Hop Univ Strasbourg, Lab Virol, Strasbourg, France.
   [Krivine, A.] Hop Cochin, AP HP, Lab Virol, Paris, France.
   [Montes, B.] CHU Montpellier, Hop St Eloi, Lab Virol, Montpellier, France.
   [Ferre, V.] Nantes Univ, CHU Nantes, UFR Pharm, EA 4271,Lab Virol, Nantes, France.
   [Bouvier-Alias, M.] Univ Paris Est, Henri Mondor Hosp, Dept Virol,INSERM,U955, Natl Reference Ctr Viral Hepatitis B C & Delta, Creteil, France.
   [Plantier, J. -C.] CHU Rouen, Lab Virol, Rouen, France.
   [Plantier, J. -C.] CHU Rouen, COREVIH Haute Normandie, Rouen, France.
   [Izopet, J.] Hop Purpan Toulouse, Lab Virol, Toulouse, France.
   [Trabaud, M. -A.] Hosp Civils Lyon, Hop Croix Rousse, Lab Virol, Lyon, France.
   [Yerly, S.] Hop Univ Geneve, Lab Virol, Geneva, Switzerland.
   [Dufayard, J.] Hop Archet Nice, Lab Virol, Nice, France.
   [Alloui, C.] HU Paris Seine St Denis, Hop Avicenne, AP HP, Lab Virol, Bobigny, France.
   [Courdavault, L.] Ctr Hosp Victor Dupouy Argenteuil, Lab Virol, Argenteuil, France.
   [Le Guillou-Guillemette, H.] CHU Angers, Lab Virol, Angers, France.
   [Le Guillou-Guillemette, H.] LUNAM Univ, HIFIH Lab, UPRES 3859, SFR 4208, Angers, France.
   [Maillard, A.] CHU Rennes, Lab Virol, Rennes, France.
   [Amiel, C.] Hop Tenon, AP HP, Lab Virol, Paris, France.
   [Vabret, A.] CHU Caen, Lab Virol, Caen, France.
   [Roussel, C.] CHU Amiens, Lab Virol, Amiens, France.
   [Vallet, S.] CHU Brest, Lab Virol, Brest, France.
   [Guinard, J.] CHR Orleans, Lab Virol, Orleans, France.
   [Mirand, A.] CHU Clermont Ferrand, Lab Virol, Clermont Ferrand, France.
   [Beby-Defaux, A.] CHU Poitiers, Lab Virol, Poitiers, France.
   [Barin, F.] CHU Bretonneau, Lab Virol, Tours, France.
   [Barin, F.] INSERM, U966, Tours, France.
   [Allardet-Servent, A.] CHU Nimes, Lab Virol, Nimes, France.
   [Wirden, M.; Calvez, V.] UPMC Univ Paris 06, INSERM,IPLESP,UMRS 1136, Sorbonne Univ, Hop Pitie Salpetriere,Lab Virol,AP HP, F-75013 Paris, France.
   [Delaugerre, C.; Chaix, M. -L.] Univ Paris Diderot, Hop St Louis, AP HP, INSERM,U941,Lab Virol, Paris, France.
   [Reigadas, S.] CHU Bordeaux, Bordeaux Biotheques Sante, CRB Plurithermat, Grp Hosp Pellegrin, Bordeaux, France.
C3 Sorbonne Universite; Institut National de la Sante et de la Recherche Medicale (Inserm); Assistance Publique Hopitaux Paris (APHP); Universite Paris Cite; Hopital Universitaire Hotel-Dieu - APHP; Hopital Universitaire Bichat-Claude Bernard - APHP; Hopital Universitaire Paul-Brousse - APHP; Institut National de la Sante et de la Recherche Medicale (Inserm); CHU Bordeaux; Universite de Bordeaux; Universite de Bordeaux; Centre National de la Recherche Scientifique (CNRS); CNRS - National Institute for Biology (INSB); Assistance Publique Hopitaux Paris (APHP); Hopital Universitaire Paul-Brousse - APHP; Institut National de la Sante et de la Recherche Medicale (Inserm); Sorbonne Universite; Assistance Publique Hopitaux Paris (APHP); Universite Paris Cite; Hopital Universitaire Hotel-Dieu - APHP; Hopital Universitaire Saint-Antoine - APHP; Hopital Universitaire Paul-Brousse - APHP; CHU Strasbourg; Universites de Strasbourg Etablissements Associes; Universite de Strasbourg; Assistance Publique Hopitaux Paris (APHP); Hopital Universitaire Paul-Brousse - APHP; Universite Paris Cite; Hopital Universitaire Hotel-Dieu - APHP; Hopital Universitaire Cochin - APHP; Universite de Montpellier; CHU de Montpellier; Nantes Universite; CHU de Nantes; Universite Paris-Est-Creteil-Val-de-Marne (UPEC); Assistance Publique Hopitaux Paris (APHP); Hopital Universitaire Henri-Mondor - APHP; Institut National de la Sante et de la Recherche Medicale (Inserm); Universite de Rouen Normandie; CHU de Rouen; Universite de Rouen Normandie; CHU de Rouen; CHU Lyon; University of Geneva; CHU Nice; Assistance Publique Hopitaux Paris (APHP); Universite Paris Cite; Hopital Universitaire Hotel-Dieu - APHP; Hopital Universitaire Avicenne - APHP; Hopital Universitaire Paul-Brousse - APHP; Universite Paris 13; Universite d'Angers; Centre Hospitalier Universitaire d'Angers; Universite d'Angers; Universite de Rennes; CHU Rennes; Assistance Publique Hopitaux Paris (APHP); Hopital Universitaire Paul-Brousse - APHP; Sorbonne Universite; Hopital Universitaire Tenon - APHP; Universite Paris Cite; Hopital Universitaire Hotel-Dieu - APHP; CHU de Caen NORMANDIE; Universite de Caen Normandie; Universite de Picardie Jules Verne (UPJV); CHU Amiens; CHU Brest; Centre Hospitalier Regional d'Orleans; CHU Clermont Ferrand; CHU Poitiers; Universite de Poitiers; CHU Tours; Institut National de la Sante et de la Recherche Medicale (Inserm); Universite de Montpellier; CHU de Nimes; Institut National de la Sante et de la Recherche Medicale (Inserm); Assistance Publique Hopitaux Paris (APHP); Hopital Universitaire Paul-Brousse - APHP; Sorbonne Universite; Hopital Universitaire Pitie-Salpetriere - APHP; Universite Paris Cite; Hopital Universitaire Hotel-Dieu - APHP; Institut National de la Sante et de la Recherche Medicale (Inserm); Assistance Publique Hopitaux Paris (APHP); Universite Paris Cite; Hopital Universitaire Hotel-Dieu - APHP; Hopital Universitaire Paul-Brousse - APHP; Hopital Universitaire Saint-Louis - APHP; CHU Bordeaux; Universite de Bordeaux
RP Reigadas, S (通讯作者)，CHU Bordeaux, Bordeaux Biotheques Sante, CRB Plurithermat, Grp Hosp Pellegrin, Bordeaux, France.
EM sandrine.reigadas@chu-bordeaux.fr
FU ANRS (Agence Nationale de Recherche contre le SIDA et les hepatites virales/French National Agency for Research on AIDS and Viral Hepatitis)
CR Aghokeng AF, 2011, J CLIN MICROBIOL, V49, P1635, DOI 10.1128/JCM.01478-10
   Armstrong KL, 2011, ANTIMICROB AGENTS CH, V55, P2146, DOI 10.1128/AAC.01505-10
   Assoumou L, 2013, J ANTIMICROB CHEMOTH, V68, P1400, DOI 10.1093/jac/dkt033
   Costagliola D, 2007, JAIDS-J ACQ IMM DEF, V46, P12
   Delaugerre C, 2012, PLOS ONE, V7, P0, DOI 10.1371/journal.pone.0036673
   Descamps D, 2013, J ANTIMICROB CHEMOTH, V68, P2626, DOI 10.1093/jac/dkt238
   Frange P, 2015, J ANTIMICROB CHEMOTH, V70, P2084, DOI 10.1093/jac/dkv049
   Santoro MM, 2014, CLIN INFECT DIS, V58, P1156, DOI 10.1093/cid/ciu020
   Scherrer AU, 2016, CLIN INFECT DIS, V62, P1310, DOI 10.1093/cid/ciw128
   Swenson LC, 2014, AIDS, V28, P1125, DOI 10.1097/QAD.0000000000000203
   Taiwo B, 2011, J INFECT DIS, V204, P515, DOI 10.1093/infdis/jir353
   Wang JO, 2010, J VIROL, V84, P9377, DOI 10.1128/JVI.00618-10
   Wirden M, 2015, J ANTIMICROB CHEMOTH, V70, P2347, DOI 10.1093/jac/dkv099
NR 13
TC 25
Z9 29
U1 0
U2 7
PU OXFORD UNIV PRESS
PI OXFORD
PA GREAT CLARENDON ST, OXFORD OX2 6DP, ENGLAND
SN 0305-7453
EI 1460-2091
J9 J ANTIMICROB CHEMOTH
JI J. Antimicrob. Chemother.
PD JUN 15
PY 2017
VL 72
IS 6
BP 1769
EP 1773
DI 10.1093/jac/dkx042
PG 5
WC Infectious Diseases; Microbiology; Pharmacology & Pharmacy
SC Infectious Diseases; Microbiology; Pharmacology & Pharmacy
GA EZ7JN
UT WOS:000404899800029
PM 28333232
DA 2024-01-16
ER

PT J
AU McGillewie, L
   Ramesh, M
   Soliman, ME
AF McGillewie, Lara
   Ramesh, Muthusamy
   Soliman, Mahmoud E.
TI Sequence, Structural Analysis and Metrics to Define the Unique Dynamic Features of the Flap Regions Among Aspartic Proteases
SO PROTEIN JOURNAL
LA English
DT Review
DE Flap dynamics; Protein flexibility; Aspartic proteases; Hydrolytic enzymes
ID human-immunodeficiency-virus; amyloid precursor protein; memapsin-2 beta-secretase; transfected cathepsin-d; active-site mutations; binding free-energy; hiv-1 protease; molecular-dynamics; plasmodium-falciparum; crystal-structures
AB Aspartic proteases are a class of hydrolytic enzymes that have been implicated in a number of diseases such as HIV, malaria, cancer and Alzheimer's. The flap region of aspartic proteases is a characteristic unique structural feature of these enzymes; and found to have a profound impact on protein overall structure, function and dynamics. Flap dynamics also plays a crucial role in drug binding and drug resistance. Therefore, understanding the structure and dynamic behavior of this flap regions is crucial in the design of potent and selective inhibitors against aspartic proteases. Defining metrics that can describe the flap motion/dynamics has been a challenging topic in literature. This review is the first attempt to compile comprehensive information on sequence, structure, motion and metrics used to assess the dynamics of the flap region of different aspartic proteases in "one pot". We believe that this review would be of critical importance to the researchers from different scientific domains.
C1 [McGillewie, Lara; Ramesh, Muthusamy; Soliman, Mahmoud E.] Univ KwaZulu Natal UKZN, Sch Hlth Sci, Mol Modelling & Drug Design Res Grp, ZA-4001 Durban, South Africa.
C3 University of Kwazulu Natal
RP Soliman, ME (通讯作者)，Univ KwaZulu Natal UKZN, Sch Hlth Sci, Mol Modelling & Drug Design Res Grp, ZA-4001 Durban, South Africa.
EM soliman@ukzn.ac.za
FU National Research Foundation (NRF), South Africa; School of Health Science, University of KwaZulu-Natal, Westville, Durban, South Africa
CR Ahmed RR, 2010, J NEUROCHEM, V112, P1045, DOI 10.1111/j.1471-4159.2009.06528.x
   Ahmed SM, 2014, CHEM BIOL DRUG DES, V83, P472, DOI 10.1111/cbdd.12262
   Asojo OA, 2003, J MOL BIOL, V327, P173, DOI 10.1016/S0022-2836(03)00036-6
   Asojo OA, 2002, ACTA CRYSTALLOGR D, V58, P2001, DOI 10.1107/S0907444902014695
   Azizi M, 2006, J HYPERTENS, V24, P243, DOI 10.1097/01.hjh.0000202812.72341.99
   BALDWIN ET, 1993, P NATL ACAD SCI USA, V90, P6796, DOI 10.1073/pnas.90.14.6796
   Banerjee R, 2002, P NATL ACAD SCI USA, V99, P990, DOI 10.1073/pnas.022630099
   Barman A, 2014, SCIENTIFICA, V2014, P0, DOI 10.1155/2014/598728
   Benkovic SJ, 2003, SCIENCE, V301, P1196, DOI 10.1126/science.1085515
   Bennett BD, 2000, J BIOL CHEM, V275, P20647, DOI 10.1074/jbc.M002688200
   Bhabha G, 2011, SCIENCE, V332, P234, DOI 10.1126/science.1198542
   Bhaumik P, 2011, J STRUCT BIOL, V175, P73, DOI 10.1016/j.jsb.2011.04.009
   Boddey JA, 2010, NATURE, V463, P627, DOI 10.1038/nature08728
   Boehr DD, 2006, CHEM REV, V106, P3055, DOI 10.1021/cr050312q
   Brown MJ, 2008, CIRCULATION, V118, P773, DOI 10.1161/CIRCULATIONAHA.108.787630
   Cai HB, 2001, NAT NEUROSCI, V4, P233, DOI 10.1038/85064
   Cascella M, 2005, J AM CHEM SOC, V127, P3734, DOI 10.1021/ja044608+
   Castro HC, 2011, J MOL RECOGNIT, V24, P165, DOI 10.1002/jmr.1091
   Chibi B, 2012, COMPUTATIONAL STUDIE, V0, P0
   Clavel F, 2004, NEW ENGL J MED, V350, P1023, DOI 10.1056/NEJM2ra025195
   CODY RJ, 1994, DRUGS, V47, P586, DOI 10.2165/00003495-199447040-00003
   Coombs GH, 2001, TRENDS PARASITOL, V17, P532, DOI 10.1016/S1471-4922(01)02037-2
   Cooper JB, 2002, CURR DRUG TARGETS, V3, P155, DOI 10.2174/1389450024605382
   Czodrowski P, 2007, J CHEM INF MODEL, V47, P1590, DOI 10.1021/ci600522c
   Dam E, 2009, PLOS PATHOG, V5, P0, DOI 10.1371/journal.ppat.1000345
   Dame JB, 2003, MOL BIOCHEM PARASIT, V130, P1, DOI 10.1016/S0166-6851(03)00137-3
   DAVIES DR, 1990, ANNU REV BIOPHYS BIO, V19, P189, DOI 10.1146/annurev.bb.19.060190.001201
   DEDUVE C, 1983, EUR J BIOCHEM, V137, P391, DOI 10.1111/j.1432-1033.1983.tb07841.x
   Dunn BM, 2002, CHEM REV, V102, P4431, DOI 10.1021/cr010167q
   Ersmark K, 2006, MED RES REV, V26, P626, DOI 10.1002/med.20082
   Falke JJ, 2002, SCIENCE, V295, P1480, DOI 10.1126/science.1069823
[truncated: 1,503,151 more chars]
