# Supplementary material for: Development and emerging trends of drug resistance mutations in HIV: a bibliometric analysis based on CiteSpace
Source: Front Microbiol. 2024 May 15;15:1374582. doi: 10.3389/fmicb.2024.1374582 (PMC11133539; doi:10.3389/fmicb.2024.1374582)
Supplement: Supplementary file 1 [file Data_Sheet_1.ZIP › data/download2018u245.txt]

PT J
AU Leidner, F
   Yilmaz, NK
   Paulsen, J
   Muller, YA
   Schiffer, CA
AF Leidner, Florian
   Yilmaz, Nese Kurt
   Paulsen, Janet
   Muller, Yves A.
   Schiffer, Celia A.
TI Hydration Structure and Dynamics of Inhibitor-Bound HIV-1 Protease
SO JOURNAL OF CHEMICAL THEORY AND COMPUTATION
LA English
DT Article
ID drug-resistance mutations; molecular-dynamics; water-molecules; substrate complexes; aqueous-solution; active-site; recognition; simulations; mechanism; binding
AB Water is essential in many biological processes, and the hydration structure plays a critical role in facilitating protein folding, dynamics, and ligand binding. A variety of biophysical spectroscopic techniques have been used to probe the water solvating proteins, often complemented with molecular dynamics (MD) simulations to resolve the spatial and dynamic features of the hydration shell, but comparing relative water structure is challenging. In this study 1 mu s MD simulations were performed to identify and characterize hydration sites around HIV-1 protease bound to an inhibitor, darunavir (DRV). The water density, hydration site occupancy, extent and anisotropy of fluctuations, coordinated water molecules, and hydrogen bonds were characterized and compared to the properties of bulk water. The water density of the principal hydration shell was found to be higher than bulk, dependent on the topology and physiochemical identity of the biomolecular surface. The dynamics of water molecules occupying principal hydration sites was highly dependent on the number of water water interactions and inversely correlated with hydrogen bonds to the protein inhibitor complex. While many waters were conserved following the symmetry of homodimeric HIV protease, the asymmetry induced by DRV resulted in asymmetric lower-occupancy hydration sites at the concave surface of the active site. Key interactions between water molecules and the protease, that stabilize the protein in the inhibited form, were altered in a drug resistant variant of the protease indicating that modulation of solvent solute interactions might play a key role in conveying drug resistance. Our analysis provides insights into the interplay between an enzyme inhibitor complex and the hydration shell and has implications in elucidating water structure in a variety of biological processes and applications including ligand binding, inhibitor design, and resistance.
C1 [Leidner, Florian; Yilmaz, Nese Kurt; Paulsen, Janet; Schiffer, Celia A.] Univ Massachusetts, Sch Med, Dept Biochem & Mol Pharmacol, Worcester, MA 01605 USA.
   [Muller, Yves A.] Friedrich Alexander Univ Erlangen Nurnberg, Div Biotechnol, D-91052 Erlangen, Germany.
C3 University of Massachusetts System; University of Massachusetts Worcester; University of Erlangen Nuremberg
RP Schiffer, CA (通讯作者)，Univ Massachusetts, Sch Med, Dept Biochem & Mol Pharmacol, Worcester, MA 01605 USA.
EM celia.schiffer@umassmed.edu
FU NIH [P01 GM109767]
CR Abel R, 2008, J AM CHEM SOC, V130, P2817, DOI 10.1021/ja0771033
   Auffinger P, 2007, CURR OPIN STRUC BIOL, V17, P325, DOI 10.1016/j.sbi.2007.05.008
   Banks JL, 2005, J COMPUT CHEM, V26, P1752, DOI 10.1002/jcc.20292
   Biedermannová L, 2016, BBA-GEN SUBJECTS, V1860, P1821, DOI 10.1016/j.bbagen.2016.05.036
   Biedermannová L, 2015, ACTA CRYSTALLOGR D, V71, P2192, DOI 10.1107/S1399004715015679
   Bowers KJ, 2006, SC 06, V0, PP43, DOI 10.1109/SC.2006.54
   Brovchenko I, 2008, CHEMPHYSCHEM, V9, P2695, DOI 10.1002/cphc.200800662
   Bucher D, 2018, J CHEM INF MODEL, V58, P692, DOI 10.1021/acs.jcim.7b00642
   Cai YF, 2014, J CHEM THEORY COMPUT, V10, P3438, DOI 10.1021/ct4010454
   Cai YF, 2012, J CHEM THEORY COMPUT, V8, P3452, DOI 10.1021/ct300076y
   Cerny J, 2017, PHYS CHEM CHEM PHYS, V19, P17094, DOI 10.1039/c7cp00187h
   Denisov VP, 1996, FARADAY DISCUSS, V103, P227, DOI 10.1039/fd9960300227
   ESSMANN U, 1995, J CHEM PHYS, V103, P8577, DOI 10.1063/1.470117
   Fogarty AC, 2014, J PHYS CHEM B, V118, P7715, DOI 10.1021/jp409805p
   Fogarty AC, 2013, CHEM SOC REV, V42, P5672, DOI 10.1039/c3cs60091b
   Foulkes-Murzycki JE, 2013, ACS CHEM BIOL, V8, P513, DOI 10.1021/cb3006193
   Guo ZJ, 2010, CHEM BIOL DRUG DES, V75, P348, DOI 10.1111/j.1747-0285.2010.00951.x
   Harder E, 2016, J CHEM THEORY COMPUT, V12, P281, DOI 10.1021/acs.jctc.5b00864
   Hayashi H, 2014, P NATL ACAD SCI USA, V111, P12234, DOI 10.1073/pnas.1400027111
   Heyden M, 2013, PHYS REV LETT, V111, P0, DOI 10.1103/PhysRevLett.111.218101
   Huang X, 2012, J PHYS CHEM B, V116, P14235, DOI 10.1021/jp308207h
   Imai T, 2004, CHEM PHYS LETT, V395, P1, DOI 10.1016/j.cplett.2004.06.140
   Ishima R, 2001, J BIOL CHEM, V276, P49110, DOI 10.1074/jbc.M108136200
   Ishima R, 2010, PROTEINS, V78, P1015, DOI 10.1002/prot.22625
   Jacobson MP, 2002, J MOL BIOL, V320, P597, DOI 10.1016/S0022-2836(02)00470-9
   JORGENSEN WL, 1983, J CHEM PHYS, V79, P926, DOI 10.1063/1.445869
   King NM, 2012, ACS CHEM BIOL, V7, P1536, DOI 10.1021/cb300191k
   Laage D, 2006, SCIENCE, V311, P832, DOI 10.1126/science.1122154
   Laage D, 2017, CHEM REV, V117, P10694, DOI 10.1021/acs.chemrev.6b00765
   Lee KL, 2017, J MED CHEM, V60, P5521, DOI 10.1021/acs.jmedchem.7b00231
   Levy Y, 2006, ANNU REV BIOPH BIOM, V35, P389, DOI 10.1146/annurev.biophys.35.040405.102134
   Li Z, 2003, J AM CHEM SOC, V125, P6636, DOI 10.1021/ja0299203
   Liu ZG, 2013, BIOCHEM BIOPH RES CO, V430, P1022, DOI 10.1016/j.bbrc.2012.12.045
   Makarov VA, 2000, BIOPHYS J, V79, P2966, DOI 10.1016/S0006-3495(00)76533-7
   Maruyama Y, 2013, CHEM PHYS LETT, V581, P85, DOI 10.1016/j.cplett.2013.07.006
   Mattea C, 2008, BIOPHYS J, V95, P2951, DOI 10.1529/biophysj.108.135194
   Mcgee TD, 2014, J PHYS CHEM B, V118, P12577, DOI 10.1021/jp504011c
   Olsson MHM, 2011, J CHEM THEORY COMPUT, V7, P525, DOI 10.1021/ct100578z
   OTTING G, 1991, SCIENCE, V254, P974, DOI 10.1126/science.1948083
   Paulsen JL, 2017, J CHEM THEORY COMPUT, V13, P2300, DOI 10.1021/acs.jctc.6b01262
   Piana S, 2001, J AM CHEM SOC, V123, P8730, DOI 10.1021/ja003145e
   Prabu-Jeyabalan M, 2002, STRUCTURE, V10, P369, DOI 10.1016/S0969-2126(02)00720-7
   Ragland DA, 2014, J AM CHEM SOC, V136, P11956, DOI 10.1021/ja504096m
   Sastry GM, 2013, J COMPUT AID MOL DES, V27, P221, DOI 10.1007/s10822-013-9644-8
   Scott WRP, 2000, STRUCTURE, V8, P1259, DOI 10.1016/S0969-2126(00)00537-2
   Sondergaard CR, 2011, J CHEM THEORY COMPUT, V7, P2284, DOI 10.1021/ct200133y
   Sterpone F, 2012, J AM CHEM SOC, V134, P4116, DOI 10.1021/ja3007897
   Sun HZ, 2014, PROTEINS, V82, P1765, DOI 10.1002/prot.24530
   Surleraux DLNG, 2005, J MED CHEM, V48, P1813, DOI 10.1021/jm049560p
   TUCKERMAN M, 1992, J CHEM PHYS, V97, P1990, DOI 10.1063/1.463137
   Wang YX, 1996, J AM CHEM SOC, V118, P12287, DOI 10.1021/ja962612i
   Wensing Annemarie M, 2015, TOP ANTIVIR MED, V23, P132
   Xantheas SS, 2000, CHEM PHYS, V258, P225, DOI 10.1016/S0301-0104(00)00189-0
   Zhang Y, 2014, ACS CHEM BIOL, V9, P1351, DOI 10.1021/cb4008875
   Zia SR, 2016, J CHEM THEORY COMPUT, V12, P6049, DOI 10.1021/acs.jctc.6b00475
NR 55
TC 21
Z9 24
U1 0
U2 17
PU AMER CHEMICAL SOC
PI WASHINGTON
PA 1155 16TH ST, NW, WASHINGTON, DC 20036 USA
SN 1549-9618
EI 1549-9626
J9 J CHEM THEORY COMPUT
JI J. Chem. Theory Comput.
PD MAY 15
PY 2018
VL 14
IS 5
BP 2784
EP 2796
DI 10.1021/acs.jctc.8b00097
PG 13
WC Chemistry, Physical; Physics, Atomic, Molecular & Chemical
SC Chemistry; Physics
GA GF4IN
UT WOS:000431926500046
PM 29570286
DA 2024-01-16
ER

PT J
AU Sanusi, ZK
   Govender, T
   Maguire, GEM
   Maseko, SB
   Lin, J
   Kruger, HG
   Honarparvar, B
AF Sanusi, Zainab K.
   Govender, Thavendran
   Maguire, Glenn E. M.
   Maseko, Sibusiso B.
   Lin, Johnson
   Kruger, Hendrik G.
   Honarparvar, Bahareh
TI An insight to the molecular interactions of the FDA approved HIV PR drugs against L38L↑N↑L PR mutant
SO JOURNAL OF COMPUTER-AIDED MOLECULAR DESIGN
LA English
DT Article
DE L38L up arrow N up arrow L PR; HIV PR inhibitors; Inhibitor-enzyme interactions; Our own N-layered Integrated molecular orbital and molecular mechanics (ONIOM); Binding free energies; Atoms in molecules (AIM); Natural bond orbital (NBO)
ID hydrogen-bonded complexes; active-site mutations; binding free-energy; subtype c protease; wild-type; dynamics simulations; resistance; density; inhibitors; docking
AB The aspartate protease of the human immune deficiency type-1 virus (HIV-1) has become a crucial antiviral target in which many useful antiretroviral inhibitors have been developed. However, it seems the emergence of new HIV-1 PR mutations enhances drug resistance, hence, the available FDA approved drugs show less activity towards the protease. A mutation and insertion designated L38La dagger Na dagger L PR was recently reported from subtype of C-SA HIV-1. An integrated two-layered ONIOM (QM:MM) method was employed in this study to examine the binding affinities of the nine HIV PR inhibitors against this mutant. The computed binding free energies as well as experimental data revealed a reduced inhibitory activity towards the L38La dagger Na dagger L PR in comparison with subtype C-SA HIV-1 PR. This observation suggests that the insertion and mutations significantly affect the binding affinities or characteristics of the HIV PIs and/or parent PR. The same trend for the computational binding free energies was observed for eight of the nine inhibitors with respect to the experimental binding free energies. The outcome of this study shows that ONIOM method can be used as a reliable computational approach to rationalize lead compounds against specific targets. The nature of the intermolecular interactions in terms of the host-guest hydrogen bond interactions is discussed using the atoms in molecules (AIM) analysis. Natural bond orbital analysis was also used to determine the extent of charge transfer between the QM region of the L38La dagger Na dagger L PR enzyme and FDA approved drugs. AIM analysis showed that the interaction between the QM region of the L38La dagger Na dagger L PR and FDA approved drugs are electrostatic dominant, the bond stability computed from the NBO analysis supports the results from the AIM application. Future studies will focus on the improvement of the computational model by considering explicit water molecules in the active pocket. We believe that this approach has the potential to provide information that will aid in the design of much improved HIV-1 PR antiviral drugs.
C1 [Sanusi, Zainab K.; Govender, Thavendran; Maguire, Glenn E. M.; Maseko, Sibusiso B.; Kruger, Hendrik G.; Honarparvar, Bahareh] Univ KwaZulu Natal, Sch Hlth Sci, Catalysis & Peptide Res Unit, ZA-4001 Durban, South Africa.
   [Maguire, Glenn E. M.] Univ KwaZulu Natal, Sch Chem & Phys, ZA-4001 Durban, South Africa.
   [Lin, Johnson] Univ KwaZulu Natal, Sch Life Sci, ZA-4001 Durban, South Africa.
C3 University of Kwazulu Natal; University of Kwazulu Natal; University of Kwazulu Natal
RP Kruger, HG; Honarparvar, B (通讯作者)，Univ KwaZulu Natal, Sch Hlth Sci, Catalysis & Peptide Res Unit, ZA-4001 Durban, South Africa.
EM kruger@ukzn.ac.za; Honarparvar@ukzn.ac.za
FU College of Health Sciences (CHS); Aspen Pharmacare; MRC; NRF
CR Ahmed SM, 2014, CHEM BIOL DRUG DES, V83, P472, DOI 10.1111/cbdd.12262
   Ahmed SM, 2013, CHEM BIOL DRUG DES, V81, P208, DOI 10.1111/cbdd.12063
   Arnold WD, 2000, J AM CHEM SOC, V122, P12835, DOI 10.1021/ja0025705
   Bader RFW, 1994, ATOMS IN MOLECULES: A QUANTUM THEORY, V22, P0
   Becke AD, 1993, JOURNAL OF CHEMICAL PHYSICS, V98, P5648, DOI 10.1063/1.464913
   Behjatmanesh-Ardakani R, 2015, COMPUT THEOR CHEM, V1051, P62, DOI 10.1016/j.comptc.2014.10.038
   Biegler-König F, 2002, J COMPUT CHEM, V23, P1489, DOI 10.1002/jcc.10085
   Bonini C, 2010, J MED CHEM, V53, P1451, DOI 10.1021/jm900846f
   Braz ASK, 2012, PROTEINS, V80, P2680, DOI 10.1002/prot.24151
   Brik A, 2003, ORG BIOMOL CHEM, V1, P5, DOI 10.1039/b208248a
   Brown D, 2005, NUCLEOS NUCLEOT NUCL, V24, P393, DOI 10.1081/NCN-200059813
   Case DA, 2005, J COMPUT CHEM, V26, P1668, DOI 10.1002/jcc.20290
   Chung LW, 2015, CHEM REV, V115, P5678, DOI 10.1021/cr5004419
   Clavel F, 2010, VIRUSES-BASEL, V2, P1411, DOI 10.3390/v2071411
   Cole JC, 2005, PROTEINS, V60, P325, DOI 10.1002/prot.20497
   Dahiya S, 2013, DRUG INVENT TODAY, V5, P207
   Dapprich S, 1999, J MOL STRUC-THEOCHEM, V461, P1, DOI 10.1016/S0166-1280(98)00475-8
   Deeks SG, 1997, JAMA-J AM MED ASSOC, V277, P145, DOI 10.1001/jama.277.2.145
   Delano WL, 2002, THE PYMOL MOLECULAR GRAPHICS SYSTEM VERSION 1.8, V0, P0, DOI DOI 10.1234/12345678
   Dhanavade MJ, 2013, COMPUT BIOL MED, V43, P2063, DOI 10.1016/j.compbiomed.2013.09.021
   Dolinsky TJ, 2004, NUCLEIC ACIDS RES, V32, PW665, DOI 10.1093/nar/gkh381
   Fong P, 2009, J CHEM INF MODEL, V49, P913, DOI 10.1021/ci800432s
   FOSTER JP, 1980, J AM CHEM SOC, V102, P7211, DOI 10.1021/ja00544a007
   Frisch A, 1996, EXPLORING CHEM ELECT, V302, P0
   Frisch MJ, 2009, 09 REVISION D 01, V0, P0
   Genoni A, 2010, BIOCHEMISTRY-US, V49, P4283, DOI 10.1021/bi100569u
   Gohlke H, 2000, J MOL BIOL, V295, P337, DOI 10.1006/jmbi.1999.3371
   Hao MH, 2006, J CHEM THEORY COMPUT, V2, P863, DOI 10.1021/ct0600262
   HARIHARAPC, 1973, THEOR CHIM ACTA, V28, P213, DOI 10.1007/BF00533485
   Hensen C, 2004, J MED CHEM, V47, P6673, DOI 10.1021/jm0497343
   Hodge CN, 1996, CHEM BIOL, V3, P301, DOI 10.1016/S1074-5521(96)90110-6
   Hohlfeld K, 2015, J MED CHEM, V58, P4029, DOI 10.1021/acs.jmedchem.5b00358
   Honarparvar B, 2015, J BIOMED SCI, V22, P0, DOI 10.1186/s12929-015-0115-5
   Honarparvar B, 2014, CHEM REV, V114, P493, DOI 10.1021/cr300314q
   Honarparvar B, 2012, CHEMMEDCHEM, V7, P1009, DOI 10.1002/cmdc.201100512
   HUFF JR, 1991, J MED CHEM, V34, P2305, DOI 10.1021/jm00112a001
   Iwaoka M, 2004, J AM CHEM SOC, V126, P5309, DOI 10.1021/ja049690n
   JOHNSON BG, 1993, J CHEM PHYS, V98, P5612, DOI 10.1063/1.464906
   Kapp J, 1996, J AM CHEM SOC, V118, P5745, DOI 10.1021/ja953846p
   Karpoormath R, 2013, MED CHEM RES, V22, P3918, DOI 10.1007/s00044-012-0350-1
   Karpoormath R, 2012, BIOORG CHEM, V40, P19, DOI 10.1016/j.bioorg.2011.08.002
   KATZ RA, 1994, ANNU REV BIOCHEM, V63, P133, DOI 10.1146/annurev.bi.63.070194.001025
   Kheirjou S, 2014, COMPUT THEOR CHEM, V1036, P51, DOI 10.1016/j.comptc.2014.02.008
   Kheirjou S, 2013, J THEOR COMPUT CHEM, V12, P0, DOI 10.1142/S0219633612501039
   King NM, 2012, ACS CHEM BIOL, V7, P1536, DOI 10.1021/cb300191k
   Kohn W, 1996, J PHYS CHEM-US, V100, P12974, DOI 10.1021/jp960669l
   Kontoyianni M, 2004, J MED CHEM, V47, P558, DOI 10.1021/jm0302997
   Kosenkov D, 2008, J PHYS CHEM B, V112, P150, DOI 10.1021/jp075888t
   Kotena ZM, 2014, LIQ CRYST, V41, P784, DOI 10.1080/02678292.2014.886731
   Kotena ZM, 2013, J MOL MODEL, V19, P589, DOI 10.1007/s00894-012-1576-z
   Kozísek M, 2007, J MOL BIOL, V374, P1005, DOI 10.1016/j.jmb.2007.09.083
   KRAMER RA, 1986, SCIENCE, V231, P1580, DOI 10.1126/science.2420008
   Kuhnert M, 2014, J MED CHEM, V57, P6266, DOI 10.1021/jm500402c
   Kuiper Benjamin D, 2015, BIOCHEM BIOPHYS REP, V2, P160, DOI 10.1016/j.bbrep.2015.06.003
   Lampejo T, 2013, MEDICINE, V41, P420, DOI 10.1016/J.MPMED.2013.05.010
   Laskowski RA, 2011, J CHEM INF MODEL, V51, P2778, DOI 10.1021/ci200227u
   LEE CT, 1988, PHYS REV B, V37, P785, DOI 10.1103/PhysRevB.37.785
   Li DC, 2011, PLOS ONE, V6, P0, DOI 10.1371/journal.pone.0019268
   Li H, 2005, PROTEINS, V61, P704, DOI 10.1002/prot.20660
   Liu ZG, 2013, BIOCHEM BIOPH RES CO, V437, P199, DOI 10.1016/j.bbrc.2013.06.027
   Liu ZG, 2013, BIOCHEM BIOPH RES CO, V431, P232, DOI 10.1016/j.bbrc.2012.12.127
   Lockhat HA, 2016, CHEM BIOL DRUG DES, V87, P487, DOI 10.1111/cbdd.12690
   Lu YX, 2007, J PHYS CHEM A, V111, P10781, DOI 10.1021/jp0740954
   Lundberg M, 2010, J CHEM THEORY COMPUT, V6, P1413, DOI 10.1021/ct100029p
   Mager PP, 2001, MED RES REV, V21, P348, DOI 10.1002/med.1012
   Maghsoudi AH, 2011, INT J BIOL MACROMOL, V49, P487, DOI 10.1016/j.ijbiomac.2011.05.023
   Majerz I, 2012, J PHYS CHEM A, V116, P7992, DOI 10.1021/jp300942n
   Makatini MM, 2013, J ENZYM INHIB MED CH, V28, P78, DOI 10.3109/14756366.2011.633907
   Makatini MM, 2012, EUR J MED CHEM, V57, P459, DOI 10.1016/j.ejmech.2012.06.019
   Makatini MM, 2011, DESIGN SYNTHESIS SCR, V0, P0
   Mao Y, 2011, BMC STRUCT BIOL, V11, P0, DOI 10.1186/1472-6807-11-31
   Maseko SB, 2017, BIOL CHEM, V398, P1109, DOI 10.1515/hsz-2017-0107
   Maseko SB, 2016, PROTEIN EXPRES PURIF, V122, P90, DOI 10.1016/j.pep.2016.02.013
   Matta C, 2007, THE QUANTUM THEORY OF ATOMS IN MOLECULES: FROM SOLID STATE TO DNA AND DRUG DESIGN, V0, P0, DOI DOI 10.1002/9783527610709
   MILDNER AM, 1994, BIOCHEMISTRY-US, V33, P9405, DOI 10.1021/bi00198a005
   MITSUYA H, 1990, SCIENCE, V249, P1533, DOI 10.1126/science.1699273
   Morokuma K, 2002, PHILOS T R SOC A, V360, P1149, DOI 10.1098/rsta.2002.0993
   Mosebi S, 2008, J VIROL, V82, P11476, DOI 10.1128/JVI.00726-08
   Nazari F, 2010, INT J QUANTUM CHEM, V110, P1514, DOI 10.1002/qua.22271
   Neumann R, 1996, MOL PHYS, V87, P1, DOI 10.1080/00268979650027630
   Nijhuis M, 2007, PLOS MED, V4, P152, DOI 10.1371/journal.pmed.0040036
   Palmisano L, 2011, ANN I SUPER SANITA, V47, P44, DOI 10.4415/ANN_11_01_10
   PARR RG, 1984, J AM CHEM SOC, V106, P4049, DOI 10.1021/ja00326a036
   Pawar SA, 2013, EUR J MED CHEM, V60, P144, DOI 10.1016/j.ejmech.2012.11.018
   Pawar SA, 2012, EUR J MED CHEM, V53, P13, DOI 10.1016/j.ejmech.2012.03.027
   PEARL LH, 1987, NATURE, V329, P351, DOI 10.1038/329351a0
   Popelier PLA, 2000, ATOMS MOL INTRO, V0, P0
   Popelier PLA, 1998, J PHYS CHEM A, V102, P1873, DOI 10.1021/jp9805048
   POPELIER PLA, 1992, CHEM PHYS LETT, V189, P542, DOI 10.1016/0009-2614(92)85247-8
   Priya AM, 2014, STRUCT CHEM, V25, P139, DOI 10.1007/s11224-013-0260-y
   Rassolov VA, 1998, J CHEM PHYS, V109, P1223, DOI 10.1063/1.476673
   REED AE, 1988, CHEM REV, V88, P899, DOI 10.1016/0030-4018(75)90085-1
   Remko M, 2001, J PHYS CHEM A, V105, P6926, DOI 10.1021/jp010637k
   Robbins AH, 2010, ACTA CRYSTALLOGR D, V66, P233, DOI 10.1107/S0907444909054298
   Ryde U, 2014, MEDCHEMCOMM, V5, P1324, DOI 10.1039/c4md00057a
   Saen-oon S, 2007, J MOL GRAPH MODEL, V26, P720, DOI 10.1016/j.jmgm.2007.04.009
   Sanusi ZK, 2017, J MOL GRAPH MODEL, V76, P77, DOI 10.1016/j.jmgm.2017.06.026
   Senthilkumar L, 2005, J PHYS CHEM A, V109, P7575, DOI 10.1021/jp052304j
   Shehu-Xhilaga M, 2009, HIV MANAGEMENT AUSTR, V0, P9
   Shi SH, 2009, ACTA CHIM SINICA, V67, P2791
   Smith R, 1996, NAT STRUCT BIOL, V3, P946, DOI 10.1038/nsb1196-946
   Studio D, 2013, 4 0 TUT REC LIG INT, V0, P0
   Tie YF, 2012, PROTEIN SCI, V21, P339, DOI 10.1002/pro.2019
   Tong Y, 2009, J THEOR COMPUT CHEM, V8, P1265, DOI 10.1142/S0219633609005313
   Verheyen J, 2009, J INFECTION, V58, P61, DOI 10.1016/j.jinf.2008.11.009
   Vreven T, 2003, J COMPUT CHEM, V24, P760, DOI 10.1002/jcc.10156
   Vreven T, 2000, J COMPUT CHEM, V21, P1419, DOI 10.1002/1096-987X(200012)21:16<1419::AID-JCC1>3.0.CO;2-C
   Vreven T, 2006, ANN REP COMP CHEM, V2, P35, DOI 10.1016/S1574-1400(06)02003-2
   Vreven T, 2006, J CHEM THEORY COMPUT, V2, P815, DOI 10.1021/ct050289g
   WEBER IT, 1990, PROTEINS, V7, P172, DOI 10.1002/prot.340070206
   Weinhold F, 2005, VALENCY AND BONDING, V0, P0
   Wittayanarakul K, 2005, BIOPHYS J, V88, P867, DOI 10.1529/biophysj.104.046110
   Yedidi RS, 2014, ANTIMICROB AGENTS CH, V58, P3679, DOI 10.1128/AAC.00107-14
NR 113
TC 11
Z9 11
U1 0
U2 18
PU SPRINGER
PI DORDRECHT
PA VAN GODEWIJCKSTRAAT 30, 3311 GZ DORDRECHT, NETHERLANDS
SN 0920-654X
EI 1573-4951
J9 J COMPUT AID MOL DES
JI J. Comput.-Aided Mol. Des.
PD MAR 15
PY 2018
VL 32
IS 3
BP 459
EP 471
DI 10.1007/s10822-018-0099-9
PG 13
WC Biochemistry & Molecular Biology; Biophysics; Computer Science, Interdisciplinary Applications
SC Biochemistry & Molecular Biology; Biophysics; Computer Science
GA FW4OM
UT WOS:000425293300004
PM 29397520
DA 2024-01-16
ER

PT J
AU Wong-Sam, A
   Wang, YF
   Zhang, Y
   Ghosh, AK
   Harrison, RW
   Weber, IT
AF Wong-Sam, Andres
   Wang, Yuan-Fang
   Zhang, Ying
   Ghosh, Arun K.
   Harrison, Robert W.
   Weber, Irene T.
TI Drug Resistance Mutation L76V Alters Nonpolar Interactions at the Flap-Core Interface of HIV-1 Protease
SO ACS OMEGA
LA English
DT Article
ID virus type-1 protease; in-vitro; x-ray; neutron crystallography; dimer stability; naive patients; inhibitor pi; active-site; potent; ligand
AB Four HIV-1 protease (PR) inhibitors, clinical inhibitors lopinavir and tipranavir, and two investigational compounds 4 and 5, were studied for their effect on the structure and activity of PR with drug-resistant mutation L76V (PRL76V). Compound 5 exhibited the best K-i value of 1.9 nM for PRL76V, whereas the other three inhibitors had K-i values of 4.5-7.6 nM, 2-3 orders of magnitude worse than for wild-type enzymes. Crystal structures showed only minor differences in interactions of inhibitors with PRL76V compared to wild-type complexes. The shorter side chain of Val76 in the mutant lost hydrophobic interactions with Lys45 and Ile47 in the flap, and with Asp30 and Thr74 in the protein core, consistent with decreased stability. Inhibitors forming additional polar interactions with the flaps or dimer interface of PRL76V were unable to compensate for the decrease in internal hydrophobic contacts. These structures provide insights for inhibitor design.
C1 [Wong-Sam, Andres; Wang, Yuan-Fang; Zhang, Ying; Harrison, Robert W.; Weber, Irene T.] Georgia State Univ, Dept Biol, Mol Basis Dis Program, Atlanta, GA 30303 USA.
   [Harrison, Robert W.] Georgia State Univ, Dept Comp Sci, Atlanta, GA 30303 USA.
   [Weber, Irene T.] Georgia State Univ, Dept Chem, Atlanta, GA 30303 USA.
   [Zhang, Ying] Univ Massachusetts, Med Sch, RNA Therapeut Inst, Worcester, MA 01605 USA.
   [Zhang, Ying] Univ Massachusetts, Med Sch, Dept Biochem & Mol Pharmacol, Worcester, MA 01605 USA.
   [Ghosh, Arun K.] Purdue Univ, Dept Chem, W Lafayette, IN 47907 USA.
   [Ghosh, Arun K.] Purdue Univ, Dept Med Chem, W Lafayette, IN 47907 USA.
C3 University System of Georgia; Georgia State University; University System of Georgia; Georgia State University; University System of Georgia; Georgia State University; University of Massachusetts System; University of Massachusetts Worcester; University of Massachusetts System; University of Massachusetts Worcester; Purdue University System; Purdue University West Lafayette Campus; Purdue University; Purdue University System; Purdue University West Lafayette Campus; Purdue University
RP Weber, IT (通讯作者)，Georgia State Univ, Dept Biol, Mol Basis Dis Program, Atlanta, GA 30303 USA.; Weber, IT (通讯作者)，Georgia State Univ, Dept Chem, Atlanta, GA 30303 USA.
EM iweber@gsu.edu
FU National Institute of Health [GM062920, GM053386]; NIH; Molecular Basis of Disease Program of Georgia State University; U. S. Department of Energy, Office of Science, Office of Basic Energy Sciences [W-31-109-Eng-38]
CR Agniswamy J, 2016, PLOS ONE, V11, P0, DOI 10.1371/journal.pone.0168616
   Agniswamy J, 2015, J MED CHEM, V58, P5088, DOI 10.1021/acs.jmedchem.5b00474
   Agniswamy J, 2012, BIOCHEMISTRY-US, V51, P2819, DOI 10.1021/bi2018317
   Alcaro S, 2009, J CHEM INF MODEL, V49, P1751, DOI 10.1021/ci900012k
   Amano M, 2013, ANTIMICROB AGENTS CH, V57, P2036, DOI 10.1128/AAC.02189-12
   Champenois K, 2011, J MED VIROL, V83, P1677, DOI 10.1002/jmv.22161
   Chang YCE, 2012, J MED CHEM, V55, P3387, DOI 10.1021/jm300072d
   Charpentier C, 2013, PLOS ONE, V8, P0
   COPELAND RA, 1995, BIOORG MED CHEM LETT, V5, P1947, DOI 10.1016/0960-894X(95)00330-V
   de Vera IMS, 2012, BIOCHEMISTRY-US, V51, P7813, DOI 10.1021/bi301010z
   Dierynck I, 2011, ANTIMICROB AGENTS CH, V55, P5723, DOI 10.1128/AAC.00748-11
   Emsley P, 2010, ACTA CRYSTALLOGR D, V66, P486, DOI 10.1107/S0907444910007493
   Gerlits O, 2017, J MED CHEM, V60, P2018, DOI 10.1021/acs.jmedchem.6b01767
   Gerlits O, 2016, ANGEW CHEM INT EDIT, V55, P4924, DOI 10.1002/anie.201509989
   Ghosh AK, 2015, CHEMMEDCHEM, V10, P107, DOI 10.1002/cmdc.201402358
   Ghosh AK, 2010, CHEMMEDCHEM, V5, P1850, DOI 10.1002/cmdc.201000318
   Gómez PMS, 2013, ANTIMICROB AGENTS CH, V57, P6110, DOI 10.1128/AAC.01420-13
   Heaslet H, 2007, ACTA CRYSTALLOGR D, V63, P866, DOI 10.1107/S0907444907029125
   Katoh E, 2003, PROTEIN SCI, V12, P1376, DOI 10.1110/ps.0300703
   Koh Y, 2003, ANTIMICROB AGENTS CH, V47, P3123, DOI 10.1128/AAC.47.10.3123-3129.2003
   Konvalinka J, 2015, VIROLOGY, V479, P403, DOI 10.1016/j.virol.2015.03.021
   Lathouwers E, 2017, HIV CLIN TRIALS, V18, P196, DOI 10.1080/15284336.2017.1387690
   Li TT, 2017, VIROL SIN, V32, P271, DOI 10.1007/s12250-017-4002-y
   Louis JM, 2011, BIOCHEMISTRY-US, V50, P4786, DOI 10.1021/bi200033z
   Mccoy AJ, 2007, J APPL CRYSTALLOGR, V40, P658, DOI 10.1107/S0021889807021206
   Muzammil S, 2007, J VIROL, V81, P5144, DOI 10.1128/JVI.02706-06
   Nijhuis M, 2009, J INFECT DIS, V200, P698, DOI 10.1086/605329
   Orkin C, 2013, HIV MED, V14, P49, DOI 10.1111/j.1468-1293.2012.01060.x
   Otwinowski Z, 1997, METHOD ENZYMOL, V276, P307, DOI 10.1016/S0076-6879(97)76066-X
   Poveda E, 2007, J ANTIMICROB CHEMOTH, V60, P885, DOI 10.1093/jac/dkm276
   Ragland DA, 2014, J AM CHEM SOC, V136, P11956, DOI 10.1021/ja504096m
   Rhee SY, 2016, J VIROL, V90, P6058, DOI 10.1128/JVI.00495-16
   Rhee SY, 2010, ANTIMICROB AGENTS CH, V54, P4253, DOI 10.1128/AAC.00574-10
   Sayan M, 2016, AIDS RES HUM RETROV, V32, P26, DOI 10.1089/aid.2015.0110
   Sayer JM, 2010, PROTEIN SCI, V19, P2055, DOI 10.1002/pro.486
   Sham HL, 1998, ANTIMICROB AGENTS CH, V42, P3218, DOI 10.1128/AAC.42.12.3218
   Sheldrick GM, 2008, ACTA CRYSTALLOGR A, V64, P112, DOI 10.1107/S0108767307043930
   Stoll V, 2002, BIOORGAN MED CHEM, V10, P2803, DOI 10.1016/S0968-0896(02)00051-2
   Tie YF, 2004, J MOL BIOL, V338, P341, DOI 10.1016/j.jmb.2004.02.052
   Todd MJ, 2000, BIOCHEMISTRY-US, V39, P11876, DOI 10.1021/bi001013s
   Turner SR, 1998, J MED CHEM, V41, P3467, DOI 10.1021/jm9802158
   Weber IT, 2013, J MED CHEM, V56, P5631, DOI 10.1021/jm400684f
   Weber IT, 2009, VIRUSES-BASEL, V1, P1110, DOI 10.3390/v1031110
   Wensing AM, 2017, TOP ANTIVIR MED, V24, P132
   Wiesmann F, 2011, AIDS RES THER, V8, P0, DOI 10.1186/1742-6405-8-7
   Winn MD, 2011, ACTA CRYSTALLOGR D, V67, P235, DOI 10.1107/S0907444910045749
   Wondrak EM, 1996, BIOCHEMISTRY-US, V35, P12957, DOI 10.1021/bi960984y
   Young TP, 2010, ANTIMICROB AGENTS CH, V54, P4903, DOI 10.1128/AAC.00906-10
   Zhang HM, 2013, J MED CHEM, V56, P1074, DOI 10.1021/jm301519z
NR 49
TC 15
Z9 15
U1 0
U2 4
PU AMER CHEMICAL SOC
PI WASHINGTON
PA 1155 16TH ST, NW, WASHINGTON, DC 20036 USA
SN 2470-1343
EI 
J9 ACS OMEGA
JI ACS Omega
PD SEP 15
PY 2018
VL 3
IS 9
BP 12132
EP 12140
DI 10.1021/acsomega.8b01683
PG 9
WC Chemistry, Multidisciplinary
SC Chemistry
GA GV5ZO
UT WOS:000446186000183
PM 30288468
DA 2024-01-16
ER

PT J
AU Stirrup, OT
   Dunn, DT
   Tostevin, A
   Sabin, CA
   Pozniak, A
   Asboe, D
   Cox, A
   Orkin, C
   Martin, F
   Cane, P
AF Stirrup, Oliver T.
   Dunn, David T.
   Tostevin, Anna
   Sabin, Caroline A.
   Pozniak, Anton
   Asboe, David
   Cox, Alison
   Orkin, Chloe
   Martin, Fabiola
   Cane, Patricia
TI Risk factors and outcomes for the Q151M and T69 insertion HIV-1 resistance mutations in historic UK data
SO AIDS RESEARCH AND THERAPY
LA English
DT Article
DE 151 complex; 69 insertion complex; HIV; Multidrug resistance; Multi-NRTI resistance; NRTI
ID immunodeficiency-virus type-1; transmitted drug-resistance; resource-limited settings; antiretroviral therapy; infected individuals; 1st-line regimens; emergence; prevalence; cohort; multicenter
AB Background: The prevalence of HIV-1 resistance to antiretroviral therapies (ART) has declined in high-income countries over recent years, but drug resistance remains a substantial concern in many low and middle-income countries. The Q151M and T69 insertion (T69i) resistance mutations in the viral reverse transcriptase gene can reduce susceptibility to all nucleoside/tide analogue reverse transcriptase inhibitors, motivating the present study to investigate the risk factors and outcomes associated with these mutations. Methods: We considered all data in the UK HIV Drug Resistance Database for blood samples obtained in the period 1997-2014. Where available, treatment history and patient outcomes were obtained through linkage to the UK Collaborative HIV Cohort study. A matched case-control approach was used to assess risk factors associated with the appearance of each of the mutations in ART-experienced patients, and survival analysis was used to investigate factors associated with viral suppression. A further analysis using matched controls was performed to investigate the impact of each mutation on survival. Results: A total of 180 patients with Q151M mutation and 85 with T69i mutation were identified, almost entirely from before 2006. Occurrence of both the Q151M and T69i mutations was strongly associated with cumulative period of virological failure while on ART, and for Q151M there was a particular positive association with use of stavudine and negative association with use of boosted-protease inhibitors. Subsequent viral suppression was negatively associated with viral load at sequencing for both mutations, and for Q151M we found a negative association with didanosine use but a positive association with boosted-protease inhibitor use. The results obtained in these analyses were also consistent with potentially large associations with other drugs. Analyses were inconclusive regarding associations between the mutations and mortality, but mortality was high for patients with low CD4 at detection. Conclusions: The Q151M and T69i resistance mutations are now very rare in the UK. Our results suggest that good outcomes are possible for people with these mutations. However, in this historic sample, viral load and CD4 at detection were important factors in determining prognosis.
C1 [Stirrup, Oliver T.; Dunn, David T.; Tostevin, Anna] UCL, Inst Global Hlth, Ctr Clin Res Infect & Sexual Hlth, London, England.
   [Sabin, Caroline A.] UCL, Ctr Clin Res Epidemiol Modelling & Evaluat, Inst Global Hlth, Royal Free Campus, London, England.
   [Pozniak, Anton; Asboe, David] Chelsea & Westminster Hosp NHS Fdn Trust, London, England.
   [Cox, Alison] Charing Cross Hosp, Infect & Immun Lab, London, England.
   [Orkin, Chloe] Barts Hlth NHS Trust, London, England.
   [Martin, Fabiola] Univ York, Hull York Med Sch, York, N Yorkshire, England.
   [Martin, Fabiola] Univ Queensland, Fac Med, Brisbane, Qld, Australia.
   [Cane, Patricia] Publ Hlth England, High Containment Microbiol, Salisbury, Wilts, England.
C3 University of London; University College London; University of London; University College London; Imperial College London; Imperial College London; Barts Health NHS Trust; University of York - UK; University of Hull; University of Queensland; Public Health England
RP Stirrup, OT (通讯作者)，UCL, Inst Global Hlth, Ctr Clin Res Infect & Sexual Hlth, London, England.
EM oliver.stirrup@ucl.ac.uk
FU UK Medical Research Council [164587]; MRC [MR/R015600/1, MC_UU_12023/15, MC_U122886351, MR/M004236/1] Funding Source: UKRI
CR [Anonymous], 2016, ANTIRETROVIRAL MEDICINES IN LOW- AND MIDDLE- INCOME COUNTRIES: FORECASTS OF GLOBAL AND REGIONAL DEMAND, V0, P0
   Barennes Hubert, 2016, BMC RES NOTES, V9, P69, DOI 10.1186/s13104-016-1884-y
   Bobkova MR, 2014, HIV DRUG RESISTANCE, V0, P0
   Boyd MA, 2015, LANCET HIV, V2, PE42, DOI 10.1016/S2352-3018(14)00061-7
   Carpenter Bob, 2017, J STAT SOFTW, V76, P0, DOI 10.18637/jss.v076.i01
   De Luca A, 2013, J INFECT DIS, V207, P1216, DOI 10.1093/infdis/jit017
   Gelman A, 2012, J RES EDUC EFF, V5, P189, DOI 10.1080/19345747.2011.618213
   Gupta RK, 2012, LANCET, V380, P1250, DOI 10.1016/S0140-6736(12)61038-1
   Gupta RK, 2009, LANCET INFECT DIS, V9, P409, DOI 10.1016/S1473-3099(09)70136-7
   Kityo C, 2017, JAIDS-J ACQ IMM DEF, V75, PE45, DOI 10.1097/QAI.0000000000001285
   Masquelier B, 2001, ANTIMICROB AGENTS CH, V45, P1836, DOI 10.1128/AAC.45.6.1836-1842.2001
   McKinnon EJ, 2003, STAT MED, V22, P385, DOI 10.1002/sim.1325
   Nouhin J, 2013, PLOS ONE, V8, P0, DOI 10.1371/journal.pone.0073744
   Paton NI, 2017, LANCET HIV, V4, PE341, DOI 10.1016/S2352-3018(17)30065-6
   Phillips AN, 2017, J INFECT DIS, V215, P1362, DOI 10.1093/infdis/jix089
   Prasitsuebsai W, 2016, JAIDS-J ACQ IMM DEF, V72, P380, DOI 10.1097/QAI.0000000000000971
   Roberts T, 2016, CLIN INFECT DIS, V62, P1043, DOI 10.1093/cid/ciw001
   Rocheleau G, 2018, CLIN MICROBIOL INFEC, V24, P185, DOI 10.1016/j.cmi.2017.06.014
   Rowley CF, 2016, J ANTIMICROB CHEMOTH, V71, P1361, DOI 10.1093/jac/dkv500
   Sabin C, 2004, HIV MED, V5, P115
   Saravanan S, 2017, AIDS RES HUM RETROV, V33, P567, DOI 10.1089/aid.2016.0133
   Scherrer AU, 2016, CLIN INFECT DIS, V62, P1310, DOI 10.1093/cid/ciw128
   Scherrer AU, 2012, JAIDS-J ACQ IMM DEF, V59, P105, DOI 10.1097/QAI.0b013e31823c8b69
   Scherrer AU, 2011, J INFECT DIS, V203, P791, DOI 10.1093/infdis/jiq130
   Ssemwanga D, 2015, AIDS REV, V17, P3
   Stadeli KM, 2013, ANTIVIR THER, V18, P115, DOI 10.3851/IMP2437
   Stan Developent Team, 2016, RSTAN R INT STAN R P, V0, P0
   Stanford University Drug Resistance Database, 2017, NRTI RES NOT VERS 8, V0, P0
   Tang MW, 2013, J INFECT DIS, V207, PS70, DOI 10.1093/infdis/jit114
   UK HIV Drug Resistance Database, 2017, HIV DRUG RES UK, V0, P0
   Van Vaerenbergh K, 2000, ANTIMICROB AGENTS CH, V44, P2109, DOI 10.1128/AAC.44.8.2109-2117.2000
   Villabona-Arenas CJ, 2016, AIDS, V30, P2577, DOI 10.1097/QAD.0000000000001233
   Wensing AM, 2017, TOP ANTIVIR MED, V24, P132
   WHO, 2017, GLOBAL ACTION PLAN ON HIV DRUG RESISTANCE 2017-21, V0, P0
   Zaccarelli M, 2004, CLIN INFECT DIS, V38, P433, DOI 10.1086/381097
NR 35
TC 3
Z9 3
U1 0
U2 1
PU BMC
PI LONDON
PA CAMPUS, 4 CRINAN ST, LONDON N1 9XW, ENGLAND
SN 1742-6405
EI 
J9 AIDS RES THER
JI Aids Res. Ther.
PD APR 16
PY 2018
VL 15
IS 
BP 
EP 
DI 10.1186/s12981-018-0198-7
PG 14
WC Infectious Diseases
SC Infectious Diseases
GA GD0IB
UT WOS:000430183400001
PM 29661246
DA 2024-01-16
ER

PT J
AU Inzaule, SC
   Hamers, RL
   Noguera-Julian, M
   Casadellà, M
   Parera, M
   de Wit, TFR
   Paredes, R
AF Inzaule, Seth C.
   Hamers, Raph L.
   Noguera-Julian, Marc
   Casadella, Maria
   Parera, Mariona
   de Wit, Tobias F. Rinke
   Paredes, Roger
TI Primary resistance to integrase strand transfer inhibitors in patients infected with diverse HIV-1 subtypes in sub-Saharan Africa
SO JOURNAL OF ANTIMICROBIAL CHEMOTHERAPY
LA English
DT Article
ID drug-resistance; variants; mutation; naive
AB Objectives: To investigate the prevalence and patterns of major and accessory resistance mutations associated with integrase strand transfer inhibitors (INSTIs), across diverse HIV-1 subtypes in sub-Saharan Africa. Methods: pol gene sequences were obtained using Illumina next-generation sequencing from 425 INSTI-naive HIV-infected adults from Kenya (21.2%), Nigeria (7.3%), South Africa (22.8%), Uganda (25.2%) and Zambia (23.5%). Drug resistance interpretation was based on the IAS 2017 mutation list and accessory mutations from Stanford HIVdb with resistance penalty scores of >= 10 to at least 1 INSTI. Resistance was further classified based on sensitivity thresholds of >= 20% (Sanger sequencing) and 1%-20% for low-frequency variants (next-generation sequencing). Results: Of 425 genotypes, 48.7% were subtype C, 28.5% A, 10.1% D, 2.8% G and 9.9% were recombinants. Major INSTI resistance mutations were detected only at <20% threshold, at a prevalence of 2.4% (2.5% in subtype A, 2.4% C, 0% D, 8.3% G and 2.4% in recombinants) and included T66A/I (0.7%), E92G (0.5%), Y143C/S (0.7%), S147G (0.2%) and Q148R (0.5%). Accessory mutations occurred at a prevalence of 15.1% at the >= 20% threshold (23.1% in subtype A, 8.7% C, 11.6% D, 25% G and 23.8% in recombinants), and included L74I/M (10.4%), Q95K (0.5%), T97A (4%), E157Q (0.7%) and G163R/K (0.7%). Conclusions: Major INSTI resistance mutations were rare and only occurred at low-level resistance detection thresholds. INSTI-based regimens are expected to be effective across the different major HIV-1 subtypes in the region.
C1 [Inzaule, Seth C.; Hamers, Raph L.; de Wit, Tobias F. Rinke] Univ Amsterdam, Dept Global Hlth, Acad Med Ctr, Amsterdam, Netherlands.
   [Inzaule, Seth C.; Hamers, Raph L.; de Wit, Tobias F. Rinke] Amsterdam Inst Global Hlth & Dev, Amsterdam, Netherlands.
   [Inzaule, Seth C.; de Wit, Tobias F. Rinke] Univ Amsterdam, Joep Lange Inst, Dept Global Hlth, Acad Med Ctr, Amsterdam, Netherlands.
   [Hamers, Raph L.] Eijkman Oxford Clin Res Unit, Jakarta, Indonesia.
   [Hamers, Raph L.] Univ Oxford, Ctr Trop Med & Global Hlth, Nuffield Dept Med, Oxford, England.
   [Noguera-Julian, Marc; Casadella, Maria; Parera, Mariona; Paredes, Roger] Univ Autonoma Barcelona, Hosp Univ Germans Trias & Pujol, Infect Dis Unit, Badalona, Catalonia, Spain.
   [Noguera-Julian, Marc; Casadella, Maria; Parera, Mariona; Paredes, Roger] Univ Autonoma Barcelona, Hosp Univ Germans Trias & Pujol, IrsiCaixa AIDS Res Inst, Badalona, Catalonia, Spain.
   [Noguera-Julian, Marc; Paredes, Roger] Univ Cent Catalunya, Univ Vic, C Sagrada Familia 7, Vic 08500, Catalonia, Spain.
C3 University of Amsterdam; Academic Medical Center Amsterdam; University of Amsterdam; Academic Medical Center Amsterdam; Eijkman Institute; University of Oxford; Autonomous University of Barcelona; Hospital Germans Trias i Pujol; Autonomous University of Barcelona; Institut de Recerca de la Sida - IrsiCaixa; Hospital Germans Trias i Pujol; Universitat de Vic - Universitat Central de Catalunya (UVic-UCC)
RP Inzaule, SC (通讯作者)，AHTC, Tower C4,Paasheuvelweg 25, NL-1105 BP Amsterdam, Netherlands.
EM s.inzaule@aighd.org
FU Ministry of Foreign Affairs of The Netherlands through Stichting Aids Fonds [12454]; Netherlands Organization for Scientific Research (NWO-WOTRO grant) [W07.10.101, W07.10.106]; De Grote Onderneming; Embassy of the Kingdom of the Netherlands; Heineken Africa Foundation; Jura Foundation
CR [Anonymous], 2016, GUIDELINES USE ANTIR, V0, P0
   Anstett K, 2017, RETROVIROLOGY, V14, P0, DOI 10.1186/s12977-017-0360-7
   Anstett K, 2016, J ANTIMICROB CHEMOTH, V71, P2083, DOI 10.1093/jac/dkw109
   Bar-Magen T, 2010, AIDS, V24, P2171, DOI 10.1097/QAD.0b013e32833cf265
   Brenner BG, 2016, J ANTIMICROB CHEMOTH, V71, P1948, DOI 10.1093/jac/dkw071
   Ceccherini-Silberstein F, 2009, AIDS REV, V11, P17
   Chang SY, 2016, SCI REP-UK, V6, P0, DOI 10.1038/srep35779
   Charpentier C, 2010, AIDS, V24, P867, DOI 10.1097/QAD.0b013e3283367796
   Fun A, 2010, J ANTIMICROB CHEMOTH, V65, P2300, DOI 10.1093/jac/dkq319
   Hamers RL, 2012, INT J EPIDEMIOL, V41, P43, DOI 10.1093/ije/dyq192
   Han YS, 2016, INFECT GENET EVOL, V46, P286, DOI 10.1016/j.meegid.2016.06.047
   Hurt CB, 2014, CLIN INFECT DIS, V58, P423, DOI 10.1093/cid/cit697
   Lepik KJ, 2017, AIDS, V31, P1425, DOI 10.1097/QAD.0000000000001494
   Liu J, 2011, ANTIMICROB AGENTS CH, V55, P1114, DOI 10.1128/AAC.01492-10
   Delicado TL, 2016, J ANTIMICROB CHEMOTH, V71, P362, DOI 10.1093/jac/dkv333
   Maïga AI, 2009, ANTIVIR THER, V14, P123
   Noguera-Julian M, 2016, CLIN MICROBIOL INFEC, V22, P191, DOI 10.1016/j.cmi.2015.10.004
   Quashie PK, 2015, J VIROL, V89, P3163, DOI 10.1128/JVI.03353-14
   Rhee SY, 2008, RETROVIROLOGY, V5, P0, DOI 10.1186/1742-4690-5-74
   Wensing AM, 2017, TOP ANTIVIR MED, V24, P132
   WHO, 2013, CONSOLIDATED GUIDELINES ON THE USE OF ANTIRETROVIRAL DRUGS FOR TREATING AND PREVENTING HIV INFECTION: RECOMMENDATIONS FOR A PUBLIC HEALTH APPROACH, V0, P0
   Wong E, 2016, JAAPA-J AM ACAD PHYS, V29, P36, DOI 10.1097/01.JAA.0000475465.07971.19
   World Health Organization, 2017, GUIDELINES ON THE PUBLIC HEALTH RESPONSE TO PRETREATMENT HIV DRUG RESISTANCE, V0, P0
NR 26
TC 46
Z9 49
U1 1
U2 4
PU OXFORD UNIV PRESS
PI OXFORD
PA GREAT CLARENDON ST, OXFORD OX2 6DP, ENGLAND
SN 0305-7453
EI 1460-2091
J9 J ANTIMICROB CHEMOTH
JI J. Antimicrob. Chemother.
PD MAY 15
PY 2018
VL 73
IS 5
BP 1167
EP 1172
DI 10.1093/jac/dky005
PG 6
WC Infectious Diseases; Microbiology; Pharmacology & Pharmacy
SC Infectious Diseases; Microbiology; Pharmacology & Pharmacy
GA GF9CX
UT WOS:000432274800006
PM 29462322
DA 2024-01-16
ER

PT J
AU Döring, M
   Büch, J
   Friedrich, G
   Pironti, A
   Kalaghatgi, P
   Knops, E
   Heger, E
   Obermeier, M
   Däumer, M
   Thielen, A
   Kaiser, R
   Lengauer, T
   Pfeifer, N
AF Doering, Matthias
   Buech, Joachim
   Friedrich, Georg
   Pironti, Alejandro
   Kalaghatgi, Prabhav
   Knops, Elena
   Heger, Eva
   Obermeier, Martin
   Daeumer, Martin
   Thielen, Alexander
   Kaiser, Rolf
   Lengauer, Thomas
   Pfeifer, Nico
TI geno2pheno[ngs-freq]: a genotypic interpretation system for identifying viral drug resistance using next-generation sequencing data
SO NUCLEIC ACIDS RESEARCH
LA English
DT Article
ID hepatitis-c; hiv-1; virus; lamivudine; variants; transmission; mutations; impact
AB Identifying resistance to antiretroviral drugs is crucial for ensuring the successful treatment of patients infected with viruses such as human immunodeficiency virus (HIV) or hepatitis C virus (HCV). In contrast to Sanger sequencing, next-generation sequencing (NGS) can detect resistance mutations in minority populations. Thus, genotypic resistance testing based on NGS data can offer novel, treatment-relevant insights. Since existing web services for analyzing resistance in NGS samples are subject to long processing times and follow strictly rulesbased approaches, we developed geno2pheno[ngs-freq], a web service for rapidly identifying drug resistance in HIV-1 and HCV samples. By relying on frequency files that provide the read counts of nucleotides or codons along a viral genome, the time-intensive step of processing raw NGS data is eliminated. Once a frequency file has been uploaded, consensus sequences are generated for a set of user-defined prevalence cutoffs, such that the constructed sequences contain only those nucleotides whose codon prevalence exceeds a given cutoff. After locally aligning the sequences to a set of references, resistance is predicted using the well-established approaches of geno2pheno[resistance] and geno2pheno[hcv]. geno2pheno[ngs-freq] can assist clinical decision making by enabling users to explore resistance in viral populations with different abundances and is freely available at http: //ngs.geno2pheno.org.
C1 [Doering, Matthias; Buech, Joachim; Friedrich, Georg; Pironti, Alejandro; Kalaghatgi, Prabhav; Lengauer, Thomas; Pfeifer, Nico] Max Planck Inst Informat, Dept Computat Biol & Appl Algorithm, Saarland Informat Campus, D-66123 Saarbrucken, Germany.
   [Knops, Elena; Heger, Eva; Kaiser, Rolf] Univ Cologne, Inst Virol, Furst Puckler Str 56, D-50935 Cologne, Germany.
   [Obermeier, Martin] MVZ Med Infektiol Zentrum Berlin MIB, Oudenarder Str 16, D-13353 Berlin, Germany.
   [Daeumer, Martin; Thielen, Alexander] Seq IT, Pfaffpl 10, D-67655 Kaiserslautern, Germany.
   [Pfeifer, Nico] Univ Tubingen, Dept Comp Sci, Methods Med Informat, Sand 14, D-72076 Tubingen, Germany.
   [Pfeifer, Nico] Univ Tubingen, Med Fac, Geissweg 5, D-72076 Tubingen, Germany.
C3 Max Planck Society; University of Cologne; Eberhard Karls University of Tubingen; Eberhard Karls University of Tubingen
RP Pfeifer, N (通讯作者)，Max Planck Inst Informat, Dept Computat Biol & Appl Algorithm, Saarland Informat Campus, D-66123 Saarbrucken, Germany.; Pfeifer, N (通讯作者)，Univ Tubingen, Dept Comp Sci, Methods Med Informat, Sand 14, D-72076 Tubingen, Germany.; Pfeifer, N (通讯作者)，Univ Tubingen, Med Fac, Geissweg 5, D-72076 Tubingen, Germany.
EM nico.pfeifer@uni-tuebingen.de
FU Bundesministerium fur Gesundheit [MASTER HIV/Hep]; Deutsches Zentrum fur Infektionsforschung [TTU 05.809]; Max Planck Gesellschaft
CR Archer J, 2012, PLOS ONE, V7, P0, DOI 10.1371/journal.pone.0049602
   Beerenwinkel N, 2003, NUCLEIC ACIDS RES, V31, P3850, DOI 10.1093/nar/gkg575
   Beggel B, 2012, J GEN VIROL, V93, P1899, DOI 10.1099/vir.0.043042-0
   Callegaro A, 2014, J INT AIDS SOC, V17, P163, DOI 10.7448/IAS.17.4.19759
   Campbell TB, 2005, CLIN INFECT DIS, V41, P236, DOI 10.1086/430709
   Castagna A, 2006, AIDS, V20, P795, DOI 10.1097/01.aids.0000218542.08845.b2
   CORNISHBOWDEN A, 1985, NUCLEIC ACIDS RES, V13, P3021, DOI 10.1093/nar/13.9.3021
   Cozzi-Lepri A, 2015, J ANTIMICROB CHEMOTH, V70, P930, DOI 10.1093/jac/dku426
   Davidson CJ, 2012, BIOTECHNIQUES, V53, P182, DOI 10.2144/000113913
   Delobel P, 2011, PLOS ONE, V6, P0, DOI 10.1371/journal.pone.0021655
   Döring M, 2016, RETROVIROLOGY, V13, P0, DOI 10.1186/s12977-016-0320-7
   Fox Edward J, 2014, NEXT GENER SEQ APPL, V1, P0
   Gallant Joel E, 2006, AIDS READ, V16, P556
   Goodman D, 2009, 18 HIV DRUG RES WORK, V0, P0
   Huber M, 2017, J VIROL METHODS, V240, P7, DOI 10.1016/j.jviromet.2016.11.008
   Johnson JA, 2010, J ANTIMICROB CHEMOTH, V65, P1322, DOI 10.1093/jac/dkq139
   Johnson JA, 2008, PLOS MED, V5, P1112, DOI 10.1371/journal.pmed.0050158
   Kalaghatgi P, 2016, PLOS ONE, V11, P0, DOI 10.1371/journal.pone.0155869
   Kolykhalov AA, 1997, SCIENCE, V277, P570, DOI 10.1126/science.277.5325.570
   Lataillade M, 2010, PLOS ONE, V5, P0, DOI 10.1371/journal.pone.0010952
   Lengauer T, 2007, NAT BIOTECHNOL, V25, P1407, DOI 10.1038/nbt1371
   Lengauer T, 2006, NAT REV MICROBIOL, V4, P790, DOI 10.1038/nrmicro1477
   Lin MT, 2014, AM J CLIN PATHOL, V141, P856, DOI 10.1309/AJCPMWGWGO34EGOD
   Loman NJ, 2012, NAT BIOTECHNOL, V30, P434, DOI 10.1038/nbt.2198
   Moscona R, 2017, J INT AIDS SOC, V20, P0, DOI 10.7448/IAS.20.1.21846
   Noguera-Julian M, 2017, J INFECT DIS, V17, P19752
   Obermeier M, 2012, INTERVIROLOGY, V55, P102, DOI 10.1159/000331999
   Pawlotsky JM, 2016, GASTROENTEROLOGY, V151, P70, DOI 10.1053/j.gastro.2016.04.003
   Peuchant O, 2008, AIDS, V22, P1417, DOI 10.1097/QAD.0b013e3283034953
   Pironti A, 2017, PLOS ONE, V12, P0, DOI 10.1371/journal.pone.0174992
   Pironti A, 2017, JAIDS-J ACQ IMM DEF, V74, PE129, DOI 10.1097/QAI.0000000000001198
   Posada-Cespedes S, 2017, VIRUS RES, V239, P17, DOI 10.1016/j.virusres.2016.09.016
   Prosperi M, 2013, SCI REP-UK, V3, P0, DOI 10.1038/srep01902
   RATNER L, 1985, NATURE, V313, P277, DOI 10.1038/313277a0
   Riemenschneider M, 2016, BMC BIOINFORMATICS, V17, P0, DOI 10.1186/s12859-016-1179-2
   SCHINAZI RF, 1993, ANTIMICROB AGENTS CH, V37, P875, DOI 10.1128/AAC.37.4.875
   Shaw T, 2006, J HEPATOL, V44, P593, DOI 10.1016/j.jhep.2006.01.001
   Simen BB, 2009, J INFECT DIS, V199, P693, DOI 10.1086/596736
   Stekler JD, 2011, PLOS ONE, V6, P0, DOI 10.1371/journal.pone.0028952
   Tang MW, 2012, INTERVIROLOGY, V55, P98, DOI 10.1159/000331998
   Thielen A, 2014, 12 EUR HIV HEP WORKS, V0, P0
   Töpfer A, 2014, PLOS COMPUT BIOL, V10, P0, DOI 10.1371/journal.pcbi.1003515
   Tsiatis AC, 2010, J MOL DIAGN, V12, P425, DOI 10.2353/jmoldx.2010.090188
   Van Laethem K, 2007, J CLIN VIROL, V39, P43, DOI 10.1016/j.jcv.2007.02.003
   Verbist BMP, 2015, BIOINFORMATICS, V31, P94, DOI 10.1093/bioinformatics/btu587
   Vercauteren J, 2006, ANTIVIR RES, V71, P335, DOI 10.1016/j.antiviral.2006.05.003
   Vrancken B, 2016, VIRUSES-BASEL, V8, P0, DOI 10.3390/v8010012
   Zeuzem S, 2017, J HEPATOL, V66, P910, DOI 10.1016/j.jhep.2017.01.007
NR 48
TC 26
Z9 26
U1 0
U2 2
PU OXFORD UNIV PRESS
PI OXFORD
PA GREAT CLARENDON ST, OXFORD OX2 6DP, ENGLAND
SN 0305-1048
EI 1362-4962
J9 NUCLEIC ACIDS RES
JI Nucleic Acids Res.
PD JUL 2
PY 2018
VL 46
IS W1
BP W271
EP W277
DI 10.1093/nar/gky349
PG 7
WC Biochemistry & Molecular Biology
SC Biochemistry & Molecular Biology
GA GM7NC
UT WOS:000438374100044
PM 29718426
DA 2024-01-16
ER

PT J
AU Arizala, JAC
   Takahashi, M
   Burnett, JC
   Ouellet, DL
   Li, HT
   Rossi, JJ
AF Arizala, Jerlisa Ann C.
   Takahashi, Mayumi
   Burnett, John C.
   Ouellet, Dominique L.
   Li, Haitang
   Rossi, John J.
TI Nucleolar Localization of HIV-1 Rev Is Required, Yet Insufficient for Production of Infectious Viral Particles
SO AIDS RESEARCH AND HUMAN RETROVIRUSES
LA English
DT Article
DE HIV replication; Rev; nucleolus; HIV integration; HIV mRNA splicing; nucleocytoplasmic transport
ID human-immunodeficiency-virus; hepatitis-delta-virus; nuclear export; tat protein; type-1 rev; functional-characterization; regulatory elements; targeting signal; b23 interacts; core protein
AB Combination antiretroviral therapy fails in complete suppression of HIV-1 due to drug resistance and persistent latency. Novel therapeutic intervention requires knowledge of intracellular pathways responsible for viral replication, specifically those untargeted by antiretroviral drugs. An understudied phenomenon is the nucleolar localization of Rev phosphoprotein, which completes nucleocytoplasmic transport of unspliced/partially spliced HIV mRNA through multimerization with intronic cis-acting targetsthe Rev-response element (RRE). Rev contains a nucleolar localization signal (NoLS) comprising the COOH terminus of the arginine-rich motif for accumulation within nucleolispeculated as the interaction ground for Rev with cellular proteins mediating mRNA-independent nuclear export and splicing. Functionality of Rev nucleolar access during HIV-1 production and infection was investigated in the context of deletion and single-point mutations within Rev-NoLS. Mutations induced upon Rev-NoLS are hypothesized to inactivate the HIV-1 infectious cycle. HIV-1(HXB2) replication ceased with Rev mutations lacking nucleolar access due to loss or replacement of multiple arginine residues. Rev mutations missing single arginine residues remained strictly nucleolar in pattern and participated in proviral production, however, with reduced efficiency. Viral RNA packaging also decreased in efficiency after expression of nucleolar-localizing mutations. These results were observed during propagation of variant HIV-1(NL4-3) containing nucleolar-localizing mutations within the viral backbone (M4, M5, and M6). Lentiviral particles produced with Rev single-point mutations were transducible at extremely low frequency. Similarly, HIV-1(NL4-3) Rev-NoLS variants lost infectivity, unlike virulent WT (wild type) HIV-1(NL4-3). HIV-1(NL4-3) variants were capable of CD4(+) host entry and reverse transcription as WT HIV-1(NL4-3), but lacked ability to complete a full infectious cycle. We currently reveal that viral integration is deregulated in the presence of Rev-NoLS mutations.
C1 [Arizala, Jerlisa Ann C.; Takahashi, Mayumi; Burnett, John C.; Ouellet, Dominique L.; Li, Haitang; Rossi, John J.] City Hope Natl Med Ctr, Dept Mol & Cellular Biol, Beckman Res Inst, 1500 East Duarte Rd, Duarte, CA 91010 USA.
   [Arizala, Jerlisa Ann C.; Takahashi, Mayumi; Rossi, John J.] Irell & Manella Grad Sch Biol Sci, Duarte, CA USA.
C3 City of Hope; Beckman Research Institute of City of Hope
RP Rossi, JJ (通讯作者)，City Hope Natl Med Ctr, Dept Mol & Cellular Biol, Beckman Res Inst, 1500 East Duarte Rd, Duarte, CA 91010 USA.
EM jrossi@coh.org
FU National Institutes of Health [AI042552, AI029329]
CR ADACHI Y, 1993, J BIOL CHEM, V268, P13930
   AMENDT BA, 1995, MOL CELL BIOL, V15, P4606
   Apolloni A, 2013, HUM GENE THER, V24, P270, DOI 10.1089/hum.2012.176
   BAGASRA O, 1992, J VIROL, V66, P7522, DOI 10.1128/JVI.66.12.7522-7528.1992
   Battiste JL, 1996, SCIENCE, V273, P1547, DOI 10.1126/science.273.5281.1547
   BERKHOUT B, 1989, CELL, V59, P273, DOI 10.1016/0092-8674(89)90289-4
   Boisvert FM, 2007, NAT REV MOL CELL BIO, V8, P574, DOI 10.1038/nrm2184
   Brussel A, 2003, J VIROL, V77, P10119, DOI 10.1128/JVI.77.18.10119-10124.2003
   Buratti E, 2004, MOL CELL BIOL, V24, P10505, DOI 10.1128/MCB.24.24.10505-10514.2004
   CALNAN BJ, 1991, GENE DEV, V5, P201, DOI 10.1101/gad.5.2.201
   Cantó-Nogués C, 2001, MICRON, V32, P579, DOI 10.1016/S0968-4328(00)00053-6
   COCHRANE AW, 1990, J VIROL, V64, P881, DOI 10.1128/JVI.64.2.881-885.1990
   Cullen BR, 2003, TRENDS BIOCHEM SCI, V28, P419, DOI 10.1016/S0968-0004(03)00142-7
   Daelemans D, 2005, MOL CELL BIOL, V25, P728, DOI 10.1128/MCB.25.2.728-739.2005
   Daelemans D, 2004, J BIOL CHEM, V279, P50167, DOI 10.1074/jbc.M407713200
   Daugherty MD, 2010, NAT STRUCT MOL BIOL, V17, P1337, DOI 10.1038/nsmb.1902
   DUNDR M, 1995, J CELL SCI, V108, P2811
   Efthymiadis A, 1998, J BIOL CHEM, V273, P1623, DOI 10.1074/jbc.273.3.1623
   Eriksson S, 2013, PLOS PATHOG, V9, P0, DOI 10.1371/journal.ppat.1003174
   Fang XY, 2013, CELL, V155, P594, DOI 10.1016/j.cell.2013.10.008
   FANKHAUSER C, 1991, MOL CELL BIOL, V11, P2567, DOI 10.1128/MCB.11.5.2567
   FELBER BK, 1989, P NATL ACAD SCI USA, V86, P1495, DOI 10.1073/pnas.86.5.1495
   FISCHER U, 1995, CELL, V82, P475, DOI 10.1016/0092-8674(95)90436-0
   Fukuda M, 1997, NATURE, V390, P308, DOI 10.1038/36894
   Graf EH, 2011, PLOS PATHOG, V7, P0, DOI 10.1371/journal.ppat.1001300
   Gu S, 2006, OLIGONUCLEOTIDES, V16, P287, DOI 10.1089/oli.2006.16.287
   HADZOPOULOUCLADARAS M, 1989, J VIROL, V63, P1265, DOI 10.1128/JVI.63.3.1265-1274.1989
   HAUBER J, 1987, P NATL ACAD SCI USA, V84, P6364, DOI 10.1073/pnas.84.18.6364
   HEAPHY S, 1990, CELL, V60, P685, DOI 10.1016/0092-8674(90)90671-Z
   Hiscox JA, 2010, PROTEOMICS, V10, P4077, DOI 10.1002/pmic.201000251
   HOFFMAN BE, 1992, GENE DEV, V6, P2554, DOI 10.1101/gad.6.12b.2554
   Huang WH, 2001, J BIOL CHEM, V276, P25166, DOI 10.1074/jbc.M010087200
   IWAI S, 1992, NUCLEIC ACIDS RES, V20, P6465, DOI 10.1093/nar/20.24.6465
   Kim H, 2005, BIOTECHNOL BIOENG, V91, P877, DOI 10.1002/bit.20560
   KIM SY, 1989, J VIROL, V63, P3708, DOI 10.1128/JVI.63.9.3708-3713.1989
   KJEMS J, 1993, J VIROL, V67, P4769, DOI 10.1128/JVI.67.8.4769-4776.1993
   KJEMS J, 1991, P NATL ACAD SCI USA, V88, P683, DOI 10.1073/pnas.88.3.683
   KLOTMAN ME, 1991, P NATL ACAD SCI USA, V88, P5011, DOI 10.1073/pnas.88.11.5011
   KUBOTA S, 1989, BIOCHEM BIOPH RES CO, V162, P963, DOI 10.1016/0006-291X(89)90767-5
   Kutsch O, 2004, ANTIMICROB AGENTS CH, V48, P1652, DOI 10.1128/AAC.48.5.1652-1663.2004
   Lee NS, 2004, VIRUS RES, V102, P53, DOI 10.1016/j.virusres.2004.01.015
   Lee NS, 2002, NAT BIOTECHNOL, V20, P500, DOI 10.1038/nbt0502-500
   Lee SJ, 2009, J MICROBIOL, V47, P746, DOI 10.1007/s12275-009-2720-z
   Levin A, 2010, MOL MED, V16, P34, DOI 10.2119/molmed.2009.00133
   Levin A, 2009, PLOS ONE, V4, P0, DOI 10.1371/journal.pone.0004155
   Li Mingjie, 2008, V433, V0, PP287, DOI 10.1007/978-1-59745-237-3_18
   Li YJ, 2006, J VIROL, V80, P6478, DOI 10.1128/JVI.02650-05
   Li YP, 1996, EUR J BIOCHEM, V237, P153, DOI 10.1111/j.1432-1033.1996.0153n.x
   Li YP, 1997, J VIROL, V71, P4098, DOI 10.1128/JVI.71.5.4098-4102.1997
   Lin MH, 2012, PLOS ONE, V7, P0, DOI 10.1371/journal.pone.0051466
   Liszewski MK, 2009, METHODS, V47, P254, DOI 10.1016/j.ymeth.2009.01.002
   Lützelberger M, 2006, J BIOL CHEM, V281, P18644, DOI 10.1074/jbc.M513698200
   MALIM MH, 1988, NATURE, V335, P181, DOI 10.1038/335181a0
   MALIM MH, 1989, NATURE, V338, P254, DOI 10.1038/338254a0
   Matlin AJ, 2005, NAT REV MOL CELL BIO, V6, P386, DOI 10.1038/nrm1645
   MCDONALD D, 1992, J VIROL, V66, P7232, DOI 10.1128/JVI.66.12.7232-7238.1992
   Meredith LW, 2009, PLOS ONE, V4, P0, DOI 10.1371/journal.pone.0007769
   Michienzi A, 2000, P NATL ACAD SCI USA, V97, P8955, DOI 10.1073/pnas.97.16.8955
   Neuveut C, 1996, J VIROL, V70, P5572, DOI 10.1128/JVI.70.8.5572-5581.1996
   Ning B, 2004, J VIROL, V78, P13653, DOI 10.1128/JVI.78.24.13653-13668.2004
   ODoherty U, 2002, J VIROL, V76, P10942, DOI 10.1128/JVI.76.21.10942-10950.2002
   Ochsenbauer-Jambor C, 2006, BIOTECHNIQUES, V40, P91, DOI 10.2144/000112072
   PERKINS A, 1989, J ACQ IMMUN DEF SYND, V2, P256
   Pond SJK, 2009, P NATL ACAD SCI USA, V106, P1404, DOI 10.1073/pnas.0807388106
   PURCELL DFJ, 1993, J VIROL, V67, P6365, DOI 10.1128/JVI.67.11.6365-6378.1993
   RIKKONEN M, 1992, VIROLOGY, V189, P462, DOI 10.1016/0042-6822(92)90570-F
   ROBBERSON BL, 1990, MOL CELL BIOL, V10, P84, DOI 10.1128/MCB.10.1.84
   RUBEN S, 1989, J VIROL, V63, P1
   Sarek G, 2010, PLOS PATHOG, V6, P0, DOI 10.1371/journal.ppat.1000818
   Schaeffer E, 2001, J VIROL, V75, P2993, DOI 10.1128/JVI.75.6.2993-3000.2001
   SIOMI H, 1990, J VIROL, V64, P1803, DOI 10.1128/JVI.64.4.1803-1807.1990
   Sirri V, 2008, HISTOCHEM CELL BIOL, V129, P13, DOI 10.1007/s00418-007-0359-6
   STAFFA A, 1995, MOL CELL BIOL, V15, P4597
   Stauber RH, 1999, BIOCHEM BIOPH RES CO, V258, P695, DOI 10.1006/bbrc.1999.0511
   Stoltzfus CM, 2009, ADV VIRUS RES, V74, P1, DOI 10.1016/S0065-3527(09)74001-1
   Szebeni A, 1997, BIOCHEMISTRY-US, V36, P3941, DOI 10.1021/bi9627931
   SZEBENI A, 1995, BIOCHEMISTRY-US, V34, P8037, DOI 10.1021/bi00025a009
   TAN RY, 1993, CELL, V73, P1031, DOI 10.1016/0092-8674(93)90280-4
   Thiry M, 2005, TRENDS CELL BIOL, V15, P194, DOI 10.1016/j.tcb.2005.02.007
   TILEY LS, 1992, P NATL ACAD SCI USA, V89, P758, DOI 10.1073/pnas.89.2.758
   Timani KA, 2005, VIRUS RES, V114, P23, DOI 10.1016/j.virusres.2005.05.007
   Tsuda Y, 2006, MICROBIOL IMMUNOL, V50, P225, DOI 10.1111/j.1348-0421.2006.tb03789.x
   Unwalla HJ, 2008, MOL THER, V16, P1113, DOI 10.1038/mt.2008.54
   VALDEZ BC, 1994, J BIOL CHEM, V269, P23776
   Vercruysse T, 2010, J BIOL CHEM, V285, P21768, DOI 10.1074/jbc.M110.112490
   Wang SH, 2002, J GEN VIROL, V83, P3093, DOI 10.1099/0022-1317-83-12-3093
   Wang ZF, 2008, RNA, V14, P802, DOI 10.1261/rna.876308
   WEEKS KM, 1990, SCIENCE, V249, P1281, DOI 10.1126/science.2205002
   Yam PY, 2002, MOL THER, V5, P479, DOI 10.1006/mthe.2002.0558
   YANG TH, 1994, MOL CELL BIOL, V14, P6068, DOI 10.1128/MCB.14.9.6068
   Yu JJQ, 2008, VIROLOGY, V379, P78, DOI 10.1016/j.virol.2008.05.030
NR 91
TC 7
Z9 7
U1 0
U2 3
PU MARY ANN LIEBERT, INC
PI NEW ROCHELLE
PA 140 HUGUENOT STREET, 3RD FL, NEW ROCHELLE, NY 10801 USA
SN 0889-2229
EI 1931-8405
J9 AIDS RES HUM RETROV
JI Aids Res. Hum. Retrovir.
PD NOV 15
PY 2018
VL 34
IS 11
BP 961
EP 981
DI 10.1089/aid.2017.0306
EA JUL 2018
PG 21
WC Immunology; Infectious Diseases; Virology
SC Immunology; Infectious Diseases; Virology
GA GZ0KV
UT WOS:000437805100001
PM 29804468
DA 2024-01-16
ER

PT J
AU Belyhun, Y
   Liebert, UG
   Maier, M
AF Belyhun, Yeshambel
   Liebert, Uwe Gerd
   Maier, Melanie
TI Analysis of HBV basal core promoter/precore gene variability in patients with HBV drug resistance and HIV co-infection in Northwest Ethiopia
SO PLOS ONE
LA English
DT Article
ID hepatitis-b-virus; receiving lamivudine therapy; antigen-negative patients; clinical-significance; infected patients; precore region; in-vitro; mutations; replication; genotype
AB Background We recently reported complex hepatitis B virus (HBV) drug resistant and concomitant vaccine escape hepatitis B surface antigen (HBsAg) variants during human immunodeficiency virus (HIV) co-infection and antiretroviral therapy (ART) exposure in Ethiopia. As a continuation of this report using the HBV positive sera from the same study participants, the current study further analyzed the HBV basal core promoter (BCP)/precore (PC) genes variability in patients with HBV drug resistance (at tyrosine-methionine-aspartate-aspartate (YMDD) reverse transcriptase (RT) motifs) and HIV co-infection in comparison with HBV monoinfected counterparts with no HBV drug resistant gene variants. Materials and methods A total of 143 participants of HBV-HIV co-infected (n = 48), HBV mono-infected blood donors (n = 43) and chronic liver disease (CLD) patients (n = 52) were included in the study. The BCP/PC genome regions responsible for HBeAg expression from the EcoRI site (nucleotides 1653-1959) were sequenced and analyzed for the BCP/PC mutant variants. Results Among the major mutant variants detected, double BCP mutations (A1762T/G1764A) (25.9%), Kozak sequences mutations (nt1809-1812) (51.7%) and the classical PC mutations such as A1814C/C1816T (15.4%), G1896A (25.2%) and G1862T (44.8%) were predominant mutant variants. The prevalence of the double BCP mutations was significantly lower in HIV co-infected patients (8.3%) compared with HBV mono-infected blood donors (32.6%) and CLD patients (36.5%). However, the Kozak sequences BCP mutations and the majority of PC mutations showed no significant differences among the study groups. Moreover, except for the overall BCP/PC mutant variants, co-prevalence rates of each major BCP/PC mutations and YMDDRT motif associated lamivudine (3TC)/entecavir (ETV) resistance mutations showed no significant differences when compared with the rates of BCP/PC PC mutations without YMDD RT motif drug resistance gene mutations. Unlike HIV coinfected group, no similar comparison made among HBV mono-infected blood donors and CLD patients since none of them developed the YMDD RT motif associated 3TC/ETV resistance mutations. However, HBV mono-infected blood donors and CLD patients who had no any drug resistance gene variants developed comparable G1862T (60.6% vs. 65.1%) and G1896A (24.2% vs. 11.6%) PC gene mutations. Conclusion No correlation observed between the BCP/PC genome variability and the YMDD RT motif associated HBV drug resistance gene variants during HIV co-infection. Nevertheless, irrespective of HIV co-infection status, the higher records of the BCP/PC gene variability in this study setting indicate a high risk of potential HBeAg negative chronic HBV infection in Northwest Ethiopia.
C1 [Belyhun, Yeshambel; Liebert, Uwe Gerd; Maier, Melanie] Univ Leipzig, Med Fac, Inst Virol, Leipzig, Germany.
   [Belyhun, Yeshambel] Univ Gondar, Coll Med & Hlth Sci, Sch Biomed & Lab Sci, Gondar, Ethiopia.
C3 Leipzig University; University of Gondar
RP Belyhun, Y (通讯作者)，Univ Leipzig, Med Fac, Inst Virol, Leipzig, Germany.; Belyhun, Y (通讯作者)，Univ Gondar, Coll Med & Hlth Sci, Sch Biomed & Lab Sci, Gondar, Ethiopia.
EM belyhun@gmail.com
CR Ahn SH, 2003, GASTROENTEROLOGY, V125, P1370, DOI 10.1016/j.gastro.2003.07.016
   Alexopoulou A, 2014, WORLD J GASTROENTERO, V20, P7644, DOI 10.3748/wjg.v20.i24.7644
   Amini-Bavil-Olyaee S, 2009, AIDS, V23, P268, DOI 10.1097/QAD.0b013e3283224316
   Ayari R, 2012, HEPAT MON, V12, P0, DOI 10.5812/hepatmon.6191
   Ayed K, 2007, J INFECTION, V54, P291, DOI 10.1016/j.jinf.2006.05.013
   Belyhun Y, 2017, ANTIVIR THER, V22, P97, DOI 10.3851/IMP3060
   Buckwold VE, 1997, J GEN VIROL, V78, P2055, DOI 10.1099/0022-1317-78-8-2055
   Chauhan R, 2006, J MED VIROL, V78, P1047, DOI 10.1002/jmv.20661
   Chen CH, 2006, J HEPATOL, V44, P76, DOI 10.1016/j.jhep.2005.08.022
   Chen CH, 2005, J CLIN MICROBIOL, V43, P6000, DOI 10.1128/JCM.43.12.6000-6006.2005
   Chen CY, 2008, HEPATOL RES, V38, P580, DOI 10.1111/j.1872-034X.2007.00315.x
   Chen RYM, 2003, HEPATOLOGY, V37, P27, DOI 10.1053/jhep.2003.50012
   Cho SW, 2000, HEPATOLOGY, V32, P1163, DOI 10.1053/jhep.2000.19618
   Datta S, 2014, PLOS ONE, V9, P0, DOI 10.1371/journal.pone.0110012
   Gatanaga H, 2000, EUR J CLIN MICROBIOL, V19, P237, DOI 10.1007/s100960050468
   Ghosh S, 2012, CLIN MICROBIOL INFEC, V18, PE412, DOI 10.1111/j.1469-0691.2012.03975.x
   Herbers U, 2013, J VIRAL HEPATITIS, V20, P141, DOI 10.1111/j.1365-2893.2012.01639.x
   Hou JL, 2002, J GEN VIROL, V83, P2291, DOI 10.1099/0022-1317-83-9-2291
   Juniastuti, 2013, BIOMED REP, V1, P522, DOI 10.3892/br.2013.106
   Kamijo N, 2015, WORLD J GASTROENTERO, V21, P541, DOI 10.3748/wjg.v21.i2.541
   Kato H, 2001, J VIROL METHODS, V98, P153, DOI 10.1016/S0166-0934(01)00374-3
   Khan A, 2013, INT J CANCER, V133, P2864, DOI 10.1002/ijc.28307
   Kuwahara R, 2004, J MED VIROL, V72, P26, DOI 10.1002/jmv.10558
   Laras A, 1998, J VIRAL HEPATITIS, V5, P241, DOI 10.1046/j.1365-2893.1998.00109.x
   Lim Chee Kent, 2006, INT J MED SCI, V3, P14
   Lin CL, 2004, LIVER INT, V24, P9, DOI 10.1111/j.1478-3231.2004.00893.x
   Lok ASF, 2000, HEPATOLOGY, V32, P1145
   Makondo E, 2012, PLOS ONE, V7, P0, DOI 10.1371/journal.pone.0046345
   de Mello FMMA, 2014, REV SOC BRAS MED TRO, V47, P701, DOI 10.1590/0037-8682-0158-2014
   Sugiyama M, 2006, HEPATOLOGY, V44, P915, DOI 10.1002/hep.21345
   Sun HY, 2014, WORLD J GASTROENTERO, V20, P14598, DOI 10.3748/wjg.v20.i40.14598
   Suzuki F, 2002, J HEPATOL, V37, P824, DOI 10.1016/S0168-8278(02)00281-7
   Tacke F, 2004, CURR MED CHEM, V11, P2667, DOI 10.2174/0929867043364333
   Tacke F, 2004, J VIROL, V78, P8524, DOI 10.1128/JVI.78.16.8524-8535.2004
   Tacke F, 2012, HEPAT MON, V12, P357, DOI 10.5812/hepatmon.6131
   Taffon S, 2014, INFECTION, V42, P675, DOI 10.1007/s15010-014-0616-2
   Vermeulen M, 2012, TRANSFUSION, V52, P880, DOI 10.1111/j.1537-2995.2011.03355.x
   Vutien P, 2013, ALIMENT PHARM THER, V37, P464, DOI 10.1111/apt.12193
   Yuen MF, 2002, J INFECT DIS, V186, P1335, DOI 10.1086/344327
   Zhu Yuao, 2011, ANTIVIRAL CHEMISTRY & CHEMOTHERAPY, V22, P13, DOI 10.3851/IMP1791
NR 40
TC 8
Z9 8
U1 0
U2 2
PU PUBLIC LIBRARY SCIENCE
PI SAN FRANCISCO
PA 1160 BATTERY STREET, STE 100, SAN FRANCISCO, CA 94111 USA
SN 1932-6203
EI 
J9 PLOS ONE
JI PLoS One
PD FEB 6
PY 2018
VL 13
IS 2
BP 
EP 
DI 10.1371/journal.pone.0191970
PG 17
WC Multidisciplinary Sciences
SC Science & Technology - Other Topics
GA FV1EC
UT WOS:000424302800036
PM 29408943
DA 2024-01-16
ER

PT J
AU Charpentier, C
   Malet, I
   Andre-Garnier, E
   Storto, A
   Bocket, L
   Amiel, C
   Morand-Joubert, L
   Tumiotto, C
   Nguyen, T
   Maillard, A
   Rodallec, A
   Leoz, M
   Montes, B
   Schneider, V
   Plantier, JC
   Dina, J
   Pallier, C
   Mirand, A
   Roussel, C
   Signori-Schmuck, A
   Raymond, S
   Calvez, V
   Delaugerre, C
   Marcelin, AG
   Descamps, D
AF Charpentier, Charlotte
   Malet, Isabelle
   Andre-Garnier, Elisabeth
   Storto, Alexandre
   Bocket, Laurence
   Amiel, Corinne
   Morand-Joubert, Laurence
   Tumiotto, Camille
   Thuy Nguyen
   Maillard, Anne
   Rodallec, Audrey
   Leoz, Marie
   Montes, Brigitte
   Schneider, Veronique
   Plantier, Jean-Christophe
   Dina, Julia
   Pallier, Coralie
   Mirand, Audrey
   Roussel, Catherine
   Signori-Schmuck, Anne
   Raymond, Stephanie
   Calvez, Vincent
   Delaugerre, Constance
   Marcelin, Anne-Genevieve
   Descamps, Diane
TI Phenotypic analysis of HIV-1 E157Q integrase polymorphism and impact on virological outcome in patients initiating an integrase inhibitor-based regimen
SO JOURNAL OF ANTIMICROBIAL CHEMOTHERAPY
LA English
DT Article
ID in-vitro; raltegravir; resistance; mutations; emtricitabine; rilpivirine; tenofovir
AB Objectives: To assess the phenotypic susceptibility of the E157Q polymorphism in HIV-1 integrase (IN) and the virological outcome of patients infected with E157Q-mutated virus initiating an IN inhibitor (INI)-based regimen. Methods: This was a multicentre study assessing IN sequences from INI-naive patients among 17 French HIV clinical centres. E157Q site-directed mutants in pNL4.3 and pCRF02_AG contexts were assessed in a recombinant phenotypic assay. Results: Prevalence of the E157Q polymorphism was 2.7% among 8528 IN sequences from INI-naive patients and its distribution was 1.7%, 5.6% and 2.2% in B, CRF02_AG and various non-B subtypes, respectively. Thirty-nine INI-naive patients with E157Q-mutated virus initiated an INI-based regimen. Among them, 15 had a viral load (VL) <50 copies/mL at initiation and virological suppression was maintained during the first year of follow-up in all but two exhibiting a viral blip. Twenty-four patients had a VL >50 copies/mL at the time of INI-based regimen initiation. Among them eight were receiving a first-line regimen and the only two patients who did not reach VL <50 copies/mL at week 24 were receiving elvitegravir. The 16 remaining patients were ART experienced in virological failure with drug-resistant viruses displaying several virological outcomes independently of the genotypic susceptibility score. Phenotypic analyses showed a fold change in EC50 of 0.6, 0.9 and 1.9 for raltegravir, dolutegravir and elvitegravir, respectively, in a subtype B context, and 1.1, 1.9 and 2.4 for raltegravir, dolutegravir and elvitegravir, respectively, in a CRF02_AG context. Conclusions: Assessment of virological response in 39 patients initiating an INI-based regimen with E157Q-mutated virus, in combination with phenotypic analysis, suggests that particular attention should be paid to antiretroviral-naive patients and dolutegravir should be preferentially used in these patients.
C1 [Charpentier, Charlotte; Storto, Alexandre; Descamps, Diane] Univ Paris Diderot, Hop Bichat, AP HP,IAME, UMR 1137,INSERM,Sorbonne Paris Cite,Lab Virol, Paris, France.
   [Malet, Isabelle; Thuy Nguyen; Calvez, Vincent; Marcelin, Anne-Genevieve] UPMC Univ Paris 06, Sorbonne Univ, INSERM, IPLESP,UMRS 1136, Paris, France.
   [Malet, Isabelle; Thuy Nguyen; Calvez, Vincent; Marcelin, Anne-Genevieve] Hop La Pitie Salpetriere, AP HP, Virol Lab, Paris, France.
   [Andre-Garnier, Elisabeth; Rodallec, Audrey] CHU Nantes, Virol Lab, Nantes, France.
   [Bocket, Laurence] CHRU Lille, Virol Lab, Lille, France.
   [Amiel, Corinne; Schneider, Veronique] Hop Tenon, Virol Lab, Paris, France.
   [Morand-Joubert, Laurence] UPMC Univ Paris 06, Sorbonne Univ, INSERM, IPLESP,UMRS 1136, F-75013 Paris, France.
   [Morand-Joubert, Laurence] Ctr Hosp Univ St Antoine, AP HP, Virol Lab, F-75012 Paris, France.
   [Tumiotto, Camille] CHU Bordeaux, Virol Lab, Bordeaux, France.
   [Maillard, Anne] CHU Rennes, Virol Lab, Rennes, France.
   [Leoz, Marie; Plantier, Jean-Christophe] CHU Rouen, Virol Lab, Rouen, France.
   [Montes, Brigitte] CHU Montpellier, Virol Lab, Montpellier, France.
   [Dina, Julia] CHU Caen, Virol Lab, Caen, France.
   [Pallier, Coralie] Hop Paul Brousse, Virol Lab, Villejuif, France.
   [Mirand, Audrey] CHU Clermont Ferrand, Virol Lab, Clermont Ferrand, France.
   [Roussel, Catherine] CHU Amiens, Virol Lab, Amiens, France.
   [Signori-Schmuck, Anne] CHU Grenoble, Virol Lab, Grenoble, France.
   [Raymond, Stephanie] CHU Toulouse, Virol Lab, Toulouse, France.
   [Delaugerre, Constance] Hop St Louis, Virol Lab, Paris, France.
C3 Universite Paris Cite; Assistance Publique Hopitaux Paris (APHP); Hopital Universitaire Bichat-Claude Bernard - APHP; Hopital Universitaire Hotel-Dieu - APHP; Institut National de la Sante et de la Recherche Medicale (Inserm); Hopital Universitaire Paul-Brousse - APHP; Institut National de la Sante et de la Recherche Medicale (Inserm); Sorbonne Universite; Assistance Publique Hopitaux Paris (APHP); Universite Paris Cite; Hopital Universitaire Hotel-Dieu - APHP; Hopital Universitaire Paul-Brousse - APHP; Sorbonne Universite; Hopital Universitaire Pitie-Salpetriere - APHP; Nantes Universite; CHU de Nantes; Universite de Lille - ISITE; CHU Lille; Assistance Publique Hopitaux Paris (APHP); Sorbonne Universite; Hopital Universitaire Tenon - APHP; Institut National de la Sante et de la Recherche Medicale (Inserm); Sorbonne Universite; Assistance Publique Hopitaux Paris (APHP); Universite Paris Cite; Hopital Universitaire Hotel-Dieu - APHP; Sorbonne Universite; Hopital Universitaire Saint-Antoine - APHP; Hopital Universitaire Paul-Brousse - APHP; CHU Bordeaux; Universite de Bordeaux; Universite de Rennes; CHU Rennes; Universite de Rouen Normandie; CHU de Rouen; Universite de Montpellier; CHU de Montpellier; CHU de Caen NORMANDIE; Universite de Caen Normandie; Assistance Publique Hopitaux Paris (APHP); Hopital Universitaire Paul-Brousse - APHP; CHU Clermont Ferrand; Universite de Picardie Jules Verne (UPJV); CHU Amiens; Communaute Universite Grenoble Alpes; Universite Grenoble Alpes (UGA); CHU Grenoble Alpes; CHU de Toulouse; Universite de Toulouse; Universite Toulouse III - Paul Sabatier; Universite Paris Cite; Assistance Publique Hopitaux Paris (APHP); Hopital Universitaire Saint-Louis - APHP
RP Charpentier, C (通讯作者)，Hop Bichat Claude Bernard, Virol Lab, 46 Rue Henri Huchard, F-75018 Paris, France.
EM charlotte.charpentier@aphp.fr
FU French National Agency for Research on AIDS and Viral Hepatitis (ANRS)
CR Ambrosioni J, 2017, J ANTIMICROB CHEMOTH, V72, P205, DOI 10.1093/jac/dkw376
   Amiel C, 2014, J ANTIMICROB CHEMOTH, V69, P3335, DOI 10.1093/jac/dku294
   Assoumou L, 2017, 9 IAS C HIV SCI PAR, V0, P0
   Danion F, 2015, J ANTIMICROB CHEMOTH, V70, P1921, DOI 10.1093/jac/dkv012
   Ghosn J, 2009, J ANTIMICROB CHEMOTH, V64, P433, DOI 10.1093/jac/dkp182
   Lambert-Niclot S, 2013, J ANTIMICROB CHEMOTH, V68, P1237, DOI 10.1093/jac/dkt003
   Malet I, 2008, ANTIMICROB AGENTS CH, V52, P1351, DOI 10.1128/AAC.01228-07
   Malet I, 2017, MBIO, V8, P0, DOI 10.1128/mBio.00922-17
   Munir S, 2015, J ANTIMICROB CHEMOTH, V70, P739, DOI 10.1093/jac/dku474
   Pavkovich D, 2017, ABSTRACTS IDWEEK 201, V0, P0
   Porter DP, 2016, HIV CLIN TRIALS, V17, P29, DOI 10.1080/15284336.2015.1115585
   Saladini F, 2017, AIDS, V31, P2307, DOI 10.1097/qad.0000000000001616
   Serrao E, 2009, RETROVIROLOGY, V6, P0, DOI 10.1186/1742-4690-6-25
NR 13
TC 34
Z9 35
U1 0
U2 0
PU OXFORD UNIV PRESS
PI OXFORD
PA GREAT CLARENDON ST, OXFORD OX2 6DP, ENGLAND
SN 0305-7453
EI 1460-2091
J9 J ANTIMICROB CHEMOTH
JI J. Antimicrob. Chemother.
PD APR 15
PY 2018
VL 73
IS 4
BP 1039
EP 1044
DI 10.1093/jac/dkx511
PG 6
WC Infectious Diseases; Microbiology; Pharmacology & Pharmacy
SC Infectious Diseases; Microbiology; Pharmacology & Pharmacy
GA GB4GW
UT WOS:000429019600028
PM 29342281
DA 2024-01-16
ER

PT J
AU Oliveira, MI
   de Souza, VR
   Vidal, CFD
   de Araújo, PSR
AF Oliveira, Marta Iglis
   de Souza Junior, Valter Romao
   de Lacerda Vidal, Claudia Fernanda
   Ramos de Araujo, Paulo Sergio
TI Virologic suppression in response to antiretroviral therapy despite extensive resistance within HIV-1 reverse transcriptase after the first virologic failure
SO BMC INFECTIOUS DISEASES
LA English
DT Article
DE HIV-1 drug resistance; Genetic diversity; Subtypes; Antiretroviral therapy
ID treatment-experienced patients; drug-resistance; infected patients; 2nd-line; mutations; raltegravir; regimens; epidemiology; accumulation; nucleoside
AB Background: Incomplete virologic suppression results in mutations associated with resistance and is a major obstacle to disease control. We analyzed the genotypic profiles of HIV-1 patients at the time of the first virologic failure and the response to a salvage regimen after 48 weeks. Methods: This work was a cross-sectional, retrospective, analytical study based on data collected from medical records and genotyping tests between 2006 and 2016. The sample consisted of data on individuals living with HIV (PLWH) from three major reference centers. Results: A total of 184 patients were included in the data analysis. Viral subtype B was the most common (81.3%) as well as M184 V/I (85.3%) and K103 codon mutations (65.8%). Forty-eight weeks after switching to a salvage regimen, 67.3% of patients achieved an undetectable viral load. Discussion: The number of mutations associated with nucleos(t)ide reverse transcriptase inhibitors (NRTI(t)s) did not affect virologic suppression (9.3% for zero NRTI(t)-associated mutations vs 48.6% for 1-2 NRTI(t)-associated mutations vs 42.1% for >= 3 NRTI(t)-associated mutations, p = 0.179). An ARV time (the beginning of the first ARV regimen up to genotyping) of > 36 months was a protective factor for detectable viral load (PR = 0.60, 95% CI = 0.39-0.92, p = 0.020) and a risk factor for developing >= 3 NRTI(t)-associated mutations (PR = 2.43, 95% CI 1.38-4.28, p = 0.002). Conclusions: We found that extensive resistance to NRTI(t) s at the time of the first virologic failure did not impact virologic suppression at 48 weeks after switching to a second-line therapy based on NRTI(t)s plus protease inhibitors.
C1 [Oliveira, Marta Iglis; Ramos de Araujo, Paulo Sergio] Univ Fed Pernambuco, Programa Posgrad Ciencias Saude, Ave Prof Moraes Rego 1235, BR-50670901 Recife, PE, Brazil.
   [de Lacerda Vidal, Claudia Fernanda; Ramos de Araujo, Paulo Sergio] Fiocruz MS, Inst Aggeu Magalhaes, Ave Prof Moraes Rego 1235, BR-50670901 Recife, PE, Brazil.
   [de Souza Junior, Valter Romao] Univ Fed Pernambuco, Fac Med Recife, Ave Prof Moraes Rego 1235, Recife, PE, Brazil.
C3 Universidade Federal de Pernambuco; Fundacao Oswaldo Cruz; Universidade Federal de Pernambuco
RP de Souza, VR (通讯作者)，Univ Fed Pernambuco, Fac Med Recife, Ave Prof Moraes Rego 1235, Recife, PE, Brazil.
EM jr_walter@hotmail.co.uk
CR [Anonymous], 2013, PROTOCOLO CLIN DIRET, V0, P0
   [Anonymous], 2016, GLOB AIDS UPD, V0, P0
   [Anonymous], 2017, PROTOCOLO CLIN DIRET, V0, P0
   [Anonymous], 2016, 2017 RESISTANCE MUTA, V24, P0
   Boyd MA, 2013, LANCET, V381, P2091, DOI 10.1016/S0140-6736(13)61164-2
   Brites C, 2016, BRAZ J INFECT DIS, V20, P323, DOI 10.1016/j.bjid.2016.03.010
   Campbell TB, 2012, PLOS MED, V9, P0, DOI 10.1371/journal.pmed.1001290
   Cozzi-Lepri A, 2009, J INFECT DIS, V200, P687, DOI 10.1086/604731
   Duani H, 2017, BRAZ J INFECT DIS, V21, P148, DOI 10.1016/j.bjid.2016.11.009
   El-Sadr WM, 2006, NEW ENGL J MED, V355, P2283, DOI 10.1056/NEJMoa062360
   Ford N, 2013, PLOS ONE, V8, P0, DOI 10.1371/journal.pone.0079981
   Graef T, 2015, J VIROL, V89, P12341, DOI 10.1128/JVI.01681-15
   Gregson J, 2016, LANCET INFECT DIS, V16, P565, DOI 10.1016/S1473-3099(15)00536-8
   Grinsztejn B, 2007, LANCET, V369, P1261, DOI 10.1016/S0140-6736(07)60597-2
   Hamers RL, 2012, CLIN INFECT DIS, V54, P1660, DOI 10.1093/cid/cis254
   Horizons/Population Council International Centre for Reproductive Health and Coast Province General Hospital Mombasa-Kenya., 2004, ADH ANT THER AD GUID, V0, P0
   Kanters S, 2017, LANCET HIV, V3018, P1
   Kiertiburanakul S, 2010, J CLIN VIROL, V47, P330, DOI 10.1016/j.jcv.2010.01.018
   La Rosa AM, 2016, LANCET HIV, V3, PE247, DOI 10.1016/S2352-3018(16)30011-X
   Lacerda HR, 2007, MEM I OSWALDO CRUZ, V102, P693, DOI 10.1590/S0074-02762007000600006
   Lam EP, 2016, AIDS RES HUM RETROV, V32, P841, DOI 10.1089/aid.2015.0331
   Lima K, 2016, PLOS ONE, V11, P0, DOI 10.1371/journal.pone.0155854
   Lopes CAF, 2015, BIOMED RES INT, V2015, P0, DOI 10.1155/2015/738528
   Matsuda EM, 2018, AIDS RES HUM RETROV, V34, P156, DOI 10.1089/aid.2017.0052
   Melikian GL, 2012, ANTIMICROB AGENTS CH, V56, P2305, DOI 10.1128/AAC.05487-11
   Miller MD, 2004, J INFECT DIS, V189, P837, DOI 10.1086/381784
   Molina JM, 2007, JAIDS-J ACQ IMM DEF, V46, P24
   Paton N, 2015, C RETR OPP INF SEATT, V119, P0
   Paton NI, 2014, NEW ENGL J MED, V371, P234, DOI 10.1056/NEJMoa1311274
   Rodger AJ, 2016, JAMA-J AM MED ASSOC, V316, P171, DOI 10.1001/jama.2016.5148
   Shigdel R, 2014, HIV AIDS-RES PALLIAT, V6, P109, DOI 10.2147/HIV.S55816
   Sivamalar S, 2017, AIDS RES HUM RETROV, V33, P271, DOI 10.1089/aid.2016.0070
   Stevens WS, 2009, JAIDS-J ACQ IMM DEF, V52, P655, DOI 10.1097/QAI.0b013e3181ba1b00
   Taiwo B, 2010, CURR HIV RES, V8, P194, DOI 10.2174/157016210791111098
   Tilghman M, 2015, JAIDS-J ACQ IMM DEF, V70, P256, DOI 10.1097/QAI.0000000000000724
   Van Zyl GU, 2013, PLOS ONE, V8, P0, DOI 10.1371/journal.pone.0067188
   Vandenhende MA, 2015, AIDS, V29, P373, DOI 10.1097/QAD.0000000000000544
   Velasco-de-Castro CA, 2014, PLOS ONE, V9, P0, DOI 10.1371/journal.pone.0087622
   von Wyl V, 2012, CLIN INFECT DIS, V54, P131, DOI 10.1093/cid/cir728
NR 40
TC 5
Z9 5
U1 0
U2 3
PU BMC
PI LONDON
PA CAMPUS, 4 CRINAN ST, LONDON N1 9XW, ENGLAND
SN 
EI 1471-2334
J9 BMC INFECT DIS
JI BMC Infect. Dis.
PD OCT 12
PY 2018
VL 18
IS 
BP 
EP 
DI 10.1186/s12879-018-3400-6
PG 11
WC Infectious Diseases
SC Infectious Diseases
GA GY2KL
UT WOS:000448371500004
PM 30314470
DA 2024-01-16
ER

PT J
AU Chimbetete, C
   Katzenstein, D
   Shamu, T
   Spoerri, A
   Estill, J
   Egger, M
   Keiser, O
AF Chimbetete, Cleophas
   Katzenstein, David
   Shamu, Tinei
   Spoerri, Adrian
   Estill, Janne
   Egger, Matthias
   Keiser, Olivia
TI HIV-1 Drug Resistance and Third-Line Therapy Outcomes in Patients Failing Second-Line Therapy in Zimbabwe
SO OPEN FORUM INFECTIOUS DISEASES
LA English
DT Article
DE HIV-1 drug resistance; second-line therapy; third-line ART outcomes; Zimbabwe
ID sub-saharan africa; antiretroviral therapy; adherence; individuals; resources; mutations; darunavir; programs; regimens; art
AB Objectives. To analyze the patterns and risk factors of HIV drug resistance mutations among patients failing second-line treatment and to describe early treatment responses to recommended third-line antiretroviral therapy (ART) in a national referral HIV clinic in Zimbabwe. Methods. Patients on boosted protease inhibitor (PI) regimens for more than 6 months with treatment failure confirmed by 2 viral load (VL) tests > 1000 copies/mL were genotyped, and susceptibility to available antiretroviral drugs was estimated by the Stanford HIVdb program. Risk factors for major PI resistance were assessed by logistic regression. Third-line treatment was provided as Darunavir/r, Raltegravir, or Dolutegravir and Zidovudine, Abacavir Lamivudine, or Tenofovir. Results. Genotypes were performed on 86 patients who had good adherence to treatment. The median duration of first-and second-line ART was 3.8 years (interquartile range [IQR], 2.3-5.1) and 2.6 years (IQR, 1.6-4.9), respectively. The median HIV viral load and CD4 cell count were 65 210 copies/mL (IQR, 8728-208 920 copies/mL) and 201 cells/mm(3) (IQR, 49-333 cells/mm(3)). Major PI resistance-associated mutations (RAMs) were demonstrated in 44 (51%) non-nucleoside reverse transcriptase inhibitor RAMs in 72 patients (83%) and nucleoside reverse transcriptase inhibitors RAMs in 62 patients (72%). PI resistance was associated with age > 24 years (P=.003) and CD4 cell count < 200 cells/mm(3) (P=.007). In multivariable analysis, only age > 24 years was significantly associated (adjusted odds ratio, 4.75; 95% confidence interval, 1.69-13.38; P=.003) with major PI mutations. Third-line DRV/r- and InSTI-based therapy achieved virologic suppression in 29/36 patients (81%) after 6 months. Conclusions. The prevelance of PI mutations was high. Adolescents and young adults had a lower risk of acquiring major PI resistance mutations, possibly due to poor adherence to ART. Third-line treatment with a regimen of Darunavir/r, Raltegravir/Dolutegravir, and optimized nucleoside reverse transcriptase inhibitors was effective.
C1 [Chimbetete, Cleophas; Estill, Janne; Keiser, Olivia] Univ Geneva, Inst Global Hlth, Geneva, Switzerland.
   [Chimbetete, Cleophas; Shamu, Tinei] Newlands Clin, Harare, Zimbabwe.
   [Katzenstein, David] Univ Stanford, Sch Med, Stanford, CA USA.
   [Spoerri, Adrian; Estill, Janne; Egger, Matthias; Keiser, Olivia] Univ Bern, ISPM, Bern, Switzerland.
   [Estill, Janne] Univ Bern, Inst Math Stat & Actuarial Sci, Bern, Switzerland.
C3 University of Geneva; University of Bern; University of Bern
RP Chimbetete, C (通讯作者)，56 Enterprise Rd, Harare, Zimbabwe.
EM docchimbetete@gmail.com
FU Ruedi Luethy Foundation; National Institute of Allergy and Infectious Diseases of the National Institutes of Health [U01AI069924]; Swiss National Science Foundation [163878]
CR [Anonymous], 2018, CONGUID UANT DRU, V0, P0
   Cambiano V, 2014, AIDS, V28, PS15, DOI 10.1097/QAD.0000000000000082
   Chesney MA, 2000, CLIN INFECT DIS, V30, PS171, DOI 10.1086/313849
   Clavel F, 2004, NEW ENGL J MED, V350, P1023, DOI 10.1056/NEJM2ra025195
   Clotet B, 2007, LANCET, V369, P1169, DOI 10.1016/S0140-6736(07)60497-8
   Cozzi-Lepri A, 2009, J INFECT DIS, V200, P687, DOI 10.1086/604731
   El Bouzidi K, 2014, J INT AIDS SOC, V17, P153, DOI 10.7448/IAS.17.4.19739
   El-Khatib Z, 2010, AIDS, V24, P1679, DOI 10.1097/QAD.0b013e32833a097b
   Fox MP, 2016, TROP MED INT HEALTH, V21, P1131, DOI 10.1111/tmi.12741
   Geng EH, 2010, JAIDS-J ACQ IMM DEF, V53, P405, DOI 10.1097/QAI.0b013e3181b843f0
   Haas AD, 2015, LANCET HIV, V2, PE271, DOI 10.1016/S2352-3018(15)00087-9
   Hamers RL, 2011, LANCET INFECT DIS, V11, P750, DOI 10.1016/S1473-3099(11)70149-9
   Hosseinipour MC, 2013, J INFECT DIS, V207, PS49, DOI 10.1093/infdis/jit107
   Kearse M, 2012, BIOINFORMATICS, V28, P1647, DOI 10.1093/bioinformatics/bts199
   Khan S, 2014, GLOB HLTH ACTION, V7, P0
   Kozal MJ, 2011, ANTIVIR THER, V16, P925, DOI 10.3851/IMP1851
   Letta S, 2015, BMC INT HEALTH HUM R, V15, P0, DOI 10.1186/s12914-015-0071-x
   Levison JH, 2012, PLOS ONE, V7, P0, DOI 10.1371/journal.pone.0032144
   Liu TF, 2006, CLIN INFECT DIS, V42, P1608, DOI 10.1086/503914
   London A, 2017, AIDS, V31, P1494
   Lorenzana SB, 2012, AIDS, V26, P1083, DOI 10.1097/QAD.0b013e32835221eb
   Maiga AI, 2012, J ANTIMICROB CHEMOTH, V67, P2943, DOI 10.1093/jac/dks310
   Manasa J, 2014, JOVE-J VIS EXP, V0, P0, DOI DOI 10.3791/51242
   Marcelin AG, 2004, J MED VIROL, V72, P162, DOI 10.1002/jmv.10550
   Meintjes G, 2015, AIDS RES THER, V12, P0, DOI 10.1186/s12981-015-0081-8
   Mekonnen Aychiluhem MA, 2014, J ANTIVIR ANTIRETROV, V6, P1
   Mekuria LA, 2017, AIDS CARE, V29, P428, DOI 10.1080/09540121.2016.1234681
   National Medicine and Therapeutics Policy Advisory Committee, 2013, GUID ANT THER PREV T, V0, P0
   Pahari S, 2015, INDIAN J MED RES, V142, P301, DOI 10.4103/0971-5916.166595
   Rawizza HE, 2013, PLOS ONE, V8, P0, DOI 10.1371/journal.pone.0073582
   Rossouw TM, 2015, PLOS ONE, V10, P0, DOI 10.1371/journal.pone.0133452
   Saravanan S, 2013, AIDS RES HUM RETROV, V29, P630, DOI 10.1089/aid.2011.0334
   Ssemwanga D, 2015, AIDS REV, V17, P3
   Wallis CL, 2011, AIDS RES TREAT, V2011, P0, DOI 10.1155/2011/769627
   Wong E, 2016, JAAPA-J AM ACAD PHYS, V29, P36, DOI 10.1097/01.JAA.0000475465.07971.19
   World Health Organization, 2015, HIV ADV GUID HIV TES, V0, P0
NR 36
TC 23
Z9 25
U1 0
U2 4
PU OXFORD UNIV PRESS INC
PI CARY
PA JOURNALS DEPT, 2001 EVANS RD, CARY, NC 27513 USA
SN 2328-8957
EI 
J9 OPEN FORUM INFECT DI
JI Open Forum Infect. Dis.
PD FEB 15
PY 2018
VL 5
IS 2
BP 
EP 
DI 10.1093/ofid/ofy005
PG 8
WC Immunology; Infectious Diseases; Microbiology
SC Immunology; Infectious Diseases; Microbiology
GA FY9IR
UT WOS:000427179600008
PM 29435471
DA 2024-01-16
ER

PT J
AU Matange, N
   Bodkhe, S
   Patel, M
   Shah, P
AF Matange, Nishad
   Bodkhe, Swapnil
   Patel, Maitri
   Shah, Pooja
TI Trade-offs with stability modulate innate and mutationally acquired drug resistance in bacterial dihydrofolate reductase enzymes
SO BIOCHEMICAL JOURNAL
LA English
DT Article
ID beta-lactamase tem-1; escherichia-coli; staphylococcus-aureus; trimethoprim resistance; antibiotic-resistance; fitness landscapes; hiv-1 protease; evolution; sulfamethoxazole; proteins
AB Structural stability is a major constraint on the evolution of protein sequences. However, under strong directional selection, mutations that confer novel phenotypes but compromise structural stability of proteins may be permissible. During the evolution of antibiotic resistance, mutations that confer drug resistance often have pleiotropic effects on the structure and function of antibiotic-target proteins, usually essential metabolic enzymes. In the present study, we show that trimethoprim (TMP)-resistant alleles of dihydrofolate reductase from Escherichia coli (EcDHFR) harboring the Trp30Gly, Trp30Arg or Trp30Cys mutations are significantly less stable than the wild-type, making them prone to aggregation and proteolysis. This destabilization is associated with a lower expression level, resulting in a fitness cost and negative epistasis with other TMP-resistant mutations in EcDHFR. Using structure-based mutational analysis, we show that perturbation of critical stabilizing hydrophobic interactions in wild-type EcDHFR enzyme explains the phenotypes of Trp30 mutants. Surprisingly, though crucial for the stability of EcDHFR, significant sequence variation is found at this site among bacterial dihydrofolate reductases (DHFRs). Mutational and computational analyses in EcDHFR and in DHFR enzymes from Staphylococcus aureus and Mycobacterium tuberculosis demonstrate that natural variation at this site and its interacting hydrophobic residues modulates TMP resistance in other bacterial DHFRs as well, and may explain the different susceptibilities of bacterial pathogens to TMP. Our study demonstrates that trade-offs between structural stability and function can influence innate drug resistance as well as the potential for mutationally acquired drug resistance of an enzyme.
C1 [Matange, Nishad; Bodkhe, Swapnil] IISER, Dept Biol, Pune, Maharashtra, India.
   [Patel, Maitri; Shah, Pooja] Maharaja Sayajirao Univ Baroda, Sarabhai Inst Cell & Mol Biol, Fac Sci, Baroda, Gujarat, India.
C3 Indian Institute of Science Education & Research (IISER) Pune; Maharaja Sayajirao University Baroda
RP Matange, N (通讯作者)，IISER, Dept Biol, Pune, Maharashtra, India.
EM nishad@iiserpune.ac.in
FU IISER (Pune); Department of Science and Technology (DST), Govt. of India; Innovation in Science Pursuit for Inspired Research (INSPIRE) fellowship from the DST; INSPIRE scholarship from the DST
CR Abriata LA, 2012, FEBS LETT, V586, P3330, DOI 10.1016/j.febslet.2012.07.010
   Adrian PV, 1997, ANTIMICROB AGENTS CH, V41, P2406, DOI 10.1128/AAC.41.11.2406
   BAKER DJ, 1981, FEBS LETT, V126, P49, DOI 10.1016/0014-5793(81)81030-7
   Baym M, 2016, SCIENCE, V353, P1147, DOI 10.1126/science.aag0822
   Bereswill S, 2003, FEMS IMMUNOL MED MIC, V36, P193, DOI 10.1016/S0928-8244(03)00031-2
   Bershtein S, 2015, PLOS GENET, V11, P0, DOI 10.1371/journal.pgen.1005612
   Bershtein S, 2015, CELL REP, V11, P645, DOI 10.1016/j.celrep.2015.03.051
   Bershtein S, 2013, MOL CELL, V49, P133, DOI 10.1016/j.molcel.2012.11.004
   Bershtein S, 2012, P NATL ACAD SCI USA, V109, P4857, DOI 10.1073/pnas.1118157109
   Bhabha G, 2013, NAT STRUCT MOL BIOL, V20, P1243, DOI 10.1038/nsmb.2676
   BIRDSALL B, 1983, BIOCHEMISTRY-US, V22, P5597, DOI 10.1021/bi00293a022
   Bourne CR, 2009, ANTIMICROB AGENTS CH, V53, P3065, DOI 10.1128/AAC.01666-08
   Bradford PA, 2001, CLIN MICROBIOL REV, V14, P933, DOI 10.1128/CMR.14.4.933-951.2001
   BYSTROFF C, 1990, BIOCHEMISTRY-US, V29, P3263, DOI 10.1021/bi00465a018
   Cammarata M, 2017, CHEM SCI, V8, P4062, DOI 10.1039/c6sc05235e
   Campbell EA, 2001, CELL, V104, P901, DOI 10.1016/S0092-8674(01)00286-0
   Capriotti E, 2005, NUCLEIC ACIDS RES, V33, PW306, DOI 10.1093/nar/gki375
   Casarotto MG, 1999, BIOCHEMISTRY-US, V38, P8038, DOI 10.1021/bi990301p
   Chang MW, 2011, J MOL BIOL, V410, P756, DOI 10.1016/j.jmb.2011.03.038
   Dale GE, 1997, J MOL BIOL, V266, P23, DOI 10.1006/jmbi.1996.0770
   Figliuzzi M, 2016, MOL BIOL EVOL, V33, P268, DOI 10.1093/molbev/msv211
   FLENSBURG J, 1987, EUR J BIOCHEM, V162, P473, DOI 10.1111/j.1432-1033.1987.tb10664.x
   GOULD SJ, 1979, PROC R SOC SER B-BIO, V205, P581, DOI 10.1098/rspb.1979.0086
   Grim SA, 2005, PHARMACOTHERAPY, V25, P253, DOI 10.1592/phco.25.2.253.56956
   Hay S, 2009, CHEMBIOCHEM, V10, P2348, DOI 10.1002/cbic.200900367
   Heaslet H, 2009, PROTEINS, V76, P706, DOI 10.1002/prot.22383
   Jacquier H, 2013, P NATL ACAD SCI USA, V110, P13067, DOI 10.1073/pnas.1215206110
   Julian MC, 2017, SCI REP-UK, V7, P0, DOI 10.1038/srep45259
   Kaltenbach M, 2016, PLOS GENET, V12, P0, DOI 10.1371/journal.pgen.1006305
   Kasper JR, 2014, PROTEIN SCI, V23, P1728, DOI 10.1002/pro.2555
   Kitagawa M, 2005, DNA RES, V12, P291, DOI 10.1093/dnares/dsi012
   Kumar S, 2016, MOL BIOL EVOL, V33, P1870, DOI 10.1093/molbev/msv279
   Lee J, 2010, BIOCHEMISTRY-US, V49, P195, DOI 10.1021/bi901614m
   Li MH, 2016, CANCER RES, V76, P561, DOI 10.1158/0008-5472.CAN-14-3812
   Li RB, 2000, J MOL BIOL, V295, P307, DOI 10.1006/jmbi.1999.3328
   Maiti R, 2004, NUCLEIC ACIDS RES, V32, PW590, DOI 10.1093/nar/gkh477
   Melnyk AH, 2015, EVOL APPL, V8, P273, DOI 10.1111/eva.12196
   Mirzaei Nasrin, 2014, ADV BIOMED RES, V3, P90, DOI 10.4103/2277-9175.128469
   Nagatani RA, 2007, BIOCHEMISTRY-US, V46, P6688, DOI 10.1021/bi700507d
   Ohmae E, 2001, J BIOCHEM-TOKYO, V130, P439, DOI 10.1093/oxfordjournals.jbchem.a003004
   Olabode AS, 2017, VIRUS EVOL, V3, P0, DOI 10.1093/ve/vex019
   Palmer AC, 2015, NAT COMMUN, V6, P0, DOI 10.1038/ncomms8385
   Palmer AC, 2014, NAT COMMUN, V5, P0, DOI 10.1038/ncomms5296
   Palomino JC, 2016, FUTURE MICROBIOL, V11, P539, DOI 10.2217/fmb.16.2
   Rodrigues JV, 2016, P NATL ACAD SCI USA, V113, PE1470, DOI 10.1073/pnas.1601441113
   Shafer RW, 2008, AIDS REV, V10, P67
   Shenoy AR, 2003, ANAL BIOCHEM, V319, P335, DOI 10.1016/S0003-2697(03)00286-0
   Siddiqui KS, 2017, CRIT REV BIOTECHNOL, V37, P309, DOI 10.3109/07388551.2016.1144045
   Soskine M, 2010, NAT REV GENET, V11, P572, DOI 10.1038/nrg2808
   STOKES A, 1978, J CLIN PATHOL, V31, P165, DOI 10.1136/jcp.31.2.165
   Studer RA, 2014, P NATL ACAD SCI USA, V111, P2223, DOI 10.1073/pnas.1310811111
   Studer RA, 2013, BIOCHEM J, V449, P581, DOI 10.1042/BJ20121221
   Sundqvist M, 2010, J ANTIMICROB CHEMOTH, V65, P350, DOI 10.1093/jac/dkp387
   Taniguchi Y, 2010, SCIENCE, V329, P533, DOI 10.1126/science.1188308
   THEN RL, 1978, ANTIMICROB AGENTS CH, V14, P112, DOI 10.1128/AAC.14.1.112
   Tokuriki N, 2008, PLOS COMPUT BIOL, V4, P0, DOI 10.1371/journal.pcbi.1000002
   Toprak E, 2012, NAT GENET, V44, P101, DOI 10.1038/ng.1034
   Vickers AA, 2009, J ANTIMICROB CHEMOTH, V63, P1112, DOI 10.1093/jac/dkp090
   Watson M, 2007, FEBS J, V274, P2661, DOI 10.1111/j.1742-4658.2007.05801.x
   Weber IT, 2009, VIRUSES-BASEL, V1, P1110, DOI 10.3390/v1031110
   Weinreich DM, 2006, SCIENCE, V312, P111, DOI 10.1126/science.1123539
   Wimley WC, 1996, NAT STRUCT BIOL, V3, P842, DOI 10.1038/nsb1096-842
   Wiser MJ, 2015, PLOS ONE, V10, P0, DOI 10.1371/journal.pone.0126210
   Xu BL, 2015, APPL ENVIRON MICROB, V81, P6302, DOI 10.1128/AEM.01478-15
NR 64
TC 5
Z9 5
U1 0
U2 6
PU PORTLAND PRESS LTD
PI LONDON
PA CHARLES DARWIN HOUSE, 12 ROGER STREET, LONDON WC1N 2JU, ENGLAND
SN 0264-6021
EI 1470-8728
J9 BIOCHEM J
JI Biochem. J.
PD JUN 29
PY 2018
VL 475
IS 
BP 2107
EP 2125
DI 10.1042/BCJ20180249
PG 19
WC Biochemistry & Molecular Biology
SC Biochemistry & Molecular Biology
GA GM3FG
UT WOS:000437985900008
PM 29871875
DA 2024-01-16
ER

PT J
AU Memarnejadian, A
   Gouklani, H
   Mohammadi, S
   Moosazadeh, M
   Choi, J
AF Memarnejadian, Arash
   Gouklani, Hamed
   Mohammadi, Samira
   Moosazadeh, Masoomeh
   Choi, Joshua
TI Prevalence of HIV-1 pre-treatment drug resistance in a southern province of Iran, 2016-2017
SO ARCHIVES OF VIROLOGY
LA English
DT Article
ID experienced patients; antiretroviral-naive; mutations; surveillance
AB HIV-1 transmitted drug resistance (TDR) occurs when primary viruses bear drug resistance mutations (DRMs). TDR causes first-line antiretroviral (ARV) therapy (ART) failure and is becoming more pronounced due to the widespread use of ART. With the absence of routine individual-level drug resistance testing, the World Health Organization (WHO) recommends the tracking of TDR mutations and optimizing the first-line ART following pre-treatment drug resistance (PDR) surveys. Here, we report the PDR frequency for the first time in Hormozgan, a southern province of Iran. In this study, 41 blood samples from HIV-1-positive ART-candidate volunteers were collected across the province between April 2016 and March 2017. Phylogenetic analysis of the sequenced protease (PR) and reverse transcriptase (RT) regions showed that 39 out of 41 samples (95%) were CRF35_AD and the two remaining cases were subtype B (2.5%) and C (2.5%). D67G (2.4%), a mutation that reduces susceptibility to nucleoside reverse transcriptase inhibitors (NRTIs) was the only detectable TDR mutation in this population. Two other DRMs, including E138A (9.7%) and V179T (4.9%), which confer resistance to non-nucleoside reverse transcriptase inhibitors (NNRTIs), were also identified. Although no major protease inhibitor (PI) resistance mutations were detected, the minor mutations L10F and L33F (2.5% each) as well as several highly frequent polymorphic mutations were identified. Our results show a PDR frequency of 17% in infected individuals from Hormozgan, classified further as 2.4% NRTIs and 14.6% NNRTIs. These results suggest that first-line ART should be practiced carefully in Hormozgan province, and alternative regimens may become necessary for all starters.
C1 [Memarnejadian, Arash] Pasteur Inst Iran, Hepatitis & AIDS Dept, Tehran, Iran.
   [Gouklani, Hamed] Hormozgan Univ Med Sci, Hormozgan Hlth Inst, Mol Med Res Ctr, Bandar Abbas, Iran.
   [Mohammadi, Samira] Hormozgan Univ Med Sci, Counseling & Behav Ctr, Bandar Abbas, Iran.
   [Moosazadeh, Masoomeh] Hormozgan Univ Med Sci, Hlth Labs, Vice Chancellery Hlth, Bandar Abbas, Iran.
   [Memarnejadian, Arash; Choi, Joshua] Western Univ, Dept Microbiol & Immunol, London, ON, Canada.
C3 Le Reseau International des Instituts Pasteur (RIIP); Pasteur Institute of Iran; Western University (University of Western Ontario)
RP Gouklani, H (通讯作者)，Hormozgan Univ Med Sci, Hormozgan Hlth Inst, Mol Med Res Ctr, Bandar Abbas, Iran.
EM gouklanih@gmail.com
FU Hormozgan University of Medical Sciences, Iran
CR [Anonymous], 2014, DRUG RESISTANCE HIV, V0, P0
   [Anonymous], 1996, 15 SESSION SUPREME C, V0, P0
   Baesi K, 2014, J MED VIROL, V86, P1093, DOI 10.1002/jmv.23898
   Bennett DE, 2008, ANTIVIR THER, V13, P25
   Bennett DE, 2009, PLOS ONE, V4, P0, DOI 10.1371/journal.pone.0004724
   Castro H, 2013, J INFECT DIS, V208, P1459, DOI 10.1093/infdis/jit345
   Clutter DS, 2016, INFECT GENET EVOL, V46, P292, DOI 10.1016/j.meegid.2016.08.031
   Farrokhi M, 2016, INTERVIROLOGY, V59, P131, DOI 10.1159/000452712
   Hamkar R, 2010, AIDS, V24, PS85, DOI 10.1097/01.aids.0000386738.32919.67
   Jahanbakhsh F, 2013, PLOS ONE, V8, P0, DOI 10.1371/journal.pone.0061864
   Kamarulzaman A, 2013, LANCET, V381, P2058, DOI 10.1016/S0140-6736(13)61033-8
   Lai CC, 2016, J ANTIMICROB CHEMOTH, V71, P226, DOI 10.1093/jac/dkv284
   Melikian GL, 2014, J ANTIMICROB CHEMOTH, V69, P12, DOI 10.1093/jac/dkt316
   Memarnejadian A, 2015, PLOS ONE, V10, P0, DOI 10.1371/journal.pone.0126955
   Mousavi SM, 2010, ARCH VIROL, V155, P329, DOI 10.1007/s00705-009-0583-6
   Myers JE, 2012, AIDS RES HUM RETROV, V28, P667, DOI 10.1089/AID.2010.0355
   Naziri H, 2016, ARCH VIROL, V161, P2503, DOI 10.1007/s00705-016-2955-z
   Phillips A, 2014, PLOS ONE, V9, P0, DOI 10.1371/journal.pone.0109148
   Phillips AN, 2014, LANCET HIV, V1, PE85, DOI 10.1016/S2352-3018(14)70021-9
   Pineda-Peña AC, 2013, INFECT GENET EVOL, V19, P337, DOI 10.1016/j.meegid.2013.04.032
   Rhee SY, 2010, ANTIMICROB AGENTS CH, V54, P4253, DOI 10.1128/AAC.00574-10
   Rimsky L, 2012, JAIDS-J ACQ IMM DEF, V59, P39, DOI 10.1097/QAI.0b013e31823df4da
   Soheilli ZS, 2009, AIDS RES HUM RETROV, V25, P123, DOI 10.1089/aid.2008.0199
   Sugiura W, 1999, JPN J INFECT DIS, V52, P21
   Tamura K, 2013, MOL BIOL EVOL, V30, P2725, DOI 10.1093/molbev/mst197
   Tang MW, 2012, DRUGS, V72, PE1, DOI 10.2165/11633630-000000000-00000
   Vahabpour R, 2017, ARCH VIROL, V162, P1477, DOI 10.1007/s00705-017-3228-1
   WHO, 2013, CONSOLIDATED GUIDELINES ON THE USE OF ANTIRETROVIRAL DRUGS FOR TREATING AND PREVENTING HIV INFECTION: RECOMMENDATIONS FOR A PUBLIC HEALTH APPROACH, V0, P0
   World Health Organization, 2015, HIV DRUG RES SURV GU, V0, P0
NR 29
TC 2
Z9 2
U1 0
U2 7
PU SPRINGER WIEN
PI WIEN
PA SACHSENPLATZ 4-6, PO BOX 89, A-1201 WIEN, AUSTRIA
SN 0304-8608
EI 1432-8798
J9 ARCH VIROL
JI Arch. Virol.
PD JAN 15
PY 2018
VL 163
IS 1
BP 57
EP 63
DI 10.1007/s00705-017-3572-1
PG 7
WC Virology
SC Virology
GA FS0IC
UT WOS:000419456300007
PM 28983848
DA 2024-01-16
ER

PT J
AU Arias, A
   López, P
   Sánchez, R
   Yamamura, Y
   Rivera-Amill, V
AF Arias, Andrea
   Lopez, Pablo
   Sanchez, Raphael
   Yamamura, Yasuhiro
   Rivera-Amill, Vanessa
TI Sanger and Next Generation Sequencing Approaches to Evaluate HIV-1 Virus in Blood Compartments
SO INTERNATIONAL JOURNAL OF ENVIRONMENTAL RESEARCH AND PUBLIC HEALTH
LA English
DT Article
DE HIV-1; blood compartment; plasma; PBMCs; memory CD4(+) T-cells; Sanger Sequencing; Next-Generation Sequencing
ID drug-resistance mutations; cd4(+) t-cells; experienced patients; latent reservoir; viral loads; plasma; type-1; recombination; evolution; therapy
AB The implementation of antiretroviral treatment combined with the monitoring of drug resistance mutations improves the quality of life of HIV-1 positive patients. The drug resistance mutation patterns and viral genotypes are currently analyzed by DNA sequencing of the virus in the plasma of patients. However, the virus compartmentalizes, and different T cell subsets may harbor distinct viral subsets. In this study, we compared the patterns of HIV distribution in cell-free (blood plasma) and cell-associated viruses (peripheral blood mononuclear cells, PBMCs) derived from ART-treated patients by using Sanger sequencing- and Next-Generation sequencing-based HIV assay. CD4(+)CD45RA(-)RO(+) memory T-cells were isolated from PBMCs using a BD FACSAria instrument. HIV pol (protease and reverse transcriptase) was RT-PCR or PCR amplified from the plasma and the T-cell subset, respectively. Sequences were obtained using Sanger sequencing and Next-Generation Sequencing (NGS). Sanger sequences were aligned and edited using RECall software (beta v3.03). The Stanford HIV database was used to evaluate drug resistance mutations. Illumina MiSeq platform and HyDRA Web were used to generate and analyze NGS data, respectively. Our results show a high correlation between Sanger sequencing and NGS results. However, some major and minor drug resistance mutations were only observed by NGS, albeit at different frequencies. Analysis of low-frequency drugs resistance mutations and virus distribution in the blood compartments may provide information to allow a more sustainable response to therapy and better disease management.
C1 [Arias, Andrea; Lopez, Pablo; Sanchez, Raphael; Yamamura, Yasuhiro; Rivera-Amill, Vanessa] Ponce Hlth Sci Univ, Ponce Res Inst, AIDS Res Infrastruct Program, Ponce, PR 00716 USA.
C3 Ponce Health Sciences University
RP Rivera-Amill, V (通讯作者)，Ponce Hlth Sci Univ, Ponce Res Inst, AIDS Res Infrastruct Program, Ponce, PR 00716 USA.
EM aarias@psm.edu; plopez@psm.edu; rsanchez@psm.edu; bonyamam@gmail.com; vrivera@psm.edu
FU AIDS Research Infrastructure Program (NIMHD RCMI Program) [NIMHD-G12-MD007579]
CR Alidjinou EK, 2017, J ANTIMICROB CHEMOTH, V72, P2823, DOI 10.1093/jac/dkx232
   Brennan TP, 2009, J VIROL, V83, P8470, DOI 10.1128/JVI.02568-08
   Brown RJP, 2011, J VIROL, V85, P6024, DOI 10.1128/JVI.00131-11
   Cane PA, 2008, HIV MED, V9, P673, DOI 10.1111/j.1468-1293.2008.00607.x
   Casadellà M, 2017, VIRUS RES, V239, P69, DOI 10.1016/j.virusres.2016.10.019
   Chen X, 2016, PLOS ONE, V11, P0, DOI 10.1371/journal.pone.0149215
   Chew CB, 2005, J CLIN VIROL, V33, P206, DOI 10.1016/j.jcv.2004.11.006
   Chomont N, 2009, NAT MED, V15, P893, DOI 10.1038/nm.1972
   Chun TW, 2012, AIDS, V26, P1261, DOI 10.1097/QAD.0b013e328353f3f1
   Delaugerre C, 2012, HIV MED, V13, P517, DOI 10.1111/j.1468-1293.2012.01002.x
   Derache A, 2015, PLOS ONE, V10, P0, DOI 10.1371/journal.pone.0117430
   Dudley DM, 2012, PLOS ONE, V7, P0, DOI 10.1371/journal.pone.0036494
   El Bouzidi K, 2016, J ANTIMICROB CHEMOTH, V71, P3487, DOI 10.1093/jac/dkw343
   Finzi D, 1997, SCIENCE, V278, P1295, DOI 10.1126/science.278.5341.1295
   Fisher R, 2012, J VIROL, V86, P6231, DOI 10.1128/JVI.06541-11
   Fraser C, 2005, J ROY SOC INTERFACE, V2, P489, DOI 10.1098/rsif.2005.0064
   Frost SDW, 2000, J VIROL, V74, P6262, DOI 10.1128/JVI.74.14.6262-6268.2000
   Gibson RM, 2014, CURR INFECT DIS REP, V16, P0, DOI 10.1007/s11908-014-0401-5
   Huber M, 2017, J VIROL METHODS, V240, P7, DOI 10.1016/j.jviromet.2016.11.008
   Jung A, 2002, NATURE, V418, P144, DOI 10.1038/418144a
   Keulen W, 1996, ANTIVIR RES, V31, P45, DOI 10.1016/0166-3542(96)00944-8
   Kyeyune F, 2016, ANTIMICROB AGENTS CH, V60, P3380, DOI 10.1128/AAC.00038-16
   Lee GO, 2016, CURR OPIN HIV AIDS, V11, P383, DOI 10.1097/COH.0000000000000281
   Li H, 2009, BIOINFORMATICS, V25, P1094, DOI 10.1093/bioinformatics/btp324
   Liu J, 2011, ANTIMICROB AGENTS CH, V55, P1114, DOI 10.1128/AAC.01492-10
   Liu Lin, 2012, J BIOMED BIOTECHNOL, V2012, P251364, DOI 10.1155/2012/251364
   Liu TF, 2006, CLIN INFECT DIS, V42, P1608, DOI 10.1086/503914
   Magoc T, 2011, BIOINFORMATICS, V27, P2957, DOI 10.1093/bioinformatics/btr507
   Martinez-Picado J, 2016, CURR OPIN HIV AIDS, V11, P417, DOI 10.1097/COH.0000000000000287
   Messiaen P, 2012, VIROLOGY, V426, P7, DOI 10.1016/j.virol.2012.01.002
   Monie D, 2005, J VIROL, V79, P5185, DOI 10.1128/JVI.79.8.5185-5202.2005
   Moreno-Gamez S, 2015, P NATL ACAD SCI USA, V112, PE2874, DOI 10.1073/pnas.1424184112
   Nijhuis M, 1999, AIDS, V13, P2349, DOI 10.1097/00002030-199912030-00006
   Nottet HSLM, 2009, JAIDS-J ACQ IMM DEF, V50, P345, DOI 10.1097/QAI.0b013e318197eb04
   Palmer S, 2005, J CLIN MICROBIOL, V43, P406, DOI 10.1128/JCM.43.1.406-413.2005
   Paquet Agnes C, 2011, PLOS ONE, V6, Pe14638, DOI 10.1371/journal.pone.0014638
   Parikh UM, 2017, CURR OPIN HIV AIDS, V12, P182, DOI 10.1097/COH.0000000000000344
   Potter SJ, 2004, J LEUKOCYTE BIOL, V76, P562, DOI 10.1189/jlb.0404234
   Rimsky L, 2012, JAIDS-J ACQ IMM DEF, V59, P39, DOI 10.1097/QAI.0b013e31823df4da
   Shafer RW, 2006, J INFECT DIS, V194, PS51, DOI 10.1086/505356
   Shen CL, 2010, VIROLOGY, V401, P190, DOI 10.1016/j.virol.2010.01.033
   Siliciano JD, 2003, NAT MED, V9, P727, DOI 10.1038/nm880
   Svicher V, 2014, CURR HIV-AIDS REP, V11, P186, DOI 10.1007/s11904-014-0207-y
   Tamura K, 2013, MOL BIOL EVOL, V30, P2725, DOI 10.1093/molbev/mst197
   Turriziani O, 2010, CLIN MICROBIOL INFEC, V16, P1518, DOI 10.1111/j.1469-0691.2010.03329.x
   Tzou PL, 2018, J CLIN MICROBIOL, V56, P0, DOI 10.1128/JCM.00105-18
   Vandenbroucke I, 2010, AIDS RES THER, V7, P0, DOI 10.1186/1742-6405-7-4
   Wang YM, 2007, CURR HIV RES, V5, P235
   Wirden M, 2011, J ANTIMICROB CHEMOTH, V66, P709, DOI 10.1093/jac/dkq544
   Wong JK, 1997, SCIENCE, V278, P1291, DOI 10.1126/science.278.5341.1291
   Woods CK, 2012, J CLIN MICROBIOL, V50, P1936, DOI 10.1128/JCM.06689-11
NR 51
TC 26
Z9 27
U1 0
U2 10
PU MDPI
PI BASEL
PA ST ALBAN-ANLAGE 66, CH-4052 BASEL, SWITZERLAND
SN 
EI 1660-4601
J9 INT J ENV RES PUB HE
JI Int. J. Environ. Res. Public Health
PD AUG 15
PY 2018
VL 15
IS 8
BP 
EP 
DI 10.3390/ijerph15081697
PG 10
WC Environmental Sciences; Public, Environmental & Occupational Health
SC Environmental Sciences & Ecology; Public, Environmental & Occupational Health
GA GS0GQ
UT WOS:000443168200137
PM 30096879
DA 2024-01-16
ER

PT J
AU Davarpanah, MA
   Motazedian, N
   Joulaei, H
   Aghasadeghi, MR
   Faramarzi, H
   Aghah, E
AF Davarpanah, Mohammad Ali
   Motazedian, Nasrin
   Joulaei, Hassan
   Aghasadeghi, Mohammad Reza
   Faramarzi, Hossein
   Aghah, Ehsan
TI Comparison of antiretroviral drug resistance among treatment-naive and treated HIV-infected individuals in Shiraz, Iran
SO ARCHIVES OF VIROLOGY
LA English
DT Article
ID therapy; mutations; patterns
AB The use of anti-retroviral therapy has been effective in controlling the spread of HIV-1, and has prolonged life expectancy, but this success can be affected by the emergence of drug resistance. The main goal of this study was to investigate drug resistance in the reverse transcriptase (RT), and protease (PR) genes among HIV-1 infected individuals. We systematically selected 59 HIV-1 infected individuals from Shiraz Voluntary Counseling and Testing Center (29 treatment- na < ve and 30 treated). In this study intravenous drug users older than 18 were included in this study. Using specific primers, nested RT-PCR was performed on RNA extracted from patient samples. The genes targeted for RT and PCR were successfully amplified and sequenced. The sequences of these two genes were compared with mutations related to drug resistance against nucleotide reverse transcriptase inhibitors (NRTI), non-nucleotide reverse transcriptase inhibitors (NNRTI) and protease inhibitors (PI) using the latest database from the International AIDS society - USA, Stanford University, and the patterns were recorded. Among treatment-na < ve, the detected NRTI and NNRTI resistance mutations were V179T, V75 M and E138A. V179T causes high level resistance to Efavirenze and Nevirapin. V75 M causes intermediate resistance to Stavudine. Regarding NRTI and NNRTI resistance mutations among treated patients, the most frequent mutation (7%) was M184 V, which causes high level resistance to zidovudin and emtricitabine. The interesting result from this study was the detection of NRTI and NNRTI resistance mutations before the initiation of treatment, which signifies the transmission of resistant strains of virus between individuals. This mutation highlights the importance of drug resistance HIV-1 genotyping before commencing treatment.
C1 [Davarpanah, Mohammad Ali; Aghah, Ehsan] Shiraz Univ Med Sci, Inst Hlth, Shiraz HIV AIDS Res Ctr, Shiraz, Iran.
   [Davarpanah, Mohammad Ali] Shiraz Univ Med Sci, Treatment Deputy, Shiraz, Iran.
   [Motazedian, Nasrin] Shiraz Univ Med Sci, Shiraz Transplant Res Ctr, Shiraz, Iran.
   [Joulaei, Hassan] Shiraz Univ Med Sci, Hlth Policy Res Ctr, Shiraz, Iran.
   [Aghasadeghi, Mohammad Reza] Pasteur Inst Iran, Hepatitis & AIDS Dept, Tehran, Iran.
   [Faramarzi, Hossein] Larestan Sch Med Sci, Larestan, Iran.
C3 Shiraz University of Medical Science; Shiraz University of Medical Science; Shiraz University of Medical Science; Shiraz University of Medical Science; Le Reseau International des Instituts Pasteur (RIIP); Pasteur Institute of Iran
RP Motazedian, N (通讯作者)，Shiraz Univ Med Sci, Shiraz Transplant Res Ctr, Shiraz, Iran.
EM Davarpanah@sums.ac.ir; motazediann@yahoo.com; joulaei_h@yahoo.com; mrasadeghi@pasteur.ac.ir; hossainfaramarzi@yahoo.com; agahe@sums.ac.ir
CR [Anonymous], 2012, HIV DRUG RES REP, V0, P0
   Baesi K, 2012, IRAN J BIOTECHNOL, V10, P1
   Bennett DE, 2008, ANTIVIR THER, V13, P1
   Bennett DE, 2009, PLOS ONE, V4, P0, DOI 10.1371/journal.pone.0004724
   Chan Philip A, 2009, HIV THERAPY, V3, P447, DOI 10.2217/HIV.09.30
   Clavel F, 2004, NEW ENGL J MED, V350, P1023, DOI 10.1056/NEJM2ra025195
   COFFIN JM, 1995, SCIENCE, V267, P483, DOI 10.1126/science.7824947
   Gupta R, 2008, CLIN INFECT DIS, V47, P712, DOI 10.1086/590943
   Hamkar R, 2010, AIDS, V24, PS85, DOI 10.1097/01.aids.0000386738.32919.67
   Hirsch MS, 2000, JAMA-J AM MED ASSOC, V283, P2417, DOI 10.1001/jama.283.18.2417
   Jahanbakhsh F, 2013, PLOS ONE, V8, P0, DOI 10.1371/journal.pone.0061864
   Joulaei H, 2016, J HIV-AIDS SOC SERV, V15, P147, DOI 10.1080/15381501.2015.1004501
   Koigi Peter, 2014, BMC RES NOTES, V7, P890, DOI 10.1186/1756-0500-7-890
   McFaul K, 2014, J INT AIDS SOC, V17, P157, DOI 10.7448/IAS.17.4.19747
   Memarnejadian A, 2015, PLOS ONE, V10, P0, DOI 10.1371/journal.pone.0126955
   Mousavi SM, 2010, ARCH VIROL, V155, P329, DOI 10.1007/s00705-009-0583-6
   National AIDS Committee Secretariat, 2014, MIN HLTH MED ED ISL, V0, P0
   Palma AC, 2007, INFECT GENET EVOL, V7, P391, DOI 10.1016/j.meegid.2007.01.009
   Sarrami-Forooshani R, 2006, J MED VIROL, V78, P853, DOI 10.1002/jmv.20634
   Tamura K, 2007, MOL BIOL EVOL, V24, P1596, DOI 10.1093/molbev/msm092
   Werb D, 2010, LANCET INFECT DIS, V10, P464, DOI 10.1016/S1473-3099(10)70097-9
   Zolopa AR, 1999, ANN INTERN MED, V131, P813, DOI 10.7326/0003-4819-131-11-199912070-00003
NR 22
TC 3
Z9 3
U1 0
U2 5
PU SPRINGER WIEN
PI WIEN
PA SACHSENPLATZ 4-6, PO BOX 89, A-1201 WIEN, AUSTRIA
SN 0304-8608
EI 1432-8798
J9 ARCH VIROL
JI Arch. Virol.
PD JAN 15
PY 2018
VL 163
IS 1
BP 99
EP 104
DI 10.1007/s00705-017-3549-0
PG 6
WC Virology
SC Virology
GA FS0IC
UT WOS:000419456300011
PM 28986714
DA 2024-01-16
ER

PT J
AU Rogers, L
   Obasa, AE
   Jacobs, GB
   Sarafianos, SG
   Sönnerborg, A
   Neogi, U
   Singh, K
AF Rogers, Leonard
   Obasa, Adetayo E.
   Jacobs, Graeme B.
   Sarafianos, Stefan G.
   Sonnerborg, Anders
   Neogi, Uilwal
   Singh, Kamalendra
TI Structural Implications of Genotypic Variations in HIV-1 Integrase From Diverse Subtypes
SO FRONTIERS IN MICROBIOLOGY
LA English
DT Article
DE HIV-1 integrase; strand transfer inhibitor; polymorphism; drug-resistance; HIV-1 subtypes
ID strand transfer; crystal-structure; resistance; intasome; model; cabotegravir; s/gsk1349572; bictegravir; inhibition; mechanisms
AB Human immunodeficiency virus type 1 (HIV-1) integrase (IN) integrates viral DNA into the host genome using its 3'-end processing and strand-transfer activities. Due to the importance of HIV-1 IN, it is targeted by the newest class of approved drugs known as integrase strand transfer inhibitors (INSTIs). INSTIs are efficient in maintaining low viral load; however, as with other approved antivirals, resistance mutations emerge in patients receiving INSTI-containing therapy. As INSTIs are becoming increasingly accessible worldwide, it is important to understand the mechanism(s) of INSTI susceptibility. There is strong evidence suggesting differences in the patterns and mechanisms of drug resistance between HIV-1 subtype B, which dominates in United States, Western Europe and Australia, and non-B infections that are most prevalent in countries of Africa and Asia. IN polymorphisms and other genetic differences among diverse subtypes are likely responsible for these different patterns, but lack of a full-length high-resolution structure of HIV-1 IN has been a roadblock in understanding the molecular mechanisms of INSTI resistance and the impact of polymorphisms on therapy outcome. A recently reported full-length medium-resolution cryoEM structure of HIV-1 IN provides insights into understanding the mechanism of integrase function and the impact of genetic variation on the effectiveness of INSTIs. Here we use molecular modeling to explore the structural impact of IN polymorphisms on the IN reaction mechanism and INSTI susceptibility.
C1 [Rogers, Leonard; Singh, Kamalendra] Univ Missouri, Christopher S Bond Life Sci Ctr, Columbia, MO 65211 USA.
   [Obasa, Adetayo E.; Jacobs, Graeme B.] Stellenbosch Univ, Fac Med & Hlth Sci, Dept Pathol, Div Med Virol, Stellenbosch, South Africa.
   [Obasa, Adetayo E.; Sonnerborg, Anders; Neogi, Uilwal; Singh, Kamalendra] Karolinska Inst, Dept Lab Med, Div Clin Microbiol, Stockholm, Sweden.
   [Sarafianos, Stefan G.] Emory Univ, Sch Med, Dept Pediat, Lab Biochem Pharmacol, Atlanta, GA USA.
   [Sonnerborg, Anders] Karolinska Inst, Dept Med Huddinge, Div Infect Dis, Stockholm, Sweden.
   [Singh, Kamalendra] Univ Missouri, Dept Mol Microbiol & Immunol, Columbia, MO 65211 USA.
C3 University of Missouri System; University of Missouri Columbia; Stellenbosch University; Karolinska Institutet; Emory University; Karolinska Institutet; University of Missouri System; University of Missouri Columbia
RP Singh, K (通讯作者)，Univ Missouri, Christopher S Bond Life Sci Ctr, Columbia, MO 65211 USA.; Neogi, U; Singh, K (通讯作者)，Karolinska Inst, Dept Lab Med, Div Clin Microbiol, Stockholm, Sweden.; Singh, K (通讯作者)，Univ Missouri, Dept Mol Microbiol & Immunol, Columbia, MO 65211 USA.
EM ujjwal.neogi@ki.se; singhka@missouri.edu
FU Swedish Research Council Establishment grant [2017-01330]; Jeanssons Stiftelser [JS2016-0185]; Swedish Research Council [2016-01675]; Stockholm County Council [ALF 20160074]; National Institute of Health [GM118012]; NIH CTSA grant [UL1 TR002345]; Swedish Research Council [2017-01330] Funding Source: Swedish Research Council
CR Anstett K, 2017, RETROVIROLOGY, V14, P0, DOI 10.1186/s12977-017-0360-7
   Ballandras-Colas A, 2017, SCIENCE, V355, P93, DOI 10.1126/science.aah7002
   Ballandras-Colas A, 2016, NATURE, V530, P358, DOI 10.1038/nature16955
   BRADO D, 2018, SCI REP-UK, V8, P0, DOI 10.1038/S41598-018-2
   Cai ML, 1997, NAT STRUCT BIOL, V4, P567, DOI 10.1038/nsb0797-567
   Chen JCH, 2000, P NATL ACAD SCI USA, V97, P8233, DOI 10.1073/pnas.150220297
   Chiu TK, 2004, CURR TOP MED CHEM, V4, P965, DOI 10.2174/1568026043388547
   Craigie R, 2001, J BIOL CHEM, V276, P23213, DOI 10.1074/jbc.R100027200
   Craigie R, 2012, CSH PERSPECT MED, V2, P0, DOI 10.1101/cshperspect.a006890
   Craigie R, 2012, FUTURE VIROL, V7, P679, DOI 10.2217/FVL.12.56
   Engelman AN, 2017, CURR OPIN STRUC BIOL, V47, P23, DOI 10.1016/j.sbi.2017.04.005
   Hachiya A, 2017, ANTIMICROB AGENTS CH, V61, P0, DOI 10.1128/AAC.00315-17
   Häggblom A, 2016, LANCET HIV, V3, PE166, DOI 10.1016/S2352-3018(16)00023-0
   Hare S, 2012, EMBO J, V31, P3020, DOI 10.1038/emboj.2012.118
   Hare S, 2010, P NATL ACAD SCI USA, V107, P20057, DOI 10.1073/pnas.1010246107
   Hare S, 2010, NATURE, V464, P232, DOI 10.1038/nature08784
   Hemelaar J, 2012, TRENDS MOL MED, V18, P182, DOI 10.1016/j.molmed.2011.12.001
   HONIG BH, 1984, P NATL ACAD SCI-BIOL, V81, P5412, DOI 10.1073/pnas.81.17.5412
   Jacobs GB, 2009, J MED VIROL, V81, P1852, DOI 10.1002/jmv.21609
   Kessl JJ, 2009, VIRUSES-BASEL, V1, P713, DOI 10.3390/v1030713
   Kobayashi M, 2011, ANTIMICROB AGENTS CH, V55, P813, DOI 10.1128/AAC.01209-10
   Krzywinski M, 2009, GENOME RES, V19, P1639, DOI 10.1101/gr.092759.109
   Larkin MA, 2007, BIOINFORMATICS, V23, P2947, DOI 10.1093/bioinformatics/btm404
   Li M, 2014, PLOS ONE, V9, P0, DOI 10.1371/journal.pone.0105078
   Maertens GN, 2010, NATURE, V468, P326, DOI 10.1038/nature09517
   Malet I, 2011, J ANTIMICROB CHEMOTH, V66, P1481, DOI 10.1093/jac/dkr152
   Neogi U, 2018, AIDS, V32, P469, DOI 10.1097/QAD.0000000000001726
   Passos DO, 2017, SCIENCE, V355, P89, DOI 10.1126/science.aah5163
   Rhee SY, 2003, NUCLEIC ACIDS RES, V31, P298, DOI 10.1093/nar/gkg100
   Saladini F, 2012, CLIN MICROBIOL INFEC, V18, PE428, DOI 10.1111/j.1469-0691.2012.03917.x
   SINGH K, 2012, J BIOL CHEM, V287, P0
   Takahata T, 2017, J VIROL, V91, P0, DOI 10.1128/JVI.02003-16
   Thierry E, 2017, FRONT MICROBIOL, V7, P0, DOI 10.3389/fmicb.2016.02165
   Trickey A, 2017, LANCET HIV, V4, PE349, DOI 10.1016/S2352-3018(17)30066-8
   Tsiang M, 2016, ANTIMICROB AGENTS CH, V60, P7086, DOI 10.1128/AAC.01474-16
   Vavro C, 2013, ANTIMICROB AGENTS CH, V57, P1379, DOI 10.1128/AAC.01791-12
   Wang JY, 2001, EMBO J, V20, P7333, DOI 10.1093/emboj/20.24.7333
   Wensing AM, 2017, TOP ANTIVIR MED, V24, P132
   Whitfield T, 2016, HIV AIDS-RES PALLIAT, V8, P157, DOI 10.2147/HIV.S97920
   Wimley WC, 1996, P NATL ACAD SCI USA, V93, P2985, DOI 10.1073/pnas.93.7.2985
   Yin ZQ, 2016, NATURE, V530, P362, DOI 10.1038/nature16950
NR 41
TC 19
Z9 20
U1 1
U2 5
PU FRONTIERS MEDIA SA
PI LAUSANNE
PA AVENUE DU TRIBUNAL FEDERAL 34, LAUSANNE, CH-1015, SWITZERLAND
SN 1664-302X
EI 
J9 FRONT MICROBIOL
JI Front. Microbiol.
PD AUG 2
PY 2018
VL 9
IS 
BP 
EP 
DI 10.3389/fmicb.2018.01754
PG 9
WC Microbiology
SC Microbiology
GA GP1JY
UT WOS:000440573000001
PM 30116231
DA 2024-01-16
ER

PT J
AU Raffaelli, CS
   Rossetti, B
   Paglicci, L
   Colafigli, M
   Punzi, G
   Borghi, V
   Pecorari, M
   Santoro, MM
   Penco, G
   Antinori, A
   Zazzi, M
   De Luca, A
   Zanelli, G
AF Raffaelli, C. Spertilli
   Rossetti, B.
   Paglicci, L.
   Colafigli, M.
   Punzi, G.
   Borghi, V.
   Pecorari, M.
   Santoro, M. M.
   Penco, G.
   Antinori, A.
   Zazzi, M.
   De Luca, A.
   Zanelli, G.
TI Impact of transmitted HIV-1 drug resistance on the efficacy of first-line antiretroviral therapy with two nucleos(t)ide reverse transcriptase inhibitors plus an integrase inhibitor or a protease inhibitor
SO JOURNAL OF ANTIMICROBIAL CHEMOTHERAPY
LA English
DT Article
ID regimens
AB Objectives: To examine the impact of transmitted drug resistance (TDR) on response to first-line regimens with integrase strand transfer inhibitors (INSTIs) or boosted protease inhibitors (bPIs). Methods: From an Italian observational database (ARCA) we selected HIV-1-infected drug-naive patients starting two NRTIs and either an INSTI or a bPI, with an available pre-ART resistance genotype. The endpoint was virological failure (VF; plasma HIV-1 RNA >200 copies/mL after week 24). WHO surveillance drug resistance mutations and the Stanford algorithm were used to classify patients into three resistance categories: no TDR (A), TDR but fully-active ART prescribed (B), TDR and at least low-level resistance to one or more prescribed drug (C). Results: We included 1365 patients with a median follow-up of 96 weeks (IQR 54-110): 1205 (88.3%) starting bPI and 160 (11.7%) INSTI. Prevalence of TDR was 6.1%, 12.5%, 2.6% and 0% for NRTI, NNRTI, bPI and INSTI, respectively. Cumulative Kaplan-Meier estimates for VF at 48 weeks were 11% (95% CI 10.1%-11.9%) for the bPI group and 7.7% (95% CI 5.4%-10%) for the INSTI group. In the INSTI group, cumulative estimates for VF at 48 weeks were 6% (95% CI 4%-8%) in resistance category A, 5% (95% CI 1%-10%) in B and 50% (95% CI 30%-70%) in C (P<0.001). Resistance category C [versus A, adjusted hazard ratio (aHR) 12.6, 95% CI 3.2-49.8, P<0.001] and nadir CD4 (+100 cells/mm(3), aHR 0.6, 95% CI 0.4-0.9, P=0.03) predicted VF. In the bPI group, VF rates were not influenced by baseline resistance. Conclusions: Our data support the need for NRTI resistance genotyping in patients starting an INSTI-based first-line ART.
C1 [Raffaelli, C. Spertilli; Paglicci, L.; Zazzi, M.; De Luca, A.; Zanelli, G.] Univ Siena, Dept Med Biotechnol, Siena, Italy.
   [Raffaelli, C. Spertilli; Rossetti, B.; Paglicci, L.; De Luca, A.; Zanelli, G.] Siena Univ Hosp, Hosp Dept Specialized & Internal Med, Univ Div Infect Dis, Siena, Italy.
   [Rossetti, B.; Colafigli, M.] Univ Cattolica Sacro Cuore, Clin Infect Dis, Rome, Italy.
   [Punzi, G.] Bari Hosp, Virol, Bari, Italy.
   [Borghi, V.] Modena Hosp, Infect Dis Unit, Modena, Italy.
   [Pecorari, M.] Univ Hosp, Microbiol & Virol Uni, Modena, Italy.
   [Santoro, M. M.] Univ Roma Tor Vergata, Dept Expt Med & Surg, Rome, Italy.
   [Penco, G.] Ente Osped Osped Galliera, Infect Dis Dept, Genoa, Italy.
   [Antinori, A.] INMI Lazzaro Spallanzani, Infect Dis Dept, Rome, Italy.
C3 University of Siena; University of Siena; University Hospital of Siena; Catholic University of the Sacred Heart; IRCCS Policlinico Gemelli; Universita di Modena e Reggio Emilia; Universita di Modena e Reggio Emilia Hospital; University of Rome Tor Vergata; Ente Ospedaliero Ospedali Galliera; IRCCS Lazzaro Spallanzani
RP Raffaelli, CS (通讯作者)，Univ Siena, Dept Med Biotechnol, Siena, Italy.; Raffaelli, CS (通讯作者)，Siena Univ Hosp, Hosp Dept Specialized & Internal Med, Univ Div Infect Dis, Siena, Italy.
EM chiara.spertilli@gmail.com
FU ViiV Healthcare; Gilead Sciences; Janssen; Hologic; MSD; Bristol-Myers Squibb; Siemens Healthineers
CR Bennett DE, 2009, PLOS ONE, V4, P0, DOI 10.1371/journal.pone.0004724
   Clotet B, 2014, LANCET, V383, P2222, DOI 10.1016/S0140-6736(14)60084-2
   Colafigli M, 2012, CLIN MICROBIOL INFEC, V18, PE299, DOI 10.1111/j.1469-0691.2012.03847.x
   Demarest J, 2018, AIDS RES HUM RETROV, V34, P343, DOI 10.1089/aid.2017.0184
   Di Biagio A, 2014, J MED VIROL, V86, P1648, DOI 10.1002/jmv.24017
   Eron JJ, 2011, LANCET INFECT DIS, V11, P907, DOI 10.1016/S1473-3099(11)70196-7
   European AIDS Clinical Society (EACS), 2017, GUIDELINES VERSION 9.0, V0, P0
   Gupta RK, 2018, LANCET INFECT DIS, V18, P346, DOI 10.1016/S1473-3099(17)30702-8
   Hamers RL, 2012, LANCET INFECT DIS, V12, P307, DOI 10.1016/S1473-3099(11)70255-9
   Hauser A, 2017, EURO SURVEILL, V22, P0
   Hofstra LM, 2016, CLIN INFECT DIS, V62, P655, DOI 10.1093/cid/civ963
   Kantor R, 2015, CLIN INFECT DIS, V60, P1541, DOI 10.1093/cid/civ102
   Knyphausen FZ, 2014, PLOS ONE, V9, P0, DOI 10.1371/journal.pone.0095956
   Lennox JL, 2014, ANN INTERN MED, V161, P461, DOI 10.7326/M14-1084
   Soc-As ME, 2017, CLIN INFECT DIS, V65, P796, DOI 10.1093/cid/cix428
   Squires K, 2016, LANCET HIV, V3, PE410, DOI 10.1016/S2352-3018(16)30016-9
   Wittkop L, 2011, LANCET INFECT DIS, V11, P363, DOI 10.1016/S1473-3099(11)70032-9
NR 17
TC 15
Z9 15
U1 0
U2 0
PU OXFORD UNIV PRESS
PI OXFORD
PA GREAT CLARENDON ST, OXFORD OX2 6DP, ENGLAND
SN 0305-7453
EI 1460-2091
J9 J ANTIMICROB CHEMOTH
JI J. Antimicrob. Chemother.
PD SEP 15
PY 2018
VL 73
IS 9
BP 2480
EP 2484
DI 10.1093/jac/dky211
PG 5
WC Infectious Diseases; Microbiology; Pharmacology & Pharmacy
SC Infectious Diseases; Microbiology; Pharmacology & Pharmacy
GA GS3SB
UT WOS:000443539100029
PM 29945251
DA 2024-01-16
ER

PT J
AU Chehadeh, W
   Albaksami, O
   John, SE
   Al-Nakib, W
AF Chehadeh, W.
   Albaksami, O.
   John, S. E.
   Al-Nakib, W.
TI Drug resistance-associated mutations in antiretroviral treatment-naive and -experienced patients in Kuwait
SO ACTA VIROLOGICA
LA English
DT Article
DE HIV-1; genotyping; mutations; drug resistance; surveillance; Kuwait
ID hiv-1 reverse-transcriptase; etravirine; subtypes; therapy; predominance; rilpivirine; mechanisms; lamivudine; challenge; infection
AB The identification of human immunodeficiency virus (HIV) mutations leading to drug resistance enables patient-specific adaptation of the treatment regimen and predicts the risk of transmission of drug-resistant HIV. In this study, we report for the first time the prevalence in Kuwait of non-polymorphic resistance-associated mutations (RAMs) in patients under first-line antiretroviral therapy. Viral RNA was extracted from plasma samples of 64 treatment-naive (untreated) and 64 treatment-experienced patients. The HIV-1 load was determined by real-time RT-PCR. The protease- and reverse transcriptase-encoding regions were analyzed by subtyping, and for drug resistance. The HIV-1 load at sampling in treatment-naive patients ranged from 1.61 x 10(4) to 1.91 x 10(6) copies/ml, whereas that in treatment-experienced patients ranged from <20 to 8.25 x 10(4) copies/ml (p <0.001). Ten different HIV-1 subtypes and recombinant forms were found with the predominance of CRF01_AE, B and C. Non-polymorphic mutations associated with resistance to antiretroviral drugs were detected in 8 treatment-naive patients (12.5%) and 11 treatment-experienced patients (28.9%; p = 0.46). RAMS detected in treatment-naive patients are known to be associated with resistance to non-nucleoside reverse transcriptase inhibitors (NNRTIs). Among treatment-experienced patients, five patients (13.1%) had mutations associated with high-level resistance to nucleoside reverse transcriptase inhibitors (NRTIs), 4 patients (10.5%) had mutations associated with resistance to NNRTIs, one patient (2.6%) had resistance to both NRTIs and NNRTIs, and one patient (2.6%) had resistance to both protease inhibitors (Pis) and NNRTIs. These results necessitate efforts to be made for reducing emergence of resistance-associated mutations in treated patients, and highlight the need for continuous monitoring of drug resistance patterns in Kuwait.
C1 [Chehadeh, W.; John, S. E.; Al-Nakib, W.] Kuwait Univ, Dept Microbiol, Fac Med, Kuwait, Kuwait.
   [Albaksami, O.] Infect Dis Hosp, Minist Hlth, Andalus, Al Farwaniyah G, Kuwait.
C3 Kuwait University
RP Chehadeh, W (通讯作者)，Kuwait Univ, Dept Microbiol, Fac Med, Kuwait, Kuwait.
EM wchehadeh@hsc.edu.kw
FU Kuwait University Research Administration Grant [RX 01/10]
CR Adojaan M, 2005, JAIDS-J ACQ IMM DEF, V39, P598
   Alzahrani AJ, 2008, SAUDI MED J, V29, P1394
   [Anonymous], 2010, WHO MAN HIV DRUG RES, V0, P0
   [Anonymous], 2014, GLOBAL AIDS RESPONSE PROGRESS REPORTING 2014: CONSTRUCTION OF CORE INDICATORS FOR MONITORING THE 2011 UNITED NATIONS POLITICAL DECLARATION ON HIV AND AIDS, V0, P0
   Badreddine S, 2007, AIDS RES HUM RETROV, V23, P667, DOI 10.1089/aid.2007.0185
   Baesi K, 2014, PLOS ONE, V9, P0, DOI 10.1371/journal.pone.0105098
   Baesi K, 2014, J MED VIROL, V86, P1093, DOI 10.1002/jmv.23898
   Bennett DE, 2009, PLOS ONE, V4, P0, DOI 10.1371/journal.pone.0004724
   Chehadeh W, 2015, J MED VIROL, V87, P1521, DOI 10.1002/jmv.24212
   Emamzadeh-Fard Sahra, 2012, INFECTIOUS DISORDERS - DRUG TARGETS, V12, P346
   Haas AD, 2016, LANCET HIV, V3, PE240, DOI 10.1016/S2352-3018(16)30014-5
   Hirsch MS, 2008, CLIN INFECT DIS, V47, P266, DOI 10.1086/589297
   Hu ZX, 2011, J VIROL, V85, P11309, DOI 10.1128/JVI.05578-11
   Jahanbakhsh F, 2013, AIDS RES HUM RETROV, V29, P198, DOI 10.1089/aid.2012.0186
   Jamjoom GA, 2010, SAUDI MED J, V31, P987
   Johnson JA, 2005, J INFECT DIS, V192, P16, DOI 10.1086/430741
   Johnson Victoria A, 2013, TOP ANTIVIR MED, V21, P6
   Jordan MR, 2012, WHO HIV DRUG RES REP, V0, P0
   Kulkarni R, 2012, JAIDS-J ACQ IMM DEF, V59, P47, DOI 10.1097/QAI.0b013e31823aca74
   Kuritzkes DR, 1996, AIDS, V10, P975, DOI 10.1097/00002030-199610090-00007
   Little SJ, 2002, NEW ENGL J MED, V347, P385, DOI 10.1056/NEJMoa013552
   Liu TF, 2006, CLIN INFECT DIS, V42, P1608, DOI 10.1086/503914
   Memarnejadian A, 2015, PLOS ONE, V10, P0, DOI 10.1371/journal.pone.0126955
   Preston BD, 1996, TRENDS MICROBIOL, V4, P16, DOI 10.1016/0966-842X(96)81500-9
   Richman DD, 2009, SCIENCE, V323, P1304, DOI 10.1126/science.1165706
   Rimsky L, 2012, JAIDS-J ACQ IMM DEF, V59, P39, DOI 10.1097/QAI.0b013e31823df4da
   ROBERTS JD, 1988, SCIENCE, V242, P1171, DOI 10.1126/science.2460925
   Sarrami-Forooshani R, 2006, J MED VIROL, V78, P853, DOI 10.1002/jmv.20634
   Scherrer AU, 2009, HIV MED, V10, P647, DOI 10.1111/j.1468-1293.2009.00756.x
   Shafer RW, 2006, J INFECT DIS, V194, PS51, DOI 10.1086/505356
   Shafer Robert W, 2001, HIV SEQ COMPEND, V2001, P1
   Tamura K, 2007, MOL BIOL EVOL, V24, P1596, DOI 10.1093/molbev/msm092
   Taylor BS, 2008, NEW ENGL J MED, V358, P1590, DOI 10.1056/NEJMra0706737
   Tudor-Williams G, 2014, HIV MED, V15, P513, DOI 10.1111/hiv.12141
   Vingerhoets J, 2010, AIDS, V24, P503, DOI 10.1097/QAD.0b013e32833677ac
   Wainberg MA, 2011, NEW ENGL J MED, V365, P637, DOI 10.1056/NEJMra1004180
   Walensky RP, 2006, J INFECT DIS, V194, P11, DOI 10.1086/505147
   Xu HT, 2011, J VIROL, V85, P11300, DOI 10.1128/JVI.05584-11
   Yalçinkaya T, 2014, MIKROBIYOL BUL, V48, P585, DOI 10.5578/mb.8321
   Zhang FJ, 2009, ANN INTERN MED, V151, P241, DOI 10.7326/0003-4819-151-4-200908180-00006
NR 40
TC 3
Z9 4
U1 0
U2 0
PU AEPRESS SRO
PI BRATISLAVA
PA BAJZOVA 7, BRATISLAVA, 821 08, SLOVAKIA
SN 0001-723X
EI 1336-2305
J9 ACTA VIROL
JI Acta Virol.
PD JUN 15
PY 2018
VL 62
IS 3
BP 259
EP 265
DI 10.4149/av_2018_219
PG 7
WC Virology
SC Virology
GA GS0AV
UT WOS:000443145200004
PM 30160141
DA 2024-01-16
ER

PT J
AU González-Domenech, CM
   Viciana, I
   Delaye, L
   Mayorga, ML
   Palacios, R
   de la Torre, J
   Jarilla, F
   Castaño, M
   del Arco, A
   Clavijo, E
   Santos, J
AF Gonzalez-Domenech, Carmen M.
   Viciana, Isabel
   Delaye, Luis
   Luisa Mayorga, Maria
   Palacios, Rosario
   de la Torre, Javier
   Jarilla, Francisco
   Castano, Manuel
   del Arco, Alfonso
   Clavijo, Encarnacion
   Santos, Jesus
TI Emergence as an outbreak of the HIV-1 CRF19_cpx variant in treatment-naive patients in southern Spain
SO PLOS ONE
LA English
DT Article
ID drug-resistance; genetic diversity; transmission; expansion; therapy; cuba; aids
AB Background CRF19_cpx is a complex circulating recombination form (CRF) of HIV-1. We describe the characteristics of an outbreak of the CRF19_cpx variant among treatment-naive patients in southern Spain. Methods The study was undertaken at the Virgen de la Victoria Hospital, a reference centre for the analysis of HIV-1 genotype in Malaga (Spain). Subtyping was performed through REGA v3.0 and the relationship of our CRF19_cpx sequences, among themselves and regarding other reference sequences from the same variant, was defined by phylogenetic analysis. We used PhyML program to perform a reconstruction of the phylogeny by Maximum Likelihood method as well as further confirmation of the transmission clusters by Bayesian inference. Additionally, we collected demographic, clinical and immunovirological data. Results Between 2011 and 2016, we detected 57 treatment-naive patients with the CRF19_cpx variant. Of these, 55 conformed a very well-defined transmission cluster, phylogenetically close to CRF19_cpx sequences from the United Kingdom. The origin of this subtype in Malaga was dated between 2007 and 2010. Over 50% of the patients presented the non-nucleoside reverse transcriptase inhibitor G190A resistance mutation. This variant was mostly represented by young adult Spanish men who had sex with men. Almost half of them were recent seroconverters, though a similar percentage was diagnosed at a late state of HIV infection. Five cases of AIDS and one non-AIDS defined death occurred during follow-up. The majority of patients treated with first-line combination antiretroviral therapy (ART) responded. Conclusions We report the largest HIV-1 CRF19_cpx cohort of treatment-naive patients outside Cuba, almost all emerging as an outbreak in the South of Spain. Half the cases had the G190A resistance mutation. Unlike previous studies, the variant from Malaga seems less pathogenic, with few AIDS events and an excellent response to ART.
C1 [Gonzalez-Domenech, Carmen M.; Viciana, Isabel; Palacios, Rosario; Santos, Jesus] Biomed Res Inst Malaga IBIMA, Malaga, Spain.
   [Viciana, Isabel; Palacios, Rosario; Clavijo, Encarnacion; Santos, Jesus] Virgen Victoria Hosp, Infect Dis & Clin Microbiol Unit, Malaga, Spain.
   [Delaye, Luis] CINVESTAV, Dept Ingn Genet, Guanajuato, Irapuato, Mexico.
   [Luisa Mayorga, Maria; Castano, Manuel] Carlos Haya Reg Hosp, Infect Dis & Clin Microbiol Unit, Malaga, Spain.
   [de la Torre, Javier; del Arco, Alfonso] Costa Sol Hosp, Infect Dis Unit, Serv Internal Med, Marbella, Spain.
   [Jarilla, Francisco] Antequera Local Hosp, Serv Internal Med, Malaga, Spain.
C3 Instituto de Investigacion Biomedica de Malaga y Plataforma en Nanomedicina (IBIMA); Universidad de Malaga; CINVESTAV - Centro de Investigacion y de Estudios Avanzados del Instituto Politecnico Nacional
RP González-Domenech, CM (通讯作者)，Biomed Res Inst Malaga IBIMA, Malaga, Spain.
EM iadomenech@gmail.com
FU National R+D+I Plan [RD16/0025/0024]; Institute of Health Carlos III (ISCIII); European Regional Development Fund
CR Abecasis AB, 2009, J VIROL, V83, P12917, DOI 10.1128/JVI.01022-09
   Ayres DL, 2012, SYST BIOL, V61, P170, DOI 10.1093/sysbio/syr100
   Baele G, 2012, MOL BIOL EVOL, V29, P2157, DOI 10.1093/molbev/mss084
   Blanco M, 2015, MEDICC REV, V17, P25, DOI 10.37757/MR2015.V17.N4.6
   Bouckaert R, 2014, PLOS COMPUT BIOL, V10, P0, DOI 10.1371/journal.pcbi.1003537
   Casado G, 2005, JAIDS-J ACQ IMM DEF, V40, P532, DOI 10.1097/01.qai.0000186363.27587.c0
   Delatorre E, 2013, PLOS ONE, V8, P0, DOI 10.1371/journal.pone.0072448
   El Moussi A, 2017, AIDS RES HUM RETROV, V33, P77, DOI 10.1089/aid.2016.0164
   Guindon S, 2010, SYST BIOL, V59, P307, DOI 10.1093/sysbio/syq010
   Húe S, 2005, P NATL ACAD SCI USA, V102, P4425, DOI 10.1073/pnas.0407534102
   Kouri V, 2015, EBIOMEDICINE, V2, P244, DOI 10.1016/j.ebiom.2015.01.015
   Kouri V, 2014, J INT AIDS SOC, V17, P160, DOI 10.7448/IAS.17.4.19754
   Liu TF, 2006, CLIN INFECT DIS, V42, P1608, DOI 10.1086/503914
   Machado LY, 2013, AIDS RES HUM RETROV, V29, P411, DOI 10.1089/aid.2012.0183
   Machado LY, 2012, AIDS RES HUM RETROV, V28, P956, DOI 10.1089/aid.2011.0295
   Galindo JAP, 2015, J CLIN VIROL, V69, P146, DOI 10.1016/j.jcv.2015.06.094
   Pérez L, 2013, INFECT GENET EVOL, V16, P144, DOI 10.1016/j.meegid.2013.02.002
   Pérez L, 2006, AIDS RES HUM RETROV, V22, P724, DOI 10.1089/aid.2006.22.724
   Perez-Parra S, 2016, ENFERM INFECC MI SE3, V34, P76
   Sena Corrales G, 2017, ENFERN INFECC MI SE1, V35, P130
   Shimodaira H, 1999, MOL BIOL EVOL, V16, P1114, DOI 10.1093/oxfordjournals.molbev.a026201
   Sobrino-Vegas P, 2011, ENFERM INFEC MICR CL, V29, P645, DOI 10.1016/j.eimc.2011.06.002
   Tamura K, 2013, MOL BIOL EVOL, V30, P2725, DOI 10.1093/molbev/mst197
   Thompson JD, 1997, NUCLEIC ACIDS RES, V25, P4876, DOI 10.1093/nar/25.24.4876
   García ET, 2016, ENFERM INFEC MICR CL, V34, P353, DOI 10.1016/j.eimc.2015.07.016
NR 25
TC 10
Z9 10
U1 0
U2 5
PU PUBLIC LIBRARY SCIENCE
PI SAN FRANCISCO
PA 1160 BATTERY STREET, STE 100, SAN FRANCISCO, CA 94111 USA
SN 1932-6203
EI 
J9 PLOS ONE
JI PLoS One
PD JAN 8
PY 2018
VL 13
IS 1
BP 
EP 
DI 10.1371/journal.pone.0190544
PG 12
WC Multidisciplinary Sciences
SC Science & Technology - Other Topics
GA FS0GW
UT WOS:000419453100011
PM 29309418
DA 2024-01-16
ER

PT J
AU Seatla, KK
   Avalos, A
   Moyo, S
   Mine, M
   Diphoko, T
   Mosepele, M
   Gaolatlhe, T
   Rowley, CF
   Ramaabya, D
   Jarvis, JN
   Kasvosve, I
   Gaseitsiwe, S
AF Seatla, Kaelo K.
   Avalos, Ava
   Moyo, Sikhulile
   Mine, Madisa
   Diphoko, Thabo
   Mosepele, Mosepele
   Gaolatlhe, Tendani
   Rowley, Christopher F.
   Ramaabya, Dinah
   Jarvis, Joseph N.
   Kasvosve, Ishmael
   Gaseitsiwe, Simani
TI Four-class drug-resistant HIV-1 subtype C in a treatment experienced individual on dolutegravir-based antiretroviral therapy in Botswana
SO AIDS
LA English
DT Article
ID sub-saharan africa; adherence
AB There are limited data on the effectiveness of dolutegravir (DTG)-based combination antiretroviral therapy (ART) in real-life settings in southern Africa where HIV-1 subtype C predominates. We report a patient infected with HIV-1 subtype C on DTG-based ART previously exposed to raltegravir who developed multidrug resistance mutations to four antiretroviral classes. There is need for drug resistance monitoring and clinical vigilance to ensure effectiveness of HIV treatment programs even in the era of DTG-based ART.
C1 [Seatla, Kaelo K.; Moyo, Sikhulile; Mine, Madisa; Diphoko, Thabo; Mosepele, Mosepele; Gaolatlhe, Tendani; Jarvis, Joseph N.; Gaseitsiwe, Simani] Univ Botswana, Botswana Harvard AIDS Inst Partnership, Gaborone, Botswana.
   [Seatla, Kaelo K.; Diphoko, Thabo; Kasvosve, Ishmael] Univ Botswana, Fac Hlth Sci, Dept Med Lab Sci, Gaborone, Botswana.
   [Mosepele, Mosepele; Gaolatlhe, Tendani; Jarvis, Joseph N.] Univ Botswana, Dept Med, Fac Med, Gaborone, Botswana.
   [Avalos, Ava; Mine, Madisa; Ramaabya, Dinah] Minist Hlth & Wellness, Gaborone, Botswana.
   [Moyo, Sikhulile; Rowley, Christopher F.; Gaseitsiwe, Simani] Harvard TH Chan Sch Publ Hlth, Dept Immunol & Infect Dis, Boston, MA USA.
   [Seatla, Kaelo K.; Avalos, Ava; Mosepele, Mosepele; Jarvis, Joseph N.] Princess Marina Hosp, Infect Dis Care Clin, Gaborone, Botswana.
   [Jarvis, Joseph N.] London Sch Hyg & Trop Med, Fac Infect & Trop Dis, Dept Clin Res, London, England.
   [Avalos, Ava] Careena Ctr Hlth, Gaborone, Botswana.
C3 University of Botswana; Botswana-Harvard AIDS Institute Partnership; University of Botswana; University of Botswana; Harvard University; Harvard T.H. Chan School of Public Health; University of London; London School of Hygiene & Tropical Medicine
RP Seatla, KK (通讯作者)，Botswana Harvard AIDS Inst Partnership, Private Bag BO320, Gaborone, Botswana.
EM kseatla@bhp.org.bw
FU Sub-Saharan African Network for TB/HIV Research Excellence (SANTHE), a DELTAS Africa Initiative [DEL-15-006]; African Academy of Sciences (AAS)'s Alliance for Accelerating Excellence in Science in Africa (AESA); New Partnership for Africa's Development Planning and Coordinating Agency (NEPAD Agency); Wellcome Trust [107752/Z/15/Z]; UK government; Fogarty International Center; National Institute of Mental Health of the National Institutes of Health [D43 TW010543]; Wellcome Trust DELTAS Initiatives/Sub-Saharan Africa Network for TB/HIV Research Excellence (SANTHE) [107752/Z/15/Z]
CR [Anonymous], 2017, EACS GUIDELINES VERS, V0, P0
   Bijker R, 2017, J INT AIDS SOC, V20, P0, DOI 10.7448/IAS.20.1.21218
   Castagna A, 2014, J INFECT DIS, V210, P354, DOI 10.1093/infdis/jiu051
   Cohen MS, 2016, NEW ENGL J MED, V375, P830, DOI 10.1056/NEJMoa1600693
   Croome N, 2017, AIDS, V31, P995, DOI 10.1097/QAD.0000000000001416
   Kobayashi M, 2011, ANTIMICROB AGENTS CH, V55, P813, DOI 10.1128/AAC.01209-10
   Kuriakose S, 2018, 25 C RETR OPP INF CR, V0, P199
   Lengauer T, 2007, NAT BIOTECHNOL, V25, P1407, DOI 10.1038/nbt1371
   Panel on Antiretroviral Guidelines for Adults and Adolescents, 2006, PAN ANT GUID AD AD G, V0, P0
   Rodger AJ, 2016, JAMA-J AM MED ASSOC, V316, P171, DOI 10.1001/jama.2016.5148
   UNAIDS JUNPoHA, 2014, 90 90 90 AMBITIOUS T, V0, P0
   Unitaid, 2017, NEW HIGH QUAL ANT TH, V0, P0
   Wallis CL, 2017, J INFECT DIS, V216, PS851, DOI 10.1093/infdis/jix409
   Waters L, 2015, BHIVA GUIDELINES TRE, V0, P0
   Wensing AM, 2017, TOP ANTIVIR MED, V24, P132
NR 15
TC 20
Z9 20
U1 0
U2 3
PU LIPPINCOTT WILLIAMS & WILKINS
PI PHILADELPHIA
PA TWO COMMERCE SQ, 2001 MARKET ST, PHILADELPHIA, PA 19103 USA
SN 0269-9370
EI 1473-5571
J9 AIDS
JI Aids
PD AUG 24
PY 2018
VL 32
IS 13
BP 1899
EP 1902
DI 10.1097/QAD.0000000000001920
PG 4
WC Immunology; Infectious Diseases; Virology
SC Immunology; Infectious Diseases; Virology
GA GR0UY
UT WOS:000442240300018
PM 29894383
DA 2024-01-16
ER

PT J
AU França, DDD
   Alves Del-Rios, NHA
   Carneiro, MAD
   Guimaraes, RA
   Caetano, KAA
   Reis, MND
   Martins, RMB
   Motta-Castro, ARC
   Stefani, MMD
   Teles, SA
AF da Silva Franca, Divania Dias
   Alves Del-Rios, Native Helena
   dos Santos Carneiro, Megmar Aparecida
   Guimaraes, Rafael Alves
   Amorim Caetano, Karlla Antonieta
   da Guarda Reis, Monica Nogueira
   Bringel Martins, Regina Maria
   Coimbra Motta-Castro, Ana Rita
   de Araujo Stefani, Mariane Martins
   Teles, Sheila Araujo
TI HIV-1 infection among crack cocaine users in a region far from the epicenter of the HIV epidemic in Brazil: Prevalence and molecular characteristics
SO PLOS ONE
LA English
DT Article
ID sexual risk behaviors; injection-drug use; transmission; prevention; salvador; disease; impact
AB Brazil has the largest cocaine market in South America, and crack cocaine use is closely associated with HIV-1 infection. This study investigated the prevalence, risk factors, and HIV-1 subtypes, including recombinant forms and mutations associated with drug resistance, among crack cocaine users in Central-West Brazil. We recruited 600 crack cocaine users admitted to a referral hospital in Goiania for psychiatric disorders. The participants were interviewed; blood samples were collected for anti-HIV-1/2 serological screening. HIV-1 pol gene sequences (entire protease [PR] and partial reverse transcriptase [RT]) were obtained from plasma RNA. HIV-1 subtypes, recombinant viruses, transmitted drug resistance (TDR), and secondary drug resistance mutations were investigated. The median participant age was 30 years (range, 18-68 years); most were male, single, unemployed, and of mixed races. Among them, 2.8% (17/600) were HIV-1 positive: 2.2% of men (11/507) and 6.5% of women (6/93). The main predictors of HIV-1 seropositivity were a sexual partner with HIV infection, irregular condom use, and previous homelessness. HIV-1 pol sequences (12/17) indicated the predominance of subtype B (n = 7), followed by recombinant forms F-PR/B-RT (n = 1) and B-PR/F-RT (n = 2) and subtypes F1 (n = 1) and C (n = 1). TDR prevalence was 58.3% (7/12). Isolates from two participants showed mutations associated with resistance to nucleoside reverse transcriptase inhibitors (NRTI) only (M41L, T125C, T125F, M184V), while an isolate from one patient who had received antiretroviral therapy (ART) since 2008 had a mutation associated with resistance to non-NRTI (G190S). Five isolates had secondary mutations to protease inhibitors (K20M, L10V, L33I, A71T, A71V). In conclusion, the findings of HIV-1 circulation, TDR to NRTI, and secondary mutations to protease inhibitors in ART-naive crack cocaine users support the importance of monitoring this population in regions far from the epicenter of the HIV epidemic.
C1 [da Silva Franca, Divania Dias] Municipal Secretary Hlth Goiania, Dept Epidemiol, Goiania, Go, Brazil.
   [Alves Del-Rios, Native Helena; dos Santos Carneiro, Megmar Aparecida; da Guarda Reis, Monica Nogueira; Bringel Martins, Regina Maria; de Araujo Stefani, Mariane Martins] Univ Fed Goias, Inst Trop Pathol & Publ Hlth, Goiania, Go, Brazil.
   [Guimaraes, Rafael Alves; Amorim Caetano, Karlla Antonieta; Teles, Sheila Araujo] Univ Fed Goias, Fac Nursing, Goiania, Go, Brazil.
   [Coimbra Motta-Castro, Ana Rita] Univ Fed Mato Grosso do Sul, Ctr Biol & Hlth Sci, Campo Grande, MS, Brazil.
C3 Universidade Federal de Goias; Universidade Federal de Goias; Universidade Federal de Mato Grosso do Sul
RP Teles, SA (通讯作者)，Univ Fed Goias, Fac Nursing, Goiania, Go, Brazil.
EM Sheila.fen@gmail.com
FU Brazilian National Research Council (Conselho Nacional de Desenvolvimento Cientifico e Tecnologico in portuguese - CNPq); Foundation for Research Support of Goias State (Fundacao de Amparo a Pesquisa do Estado de Goias in Portuguese - FAPEG); FUNDECT/CNPq PRONEM - MS [074/2015]
CR Abdalla RR, 2014, ADDICT BEHAV, V39, P297, DOI 10.1016/j.addbeh.2013.10.019
   Aldous JL, 2012, CLIN INFECT DIS, V55, P1135, DOI 10.1093/cid/cis612
   [Anonymous], 2009, RELATORIO BRASILEIRO, V0, P0
   Atkinson JS, 2010, AIDS BEHAV, V14, P48, DOI 10.1007/s10461-007-9346-0
   Bastos FIPM, 2014, PESQUISA NACIONAL SOBRE O USO DE CRACK: QUEM SAO OS USUARIOS DE CRACK E/OU SIMILARES DO BRASIL? QUANTOS SAO NAS CAPITAIS BRASILEIRAS, V0, P0
   Baum MK, 2009, JAIDS-J ACQ IMM DEF, V50, P93, DOI 10.1097/QAI.0b013e3181900129
   Bertoni N, 2014, INT J EQUITY HEALTH, V13, P0, DOI 10.1186/s12939-014-0070-x
   Brenner B, 2013, AIDS, V27, P1045, DOI 10.1097/QAD.0b013e32835cffd9
   Cruz M, 2014, SUBST ABUSE TREAT PR, V9, P0, DOI 10.1186/1747-597X-9-2
   Cruz MS, 2013, INT J DRUG POLICY, V24, P432, DOI 10.1016/j.drugpo.2013.03.012
   de Carvalho HB, 2009, CLINICS, V64, P857, DOI 10.1590/S1807-59322009000900006
   DeBeck K, 2009, CAN MED ASSOC J, V181, P585, DOI 10.1503/cmaj.082054
   Departamento de DST AeHV, 2014, B EP HIV AIDS, V0, P77
   Dickson-Gomez J, 2012, SUBST USE MISUSE, V47, P265, DOI 10.3109/10826084.2011.635325
   Diehl A, 2014, ADICCIONES, V26, P208, DOI 10.20882/adicciones.2
   Duailibi Lígia Bonacim, 2008, CAD. SAÚDE PÚBLICA, V24, Ps545, DOI 10.1590/S0102-311X2008001600007
   Duff P, 2013, HARM REDUCT J, V10, P0, DOI 10.1186/1477-7517-10-29
   EDLIN BR, 1994, NEW ENGL J MED, V331, P1422, DOI 10.1056/NEJM199411243312106
   Fischer B, 2013, INT J DRUG POLICY, V24, P631, DOI 10.1016/j.drugpo.2013.09.003
   Frost SDW, 2015, J INFECT DIS, V211, P856, DOI 10.1093/infdis/jiu563
   Gomez MP, 2002, SEX TRANSM DIS, V29, P259, DOI 10.1097/00007435-200205000-00002
   Grabowski MK, 2014, PLOS MED, V11, P0, DOI 10.1371/journal.pmed.1001610
   Guimaraes ML, 2015, PLOS ONE, V10, P0, DOI 10.1371/journal.pone.0141372
   Hwang LY, 2000, CLIN INFECT DIS, V31, P920, DOI 10.1086/318131
   Khan MR, 2013, AIDS BEHAV, V17, P1185, DOI 10.1007/s10461-012-0276-0
   Malta Monica, 2008, REV. SAÚDE PÚBLICA, V42, P830, DOI 10.1590/S0034-89102008000500007
   McCoy CB, 2004, ANN EPIDEMIOL, V14, P535, DOI 10.1016/j.annepidem.2003.10.001
   Narvaez JCM, 2014, SOC PSYCH PSYCH EPID, V49, P1249, DOI 10.1007/s00127-014-0830-3
   Narvaez JCM, 2014, COMPR PSYCHIAT, V55, P1369, DOI 10.1016/j.comppsych.2014.04.021
   Nunes CLX, 2007, BRAZ J INFECT DIS, V11, P561, DOI 10.1590/S1413-86702007000600007
   Pérez AO, 2015, EUR ADDICT RES, V21, P53, DOI 10.1159/000363737
   Pessôa R, 2016, PLOS ONE, V11, P0, DOI 10.1371/journal.pone.0152499
   Poon AFY, 2015, J INFECT DIS, V211, P926, DOI 10.1093/infdis/jiu560
   Prevention CDC, 2017, DET INV RESP HIV TRA, V0, P57
   Ribeiro M, 2006, REV BRAS PSIQUIATR, V28, P196, DOI 10.1590/S1516-44462006000300010
   UNODC, 2015, UNITED NATIONS PUBL, V0, P162
   Cardoso LPV, 2011, AIDS RES HUM RETROV, V27, P1349, DOI 10.1089/aid.2011.0153
   Cardoso LPV, 2009, J CLIN VIROL, V46, P134, DOI 10.1016/j.jcv.2009.07.009
   von Diemen L, 2010, ARCH WOMEN MENT HLTH, V13, P185, DOI 10.1007/s00737-009-0089-y
   Wertheim JO, 2014, J INFECT DIS, V209, P304, DOI 10.1093/infdis/jit524
NR 40
TC 7
Z9 8
U1 0
U2 1
PU PUBLIC LIBRARY SCIENCE
PI SAN FRANCISCO
PA 1160 BATTERY STREET, STE 100, SAN FRANCISCO, CA 94111 USA
SN 1932-6203
EI 
J9 PLOS ONE
JI PLoS One
PD JUL 17
PY 2018
VL 13
IS 7
BP 
EP 
DI 10.1371/journal.pone.0199606
PG 13
WC Multidisciplinary Sciences
SC Science & Technology - Other Topics
GA GN2XR
UT WOS:000438866600010
PM 30016324
DA 2024-01-16
ER

PT J
AU Tzou, PL
   Ariyaratne, P
   Varghese, V
   Lee, C
   Rakhmanaliev, E
   Villy, C
   Yee, M
   Tan, K
   Michel, G
   Pinsky, BA
   Shafer, RW
AF Tzou, Philip L.
   Ariyaratne, Pramila
   Varghese, Vici
   Lee, Charlie
   Rakhmanaliev, Elian
   Villy, Carolin
   Yee, Meiqi
   Tan, Kevin
   Michel, Gerd
   Pinsky, Benjamin A.
   Shafer, Robert W.
TI Comparison of an <i>In Vitro</i> Diagnostic Next-Generation Sequencing Assay with Sanger Sequencing for HIV-1 Genotypic Resistance Testing
SO JOURNAL OF CLINICAL MICROBIOLOGY
LA English
DT Article
DE antiviral drug resistance; human immunodeficiency virus; integrase; mutations; next-generation sequencing; proteases; reverse transcriptase
ID drug-resistance; reverse-transcriptase; antiretroviral treatment; minority variants; ultra-deep; base-line; mutations; protease; persistence; therapy
AB The ability of next-generation sequencing (NGS) technologies to detect low frequency HIV-1 drug resistance mutations (DRMs) not detected by dideoxynucleotide Sanger sequencing has potential advantages for improved patient outcomes. We compared the performance of an in vitro diagnostic (IVD) NGS assay, the Sentosa SQ HIV genotyping assay for HIV-1 genotypic resistance testing, with Sanger sequencing on 138 protease/reverse transcriptase (RT) and 39 integrase sequences. The NGS assay used a 5% threshold for reporting low-frequency variants. The level of complete plus partial nucleotide sequence concordance between Sanger sequencing and NGS was 99.9%. Among the 138 protease/RT sequences, a mean of 6.4 DRMs was identified by both Sanger and NGS, a mean of 0.5 DRM was detected by NGS alone, and a mean of 0.1 DRM was detected by Sanger sequencing alone. Among the 39 integrase sequences, a mean of 1.6 DRMs was detected by both Sanger sequencing and NGS and a mean of 0.15 DRM was detected by NGS alone. Compared with Sanger sequencing, NGS estimated higher levels of resistance to one or more antiretroviral drugs for 18.2% of protease/RT sequences and 5.1% of integrase sequences. There was little evidence for technical artifacts in the NGS sequences, but the G-to-A hypermutation was detected in three samples. In conclusion, the IVD NGS assay evaluated in this study was highly concordant with Sanger sequencing. At the 5% threshold for reporting minority variants, NGS appeared to attain a modestly increased sensitivity for detecting low-frequency DRMs without compromising sequence accuracy.
C1 [Tzou, Philip L.; Varghese, Vici; Pinsky, Benjamin A.; Shafer, Robert W.] Stanford Univ, Sch Med, Div Infect Dis, Stanford, CA 94305 USA.
   [Ariyaratne, Pramila; Lee, Charlie; Rakhmanaliev, Elian; Villy, Carolin; Yee, Meiqi; Tan, Kevin; Michel, Gerd] Vela Diagnost, Singapore Sci Pk 2, Singapore, Singapore.
   [Pinsky, Benjamin A.] Stanford Univ, Sch Med, Dept Pathol, Stanford, CA 94305 USA.
C3 Stanford University; Stanford University
RP Tzou, PL; Shafer, RW (通讯作者)，Stanford Univ, Sch Med, Div Infect Dis, Stanford, CA 94305 USA.
EM philiptz@stanford.edu; rshafer@stanford.edu
FU NIH [AI068581]; Vela Diagnostics
CR Avila-Ríos S, 2016, LANCET HIV, V3, PE579, DOI 10.1016/S2352-3018(16)30119-9
   Babrzadeh F, 2013, J ANTIMICROB CHEMOTH, V68, P414, DOI 10.1093/jac/dks409
   Boltz VF, 2014, J INFECT DIS, V209, P703, DOI 10.1093/infdis/jit635
   Castro H, 2013, J INFECT DIS, V208, P1459, DOI 10.1093/infdis/jit345
   Charpentier C, 2015, J ANTIMICROB CHEMOTH, V70, P2090, DOI 10.1093/jac/dkv048
   Church JD, 2006, J MOL DIAGN, V8, P430, DOI 10.2353/jmoldx.2006.050148
   Clutter DS, 2017, J INFECT DIS, V216, P387, DOI 10.1093/infdis/jix338
   Cozzi-Lepri A, 2015, J ANTIMICROB CHEMOTH, V70, P930, DOI 10.1093/jac/dku426
   Dauwe K, 2016, J CLIN MICROBIOL, V54, P1605, DOI 10.1128/JCM.00030-16
   Delviks-Frankenberry KA, 2016, PLOS PATHOG, V12, P0, DOI 10.1371/journal.ppat.1005646
   Gianella S, 2011, J VIROL, V85, P8359, DOI 10.1128/JVI.02582-10
   Huber M, 2017, J VIROL METHODS, V240, P7, DOI 10.1016/j.jviromet.2016.11.008
   Jabara CB, 2011, P NATL ACAD SCI USA, V108, P20166, DOI 10.1073/pnas.1110064108
   Jain V, 2011, J INFECT DIS, V203, P1174, DOI 10.1093/infdis/jiq167
   Keys JR, 2015, AIDS RES HUM RETROV, V31, P658, DOI 10.1089/aid.2014.0031
   Kyeyune F, 2016, ANTIMICROB AGENTS CH, V60, P3380, DOI 10.1128/AAC.00038-16
   Lapointe HR, 2015, ANTIMICROB AGENTS CH, V59, P6824, DOI 10.1128/AAC.01490-15
   Le T, 2009, PLOS ONE, V4, P0, DOI 10.1371/journal.pone.0006079
   Learn GH, 1996, J VIROL, V70, P5720, DOI 10.1128/JVI.70.8.5720-5730.1996
   Li JZ, 2014, J INFECT DIS, V209, P639, DOI 10.1093/infdis/jit656
   Li JZ, 2011, JAMA-J AM MED ASSOC, V305, P1327, DOI 10.1001/jama.2011.375
   Mohamed S, 2014, AIDS, V28, P1315, DOI 10.1097/QAD.0000000000000267
   Noguera-Julian M, 2016, CLIN MICROBIOL INFEC, V22, P191, DOI 10.1016/j.cmi.2015.10.004
   Noguera-Julian M, 2017, J INFECT DIS, V216, PS829, DOI 10.1093/infdis/jix397
   Palmer S, 2005, J CLIN MICROBIOL, V43, P406, DOI 10.1128/JCM.43.1.406-413.2005
   Paredes R, 2017, PLOS ONE, V12, P0, DOI 10.1371/journal.pone.0181357
   Perrier M, 2018, J ANTIMICROB CHEMOTH, V73, P173, DOI 10.1093/jac/dkx366
   Pingen M, 2014, RETROVIROLOGY, V11, P0, DOI 10.1186/s12977-014-0105-9
   Pou C, 2014, CLIN INFECT DIS, V59, P578, DOI 10.1093/cid/ciu287
   Rhee SY, 2016, J VIROL, V90, P6058, DOI 10.1128/JVI.00495-16
   Schuurman R, 2002, AIDS RES HUM RETROV, V18, P243, DOI 10.1089/088922202753472801
   Shafer RW, 2001, J CLIN MICROBIOL, V39, P1522, DOI 10.1128/JCM.39.4.1522-1529.2001
   Simen BB, 2009, J INFECT DIS, V199, P693, DOI 10.1086/596736
   Stella-Ascariz N, 2017, J INFECT DIS, V216, PS847, DOI 10.1093/infdis/jix430
   Trabaud MA, 2017, J MED VIROL, V89, P1912, DOI 10.1002/jmv.24872
   Van Laethem K, 2015, CURR OPIN VIROL, V14, P16, DOI 10.1016/j.coviro.2015.06.001
   Varghese V, 2010, PLOS ONE, V5, P0, DOI 10.1371/journal.pone.0010992
   Varghese V, 2009, JAIDS-J ACQ IMM DEF, V52, P309, DOI 10.1097/QAI.0b013e3181bca669
   Welkers MRA, 2015, FRONT MICROBIOL, V5, P0, DOI 10.3389/fmicb.2014.00804
   Westby M, 2006, J VIROL, V80, P4909, DOI 10.1128/JVI.80.10.4909-4920.2006
   Woods CK, 2012, J CLIN MICROBIOL, V50, P1936, DOI 10.1128/JCM.06689-11
   Zhou ST, 2015, J VIROL, V89, P8540, DOI 10.1128/JVI.00522-15
NR 42
TC 49
Z9 50
U1 1
U2 5
PU AMER SOC MICROBIOLOGY
PI WASHINGTON
PA 1752 N ST NW, WASHINGTON, DC 20036-2904 USA
SN 0095-1137
EI 1098-660X
J9 J CLIN MICROBIOL
JI J. Clin. Microbiol.
PD JUN 15
PY 2018
VL 56
IS 6
BP 
EP 
DI 10.1128/JCM.00105-18
PG 13
WC Microbiology
SC Microbiology
GA GH5WD
UT WOS:000433507300005
PM 29618499
DA 2024-01-16
ER

PT J
AU Venkatesan, S
   Rosenthal, R
   Kanu, N
   McGranahan, N
   Bartek, J
   Quezada, SA
   Hare, J
   Harris, RS
   Swanton, C
AF Venkatesan, S.
   Rosenthal, R.
   Kanu, N.
   McGranahan, N.
   Bartek, J.
   Quezada, S. A.
   Hare, J.
   Harris, R. S.
   Swanton, C.
TI Perspective: APOBEC mutagenesis in drug resistance and immune escape in HIV and cancer evolution
SO ANNALS OF ONCOLOGY
LA English
DT Review
DE APOBEC; immune escape; drug resistance; human immunodeficiency virus; intratumour heterogeneity
ID dna-damage response; rna editing enzyme; mutational processes; ccr5 antagonist; messenger-rna; clonal evolution; hypermutation; expression; family; degradation
AB The apolipoprotein B mRNA-editing enzyme, catalytic polypeptide-like (APOBEC) mutational signature has only recently been detected in a multitude of cancers through next-generation sequencing. In contrast, APOBEC has been a focus of virology research for over a decade. Many lessons learnt regarding APOBEC within virology are likely to be applicable to cancer. In this review, we explore the parallels between the role of APOBEC enzymes in HIV and cancer evolution. We discuss data supporting the role of APOBEC mutagenesis in creating HIV genome heterogeneity, drug resistance, and immune escape variants. We hypothesize similar functions of APOBEC will also hold true in cancer.
C1 [Venkatesan, S.; Rosenthal, R.; Kanu, N.; McGranahan, N.; Quezada, S. A.; Swanton, C.] UCL Canc Inst, CRUK Lung Canc Ctr Excellence, London, England.
   [Venkatesan, S.; Swanton, C.] Francis Crick Inst, Translat Canc Therapeut Lab, 1 Midland Rd, London NW1 1AT, England.
   [Bartek, J.] Danish Canc Soc Res Ctr, Copenhagen, Denmark.
   [Bartek, J.] Sci Life Lab, Stockholm, Sweden.
   [Bartek, J.] Karolinska Inst, Div Genome Biol, Dept Biochem & Biophys, Stockholm, Sweden.
   [Quezada, S. A.] UCL Canc Inst, Canc Immunol Unit, London, England.
   [Hare, J.] IAVI, New York, NY USA.
   [Harris, R. S.] Masonic Canc Ctr, Minneapolis, MN USA.
   [Harris, R. S.] Inst Mol Virol, Minneapolis, MN USA.
   [Harris, R. S.] Ctr Genome Engn, Minneapolis, MN USA.
   [Harris, R. S.] Univ Minnesota, Dept Biochem Mol Biol & Biophys, Minneapolis, MN USA.
   [Harris, R. S.] Univ Minnesota, Howard Hughes Med Inst, Minneapolis, MN 55455 USA.
C3 University of London; University College London; Francis Crick Institute; Danish Cancer Society; Karolinska Institutet; University of London; University College London; International AIDS Vaccine Initiative; University of Minnesota System; University of Minnesota Twin Cities; University of Minnesota System; University of Minnesota Twin Cities; Howard Hughes Medical Institute
RP Swanton, C (通讯作者)，Francis Crick Inst, Translat Canc Therapeut Lab, 1 Midland Rd, London NW1 1AT, England.; Harris, RS (通讯作者)，Univ Minnesota, Howard Hughes Med Inst, Minneapolis, MN 55455 USA.
EM rsh@umn.edu; rsh@umn.edu
FU Cancer Research UK; Rosetrees; University College London Hospitals Biomedical Research Centre; Danish Cancer Society; Swedish Research Council; NovoNordisk Foundation [16584]; Danish National Research Foundation (project CARD); Danish Council for Independent Research; USAID; National Institutes of Health [NIAID R37 AI064046, NCI R21 CA206309]; Rosetrees Trust; EU [259303]; Prostate Cancer Foundation; Breast Cancer Research Foundation; European Research Council; National Institute for Health Research University College London Hospitals Biomedical Research Centre; Francis Crick Institute from Cancer Research UK [FC001169]; UK Medical Research Council [FC001169]; Wellcome Trust [FC001169]; Cancer Research UK [22246, 24956] Funding Source: researchfish; The Danish Cancer Society [R124-A7785] Funding Source: researchfish; The Francis Crick Institute [10169] Funding Source: researchfish
CR Akre MK, 2016, PLOS ONE, V11, P0, DOI 10.1371/journal.pone.0155391
   Alexandrov LB, 2013, NATURE, V500, P415, DOI 10.1038/nature12477
   Anagnostou V, 2017, CANCER DISCOV, V7, P264, DOI 10.1158/2159-8290.CD-16-0828
   Anderson BD, 2015, SCI ADV, V1, P0, DOI 10.1126/sciadv.1500296
   Andor N, 2016, NAT MED, V22, P105, DOI 10.1038/nm.3984
   Bartkova J, 2005, NATURE, V434, P864, DOI 10.1038/nature03482
   Bartkova J, 2006, NATURE, V444, P633, DOI 10.1038/nature05268
   Birkbak NJ, 2011, CANCER RES, V71, P3447, DOI 10.1158/0008-5472.CAN-10-3667
   Boichard A, 2017, ONCOIMMUNOLOGY, V6, P0, DOI 10.1080/2162402X.2017.1284719
   Buisson R, 2017, CANCER RES, V77, P4567, DOI 10.1158/0008-5472.CAN-16-3389
   Burk RD, 2017, NATURE, V543, P378, DOI 10.1038/nature21386
   Burns MB, 2013, NAT GENET, V45, P977, DOI 10.1038/ng.2701
   Burns MB, 2013, NATURE, V494, P366, DOI 10.1038/nature11881
   Burrell RA, 2013, NATURE, V494, P492, DOI 10.1038/nature11935
   Caval V, 2014, NAT COMMUN, V5, P0, DOI 10.1038/ncomms6129
   Compton AA, 2013, PLOS PATHOG, V9, P0, DOI 10.1371/journal.ppat.1003135
   Conticello SG, 2008, GENOME BIOL, V9, P0, DOI 10.1186/gb-2008-9-6-229
   Cuevas JM, 2015, PLOS BIOL, V13, P0, DOI 10.1371/journal.pbio.1002251
   Davoli T, 2017, SCIENCE, V355, P0, DOI 10.1126/science.aaf8399
   de Bruin EC, 2014, SCIENCE, V346, P251, DOI 10.1126/science.1253462
   Delviks-Frankenberry KA, 2016, PLOS PATHOG, V12, P0, DOI 10.1371/journal.ppat.1005646
   Fätkenheuer G, 2008, NEW ENGL J MED, V359, P1442, DOI 10.1056/NEJMoa0803154
   Faltas BM, 2016, NAT GENET, V48, P1490, DOI 10.1038/ng.3692
   Fourati S, 2010, AIDS, V24, P2313, DOI 10.1097/QAD.0b013e32833e515a
   Gay CL, 2017, J INFECT DIS, V215, P1725, DOI 10.1093/infdis/jix191
   Glaser AP, 2017, BIORXIV, V0, P0
   Greaves M, 2012, NATURE, V481, P306, DOI 10.1038/nature10762
   Green AM, 2017, CANCER RES, V77, P4579, DOI 10.1158/0008-5472.CAN-16-3394
   Green AM, 2016, CELL CYCLE, V15, P998, DOI 10.1080/15384101.2016.1152426
   Halazonetis TD, 2008, SCIENCE, V319, P1352, DOI 10.1126/science.1140735
   Harris R, 2008, NAT BIOTECHNOL, V26, P1089, DOI 10.1038/nbt1008-1089
   Harris RS, 2015, VIROLOGY, V479, P131, DOI 10.1016/j.virol.2015.03.012
   Harris RS, 2003, CELL, V113, P803, DOI 10.1016/S0092-8674(03)00423-9
   Harris RS, 2002, MOL CELL, V10, P1247, DOI 10.1016/S1097-2765(02)00742-6
   Hedegaard J, 2016, CANCER CELL, V30, P27, DOI 10.1016/j.ccell.2016.05.004
   Helleday T, 2014, NAT REV GENET, V15, P585, DOI 10.1038/nrg3729
   Henderson S, 2014, CELL REP, V7, P1833, DOI 10.1016/j.celrep.2014.05.012
   Holmes RK, 2007, J BIOL CHEM, V282, P2587, DOI 10.1074/jbc.M607298200
   Jamal-Hanjani M, 2017, NEW ENGL J MED, V376, P2109, DOI 10.1056/NEJMoa1616288
   Kanu N, 2016, GENOME BIOL, V17, P0, DOI 10.1186/s13059-016-1042-9
   Karn T, 2017, JAMA ONCOL, V3, P1707, DOI 10.1001/jamaoncol.2017.2140
   Kim EY, 2014, PLOS PATHOG, V10, P0, DOI 10.1371/journal.ppat.1004281
   Kim EY, 2010, J VIROL, V84, P10402, DOI 10.1128/JVI.01223-10
   Koning FA, 2009, J VIROL, V83, P9474, DOI 10.1128/JVI.01089-09
   Landry S, 2011, EMBO REP, V12, P444, DOI 10.1038/embor.2011.46
   Larue RS, 2008, BMC MOL BIOL, V9, P0, DOI 10.1186/1471-2199-9-104
   Law EK, 2016, SCI ADV, V2, P0, DOI 10.1126/sciadv.1601737
   Lefebvre C, 2016, PLOS MED, V13, P0, DOI 10.1371/journal.pmed.1002201
   Leonard B, 2016, CLIN CANCER RES, V22, P4746, DOI 10.1158/1078-0432.CCR-15-2910
   Leonard B, 2015, CANCER RES, V75, P4538, DOI 10.1158/0008-5472.CAN-15-2171-T
   Lerner SP, 2017, J CLIN ONCOL, V35, P0, DOI 10.1200/JCO.2017.35.15_suppl.4500
   Li M, 2012, ACS CHEM BIOL, V7, P506, DOI 10.1021/cb200440y
   Mangeat B, 2003, NATURE, V424, P99, DOI 10.1038/nature01709
   McGranahan N, 2016, SCIENCE, V351, P1463, DOI 10.1126/science.aaf1490
   McGranahan N, 2015, SCI TRANSL MED, V7, P0, DOI 10.1126/scitranslmed.aaa1408
   Mercenne G, 2010, NUCLEIC ACIDS RES, V38, P633, DOI 10.1093/nar/gkp1009
   Monajemi M, 2014, PLOS ONE, V9, P0, DOI 10.1371/journal.pone.0093428
   Mullane SA, 2016, SCI REP-UK, V6, P0, DOI 10.1038/srep27702
   Muramatsu M, 2000, CELL, V102, P553, DOI 10.1016/S0092-8674(00)00078-7
   Nakano Y, 2017, PLOS PATHOG, V13, P0, DOI 10.1371/journal.ppat.1006348
   NAVARATNAM N, 1993, J BIOL CHEM, V268, P20709
   Nik-Zainal S, 2012, CELL, V149, P979, DOI 10.1016/j.cell.2012.04.024
   Nikkilä J, 2017, BRIT J CANCER, V117, P113, DOI 10.1038/bjc.2017.133
   Olson ME, 2015, J MED CHEM, V58, P7419, DOI 10.1021/acs.jmedchem.5b00930
   Olson ME, 2013, CHEMMEDCHEM, V8, P112, DOI 10.1002/cmdc.201200411
   Pilzecker B, 2016, NUCLEIC ACIDS RES, V44, P4734, DOI 10.1093/nar/gkw123
   Refsland EW, 2010, NUCLEIC ACIDS RES, V38, P4274, DOI 10.1093/nar/gkq174
   Roberts SA, 2014, NAT REV CANCER, V14, P786, DOI 10.1038/nrc3816
   Roberts SA, 2013, NAT GENET, V45, P970, DOI 10.1038/ng.2702
   Rosenthal R, 2016, GENOME BIOL, V17, P0, DOI 10.1186/s13059-016-0893-4
   Sadler HA, 2010, J VIROL, V84, P7396, DOI 10.1128/JVI.00056-10
   Sawyer SL, 2004, PLOS BIOL, V2, P1278, DOI 10.1371/journal.pbio.0020275
   Schmitt MW, 2016, NAT REV CLIN ONCOL, V13, P335, DOI 10.1038/nrclinonc.2015.175
   Schwarz RF, 2015, PLOS MED, V12, P0, DOI 10.1371/journal.pmed.1001789
   Severi F, 2011, MOL BIOL EVOL, V28, P1125, DOI 10.1093/molbev/msq338
   Sheehy AM, 2002, NATURE, V418, P646, DOI 10.1038/nature00939
   Sieuwerts AM, 2014, HORM CANCER-US, V5, P405, DOI 10.1007/s12672-014-0196-8
   Simon V, 2015, NAT IMMUNOL, V16, P546, DOI 10.1038/ni.3156
   Squires KD, 2015, JAIDS-J ACQ IMM DEF, V70, P172, DOI 10.1097/QAI.0000000000000689
   Starrett GJ, 2016, NAT COMMUN, V7, P0, DOI 10.1038/ncomms12918
   Strizki JM, 2005, ANTIMICROB AGENTS CH, V49, P4911, DOI 10.1128/AAC.49.12.4911-4919.2005
   Swanton C, 2015, CANCER DISCOV, V5, P704, DOI 10.1158/2159-8290.CD-15-0344
   Todesco E, 2016, JAIDS-J ACQ IMM DEF, V72, PE43, DOI 10.1097/QAI.0000000000000935
   Tsibris AMN, 2009, PLOS ONE, V4, P0, DOI 10.1371/journal.pone.0005683
   Weil AF, 2013, P NATL ACAD SCI USA, V110, PE448, DOI 10.1073/pnas.1219702110
   Westby M, 2006, J VIROL, V80, P4909, DOI 10.1128/JVI.80.10.4909-4920.2006
   Wood N, 2009, PLOS PATHOG, V5, P0, DOI 10.1371/journal.ppat.1000414
   Yu XH, 2003, SCIENCE, V302, P1056, DOI 10.1126/science.1089591
   Zhang H, 2003, NATURE, V424, P94, DOI 10.1038/nature01707
   Zhu M, 2015, SCI REP-UK, V5, P0, DOI 10.1038/srep14969
NR 90
TC 106
Z9 116
U1 0
U2 16
PU OXFORD UNIV PRESS
PI OXFORD
PA GREAT CLARENDON ST, OXFORD OX2 6DP, ENGLAND
SN 0923-7534
EI 1569-8041
J9 ANN ONCOL
JI Ann. Oncol.
PD MAR 15
PY 2018
VL 29
IS 3
BP 563
EP 572
DI 10.1093/annonc/mdy003
PG 10
WC Oncology
SC Oncology
GA GC0GL
UT WOS:000429455000010
PM 29324969
DA 2024-01-16
ER

PT J
AU Martin-Odoom, A
   Brown, CA
   Odoom, JK
   Bonney, EY
   Ntim, NAA
   Delgado, E
   Lartey, M
   Sagoe, KW
   Adiku, T
   Ampofo, WK
AF Martin-Odoom, Alexander
   Brown, Charles Addoquaye
   Odoom, John Kofi
   Bonney, Evelyn Yayra
   Ntim, Nana Afia Asante
   Delgado, Elena
   Lartey, Margaret
   Sagoe, Kwamena William
   Adiku, Theophilus
   Ampofo, William Kwabena
TI Emergence of HIV-1 drug resistance mutations in mothers on treatment with a history of prophylaxis in Ghana
SO VIROLOGY JOURNAL
LA English
DT Article
DE Antiretroviral therapy; Phylogenetic analysis; Drug resistance profiles; Treatment outcome
ID immunodeficiency-virus type-1; molecular epidemiology; reverse-transcriptase
AB Background: Antiretrovirals have been available in Ghana since 2003 for HIV-1 positive pregnant women for prevention of mother to child transmission (PMTCT). Suboptimal responses to treatment observed post-PMTCT interventions necessitated the need to investigate the profile of viral mutations generated. This study investigated HIV-1 drug resistance profiles in mothers in selected centres in Ghana on treatment with a history of prophylaxis. Methods: Genotypic Drug Resistance Testing for HIV-1 was carried out. Subtyping was done by phylogenetic analysis and Stanford HIV Database programme was used for drug resistance analysis and interpretation. To compare the significance between the different groups and the emergence of drug resistance mutations, p values were used. Results: Participants who had prophylaxis before treatment, those who had treatment without prophylaxis and those yet to initiate PMTCT showed 32% (8), 5% (3) and 15% (4) HIV-1 drug resistance associated mutations respectively. The differences were significant with p value < 0.05. Resistance Associated Mutations (RAMs) were seen in 14 participants (35%) to nucleoside reverse transcriptase inhibitors (NRTIs) and non-nucleoside reverse transcriptase inhibitors (NNIRTIs). The most common NRTI mutation found was M184 V; K103 N and A98G were the most common NNRTI mutations seen. Thymidine Analogue Mutations (TAMs) such as M41 L, K70R and T215Y were found in all the groups; the most common of the TAMs found were M41 L and T215Y. Majority of the subtypes were CRF02_AG (82%). Conclusion: In Ghana initiation of uninterrupted treatment upon diagnosis, coupled with drug resistance testing, would produce a better treatment outcome for HIV-1 positive pregnant women.
C1 [Martin-Odoom, Alexander; Brown, Charles Addoquaye; Sagoe, Kwamena William; Adiku, Theophilus] Univ Ghana, Coll Hlth Sci, Sch Biomed & Allied Hlth Sci, Dept Med Lab Sci, POB KB 143, Korle Bu, Accra, Ghana.
   [Odoom, John Kofi; Bonney, Evelyn Yayra; Ntim, Nana Afia Asante; Ampofo, William Kwabena] Univ Ghana, Noguchi Mem Inst Med Res, Dept Virol, Coll Hlth Sci, Legon, Accra, Ghana.
   [Delgado, Elena] Inst Salud Carlos III, Ctr Nacl Microbiol, Dept Patogenia Viral, Uni Biol & Variabil HIV, Ctra Majadahonda Pozuelo,Km 2, Madrid, Spain.
   [Lartey, Margaret] Univ Ghana, Sch Med & Dent, Coll Hlth Sci, Legon, Accra, Ghana.
C3 University of Ghana; University of Ghana; Instituto de Salud Carlos III; Centro Nacional de Microbiologia (CNM); University of Ghana
RP Martin-Odoom, A (通讯作者)，Univ Ghana, Coll Hlth Sci, Sch Biomed & Allied Hlth Sci, Dept Med Lab Sci, POB KB 143, Korle Bu, Accra, Ghana.
EM siel.miel@yahoo.com
CR [Anonymous], 2010, HDB QIAGEN ONE STEP, V0, P0
   Bonney E Y, 2013, GHANA MED J, V47, P82
   Brandful JAM, 2007, AIDS RES HUM RETROV, V23, P144, DOI 10.1089/aid.2007.23.144
   Clavel F, 2004, NEW ENGL J MED, V350, P1023, DOI 10.1056/NEJM2ra025195
   Delgado E, 2008, JAIDS-J ACQ IMM DEF, V48, P599, DOI 10.1097/QAI.0b013e3181806c0e
   Fischetti L, 2004, J MED VIROL, V73, P158, DOI 10.1002/jmv.20070
   Fujisaki S, 2007, JPN J INFECT DIS, V60, P113
   Ghana Health Service, 2008, NAT HIV AIDS STI CON, V0, P0
   Ghana Health Service, 2011, GUID ANT THER GHAN 2, V0, P0
   Ghana Health Service, 2016, GUID ANT THER GHAN 2, V0, P0
   Hall TA, 1999, NUCLEIC ACIDS SYMP. SER, V0, P95
   Johnson Victoria A, 2013, TOP ANTIVIR MED, V21, P6
   Martin-Odoom Alexander, 2017, GHANA MED J, V51, P20, DOI 10.4314/gmj.v51i1.4
   Morgulis A, 2008, BIOINFORMATICS, V24, P1757, DOI 10.1093/bioinformatics/btn322
   National AIDS/ STIs Control Programme (NACP), 2012, NACP Q TECHN B HIV A, V9, P0
   Sagoe KWC, 2007, J CLIN VIROL, V40, P163, DOI 10.1016/j.jcv.2007.07.016
   Schouten EJ, 2011, LANCET, V378, P282, DOI 10.1016/S0140-6736(10)62303-3
   Stanford University HIV Drug resistance database, 2011, HIVDB GEN RES INT AL, V0, P0
   Tamura K, 2013, MOL BIOL EVOL, V30, P2725, DOI 10.1093/molbev/mst197
   THOMPSON JD, 1994, NUCLEIC ACIDS RES, V22, P4673, DOI 10.1093/nar/22.22.4673
   Turner D, 2003, CLIN DIAGN LAB IMMUN, V10, P979, DOI 10.1128/CDLI.10.6.979-981.2003
   Villahermosa ML, 2000, J HUMAN VIROL, V3, P27
   Volberding PA, 2010, LANCET, V376, P49, DOI 10.1016/S0140-6736(10)60676-9
   Whitcomb JM, 2003, J INFECT DIS, V188, P992, DOI 10.1086/378281
   World Health Organization, 2015, GUIDELINE ON WHEN TO START ANTIRETROVIRAL THERAPY AND ON PRE-EXPOSURE PROPHYLAXIS FOR HIV, V0, P0
   World Health Organization Programmatic Update, 2012, US ANT DRUGS TREAT P, V0, P0
   Zhang Z, 2000, J COMPUT BIOL, V7, P203, DOI 10.1089/10665270050081478
NR 27
TC 5
Z9 6
U1 0
U2 4
PU BMC
PI LONDON
PA CAMPUS, 4 CRINAN ST, LONDON N1 9XW, ENGLAND
SN 
EI 1743-422X
J9 VIROL J
JI Virol. J.
PD SEP 17
PY 2018
VL 15
IS 
BP 
EP 
DI 10.1186/s12985-018-1051-2
PG 9
WC Virology
SC Virology
GA GU0XC
UT WOS:000444976300002
PM 30223845
DA 2024-01-16
ER

PT J
AU Xiao, SL
   Tian, ZY
   Wang, YF
   Si, LL
   Zhang, LH
   Zhou, DM
AF Xiao, Sulong
   Tian, Zhenyu
   Wang, Yufei
   Si, Longlong
   Zhang, Lihe
   Zhou, Demin
TI Recent progress in the antiviral activity and mechanism study of pentacyclic triterpenoids and their derivatives
SO MEDICINAL RESEARCH REVIEWS
LA English
DT Review
DE antiviral; betulinic acid; glycyrrhizin; mechanism; pentacyclic triterpenoid
ID hepatitis-c virus; anti-aids agents; glycyrrhizic acid-derivatives; hiv-1 maturation inhibitor; oleanane-type triterpenes; betulinic acid; in-vitro; b-virus; biological evaluation; oleanolic acid
AB Viral infections cause many serious human diseases with high mortality rates. New drug-resistant strains are continually emerging due to the high viral mutation rate, which makes it necessary to develop new antiviral agents. Compounds of plant origin are particularly interesting. The pentacyclic triterpenoids (PTs) are a diverse class of natural products from plants composed of three terpene units. They exhibit antitumor, anti-inflammatory, and antiviral activities. Oleanolic, betulinic, and ursolic acids are representative PTs widely present in nature with a broad antiviral spectrum. This review focuses on the recent literatures in the antiviral efficacy of this class of phytochemicals and their derivatives. In addition, their modes of action are also summarized.
C1 [Xiao, Sulong; Tian, Zhenyu; Wang, Yufei; Si, Longlong; Zhang, Lihe; Zhou, Demin] Peking Univ, State Key Lab Nat & Biomimet Drugs, Sch Pharmaceut Sci, 38 Xueyuan Rd, Beijing 100191, Peoples R China.
C3 Peking University
RP Xiao, SL; Zhou, DM (通讯作者)，Peking Univ, State Key Lab Nat & Biomimet Drugs, Sch Pharmaceut Sci, 38 Xueyuan Rd, Beijing 100191, Peoples R China.
EM slxiao@bjmu.edu.cn; Deminzhou@bjmu.edu.cn
FU Ministry of Science and Technology of the People's Republic of China
CR Abe H, 2011, J HEPATOL, V55, P11, DOI 10.1016/j.jhep.2010.10.017
   [Anonymous], 1982, CONN MED, V46, P727
   Ashfaq UA, 2011, J TRANSL MED, V9, P0, DOI 10.1186/1479-5876-9-112
   Baichwal V, 2009, 16 C RETROVIRUSES OP, V0, P0
   Baldick CJ, 2010, PLOS PATHOG, V6, P0, DOI 10.1371/journal.ppat.1001086
   Baltina LA, 2003, CURR MED CHEM, V10, P155, DOI 10.2174/0929867033368538
   Baltina LA, 2015, BIOORG MED CHEM LETT, V25, P1742, DOI 10.1016/j.bmcl.2015.02.074
   Bartholomeusz A, 2001, HEPATOLOGY, V34, P432, DOI 10.1053/jhep.2001.26764
   Beelen A, 2009, 16 C RETROVIRUSES OP, V0, P0
   Bi Y, 2007, BIOORG MED CHEM LETT, V17, P1475, DOI 10.1016/j.bmcl.2006.09.096
   Boucheix C, 2001, CELL MOL LIFE SCI, V58, P1189, DOI 10.1007/PL00000933
   Bright RA, 2005, LANCET, V366, P1175, DOI 10.1016/S0140-6736(05)67338-2
   Buchy P, 2007, J CLIN VIROL, V39, P164, DOI 10.1016/j.jcv.2007.04.010
   CASU B, 1979, CARBOHYD RES, V76, P59, DOI 10.1016/0008-6215(79)80006-3
   Chakrabarti S, 2000, J INFECT DIS, V181, P2055, DOI 10.1086/315524
   Chang FR, 2010, ANTIVIR RES, V85, P490, DOI 10.1016/j.antiviral.2009.12.002
   CHEN K, 1992, J NAT PROD, V55, P340, DOI 10.1021/np50081a010
   Chen Y, 2000, CLIN INFECT DIS, V31, P927, DOI 10.1086/314052
   Chiang LC, 2005, CLIN EXP PHARMACOL P, V32, P811, DOI 10.1111/j.1440-1681.2005.04270.x
   Cichewicz RH, 2004, MED RES REV, V24, P90, DOI 10.1002/med.10053
   Cinatl J, 2003, LANCET, V361, P2045, DOI 10.1016/S0140-6736(03)13615-X
   Coyne CB, 2006, CELL, V124, P119, DOI 10.1016/j.cell.2005.10.035
   Dang Z, 2013, J MED CHEM, V56, P2029, DOI 10.1021/jm3016969
   De Clercq E, 2004, J CLIN VIROL, V30, P115, DOI 10.1016/j.jcv.2004.02.009
   De Clercq E, 2006, NAT REV DRUG DISCOV, V5, P1015, DOI 10.1038/nrd2175
   Douek DC, 2009, ANNU REV MED, V60, P471, DOI 10.1146/annurev.med.60.041807.123549
   Drosten C, 2003, NEW ENGL J MED, V348, P1967, DOI 10.1056/NEJMoa030747
   Dzubak P, 2006, NAT PROD REP, V23, P394, DOI 10.1039/b515312n
   FIELDS AP, 1988, NATURE, V333, P278, DOI 10.1038/333278a0
   FUJIOKA T, 1994, J NAT PROD, V57, P243, DOI 10.1021/np50104a008
   Fukumura A, 2007, ALCOHOL CLIN EXP RES, V31, P49S, DOI 10.1111/j.1530-0277.2006.00286.x
   Furtado NAJC, 2017, MOLECULES, V22, P0, DOI 10.3390/molecules22030400
   Gastaminza P, 2010, J VIROL, V84, P10999, DOI 10.1128/JVI.00526-10
   Gong YH, 2004, ANTIVIR RES, V64, P127, DOI 10.1016/S0166-3542(04)00124-X
   Guan Y, 2013, VIRUS RES, V178, P35, DOI 10.1016/j.virusres.2013.05.012
   Gulick Roy M, 2015, TOP ANTIVIR MED, V23, P128
   Han X, 2017, MOLECULES, V22, P0, DOI 10.3390/molecules22071018
   Han X, 2016, MEDCHEMCOMM, V7, P1932, DOI 10.1039/c6md00292g
   Hashimoto F, 1997, BIOORGAN MED CHEM, V5, P2133, DOI 10.1016/S0968-0896(97)00158-2
   Hause BM, 2013, PLOS PATHOG, V9, P0, DOI 10.1371/journal.ppat.1003176
   HIRABAYASHI K, 1991, CHEM PHARM BULL, V39, P112
   Hoever G, 2005, J MED CHEM, V48, P1256, DOI 10.1021/jm0493008
   Holmes EC, 2016, NATURE, V538, P193, DOI 10.1038/nature19790
   Hong EH, 2015, BIOMOL THER, V23, P345, DOI 10.4062/biomolther.2015.019
   Hosseinzadeh H, 2015, PHYTOTHER RES, V29, P1868, DOI 10.1002/ptr.5487
   Huang L, 2004, ANTIMICROB AGENTS CH, V48, P663, DOI 10.1128/AAC.48.2.663-665.2004
   Huang Li, 2002, CURRENT DRUG TARGETS - INFECTIOUS DISORDERS, V2, P33, DOI 10.2174/1568005024605936
   Ikeda T, 2005, BIOL PHARM BULL, V28, P1779, DOI 10.1248/bpb.28.1779
   James JT, 2009, MOLECULES, V14, P3922, DOI 10.3390/molecules14103922
   Kalinina T, 2001, HEPATOLOGY, V34, P385, DOI 10.1053/jhep.2001.26516
   Kashiwada Y, 1996, J MED CHEM, V39, P1016, DOI 10.1021/jm950922q
   Kashiwada Y, 1998, J NAT PROD, V61, P1090, DOI 10.1021/np9800710
   Kashyap D, 2016, RECENT PATENTS INFLA, V10, P21, DOI 10.2174/1872213X10666160711143904
   Kazakova O B, 2010, BIOORG KHIM, V36, P841
   Khazeni N, 2014, ANN INTERN MED, V160, P684, DOI 10.7326/M13-2071
   Kilbourne ED, 2006, EMERG INFECT DIS, V12, P9, DOI 10.3201/eid1201.051254
   Klein C, 2003, EUR J IMMUNOL, V33, P2251, DOI 10.1002/eji.200323651
   Ko C, 2017, CURR OPIN VIROL, V24, P38, DOI 10.1016/j.coviro.2017.03.019
   Kurokawa M, 1999, J PHARMACOL EXP THER, V289, P72
   KUROKAWA M, 1993, ANTIVIR RES, V22, P175, DOI 10.1016/0166-3542(93)90094-Y
   Kvasnica M, 2015, NAT PROD REP, V32, P1303, DOI 10.1039/c5np00015g
   Labrosse B, 2000, J VIROL, V74, P2142, DOI 10.1128/JVI.74.5.2142-2150.2000
   Labrosse B, 1997, J VIROL, V71, P8230, DOI 10.1128/JVI.71.11.8230-8236.1997
   Lauer GM, 2001, NEW ENGL J MED, V345, P41, DOI 10.1056/NEJM200107053450107
   Lavie M, 2017, BIOCHIMIE, V141, P62, DOI 10.1016/j.biochi.2017.06.009
   Lavillette D, 2007, J VIROL, V81, P8752, DOI 10.1128/JVI.02642-06
   Lehmann MJ, 2005, J CELL BIOL, V170, P317, DOI 10.1083/jcb.200503059
   Levy S, 2005, NAT REV IMMUNOL, V5, P136, DOI 10.1038/nri1548
   Li F, 2003, P NATL ACAD SCI USA, V100, P13555, DOI 10.1073/pnas.2234683100
   Li SM, 2017, BIOORGAN MED CHEM, V25, P4384, DOI 10.1016/j.bmc.2017.06.025
   Li Y, 2007, PHYTOTHER RES, V21, P466, DOI 10.1002/ptr.1962
   Liby KT, 2007, NAT REV CANCER, V7, P357, DOI 10.1038/nrc2129
   Lin JC, 2003, ANTIVIR RES, V59, P41, DOI 10.1016/S0166-3542(03)00030-5
   Ma CM, 2009, J PHARM PHARM SCI, V12, P243, DOI 10.18433/J3DW2D
   Ma CM, 2000, J NAT PROD, V63, P238, DOI 10.1021/np9902441
   Ma CM, 1999, CHEM PHARM BULL, V47, P141, DOI 10.1248/cpb.47.141
   Ma CM, 2000, CHEM PHARM BULL, V48, P1681
   MAYAUX JF, 1994, P NATL ACAD SCI USA, V91, P3564, DOI 10.1073/pnas.91.9.3564
   Mazzon M, 2014, CELL MICROBIOL, V16, P1493, DOI 10.1111/cmi.12340
   McHutchison JG, 1998, NEW ENGL J MED, V339, P1485, DOI 10.1056/NEJM199811193392101
   Messina JP, 2015, HEPATOLOGY, V61, P77, DOI 10.1002/hep.27259
   Michaelis M, 2009, CURR MOL MED, V9, P131, DOI 10.2174/156652409787581565
   Mittapalli GK, 2011, BIOORG MED CHEM LETT, V21, P6852, DOI 10.1016/j.bmcl.2011.09.019
   Moscona A, 2009, NEW ENGL J MED, V360, P953, DOI 10.1056/NEJMp0900648
   Mosnier A, 2015, PLOS ONE, V10, P0, DOI 10.1371/journal.pone.0136186
   Nakano M, 1998, ANTIVIR RES, V39, P25, DOI 10.1016/S0166-3542(98)00023-0
   NAKASHIMA H, 1989, AIDS, V3, P655, DOI 10.1097/00002030-198910000-00007
   Navid MH, 2014, PHYTOMEDICINE, V21, P1273, DOI 10.1016/j.phymed.2014.06.007
   Newman DJ, 2016, J NAT PROD, V79, P629, DOI 10.1021/acs.jnatprod.5b01055
   Nowicka-Sans B, 2016, ANTIMICROB AGENTS CH, V60, P3956, DOI 10.1128/AAC.02560-15
   Nuri THM, 2016, ARCH PHARM PRACT, V7, P61, DOI 10.4103/2045-080X.183030
   Olender Susan A, 2015, TOP ANTIVIR MED, V23, P28
   Paduch R, 2014, MINI-REV ORG CHEM, V11, P262, DOI 10.2174/1570193X1103140915105240
   PENGSUPARP T, 1995, J NAT PROD, V58, P1024, DOI 10.1021/np50121a006
   POMPEI R, 1983, MICROBIOLOGICA, V6, P247
   POMPEI R, 1979, NATURE, V281, P689, DOI 10.1038/281689a0
   Poon LLM, 2016, NAT GENET, V48, P195, DOI 10.1038/ng.3479
   Poynard T, 1998, LANCET, V352, P1426, DOI 10.1016/S0140-6736(98)07124-4
   Raj V, 2001, CLIN CORNERSTONE, V3, P24
   Reeves JD, 2005, DRUGS, V65, P1747, DOI 10.2165/00003495-200565130-00002
   Regueiro-Ren A, 2016, ACS MED CHEM LETT, V7, P568, DOI 10.1021/acsmedchemlett.6b00010
   Roizman B, 2001, HERPES, V8, P23
   Romero MR, 2005, ANTIVIR RES, V68, P75, DOI 10.1016/j.antiviral.2005.07.005
   RUZICKA L, 1953, EXPERIENTIA, V9, P357, DOI 10.1007/BF02167631
   Ryu YB, 2010, BIOORG MED CHEM LETT, V20, P1873, DOI 10.1016/j.bmcl.2010.01.152
   Sahu NP, 1996, PHYTOCHEMISTRY, V41, P883, DOI 10.1016/0031-9422(95)00690-7
   Saibara T, 2014, HEPATOL RES, V44, P410, DOI 10.1111/hepr.12139
   Salvador JAR, 2012, NAT PROD REP, V29, P1463, DOI 10.1039/c2np20060k
   Sato H, 1996, ANTIVIR RES, V30, P171, DOI 10.1016/0166-3542(96)00942-4
   Sheng HM, 2011, NAT PROD REP, V28, P543, DOI 10.1039/c0np00059k
   Sherer NM, 2010, J VIROL, V84, P3248, DOI 10.1128/JVI.02155-09
   Shi YY, 2017, MEDCHEMCOMM, V8, P1531, DOI 10.1039/c7md00245a
   Siddique HR, 2011, LIFE SCI, V88, P285, DOI 10.1016/j.lfs.2010.11.020
   Smith PF, 2007, ANTIMICROB AGENTS CH, V51, P3574, DOI 10.1128/AAC.00152-07
   Song GP, 2016, EUR J MED CHEM, V119, P109, DOI 10.1016/j.ejmech.2016.04.061
   Song Gaopeng, 2015, NAN FANG YI KE DA XUE XUE BAO, V35, P789
   Song GP, 2015, EUR J MED CHEM, V93, P431, DOI 10.1016/j.ejmech.2015.02.029
   Song GP, 2009, J MED CHEM, V52, P7368, DOI 10.1021/jm900275m
   Song J, 2014, BIOMOL THER, V22, P41, DOI 10.4062/biomolther.2013.108
   Song W, 2014, J NAT PROD, V77, P1632, DOI 10.1021/np500253m
   Stoddart CA, 2007, PLOS ONE, V2, P0, DOI 10.1371/journal.pone.0001251
   Sun IC, 2002, J MED CHEM, V45, P4271, DOI 10.1021/jm020069c
   Suttle CA, 2005, NATURE, V437, P356, DOI 10.1038/nature04160
   Taiwo B, 2010, J ANTIMICROB CHEMOTH, V65, P1100, DOI 10.1093/jac/dkq096
   TAKAHARA T, 1994, J HEPATOL, V21, P601, DOI 10.1016/S0168-8278(94)80108-8
   Tian ZY, 2017, EUR J MED CHEM, V134, P133, DOI 10.1016/j.ejmech.2017.03.087
   Tung NH, 2010, ARCH PHARM RES, V33, P363, DOI 10.1007/s12272-010-0303-5
   VanCompernolle SE, 2003, VIROLOGY, V314, P371, DOI 10.1016/S0042-6822(03)00406-9
   Vieyres G, 2010, J VIROL, V84, P10159, DOI 10.1128/JVI.01180-10
   Wang D, 2015, ACTA PHARM SIN B, V5, P493, DOI 10.1016/j.apsb.2015.05.004
   Wang H, 2016, EUR J MED CHEM, V110, P376, DOI 10.1016/j.ejmech.2016.01.005
   Wang H, 2015, EUR J MED CHEM, V102, P594, DOI 10.1016/j.ejmech.2015.08.034
   Wang H, 2013, EUR J MED CHEM, V64, P160, DOI 10.1016/j.ejmech.2013.03.041
   Wang JJ, 2013, J ETHNOPHARMACOL, V147, P114, DOI 10.1016/j.jep.2013.02.017
   Wang WB, 2014, VIROLOGY, V448, P229, DOI 10.1016/j.virol.2013.10.020
   Webby RJ, 2003, SCIENCE, V302, P1519, DOI 10.1126/science.1090350
   WEISS RA, 1993, SCIENCE, V260, P1273, DOI 10.1126/science.8493571
   Wen CC, 2007, J MED CHEM, V50, P4087, DOI 10.1021/jm070295s
   Whitley RJ, 2001, LANCET, V357, P1513, DOI 10.1016/S0140-6736(00)04638-9
   Wilen CB, 2012, COLD SPRING HARB PER, V2, P0
   Wolkerstorfer A, 2009, ANTIVIR RES, V83, P171, DOI 10.1016/j.antiviral.2009.04.012
   Wozniak L, 2015, MOLECULES, V20, P20614, DOI 10.3390/molecules201119721
   Wu CY, 2004, P NATL ACAD SCI USA, V101, P10012, DOI 10.1073/pnas.0403596101
   Xiao SL, 2012, BIOORGAN MED CHEM, V20, P5616, DOI 10.1016/j.bmc.2012.07.029
   Xiao SL, 2016, EUR J MED CHEM, V124, P1, DOI 10.1016/j.ejmech.2016.08.020
   Xiao SL, 2016, BIOMATERIALS, V78, P74, DOI 10.1016/j.biomaterials.2015.11.034
   Xiao SL, 2014, CHEMMEDCHEM, V9, P1060, DOI 10.1002/cmdc.201300545
   Xu R, 2004, PHYTOCHEMISTRY, V65, P261, DOI 10.1016/j.phytochem.2003.11.014
   Yang FD, 2017, BIOMED RES INT, V2017, P0, DOI 10.1155/2017/7597596
   Yang Jian-Ping, 2009, V510, V0, PP295, DOI 10.1007/978-1-59745-394-3_22
   Yang XW, 1999, J NAT PROD, V62, P1510, DOI 10.1021/np990180u
   Yao DC, 2009, FEBS J, V276, P2599, DOI 10.1111/j.1742-4658.2009.06988.x
   Ye WC, 1996, PHYTOCHEMISTRY, V42, P799, DOI 10.1016/0031-9422(96)00043-X
   Yeh JY, 2010, J MED CHEM, V53, P1519, DOI 10.1021/jm901570x
   Yu F, 2014, EUR J MED CHEM, V77, P258, DOI 10.1016/j.ejmech.2014.03.017
   Yu F, 2013, J MED CHEM, V56, P4300, DOI 10.1021/jm301910a
   Yu MR, 2014, J MED CHEM, V57, P10058, DOI 10.1021/jm5014067
   Yuen KY, 2005, HONG KONG MEDICAL JOURNAL, V11, P189
   Zaki AM, 2012, NEW ENGL J MED, V367, P1814, DOI 10.1056/NEJMoa1211721
   Zhang DM, 2015, MED RES REV, V35, P1127, DOI 10.1002/med.21353
   Zhao CH, 2014, CHEM PHARM BULL, V62, P764, DOI 10.1248/cpb.c14-00088
   Zhao YL, 2008, PHYTOMEDICINE, V15, P253, DOI 10.1016/j.phymed.2008.01.005
   Zhu HC, 2016, CURR OPIN VIROL, V16, P106, DOI 10.1016/j.coviro.2016.01.020
NR 164
TC 134
Z9 148
U1 4
U2 126
PU WILEY
PI HOBOKEN
PA 111 RIVER ST, HOBOKEN 07030-5774, NJ USA
SN 0198-6325
EI 1098-1128
J9 MED RES REV
JI Med. Res. Rev.
PD MAY 15
PY 2018
VL 38
IS 3
BP 951
EP 976
DI 10.1002/med.21484
PG 26
WC Chemistry, Medicinal; Pharmacology & Pharmacy
SC Pharmacology & Pharmacy
GA GC9OC
UT WOS:000430126600006
PM 29350407
DA 2024-01-16
ER

PT J
AU Policicchio, BB
   Sette, P
   Xu, CL
   Haret-Richter, G
   Dunsmore, T
   Pandrea, I
   Ribeiro, RM
   Apetrei, C
AF Policicchio, Benjamin Bruno
   Sette, Paola
   Xu, Cuiling
   Haret-Richter, George
   Dunsmore, Tammy
   Pandrea, Ivona
   Ribeiro, Ruy M.
   Apetrei, Cristian
TI Emergence of resistance mutations in simian immunodeficiency virus (SIV)-infected rhesus macaques receiving non-suppressive antiretroviral therapy (ART)
SO PLOS ONE
LA English
DT Article
ID strand transfer inhibitors; african-green monkeys; reverse-transcriptase; drug-resistance; m184v mutation; naive subjects; hiv-1; replication; tenofovir; susceptibility
AB Two SIVmac251-infected rhesus macaques received tenofovir/emtricitabine with raltegravir intensification. Viral rebound occurred during treatment and sequencing of reverse transcriptase and integrase genes identified multiple resistance mutations. Similar to HIV infection, antiretroviral-resistance mutations may occur in SIV-infected nonhuman primates receiving nonsuppressive ART. As ART administration to nonhuman primates is currently dramatically expanding, fueled by both cure research and the study of HIV-related comorbidities, viral resistance should be factored in the study design and data interpretation.
C1 [Policicchio, Benjamin Bruno; Sette, Paola; Xu, Cuiling; Haret-Richter, George; Dunsmore, Tammy; Pandrea, Ivona; Apetrei, Cristian] Univ Pittsburgh, Ctr Vaccine Res, Pittsburgh, PA 15260 USA.
   [Policicchio, Benjamin Bruno; Pandrea, Ivona; Apetrei, Cristian] Univ Pittsburgh, Grad Sch Publ Hlth, Infect Dis & Microbiol, Pittsburgh, PA 15260 USA.
   [Sette, Paola; Xu, Cuiling; Haret-Richter, George; Dunsmore, Tammy; Pandrea, Ivona] Univ Pittsburgh, Sch Med, Pathol, Pittsburgh, PA USA.
   [Ribeiro, Ruy M.] Los Alamos Natl Lab, Theoret Biol & Biophys Grp, Los Alamos, NM USA.
   [Ribeiro, Ruy M.] Univ Lisbon, Lab Biomatemat, Fac Med, Lisbon, Portugal.
   [Apetrei, Cristian] Univ Pittsburgh, Sch Med, Microbiol & Mol Genet, Pittsburgh, PA 15260 USA.
C3 Pennsylvania Commonwealth System of Higher Education (PCSHE); University of Pittsburgh; Pennsylvania Commonwealth System of Higher Education (PCSHE); University of Pittsburgh; Pennsylvania Commonwealth System of Higher Education (PCSHE); University of Pittsburgh; United States Department of Energy (DOE); Los Alamos National Laboratory; Universidade de Lisboa; Pennsylvania Commonwealth System of Higher Education (PCSHE); University of Pittsburgh
RP Apetrei, C (通讯作者)，Univ Pittsburgh, Ctr Vaccine Res, Pittsburgh, PA 15260 USA.; Apetrei, C (通讯作者)，Univ Pittsburgh, Grad Sch Publ Hlth, Infect Dis & Microbiol, Pittsburgh, PA 15260 USA.; Apetrei, C (通讯作者)，Univ Pittsburgh, Sch Med, Microbiol & Mol Genet, Pittsburgh, PA 15260 USA.
EM apetreic@pitt.edu
FU National Institutes of Health /National Institute of Allergy and Infectious Diseases / National Heart, Lung and Blood Institute [R01 A1104373, R01 HL117715, R01 A1119346, R01 HU 23096]; NIH [T32 A1065380]
CR Andreatta KN, 2016, ANTIMICROB AGENTS CH, V60, P757, DOI 10.1128/AAC.02096-15
   Collins SE, 2016, DRUGS, V76, P75, DOI 10.1007/s40265-015-0515-6
   Del Prete GQ, 2016, AIDS RES HUM RETROV, V32, P163, DOI 10.1089/aid.2015.0130
   Gordon SN, 2008, J VIROL, V82, P3725, DOI 10.1128/JVI.02408-07
   Hassounah SA, 2015, J VIROL, V89, P12002, DOI 10.1128/JVI.02131-15
   Hassounah SA, 2014, J VIROL, V88, P9683, DOI 10.1128/JVI.00947-14
   Hazuda DJ, 2004, SCIENCE, V305, P528, DOI 10.1126/science.1098632
   Lloyd SB, 2016, VIROLOGY, V492, P1, DOI 10.1016/j.virol.2016.02.008
   Mandy Francis F, 2003, MMWR RECOMM REP, V52, P1
   Margot NA, 2009, JAIDS-J ACQ IMM DEF, V52, P209, DOI 10.1097/QAI.0b013e3181b05f7c
   McColl DJ, 2011, HIV CLIN TRIALS, V12, P61, DOI 10.1310/hct1202-61
   Murry JP, 2003, J VIROL, V77, P1120, DOI 10.1128/JVI.77.2.1120-1130.2003
   National Research Council, 1996, GUIDE CARE USE LAB A, V0, P0
   Pandrea I, 2008, J VIROL, V82, P3713, DOI 10.1128/JVI.02402-07
   Pandrea I, 2006, J VIROL, V80, P4858, DOI 10.1128/JVI.80.10.4858-4867.2006
   Pennings PS, 2013, INFECT DIS REP, V5, P21, DOI 10.4081/idr.2013.s1.e5
   Policicchio BB, 2016, FRONT IMMUNOL, V7, P0, DOI 10.3389/fimmu.2016.00012
   Sluis-Cremer N, 2015, FUTURE MICROBIOL, V10, P1773, DOI 10.2217/fmb.15.106
   Svarovskaia ES, 2003, FRONT BIOSCI-LANDMRK, V8, PD117, DOI 10.2741/957
   Van Rompay KKA, 2004, J VIROL, V78, P5324, DOI 10.1128/JVI.78.10.5324-5337.2004
   Van Rompay KKA, 2002, J VIROL, V76, P6083, DOI 10.1128/JVI.76.12.6083-6092.2002
   Van Rompay KKA, 2007, RETROVIROLOGY, V4, P0, DOI 10.1186/1742-4690-4-25
NR 22
TC 1
Z9 1
U1 0
U2 0
PU PUBLIC LIBRARY SCIENCE
PI SAN FRANCISCO
PA 1160 BATTERY STREET, STE 100, SAN FRANCISCO, CA 94111 USA
SN 1932-6203
EI 
J9 PLOS ONE
JI PLoS One
PD FEB 21
PY 2018
VL 13
IS 2
BP 
EP 
DI 10.1371/journal.pone.0190908
PG 8
WC Multidisciplinary Sciences
SC Science & Technology - Other Topics
GA FW8RO
UT WOS:000425604300005
PM 29466356
DA 2024-01-16
ER

PT J
AU López, P
   De Jesús, O
   Yamamura, Y
   Rodríguez, N
   Arias, A
   Sánchez, R
   Rodríguez, Y
   Tamayo-Agrait, V
   Cuevas, W
   Rivera-Amill, V
AF Lopez, Pablo
   De Jesus, Omayra
   Yamamura, Yasuhiro
   Rodriguez, Nayra
   Arias, Andrea
   Sanchez, Raphael
   Rodriguez, Yadira
   Tamayo-Agrait, Vivian
   Cuevas, Wilfredo
   Rivera-Amill, Vanessa
TI Molecular Epidemiology of HIV-1 Virus in Puerto Rico: Novel Cases of HIV-1 Subtype C, D, and CRF-24BG
SO AIDS RESEARCH AND HUMAN RETROVIRUSES
LA English
DT Article
DE HIV-1; drug resistance mutations; HIV-1 subtypes
ID human-immunodeficiency-virus; resistance-associated mutations; transmitted drug-resistance; reverse-transcriptase; genetic diversity; protease inhibitor; antiretroviral therapy; replicative fitness; disease progression; recombinant forms
AB HIV-1 subtype B virus is the most prevalent subtype in Puerto Rico (PR), accounting for about 90% of infection in the island. Recently, other subtypes and circulating recombinant forms (CRFs), including F(12_BF), A (01_BF), and CRF-39 BF-like, have been identified. The purpose of this study is to assess the distribution of drug resistance mutations and subtypes in PR. A total of 846 nucleotide sequences from the period comprising 2013 through 2017 were obtained from our HIV Genotyping test file. Phylogenetic and molecular epidemiology analyses were performed to evaluate the evolutionary dynamics and prevalence of drug resistance mutations. According to our results, we detected a decrease in the prevalence of protease inhibitor, nucleoside reverse transcriptase inhibitor (NRTI), and non-NRTI (NNRTI) resistance mutations over time. In addition, we also detected recombinant forms and, for the first time, identified subtypes C, D, and CRF-24BG in PR. Recent studies suggest that non-subtypes B are associated with a high risk of treatment failure and disease progression. The constant monitoring of viral evolution and drug resistance mutation dynamics is important to establish appropriate efforts for controlling viral expansion.
C1 [Lopez, Pablo; De Jesus, Omayra; Yamamura, Yasuhiro; Rodriguez, Nayra; Arias, Andrea; Sanchez, Raphael; Rodriguez, Yadira; Rivera-Amill, Vanessa] Ponce Hlth Sci Univ, Sch Med, Ponce Res Inst, AIDS Res Program, 395 Luis F Sala St, Ponce, PR 00716 USA.
   [Tamayo-Agrait, Vivian] Univ Puerto Rico, Puerto Rico Community Network Clin Res AIDS, Med Sci Campus, San Juan, PR 00936 USA.
   [Cuevas, Wilfredo] Ryder Mem Hosp, HIV Clin Outpatient Dept, Humacao, PR USA.
C3 Ponce Health Sciences University; University of Puerto Rico; University of Puerto Rico Medical Sciences Campus
RP Rivera-Amill, V (通讯作者)，Ponce Hlth Sci Univ, Sch Med, Ponce Res Inst, AIDS Res Program, 395 Luis F Sala St, Ponce, PR 00716 USA.
EM vrivera@psm.edu
FU AIDS Research Infrastructure Program (RCMI Program) [NIMHD-G12-MD007579]
CR Albert J, 2014, SCAND J INFECT DIS, V46, P673, DOI 10.3109/00365548.2014.926565
   [Anonymous], 2008, PERFIL EPIDEMIOLOGIC, V0, P0
   Bártolo I, 2009, INFECT GENET EVOL, V9, P672, DOI 10.1016/j.meegid.2008.05.003
   Baxter JD, 2015, HIV MED, V16, P77, DOI 10.1111/hiv.12236
   Blanco M, 2015, MEDICC REV, V17, P25, DOI 10.37757/MR2015.V17.N4.6
   Bousheri S, 2009, JAIDS-J ACQ IMM DEF, V52, P548, DOI 10.1097/QAI.0b013e3181c1d456
   Bretscher MT, 2004, BIOESSAYS, V26, P180, DOI 10.1002/bies.10386
   Buonaguro L, 2007, J VIROL, V81, P10209, DOI 10.1128/JVI.00872-07
   Calva JJ, 2017, AIDS RES HUM RETROV, V33, P675, DOI 10.1089/aid.2016.0248
   Candotti D, 2000, J MED VIROL, V62, P1, DOI 10.1002/1096-9071(200009)62:1&lt;1::AID-JMV1&gt;3.0.CO;2-3
   Cleghorn FR, 2000, P NATL ACAD SCI USA, V97, P10532, DOI 10.1073/pnas.97.19.10532
   COFFIN JM, 1992, CURR TOP MICROBIOL, V176, P143
   Cortez KJ, 2011, VIRUSES-BASEL, V3, P347, DOI 10.3390/v3040347
   Craig C, 1998, AIDS, V12, P1611, DOI 10.1097/00002030-199813000-00007
   Cuevas MT, 2002, AIDS, V16, P1643, DOI 10.1097/00002030-200208160-00010
   Dandache S, 2007, ANTIMICROB AGENTS CH, V51, P4036, DOI 10.1128/AAC.00149-07
   De Luca A, 2006, ANTIRETROVIRAL RESISTANCE IN CLINICAL PRACTICE, V0, P0
   Delgado E, 2002, J ACQ IMMUN DEF SYND, V29, P536, DOI 10.1097/00126334-200204150-00016
   Deren S, 2007, J URBAN HEALTH, V84, P243, DOI 10.1007/s11524-006-9151-5
   Devereux HL, 2001, J MED VIROL, V65, P218, DOI 10.1002/jmv.2023
   Diallo K, 2003, ANTIMICROB AGENTS CH, V47, P3377, DOI 10.1128/AAC.47.11.3377-3383.2003
   Easterbrook PJ, 2010, J INT AIDS SOC, V13, P0, DOI 10.1186/1758-2652-13-4
   Eron JJ, 2007, JAIDS-J ACQ IMM DEF, V45, P249, DOI 10.1097/QAI.0b013e318050d61f
   Eshleman SH, 2006, AIDS RES HUM RETROV, V22, P289, DOI 10.1089/aid.2006.22.289
   Esteves A, 2003, AIDS RES HUM RETROV, V19, P511, DOI 10.1089/088922203766774568
   Fang GW, 2004, AIDS, V18, P153, DOI 10.1097/00002030-200401230-00003
   Flores I, 1999, EMERG INFECT DIS, V5, P481, DOI 10.3201/eid0503.990328
   Fox Z, 2008, AIDS, V22, P2279, DOI 10.1097/QAD.0b013e328311d16f
   Frentz D, 2012, AIDS REV, V14, P17
   Frost SDW, 2000, J VIROL, V74, P6262, DOI 10.1128/JVI.74.14.6262-6268.2000
   Gifford RJ, 2007, J VIROL, V81, P13050, DOI 10.1128/JVI.00889-07
   Götte M, 2000, J VIROL, V74, P3579, DOI 10.1128/JVI.74.8.3579-3585.2000
   Guilamo-Ramos V, 2013, DRUG ALCOHOL DEPEN, V132, P238, DOI 10.1016/j.drugalcdep.2013.02.010
   Häggblom A, 2016, LANCET HIV, V3, PE166, DOI 10.1016/S2352-3018(16)00023-0
   Hammer Scott M, 2002, TOP HIV MED, V10, P10
   Harrigan PR, 2000, J INFECT DIS, V181, P912, DOI 10.1086/315317
   Harrigan PR, 2005, AIDS, V19, P549, DOI 10.1097/01.aids.0000163930.68907.37
   Harris B, 2005, AIDS RES HUM RETROV, V21, P654, DOI 10.1089/aid.2005.21.654
   Heslop OD, 2005, W INDIAN MED J, V54, P279
   Ho DD, 2002, CELL, V110, P135, DOI 10.1016/S0092-8674(02)00832-2
   Isaacs T, 2016, J MED VIROL, V88, P292, DOI 10.1002/jmv.24328
   Julg Boris, 2008, THER CLIN RISK MANAG, V4, P573
   Kao CF, 2011, AIDS RES HUM RETROV, V27, P745, DOI 10.1089/aid.2010.0244
   Kazennova E, 2017, AIDS RES HUM RETROV, V33, P1061, DOI 10.1089/aid.2017.0078
   KUMAR S, 1994, COMPUT APPL BIOSCI, V10, P189
   Lapovok I, 2017, CURR HIV RES, V15, P318, DOI 10.2174/1570162x15666170815162052
   LARDER BA, 1995, SCIENCE, V269, P696, DOI 10.1126/science.7542804
   Lau KA, 2013, INFECT DIS REP, V5, P15, DOI 10.4081/idr.2013.s1.e4
   Leal E, 2010, PLOS ONE, V5, P0, DOI 10.1371/journal.pone.0011833
   López P, 2016, INT J ENV RES PUB HE, V13, P0, DOI 10.3390/ijerph13010055
   Machado LY, 2012, AIDS RES HUM RETROV, V28, P956, DOI 10.1089/aid.2011.0295
   Maggiolo Franco, 2002, HIV CLIN TRIALS, V3, P371, DOI 10.1310/98B3-PWG8-PMYW-W5BP
   Magiorkinis G, 2016, INFECT GENET EVOL, V46, P169, DOI 10.1016/j.meegid.2016.05.041
   Martínez-Cajas JL, 2008, AIDS REV, V10, P212
   Martinez-Picado J, 1999, J VIROL, V73, P3744, DOI 10.1128/JVI.73.5.3744-3752.1999
   Melikian GL, 2014, J ANTIMICROB CHEMOTH, V69, P12, DOI 10.1093/jac/dkt316
   Menzo S, 2003, AIDS, V17, P663, DOI 10.1097/00002030-200303280-00003
   Miller V, 2000, AIDS, V14, P163, DOI 10.1097/00002030-200001280-00012
   Molina JM, 2005, J INFECT DIS, V191, P840, DOI 10.1086/428094
   Montagna C, 2015, J GLOB ANTIMICROB RE, V3, P267, DOI 10.1016/j.jgar.2015.07.006
   Montano SM, 2005, JAIDS-J ACQ IMM DEF, V40, P57, DOI 10.1097/01.qai.0000159667.72584.8b
   Nadai Y, 2009, PLOS ONE, V4, P0, DOI 10.1371/journal.pone.0004814
   Noel RJ, 2003, CELL MOL BIOL, V49, P1193
   Orisatoki R O, 2009, NIGER J MED, V18, P143
   Padilla MS, 2010, AM J PUBLIC HEALTH, V100, P70, DOI 10.2105/AJPH.2009.161968
   Peeters M, 2000, AIDS, V14, P0
   Pineda-Peña AC, 2013, INFECT GENET EVOL, V19, P337, DOI 10.1016/j.meegid.2013.04.032
   Plantier JC, 2009, NAT MED, V15, P871, DOI 10.1038/nm.2016
   Posada D, 1998, BIOINFORMATICS, V14, P817, DOI 10.1093/bioinformatics/14.9.817
   Preston BD, 1997, SCIENCE, V275, P228, DOI 10.1126/science.275.5297.228
   Ragupathy V, 2011, VIROL J, V8, P0, DOI 10.1186/1743-422X-8-185
   Raymond S, 2011, RETROVIROLOGY, V8, P0, DOI 10.1186/1742-4690-8-56
   Requejo HIZ, 2006, REV SAUDE PUBL, V40, P331, DOI 10.1590/S0034-89102006000200023
   Rhee SY, 2010, ANTIMICROB AGENTS CH, V54, P4253, DOI 10.1128/AAC.00574-10
   Rhee SY, 2004, ANTIMICROB AGENTS CH, V48, P3122, DOI 10.1128/AAC.48.8.3122-3126.2004
   Riemenschneider M, 2016, SCI REP-UK, V6, P0, DOI 10.1038/srep24883
   Rodríguez-Díaz CE, 2012, P R HEALTH SCI J, V31, P161
   Salemi M, 2008, PLOS ONE, V3, P0, DOI 10.1371/journal.pone.0001390
   Sallam M, 2017, HELIYON, V3, P0, DOI 10.1016/j.heliyon.2017.e00352
   Schlub TE, 2010, PLOS COMPUT BIOL, V6, P0, DOI 10.1371/journal.pcbi.1000766
   SEILLIERMOISEIWITSCH F, 1994, ANNU REV GENET, V28, P559
   Sepúlveda-Torres LD, 2017, PLOS ONE, V12, P0, DOI 10.1371/journal.pone.0177452
   Stebbing J, 2003, CELL RES, V13, P1, DOI 10.1038/sj.cr.7290145
   Struck D, 2014, NUCLEIC ACIDS RES, V42, P0, DOI 10.1093/nar/gku739
   Surratt H, 2007, AIDS CARE, V19, P1274, DOI 10.1080/09540120701426490
   Sutherland KA, 2015, J ANTIMICROB CHEMOTH, V70, P243, DOI 10.1093/jac/dku365
   Tamura K, 2013, MOL BIOL EVOL, V30, P2725, DOI 10.1093/molbev/mst197
   Taylor BS, 2008, NEW ENGL J MED, V358, P1590, DOI 10.1056/NEJMra0706737
   van der Kuyl AC, 2007, RETROVIROLOGY, V4, P0, DOI 10.1186/1742-4690-4-67
   Vasan A, 2006, CLIN INFECT DIS, V42, P843, DOI 10.1086/499952
   Vaughan HE, 2003, AIDS RES HUM RETROV, V19, P929, DOI 10.1089/088922203322493120
   Vergne L, 2000, J CLIN MICROBIOL, V38, P3919, DOI 10.1128/JCM.38.11.3919-3925.2000
   Vermeiren H, 2007, J VIROL METHODS, V145, P47, DOI 10.1016/j.jviromet.2007.05.009
   Vidal N, 2006, AIDS RES HUM RETROV, V22, P182, DOI 10.1089/aid.2006.22.182
   Walker Polly R, 2005, INFECTION GENETICS AND EVOLUTION, V5, P199, DOI 10.1016/j.meegid.2004.06.011
   Walter BL, 2009, AIDS, V23, P1047, DOI 10.1097/QAD.0b013e32832a1806
   WHEELER VW, 1994, INT J STD AIDS, V5, P79, DOI 10.1177/095646249400500201
   Wheeler WH, 2010, AIDS, V24, P1203, DOI 10.1097/QAD.0b013e3283388742
   Wolfers MEG, 2007, BMC PUBLIC HEALTH, V7, P0, DOI 10.1186/1471-2458-7-141
   Yebra G, 2012, J CLIN MICROBIOL, V50, P407, DOI 10.1128/JCM.05798-11
   Zhang M, 2006, NUCLEIC ACIDS RES, V34, PW463, DOI 10.1093/nar/gkl255
   Zhang M, 2010, RETROVIROLOGY, V7, P0, DOI 10.1186/1742-4690-7-25
NR 102
TC 2
Z9 2
U1 0
U2 2
PU MARY ANN LIEBERT, INC
PI NEW ROCHELLE
PA 140 HUGUENOT STREET, 3RD FL, NEW ROCHELLE, NY 10801 USA
SN 0889-2229
EI 1931-8405
J9 AIDS RES HUM RETROV
JI Aids Res. Hum. Retrovir.
PD JUN 15
PY 2018
VL 34
IS 6
BP 507
EP 516
DI 10.1089/aid.2017.0305
EA MAY 2018
PG 10
WC Immunology; Infectious Diseases; Virology
SC Immunology; Infectious Diseases; Virology
GA GI8LO
UT WOS:000432975000001
PM 29658302
DA 2024-01-16
ER

PT J
AU Shu, ZJ
   Chen, YY
   Abudureyimu, A
   Li, TT
   Yuan, T
   Ma, JP
   Li, XC
   Ma, XL
   Jang, CY
   Bao, G
   Sun, BL
   Yang, RG
AF Shu, Zhanjun
   Chen, Yuying
   Abudureyimu, Aihemaiti
   Li, Tingting
   Yuan, Ting
   Ma, Jianping
   Li, Xiaochun
   Ma, Xiulan
   Jang, Chengyuan
   Bao, Gang
   Sun, Binlian
   Yang, Rongge
TI Surveillance of HIV-1 drug resistance in Xinjiang: high prevalence of K103N in treatment-naive individuals
SO ARCHIVES OF VIROLOGY
LA English
DT Article
ID sub-saharan africa; antiretroviral therapy; mutations; rates
AB To identify transmitted and acquired HIV-1 drug resistance mutations in Xinjiang, China, we collected the peripheral blood of 50 treated and 50 treatment-naive HIV-1-infected individuals in this region. We successfully amplified 36 reverse transcriptase and 42 protease gene sequences of HIV-1 from 51 individuals and identified mutations associated with resistance to reverse transcriptase (RT) and protease (PR) inhibitors (RTIs and PIs) according to Stanford Drug Resistance Database. Among the drug-treated individuals, the results showed that K103N in the RT region was the most frequent mutation, found in 67% (6/9) of the cases, followed by M184V with 56% (5/9). Five individuals had both nucleoside and non-nucleoside reverse transcriptase inhibitor resistance mutations after more than 12 months of treatment. Among the untreated individuals, 33% (9/27) were found to harbor drug resistance mutations in the RT gene. K103N occurred at the highest rate, accounting for 22% (6/27), followed by P225H (7%) and Y188L (4%). Neither of the two groups showed any major resistance mutations to PIs. Our study revealed that the prevalence of drug resistance was relatively high in Xinjiang and that K103N occurred at the highest rate. These results suggest that it is important to carry out HIV drug resistance testing, especially for the K103N mutation in the RT region, before and during the treatment process. This study may help to guide ART strategies in the Xinjiang region.
C1 [Shu, Zhanjun; Abudureyimu, Aihemaiti; Ma, Jianping; Ma, Xiulan] Xinjiang Med Univ, Affiliated Hosp 4, Urumqi, Peoples R China.
   [Chen, Yuying; Li, Tingting; Yuan, Ting; Yang, Rongge] Chinese Acad Sci, Wuhan Inst Virol, State Key Lab Virol, Res Grp HIV Mol Epidemiol & Virol 1, Wuhan 430071, Hubei, Peoples R China.
   [Chen, Yuying; Li, Tingting] Univ Chinese Acad Sci, Beijing 100049, Peoples R China.
   [Shu, Zhanjun; Li, Xiaochun; Jang, Chengyuan; Bao, Gang] Sixth Peoples Hosp Xinjiang Uygur Autonomous Reg, Urumqi, Peoples R China.
   [Sun, Binlian] Jianghan Univ, Sch Med, Wuhan 430056, Hubei, Peoples R China.
C3 Xinjiang Medical University; Chinese Academy of Sciences; Wuhan Institute of Virology, CAS; Chinese Academy of Sciences; University of Chinese Academy of Sciences, CAS; Jianghan University
RP Yang, RG (通讯作者)，Chinese Acad Sci, Wuhan Inst Virol, State Key Lab Virol, Res Grp HIV Mol Epidemiol & Virol 1, Wuhan 430071, Hubei, Peoples R China.; Sun, BL (通讯作者)，Jianghan Univ, Sch Med, Wuhan 430056, Hubei, Peoples R China.
EM binlian17@jhun.edu.cn; ryang@wh.iov.cn
FU Construction Project of Clinical Service Ability for Prevention and Treatment of Major and Difficult Diseases of State Administration of Traditional Chinese Medicine [201409]; Special Scientific Research of Bases for TCM Clinical Research of State Administration of Traditional Chinese Medicine [JDZX2015238]; National Key Research Projects of China [2016YFC1202800]
CR Aghokeng AF, 2014, CLIN INFECT DIS, V58, P99, DOI 10.1093/cid/cit627
   AIDS Professional Group Society of Infection Diseases CMA, 2016, GUID DIAGN TREATM HI, V0, P0
   Barth RE, 2010, LANCET INFECT DIS, V10, P155, DOI 10.1016/S1473-3099(09)70328-7
   Clavel F, 2004, NEW ENGL J MED, V350, P1023, DOI 10.1056/NEJM2ra025195
   Cohen MS, 2016, NEW ENGL J MED, V375, P830, DOI 10.1056/NEJMoa1600693
   Dong Y, 2015, CHIN J AIDS STD, V1, P20
   Guo JL, 2017, ONCOTARGET, V8, P18271, DOI 10.18632/oncotarget.15382
   Hao MQ, 2017, AIDS RES HUM RETROV, V33, P970, DOI 10.1089/aid.2017.0053
   Li JY, 2010, CHIN J AIDS STD, V16, P195
   Li LN, 2014, AIDS RES HUM RETROV, V30, P160, DOI 10.1089/aid.2013.0144
   Li TT, 2017, VIROL SIN, V32, P271, DOI 10.1007/s12250-017-4002-y
   Liao LJ, 2010, JAIDS-J ACQ IMM DEF, V53, PS10, DOI 10.1097/QAI.0b013e3181c7d363
   Liu J, 2015, AIDS RES THER, V12, P0, DOI 10.1186/s12981-015-0062-y
   Luo MQ, 2009, JAIDS-J ACQ IMM DEF, V50, P1, DOI 10.1097/QAI.0b013e31818ffcdc
   National H, 2015, 2015 CHIN AIDS RESP, V0, P0
   Ni MingJian, 2012, ENDEMIC DISEASES BULLETIN / DI FANG BING TONG BAO, V27, P1
   Rhee SY, 2015, PLOS MED, V12, P0, DOI 10.1371/journal.pmed.1001810
   Stadeli KM, 2013, ANTIVIR THER, V18, P115, DOI 10.3851/IMP2437
   Tamura K, 2011, MOL BIOL EVOL, V28, P2731, DOI 10.1093/molbev/msr121
   van de Vijver DA, 2006, JAIDS-J ACQ IMM DEF, V41, P352, DOI 10.1097/01.qai.0000209899.05126.e4
   Wainberg MA, 2005, ANTIMICROB AGENTS CH, V49, P1671, DOI 10.1128/AAC.49.5.1671-1678.2005
   Wang FengYing, 2015, BULLETIN OF DISEASE CONTROL AND PREVENTION, V30, P4
   Wang YC, 2014, AIDS RES THER, V11, P0, DOI 10.1186/1742-6405-11-36
   Weng YW, 2016, J MICROBIOL IMMUNOL, V49, P487, DOI 10.1016/j.jmii.2014.08.002
   Wittkop L, 2011, LANCET INFECT DIS, V11, P363, DOI 10.1016/S1473-3099(11)70032-9
   Xin RL, 2009, J GEN VIROL, V90, P1757, DOI 10.1099/vir.0.009290-0
   Zhang Yi, 2014, MODERN PREVENTIVE MEDICINE, V41, P1105
   Zuo H, 2016, CHIN J AIDS STD, V22, P586
NR 28
TC 8
Z9 9
U1 1
U2 5
PU SPRINGER WIEN
PI WIEN
PA SACHSENPLATZ 4-6, PO BOX 89, A-1201 WIEN, AUSTRIA
SN 0304-8608
EI 1432-8798
J9 ARCH VIROL
JI Arch. Virol.
PD AUG 15
PY 2018
VL 163
IS 8
BP 2111
EP 2119
DI 10.1007/s00705-018-3825-7
PG 9
WC Virology
SC Virology
GA GP3FG
UT WOS:000440727000014
PM 29633077
DA 2024-01-16
ER

PT J
AU Chen, JZ
   Peng, C
   Wang, JN
   Zhu, WL
AF Chen, Jianzhong
   Peng, Cheng
   Wang, Jinan
   Zhu, Weiliang
TI Exploring molecular mechanism of allosteric inhibitor to relieve drug resistance of multiple mutations in HIV-1 protease by enhanced conformational sampling
SO PROTEINS-STRUCTURE FUNCTION AND BIOINFORMATICS
LA English
DT Article
DE allosteric inhibitor; HIV-1 protease; MM-GBSA; normal mode analysis; REMD
ID normal-mode analysis; dynamics simulations; transition pathway; complex-formation; wild-type; binding; fluctuations; polarization; flexibility; recognition
AB Recently, allosteric regulations of HIV-1 protease (PR) are suggested as a promising approach to relieve drug resistance of mutations toward inhibitors targeting the active site of PR. Replica-exchange molecular dynamics (REMD) simulations and normal mode analysis (NMA) are integrated to enhance conformational sampling of PR. Molecular mechanics generalized Born surface area (MM-GBSA) method was applied to calculate binding free energies of three inhibitors APV, DRV, and NIT to the wild-type (WT) and multidrug resistance (MDR) PRs. The results suggest that binding free energies of APV and DRV are decreased in the MDR PR relative to the WT PR, suggesting drug resistance of mutations on these two inhibitors. However, the binding ability of the allosteric inhibitor NIT is not impaired in the MDR PR. In addition, internal dynamics analysis based on REMD simulations proves that mutations hardly produce obvious effect on the conformation of the MDR PR in comparison to the WT PR. Scanning of hydrophobic contacts and hydrogen bond contacts of inhibitors with residues of PRs on the concatenated trajectories of REMD demonstrates that mutations change the symmetric interaction networks of APV and DRV with PR, but do not generate obvious influence on the asymmetric interaction network of NIT with PR. In summary, allosteric inhibitor NIT can adapt the MDR PR better than those inhibitors toward the active site of PR, thus allosteric inhibitors of PR may be a possible channel to overcome drug resistance of PR.
C1 [Chen, Jianzhong] Shandong Jiaotong Univ, Sch Sci, Jinan 250014, Shandong, Peoples R China.
   [Chen, Jianzhong; Peng, Cheng; Wang, Jinan; Zhu, Weiliang] Chinese Acad Sci, Shanghai Inst Mat Med, Drug Discovery & Design Ctr, CAS Key Lab Receptor Res, Shanghai, Peoples R China.
   [Peng, Cheng] Univ Chinese Acad Sci, Sch Chem, Beijing, Peoples R China.
C3 Shandong Jiaotong University; Chinese Academy of Sciences; Shanghai Institute of Materia Medica, CAS; Chinese Academy of Sciences; University of Chinese Academy of Sciences, CAS
RP Chen, JZ (通讯作者)，Shandong Jiaotong Univ, Sch Sci, Jinan 250014, Shandong, Peoples R China.; Wang, JN; Zhu, WL (通讯作者)，Chinese Acad Sci, Shanghai Inst Mat Med, Shanghai, Peoples R China.
EM chenjianzhong1970@163.com; jawang@simm.ac.cn; wlzhu@simm.ac.cn
FU NSFC-Guangdong Joint Fund [U1501501]; CAS Key Laboratory of Receptor Research [SIMM1706YKF-03]; National Natural Science Foundation of China [81573350, 11504206, 81273435, 11274206, 21403283]; National Key Research and Development Program [2016YFA0502301]
CR Agniswamy J, 2013, J MED CHEM, V56, P4017, DOI 10.1021/jm400231v
   [Anonymous], 2015, GLID VERS 6 9, V0, P0
   Back D, 2008, ANTIVIR THER, V13, P1
   Bastys T, 2018, J CHEM THEORY COMPUT, V14, P3397, DOI 10.1021/acs.jctc.7b01109
   Carlson HA, 1999, J PHYS CHEM A, V103, P10213, DOI 10.1021/jp991997z
   CASE DA, 1994, CURR OPIN STRUC BIOL, V4, P285, DOI 10.1016/S0959-440X(94)90321-2
   Chen JZ, 2017, CHEM BIOL DRUG DES, V89, P548, DOI 10.1111/cbdd.12877
   Chen JZ, 2017, PHYS CHEM CHEM PHYS, V19, P3067, DOI 10.1039/c6cp08105c
   Chen JZ, 2014, SCI REP-UK, V4, P0, DOI 10.1038/srep06872
   Chen J, 2017, PROC INT CONF DATA, V0, PP19, DOI 10.1109/ICDE.2017.16
   Damm KL, 2008, BIOPOLYMERS, V89, P643, DOI 10.1002/bip.20993
   Darden TA, 2016, AMBER 16, V0, P0
   Deng WQ, 2015, NAT PROTOC, V10, P632, DOI 10.1038/nprot.2015.038
   Ding F, 2008, J AM CHEM SOC, V130, P7184, DOI 10.1021/ja800893d
   Duan LL, 2017, SCI REP-UK, V7, P0, DOI 10.1038/srep42223
   Duan LL, 2017, PHYS CHEM CHEM PHYS, V19, P10140, DOI 10.1039/c7cp00841d
   Duan LL, 2016, J AM CHEM SOC, V138, P5722, DOI 10.1021/jacs.6b02682
   ESSMANN U, 1995, J CHEM PHYS, V103, P8577, DOI 10.1063/1.470117
   Flexner C, 2007, NAT REV DRUG DISCOV, V6, P959, DOI 10.1038/nrd2336
   Frisch M, 2009, GAUSSIAN 09, V0, P0
   Galiano L, 2009, J AM CHEM SOC, V131, P430, DOI 10.1021/ja807531v
   Ghosh A, 1998, J PHYS CHEM B, V102, P10983, DOI 10.1021/jp982533o
   Gohlke H, 2003, J MOL BIOL, V330, P891, DOI 10.1016/S0022-2836(03)00610-7
   Han K, 2016, PROTEIN CONFORMATION, V1015, P1967
   Heaslet H, 2006, J MOL BIOL, V356, P967, DOI 10.1016/j.jmb.2005.11.094
   Hornak V, 2006, P NATL ACAD SCI USA, V103, P915, DOI 10.1073/pnas.0508452103
   Hornak V, 2007, DRUG DISCOV TODAY, V12, P132, DOI 10.1016/j.drudis.2006.12.011
   Hou T, 2008, PROTEINS, V71, P1163, DOI 10.1002/prot.21808
   Hou TJ, 2009, PROTEINS, V74, P837, DOI 10.1002/prot.22192
   Hu GD, 2017, J CHEM INF MODEL, V57, P918, DOI 10.1021/acs.jcim.7b00139
   Hu GD, 2016, INT J MOL SCI, V17, P0, DOI 10.3390/ijms17060819
   Hu GD, 2015, CHEM BIOL DRUG DES, V86, P1351, DOI 10.1111/cbdd.12598
   Huang JF, 2017, J CHEM INF MODEL, V57, P2273, DOI 10.1021/acs.jcim.7b00207
   Humphrey W, 1996, J MOL GRAPH MODEL, V14, P33, DOI 10.1016/0263-7855(96)00018-5
   ICHIYE T, 1991, PROTEINS, V11, P205, DOI 10.1002/prot.340110305
   Ishima R, 2008, PROTEINS, V70, P1408, DOI 10.1002/prot.21632
   Izaguirre JA, 2001, J CHEM PHYS, V114, P2090, DOI 10.1063/1.1332996
   Jiang W, 2010, J CHEM THEORY COMPUT, V6, P2559, DOI 10.1021/ct1001768
   JORGENSEN WL, 1983, J CHEM PHYS, V79, P926, DOI 10.1063/1.445869
   Karthik S, 2011, PROTEINS, V79, P1830, DOI 10.1002/prot.23008
   Sadiq SK, 2010, PROTEINS, V78, P2873, DOI 10.1002/prot.22806
   Khan SN, 2018, BIOCHEMISTRY-US, V57, P1652, DOI 10.1021/acs.biochem.7b01238
   King NM, 2012, ACS CHEM BIOL, V7, P1536, DOI 10.1021/cb300191k
   Kolli M, 2014, J VIROL, V88, P7145, DOI 10.1128/JVI.00266-14
   Kozísek M, 2007, J MOL BIOL, V374, P1005, DOI 10.1016/j.jmb.2007.09.083
   Lee GM, 2009, SCIENCE, V324, P213, DOI 10.1126/science.1169378
   Li H, 2005, PROTEINS, V61, P704, DOI 10.1002/prot.20660
   Lou ZR, 2015, ACCOUNTS CHEM RES, V48, P1358, DOI 10.1021/acs.accounts.5b00009
   Maier JA, 2015, J CHEM THEORY COMPUT, V11, P3696, DOI 10.1021/acs.jctc.5b00255
   Makatini MM, 2011, EUR J MED CHEM, V46, P3976, DOI 10.1016/j.ejmech.2011.05.071
   Marques O, 1995, PROTEINS, V23, P557, DOI 10.1002/prot.340230410
   Martin P, 2005, STRUCTURE, V13, P1887, DOI 10.1016/j.str.2005.11.005
   Meagher KL, 2004, J AM CHEM SOC, V126, P13276, DOI 10.1021/ja0469378
   Meng XM, 2016, J MOL GRAPH MODEL, V70, P153, DOI 10.1016/j.jmgm.2016.09.015
   Miao YL, 2014, J CHEM THEORY COMPUT, V10, P2677, DOI 10.1021/ct500090q
   Muzammil S, 2007, J VIROL, V81, P5144, DOI 10.1128/JVI.02706-06
   Nalam MNL, 2013, CHEM BIOL, V20, P1116, DOI 10.1016/j.chembiol.2013.07.014
   Paulsen JL, 2017, J CHEM THEORY COMPUT, V13, P2300, DOI 10.1021/acs.jctc.6b01262
   Perryman AL, 2006, BIOPOLYMERS, V82, P272, DOI 10.1002/bip.20497
   Perryman AL, 2004, PROTEIN SCI, V13, P1108, DOI 10.1110/ps.03468904
   Pietrucci F, 2009, J AM CHEM SOC, V131, P11811, DOI 10.1021/ja903045y
   Ragland DA, 2014, J AM CHEM SOC, V136, P11956, DOI 10.1021/ja504096m
   Lopéz-Blanco JR, 2011, BIOINFORMATICS, V27, P2843, DOI 10.1093/bioinformatics/btr497
   RYCKAERT JP, 1977, J COMPUT PHYS, V23, P327, DOI 10.1016/0021-9991(77)90098-5
   Shafer RW, 2008, AIDS REV, V10, P67
   Shao Q, 2017, J CHEM THEORY COMPUT, V13, P1229, DOI 10.1021/acs.jctc.6b00967
   Shao Q, 2016, PHYS CHEM CHEM PHYS, V18, P29170, DOI 10.1039/c6cp05634b
   Shen QC, 2016, NUCLEIC ACIDS RES, V44, PD527, DOI 10.1093/nar/gkv902
   SPINELLI S, 1991, BIOCHIMIE, V73, P1391, DOI 10.1016/0300-9084(91)90169-2
   Sugita Y, 1999, CHEM PHYS LETT, V314, P141, DOI 10.1016/S0009-2614(99)01123-9
   Sun HY, 2014, PHYS CHEM CHEM PHYS, V16, P22035, DOI 10.1039/c4cp03179b
   Sun HY, 2014, PHYS CHEM CHEM PHYS, V16, P16719, DOI 10.1039/c4cp01388c
   Surleraux DLNG, 2005, J MED CHEM, V48, P1813, DOI 10.1021/jm049560p
   Turner BG, 1999, J MOL BIOL, V285, P1, DOI 10.1006/jmbi.1998.2354
   Ung PMU, 2014, J MED CHEM, V57, P6468, DOI 10.1021/jm5008352
   WALLACE AC, 1995, PROTEIN ENG, V8, P127, DOI 10.1093/protein/8.2.127
   Wang JN, 2014, J PHYS CHEM B, V118, P9677, DOI 10.1021/jp507186h
   Wang JN, 2014, J PHYS CHEM B, V118, P134, DOI 10.1021/jp4105129
   Wang JM, 2001, J AM CHEM SOC, V123, P5221, DOI 10.1021/ja003834q
   Wang JM, 2004, J COMPUT CHEM, V25, P1157, DOI 10.1002/jcc.20035
   Wang PP, 2017, BBA-GEN SUBJECTS, V1861, P2766, DOI 10.1016/j.bbagen.2017.07.022
   Wang W, 2000, J MOL BIOL, V303, P567, DOI 10.1006/jmbi.2000.4057
   Warnke D, 2007, J CLIN PHARMACOL, V47, P1570, DOI 10.1177/0091270007308034
   Weber IT, 2015, FUTURE MED CHEM, V7, P1023, DOI 10.4155/FMC.15.44
   Wu EL, 2008, CHEM-EUR J, V14, P8704, DOI 10.1002/chem.200800277
   Yang MJ, 2011, J STRUCT BIOL, V173, P57, DOI 10.1016/j.jsb.2010.07.013
   Yang MJ, 2010, PROTEINS, V78, P2222, DOI 10.1002/prot.22734
   Yu YQ, 2017, RSC ADV, V7, P45121, DOI 10.1039/c7ra09691g
   Zhang HM, 2013, J MED CHEM, V56, P1074, DOI 10.1021/jm301519z
   Zhang J, 2010, P NATL ACAD SCI USA, V107, P1321, DOI 10.1073/pnas.0907304107
NR 90
TC 17
Z9 18
U1 1
U2 24
PU WILEY
PI HOBOKEN
PA 111 RIVER ST, HOBOKEN 07030-5774, NJ USA
SN 0887-3585
EI 1097-0134
J9 PROTEINS
JI Proteins
PD DEC 15
PY 2018
VL 86
IS 12
BP 1294
EP 1305
DI 10.1002/prot.25610
PG 12
WC Biochemistry & Molecular Biology; Biophysics
SC Biochemistry & Molecular Biology; Biophysics
GA HE4UV
UT WOS:000453364400008
PM 30260044
DA 2024-01-16
ER

PT J
AU Indriati, DW
   Kotaki, T
   Khairunisa, SQ
   Witaningrum, AM
   Matondang, MQY
   Ueda, S
   Nasronudin
   Purnama, A
   Kurniawan, D
   Kameoka, M
AF Indriati, Dwi Wahyu
   Kotaki, Tomohiro
   Khairunisa, Siti Qamariyah
   Witaningrum, Adiana Mutamsari
   Matondang, Muhammad Qushai Yunifiar
   Ueda, Shuhei
   Nasronudin
   Purnama, Asep
   Kurniawan, Dwi
   Kameoka, Masanori
TI Appearance of Drug Resistance Mutations Among the Dominant HIV-1 Subtype, CRF01_AE in Maumere, Indonesia
SO CURRENT HIV RESEARCH
LA English
DT Article
DE HIV-1; CRF01_AE; Antiretroviral Therapy (ART); drug resistance-associated mutations; Maumere; Indonesia
ID immunodeficiency-virus type-1; therapy-naive individuals; antiretroviral therapy; reverse-transcriptase; acute-pancreatitis; hiv/aids patients; diversity; recombinant; infection; epidemic
AB Background and Objectives: Human Immunodeficiency Virus (HIV) is still a major health issue in Indonesia. In recent years, the appearance of drug resistance-associated mutations has reduced the effectiveness of Antiretroviral Therapy (ART). We conducted genotypic studies, including the detection of drug resistance-associated mutations (from first-line regimen drugs), on HIV-1 genes derived from infected individuals in Maumere, West Nusa Tenggara. Maumere, a transit city in West Nusa Tenggara, which has a high HIV-1 transmission rate. Method: We collected 60 peripheral blood samples from 53 ART-experienced and 7 ART-naive individuals at TC Hillers Hospital, Maumere between 2014 and 2015. The amplification and a sequencing analysis of pol genes encoding protease (the PR gene) and reverse transcriptase (the RT gene) as well as the viral env and gag genes were performed. HIV-1 subtyping and the detection of drug resistance-associated mutations were then conducted. Results: Among 60 samples, 46 PR, 31 RT, 30 env, and 20 gag genes were successfully sequenced. The dominant HIV-1 subtype circulating in Maumere was CRF01_AE. Subtype B and recombinant viruses containing gene fragments of CRF01_AE, subtypes A, B, C, and/or G were also identified as minor populations. The major drug resistance-associated mutations, M184V, K103N, Y188L, and M230I, were found in the RT genes. However, no major drug resistance-associated mutations were detected in the PR genes. Conclusion: CRF01_AE was the major HIV-1 subtype prevalent in Maumere. The appearance of drug resistance-associated mutations found in the present study supports the necessity of monitoring the effectiveness of ART in Maumere.
C1 [Indriati, Dwi Wahyu; Kotaki, Tomohiro; Khairunisa, Siti Qamariyah; Witaningrum, Adiana Mutamsari; Matondang, Muhammad Qushai Yunifiar; Ueda, Shuhei; Nasronudin] Univ Airlangga, Inst Trop Dis, Indonesia Japan Collaborat Res Ctr Emerging & Res, Surabaya, Indonesia.
   [Indriati, Dwi Wahyu] Univ Airlangga, Fac Vocat Studies, Dept Hlth, Surabaya, Indonesia.
   [Kotaki, Tomohiro; Ueda, Shuhei] Kobe Univ, Grad Sch Hlth Sci, Dept Int Hlth, Kobe, Hyogo, Japan.
   [Nasronudin] Univ Airlangga, Fac Med, Surabaya, Indonesia.
   [Purnama, Asep; Kurniawan, Dwi; Kameoka, Masanori] TC Hillers Hosp, Maumere, Indonesia.
   [Kameoka, Masanori] Kobe Univ, Grad Sch Med, Ctr Infect Dis, Kobe, Hyogo, Japan.
C3 Airlangga University; Airlangga University; Kobe University; Airlangga University; Kobe University
RP Kameoka, M (通讯作者)，Kobe Univ, Grad Sch Hlth Sci, Dept Int Hlth, Suma Ku, 7-10-2 Tomogaoka, Kobe, Hyogo 6540142, Japan.
EM mkameoka@port.kobe-u.ac.jp
FU program of the Japan Initiative for Global Research Network on Infectious Diseases (J-GRID) from the Ministry of Education, Culture, Sport, Science and Technology in Japan; Japan Agency for Medical Research and Development (AMED); Institute of Tropical Disease as the Center of Excellence (COE) program by the Ministry for Research and Technology (RISTEK) of Indonesia
CR Anderson JP, 2000, J VIROL, V74, P10752, DOI 10.1128/JVI.74.22.10752-10765.2000
   Angelis K, 2015, J INFECT DIS, V211, P1735, DOI 10.1093/infdis/jiu666
   Anissa L, 2015, EJOURNAL KEDOKTERAN, V2, P120
   Asahchop EL, 2012, ANTIMICROB AGENTS CH, V56, P5000, DOI 10.1128/AAC.00591-12
   Avila-Ríos S, 2016, LANCET HIV, V3, PE579, DOI 10.1016/S2352-3018(16)30119-9
   Brenner BG, 2007, CURR OPIN HIV AIDS, V2, P94, DOI 10.1097/COH.0b013e32801682e2
   Buonaguro L, 2007, J VIROL, V81, P10209, DOI 10.1128/JVI.00872-07
   Carr JK, 1996, J VIROL, V70, P5935, DOI 10.1128/JVI.70.9.5935-5943.1996
   Chehter EZ, 2000, AIDS, V14, P1879, DOI 10.1097/00002030-200009080-00001
   Cuevas JM, 2015, PLOS BIOL, V13, P0, DOI 10.1371/journal.pbio.1002251
   Diallo K, 2003, ANTIMICROB AGENTS CH, V47, P3377, DOI 10.1128/AAC.47.11.3377-3383.2003
   Dragovic Gordana, 2013, ASIAN PACIFIC JOURNAL OF TROPICAL BIOMEDICINE, V3, P422, DOI 10.1016/S2221-1691(13)60091-X
   Ferradini L, 2006, LANCET, V367, P1335, DOI 10.1016/S0140-6736(06)68580-2
   Gao F, 1996, J VIROL, V70, P7013, DOI 10.1128/JVI.70.10.7013-7029.1996
   Idigbe EO, 2005, JAIDS-J ACQ IMM DEF, V40, P65, DOI 10.1097/01.qai.0000159516.39982.1b
   Jetzt AE, 2000, J VIROL, V74, P1234, DOI 10.1128/JVI.74.3.1234-1240.2000
   Kantor R, 2006, CURR OPIN INFECT DIS, V19, P594, DOI 10.1097/QCO.0b013e3280109122
   Khairunisa SQ, 2015, AIDS RES HUM RETROV, V31, P255, DOI 10.1089/AID.2014.0221
   Kityo C, 2016, AIDS RES HUM RETROV, V32, P628, DOI 10.1089/aid.2015.0215
   Kotaki T, 2015, AIDS RES THER, V12, P0, DOI 10.1186/s12981-015-0046-y
   Kotaki T, 2013, PLOS ONE, V8, P0, DOI 10.1371/journal.pone.0082645
   Kumarasamy N, 2003, AIDS, V17, P2267, DOI 10.1097/00002030-200310170-00019
   Lavu E, 2017, PLOS ONE, V12, P0, DOI 10.1371/journal.pone.0170265
   Lessells RJ, 2012, CURR OPIN VIROL, V2, P636, DOI 10.1016/j.coviro.2012.08.006
   Li X, 2017, SCI REP, V7, P1
   Maldarelli F, 2013, J VIROL, V87, P10313, DOI 10.1128/JVI.01225-12
   Martinez-Cajas JL, 2009, J INT AIDS SOC, V12, P0, DOI 10.1186/1758-2652-12-11
   Merati TP, 2012, SEX HEALTH, V9, P414, DOI 10.1071/SH11121
   Ministry of Health, 2016, 2016 HIV AIDS STAT I, V0, P0
   Murphy RA, 2007, J INFECT DIS, V196, PS449, DOI 10.1086/521112
   Nikolaitchik O, 2015, VIROLOGY, V484, P334, DOI 10.1016/j.virol.2015.06.025
   Oliveira NM, 2014, EINSTEIN-SAO PAULO, V12, P112, DOI 10.1590/S1679-45082014RW2561
   Pérez L, 2013, INFECT GENET EVOL, V16, P144, DOI 10.1016/j.meegid.2013.02.002
   Piyasirisilp S, 2000, J VIROL, V74, P11286, DOI 10.1128/JVI.74.23.11286-11295.2000
   Porter KR, 1997, J ACQ IMMUN DEF SYND, V14, P1, DOI 10.1097/00042560-199701010-00001
   Prendergast AJ, 2012, PLOS MED, V9, P0, DOI 10.1371/journal.pmed.1001273
   Pujari SN, 2004, JAIDS-J ACQ IMM DEF, V37, P1566, DOI 10.1097/00126334-200412150-00005
   Rossouw TM, 2015, PLOS ONE, V10, P0, DOI 10.1371/journal.pone.0133452
   Santoro Maria Mercedes, 2013, ISRN MICROBIOL, V2013, P481314, DOI 10.1155/2013/481314
   Taylor BS, 2008, NEW ENGL J MED, V358, P1590, DOI 10.1056/NEJMra0706737
   Tin Ei Ei, 2005, SOUTHEAST ASIAN JOURNAL OF TROPICAL MEDICINE AND PUBLIC HEALTH, V36, P362
   Wainberg MA, 2012, MOL BIOL INT, V0, P0, DOI DOI 10.1155/2012/256982
   Wainberg MA, 2010, VIRUSES-BASEL, V2, P2493, DOI 10.3390/v2112493
   Wensing AM, 2017, TOP ANTIVIR MED, V24, P132
   Witaningrum AM, 2016, AIDS RES HUM RETROV, V32, P812, DOI 10.1089/aid.2016.0054
NR 45
TC 7
Z9 7
U1 0
U2 2
PU BENTHAM SCIENCE PUBL LTD
PI SHARJAH
PA EXECUTIVE STE Y-2, PO BOX 7917, SAIF ZONE, 1200 BR SHARJAH, U ARAB EMIRATES
SN 1570-162X
EI 1873-4251
J9 CURR HIV RES
JI Curr. HIV Res.
PD JUN 15
PY 2018
VL 16
IS 2
BP 158
EP 166
DI 10.2174/1570162X16666180502114344
PG 9
WC Immunology; Infectious Diseases; Virology
SC Immunology; Infectious Diseases; Virology
GA GQ9QF
UT WOS:000442117800008
PM 29732988
DA 2024-01-16
ER

PT J
AU Brumme, ZL
   Kinloch, NN
   Sanche, S
   Wong, A
   Martin, E
   Cobarrubias, KD
   Sandstrom, P
   Levett, PN
   Harrigan, PR
   Joy, JB
AF Brumme, Zabrina L.
   Kinloch, Natalie N.
   Sanche, Stephen
   Wong, Alexander
   Martin, Eric
   Cobarrubias, Kyle D.
   Sandstrom, Paul
   Levett, Paul N.
   Harrigan, P. Richard
   Joy, Jeffrey B.
TI Extensive host immune adaptation in a concentrated North American HIV epidemic
SO AIDS
LA English
DT Article
DE adaptation; clustering; epidemic; HIV; human leukocyte antigen; immune escape; phylogenetics; RT-I135X; Saskatchewan
ID t-cell responses; population-level; viral evolution; hla; impact; gag; progression; magnitude; patterns; escape
AB Objective: HIV incidence in the Canadian province of Saskatchewan, where Indigenous persons make up 80% of those infected, are among the highest on the continent. Reports of accelerated HIV progression, associated with carriage of certain human leukocyte antigen (HLA) alleles (including the typically protective HLA-B*51) have also emerged from the region. Given that acquisition of HIV preadapted to host HLA negatively impacts clinical outcome, we hypothesized that HIV-host adaptation may be elevated in Saskatchewan. Design: Comparative analysis of population-level HIV sequence datasets from Saskatchewan and elsewhere in Canada/USA. Methods: We analyzed 1144 HIV subtype B Pol sequences collected in Saskatchewan between 2000 and 2016, comprising similar to 65% of cumulative provincial HIV cases, for the presence of 70 HLA-associated Pol mutations. Sequences from British Columbia (N = 6525) and elsewhere in Canada/USA (N = 6517) were used for comparison. HIV adaptation levels to 34 HLA alleles were also computed. Putative HIV transmission clusters were identified, and the prevalence of HLA-associated adaptations within and outside these clusters was investigated. Results: Analyses confirmed significantly elevated and temporally increasing levels of HIV adaptation to commonly expressed HLA alleles, in particular B*51. Notably, HLA-adapted HIV strains were significantly enriched among phylogenetic clusters in Saskatchewan. Conclusion: Extensive circulating HIV adaptation to HLA in Saskatchewan provides a plausible explanation for accelerated progression, while enrichment of adapted variants in phylogenetic clusters suggests they are being widely transmitted. Results highlight the utility of Pol sequences, routinely collected for drug resistance monitoring, for surveillance of HIV-host adaptation, and underscore the urgent need to expand HIV prevention and treatment programmes in Saskatchewan. Copyright (C) 2018 The Author(s). Published by Wolters Kluwer Health, Inc.
C1 [Brumme, Zabrina L.; Kinloch, Natalie N.; Martin, Eric; Cobarrubias, Kyle D.] Simon Fraser Univ, Fac Hlth Sci, Burnaby, BC V5A 1S6, Canada.
   [Brumme, Zabrina L.; Cobarrubias, Kyle D.; Harrigan, P. Richard; Joy, Jeffrey B.] British Columbia Ctr Excellence HIV AIDS, Vancouver, BC, Canada.
   [Sanche, Stephen] Univ Saskatchewan, Coll Med, Saskatoon, SK, Canada.
   [Wong, Alexander] Univ Saskatchewan, Dept Med, Regina, SK, Canada.
   [Sandstrom, Paul] Publ Hlth Agcy Canada, Natl HIV Retrovirol Labs, Winnipeg, MB, Canada.
   [Levett, Paul N.] Univ Regina, Saskatchewan Dis Control Lab, Regina, SK, Canada.
   [Levett, Paul N.] Univ Regina, Dept Biol, Regina, SK, Canada.
   [Harrigan, P. Richard; Joy, Jeffrey B.] Univ British Columbia, Fac Med, Vancouver, BC, Canada.
C3 Simon Fraser University; B.C. Centre for Excellence in HIV/AIDS; University of Saskatchewan; University of Saskatchewan; Public Health Agency of Canada; University of Regina; University of Regina; University of British Columbia
RP Brumme, ZL (通讯作者)，Simon Fraser Univ, Fac Hlth Sci, Burnaby, BC V5A 1S6, Canada.
EM zbrumme@sfu.ca
FU Canadian Institutes for Health Research (CIHR) [PJT-148621]; Michael Smith Foundation for Health Research; Frederick Banting and Charles Best CIHR MSc award
CR Altfeld M, 2006, PLOS MED, V3, P1851, DOI 10.1371/journal.pmed.0030403
   BC_ Centre_ for_ Disease_ Control, 2017, BRIT COL ANN SUMM RE, V0, P0
   Brumme ZL, 2007, PLOS PATHOG, V3, P913, DOI 10.1371/journal.ppat.0030094
   Brumme ZL, 2009, PLOS ONE, V4, P0, DOI 10.1371/journal.pone.0006687
   Carlson JM, 2015, TRENDS MICROBIOL, V0, P0
   Carlson JM, 2016, NAT MED, V22, P606, DOI 10.1038/nm.4100
   Carlson JM, 2014, SCIENCE, V345, P0, DOI 10.1126/science.1254031
   Carlson JM, 2012, J VIROL, V86, P13202, DOI 10.1128/JVI.01998-12
   Carrington M, 2003, ANNU REV MED, V54, P535, DOI 10.1146/annurev.med.54.101601.152346
   Centers for Disease Control and Prevention, 2017, HIV SURV REP 2016, V28, P0
   Cotton LA, 2014, PLOS GENET, V10, P0, DOI 10.1371/journal.pgen.1004295
   Dyck R, 2003, AM J NEPHROL, V23, P178, DOI 10.1159/000070747
   Edwards BH, 2002, J VIROL, V76, P2298, DOI 10.1128/JVI.76.5.2298-2305.2002
   Galli RA, 2003, J CLIN MICROBIOL, V41, P2900, DOI 10.1128/JCM.41.7.2900-2907.2003
   Tran GV, 2016, AIDS, V30, P681, DOI 10.1097/QAD.0000000000000969
   Gonzalez-Serna A, 2014, CLIN INFECT DIS, V58, P1165, DOI 10.1093/cid/ciu019
   Government_ of_ Saskatchewan, 2017, HIV PREV CONTR REP 2, V0, P0
   Government_ of_ Saskatchewan, 2017, INT 2016 HIV AIDS KE, V0, P0
   Hightower GK, 2013, PLOS ONE, V8, P0, DOI 10.1371/journal.pone.0068188
   Hunt K, 2015, CAN J INFECT DIS MED, V26, P207, DOI 10.1155/2015/136568
   Katoh J, 2016, PLOS ONE, V11, P0, DOI 10.1371/journal.pone.0150397
   Katoh K, 2002, NUCLEIC ACIDS RES, V30, P3059, DOI 10.1093/nar/gkf436
   Kawashima Y, 2010, J VIROL, V84, P7151, DOI 10.1128/JVI.00171-10
   Kawashima Y, 2009, NATURE, V458, P641, DOI 10.1038/nature07746
   Keynan Y, 2015, INT J IMMUNOGENET, V42, P336, DOI 10.1111/iji.12219
   Keynan Y, 2015, INFECT DIS-NOR, V47, P447, DOI 10.3109/00365548.2015.1007474
   Kiepiela P, 2007, NAT MED, V13, P46, DOI 10.1038/nm1520
   Kinloch NN, 2016, J VIROL, V90, P1244, DOI 10.1128/JVI.02353-15
   Kinloch NNGQ, 2017, 9 IAS C HIV SCI PAR, V0, P0
   Koga M, 2010, MICROBIOL IMMUNOL, V54, P196, DOI 10.1111/j.1348-0421.2010.00206.x
   Larsson A, 2014, BIOINFORMATICS, V30, P3276, DOI 10.1093/bioinformatics/btu531
   Little SJ, 2014, PLOS ONE, V9, P0, DOI 10.1371/journal.pone.0098443
   Llano A, 2013, HIV MOL IMMUNOLOGY 2, V0, P3
   Monaco DC, 2016, J EXP MED, V213, P2049, DOI 10.1084/jem.20151984
   Moore CB, 2002, SCIENCE, V296, P1439, DOI 10.1126/science.1069660
   Mulligan CJ, 2004, ANNU REV GENOM HUM G, V5, P295, DOI 10.1146/annurev.genom.5.061903.175920
   OBrien SJ, 2001, TRENDS MOL MED, V7, P379, DOI 10.1016/S1471-4914(01)02131-1
   OFallon BD, 2011, P NATL ACAD SCI USA, V108, P20444, DOI 10.1073/pnas.1112563108
   Payne R, 2014, P NATL ACAD SCI USA, V111, PE5393, DOI 10.1073/pnas.1413339111
   Payne RP, 2010, J VIROL, V84, P10543, DOI 10.1128/JVI.00793-10
   Poon AFY, 2015, J INFECT DIS, V211, P926, DOI 10.1093/infdis/jiu560
   Price MN, 2010, PLOS ONE, V5, P0, DOI 10.1371/journal.pone.0009490
   Ragonnet-Cronin M, 2012, J INFECT DIS, V206, P756, DOI 10.1093/infdis/jis411
   Ragonnet-Cronin M, 2012, PLOS ONE, V7, P0, DOI 10.1371/journal.pone.0036933
   Ragonnet-Cronin M, 2010, JAIDS-J ACQ IMM DEF, V55, P102, DOI 10.1097/QAI.0b013e3181e8c7b0
   Rolland M, 2008, PLOS ONE, V3, P0, DOI 10.1371/journal.pone.0001424
   Rousseau CM, 2008, J VIROL, V82, P6434, DOI 10.1128/JVI.02455-07
   Shafer RW, 2007, AIDS, V21, P215, DOI 10.1097/QAD.0b013e328011e691
   SIEPEL AC, 1995, AIDS RES HUM RETROV, V11, P1413, DOI 10.1089/aid.1995.11.1413
   Vogel L, 2016, CAN MED ASSOC J, V188, P1071, DOI 10.1503/cmaj.109-5331
   Vogel L, 2015, CAN MED ASSOC J, V187, P793, DOI 10.1503/cmaj.109-5105
   Wainberg MA, 1998, JAMA-J AM MED ASSOC, V279, P1977, DOI 10.1001/jama.279.24.1977
   Woods CK, 2012, J CLIN MICROBIOL, V50, P1936, DOI 10.1128/JCM.06689-11
   Zhang YH, 2011, J IMMUNOL, V187, P684, DOI 10.4049/jimmunol.1100316
   Zuñiga R, 2006, J VIROL, V80, P3122, DOI 10.1128/JVI.80.6.3122-3125.2006
NR 55
TC 11
Z9 11
U1 0
U2 0
PU LIPPINCOTT WILLIAMS & WILKINS
PI PHILADELPHIA
PA TWO COMMERCE SQ, 2001 MARKET ST, PHILADELPHIA, PA 19103 USA
SN 0269-9370
EI 1473-5571
J9 AIDS
JI Aids
PD SEP 10
PY 2018
VL 32
IS 14
BP 1927
EP 1938
DI 10.1097/QAD.0000000000001912
PG 12
WC Immunology; Infectious Diseases; Virology
SC Immunology; Infectious Diseases; Virology
GA HF1CF
UT WOS:000453902200003
PM 30048246
DA 2024-01-16
ER

PT J
AU Nouchi, A
   Nguyen, T
   Valantin, MA
   Simon, A
   Sayon, S
   Agher, R
   Calvez, V
   Katlama, C
   Marcelin, AG
   Soulie, C
AF Nouchi, A.
   Nguyen, T.
   Valantin, M. A.
   Simon, A.
   Sayon, S.
   Agher, R.
   Calvez, V.
   Katlama, C.
   Marcelin, A. G.
   Soulie, C.
TI Dynamics of drug resistance-associated mutations in HIV-1 DNA reverse transcriptase sequence during effective ART
SO JOURNAL OF ANTIMICROBIAL CHEMOTHERAPY
LA English
DT Article
ID antiretroviral therapy; blood-cells; reservoirs; infection; viremia; haart; level
AB Objectives: To investigate the dynamics of HIV-1 variants archived in cells harbouring drug resistance-associated mutations (DRAMs) to lamivudine/emtricitabine, etravirine and rilpivirine in patients under effective ART free from selective pressure on these DRAMs, in order to assess the possibility of recycling molecules with resistance history. Patients and methods: We studied 25 patients with at least one DRAM to lamivudine/emtricitabine, etravirine and/or rilpivirine identified on an RNA sequence in their history and with virological control for at least 5 years under a regimen excluding all drugs from the resistant class. Longitudinal ultra-deep sequencing (UDS) and Sanger sequencing of the reverse transcriptase region were performed on cell-associated HIV-1 DNA samples taken over the 5 years of follow-up. Results: Viral variants harbouring the analysed DRAMs were no longer detected by UDS over the 5 years in 72% of patients, with viruses susceptible to the molecules of interest found after 5 years in 80% of patients with UDS and in 88% of patients with Sanger. Residual viraemia with <50 copies/mL was detected in 52% of patients. The median HIV DNA level remained stable (2.4 at baseline versus 2.1 log(10) copies/10(6) cells 5 years later). Conclusions: These results show a clear trend towards clearance of archived DRAMs to reverse transcriptase inhibitors in cell-associated HIV-1 DNA after a long period of virological control, free from therapeutic selective pressure on these DRAMs, reflecting probable residual replication in some reservoirs of the fittest viruses and leading to persistent evolution of the archived HIV-1 DNA resistance profile.
C1 [Nouchi, A.; Nguyen, T.; Sayon, S.; Calvez, V.; Marcelin, A. G.; Soulie, C.] Sorbonne Univ, Hop Pitie Salpetriere, AP HP,Lab Virol, INSERM,Inst Pierre Louis Epidemiol & Sante Publ i, F-75013 Paris, France.
   [Valantin, M. A.; Agher, R.; Katlama, C.] Sorbonne Univ, Hop Pitie Salpetriere, AP HP,Serv Malad Infect, INSERM,Inst Pierre Louis Epidemiol & Sante Publ i, F-75013 Paris, France.
   [Simon, A.] Sorbonne Univ, Hop Pitie Salpetriere, AP HP,Serv Med Interne, INSERM,Inst Pierre Louis Epidemiol & Sante Publ i, F-75013 Paris, France.
C3 Institut National de la Sante et de la Recherche Medicale (Inserm); Assistance Publique Hopitaux Paris (APHP); Hopital Universitaire Pitie-Salpetriere - APHP; Sorbonne Universite; Universite Paris Cite; Hopital Universitaire Hotel-Dieu - APHP; Hopital Universitaire Paul-Brousse - APHP; Assistance Publique Hopitaux Paris (APHP); Hopital Universitaire Pitie-Salpetriere - APHP; Universite Paris Cite; Hopital Universitaire Hotel-Dieu - APHP; Hopital Universitaire Paul-Brousse - APHP; Institut National de la Sante et de la Recherche Medicale (Inserm); Sorbonne Universite; Institut National de la Sante et de la Recherche Medicale (Inserm); Assistance Publique Hopitaux Paris (APHP); Universite Paris Cite; Hopital Universitaire Hotel-Dieu - APHP; Sorbonne Universite; Hopital Universitaire Pitie-Salpetriere - APHP; Hopital Universitaire Paul-Brousse - APHP
RP Nouchi, A (通讯作者)，Hop La Pitie Salpetriere, AP HP, Dept Virol, 45-83 Bd Hop, F-75013 Paris, France.
EM agathe.nouchi@gmail.com
FU 'Agence Nationale de la Recherche sur le Sida et les hepatites virales' (ANRS)
CR Avettand-Fènöl V, 2009, J MED VIROL, V81, P217, DOI 10.1002/jmv.21390
   Chun TW, 2011, J INFECT DIS, V204, P135, DOI 10.1093/infdis/jir208
   Engsig FN, 2014, CLIN INFECT DIS, V58, P1312, DOI 10.1093/cid/ciu038
   Gantner P, 2016, J ANTIMICROB CHEMOTH, V71, P751, DOI 10.1093/jac/dkv395
   Lambotte O, 2004, AIDS, V18, P1147, DOI 10.1097/00002030-200405210-00008
   Lapointe HR, 2015, ANTIMICROB AGENTS CH, V59, P6824, DOI 10.1128/AAC.01490-15
   Martinez-Picado J, 2000, P NATL ACAD SCI USA, V97, P10948, DOI 10.1073/pnas.97.20.10948
   Michelini Z, 2016, J MED VIROL, V88, P2115, DOI 10.1002/jmv.24581
   Morlat P, 2017, PRISE CHARGE MEDICAL, V0, P0
   Palmer S, 2008, P NATL ACAD SCI USA, V105, P3879, DOI 10.1073/pnas.0800050105
   Turriziani O, 2010, CLIN MICROBIOL INFEC, V16, P1518, DOI 10.1111/j.1469-0691.2010.03329.x
   Viard JP, 2004, AIDS, V18, P45, DOI 10.1097/00002030-200401020-00005
NR 12
TC 18
Z9 18
U1 0
U2 2
PU OXFORD UNIV PRESS
PI OXFORD
PA GREAT CLARENDON ST, OXFORD OX2 6DP, ENGLAND
SN 0305-7453
EI 1460-2091
J9 J ANTIMICROB CHEMOTH
JI J. Antimicrob. Chemother.
PD AUG 15
PY 2018
VL 73
IS 8
BP 2141
EP 2146
DI 10.1093/jac/dky130
PG 6
WC Infectious Diseases; Microbiology; Pharmacology & Pharmacy
SC Infectious Diseases; Microbiology; Pharmacology & Pharmacy
GA GP5WX
UT WOS:000440948600019
PM 29846589
DA 2024-01-16
ER

PT J
AU Ba, S
   Raugi, DN
   Smith, RA
   Sall, F
   Faye, K
   Hawes, SE
   Sow, PS
   Seydi, M
   Gottlieb, GS
AF Ba, Selly
   Raugi, Dana N.
   Smith, Robert A.
   Sall, Fatima
   Faye, Khadim
   Hawes, Stephen E.
   Sow, Papa Salif
   Seydi, Moussa
   Gottlieb, Geoffrey S.
TI A Trial of a Single-tablet Regimen of Elvitegravir, Cobicistat, Emtricitabine, and Tenofovir Disoproxil Fumarate for the Initial Treatment of Human Immunodeficiency Virus Type 2 Infection in a Resource-limited Setting: 48-Week Results From Senega West Africa
SO CLINICAL INFECTIOUS DISEASES
LA English
DT Article
DE HIV-1; HIV-2; ART; sub-Saharan Africa; integrase inhibitor
ID vitro phenotypic susceptibility; reverse-transcriptase inhibitors; naive hiv-2-infected patients; co-formulated elvitegravir; to-child transmission; hiv-2 integrase gene; in-vitro; antiretroviral therapy; drug-resistance; double-blind
AB Background. There is an urgent need for safe and effective antiretroviral therapy (ART) for human immunodeficiency virus type 2 (HIV-2) infection. We undertook the first clinical trial of a single-tablet regimen containing elvitegravir, cobicistat, emtricitabine, and tenofovir disoproxil fumarate (E/C/F/TDF) to assess its effectiveness in HIV-2-infected individuals in Senegal, West Africa. Methods. HIV-2-infected, ART-naive adults with World Health Organization stage 3-4 disease or CD4 count <750 cells/mu L were eligible for this 48-week, open-label trial. We analyzed HIV-2 viral loads (VL), CD4 counts, clinical and adverse events, mortality, and loss to follow-up. Results. We enrolled 30 subjects who initiated E/C/F/TDF. Twenty-nine subjects completed 48 weeks of follow-up. The majority were female (80%). There were no deaths, no new AIDS-associated clinical events, and 1 loss to follow-up. 'I he median baseline CD4 count was 408 (range, 34-747) cells/mu L, which increased by a median 161 (range, 27-547) cells/mu L at week 48. Twenty-five subjects had baseline HIV-2 VL of <50 copies/mL of plasma. In those with detectable HIV-2 VL, the median was 41 (range, 10-6135) copies/ ml. Using a modified intent-to-treat analysis (US Food and Drug Administration Snapshot method), 28 of 30 (93.3%; 95% confidence interval, 77.9%-99.2%) had viral suppression at 48 weeks. The 1 subject with virologic failure had multidrug-resistant HIV-2 (reverse transcriptase mutation: K65R; integrase mutations: G140S and Q148R) detected at week 48. There were 8 grade 3-4 adverse events; none were deemed study related. Adherence and acceptability were good. Conclusions. Our data suggest that E/C/F/TDF, a once-daily, single-tablet-regimen, is safe, effective, and well tolerated. Our findings support the use of integrase inhibitor-based regimens for HIV-2 treatment.
C1 [Ba, Selly; Sall, Fatima; Faye, Khadim; Sow, Papa Salif; Seydi, Moussa] Univ Cheikh Anta Diop Dakar, Ctr Hosp Natl Univ Fann, Serv Malad Infect & Trop Ibrahima Diop Mar, Dakar, Senegal.
   [Raugi, Dana N.; Smith, Robert A.; Gottlieb, Geoffrey S.] Univ Washington, Dept Med, Seattle, WA 98109 USA.
   [Hawes, Stephen E.] Univ Washington, Dept Epidemiol, Seattle, WA 98109 USA.
   [Hawes, Stephen E.; Gottlieb, Geoffrey S.] Univ Washington, Dept Global Hlth, Seattle, WA 98109 USA.
   [Sow, Papa Salif] Gilead Sci Inc, 353 Lakeside Dr, Foster City, CA 94404 USA.
C3 University Cheikh Anta Diop Dakar; University of Washington; University of Washington Seattle; University of Washington; University of Washington Seattle; University of Washington; University of Washington Seattle; Gilead Sciences
RP Gottlieb, GS (通讯作者)，Univ Washington, Sch Med, 750 Republican St,Box 358061 Bldg,Rm E771, Seattle, WA 98109 USA.
EM gottlieb@uw.edu
FU Gilead Sciences, Inc; UW Center for AIDS Research [AI-827757]; AIDS Clinical Trials Group Laboratory Center [AI-068636]
CR ADJORLOLOJOHNSON G, 1994, JAMA-J AM MED ASSOC, V272, P462, DOI 10.1001/jama.272.6.462
   [Anonymous], 2015, GUID US ANT AG HIV 1, V0, P0
   [Anonymous], 2010, RAPPORT 2010, V0, P0
   Ariën KK, 2005, J VIROL, V79, P8979, DOI 10.1128/JVI.79.14.8979-8990.2005
   Benard A, 2011, CLIN INFECT DIS, V52, P1257, DOI 10.1093/cid/cir123
   Bénard A, 2009, AIDS, V23, P1171, DOI 10.1097/QAD.0b013e32832949f0
   Campbell-Yesufu OT, 2011, CLIN INFECT DIS, V52, P780, DOI 10.1093/cid/ciq248
   Carpenter CCJ, 1997, JAMA-J AM MED ASSOC, V277, P1962, DOI 10.1001/jama.277.24.1962
   Chang M, 2012, J CLIN VIROL, V55, P128, DOI 10.1016/j.jcv.2012.06.024
   Charpentier C, 2015, CLIN INFECT DIS, V61, P1346, DOI 10.1093/cid/civ572
   Charpentier C, 2014, AIDS, V28, P1161, DOI 10.1097/QAD.0000000000000244
   Charpentier C, 2010, AIDS, V24, P2753, DOI 10.1097/QAD.0b013e32833f9e36
   CLAVEL F, 1986, SCIENCE, V233, P343, DOI 10.1126/science.2425430
   Cohen C, 2011, AIDS, V25, PF7, DOI 10.1097/QAD.0b013e328345766f
   Collier AC, 1996, NEW ENGL J MED, V334, P1011, DOI 10.1056/NEJM199604183341602
   COURPOTIN C, 1994, PEDIATR INFECT DIS J, V13, P502
   Damond F, 2008, AIDS, V22, P665, DOI 10.1097/QAD.0b013e3282f51203
   DECOCK KM, 1993, JAMA-J AM MED ASSOC, V270, P2083, DOI 10.1001/jama.270.17.2083
   DECOCK KM, 1994, JAMA-J AM MED ASSOC, V271, P196
   DeJesus E, 2012, LANCET, V379, P2429, DOI 10.1016/S0140-6736(12)60918-0
   Desbois D, 2008, ANTIMICROB AGENTS CH, V52, P1545, DOI 10.1128/AAC.01284-07
   Descamps D, 2015, CLIN INFECT DIS, V60, P1521, DOI 10.1093/cid/civ124
   Drylewicz J, 2010, AIDS, V24, P1043, DOI 10.1097/QAD.0b013e3283377a06
   Ekouevi DK, 2014, BMC INFECT DIS, V14, P0, DOI 10.1186/1471-2334-14-461
   Garrett N, 2008, AIDS, V22, P1091, DOI 10.1097/QAD.0b013e3282f9b165
   Gilbert PB, 2003, STAT MED, V22, P573, DOI 10.1002/sim.1342
   Gilleece Y, 2010, HIV MED, V11, P611, DOI 10.1111/j.1468-1293.2010.00889.x
   Gottlieb GS, 2008, AIDS, V22, P2069, DOI 10.1097/QAD.0b013e32830edd44
   Gottlieb GS, 2013, AIDS, V27, P135, DOI 10.1097/QAD.0b013e32835a11a4
   Gottlieb GS, 2009, CLIN INFECT DIS, V48, P476, DOI 10.1086/596504
   Gottlieb GS, 2006, AIDS, V20, P895, DOI 10.1097/01.aids.0000218554.59531.80
   Gottlieb GS, 2002, J INFECT DIS, V185, P905, DOI 10.1086/339295
   Hawes SE, 2008, AIDS, V22, P2517, DOI 10.1097/QAD.0b013e328315cdbc
   KANKI PJ, 1994, LANCET, V343, P943, DOI 10.1016/S0140-6736(94)90065-5
   MARKOWITZ M, 1995, NEW ENGL J MED, V333, P1534, DOI 10.1056/NEJM199512073332304
   MARLINK R, 1994, SCIENCE, V265, P1587, DOI 10.1126/science.7915856
   Matheron S, 2008, AIDS, V22, P2073, DOI 10.1097/QAD.0b013e32830edd59
   Peterson I, 2011, AIDS, V25, P2167, DOI 10.1097/QAD.0b013e32834c4adb
   Poveda E, 2004, AIDS RES HUM RETROV, V20, P347, DOI 10.1089/088922204322996590
   PRAZUCK T, 1995, PEDIATR INFECT DIS J, V14, P940, DOI 10.1097/00006454-199511000-00004
   Raugi DN, 2013, ANTIMICROB AGENTS CH, V57, P2751, DOI 10.1128/AAC.00405-13
   Requena S, 2017, J ANTIMICROB CHEMOTH, V72, P2083, DOI 10.1093/jac/dkx090
   Roquebert B, 2008, J ANTIMICROB CHEMOTH, V62, P914, DOI 10.1093/jac/dkn335
   Roquebert B, 2007, ANTIVIR THER, V12, P0
   Sax PE, 2012, LANCET, V379, P2439, DOI 10.1016/S0140-6736(12)60917-9
   SIMON F, 1993, AIDS, V7, P1411, DOI 10.1097/00002030-199311000-00002
   Smith RA, 2011, AIDS, V25, P2235, DOI 10.1097/QAD.0b013e32834d8e52
   Smith RA, 2012, PLOS ONE, V7, P0, DOI 10.1371/journal.pone.0045372
   Smith RA, 2009, J INFECT DIS, V199, P1323, DOI 10.1086/597802
   Treviño A, 2015, J CLIN VIROL, V64, P12, DOI 10.1016/j.jcv.2015.01.001
   Visseaux B, 2012, ANTIMICROB AGENTS CH, V56, P137, DOI 10.1128/AAC.05313-11
   Visseaux B, 2012, J INFECT DIS, V205, P111, DOI 10.1093/infdis/jir698
   Willey S, 2005, ANTIVIR RES, V68, P96, DOI 10.1016/j.antiviral.2005.07.006
   Witvrouw M, 2004, ANTIVIR THER, V9, P57
   Witvrouw M, 1999, AIDS, V13, P1477, DOI 10.1097/00002030-199908200-00006
   World Health Organization, 2010, CONS GUID US ANT DRU, V0, P0
   Zheng Y, 2014, AIDS, V28, P2329, DOI 10.1097/QAD.0000000000000414
   Zolopa A, 2013, JAIDS-J ACQ IMM DEF, V63, P96, DOI 10.1097/QAI.0b013e318289545c
NR 58
TC 25
Z9 25
U1 0
U2 4
PU OXFORD UNIV PRESS INC
PI CARY
PA JOURNALS DEPT, 2001 EVANS RD, CARY, NC 27513 USA
SN 1058-4838
EI 1537-6591
J9 CLIN INFECT DIS
JI Clin. Infect. Dis.
PD NOV 15
PY 2018
VL 67
IS 10
BP 1588
EP 1594
DI 10.1093/cid/ciy324
PG 7
WC Immunology; Infectious Diseases; Microbiology
SC Immunology; Infectious Diseases; Microbiology
GA HA2FX
UT WOS:000450051300015
PM 29672676
DA 2024-01-16
ER

PT J
AU Cheng, CY
   Tsai, MS
   Yang, CJ
   Cheng, SH
   Sun, HY
   Chang, SF
   Su, LH
   Su, YC
   Hung, CC
   Chang, SY
AF Cheng, Chien-Yu
   Tsai, Mao-Song
   Yang, Chia-Jui
   Cheng, Shu-Hsing
   Sun, Hsin-Yun
   Chang, Shu-Fang
   Su, Li-Hsin
   Su, Yi-Ching
   Hung, Chien-Ching
   Chang, Sui-Yuan
TI Patterns of emergent resistance-associated mutations after initiation of non-nucleoside reverse-transcriptase inhibitor-containing antiretroviral regimens in Taiwan: a multicenter cohort study
SO INFECTION AND DRUG RESISTANCE
LA English
DT Article
DE antiretroviral therapy; treatment guidelines; virological failure; genotypic resistance; population sequencing; nNRTIs; RAM
ID hiv-1 drug-resistance; virological failure; therapy; combination; prevalence; efavirenz; tenofovir; outcm; africa
AB Background: Increasing trends of resistance-associated mutations (RAMs) to non-nucleoside reverse-transcriptase inhibitors (nNRTIs) have raised concerns about the effectiveness of the regimens in the national HIV treatment programs in resource-limited countries. We aimed to retrospectively investigate the incidence and patterns of emergent RAMs of HIV-1 in HIV-positive adults experiencing virological failure to first-line nNRTI-containing combination antiretroviral therapy (cART) in Taiwan. Patients and methods: Between June 2012 and March 2016, 1138 antiretroviral-naive HIV-positive adults without baseline RAMs who initiated nNRTI-containing regimens were included for analysis. Virological failure was defined as plasma viral load (PVL) = 200 copies/mL after 6 months of cART or confirmed PVL = 200 copies/mL after achieving PVL < 50 copies/mL. Population sequencing was retrospectively performed to detect baseline and emergent RAMs. RAMs were interpreted using the International AIDS Society-USA 2016 mutations list. Results: Seventy-one patients (6.2%) developed virological failure, which occurred in 14.8% (43/291), 3.9% (26/675), and 1.2% (2/172) of patients receiving 2 nucleoside reverse-transcriptase inhibitors (NRTIs) plus nevirapine, efavirenz, and rilpivirine, respectively. Among those, 53 (74.6%) had emergent RAMs identified, which included 43 (81.1%), 53 (100.0%), and 1 (1.9%) with RAMs to NRTIs, nNRTIs, and protease inhibitors, respectively; and 43 (81.1%) had multi-drug resistance. The most common emergent RAMs to NRTIs were M184V/I (42.3%) and K65R (28.2%), and those to nNRTIs were Y181C (42.3%), K103N (15.5%), G190A/E/Q (12.7%), V179D/E (12.7%), and V108I (9.9%). Conclusion: While the rates of virological failure varied with the nNRTI used, the rate of emergent RAMs of HIV-1 to NRTIs and nNRTIs among the antiretroviral-naive patients who failed nNRTI-containing cART remained low.
C1 [Cheng, Chien-Yu; Cheng, Shu-Hsing] Minist Hlth & Welf, Dept Internal Med, Taoyuan Gen Hosp, Taoyuan, Taiwan.
   [Cheng, Chien-Yu] Natl Yang Ming Univ, Sch Publ Hlth, Taipei, Taiwan.
   [Tsai, Mao-Song; Yang, Chia-Jui] Far Eastern Mem Hosp, Dept Internal Med, New Taipei, Taiwan.
   [Yang, Chia-Jui] Natl Yang Ming Univ, Sch Med, Taipei, Taiwan.
   [Cheng, Shu-Hsing] Taipei Med Univ, Sch Publ Hlth, Taipei, Taiwan.
   [Sun, Hsin-Yun; Su, Yi-Ching; Hung, Chien-Ching] Natl Taiwan Univ Hosp, Dept Internal Med, 7 Chung Shan South Rd, Taipei, Taiwan.
   [Sun, Hsin-Yun; Su, Yi-Ching; Hung, Chien-Ching] Natl Taiwan Univ, Coll Med, Taipei, Taiwan.
   [Chang, Shu-Fang; Su, Li-Hsin; Chang, Sui-Yuan] Natl Taiwan Univ, Dept Clin Lab Sci & Med Biotechnol, Coll Med, 1 Chang Te Street, Taipei, Taiwan.
   [Hung, Chien-Ching] Natl Taiwan Univ, Dept Parasitol, Coll Med, Taipei, Taiwan.
   [Hung, Chien-Ching] China Med Univ Hosp, Dept Med Res, Taichung, Taiwan.
   [Hung, Chien-Ching] China Med Univ, Taichung, Taiwan.
   [Chang, Sui-Yuan] Natl Taiwan Univ Hosp, Dept Lab Med, Taipei, Taiwan.
C3 National Yang Ming Chiao Tung University; Far Eastern Memorial Hospital; National Yang Ming Chiao Tung University; Taipei Medical University; National Taiwan University; National Taiwan University Hospital; National Taiwan University; National Taiwan University; National Taiwan University; China Medical University Taiwan; China Medical University Hospital - Taiwan; China Medical University Taiwan; National Taiwan University; National Taiwan University Hospital
RP Hung, CC (通讯作者)，Natl Taiwan Univ Hosp, Dept Internal Med, 7 Chung Shan South Rd, Taipei, Taiwan.; Chang, SY (通讯作者)，Natl Taiwan Univ, Dept Clin Lab Sci & Med Biotechnol, Coll Med, 1 Chang Te Street, Taipei, Taiwan.
EM hcc0401@ntu.edu.tw; sychang@ntu.edu.tw
FU Taiwan Centers for Disease Control [DOH102-DC-1401]; Ministry of Science and Technology [MOST 104-2320-B-002-032-MY3]
CR Aghokeng AF, 2014, CLIN INFECT DIS, V58, P99, DOI 10.1093/cid/cit627
   Aghokeng AF, 2013, J INT AIDS SOC, V16, P0, DOI 10.7448/IAS.16.1.18004
   [Anonymous], 2013, CONGUID UANT DRU, V0, P0
   Blanco JL, 2014, AIDS, V28, P2531, DOI 10.1097/QAD.0000000000000424
   Bor J, 2013, SCIENCE, V339, P961, DOI 10.1126/science.1230413
   Boyd MA, 2015, LANCET HIV, V2, PE42, DOI 10.1016/S2352-3018(14)00061-7
   Chang SY, 2016, SCI REP-UK, V6, P0, DOI 10.1038/srep35779
   Chi BH, 2013, CURR OPIN HIV AIDS, V8, P498, DOI 10.1097/COH.0b013e3283637f7a
   Frentz D, 2014, BMC INFECT DIS, V14, P0, DOI 10.1186/1471-2334-14-407
   Gregson J, 2016, LANCET INFECT DIS, V16, P565, DOI 10.1016/S1473-3099(15)00536-8
   Hamers RL, 2012, CLIN INFECT DIS, V54, P1660, DOI 10.1093/cid/cis254
   Hazen RJ, 2005, ANTIMICROB AGENTS CH, V49, P4465, DOI 10.1128/AAC.49.11.4465-4473.2005
   Jiamsakul A, 2014, J INT AIDS SOC, V17, P0, DOI 10.7448/IAS.17.1.19053
   Lai CC, 2016, J ANTIMICROB CHEMOTH, V71, P226, DOI 10.1093/jac/dkv284
   Lai CC, 2012, J ANTIMICROB CHEMOTH, V67, P1254, DOI 10.1093/jac/dkr601
   Motakis D, 2002, ANTIMICROB AGENTS CH, V46, P1851, DOI 10.1128/AAC.46.6.1851-1856.2002
   Nachega JB, 2014, CLIN INFECT DIS, V58, P1297, DOI 10.1093/cid/ciu046
   Phillips AN, 2017, J INFECT DIS, V215, P1362, DOI 10.1093/infdis/jix089
   Pham QD, 2013, HIV CLIN TRIALS, V14, P34, DOI 10.1410/hct1401-34
   Rhee SY, 2015, PLOS MED, V12, P0, DOI 10.1371/journal.pmed.1001810
   Rokx C, 2015, CLIN INFECT DIS, V60, P143, DOI 10.1093/cid/ciu763
   Rusine J, 2013, PLOS ONE, V8, P0, DOI 10.1371/journal.pone.0064345
   Sanguansittianant S, 2013, J CLIN LAB ANAL, V27, P346, DOI 10.1002/jcla.21609
   Sungkanuparph S, 2012, INT J STD AIDS, V23, P316, DOI 10.1258/ijsa.2011.011337
   Wensing AM, 2017, TOP ANTIVIR MED, V24, P132
   Wittkop L, 2011, LANCET INFECT DIS, V11, P363, DOI 10.1016/S1473-3099(11)70032-9
   Yang WL, 2015, J ANTIMICROB CHEMOTH, V70, P3323, DOI 10.1093/jac/dkv257
NR 28
TC 9
Z9 9
U1 0
U2 1
PU DOVE MEDICAL PRESS LTD
PI ALBANY
PA PO BOX 300-008, ALBANY, AUCKLAND 0752, NEW ZEALAND
SN 1178-6973
EI 
J9 INFECT DRUG RESIST
JI Infect. Drug Resistance
PD JUN 15
PY 2018
VL 11
IS 
BP 849
EP 859
DI 10.2147/IDR.S158341
PG 11
WC Infectious Diseases; Pharmacology & Pharmacy
SC Infectious Diseases; Pharmacology & Pharmacy
GA GI8RO
UT WOS:000434792800001
PM 29892199
DA 2024-01-16
ER

PT J
AU Rodriguez, C
   Nere, ML
   Demontant, V
   Charreau, I
   Mercier-Darty, M
   Delagreverie, H
   Salmona, M
   de Castro, N
   Chaix, ML
   Molina, JM
   Delaugerre, C
AF Rodriguez, Christophe
   Nere, Marie Laure
   Demontant, Vanessa
   Charreau, Isabelle
   Mercier-Darty, Melanie
   Delagreverie, Heloise
   Salmona, Maud
   de Castro, Nathalie
   Chaix, Marie Laure
   Molina, Jean Michel
   Delaugerre, Constance
TI Ultra-deep sequencing improves the detection of drug resistance in cellular DNA from HIV-infected patients on ART with suppressed viraemia
SO JOURNAL OF ANTIMICROBIAL CHEMOTHERAPY
LA English
DT Article
ID immunodeficiency-virus type-1; blood mononuclear-cells; long-term haart; genotypic test; proviral dna; mutations; dynamics; protease; reservoir; therapy
AB Background: Standard genotypic tests performed on HIV DNA from patients on suppressive ART, with previous resistance-associated mutations (RAMs) detected in their plasma, underestimate resistance. We thus compared ultra-deep sequencing (UDS) with bulk sequencing of DNA to detect RAMs previously identified in plasma. Methods: We sequenced the DNA of 169 highly treatment experienced patients with suppressed viraemia (ANRS 138-EASIER trial). Protease (PR) and reverse transcriptase (RT) genes from HIV DNA were sequenced by bulk sequencing and UDS, comparing 1% and 20% as thresholds of detection for UDS. Results: Patients were highly treatment experienced (13.6 years). UDS of DNA was successful for the RT and PR genes in 133 (79%) and 137 (81%) patients, respectively. The detection of RAMs was similar by bulk sequencing and UDS with a 20% cut-off. However, the detection of RAMs by UDS with a 1% cut-off was significantly higher than that of bulk sequencing for RT codons D67N (65.4% versus 52.3%), M184V (66.2% versus 52.3%), L210W (48.9% versus 36.4%) and T215Y (57.9% versus 42.1%) and PR codons M46I (46% versus 26%), I54L (12.4% versus 3.9%), V82A (44.5% versus 29.9%) and L90M (57.7% versus 42.5%). Conclusions: Genotypic resistance testing of cellular HIV DNA of well-controlled patients should use UDS technology with a sensitivity threshold of 1% to improve the detection of the resistant reservoir.
C1 [Rodriguez, Christophe; Demontant, Vanessa; Mercier-Darty, Melanie] Hop Henri Mondor, AP HP, Lab Virol, Creteil, France.
   [Rodriguez, Christophe; Demontant, Vanessa; Mercier-Darty, Melanie] UPEC, INSERM, U955, Creteil, France.
   [Nere, Marie Laure; Delagreverie, Heloise; Salmona, Maud; Chaix, Marie Laure; Delaugerre, Constance] Hop St Louis, AP HP, Lab Virol, Paris, France.
   [Nere, Marie Laure; Delagreverie, Heloise; Salmona, Maud; Chaix, Marie Laure; Molina, Jean Michel; Delaugerre, Constance] Univ Paris Diderot, INSERM, U941, Paris, France.
   [Charreau, Isabelle] INSERM, SC 10, Villejuif, France.
   [de Castro, Nathalie; Molina, Jean Michel] Hop St Louis, AP HP, Maladies Infect, Paris, France.
C3 Assistance Publique Hopitaux Paris (APHP); Universite Paris-Est-Creteil-Val-de-Marne (UPEC); Hopital Universitaire Henri-Mondor - APHP; Hopital Universitaire Paul-Brousse - APHP; Universite Paris Cite; Hopital Universitaire Hotel-Dieu - APHP; Universite Paris-Est-Creteil-Val-de-Marne (UPEC); Institut National de la Sante et de la Recherche Medicale (Inserm); Universite Paris Cite; Assistance Publique Hopitaux Paris (APHP); Hopital Universitaire Paul-Brousse - APHP; Hopital Universitaire Hotel-Dieu - APHP; Hopital Universitaire Saint-Louis - APHP; Institut National de la Sante et de la Recherche Medicale (Inserm); Universite Paris Cite; Institut National de la Sante et de la Recherche Medicale (Inserm); Assistance Publique Hopitaux Paris (APHP); Universite Paris Cite; Hopital Universitaire Hotel-Dieu - APHP; Hopital Universitaire Saint-Louis - APHP; Hopital Universitaire Paul-Brousse - APHP
RP Delaugerre, C (通讯作者)，Hop St Louis, Lab Virol, 1 Ave Claude Vellefaux, F-75010 Paris, France.
EM constance.delaugerre@aphp.fr
FU French National Agency for Research on AIDS (ANRS) [2014-AO1]
CR Bi XQ, 2003, JAIDS-J ACQ IMM DEF, V34, P1, DOI 10.1097/00126334-200309010-00001
   Codoñer FM, 2011, PLOS ONE, V6, P0, DOI 10.1371/journal.pone.0019461
   De Castro N, 2009, CLIN INFECT DIS, V49, P1259, DOI 10.1086/605674
   Delaugerre C, 2012, HIV MED, V13, P517, DOI 10.1111/j.1468-1293.2012.01002.x
   Delaugerre C, 2015, CLIN INFECT DIS, V60, P463, DOI 10.1093/cid/ciu834
   Derache A, 2015, PLOS ONE, V10, P0, DOI 10.1371/journal.pone.0117430
   Eron JJ, 2010, LANCET, V375, P396, DOI 10.1016/S0140-6736(09)62041-9
   Falasca F, 2013, CLIN MICROBIOL INFEC, V19, PE318, DOI 10.1111/1469-0691.12175
   Fisher R, 2012, J VIROL, V86, P6231, DOI 10.1128/JVI.06541-11
   Fourati S, 2012, J ANTIMICROB CHEMOTH, V67, P2323, DOI 10.1093/jac/dks219
   Gantner P, 2016, J ANTIMICROB CHEMOTH, V71, P751, DOI 10.1093/jac/dkv395
   Lambert-Niclot S, 2016, J ANTIMICROB CHEMOTH, V71, P2248, DOI 10.1093/jac/dkw146
   Lambotte O, 2004, AIDS, V18, P1147, DOI 10.1097/00002030-200405210-00008
   Le T, 2009, PLOS ONE, V4, P0, DOI 10.1371/journal.pone.0006079
   Michelini Z, 2016, J MED VIROL, V88, P2115, DOI 10.1002/jmv.24581
   Rodriguez C, 2013, HEPATOLOGY, V58, P890, DOI 10.1002/hep.26383
   Ruff CT, 2002, J VIROL, V76, P9481, DOI 10.1128/JVI.76.18.9481-9492.2002
   Soulié C, 2015, J ANTIMICROB CHEMOTH, V70, P3339, DOI 10.1093/jac/dkv280
   Stella-Ascariz N, 2016, OPEN FORUM INFECT DI, V3, P0, DOI 10.1093/ofid/ofw041
   Stelzl E, 2011, J VIROL METHODS, V178, P94, DOI 10.1016/j.jviromet.2011.08.020
   Verhofstede C, 2004, JAIDS-J ACQ IMM DEF, V35, P473, DOI 10.1097/00126334-200404150-00005
   Wang YM, 2000, AIDS, V14, P2265, DOI 10.1097/00002030-200010200-00007
   Wirden M, 2011, J ANTIMICROB CHEMOTH, V66, P709, DOI 10.1093/jac/dkq544
   Zaccarelli M, 2016, J CLIN VIROL, V82, P94, DOI 10.1016/j.jcv.2016.07.007
NR 24
TC 10
Z9 11
U1 0
U2 0
PU OXFORD UNIV PRESS
PI OXFORD
PA GREAT CLARENDON ST, OXFORD OX2 6DP, ENGLAND
SN 0305-7453
EI 1460-2091
J9 J ANTIMICROB CHEMOTH
JI J. Antimicrob. Chemother.
PD NOV 15
PY 2018
VL 73
IS 11
BP 3122
EP 3128
DI 10.1093/jac/dky315
PG 7
WC Infectious Diseases; Microbiology; Pharmacology & Pharmacy
SC Infectious Diseases; Microbiology; Pharmacology & Pharmacy
GA HD9WT
UT WOS:000452916100031
PM 30137335
DA 2024-01-16
ER

PT J
AU Dessilly, G
   Goeminne, L
   Vandenbroucke, AT
   Dufrasne, FE
   Martin, A
   Kabamba-Mukabi, B
AF Dessilly, Geraldine
   Goeminne, Leonie
   Vandenbroucke, Anne-Therese
   Dufrasne, Francois E.
   Martin, Anandi
   Kabamba-Mukabi, Benoit
TI First evaluation of the Next-Generation Sequencing platform for the detection of HIV-1-drug resistance mutations in Belgium
SO PLOS ONE
LA English
DT Article
ID antiretroviral treatment; ultra-deep; virus; failure; risk; recommendations
AB Introduction The WHO urges action against the threat posed by HIV drug resistance. It is well known that the sensitivity of Next-Generation Sequencing (NGS) is greater than that of Sanger Sequencing (SS). The objective of this study was to evaluate the performance of the novel NGS HIV-1 drug resistance monitoring system. Materials & methods NGS analyses were performed on 67 plasma samples from HIV-1 infected patients using the Sentosa SQ HIV Genotyping Assay from Vela-Dx. This kit was used on a semi-automated Ion Torrent-based platform. Sequences were compared to those obtained by SS. Samples were analysed in the same and in separate runs. Quality controls (QC) were added to control sequencing processes of protease (PRO), reverse transcriptase (RT) and integrase (INT) regions. Results Of the 41 analysed samples, 33 (80.5%) had identical drug resistance interpretation reports. Discrepant results were observed for eight samples. Five of them were only detected by NGS and had drug resistance mutations (DRMs) with an allelic frequency below the limit of detection of the SS method (between 6.3 to 20.5%). Two DRMs were only identified using the SS method. The sequences were similar in 98.2% of cases (counting variants as mismatches) and homologous in 99.9% if missed variants. Duplicated samples in a single run were similar in 95.7% (99.9%) of cases. Duplicated samples in two different runs were 98% (100%) homologous. QC results were manually assessed with a score of 340/340 for detection of DRMs in PRO and RT and 100% for INT sequencing. Conclusions This is the first preliminary evaluation in Belgium employing the Sentosa SQ HIV Genotyping Assay. The NGS appears to be a promising tool for the detection of DRMs in HIV-1 patients and showed a higher sensitivity compared to SS. Large studies assessing the clinical relevance of low frequency DRMs are needed.
C1 [Dessilly, Geraldine; Goeminne, Leonie; Vandenbroucke, Anne-Therese; Dufrasne, Francois E.; Martin, Anandi; Kabamba-Mukabi, Benoit] Univ Catholique Louvain UCLouvain, IREC, Med Microbiol Unit MBLG, AIDS Reference Lab, Brussels, Belgium.
   [Kabamba-Mukabi, Benoit] Univ Catholique Louvain UCLouvain, Clin Univ St Luc, Clin Lab Dept, Brussels, Belgium.
C3 Universite Catholique Louvain; Cliniques Universitaires Saint-Luc
RP Dessilly, G (通讯作者)，Univ Catholique Louvain UCLouvain, IREC, Med Microbiol Unit MBLG, AIDS Reference Lab, Brussels, Belgium.
EM geraldine.dessilly@uclouvain.be
CR [Anonymous], 2018, GUIDELINES USE ANTRE, V0, P0
   BARRESINOUSSI F, 1983, SCIENCE, V220, P868, DOI 10.1126/science.6189183
   Beerenwinkel N, 2012, FRONT MICROBIOL, V3, P0, DOI 10.3389/fmicb.2012.00329
   Charpentier C, 2015, J ANTIMICROB CHEMOTH, V70, P2090, DOI 10.1093/jac/dkv048
   Codoñer FM, 2011, PLOS ONE, V6, P0, DOI 10.1371/journal.pone.0019461
   Cozzi-Lepri A, 2015, J ANTIMICROB CHEMOTH, V70, P930, DOI 10.1093/jac/dku426
   GALLO RC, 1983, SCIENCE, V220, P865, DOI 10.1126/science.6601823
   Hammer SM, 2008, JAMA-J AM MED ASSOC, V300, P555, DOI 10.1001/jama.300.5.555
   Johnson JA, 2008, PLOS MED, V5, P1112, DOI 10.1371/journal.pmed.0050158
   Li JZ, 2011, JAMA-J AM MED ASSOC, V305, P1327, DOI 10.1001/jama.2011.375
   Mohamed S, 2014, AIDS, V28, P1315, DOI 10.1097/QAD.0000000000000267
   Moscona R RD, 2017, COMP NEXT GENERATION, V0, P0
   ONUSIDA, 2016, STAT MOND VIH, V0, P0
   Palella FJ, 1998, NEW ENGL J MED, V338, P853, DOI 10.1056/NEJM199803263381301
   Palmer S, 2005, J CLIN MICROBIOL, V43, P406, DOI 10.1128/JCM.43.1.406-413.2005
   Parikh UM, 2017, CURR OPIN HIV AIDS, V0, P0
   Raymond S, 2018, CLIN INFECT DIS, V66, P1588, DOI 10.1093/cid/cix1070
   Sasse A, 2017, EPIDEMIOLOGIE SIDA I, V0, P0
   Shafer RW, 2017, J INFECT DIS, V216, PS843, DOI 10.1093/infdis/jix398
   Todesco E, 2015, J ANTIMICROB CHEMOTH, V70, P1503, DOI 10.1093/jac/dku557
   Trabaud MA, 2017, J MED VIROL, V89, P1912, DOI 10.1002/jmv.24872
   Vandamme AM, 2011, AIDS REV, V13, P77
   Vandenhende MA, 2014, PLOS ONE, V9, P0, DOI 10.1371/journal.pone.0086771
NR 23
TC 15
Z9 15
U1 0
U2 3
PU PUBLIC LIBRARY SCIENCE
PI SAN FRANCISCO
PA 1160 BATTERY STREET, STE 100, SAN FRANCISCO, CA 94111 USA
SN 1932-6203
EI 
J9 PLOS ONE
JI PLoS One
PD DEC 31
PY 2018
VL 13
IS 12
BP 
EP 
DI 10.1371/journal.pone.0209561
PG 16
WC Multidisciplinary Sciences
SC Science & Technology - Other Topics
GA HG0IO
UT WOS:000454627200055
PM 30596682
DA 2024-01-16
ER

PT J
AU Fokam, J
   Bellocchi, MC
   Armenia, D
   Nanfack, AJ
   Carioti, L
   Continenza, F
   Takou, D
   Temgoua, ES
   Tangimpundu, C
   Torimiro, JN
   Koki, PN
   Fokunang, CN
   Cappelli, G
   Ndjolo, A
   Colizzi, V
   Ceccherini-Silberstein, F
   Perno, CF
   Santoro, MM
AF Fokam, Joseph
   Bellocchi, Maria C.
   Armenia, Daniele
   Nanfack, Aubin J.
   Carioti, Luca
   Continenza, Fabio
   Takou, Desire
   Temgoua, Edith S.
   Tangimpundu, Charlotte
   Torimiro, Judith N.
   Koki, Paul N.
   Fokunang, Charles N.
   Cappelli, Giulia
   Ndjolo, Alexis
   Colizzi, Vittorio
   Ceccherini-Silberstein, Francesca
   Perno, Carlo-Federico
   Santoro, Maria M.
TI Next-generation sequencing provides an added value in determining drug resistance and viral tropism in Cameroonian HIV-1 vertically infected children
SO MEDICINE
LA English
DT Article
DE children; coreceptor usage; HIV-1 drug resistance; next-generation sequencing; PMTCT; sanger sequencing
ID 1st-line antiretroviral treatment; coreceptor usage; treated patients; proviral dna; low-level; mutations; evolution; maraviroc; variants; failure
AB With limited and low-genetic barrier drugs used for the prevention of mother-to-child transmission (PMTCT) of HIV in sub-Saharan Africa, vertically transmitted HIV-1 drug-resistance (HIVDR) is concerning and might prompt optimal pediatric strategies.The aim of this study was to ascertain HIVDR and viral-tropism in majority and minority populations among Cameroonian vertically infected children.A comparative analysis among 18 HIV-infected children (7 from PMTCT-exposed mothers and 11 from mothers without PMTCT-exposure) was performed. HIVDR and HIV-1 co-receptor usage was evaluated by analyzing sequences obtained by both Sanger sequencing and ultra-deep 454-pyrosequencing (UDPS), set at 1% threshold.Overall, median (interquartile range) age, viremia, and CD4 count were 6 (4-10) years, 5.5 (4.9-6.0) log(10) copies/mL, and 526 (282-645) cells/mm(3), respectively. All children had wild-type viruses through both Sanger sequencing and UDPS, except for 1 PMTCT-exposed infant harboring minority K103N (8.31%), born to a mother exposed to AZT+3TC+NVP. X4-tropic viruses were found in 5 of 15 (33.3%) children (including 2 cases detected only by UDPS). Rate of X4-tropic viruses was 0% (0/6) below 5 years (also as minority species), and became relatively high above 5 years (55.6% [5/9], P = .040. X4-tropic viruses were higher with CD4 15% (4/9 [44.4%]) versus CD4 >15% (1/6 [16.7%], P = .580); similarly for CD4 200 (3/4 [75%]) versus CD4 >200 (2/11 [18.2%] cells/mm(3), P = .077.NGS has the ability of excluding NRTI- and NNRTI-mutations as minority species in all but 1 children, thus supporting the safe use of these drug-classes in those without such mutations, henceforth sparing ritonavir-boosted protease inhibitors or integrase inhibitors for the few remaining cases. In children under five years, X4-tropic variants would be rare, suggesting vertical-transmission with CCR5-tropic viruses and possible maraviroc usage at younger ages.
C1 [Fokam, Joseph; Nanfack, Aubin J.; Takou, Desire; Temgoua, Edith S.; Tangimpundu, Charlotte; Torimiro, Judith N.; Ndjolo, Alexis; Colizzi, Vittorio; Perno, Carlo-Federico] Chantal Biya Int Reference Ctr Res HIV AIDS Preve, Yaounde, Cameroon.
   [Fokam, Joseph; Bellocchi, Maria C.; Armenia, Daniele; Carioti, Luca; Colizzi, Vittorio; Ceccherini-Silberstein, Francesca; Perno, Carlo-Federico; Santoro, Maria M.] Univ Roma Tor Vergata, Rome, Italy.
   [Fokam, Joseph; Torimiro, Judith N.; Koki, Paul N.; Fokunang, Charles N.; Ndjolo, Alexis] Univ Yaounde I, Yaounde, Cameroon.
   [Fokam, Joseph; Torimiro, Judith N.] Natl HIV Drug Resistance Prevent & Surveillance W, Yaounde, Cameroon.
   [Nanfack, Aubin J.] NYU, Sch Med, New York, NY USA.
   [Continenza, Fabio] Natl Inst Infect Dis Lazzaro Spallanzani IRCCS, Rome, Italy.
   [Koki, Paul N.] Chantal BIYA Fdn, Mother Child Ctr, Yaounde, Cameroon.
   [Fokunang, Charles N.] Univ Bamenda, Bamenda, Cameroon.
   [Cappelli, Giulia] CNR, Rome, Italy.
   [Colizzi, Vittorio] UNESCO Board Multidisciplinary Biotechnol, Rome, Italy.
C3 University of Rome Tor Vergata; University of Yaounde I; New York University; IRCCS Lazzaro Spallanzani; Consiglio Nazionale delle Ricerche (CNR)
RP Fokam, J (通讯作者)，CIRCB Chantal BIYA Int Reference Ctr Res HIV AIDS, POB 3077, Yaounde, Cameroon.; Santoro, MM (通讯作者)，Univ Roma Tor Vergata, Fac Med & Surg, Rome, Italy.
EM josephfokam@gmail.com; santormaria@gmail.com
FU University of Rome Tor Vergata [F3-2014-0017/MIUR-FIRB-RBAP11YS7K_001-CUP: E81J11000550001]; AVIRALIA Foundation; HIV Research Trust [HIVRT-081]; PRD College [HEALTH-F3-2009-223581]
CR Alteri C, 2015, ANTIMICROB AGENTS CH, V59, P4870, DOI 10.1128/AAC.00137-15
   Alteri C, 2011, J ANTIMICROB CHEMOTH, V66, P2615, DOI 10.1093/jac/dkr354
   Babiker A, 2011, LANCET INFECT DIS, V11, P273, DOI 10.1016/S1473-3099(10)70313-3
   Billong SC, 2013, PLOS ONE, V8, P0, DOI 10.1371/journal.pone.0072680
   Boerma RS, 2015, J INT AIDS SOC, V18, P24, DOI 10.7448/IAS.18.7.20265
   Cashin K, 2015, SCI REP-UK, V5, P0, DOI 10.1038/srep08543
   Casper C, 2002, AIDS RES HUM RETROV, V18, P343, DOI 10.1089/088922202753519124
   Casper CHE, 2002, J INFECT DIS, V186, P914, DOI 10.1086/342948
   Ceccarelli L, 2012, J MED VIROL, V84, P721, DOI 10.1002/jmv.23244
   Church JD, 2008, J INFECT DIS, V197, P1382, DOI 10.1086/587492
   Véras NMC, 2011, AIDS RES HUM RETROV, V27, P1173, DOI 10.1089/aid.2010.0333
   Fabeni L, 2015, J CLIN MICROBIOL, V53, P2935, DOI 10.1128/JCM.00893-15
   Fisher RG, 2015, J CLIN VIROL, V62, P48, DOI 10.1016/j.jcv.2014.11.014
   Fokam J, 2011, ARCH VIROL, V156, P1235, DOI 10.1007/s00705-011-0982-3
   Fokam J, 2013, BMC PUBLIC HEALTH, V13, P0, DOI 10.1186/1471-2458-13-308
   Fokam J, 2011, PEDIATR INFECT DIS J, V30, P1062, DOI 10.1097/INF.0b013e31822db54c
   Foster C, 2015, J VIRUS ERAD, V1, P173
   Gulick RM, 2008, NEW ENGL J MED, V359, P1429, DOI 10.1056/NEJMoa0803152
   Hauser A, 2012, PLOS ONE, V7, P0, DOI 10.1371/journal.pone.0032055
   Joint United Nations Programme on HIV/AIDS, 2013, ACC ANT THER AFR STA, V0, P0
   Kityo C, 2016, AIDS RES HUM RETROV, V32, P628, DOI 10.1089/aid.2015.0215
   Lehmann C, 2006, J CLIN VIROL, V37, P300, DOI 10.1016/j.jcv.2006.08.008
   MacLeod IJ, 2010, J CLIN VIROL, V48, P162, DOI 10.1016/j.jcv.2010.03.017
   Mbondji-Wonje C, 2014, PLOS ONE, V9, P0, DOI 10.1371/journal.pone.0112434
   Moscona R, 2017, J INT AIDS SOC, V20, P0, DOI 10.7448/IAS.20.1.21846
   Nanfack AJ, 2015, J CLIN MICROBIOL, V53, P1662, DOI 10.1128/JCM.00114-15
   Nicot F, 2015, J CLIN VIROL, V62, P20, DOI 10.1016/j.jcv.2014.10.020
   Palladino C, 2015, AIDS, V29, P2155, DOI 10.1097/QAD.0000000000000819
   Palumbo P, 2010, NEW ENGL J MED, V363, P1510, DOI 10.1056/NEJMoa1000931
   Paredes R, 2013, J INFECT DIS, V207, PS93, DOI 10.1093/infdis/jit110
   Quiñones-Mateu ME, 2014, J CLIN VIROL, V61, P9, DOI 10.1016/j.jcv.2014.06.013
   Raymond S, 2014, J ANTIMICROB CHEMOTH, V69, P2527, DOI 10.1093/jac/dku147
   Samuel R, 2014, AIDS REV, V16, P187
   Santoro MM, 2014, CLIN INFECT DIS, V58, P1156, DOI 10.1093/cid/ciu020
   Sigaloff KCE, 2012, CLIN INFECT DIS, V54, PS294, DOI 10.1093/cid/cir1015
   St John EP, 2016, PLOS ONE, V11, P0, DOI 10.1371/journal.pone.0146687
   Surdo M, 2015, CLIN MICROBIOL INFEC, V21, P103
   Svicher V, 2013, PLOS ONE, V8, P0, DOI 10.1371/journal.pone.0053603
   Svicher V, 2010, NEW MICROBIOL, V33, P195
   Swenson LC, 2011, J INFECT DIS, V203, P237, DOI 10.1093/infdis/jiq030
   WHO, 2013, CONSOLIDATED GUIDELINES ON THE USE OF ANTIRETROVIRAL DRUGS FOR TREATING AND PREVENTING HIV INFECTION: RECOMMENDATIONS FOR A PUBLIC HEALTH APPROACH, V0, P0
   World Health Organisation, 2012, HIV DRUG RES 2012 WO, V0, P0
   World Health Organisation, 2014, M HIV AIDS PAED ARV, V0, P0
   Zaccarelli M, 2016, J CLIN VIROL, V82, P94, DOI 10.1016/j.jcv.2016.07.007
NR 46
TC 10
Z9 10
U1 0
U2 7
PU LIPPINCOTT WILLIAMS & WILKINS
PI PHILADELPHIA
PA TWO COMMERCE SQ, 2001 MARKET ST, PHILADELPHIA, PA 19103 USA
SN 0025-7974
EI 1536-5964
J9 MEDICINE
JI Medicine (Baltimore)
PD MAR 15
PY 2018
VL 97
IS 13
BP 
EP 
DI 10.1097/MD.0000000000010176
PG 8
WC Medicine, General & Internal
SC General & Internal Medicine
GA GC0CJ
UT WOS:000429444000022
PM 29595649
DA 2024-01-16
ER

PT J
AU Palumbo, PJ
   Fogel, JM
   Hudelson, SE
   Wilson, EA
   Hart, S
   Hovind, L
   Piwowar-Manning, E
   Wallis, C
   Papathanasopoulos, MA
   Morgado, MG
   Saravanan, S
   Tripathy, S
   Eron, JJ
   Gallant, JE
   McCauley, M
   Gamble, T
   Hosseinipour, MC
   Kumarasamy, N
   Hakim, JG
   Pilotto, JH
   Kumwenda, J
   Akelo, V
   Godbole, SV
   Santos, BR
   Grinsztejn, B
   Panchia, R
   Chariyalertsak, S
   Makhema, J
   Badal-Faesen, S
   Chen, YQ
   Cohen, MS
   Eshleman, SH
AF Palumbo, Philip J.
   Fogel, Jessica M.
   Hudelson, Sarah E.
   Wilson, Ethan A.
   Hart, Stephen
   Hovind, Laura
   Piwowar-Manning, Estelle
   Wallis, Carole
   Papathanasopoulos, Maria A.
   Morgado, Mariza G.
   Saravanan, Shanmugam
   Tripathy, Srikanth
   Eron, Joseph J.
   Gallant, Joel E.
   McCauley, Marybeth
   Gamble, Theresa
   Hosseinipour, Mina C.
   Kumarasamy, Nagalingeswaran
   Hakim, James G.
   Pilotto, Jose H.
   Kumwenda, Johnstone
   Akelo, Victor
   Godbole, Sheela V.
   Santos, Breno R.
   Grinsztejn, Beatriz
   Panchia, Ravindre
   Chariyalertsak, Suwat
   Makhema, Joseph
   Badal-Faesen, Sharlaa
   Chen, Ying Q.
   Cohen, Myron S.
   Eshleman, Susan H.
TI HIV Drug Resistance in Adults Receiving Early vs. Delayed Antiretroviral Therapy: HPTN 052
SO JAIDS-JOURNAL OF ACQUIRED IMMUNE DEFICIENCY SYNDROMES
LA English
DT Article
DE HIV; HPTN 052; early ART; virologic failure; resistance
ID virological failure; cell counts; prevention; initiation; mutations; trial; art; infection; naive; accumulation
AB Introduction: We evaluated HIV drug resistance in adults who received early vs. delayed antiretroviral therapy (ART) in a multinational trial [HIV Prevention Trials Network (HPTN) 052, enrollment 2005-2010]. In HPTN 052, 1763 index participants were randomized to start ART at a CD4 cell count of 350-550 cells/mm(3) (early ART arm) or <250 cells/mm(3) (delayed ART arm). In May 2011, interim study results showed benefit of early ART, and all participants were offered ART regardless of CD4 cell count; the study ended in 2015. Methods: Virologic failure was defined as 2 consecutive viral loads >1000 copies/mL >24 weeks after ART initiation. Drug resistance testing was performed for pretreatment (baseline) and failure samples from participants with virologic failure. Results: HIV genotyping results were obtained for 211/249 participants (128 early ART arm and 83 delayed ART arm) with virologic failure. Drug resistance was detected in 4.7% of participants at baseline; 35.5% had new resistance at failure. In univariate analysis, the frequency of new resistance at failure was lower among participants in the early ART arm (compared with delayed ART arm, P = 0.06; compared with delayed ART arm with ART initiation before May 2011, P = 0.032). In multivariate analysis, higher baseline viral load (P = 0.0008) and ART regimen (efavirenz/lamivudine/zidovudine compared with other regimens, P = 0.024) were independently associated with higher risk of new resistance at failure. Conclusions: In HPTN 052, the frequency of new drug resistance at virologic failure was lower in adults with early ART initiation. The main factor associated with reduced drug resistance with early ART was lower baseline viral load.
C1 [Palumbo, Philip J.; Fogel, Jessica M.; Hudelson, Sarah E.; Piwowar-Manning, Estelle; Eshleman, Susan H.] Johns Hopkins Univ, Sch Med, Dept Pathol, Baltimore, MD 21205 USA.
   [Wilson, Ethan A.; Chen, Ying Q.] Fred Hutchinson Canc Res Ctr, Vaccine & Infect Dis Div, 1124 Columbia St, Seattle, WA 98104 USA.
   [Hart, Stephen; Hovind, Laura] Frontier Sci & Technol Res Fdn Inc, Amherst, NY USA.
   [Wallis, Carole] Lancet Labs, Specialty Mol Div, Johannesburg, South Africa.
   [Wallis, Carole] BARC SA, Johannesburg, South Africa.
   [Papathanasopoulos, Maria A.] Univ Witwatersrand, Fac Hlth Sci, HIV Pathogenesis Res Unit, Johannesburg, South Africa.
   [Morgado, Mariza G.] Oswaldo Cruz Inst, Lab AIDS & Mol Immunol, Rio De Janeiro, Brazil.
   [Saravanan, Shanmugam] YR Gaitonde Ctr AIDS Res & Educ, Madras, Tamil Nadu, India.
   [Tripathy, Srikanth] Natl Inst Res TB, Madras, Tamil Nadu, India.
   [Eron, Joseph J.; Cohen, Myron S.] Univ N Carolina, Dept Med, Chapel Hill, NC USA.
   [Gallant, Joel E.] Southwest CARE Ctr, Dept Specialty Serv, Santa Fe, NM USA.
   [McCauley, Marybeth] HPTN Leadership & Operat Ctr, FHI 360, Washington, DC USA.
   [Gamble, Theresa] HPTN Leadership & Operat Ctr, FHI 360, Durham, NC USA.
   [Hosseinipour, Mina C.] Univ N Carolina, Div Infect Dis, Chapel Hill, NC USA.
   [Hosseinipour, Mina C.] UNC Project Malawi, Inst Global Hlth & Infect Dis, Lilongwe, Malawi.
   [Kumarasamy, Nagalingeswaran] YRGCARE Med Ctr, VHS, CART CRS, Madras, Tamil Nadu, India.
   [Hakim, James G.] Univ Zimbabwe, Dept Med, Harare, Zimbabwe.
   [Pilotto, Jose H.] Hosp Geral Nova Iguacu, Rio De Janeiro, Brazil.
   [Pilotto, Jose H.] Lab AIDS & Imunol Mol IOC Fiocruz, Rio De Janeiro, Brazil.
   [Kumwenda, Johnstone] Johns Hopkins Project, Coll Med, Blantyre, Malawi.
   [Akelo, Victor] Kenya Med Res Inst KEMRI, CDC, Kisumu, Kenya.
   [Godbole, Sheela V.] Natl AIDS Res Inst ICMR, Dept Epidemiol & Biostat, Pune, Maharashtra, India.
   [Santos, Breno R.] Hosp Nossa Senhora Conceicao, Dept Infect Dis, Porto Alegre, RS, Brazil.
   [Grinsztejn, Beatriz] Inst Nacl Infectol Evandro Chagas INI Fiocruz, Rio De Janeiro, Brazil.
   [Panchia, Ravindre] Univ Witwatersrand, Soweto HPTN CRS, Perinatal HIV Res Unit, Soweto, South Africa.
   [Chariyalertsak, Suwat] Chiang Mai Univ, Res Inst Hlth Sci, Chiang Mai, Thailand.
   [Makhema, Joseph] Botswana Harvard AIDS Inst Partnership, Gaborone, Botswana.
   [Badal-Faesen, Sharlaa] Univ Witwatersrand, Fac Hlth Sci, Sch Clin Med, Dept Internal Med,Clin HIV Res Unit, Johannesburg, South Africa.
C3 Johns Hopkins University; Fred Hutchinson Cancer Center; Frontier Science Foundation; University of Witwatersrand; Fundacao Oswaldo Cruz; Indian Council of Medical Research (ICMR); ICMR - National Institute for Research in Tuberculosis (NIRT); University of North Carolina; University of North Carolina Chapel Hill; FHI 360; University of North Carolina; University of North Carolina Chapel Hill; University of Zimbabwe; Fundacao Oswaldo Cruz; University of Malawi; Kenya Medical Research Institute; Indian Council of Medical Research (ICMR); ICMR - National AIDS Research Institute (NARI); Fundacao Oswaldo Cruz; University of Witwatersrand; Chiang Mai University; Botswana-Harvard AIDS Institute Partnership; University of Witwatersrand
RP Eshleman, SH (通讯作者)，Johns Hopkins Med Inst, Dept Pathol, Ross Bldg,Room 646,720 Rutland Ave, Baltimore, MD 21205 USA.
EM seshlem@jhmi.edu
FU Division of AIDS of the U.S. National Institute of Allergy and Infectious Diseases (NIAID); Office of AIDS Research of the U.S. National Institutes of Health (NIH) [UM1-AI068613, UM1-AI068617, UM1-AI068619]; AbbVie; Bristol-Myers Squibb; Gilead Sciences; Janssen Therapeutics; Merck Co.; Sangamo BioSciences; ViiV Healthcare
CR Algburi A, 2017, ANTIMICROB AGENTS CH, V61, P0, DOI 10.1128/AAC.00650-17
   Boender TS, 2016, J ANTIMICROB CHEMOTH, V71, P2918, DOI 10.1093/jac/dkw218
   Cohen MS, 2016, NEW ENGL J MED, V375, P830, DOI 10.1056/NEJMoa1600693
   Cozzi-Lepri A, 2012, HIV MED, V13, P62, DOI 10.1111/j.1468-1293.2011.00943.x
   Danel C, 2015, NEW ENGL J MED, V373, P808, DOI 10.1056/NEJMoa1507198
   Dinesha TR, 2016, AIDS RES HUM RETROV, V32, P1234, DOI 10.1089/aid.2016.0110
   Eshleman SH, 2017, HIV CLIN TRIALS, V18, P100, DOI 10.1080/15284336.2017.1311056
   Fogel JM, 2016, JAIDS-J ACQ IMM DEF, V72, P304, DOI 10.1097/QAI.0000000000000951
   Fogel JM, 2013, J INFECT DIS, V208, P1624, DOI 10.1093/infdis/jit390
   Fogel JM, 2015, P 8 IAS C HIV PATH T, V0, P0
   Gonsalez CR, 2007, VIRUS RES, V129, P87, DOI 10.1016/j.virusres.2007.06.021
   Grinsztejn B, 2014, LANCET INFECT DIS, V14, P281, DOI 10.1016/S1473-3099(13)70692-3
   Hamers RL, 2012, CLIN INFECT DIS, V54, P1660, DOI 10.1093/cid/cis254
   Hamers RL, 2012, LANCET INFECT DIS, V12, P307, DOI 10.1016/S1473-3099(11)70255-9
   Hamers RL, 2011, LANCET INFECT DIS, V11, P750, DOI 10.1016/S1473-3099(11)70149-9
   Harrigan PR, 2005, J INFECT DIS, V191, P339, DOI 10.1086/427192
   Kantor R, 2015, CLIN INFECT DIS, V60, P1541, DOI 10.1093/cid/civ102
   Kityo C, 2017, JAIDS-J ACQ IMM DEF, V75, PE45, DOI 10.1097/QAI.0000000000001285
   Lifson AR, 2017, AIDS, V31, P953, DOI 10.1097/QAD.0000000000001417
   Lima VD, 2015, AIDS, V29, P1871, DOI 10.1097/QAD.0000000000000790
   Luber Andrew D, 2005, MEDGENMED, V7, P69, DOI 10.1186/1758-2652-7-3-69
   Lundgren D, 2015, NEW ENGL J MED, V373, P795, DOI 10.1056/NEJMoa1506816
   Marconi VC, 2008, CLIN INFECT DIS, V46, P1589, DOI 10.1086/587109
   Marrazzo JM, 2015, NEW ENGL J MED, V372, P509, DOI 10.1056/NEJMoa1402269
   Toledo PV, 2010, BRAZ J INFECT DIS, V14, P360, DOI 10.1590/S1413-86702010000400009
   Montgomery ET, 2017, AIDS BEHAV, V21, P481, DOI 10.1007/s10461-016-1609-1
   Mudhune V, 2017, AIDS BEHAV, V0, P0
   Mungati More, 2016, BMC RES NOTES, V9, P302, DOI 10.1186/s13104-016-2101-8
   Rhee SY, 2015, PLOS MED, V12, P0, DOI 10.1371/journal.pmed.1001810
   Safren SA, 2015, JAIDS-J ACQ IMM DEF, V69, P234, DOI 10.1097/QAI.0000000000000593
   Severe P, 2010, NEW ENGL J MED, V363, P257, DOI 10.1056/NEJMoa0910370
   Sigaloff KCE, 2012, AIDS RES HUM RETROV, V28, P171, DOI 10.1089/aid.2011.0136
   Steegen K, 2017, J ANTIMICROB CHEMOTH, V72, P210, DOI 10.1093/jac/dkw358
   Uy J, 2009, JAIDS-J ACQ IMM DEF, V51, P450, DOI 10.1097/QAI.0b013e3181acb630
   Wallis CL, 2014, CLIN INFECT DIS, V59, P706, DOI 10.1093/cid/ciu314
   Zhang FD, 2017, PLOS ONE, V12, P0, DOI 10.1371/journal.pone.0165110
NR 36
TC 9
Z9 11
U1 0
U2 9
PU LIPPINCOTT WILLIAMS & WILKINS
PI PHILADELPHIA
PA TWO COMMERCE SQ, 2001 MARKET ST, PHILADELPHIA, PA 19103 USA
SN 1525-4135
EI 1077-9450
J9 JAIDS-J ACQ IMM DEF
JI JAIDS
PD APR 15
PY 2018
VL 77
IS 5
BP 484
EP 491
DI 10.1097/QAI.0000000000001623
PG 8
WC Immunology; Infectious Diseases
SC Immunology; Infectious Diseases
GA GT6NL
UT WOS:000444630800011
PM 29293156
DA 2024-01-16
ER

PT J
AU Naidoo, K
   Dookie, N
   Naidoo, K
   Yende-Zuma, N
   Chimukangara, B
   Bhushan, A
   Govender, D
   Gengiah, S
   Padayatchi, N
AF Naidoo, Kogieleum
   Dookie, Navisha
   Naidoo, Kasavan
   Yende-Zuma, Nonhlanhla
   Chimukangara, Benjamin
   Bhushan, Ambika
   Govender, Dhineshree
   Gengiah, Santhanalakshmi
   Padayatchi, Nesri
TI Recurrent tuberculosis among HIV-coinfected patients: a case series from KwaZulu-Natal
SO INFECTION AND DRUG RESISTANCE
LA English
DT Article
DE adherence; TB-HIV coinfection; social risk factors; IS6110 RFLP; drug resistance
ID drug-resistant tuberculosis; antiretroviral therapy; mycobacterium-tuberculosis; south-africa; treatment outcm; infected patients; adherence; reinfection; prevalence; failure
AB Background: Recurrent tuberculosis (TB) following TB treatment completion in HIV-infected individuals remains a major public health burden. We assessed the role of various risk factors in mediating the development of recurrent TB and subsequent resistance to antiretroviral therapy and anti-TB drugs. Patients and methods: We analyzed secondary demographic, clinical, and laboratory data from medical records of five HIV-infected TB patients enrolled between 2009 and 2014 in a prospective observational study investigating TB recurrence. Paired clinical isolates of Mycobacterium tuberculosis were typed by IS6110 restriction fragment length polymorphism analysis to determine the mechanism of TB recurrence. Plasma samples were genotyped to determine acquisition of HIV drug resistance mutations on antiretroviral treatment (ART). Results: All five patients were HIV-coinfected, with a previous history of TB infection and prior exposure to anti-TB treatment, and residual lung damage, and demonstrated poor treatment adherence - significant risk factors linked to the development of recurrent TB disease. Furthermore, three of the five patients had multiple episodes of drug-susceptible TB infection with subsequent drug-resistant TB infection. Genotyping of the initial and recurrent M. tuberculosis isolates demonstrated three cases of recurrent TB because of relapse and two because of reinfection. All five patients had no mutations at ART initiation; however, by the end of the study follow-up, all patients developed dual class resistance. Conclusion: This series demonstrates the complexity of recurrent TB in HIV coinfection. We highlight the challenges of managing coinfected patients and the increased propensity for the development of drug resistance. We report on the role of various risk factors mediating the development of resistance and subsequent clinical impact. This report underscores the need for structural clinical and adherence interventions for the management of complex treatment and dosing.
C1 [Naidoo, Kogieleum; Dookie, Navisha; Yende-Zuma, Nonhlanhla; Chimukangara, Benjamin; Bhushan, Ambika; Govender, Dhineshree; Gengiah, Santhanalakshmi; Padayatchi, Nesri] Univ KwaZulu Natal, CAPRISA, Durban, South Africa.
   [Naidoo, Kogieleum; Naidoo, Kasavan; Padayatchi, Nesri] SAMRC, CAPRISA HIV TB Pathogenesis & Treatment Res Unit, Durban, South Africa.
   [Dookie, Navisha; Chimukangara, Benjamin] Univ KwaZulu Natal, KwaZulu Natal Res Innovat & Sequencing Platform K, Durban, South Africa.
   [Chimukangara, Benjamin] Univ KwaZulu Natal, Natl Hlth Lab Serv, Dept Virol, Durban, South Africa.
C3 University of Kwazulu Natal; University of Kwazulu Natal; University of Kwazulu Natal
RP Naidoo, K (通讯作者)，Univ KwaZulu Natal, Doris Duke Med Res Inst, Private Bag X7, ZA-4013 Durban, South Africa.
EM kogie.naidoo@caprisa.org
FU US President's Emergency Plan for AIDS Relief (PEPFAR); Global Fund to fight AIDS, Tuberculosis and Malaria; National Institutes of Health Comprehensive International Program of Research on AIDS; Columbia University-South Africa Fogarty AIDS International Training and Research Program (AITRP) [D43 TW000231]
CR Andrews JR, 2010, PLOS ONE, V5, P0, DOI 10.1371/journal.pone.0015735
   Balaji V, 2010, PLOS ONE, V5, P0, DOI 10.1371/journal.pone.0009527
   Bock NN, 2007, J INFECT DIS, V196, PS108, DOI 10.1086/518661
   Chaisson RE, 2010, RECURRENT TUBERCULOS, V0, P0
   COFFIN JM, 1995, SCIENCE, V267, P483, DOI 10.1126/science.7824947
   Cohen T, 2012, CLIN MICROBIOL REV, V25, P708, DOI 10.1128/CMR.00021-12
   Daftary A, 2014, GLOB PUBLIC HEALTH, V9, P1107, DOI 10.1080/17441692.2014.934266
   Dheda K, 2014, LANCET RESP MED, V2, P321, DOI 10.1016/S2213-2600(14)70031-1
   Glynn JR, 2010, J INFECT DIS, V201, P704, DOI 10.1086/650529
   Guerra-Assunçao JA, 2015, J INFECT DIS, V211, P1154, DOI 10.1093/infdis/jiu574
   Karim SSA, 2010, NEW ENGL J MED, V362, P697, DOI 10.1056/NEJMoa0905848
   Kibret KT, 2017, INFECT DIS POVERTY, V6, P0, DOI 10.1186/s40249-016-0214-x
   Kiepiela P, 2014, J AIDS CLIN RES, V5, P0
   Kulkarni PY, 2013, ANN MED HEALTH SCI R, V3, P67, DOI 10.4103/2141-9248.109507
   Kwan CK, 2011, CLIN MICROBIOL REV, V24, P351, DOI 10.1128/CMR.00042-10
   Manasa J, 2013, PLOS ONE, V8, P0, DOI 10.1371/journal.pone.0072152
   Marconi VC, 2008, CLIN INFECT DIS, V46, P1589, DOI 10.1086/587109
   McIvor A, 2017, PATHOG DIS, V75, P0, DOI 10.1093/femspd/ftx020
   Meintjes G, 2014, J INT AIDS SOC, V17, P14, DOI 10.7448/IAS.17.4.19508
   Murphy RA, 2010, AIDS, V24, P1007, DOI 10.1097/QAD.0b013e3283333639
   Nachega JB, 2006, JAIDS-J ACQ IMM DEF, V43, P78, DOI 10.1097/01.qai.0000225015.43266.46
   Narayanan S, 2010, J INFECT DIS, V201, P691, DOI 10.1086/650528
   OConnor JL, 2013, J INFECT DIS, V208, P40, DOI 10.1093/infdis/jis731
   ODonnell MR, 2014, JAIDS-J ACQ IMM DEF, V67, P22, DOI 10.1097/QAI.0000000000000221
   ODonnell MR, 2013, EMERG INFECT DIS, V19, P416, DOI 10.3201/eid1903.120998
   Pietersen E, 2014, LANCET, V383, P1230, DOI 10.1016/S0140-6736(13)62675-6
   Shafer RW, 2004, HIV 1 DRUG RESISTANC, V0, P48998
   Shean K, 2013, PLOS ONE, V8, P0, DOI 10.1371/journal.pone.0063057
   Singh A, 2011, JAIDS-J ACQ IMM DEF, V58, P233, DOI 10.1097/QAI.0b013e318228667f
   Skrahina A, 2013, B WORLD HEALTH ORGAN, V91, P36, DOI 10.2471/BLT.12.104588
   Sonnenberg P, 2001, LANCET, V358, P1687, DOI 10.1016/S0140-6736(01)06712-5
   South African Department of Health, 2014, NAT TUB MAN GUID, V0, P0
   Tiberi S, 2017, PRESSE MED, V46, PE23, DOI 10.1016/j.lpm.2017.01.017
   Uys PW, 2009, J R SOC INTERFACE, V6, P11, DOI 10.1098/rsif.2008.0184
   VANEMBDEN JDA, 1993, J CLIN MICROBIOL, V31, P406, DOI 10.1128/JCM.31.2.406-409.1993
   VANSOOLINGEN D, 1991, J CLIN MICROBIOL, V29, P2578, DOI 10.1128/JCM.29.11.2578-2586.1991
   Verver S, 2005, AM J RESP CRIT CARE, V171, P1430, DOI 10.1164/rccm.200409-1200OC
   Weidle PJ, 2006, LANCET, V368, P1587, DOI 10.1016/S0140-6736(06)69118-6
   World Health Organization, 2015, GLOBAL TUBERCULOSIS REPORT 2015, V0, P0
   Yekrang Sis Hassan, 2015, TANAFFOS, V14, P177
   Zhang HY, 2016, PLOS ONE, V11, P0, DOI 10.1371/journal.pone.0147744
   Zhao P, 2012, J INT MED RES, V40, P436, DOI 10.1177/147323001204000205
NR 44
TC 8
Z9 9
U1 1
U2 2
PU DOVE MEDICAL PRESS LTD
PI ALBANY
PA PO BOX 300-008, ALBANY, AUCKLAND 0752, NEW ZEALAND
SN 1178-6973
EI 
J9 INFECT DRUG RESIST
JI Infect. Drug Resistance
PD JUN 15
PY 2018
VL 11
IS 
BP 1413
EP 1421
DI 10.2147/IDR.S150644
PG 9
WC Infectious Diseases; Pharmacology & Pharmacy
SC Infectious Diseases; Pharmacology & Pharmacy
GA GS6BY
UT WOS:000443767300002
PM 30233220
DA 2024-01-16
ER

PT J
AU Tamalet, C
   Tissot-Dupont, H
   Motte, A
   Tourrès, C
   Dhiver, C
   Ravaux, I
   Poizot-Martin, I
   Dieng, T
   Tomei, C
   Bregigeon, S
   Zaegel-Faucher, O
   Laroche, H
   Aherfi, S
   Mokhtari, S
   Chaudet, H
   Ménard, A
   Brouqui, P
   Stein, A
   Colson, P
AF Tamalet, Catherine
   Tissot-Dupont, Herve
   Motte, Anne
   Tourres, Christian
   Dhiver, Catherine
   Ravaux, Isabelle
   Poizot-Martin, Isabelle
   Dieng, Therese
   Tomei, Christelle
   Bregigeon, Sylvie
   Zaegel-Faucher, Olivia
   Laroche, Helene
   Aherfi, Sarah
   Mokhtari, Saadia
   Chaudet, Herve
   Menard, Amelie
   Brouqui, Philippe
   Stein, Andreas
   Colson, Philippe
TI Emergence of uncommon HIV-1 non-B subtypes and circulating recombinant forms and trends in transmission of antiretroviral drug resistance in patients with primary infection during the 2013-2015 period in Marseille, Southeastern France
SO JOURNAL OF MEDICAL VIROLOGY
LA English
DT Article
DE men having sex with men; non-B subtypes; primary antiretroviral resistance; primary HIV Infection; recombinant subtypes; resistance-associated mutations
ID spanish cohort; prevalence; epidemiology; individuals; diversity; therapy; strains; impact
AB Primary HIV-1 infections (PHI) with non-B subtypes are increasing in developed countries while transmission of HIV-1 harboring antiretroviral resistance-associated mutations (RAMs) remains a concern. This study assessed non-B HIV-1 subtypes and RAMs prevalence among patients with PHI in university hospitals of Marseille, Southeastern France, in 2005-2015 (11 years). HIV-1 sequences were obtained by inhouse protocols from 115 patients with PHI, including 38 for the 2013-2015 period. On the basis of the phylogenetic analysis of the reverse transcriptase region, non-B subtypes were identified in 31% of these patients. They included 3 different subtypes (3A, 1C, 4F), 23 circulating recombinant forms (CRFs) (CRF02_AG, best BLAST hits being CRF 36_cpx and CRF30 in 7 and 1 cases, respectively), and 5 unclassified sequences (U). Non-B subtypes proportion increased significantly, particularly in 2011-2013 vs in 2005-2010 (P = .03). CRF02_AG viruses largely predominated in 2005-2013 whereas atypical strains more difficult to classify and undetermined recombinants emerged recently (2014-2015). The prevalence of protease, nucleos(t) ide reverse transcriptase, and first-generation nonnucleoside reverse transcriptase inhibitors-associated RAMs were 1.7% (World Health Organization [WHO] list, 2009/2.6% International AIDS Society [IAS] list, 2017), 5.2%/4.3%, and 5.2%/5.2%, respectively. Etravirine/rilpivirine-associated RAM (IAS) prevalence was 4.3%. Men who have sex with men (MSM) were more frequently infected with drug-resistant viruses than other patients (26% vs 7%; P = .011). The recent increase of these rare HIV-1 strains and the spread of drug-resistant HIV-1 among MSM in Southeastern France might be considered when implementing prevention strategies and starting therapies.
C1 [Tamalet, Catherine; Tissot-Dupont, Herve; Motte, Anne; Tourres, Christian; Dhiver, Catherine; Ravaux, Isabelle; Dieng, Therese; Tomei, Christelle; Aherfi, Sarah; Mokhtari, Saadia; Menard, Amelie; Brouqui, Philippe; Stein, Andreas; Colson, Philippe] Aix Marseille Univ, IHU Mediterranee Infect, MEPHI, IRD,AP HM, Marseille, France.
   [Poizot-Martin, Isabelle; Bregigeon, Sylvie; Zaegel-Faucher, Olivia; Laroche, Helene; Chaudet, Herve] Hop St Marguerite, AP HM, Serv Immunohematol Clin, Marseille, France.
   [Poizot-Martin, Isabelle; Bregigeon, Sylvie; Zaegel-Faucher, Olivia; Laroche, Helene] Aix Marseille Univ, INSERM, U912, SESSTIM, Marseille, France.
C3 Aix-Marseille Universite; Assistance Publique-Hopitaux de Marseille; Institut de Recherche pour le Developpement (IRD); Aix-Marseille Universite; Assistance Publique-Hopitaux de Marseille; Aix-Marseille Universite; Institut National de la Sante et de la Recherche Medicale (Inserm)
RP Tamalet, C (通讯作者)，Inst Hosp Univ IHU Mediterranee Infect, 19-21 Blvd Jean Moulin, F-13005 Marseille, France.
EM catherine.tamalet@ap-hm.fr
FU National Research Agency [ANR-10-IAHU-03]
CR Ambrosioni J, 2015, PLOS ONE, V10, P0, DOI 10.1371/journal.pone.0125837
   Bennett DE, 2009, PLOS ONE, V4, P0, DOI 10.1371/journal.pone.0004724
   Brand D, 2014, J CLIN MICROBIOL, V52, P4010, DOI 10.1128/JCM.01141-14
   Chaillon A, 2017, RETROVIROLOGY, V14, P0, DOI 10.1186/s12977-017-0339-4
   Chaix ML, 2013, CLIN INFECT DIS, V56, P880, DOI 10.1093/cid/cis999
   Chaix ML, 2009, AIDS, V23, P717, DOI 10.1097/QAD.0b013e328326ca77
   Ciccozzi M, 2012, NEW MICROBIOL, V35, P377
   Edgar RC, 2004, NUCLEIC ACIDS RES, V32, P1792, DOI 10.1093/nar/gkh340
   Frange P, 2015, J ANTIMICROB CHEMOTH, V70, P2084, DOI 10.1093/jac/dkv049
   Galimand J, 2010, AIDS RES HUM RETROV, V26, P645, DOI 10.1089/aid.2009.0201
   García F, 2011, ANTIVIR RES, V91, P150, DOI 10.1016/j.antiviral.2011.05.010
   Geretti AM, 2006, CURR OPIN INFECT DIS, V19, P1, DOI 10.1097/01.qco.0000200293.45532.68
   Hecht FM, 2006, J INFECT DIS, V194, P725, DOI 10.1086/506616
   Hemelaar J, 2011, AIDS, V25, P679, DOI 10.1097/QAD.0b013e328342ff93
   Holguín A, 2008, CURR HIV RES, V6, P327, DOI 10.2174/157016208785132455
   Karlsson A, 2012, PLOS ONE, V7, P0, DOI 10.1371/journal.pone.0033484
   Knyphausen FZ, 2014, PLOS ONE, V9, P0, DOI 10.1371/journal.pone.0095956
   Masquelier BND, 2005, JAIDS-J ACQ IMM DEF, V40, P505, DOI 10.1097/01.qai.0000186361.42834.61
   Panichsillapakit T, 2016, JAIDS-J ACQ IMM DEF, V71, P228, DOI 10.1097/QAI.0000000000000831
   Pasquier C, 2001, J VIROL METHODS, V94, P45, DOI 10.1016/S0166-0934(01)00272-5
   Pugliese P, 2009, HIV MED, V10, P504, DOI 10.1111/j.1468-1293.2009.00719.x
   Sagir A, 2007, J ANTIMICROB CHEMOTH, V60, P843, DOI 10.1093/jac/dkm274
   Tamalet C, 2015, J MED VIROL, V87, P1327, DOI 10.1002/jmv.24184
   Tamura K, 2011, MOL BIOL EVOL, V28, P2731, DOI 10.1093/molbev/msr121
   Tebit DM, 2007, AIDS REV, V9, P75
   Truong HHM, 2011, PLOS ONE, V6, P0, DOI 10.1371/journal.pone.0025281
   Vercauteren J, 2008, AIDS RES HUM RETROV, V24, P355, DOI 10.1089/aid.2007.0212
   von Wyl V, 2011, J INFECT DIS, V204, P1095, DOI 10.1093/infdis/jir491
   Wainberg MA, 2011, NEW ENGL J MED, V365, P637, DOI 10.1056/NEJMra1004180
   Wensing AM, 2017, TOP ANTIVIR MED, V24, P132
   Wensing AMJ, 2005, J INFECT DIS, V192, P958, DOI 10.1086/432916
   Wheeler WH, 2010, AIDS, V24, P1203, DOI 10.1097/QAD.0b013e3283388742
   Wittkop L, 2011, LANCET INFECT DIS, V11, P363, DOI 10.1016/S1473-3099(11)70032-9
   Yahi N, 2001, J INFECT DIS, V183, P1311, DOI 10.1086/319859
   Yebra G, 2012, J CLIN MICROBIOL, V50, P407, DOI 10.1128/JCM.05798-11
   Yerly S, 2007, AIDS, V21, P2223, DOI 10.1097/QAD.0b013e3282f0b685
NR 37
TC 5
Z9 5
U1 0
U2 5
PU WILEY
PI HOBOKEN
PA 111 RIVER ST, HOBOKEN 07030-5774, NJ USA
SN 0146-6615
EI 1096-9071
J9 J MED VIROL
JI J. Med. Virol.
PD OCT 15
PY 2018
VL 90
IS 10
BP 1559
EP 1567
DI 10.1002/jmv.25228
PG 9
WC Virology
SC Virology
GA GQ5SN
UT WOS:000441751200002
PM 29797570
DA 2024-01-16
ER

PT J
AU Bruzzese, E
   Lo Vecchio, A
   Smarrazzo, A
   Tambaro, O
   Palmiero, G
   Bonadies, G
   Guarino, A
AF Bruzzese, Eugenia
   Lo Vecchio, Andrea
   Smarrazzo, Andrea
   Tambaro, Orsola
   Palmiero, Giulia
   Bonadies, Giovanni
   Guarino, Alfredo
TI Dolutegravir-based anti-retroviral therapy is effective and safe in HIV-infected paediatric patients
SO ITALIAN JOURNAL OF PEDIATRICS
LA English
DT Article
DE HIV; Dolutegravir; Integrase strand transfer inhibitor; Adolescent; Children; Compliance; Side effects
ID health-care utilization; overweight children; preschool-children; sedentary behavior; obesity; childhood; impact; risk; injury; costs
AB Background: Treatment of HIV infection in adolescents is challenging due to long duration of therapy and poor adherence. Recently, the integrase strand transfer inhibitor dolutegravir (DTG) has been approved for the use in adolescents with HIV, but evidence in clinical practice is very limited. Methods: We describe six cases of HIV-infected children/adolescents successfully treated with DTG-based regimen. Data relative to children/adolescents managed at the Referral Center for Pediatric HIV/AIDS of the University of Naples were reviewed. Patients were tested before introduction of DTG, after 1 month and every 3 months in the first 2 years to assess virologic and immunological response, tolerance and development of side effects. Families were asked to report any suspected adverse events. Results: Six patients (2 male, median age 17 years, range 12-18) were started on DTG-based anti-retroviral regimen due to low adherence to anti-retroviral treatment (ART), multiple drug resistance mutations, or development of ART-related side effects. Within 4-8 weeks after DTG treatment onset, a complete viral suppression and a concomitant increase of CD4(+) cell count was observed. Four patients showed a persistent suppression after 2 years of follow-up, and 2 patients at about 1 year. One month after the introduction of DTG, the patient enrolled because of severe dyslipidaemia and hyper-transaminasemia showed a complete normalization of laboratory values. During follow-up (median 24 months, range 9-24) no adverse events were reported and most patients demonstrated a good adherence to treatment. Conclusions: DTG-based treatments demonstrated efficacy and good safety profile in adolescents. All patients demonstrated a rapid virologic and immunological response within 4-8 weeks, with good adherence and absence of side effects.
C1 [Bruzzese, Eugenia; Lo Vecchio, Andrea; Smarrazzo, Andrea; Guarino, Alfredo] Univ Naples Federico II, Sect Pediat, Dept Translat Med Sci, Naples, Italy.
   [Tambaro, Orsola; Palmiero, Giulia; Bonadies, Giovanni] AOU Federico II Naples, Unit Viral Dis, Including AIDS DH, Naples, Italy.
C3 University of Naples Federico II
RP Guarino, A (通讯作者)，Univ Naples Federico II, Sect Pediat, Dept Translat Med Sci, Naples, Italy.
EM alfguari@unina.it
CR [Anonymous], 2016, SISTEMA SORVEGLIANZA, V0, P0
   Baidal JAW, 2012, ARCH PEDIAT ADOL MED, V166, P1179, DOI 10.1001/2013.jamapediatrics.358
   Bianchi-Hayes J, 2015, J PEDIATR-US, V166, P626, DOI 10.1016/j.jpeds.2014.11.044
   Brown CVR, 2006, J PEDIATR SURG, V41, P88, DOI 10.1016/j.jpedsurg.2005.10.012
   Ebenegger V, 2011, EUR J CLIN NUTR, V65, P210, DOI 10.1038/ejcn.2010.248
   Finkelstein EA, 2007, AM J HEALTH PROMOT, V21, P460, DOI 10.4278/0890-1171-21.5.460
   Fleming-Dutra KE, 2013, CHILD OBES, V9, P338, DOI 10.1089/chi.2012.0134
   Haber JJ, 2015, INT J EMERG MED, V8, P0, DOI 10.1186/s12245-015-0086-z
   Hills A P, 1991, INT J REHABIL RES, V14, P348
   Iannotti RJ, 2009, J ADOLESCENT HEALTH, V44, P493, DOI 10.1016/j.jadohealth.2008.10.142
   Kessler J, 2013, CLIN ORTHOP RELAT R, V471, P1199, DOI 10.1007/s11999-012-2621-z
   Kim JE, 2015, OBESITY, V23, P644, DOI 10.1002/oby.21018
   Koning M, 2016, BMC PUBLIC HEALTH, V16, P0, DOI 10.1186/s12889-016-3757-7
   Lynch BA, 2015, ACAD PEDIATR, V15, P644, DOI 10.1016/j.acap.2015.08.009
   McGraw B, 2000, ARCH PHYS MED REHAB, V81, P484, DOI 10.1053/mr.2000.3782
   Nader PR, 2006, PEDIATRICS, V118, PE594, DOI 10.1542/peds.2005-2801
   Nobili V, 2014, EUR J ENDOCRINOL, V170, P547, DOI 10.1530/EJE-13-0609
   Pate RR, 2011, BRIT J SPORT MED, V45, P906, DOI 10.1136/bjsports-2011-090192
   Pearson N, 2017, PREV MED, V94, P40, DOI 10.1016/j.ypmed.2016.11.010
   Pomerantz WJ, 2010, PEDIATRICS, V125, P681, DOI 10.1542/peds.2009-2367
   Sethi D, 2008, EUROPEAN REPORT CHIL, V0, P0
   Shultz SP, 2009, OBES REV, V10, P576, DOI 10.1111/j.1467-789X.2009.00587.x
   Solmi F, 2015, BMJ OPEN, V5, P0, DOI 10.1136/bmjopen-2014-007373
   Toselli S, 2015, ENDOCRINE, V49, P717, DOI 10.1007/s12020-014-0479-4
   Trasande L, 2009, OBESITY, V17, P1749, DOI 10.1038/oby.2009.67
   Turer CB, 2013, ACAD PEDIATR, V13, P251, DOI 10.1016/j.acap.2013.02.005
   Wearing SC, 2006, OBES REV, V7, P239, DOI 10.1111/j.1467-789X.2006.00251.x
   Wearing SC, 2006, OBES REV, V7, P209, DOI 10.1111/j.1467-789X.2006.00216.x
   Zonfrillo MR, 2008, AMBUL PEDIATR, V8, P66, DOI 10.1016/j.ambp.2007.08.003
NR 29
TC 10
Z9 12
U1 0
U2 0
PU BIOMED CENTRAL LTD
PI LONDON
PA 236 GRAYS INN RD, FLOOR 6, LONDON WC1X 8HL, ENGLAND
SN 1720-8424
EI 1824-7288
J9 ITAL J PEDIATR
JI Ital. J. Pediatr.
PD MAR 20
PY 2018
VL 44
IS 
BP 
EP 
DI 10.1186/s13052-018-0469-x
PG 14
WC Pediatrics
SC Pediatrics
GA FZ8LI
UT WOS:000427859900001
PM 29558972
DA 2024-01-16
ER

PT J
AU Olson, A
   Bannert, N
   Sönnerborg, A
   de Mendoza, C
   Price, M
   Zangerle, R
   Chaix, ML
   Prins, M
   Kran, AMB
   Gill, J
   Paraskevis, D
   Porter, K
AF Olson, Ashley
   Bannert, Norbert
   Soennerborg, Anders
   de Mendoza, Carmen
   Price, Matthew
   Zangerle, Robert
   Chaix, Marie-Laure
   Prins, Maria
   Kran, Anne-Marte Bakken
   Gill, John
   Paraskevis, Dimitrios
   Porter, Kholoud
TI Temporal trends of transmitted HIV drug resistance in a multinational seroconversion cohort
SO AIDS
LA English
DT Article
DE HIV drug resistance; HIV seroconverters; temporal trends; time trends
ID inhibitor therapy; adherence; prevalence; virus; transmission; infection; adults; epidemiology; switzerland; mutations
AB Background:The rate of transmitted drug resistance (TDR) may increase with wider use of antiretroviral therapy and can contribute to therapeutic failure. We analysed time trends in TDR among HIV seroconverters.Methods:Using CASCADE data of individuals with well estimated dates of HIV seroconversion, we examined HIV nucleotide sequences collected prior to antiretroviral therapy use from 1996-2012. All samples were taken within 12 months of testing HIV positive. Using logistic regression, we examined the association between TDR and year of seroconversion, adjusting for confounders.Results:Of 4717 individuals seroconverting between 1996 and 2012, median (IQR) age at seroconversion was 33 (27, 39) years. The majority (3839; 92%) were male, mainly exposed through MSM (3767; 80%), and infected with subtype B (3464; 73%). Overall, 515 (11%) individuals had at least one drug resistance-related mutation; 280 individuals with nucleoside reverse transcriptase, 185 with nonnucleoside reverse transcriptase, and 144 with protease inhibitor mutations. Estimated TDR prevalence was 19.4% (8.2, 36.0) in 1996, significantly decreasing to 8.5% (5.9, 11.9) in 2012 [odds ratio (OR; 95% confidence interval (CI))=0.92 (0.90, 0.95) per year increase]. Individuals exposed through sex between men and women were significantly less likely to have been infected with a drug-resistant strain [OR (95% CI)=0.59 (0.41, 0.87) compared with MSM], and there was marginal evidence that sampling during acute infection was associated with higher odds of resistance [OR (95% CI)=1.20 (0.97, 1.7), P=0.093] compared with later sampling.Conclusion:TDR has decreased over calendar time although a significant proportion of new infections still carry resistance-related mutations.
C1 [Olson, Ashley; Porter, Kholoud] UCL, Gower St, London WC1E 6BT, England.
   [Bannert, Norbert] Robert Koch Inst, Div HIV & Other Retroviruses, Berlin, Germany.
   [Soennerborg, Anders] Karolinska Univ Hosp Huddinge, Karolinska Inst, Dept Med Huddinge, Unit Infect Dis, Stockholm, Sweden.
   [de Mendoza, Carmen] Puerta de Hierro Res Inst & Univ Hosp, Dept Internal Med, Madrid, Spain.
   [Price, Matthew] Int AIDS Vaccine Initiat, New York, NY USA.
   [Price, Matthew] Univ Calif San Francisco, Dept Epidemiol & Biostat, San Francisco, CA 94143 USA.
   [Zangerle, Robert] Innsbruck Med Univ, Dept Dermatol & Venerol, Innsbruck, Austria.
   [Chaix, Marie-Laure] Univ Paris 05, Hop Necker Enfants Malad, Paris, France.
   [Prins, Maria] Publ Hlth Serv Amsterdam, Cluster Infect Dis, Amsterdam, Netherlands.
   [Kran, Anne-Marte Bakken] Univ Oslo, Oslo Univ Hosp, Dept Microbiol, Oslo, Norway.
   [Kran, Anne-Marte Bakken] Univ Oslo, Inst Clin Med, Oslo, Norway.
   [Gill, John] Univ Calgary, Calgary, AB, Canada.
   [Paraskevis, Dimitrios] Univ Athens, Dept Hyg Epidemiol & Med Stat, Athens, Greece.
C3 University of London; University College London; Robert Koch Institute; Karolinska Institutet; Karolinska University Hospital; Hospital Puerta de Hierro-Majadahonda; International AIDS Vaccine Initiative; University of California System; University of California San Francisco; Medical University of Innsbruck; Universite Paris Cite; Assistance Publique Hopitaux Paris (APHP); Hopital Universitaire Necker-Enfants Malades - APHP; Public Health Service Amsterdam; University of Oslo; University of Oslo; University of Calgary; National & Kapodistrian University of Athens
RP Olson, A (通讯作者)，UCL, Gower St, London WC1E 6BT, England.
EM kholoud.porter@ucl.ac.uk
FU European Union under EuroCoord grant [260694]; Medical Research Council [MC_UU_12023/15] Funding Source: researchfish; MRC [MC_UU_12023/15] Funding Source: UKRI
CR Bangsberg DR, 2006, CLIN INFECT DIS, V43, P939, DOI 10.1086/507526
   Bartmeyer B, 2010, PLOS ONE, V5, P0, DOI 10.1371/journal.pone.0012718
   Bennett DE, 2009, PLOS ONE, V4, P0, DOI 10.1371/journal.pone.0004724
   Booth CL, 2007, J ANTIMICROB CHEMOTH, V59, P1047, DOI 10.1093/jac/dkm082
   Burns S, 2007, AIDS, V21, P1035, DOI 10.1097/QAD.0b013e3280b07761
   CASCADE (Concerted Action on SeroConversion to AIDS and Death in Europe) Collaboration, 2000, HIV MED, V1, P224
   Castro H, 2013, J INFECT DIS, V208, P1459, DOI 10.1093/infdis/jit345
   Castro H, 2012, BMC MED RES METHODOL, V12, P0, DOI 10.1186/1471-2288-12-30
   Chilton DN, 2010, ANTIVIR THER, V15, P985, DOI 10.3851/IMP1658
   Cohen MS, 2016, NEW ENGL J MED, V375, P830, DOI 10.1056/NEJMoa1600693
   de Oliveira T, 2005, BIOINFORMATICS, V21, P3797, DOI 10.1093/bioinformatics/bti607
   Dieffenbach CW, 2011, ANN INTERN MED, V154, P766, DOI 10.7326/0003-4819-154-11-201106070-00345
   Dolling D, 2012, BMJ-BRIT MED J, V345, P0, DOI 10.1136/bmj.e5253
   DURRLEMAN S, 1989, STAT MED, V8, P551, DOI 10.1002/sim.4780080504
   Elford J, 2001, AIDS, V15, P650, DOI 10.1097/00002030-200103300-00018
   Frange P, 2015, J ANTIMICROB CHEMOTH, V70, P2084, DOI 10.1093/jac/dkv049
   Frentz D, 2012, AIDS REV, V14, P17
   Gandhi RT, 2003, CLIN INFECT DIS, V37, P1693, DOI 10.1086/379773
   Gazzard BG, 2008, HIV MED, V9, P563, DOI 10.1111/j.1468-1293.2008.00636.x
   Gulick RM, 1997, NEW ENGL J MED, V337, P734, DOI 10.1056/NEJM199709113371102
   Hicks Charles B, 2008, AIDS CLIN CARE, V20, P64
   Hogg RS, 2006, PLOS MED, V3, P1570, DOI 10.1371/journal.pmed.0030356
   Leaity S, 2000, AIDS, V14, P547, DOI 10.1097/00002030-200003310-00010
   Liu TF, 2006, CLIN INFECT DIS, V42, P1608, DOI 10.1086/503914
   Lucas GM, 2004, AIDS, V18, P1539, DOI 10.1097/01.aids.0000131339.68666.1a
   Maggiolo F, 2005, CLIN INFECT DIS, V40, P158, DOI 10.1086/426595
   Martin M, 2008, AIDS RES HUM RETROV, V24, P1263, DOI 10.1089/aid.2008.0141
   Masquelier BND, 2005, JAIDS-J ACQ IMM DEF, V40, P505, DOI 10.1097/01.qai.0000186361.42834.61
   Nachega JB, 2007, ANN INTERN MED, V146, P564, DOI 10.7326/0003-4819-146-8-200704170-00007
   Palella FJ, 1998, NEW ENGL J MED, V338, P853, DOI 10.1056/NEJM199803263381301
   Paterson DL, 2000, ANN INTERN MED, V133, P21, DOI 10.7326/0003-4819-133-1-200007040-00004
   Pineda-Peña AC, 2014, PLOS ONE, V9, P0, DOI 10.1371/journal.pone.0101738
   Rahim S, 2009, HIV CLIN TRIALS, V10, P94, DOI 10.1310/hct1002-94
   Sax PE, 2005, CLIN INFECT DIS, V41, P1316, DOI 10.1086/496984
   Scherrer AU, 2016, CLIN INFECT DIS, V62, P1310, DOI 10.1093/cid/ciw128
   Vega Y, 2015, PLOS ONE, V10, P0, DOI 10.1371/journal.pone.0125699
   Vercauteren J, 2009, J INFECT DIS, V200, P1503, DOI 10.1086/644505
   Wittkop L, 2011, LANCET INFECT DIS, V11, P363, DOI 10.1016/S1473-3099(11)70032-9
   Wolf Fde, 2012, CLINICAL INVESTIGATION, V2, P255, DOI 10.4155/cli.12.3
   Yanik EL, 2012, JAIDS-J ACQ IMM DEF, V61, P258, DOI 10.1097/QAI.0b013e3182618f05
   Yerly S, 2007, AIDS, V21, P2223, DOI 10.1097/QAD.0b013e3282f0b685
   Zaccarelli M, 2005, AIDS, V19, P1081, DOI 10.1097/01.aids.0000174455.01369.ad
NR 43
TC 15
Z9 16
U1 0
U2 7
PU LIPPINCOTT WILLIAMS & WILKINS
PI PHILADELPHIA
PA TWO COMMERCE SQ, 2001 MARKET ST, PHILADELPHIA, PA 19103 USA
SN 0269-9370
EI 1473-5571
J9 AIDS
JI Aids
PD JAN 14
PY 2018
VL 32
IS 2
BP 161
EP 169
DI 10.1097/QAD.0000000000001689
PG 9
WC Immunology; Infectious Diseases; Virology
SC Immunology; Infectious Diseases; Virology
GA FR1YN
UT WOS:000418864000004
PM 29112061
DA 2024-01-16
ER

PT J
AU Yan, FF
   Liu, XG
   Zhang, SL
   Su, J
   Zhang, QG
   Chen, JZ
AF Yan, Fangfang
   Liu, Xinguo
   Zhang, Shaolong
   Su, Jing
   Zhang, Qinggang
   Chen, Jianzhong
TI Effect of double mutations T790M/L858R on conformation and drug-resistant mechanism of epidermal growth factor receptor explored by molecular dynamics simulations
SO RSC ADVANCES
LA English
DT Article
ID free-energy perturbation; particle mesh ewald; cell lung-cancer; somatic mutations; kinase domain; efficient generation; protein expression; ligand-binding; egfr mutations; hiv-1 protease
AB Epidermal growth factor receptor (EGFR) is one of the most promising targets for the treatment of cancers. Double mutations T790M/L858R lead to different degrees of drug resistance toward inhibitors. In this study, molecular dynamics (MD) simulations followed by principal component analysis are performed to study the conformational changes of EGFR induced by T790M/L858R. The results suggest that T790M/L858R cause obvious disturbance of the structural stability of EGFR. Molecular mechanics-Poisson Boltzmann surface area (MM-PBSA) and residue-based free energy decomposition methods are integrated to explore the drug-resistant mechanism of T790M/L858R toward inhibitors. The results show that the decrease in van der Waals interactions of inhibitors with the mutated EFGR relative to the wild-type (WT) one is the main force inducing drug resistance of T790M/L858R toward inhibitors TAK-285, while drug resistance toward W2P and HKI-272 is dominated by the decrease in van der Waals interactions and the increase in polar interactions. We expect that the information obtained from this study can aid rational design of effective drugs to relieve drug resistance of EGFR induced by T790M/L858R.
C1 [Yan, Fangfang; Liu, Xinguo; Zhang, Shaolong; Su, Jing; Zhang, Qinggang] Shandong Normal Univ, Sch Phys & Elect, Jinan 250358, Shandong, Peoples R China.
   [Chen, Jianzhong] Shandong Jiaotong Univ, Sch Sci, Jinan 250357, Shandong, Peoples R China.
C3 Shandong Normal University; Shandong Jiaotong University
RP Liu, XG (通讯作者)，Shandong Normal Univ, Sch Phys & Elect, Jinan 250358, Shandong, Peoples R China.; Chen, JZ (通讯作者)，Shandong Jiaotong Univ, Sch Sci, Jinan 250357, Shandong, Peoples R China.
EM liuxinguo@sdnu.edu.cn; chenjianzhong1970@163.com
FU National Natural Science Foundation of China [11274205, 11274206, 11504206]; major development projects of Shandong Jiaotong University
CR Aertgeerts K, 2011, J BIOL CHEM, V286, P18756, DOI 10.1074/jbc.M110.206193
   Arkhipov A, 2013, CELL, V152, P557, DOI 10.1016/j.cell.2012.12.030
   Auffinger P, 1998, CURR OPIN STRUC BIOL, V8, P227, DOI 10.1016/S0959-440X(98)80044-4
   Bas DC, 2008, PROTEINS, V73, P765, DOI 10.1002/prot.22102
   Berman H, 2007, NUCLEIC ACIDS RES, V35, PD301, DOI 10.1093/nar/gkl971
   BEVERIDGE DL, 1989, ANNU REV BIOPHYS BIO, V18, P431, DOI 10.1146/annurev.bb.18.060189.002243
   Bharadwaj VS, 2018, SCI REP-UK, V8, P0, DOI 10.1038/s41598-018-31237-4
   Bharadwaj VS, 2013, J AM CHEM SOC, V135, P12279, DOI 10.1021/ja404842r
   Carmi C, 2012, J MED CHEM, V55, P2251, DOI 10.1021/jm201507x
   Case DA, 2016, AMBER, V0, P0
   Chen JZ, 2018, RSC ADV, V8, P25456, DOI 10.1039/c8ra05042b
   Chen JZ, 2018, J BIOMOL STRUCT DYN, V36, P351, DOI 10.1080/07391102.2016.1277783
   Chen JZ, 2017, PHYS CHEM CHEM PHYS, V19, P3067, DOI 10.1039/c6cp08105c
   Chen JZ, 2016, RSC ADV, V6, P58573, DOI 10.1039/c6ra09201b
   Chen JZ, 2015, J CHEM INF MODEL, V55, P1903, DOI 10.1021/acs.jcim.5b00173
   Chung KP, 2010, J CLIN ONCOL, V28, PE701, DOI 10.1200/JCO.2010.28.6260
   Ciardiello F, 2008, NEW ENGL J MED, V358, P1160, DOI 10.1056/NEJMra0707704
   COLEMAN TG, 1977, ANN BIOMED ENG, V5, P322, DOI 10.1007/BF02367312
   DARDEN T, 1993, J CHEM PHYS, V98, P10089, DOI 10.1063/1.464397
   Disney MD, 2014, ORG BIOMOL CHEM, V12, P1029, DOI 10.1039/c3ob42023j
   Duan LL, 2017, PHYS CHEM CHEM PHYS, V19, P10140, DOI 10.1039/c7cp00841d
   Duan LL, 2016, J AM CHEM SOC, V138, P5722, DOI 10.1021/jacs.6b02682
   Durrant JD, 2011, J MOL GRAPH MODEL, V29, P773, DOI 10.1016/j.jmgm.2010.10.007
   Eck MJ, 2010, BBA-PROTEINS PROTEOM, V1804, P559, DOI 10.1016/j.bbapap.2009.12.010
   Endres NF, 2013, CELL, V152, P543, DOI 10.1016/j.cell.2012.12.032
   ESSMANN U, 1995, J CHEM PHYS, V103, P8577, DOI 10.1063/1.470117
   Forbes SA, 2011, NUCLEIC ACIDS RES, V39, PD945, DOI 10.1093/nar/gkq929
   Genheden S, 2015, EXPERT OPIN DRUG DIS, V10, P449, DOI 10.1517/17460441.2015.1032936
   Gohlke H, 2004, J COMPUT CHEM, V25, P238, DOI 10.1002/jcc.10379
   Hashimoto K, 2012, HUM MUTAT, V33, P1566, DOI 10.1002/humu.22145
   Hirsch FR, 2003, J CLIN ONCOL, V21, P3798, DOI 10.1200/JCO.2003.11.069
   Hirsch FR, 2003, LUNG CANCER, V41, PS29, DOI 10.1016/S0169-5002(03)00137-5
   Hornak V, 2006, PROTEINS, V65, P712, DOI 10.1002/prot.21123
   Hou TJ, 2008, J MOL BIOL, V376, P1201, DOI 10.1016/j.jmb.2007.12.054
   Hou TJ, 2011, J CHEM INF MODEL, V51, P69, DOI 10.1021/ci100275a
   Hu GD, 2016, INT J MOL SCI, V17, P0, DOI 10.3390/ijms17060819
   Hu GD, 2014, EUR J MED CHEM, V74, P726, DOI 10.1016/j.ejmech.2013.04.049
   Humphrey W, 1996, J MOL GRAPH MODEL, V14, P33, DOI 10.1016/0263-7855(96)00018-5
   Ishikawa T, 2011, J MED CHEM, V54, P8030, DOI 10.1021/jm2008634
   Jakalian A, 2002, J COMPUT CHEM, V23, P1623, DOI 10.1002/jcc.10128
   Jakalian A, 2000, J COMPUT CHEM, V21, P132, DOI 10.1002/(SICI)1096-987X(20000130)21:2<132::AID-JCC5>3.0.CO;2-P
   Ji CG, 2008, J AM CHEM SOC, V130, P17129, DOI 10.1021/ja807374x
   Jia XY, 2016, J CHEM THEORY COMPUT, V12, P499, DOI 10.1021/acs.jctc.5b00920
   Johnson BE, 2005, CANCER RES, V65, P7525, DOI 10.1158/0008-5472.CAN-05-1257
   Jorgensen WL, 2008, J CHEM THEORY COMPUT, V4, P869, DOI 10.1021/ct800011m
   JORGENSEN WL, 1983, J CHEM PHYS, V79, P926, DOI 10.1063/1.445869
   Karplus M, 2002, NAT STRUCT BIOL, V9, P646, DOI 10.1038/nsb0902-646
   Kawakita Y, 2012, J MED CHEM, V55, P3975, DOI 10.1021/jm300185p
   KITA Y, 1994, BIOCHEMISTRY-US, V33, P15178, DOI 10.1021/bi00254a029
   Kobayashi S, 2005, NEW ENGL J MED, V352, P786, DOI 10.1056/NEJMoa044238
   Lemmon MA, 2009, EXP CELL RES, V315, P638, DOI 10.1016/j.yexcr.2008.10.024
   Li H, 2005, PROTEINS, V61, P704, DOI 10.1002/prot.20660
   Liu B, 2006, PROTEINS, V65, P331, DOI 10.1002/prot.21111
   Lynch TJ, 2004, NEW ENGL J MED, V350, P2129, DOI 10.1056/NEJMoa040938
   Marimuthu P, 2018, BIOCHEMISTRY-US, V57, P1249, DOI 10.1021/acs.biochem.7b01048
   Massova I, 2000, PERSPECT DRUG DISCOV, V18, P113, DOI 10.1023/A:1008763014207
   Miller BR, 2012, J CHEM THEORY COMPUT, V8, P3314, DOI 10.1021/ct300418h
   Miller VA, 2006, J CLIN ONCOL, V24, P0
   Ohashi K, 2013, J CLIN ONCOL, V31, P1070, DOI 10.1200/JCO.2012.43.3912
   Paez JG, 2004, SCIENCE, V304, P1497, DOI 10.1126/science.1099314
   Pao W, 2005, PLOS MED, V2, P225, DOI 10.1371/journal.pmed.0020073
   Pao W, 2004, P NATL ACAD SCI USA, V101, P13306, DOI 10.1073/pnas.0405220101
   Poger D, 2014, BIOCHEMISTRY-US, V53, P2710, DOI 10.1021/bi401632z
   Prenzel N, 2001, ENDOCR-RELAT CANCER, V8, P11, DOI 10.1677/erc.0.0080011
   RAGHAVAN K, 1992, LANGMUIR, V8, P233, DOI 10.1021/la00037a043
   Regales L, 2009, J CLIN INVEST, V119, P3000, DOI 10.1172/JCI38746
   Roe DR, 2013, J CHEM THEORY COMPUT, V9, P3084, DOI 10.1021/ct400341p
   Schutt TC, 2015, PHYS CHEM CHEM PHYS, V17, P16947, DOI 10.1039/c5cp01801c
   Shi DF, 2018, PROTEINS, V86, P43, DOI 10.1002/prot.25401
   Shigematsu H, 2006, INT J CANCER, V118, P257, DOI 10.1002/ijc.21496
   Sogabe S, 2013, ACS MED CHEM LETT, V4, P201, DOI 10.1021/ml300327z
   Stamos J, 2002, J BIOL CHEM, V277, P46265, DOI 10.1074/jbc.M207135200
   Stratton MR, 2009, NATURE, V458, P719, DOI 10.1038/nature07943
   Su J, 2018, CHEM BIOL DRUG DES, V91, P828, DOI 10.1111/cbdd.13148
   Sun HY, 2014, PHYS CHEM CHEM PHYS, V16, P22035, DOI 10.1039/c4cp03179b
   Sutto L, 2013, P NATL ACAD SCI USA, V110, P10616, DOI 10.1073/pnas.1221953110
   Tang XN, 2005, CANCER RES, V65, P7568, DOI 10.1158/0008-5472.CAN-05-1705
   Thomas SM, 2004, CANCER TREAT REV, V30, P255, DOI 10.1016/j.ctrv.2003.10.003
   Toloza EM, 2005, SEMIN THORAC CARDIOV, V17, P199, DOI 10.1053/j.semtcvs.2005.08.001
   Walker RA, 1999, BREAST CANCER RES TR, V53, P167, DOI 10.1023/A:1006194700667
   Wang JM, 2001, J AM CHEM SOC, V123, P5221, DOI 10.1021/ja003834q
   Wang JM, 2004, J COMPUT CHEM, V25, P1157, DOI 10.1002/jcc.20035
   Witton CJ, 2003, J PATHOL, V200, P290, DOI 10.1002/path.1370
   WOLD S, 1987, CHEMOMETR INTELL LAB, V2, P37, DOI 10.1016/0169-7439(87)80084-9
   Wood ER, 2004, CANCER RES, V64, P6652, DOI 10.1158/0008-5472.CAN-04-1168
   Wu EL, 2007, BIOPHYS J, V92, P4244, DOI 10.1529/biophysj.106.099150
   Xu BS, 2011, J COMPUT CHEM, V32, P3188, DOI 10.1002/jcc.21900
   Yan FF, 2018, J BIOMOL STRUCT DYN, V36, P3636, DOI 10.1080/07391102.2017.1394221
   Yang LQ, 2017, RSC ADV, V7, P42094, DOI 10.1039/c7ra07797a
   Yang MJ, 2011, J STRUCT BIOL, V173, P57, DOI 10.1016/j.jsb.2010.07.013
   Yun CH, 2008, P NATL ACAD SCI USA, V105, P2070, DOI 10.1073/pnas.0709662105
   Yun CH, 2007, CANCER CELL, V11, P217, DOI 10.1016/j.ccr.2006.12.017
   ZACHARIAS M, 1994, J CHEM PHYS, V100, P9025, DOI 10.1063/1.466707
   Zhang JM, 2009, NAT REV CANCER, V9, P28, DOI 10.1038/nrc2559
NR 94
TC 12
Z9 12
U1 1
U2 13
PU ROYAL SOC CHEMISTRY
PI CAMBRIDGE
PA THOMAS GRAHAM HOUSE, SCIENCE PARK, MILTON RD, CAMBRIDGE CB4 0WF, CAMBS, ENGLAND
SN 2046-2069
EI 
J9 RSC ADV
JI RSC Adv.
PD JUN 15
PY 2018
VL 8
IS 70
BP 39797
EP 39810
DI 10.1039/c8ra06844e
PG 14
WC Chemistry, Multidisciplinary
SC Chemistry
GA HD8BJ
UT WOS:000452778800002
PM 35558225
DA 2024-01-16
ER

PT J
AU Lataillade, M
   Zhou, NN
   Joshi, SR
   Lee, S
   Stock, DA
   Hanna, GJ
   Krystal, M
AF Lataillade, Max
   Zhou, Nannan
   Joshi, Samit R.
   Lee, Sangil
   Stock, David A.
   Hanna, George J.
   Krystal, Mark
TI Viral Drug Resistance Through 48 Weeks, in a Phase 2b, Randomized, Controlled Trial of the HIV-1 Attachment Inhibitor Prodrug, Fostemsavir
SO JAIDS-JOURNAL OF ACQUIRED IMMUNE DEFICIENCY SYNDROMES
LA English
DT Article
DE fostemsavir; temsavir; attachment inhibitor; resistance; phase 2b
ID entry inhibitors; active component; bms-663068; bms-626529; safety; efficacy; ai438011; envelope
AB Background: Fostemsavir is a prodrug of temsavir, an attachment inhibitor that binds to HIV-1 gp120, blocking viral attachment to host CD4+ T-cells. The phase 2b trial AI438011 investigated the safety, efficacy, and dose-response of fostemsavir vs ritonavir-boosted atazanavir (ATV/r) in treatment-experienced, HIV-1-infected subjects. Methods: Two hundred fifty-one treatment-experienced subjects with baseline (BL) susceptibility to study drugs [temsavir half-maximal inhibitory concentration (IC50) <100 nM, PhenoSense Entry assay] received fostemsavir or ATV/r, each with tenofovir disoproxil fumarate + raltegravir. Subjects meeting resistance-testing criteria were assessed for emergent viral drug resistance. Changes in temsavir IC50 from BL was given a conservative technical cutoff (>3-fold increase). Results: 66/200 fostemsavir and 14/51 ATV/r subjects had resistance testing performed; 44/66 and 9/14 were successfully tested using the PhenoSense GT assay. No subjects had emergent tenofovir disoproxil fumarate or ATV resistance. Six fostemsavir-treated subjects developed emergent raltegravir resistance. 29/66 fostemsavir-treated subjects had an evaluable phenotype using PhenoSense Entry (which tests for viral susceptibility to temsavir) and 13/29 exhibited >3-fold increase in temsavir IC50 from BL. gp120 population sequencing was successful in 11/13 subjects and 7 had emergent substitutions in gp120 associated with reduced temsavir susceptibility (S375, M426, or M434). However, 5/13 fostemsavir-treated subjects achieved subsequent suppression to <50 copies/mL before the week 48 database lock, regardless of key gp120 substitutions. Conclusions: Response rates remained similar across study arms regardless of BL nucleoside reverse transcriptase inhibitor, non-nucleoside reverse transcriptase inhibitor, and protease inhibitor resistance-associated mutations. Emergent changes in viral susceptibility occurred more frequently with fostemsavir compared with ATV/r. However, the full impact of temsavir IC50 changes and emergent HIV-1 gp120 substitutions, and thus appropriate clinical cutoffs, requires further study. Fostemsavir is being evaluated in a phase 3 trial in heavily treatment-experienced subjects.
C1 [Lataillade, Max; Joshi, Samit R.; Krystal, Mark] ViiV Healthcare, Res & Dev, Wallingford, CT USA.
   [Lataillade, Max; Joshi, Samit R.; Lee, Sangil; Stock, David A.; Krystal, Mark] Bristol Myers Squibb, Wallingford, CT USA.
   [Zhou, Nannan] Bristol Myers Squibb, Res & Dev, Wallingford, CT USA.
   [Lee, Sangil] Hoxie & Associates LLC, Millburn, NJ USA.
   [Stock, David A.] Biohaven Pharmaceut, Biostat, New Haven, CT USA.
   [Hanna, George J.] Merck Res Labs, Global Clin Res, N Wales, PA USA.
   [Hanna, George J.] Bristol Myers Squibb, Princeton, NJ USA.
C3 Bristol-Myers Squibb; Bristol-Myers Squibb; Merck & Company; Bristol-Myers Squibb
RP Lataillade, M (通讯作者)，ViiV Healthcare, Clin Dev, 5 Res Pkwy, Wallingford, CT 06492 USA.
EM max.x.lataillade@viivhealthcare.com
FU Bristol-Myers Squibb; ViiV Healthcare
CR [Anonymous], 1997, EMBNET NEWS, V0, P0
   Brower ET, 2010, BIOCHEMISTRY-US, V49, P2359, DOI 10.1021/bi1000933
   Lalezari JP, 2015, LANCET HIV, V2, PE427, DOI 10.1016/S2352-3018(15)00177-0
   Langley DR, 2015, PROTEINS, V83, P331, DOI 10.1002/prot.24726
   Li ZF, 2013, ANTIMICROB AGENTS CH, V57, P4172, DOI 10.1128/AAC.00513-13
   Lin PF, 2003, P NATL ACAD SCI USA, V100, P11013, DOI 10.1073/pnas.1832214100
   Nettles RE, 2012, J INFECT DIS, V206, P1002, DOI 10.1093/infdis/jis432
   Nowicka-Sans B, 2012, ANTIMICROB AGENTS CH, V56, P3498, DOI 10.1128/AAC.00426-12
   Ray N, 2013, JAIDS-J ACQ IMM DEF, V64, P7, DOI 10.1097/QAI.0b013e31829726f3
   Tang MW, 2012, DRUGS, V72, PE1, DOI 10.2165/11633630-000000000-00000
   Thompson M, 2017, ANTIVIR THER, V22, P215, DOI 10.3851/IMP3112
   Wensing Annemarie M, 2014, TOP ANTIVIR MED, V22, P642
   Zhou N, 2012, INT WORKSH HIV HEP V, V0, P0
   Zhou NN, 2014, J ANTIMICROB CHEMOTH, V69, P573, DOI 10.1093/jac/dkt412
   Zhou NN, 2011, ANTIMICROB AGENTS CH, V55, P729, DOI 10.1128/AAC.01173-10
NR 15
TC 28
Z9 29
U1 0
U2 7
PU LIPPINCOTT WILLIAMS & WILKINS
PI PHILADELPHIA
PA TWO COMMERCE SQ, 2001 MARKET ST, PHILADELPHIA, PA 19103 USA
SN 1525-4135
EI 1077-9450
J9 JAIDS-J ACQ IMM DEF
JI JAIDS
PD MAR 1
PY 2018
VL 77
IS 3
BP 299
EP 307
DI 10.1097/QAI.0000000000001602
PG 9
WC Immunology; Infectious Diseases
SC Immunology; Infectious Diseases
GA GT6LC
UT WOS:000444623000011
PM 29206721
DA 2024-01-16
ER

PT J
AU Sawadogo, S
   Shiningavamwe, A
   Roscoe, C
   Baughman, AL
   Negussie, T
   Mutandi, G
   Yang, CF
   Hamunime, N
   Agolory, S
AF Sawadogo, Souleymane
   Shiningavamwe, Andreas
   Roscoe, Clay
   Baughman, Andrew L.
   Negussie, Taffa
   Mutandi, Gram
   Yang, Chunfu
   Hamunime, Ndapewa
   Agolory, Simon
TI Human Immunodeficiency Virus-1 Drug Resistance Patterns Among Adult Patients Failing Second-Line Protease Inhibitor-Containing Regimens in Namibia, 2010-2015
SO OPEN FORUM INFECTIOUS DISEASES
LA English
DT Article
DE ART; drug resistance; Namibia; second line
ID antiretroviral therapy; virological outcm; nucleoside
AB Three hundred sixty-six adult patients in Namibia with second-line virologic failures were evaluated for human immunodeficiency virus drug-resistant (HIVDR) mutations. Less than half (41.5%) harbored >= 1 HIVDR mutations to standardized second-line antiretroviral therapy (ART) regimen. Optimizing adherence, viral load monitoring, and genotyping are critical to prevent emergence of resistance, as well as unnecessary switching to costly third-line ART regimens.
C1 [Sawadogo, Souleymane; Roscoe, Clay; Baughman, Andrew L.; Negussie, Taffa; Mutandi, Gram; Agolory, Simon] Div Global HIV & TB, Windhoek, Namibia.
   [Shiningavamwe, Andreas] Namibia Inst Pathol, Windhoek, Namibia.
   [Yang, Chunfu] Div Global HIV & TB, Atlanta, GA USA.
   [Hamunime, Ndapewa] Minist Hlth & Social Serv, Windhoek, Namibia.
RP Sawadogo, S (通讯作者)，Florence Nightingale St, Windhoek, Namibia.
EM bya7@cdc.gov
FU President's Emergency Plan for AIDS Relief through the Centers for Disease Control and Prevention [U2GPS002058]
CR [Anonymous], 2010, NATL GUIDELINES ANTI, V0, P0
   [Anonymous], 2016, FACT SHEET LAT STAT, V0, P0
   Boyd MA, 2013, LANCET, V381, P2091, DOI 10.1016/S0140-6736(13)61164-2
   Boyd MA, 2015, LANCET HIV, V2, PE42, DOI 10.1016/S2352-3018(14)00061-7
   Collier D, 2017, CLIN INFECT DIS, V64, P1006, DOI 10.1093/cid/cix015
   Johnston V, 2014, J INFECT DIS, V209, P711, DOI 10.1093/infdis/jit411
   Medecins Sans Frontieres, 2016, UNT WEB ANT RED, V0, P0
   Meintjes G, 2015, AIDS RES THER, V12, P0, DOI 10.1186/s12981-015-0081-8
   Namakoola Ivan, 2016, BMC RES NOTES, V9, P515, DOI 10.1186/s13104-016-2309-7
   Paton NI, 2017, LANCET HIV, V4, PE341, DOI 10.1016/S2352-3018(17)30065-6
   Rawizza HE, 2013, PLOS ONE, V8, P0, DOI 10.1371/journal.pone.0073582
NR 11
TC 5
Z9 5
U1 0
U2 0
PU OXFORD UNIV PRESS INC
PI CARY
PA JOURNALS DEPT, 2001 EVANS RD, CARY, NC 27513 USA
SN 2328-8957
EI 
J9 OPEN FORUM INFECT DI
JI Open Forum Infect. Dis.
PD FEB 15
PY 2018
VL 5
IS 2
BP 
EP 
DI 10.1093/ofid/ofy014
PG 3
WC Immunology; Infectious Diseases; Microbiology
SC Immunology; Infectious Diseases; Microbiology
GA FY9IR
UT WOS:000427179600015
PM 30568984
DA 2024-01-16
ER

PT J
AU Nuttall, J
   Pillay, V
AF Nuttall, J.
   Pillay, V.
TI Characteristics and early outcomes of children and adolescents treated with darunavir/ritonavir-, raltegravir- or etravirine-containing antiretroviral therapy in the Western Cape Province of South Africa
SO SAMJ SOUTH AFRICAN MEDICAL JOURNAL
LA English
DT Article
ID drug-resistance mutations; hiv-infected children; hiv-1-infected children; pharmacokinetics; efficacy; safety; rifampicin
AB Background. There is an increasing need for third-line treatment regimens in HIV-infected children with antiretroviral treatment (ART) failure. Data are limited on darunavir/ritonavir (DRV/r)-, raltegravir (RAL)-and etravirine (ETR)-containing regimens in treatment-experienced children from resource-constrained settings receiving these drugs as part of routine care. Objective. To describe the characteristics and early outcomes of treatment-experienced children (< 20 years of age) in the Western Cape Province of South Africa treated with DRV/r-, RAL-or ETR-containing regimens. Methods. This was a retrospective review of treatment-experienced children receiving a DRV/r-, RAL-or ETR-containing regimen as recommended by a paediatric expert review committee, based on HIV drug resistance testing. Results. Thirty-five children of median age 8.8 years (interquartile range (IQR) 5.5 - 11) who had received ART for a median of 6.9 years (IQR 5 - 9.9) and started a DRV/r-, RAL-or ETR-containing regimen were included. Before starting such a regimen, the median CD4+ lymphocyte count and HIV-1 RNA level were 405.5 cells/mu L (IQR 251.5 - 541) and 28 314 copies/mL (IQR 5 595.5 - 120 186.5) (log 4.5 (IQR 3.7 - 5)), respectively, in 24 subjects with available results. After a median of 2 years (IQR 1.3 - 4) on treatment, 29/30 (96.7%) and 23/30 (76.7%) subjects with available results had HIV-1 RNA levels of < 400 and < 50 copies/mL, respectively. Conclusions. This study found DRV/r-, RAL- and ETR-containing regimens to be effective in a group of treatment-experienced children and adolescents with multidrug-resistant HIV. Although the treatment regimens in this study were individualised based on HIV genotyping results, further research evaluating the safety and efficacy of standardised third-line treatment regimens in children of all ages is needed.
C1 [Nuttall, J.] Univ Cape Town, Fac Hlth Sci, Dept Paediat & Child Hlth, Paediat Infect Dis Unit, Cape Town, South Africa.
   Red Cross War Mem Childrens Hosp, Cape Town, South Africa.
C3 University of Cape Town
RP Nuttall, J (通讯作者)，Univ Cape Town, Fac Hlth Sci, Dept Paediat & Child Hlth, Paediat Infect Dis Unit, Cape Town, South Africa.
EM james.nuttall@uct.ac.za
CR [Anonymous], 2013, AIDS FREE GEN CHILDR, V0, P0
   [Anonymous], 2015, GLOBAL STATUS REPORT, V0, P0
   Blanche S, 2009, AIDS, V23, P2005, DOI 10.1097/QAD.0b013e328330abaa
   Briz V, 2011, HIV MED, V12, P442, DOI 10.1111/j.1468-1293.2010.00907.x
   Briz V, 2012, PEDIATR INFECT DIS J, V31, P273, DOI 10.1097/INF.0b013e31824580e8
   Flynn P, 2014, PEDIATR INFECT DIS J, V33, P940, DOI 10.1097/INF.0000000000000308
   Kindra G, 2015, SAMJ S AFR MED J, V105, P330, DOI 10.7196/SAMJ.9211
   la Porte CJL, 2004, ANTIMICROB AGENTS CH, V48, P1553, DOI 10.1128/AAC.48.5.1553-1560.2004
   McIlleron H, 2011, ANTIVIR THER, V16, P417, DOI 10.3851/IMP1757
   Nachman S, 2014, CLIN INFECT DIS, V58, P413, DOI 10.1093/cid/cit696
   National Department of Health, 2014, NAT CONS GUID PREV M, V0, P0
   Puthanakit T, 2010, HIV MED, V11, P565, DOI 10.1111/j.1468-1293.2010.00828.x
   Ren Y, 2008, JAIDS-J ACQ IMM DEF, V47, P566, DOI 10.1097/QAI.0b013e3181642257
   Steegen K, 2017, J ANTIMICROB CHEMOTH, V72, P210, DOI 10.1093/jac/dkw358
   Taylor BS, 2011, AIDS RES HUM RETROV, V27, P945, DOI 10.1089/aid.2010.0205
   Thuret I, 2009, AIDS, V23, P2364, DOI 10.1097/QAD.0b013e328331a456
   Tudor-Williams G, 2014, HIV MED, V15, P513, DOI 10.1111/hiv.12141
   van Zyl GU, 2011, J INT AIDS SOC, V14, P0, DOI 10.1186/1758-2652-14-55
   van Zyl GU, 2009, PEDIATR INFECT DIS J, V28, P1125, DOI 10.1097/INF.0b013e3181af829d
   Violari A, 2015, PEDIATR INFECT DIS J, V34, PE132, DOI 10.1097/INF.0000000000000644
   WHO, 2013, CONSOLIDATED GUIDELINES ON THE USE OF ANTIRETROVIRAL DRUGS FOR TREATING AND PREVENTING HIV INFECTION: RECOMMENDATIONS FOR A PUBLIC HEALTH APPROACH, V0, P0
NR 26
TC 4
Z9 4
U1 0
U2 1
PU SA MEDICAL ASSOC
PI PRETORIA
PA BLOCK F CASTLE WALK CORPORATE PARK, NOSSOB STREET, ERASMUSKLOOF EXT3, PRETORIA, 0002, SOUTH AFRICA
SN 0256-9574
EI 2078-5135
J9 SAMJ S AFR MED J
JI SAMJ S. Afr. Med. J.
PD FEB 15
PY 2018
VL 108
IS 2
BP 105
EP 110
DI 10.7196/SAMJ.2018.v108i2.12573
PG 6
WC Medicine, General & Internal
SC General & Internal Medicine
GA FW3TN
UT WOS:000425233500015
PM 29429441
DA 2024-01-16
ER

PT J
AU Brown, K
   Stewart, L
   Whitcomb, JM
   Yang, DM
   Nettles, RE
   Lathouwers, E
AF Brown, Kimberley
   Stewart, Lisa
   Whitcomb, Jeannette M.
   Yang, Dongmei
   Nettles, Richard E.
   Lathouwers, Erkki
TI Prevalence of Darunavir Resistance in the United States from 2010 to 2017
SO AIDS RESEARCH AND HUMAN RETROVIRUSES
LA English
DT Article
DE darunavir once daily; human immunodeficiency virus-1; genotypic resistance; resistance-associated mutations; phenotypic resistance; antiretroviral
ID reverse-transcriptase inhibitors; single-tablet regimen; drug-resistance; open-label; darunavir/ritonavir; efficacy; trends; monotherapy; adherence; therapy
AB The emergence and transmission of antiretroviral drug resistance have been and remain a concern among people living with human immunodeficiency virus (HIV)-1 infection. The protease inhibitor (PI) darunavir has been approved for use in the United States for more than 10 years and has demonstrated a high barrier to resistance. Previous analyses identified significant reductions in the prevalence of samples with darunavir resistance-associated mutations (RAMs) and with phenotypic resistance to darunavir and other PIs between 2006 and 2012. This analysis extends those findings by evaluating darunavir and PI resistance among clinical samples submitted for routine drug resistance testing (combined genotyping and phenotyping) in the United States from 2010 to 2017. Frequencies of 11 darunavir and 23 primary PI RAMs, and phenotypic susceptibility, were assessed yearly among all samples and in a subset of samples with distinct phenotypic resistance to one or more PIs. Among all samples (N=60,760), the proportion with 0 darunavir RAMs was 91.7% in 2010 and 95.8% in 2017. The proportions of all samples with phenotypic susceptibility to darunavir, atazanavir, and lopinavir were, respectively, 97.4%, 94.2%, and 94.7% in 2010 and 98.6%, 97.7%, and 97.5% in 2017. Among the 4,799 samples with phenotypic resistance to one or more PIs, the proportions with phenotypic susceptibility to darunavir, atazanavir, and lopinavir were, respectively, 73.3%, 41.5%, and 46.0% in 2010 and 70.7%, 53.7%, and 48.8% in 2017. The prevalence of darunavir RAMs among commercially tested HIV-1 samples remained low and generally stable from 2010 to 2017, and high proportions showed phenotypic darunavir susceptibility.
C1 [Brown, Kimberley; Stewart, Lisa; Nettles, Richard E.] Janssen Sci Affairs LLC, Titusville, NJ USA.
   [Whitcomb, Jeannette M.; Yang, Dongmei] LabCorp, Monogram Biosci, San Francisco, CA USA.
   [Lathouwers, Erkki] Janssen Infect Dis BVBA, Turnhoutseweg 30,102 KII, B-2340 Beerse, Belgium.
C3 Johnson & Johnson; Janssen Pharmaceuticals; Monogram Biosciences Inc.
RP Lathouwers, E (通讯作者)，Janssen Infect Dis BVBA, Turnhoutseweg 30,102 KII, B-2340 Beerse, Belgium.
EM elathouw@its.jnj.com
FU Janssen Scientific Affairs, LLC
CR [Anonymous], 2018, PREZISTA DARUNAVIR P, V0, P0
   [Anonymous], 2018, PREZCOBIX DARUNAVIR, V0, P0
   [Anonymous], 2017, KALETRA LOP RIT PACK, V0, P0
   [Anonymous], 2018, DAR COB EMTR TEN AL, V0, P0
   [Anonymous], 2017, REYATAZ AT PACK INS, V0, P0
   Arribas JR, 2012, HIV MED, V13, P398, DOI 10.1111/j.1468-1293.2012.00989.x
   Cahn P, 2011, AIDS, V25, P929, DOI 10.1097/QAD.0b013e328345ee95
   De Meyer S, 2005, ANTIMICROB AGENTS CH, V49, P2314, DOI 10.1128/AAC.49.6.2314-2321.2005
   De Meyer S, 2008, 6 EUR HIV DRUG RES W, V0, P54
   de Meyer S, 2008, AIDS RES HUM RETROV, V24, P379, DOI 10.1089/aid.2007.0173
   Dierynck I, 2007, J VIROL, V81, P13845, DOI 10.1128/JVI.01184-07
   Eron JJ, 2018, AIDS, V32, P1431, DOI 10.1097/QAD.0000000000001817
   European AIDS Clinical Society, 2017, EACS GUID VERS 9 0, V0, P0
   Girard PM, 2017, HIV MED, V18, P5, DOI 10.1111/hiv.12386
   Hanna DB, 2014, JAIDS-J ACQ IMM DEF, V65, P587, DOI 10.1097/QAI.0000000000000082
   Lathouwers E, 2017, HIV CLIN TRIALS, V18, P196, DOI 10.1080/15284336.2017.1387690
   Lathouwers E, 2015, AIDS RES HUM RETROV, V31, P628, DOI 10.1089/aid.2014.0020
   Mills A, 2015, JAIDS-J ACQ IMM DEF, V69, P439, DOI 10.1097/QAI.0000000000000618
   Nachega Jean B, 2011, INFECTIOUS DISORDERS - DRUG TARGETS, V11, P167
   Orkin C, 2013, HIV MED, V14, P49, DOI 10.1111/j.1468-1293.2012.01060.x
   Orkin C, 2018, LANCET HIV, V5, PE23, DOI 10.1016/S2352-3018(17)30179-0
   Paquet AC, 2014, ANTIVIR THER, V19, P435, DOI 10.3851/IMP2748
   Petropoulos CJ, 2000, ANTIMICROB AGENTS CH, V44, P920, DOI 10.1128/AAC.44.4.920-928.2000
   Ruane PJ, 2015, HIV MED, V16, P288, DOI 10.1111/hiv.12211
   Siliciano JD, 2013, CURR OPIN VIROL, V3, P487, DOI 10.1016/j.coviro.2013.08.007
   Tashima K, 2014, AIDS RES THER, V11, P0, DOI 10.1186/1742-6405-11-39
   Wensing AM, 2017, TOP ANTIVIR MED, V24, P132
   Wensing Annemarie M, 2015, TOP ANTIVIR MED, V23, P132
NR 29
TC 7
Z9 7
U1 0
U2 0
PU MARY ANN LIEBERT, INC
PI NEW ROCHELLE
PA 140 HUGUENOT STREET, 3RD FL, NEW ROCHELLE, NY 10801 USA
SN 0889-2229
EI 1931-8405
J9 AIDS RES HUM RETROV
JI Aids Res. Hum. Retrovir.
PD DEC 1
PY 2018
VL 34
IS 12
BP 1036
EP 1043
DI 10.1089/aid.2018.0100
EA OCT 2018
PG 8
WC Immunology; Infectious Diseases; Virology
SC Immunology; Infectious Diseases; Virology
GA HE2BG
UT WOS:000448777000001
PM 30148406
DA 2024-01-16
ER

PT J
AU Wijting, IEA
   Lungu, C
   Rijnders, BJA
   van der Ende, ME
   Pham, HT
   Mesplede, T
   Pas, SD
   Voermans, JJC
   Schuurman, R
   van de Vijver, DAMC
   Boers, PHM
   Gruters, RA
   Boucher, CAB
   van Kampen, JJA
AF Wijting, Ingeborg E. A.
   Lungu, Cynthia
   Rijnders, Bart J. A.
   van der Ende, Marchina E.
   Pham, Hanh T.
   Mesplede, Thibault
   Pas, Suzan D.
   Voermans, Jolanda J. C.
   Schuurman, Rob
   van de Vijver, David A. M. C.
   Boers, Patrick H. M.
   Gruters, Rob A.
   Boucher, Charles A. B.
   van Kampen, Jeroen J. A.
TI HIV-1 Resistance Dynamics in Patients With Virologic Failure to Dolutegravir Maintenance Monotherapy
SO JOURNAL OF INFECTIOUS DISEASES
LA English
DT Article
DE HIV-1; integrase inhibitor; dolutegravir; resistance; 3 '-polypurine tract
ID human-immunodeficiency-virus; integrase inhibitor dolutegravir; type-1 polypurine tract; strand dna-synthesis; antiretroviral therapy; reverse-transcriptase; viral suppression; drug-resistance; naive adults; double-blind
AB Background. A high genetic barrier to resistance to the integrase strand transfer inhibitor (INSTI) dolutegravir has been reported in vitro and in vivo. We describe the dynamics of INSTI resistance-associated mutations (INSTI-RAMs) and mutations in the 3'-polypurine tract (3'-PPT) in relation to virologic failure (VF) observed in the randomized Dolutegravir as Maintenance Monotherapy for HIV-1 study (DOMONO, NCT02401828). Methods. From 10 patients with VF, plasma samples were collected before the start of cART and during VF, and were used to generate Sanger sequences of integrase, the 5' terminal bases of the 3' long terminal repeat (LTR), and the 3'-PPT. Results. Median human immunodeficiency virus RNA load at VF was 3490 copies/mL (interquartile range 1440-4990 copies/mL). INSTI-RAMs (S230R, R263K, N155H, and E92Q+N155H) were detected in 4 patients, no INSTI-RAMs were detected in 4 patients, and sequencing of the integrase gene was unsuccessful in 2 patients. The time to VF ranged from 4 weeks to 72 weeks. In 1 patient, mutations developed in the highly conserved 3'-PPT. No changes in the terminal bases of the 3'-LTR were observed. Conclusions. The genetic barrier to resistance is too low to justify dolutegravir maintenance monotherapy because single INSTI-RAMs are sufficient to cause VF. The large variation in time to VF suggests that stochastic reactivation of a preexisting provirus containing a single INSTI-RAM is the mechanism for failure. Changes in the 3'-PPT point to a new dolutegravir resistance mechanism in vivo.
C1 [Wijting, Ingeborg E. A.; Rijnders, Bart J. A.; van der Ende, Marchina E.] Erasmus MC, Dept Internal Med & Infect Dis, Rotterdam, Netherlands.
   [Lungu, Cynthia; Pas, Suzan D.; Voermans, Jolanda J. C.; van de Vijver, David A. M. C.; Boers, Patrick H. M.; Gruters, Rob A.; Boucher, Charles A. B.; van Kampen, Jeroen J. A.] Erasmus MC, Dept Virosci, Rm Na 1018,Wytemaweg 80, NL-3015 CN Rotterdam, Netherlands.
   [Schuurman, Rob] Univ Med Ctr Utrecht, Dept Med Microbiol, Div Virol, Utrecht, Netherlands.
   [Pham, Hanh T.; Mesplede, Thibault] McGill Univ, Jewish Gen Hosp, AIDS Ctr, Lady Davis Inst Med Res, Montreal, PQ, Canada.
   [Pham, Hanh T.; Mesplede, Thibault] McGill Univ, Dept Microbiol & Immunol, Fac Med, Montreal, PQ, Canada.
C3 Erasmus University Rotterdam; Erasmus MC; Erasmus University Rotterdam; Erasmus MC; Utrecht University; Utrecht University Medical Center; McGill University; Lady Davis Institute; McGill University
RP van Kampen, JJA (通讯作者)，Erasmus MC, Dept Virosci, Rm Na 1018,Wytemaweg 80, NL-3015 CN Rotterdam, Netherlands.
EM j.vankampen@erasmusmc.nl
FU Erasmus Trustfonds
CR Akil B, 2015, ANTIVIR THER, V20, P343, DOI 10.3851/IMP2878
   Bansode V, 2013, BMC INFECT DIS, V13, P0, DOI 10.1186/1471-2334-13-52
   Blanco JL, 2017, 2017 C RETR OPP INF, V0, P0
   Brenner BG, 2017, VIRUS RES, V239, P1, DOI 10.1016/j.virusres.2016.07.006
   Burgard M, 2009, AIDS, V23, P2165, DOI 10.1097/QAD.0b013e32833032d4
   Cahn P, 2013, LANCET, V382, P700, DOI 10.1016/S0140-6736(13)61221-0
   Canducci F, 2011, J INFECT DIS, V204, P1811, DOI 10.1093/infdis/jir636
   Ceccherini-Silberstein F, 2010, J ANTIMICROB CHEMOTH, V65, P2305, DOI 10.1093/jac/dkq326
   Ceccherini-Silberstein F, 2009, AIDS REV, V11, P17
   Chen HM, 1999, J BIOL CHEM, V274, P17358, DOI 10.1074/jbc.274.24.17358
   de Jong M D, 1996, ANTIVIR THER, V1, P33
   Dicker IB, 2007, J BIOL CHEM, V282, P31186, DOI 10.1074/jbc.M704935200
   Eron JJ, 2013, J INFECT DIS, V207, P740, DOI 10.1093/infdis/jis750
   Girard PM, 2017, HIV MED, V18, P5, DOI 10.1111/hiv.12386
   Gubavu C, 2016, J ANTIMICROB CHEMOTH, V71, P1046, DOI 10.1093/jac/dkv430
   Hachiya A, 2017, ANTIMICROB AGENTS CH, V61, P0, DOI 10.1128/AAC.00315-17
   Heger E, 2016, J VIROL METHODS, V238, P29, DOI 10.1016/j.jviromet.2016.10.002
   Heredia A, 2017, J ANTIMICROB CHEMOTH, V72, P2570, DOI 10.1093/jac/dkx195
   Joos B, 2008, P NATL ACAD SCI USA, V105, P16725, DOI 10.1073/pnas.0804192105
   Julias JG, 2004, J VIROL, V78, P13315, DOI 10.1128/JVI.78.23.13315-13324.2004
   Katlama C, 2016, J ANTIMICROB CHEMOTH, V71, P2646, DOI 10.1093/jac/dkw186
   Kessl JJ, 2009, VIRUSES-BASEL, V1, P713, DOI 10.3390/v1030713
   Kobayashi M, 2011, ANTIMICROB AGENTS CH, V55, P813, DOI 10.1128/AAC.01209-10
   Laskey SB, 2016, JCI INSIGHT, V1, P0, DOI 10.1172/jci.insight.90033
   Lepik KJ, 2017, AIDS, V31, P1425, DOI 10.1097/QAD.0000000000001494
   Malet I, 2017, MBIO, V8, P0, DOI 10.1128/mBio.00922-17
   Marcelin AG, 2016, INT C DRUG THER HIV, V0, P0
   Molina JM, 2014, J INT AIDS SOC, V17, P6, DOI 10.7448/IAS.17.4.19490
   Oldenbuettel C, 2017, ANTIVIR THER, V22, P169, DOI 10.3851/IMP3082
   Pham HT, 2018, J INFECT DIS, V218, P698, DOI 10.1093/infdis/jiy175
   Pinkevych M, 2015, PLOS PATHOG, V11, P0, DOI 10.1371/journal.ppat.1005000
   Powell MD, 1996, J VIROL, V70, P5288, DOI 10.1128/JVI.70.8.5288-5296.1996
   PULLEN KA, 1993, J BIOL CHEM, V268, P6221
   Raffi F, 2013, LANCET INFECT DIS, V13, P927, DOI 10.1016/S1473-3099(13)70257-3
   Rausch JW, 2004, INT J BIOCHEM CELL B, V36, P1752, DOI 10.1016/j.biocel.2004.02.016
   Rojas J, 2016, J ANTIMICROB CHEMOTH, V71, P1975, DOI 10.1093/jac/dkw078
   Rokx C, 2016, J ANTIMICROB CHEMOTH, V71, P1632, DOI 10.1093/jac/dkw011
   Sloan RD, 2010, RETROVIROLOGY, V7, P0, DOI 10.1186/1742-4690-7-44
   Underwood M, 2015, 13 EUR WORKSH HIV HE, V0, P0
   Underwood MR, 2012, JAIDS-J ACQ IMM DEF, V61, P297, DOI 10.1097/QAI.0b013e31826bfd02
   Wainberg MA, 2015, J VIRUS ERAD, V1, P13
   Walmsley S, 2015, JAIDS-J ACQ IMM DEF, V70, P515, DOI 10.1097/QAI.0000000000000790
   Wijting I, 2017, LANCET HIV, V4, PE547, DOI 10.1016/S2352-3018(17)30152-2
NR 44
TC 61
Z9 66
U1 0
U2 4
PU OXFORD UNIV PRESS INC
PI CARY
PA JOURNALS DEPT, 2001 EVANS RD, CARY, NC 27513 USA
SN 0022-1899
EI 1537-6613
J9 J INFECT DIS
JI J. Infect. Dis.
PD SEP 1
PY 2018
VL 218
IS 5
BP 688
EP 697
DI 10.1093/infdis/jiy176
PG 10
WC Immunology; Infectious Diseases; Microbiology
SC Immunology; Infectious Diseases; Microbiology
GA GQ6DC
UT WOS:000441791700004
PM 29617822
DA 2024-01-16
ER

PT J
AU Tadesse, BT
   Kinloch, NN
   Baraki, B
   Lapointe, HR
   Cobarrubias, KD
   Brockman, MA
   Brumme, CJ
   Foster, BA
   Jerene, D
   Makonnen, E
   Aklillu, E
   Brumme, ZL
AF Tadesse, Birkneh Tilahun
   Kinloch, Natalie N.
   Baraki, Bemuluyigza
   Lapointe, Hope R.
   Cobarrubias, Kyle D.
   Brockman, Mark A.
   Brumme, Chanson J.
   Foster, Byron A.
   Jerene, Degu
   Makonnen, Eyasu
   Aklillu, Eleni
   Brumme, Zabrina L.
TI High Levels of Dual-Class Drug Resistance in HIV-Infected Children Failing First-Line Antiretroviral Therapy in Southern Ethiopia
SO VIRUSES-BASEL
LA English
DT Article
DE HIV; pediatrics; children; Ethiopia; first-line combination antiretroviral therapy (cART); treatment failure; drug resistance; genotyping; dried blood spots
ID immunodeficiency-virus type-1; dried blood spots; resource-limited settings; reverse-transcriptase; viral load; subtype-c; hiv-1-infected children; virological efficacy; genotyping assay; mutations
AB Clinical monitoring of pediatric HIV treatment remains a major challenge in settings where drug resistance genotyping is not routinely available. As a result, our understanding of drug resistance, and its impact on subsequent therapeutic regimens available in these settings, remains limited. We investigate the prevalence and correlates of HIV-1 drug resistance among 94 participants of the Ethiopia Pediatric HIV Cohort failing first-line combination antiretroviral therapy (cART) using dried blood spot-based genotyping. Overall, 81% (73/90) of successfully genotyped participants harbored resistance mutations, including 69% (62/90) who harbored resistance to both Nucleoside Reverse Transcriptase Inhibitors (NRTIs) and Non-nucleoside Reverse Transcriptase Inhibitors (NNRTIs). Strikingly, 42% of resistant participants harbored resistance to all four NRTIs recommended for second-line use in this setting, meaning that there are effectively no remaining cART options for these children. Longer cART duration and prior regimen changes were significantly associated with detection of drug resistance mutations. Replicate genotyping increased the breadth of drug resistance detected in 34% of cases, and thus is recommended for consideration when typing from blood spots. Implementation of timely drug resistance testing and access to newer antiretrovirals and drug classes are urgently needed to guide clinical decision-making and improve outcomes for HIV-infected children on first-line cART in Ethiopia.
C1 [Tadesse, Birkneh Tilahun] Hawassa Univ, Dept Pediat, Hawassa 1506, Ethiopia.
   [Kinloch, Natalie N.; Baraki, Bemuluyigza; Cobarrubias, Kyle D.; Brockman, Mark A.; Brumme, Zabrina L.] Simon Fraser Univ, Fac Hlth Sci, Burnaby, BC V5A 1S6, Canada.
   [Lapointe, Hope R.; Brockman, Mark A.; Brumme, Chanson J.; Brumme, Zabrina L.] British Columbia Ctr Excellence HIV AIDS, Vancouver, BC V6Z 1Y6, Canada.
   [Foster, Byron A.] Oregon Hlth & Sci Univ, Dept Dermatol, Portland, OR 97239 USA.
   [Foster, Byron A.] Oregon Hlth & Sci Univ, Dept Pediat, Portland, OR 97239 USA.
   [Jerene, Degu] Management Sci Hlth, Addis Ababa 1250, Ethiopia.
   [Makonnen, Eyasu] Univ Addis Ababa, Dept Pharmacol, Coll Hlth Sci, Addis Ababa 9086, Ethiopia.
   [Aklillu, Eleni] Karolinska Univ, Huddinge Hosp, Div Clin Pharmacol, Karolinska Inst,Dept Lab Med, C1 68, S-14186 Stockholm, Sweden.
C3 Hawassa University; Simon Fraser University; B.C. Centre for Excellence in HIV/AIDS; Oregon Health & Science University; Oregon Health & Science University; Addis Ababa University; Karolinska Institutet; Karolinska University Hospital
RP Tadesse, BT (通讯作者)，Hawassa Univ, Dept Pediat, Hawassa 1506, Ethiopia.; Brumme, ZL (通讯作者)，Simon Fraser Univ, Fac Hlth Sci, Burnaby, BC V5A 1S6, Canada.; Brumme, ZL (通讯作者)，British Columbia Ctr Excellence HIV AIDS, Vancouver, BC V6Z 1Y6, Canada.
EM birknehtilahun@gmail.com; nkinloch@sfu.ca; bbaraki@sfu.ca; hlapointe@cfenet.ubc.ca; kcobarru@sfu.ca; mark_brockman@sfu.ca; cbrumme@cfenet.ubc.ca; bafoster2@hotmail.com; degujerene@gmail.com; eyasumakonnen@yahoo.com; eleni.aklillu@ki.se; zbrumme@sfu.ca
FU Collaborative Initiative for Paediatric HIV Education and Research (CIPHER) [307-TAD]; Canadian Institutes for Health Research (CIHR) [PJT-148621]; Mowafaghian Foundation Child Health Research Award from Simon Fraser University (SFU) Faculty of Health Sciences; SFU International Engagement Fund award; CIHR Frederick Banting and Charles Best Masters Scholarship; CIHR Postgraduate Fellowship [MFE-146750]; Michael Smith Foundation for Health Research
CR Amani-Bosse C, 2017, J INT AIDS SOC, V20, P0, DOI 10.7448/IAS.20.01.21362
   Amico KR, 2006, JAIDS-J ACQ IMM DEF, V42, P455, DOI 10.1097/01.qai.0000225020.73760.c2
   [Anonymous], 1997, WHO GLOB DAT CHILD G, V0, P0
   [Anonymous], 2012, WHO MAN HIV DRUG RES, V0, P0
   Assefa Y, 2017, INT J INFECT DIS, V60, P70, DOI 10.1016/j.ijid.2017.05.012
   Badri SM, 2007, AIDS PATIENT CARE ST, V21, P544, DOI 10.1089/apc.2006.0156
   Belzer ME, 1999, J ADOLESCENT HEALTH, V25, P316, DOI 10.1016/S1054-139X(99)00052-X
   Bennett DE, 2009, PLOS ONE, V4, P0, DOI 10.1371/journal.pone.0004724
   Berk DR, 2005, JAMA-J AM MED ASSOC, V293, P2221, DOI 10.1001/jama.293.18.2221
   Biadgilign S, 2008, BMC PEDIATR, V8, P0, DOI 10.1186/1471-2431-8-53
   Boender TS, 2016, J ANTIMICROB CHEMOTH, V71, P2918, DOI 10.1093/jac/dkw218
   Boucher S, 2005, J CLIN VIROL, V34, P288, DOI 10.1016/j.jcv.2005.01.005
   Brooks K, 2016, J INT AIDS SOC, V19, P0, DOI 10.7448/IAS.19.1.20798
   Buckton AJ, 2009, J ANTIMICROB CHEMOTH, V63, P615, DOI 10.1093/jac/dkn518
   CONNOR EM, 1994, NEW ENGL J MED, V331, P1173, DOI 10.1056/NEJM199411033311801
   Contreras GA, 2012, J INFECTION, V64, P125, DOI 10.1016/j.jinf.2011.10.013
   Cooper ER, 2002, J ACQ IMMUN DEF SYND, V29, P484, DOI 10.1097/00126334-200204150-00009
   De Baets AJ, 2008, CURR HIV RES, V6, P351, DOI 10.2174/157016208785132491
   Delatorre EO, 2012, PLOS ONE, V7, P0, DOI 10.1371/journal.pone.0041904
   Eley B, 2008, EXPERT OPIN DRUG MET, V4, P37, DOI 10.1517/17425255.4.1.37
   Eley B, 2007, ANN TROP PAEDIATR, V27, P1, DOI 10.1179/146532807X170448
   Federal Ministry of Health Ethiopian Public Health Institute, 2017, HIV REL EST PROJ ETH, V0, P0
   Fokam J, 2011, PEDIATR INFECT DIS J, V30, P1062, DOI 10.1097/INF.0b013e31822db54c
   Fourment M, 2006, BMC EVOL BIOL, V6, P0, DOI 10.1186/1471-2148-6-1
   Garcia F, 2011, ANTIVIR THER, V16, P373, DOI 10.3851/IMP1753
   Gaschen B, 2001, BIOINFORMATICS, V17, P415, DOI 10.1093/bioinformatics/17.5.415
   George E, 2007, J INFECT DIS, V195, P1411, DOI 10.1086/514823
   Germanaud D, 2010, J ANTIMICROB CHEMOTH, V65, P118, DOI 10.1093/jac/dkp412
   Goetghebuer T, 2009, AIDS, V23, P597, DOI 10.1097/QAD.0b013e328326ca37
   Guindon S, 2010, SYST BIOL, V59, P307, DOI 10.1093/sysbio/syq010
   Gupta RK, 2009, LANCET INFECT DIS, V9, P409, DOI 10.1016/S1473-3099(09)70136-7
   Hallack R, 2008, J CLIN VIROL, V41, P283, DOI 10.1016/j.jcv.2007.12.011
   Harrigan PR, 2005, J INFECT DIS, V191, P1325, DOI 10.1086/428852
   Hassan AS, 2014, AIDS RES THER, V11, P0, DOI 10.1186/1742-6405-11-9
   Hemelaar J, 2011, AIDS, V25, P679, DOI 10.1097/QAD.0b013e328342ff93
   Jiamsakul A, 2014, J INT AIDS SOC, V17, P0, DOI 10.7448/IAS.17.1.18911
   Kalu AW, 2017, BMC INFECT DIS, V17, P0, DOI 10.1186/s12879-016-2163-1
   Karade SK, 2016, MEDICINE, V95, P0, DOI 10.1097/MD.0000000000004886
   Kassu A, 2007, AIDS RES HUM RETROV, V23, P564, DOI 10.1089/aid.2006.0270
   KAYE S, 1995, AIDS RES HUM RETROV, V11, P1221, DOI 10.1089/aid.1995.11.1221
   Keiser Philip, 2002, HIV CLIN TRIALS, V3, P296
   Keshinro B, 2017, CURR HIV RES, V15, P146, DOI 10.2174/1570162X15666170517103704
   Kumarasamy N, 2013, CURR OPIN HIV AIDS, V8, P586, DOI 10.1097/COH.0000000000000004
   La Rovere, 2004, AIDS, V18, P1443, DOI 10.1097/01.aids.0000131334.38172.01
   Lallemant M, 2004, NEW ENGL J MED, V351, P217, DOI 10.1056/NEJMoa033500
   Larsson A, 2014, BIOINFORMATICS, V30, P3276, DOI 10.1093/bioinformatics/btu531
   Le T, 2009, PLOS ONE, V4, P0, DOI 10.1371/journal.pone.0006079
   Lira R, 2010, ARCH VIROL, V155, P1117, DOI 10.1007/s00705-010-0696-y
   Liu TF, 2006, CLIN INFECT DIS, V42, P1608, DOI 10.1086/503914
   Masciotra S, 2007, AIDS, V21, P2503, DOI 10.1097/QAD.0b013e3281c618db
   McNulty A, 2007, J CLIN MICROBIOL, V45, P517, DOI 10.1128/JCM.02016-06
   Meintjes G, 2015, AIDS RES THER, V12, P0, DOI 10.1186/s12981-015-0081-8
   Mendoza Y, 2016, PLOS ONE, V11, P0, DOI 10.1371/journal.pone.0154317
   Ministry of Health Federal Democratic Republic of Ethiopia, 2014, NAT GUID COMPR HIV P, V0, P0
   Mulu A, 2017, PLOS ONE, V12, P0, DOI 10.1371/journal.pone.0186619
   Mulu A, 2014, BMC INFECT DIS, V14, P0, DOI 10.1186/1471-2334-14-158
   Mulu A, 2014, BMC INFECT DIS, V14, P0, DOI 10.1186/1471-2334-14-28
   Musoke PM, 2010, BMC PEDIATR, V10, P0, DOI 10.1186/1471-2431-10-56
   Nduati EW, 2015, BMC PUBLIC HEALTH, V15, P0, DOI 10.1186/s12889-015-2355-4
   Ndungu T, 2000, VIROLOGY, V278, P390, DOI 10.1006/viro.2000.0583
   OBrien DP, 2006, AIDS, V20, P1955, DOI 10.1097/01.aids.0000247117.66585.ce
   Paquet Agnes C, 2011, PLOS ONE, V6, Pe14638, DOI 10.1371/journal.pone.0014638
   Petrella M, 2004, ANTIMICROB AGENTS CH, V48, P4189, DOI 10.1128/AAC.48.11.4189-4194.2004
   Punyacam P, 2012, CURR HIV RES, V10, P271, DOI 10.2174/157016212800618129
   Republic du Mali Ministere de la Sante et de lHygiene Publique, 2013, POL PROT PRIS CHARG, V0, P0
   Republic of Cameroon Ministry of Public Health, 2015, NAT GUID PREV MAN HI, V0, P0
   Resino S, 2004, CLIN INFECT DIS, V38, P1605, DOI 10.1086/420738
   Reuter S, 2011, J MED VIROL, V83, P187, DOI 10.1002/jmv.21971
   Rhee SY, 2015, PLOS ONE, V10, P0, DOI 10.1371/journal.pone.0145772
   Rottinghaus EK, 2012, CLIN INFECT DIS, V54, P1187, DOI 10.1093/cid/cis015
   Sauvageot D, 2010, PEDIATRICS, V125, PE1039, DOI 10.1542/peds.2009-1062
   Schlatter AF, 2016, AIDS RES TREAT, V2016, P0, DOI 10.1155/2016/1654938
   SCHUURMAN R, 1995, J INFECT DIS, V171, P1411, DOI 10.1093/infdis/171.6.1411
   SCOTT GB, 1989, NEW ENGL J MED, V321, P1791, DOI 10.1056/NEJM198912283212604
   Shafer RW, 2008, AIDS REV, V10, P67
   Shafer RW, 2007, AIDS, V21, P215, DOI 10.1097/QAD.0b013e328011e691
   SIEPEL AC, 1995, AIDS RES HUM RETROV, V11, P1413, DOI 10.1089/aid.1995.11.1413
   Steegen K, 2007, J CLIN MICROBIOL, V45, P3342, DOI 10.1128/JCM.00814-07
   Tadesse BT, 2017, BMJ OPEN, V7, P0, DOI 10.1136/bmjopen-2016-013528
   Tang MW, 2012, CLIN INFECT DIS, V54, P862, DOI 10.1093/cid/cir1034
   Tully DC, 2010, AIDS, V24, P1577, DOI 10.1097/QAD.0b013e32833999e1
   UNAIDS, 2017, FACT SHEET GLOB HIV, V0, P0
   UNAIDS, 2019, GLOBAL AIDS UPDATE 2, V0, P0
   Verweel G, 2002, PEDIATRICS, V109, P0, DOI 10.1542/peds.109.2.e25
   Wainberg M A, 1996, ANTIVIR THER, V1, P98
   WAINBERG MA, 1995, AIDS, V9, P351, DOI 10.1097/00002030-199509040-00006
   Wainberg Mark A, 2004, EXPERT REV ANTI INFECT THER, V2, P147, DOI 10.1586/14787210.2.1.147
   Wensing AM, 2017, TOP ANTIVIR MED, V24, P132
   WHO, 2013, CONSOLIDATED GUIDELINES ON THE USE OF ANTIRETROVIRAL DRUGS FOR TREATING AND PREVENTING HIV INFECTION: RECOMMENDATIONS FOR A PUBLIC HEALTH APPROACH, V0, P0
   Woods CK, 2012, J CLIN MICROBIOL, V50, P1936, DOI 10.1128/JCM.06689-11
   World Health Organization, 2007, WHO CASE DEFINITIONS OF HIV FOR SURVEILLANCE AND REVISED CLINICAL STAGING AND IMMUNOLOGICAL CLASSIFICATION OF HIV-RELATED DISEASE IN ADULTS AND CHILDREN, V0, P0
   Yang CF, 2010, J CLIN MICROBIOL, V48, P3158, DOI 10.1128/JCM.00564-10
   Yassin S, 2017, PHARMACOL RES PERSPE, V5, P0, DOI 10.1002/prp2.296
   Youngpairoj AS, 2008, J ANTIMICROB CHEMOTH, V61, P1217, DOI 10.1093/jac/dkn100
   Ziemniak C, 2006, J VIROL METHODS, V136, P238, DOI 10.1016/j.jviromet.2006.05.030
NR 96
TC 11
Z9 11
U1 0
U2 0
PU MDPI
PI BASEL
PA ST ALBAN-ANLAGE 66, CH-4052 BASEL, SWITZERLAND
SN 
EI 1999-4915
J9 VIRUSES-BASEL
JI Viruses-Basel
PD FEB 15
PY 2018
VL 10
IS 2
BP 
EP 
DI 10.3390/v10020060
PG 21
WC Virology
SC Virology
GA FZ4EN
UT WOS:000427544100010
PM 29389912
DA 2024-01-16
ER

PT J
AU Kaiser, TM
   Burger, PB
   Butch, CJ
   Pelly, SC
   Liotta, DC
AF Kaiser, Thomas M.
   Burger, Pieter B.
   Butch, Christopher J.
   Pelly, Stephen C.
   Liotta, Dennis C.
TI A Machine Learning Approach for Predicting HIV Reverse Transcriptase Mutation Susceptibility of Biologically Active Compounds
SO JOURNAL OF CHEMICAL INFORMATION AND MODELING
LA English
DT Article
ID drug-resistance; adherence
AB HIV resistance emerging against antiretroviral drugs represents a great threat to the continued prolongation of the lifespans of HIV-infected patients. Therefore, methods capable of predicting resistance susceptibility in the development of compounds are in great need. By targeting the major reverse transcription residues Y181, K103, and L100, we used the biological activities of compounds against these enzymes and the wild-type reverse transcriptase to create Naive Bayes Networks. Through this machine learning approach, we could predict, with high accuracy, whether a compound would be susceptible to a loss of potency due to resistance. Also, we could perfectly predict retrospectively whether compounds would be susceptible to both a K103 mutant RT and a Y181 mutant RT. In the study presented here, our method outperformed a traditional molecular mechanics approach. This method should be of broad interest beyond drug discovery efforts, and serves to expand the utility of machine learning for the prediction of physical, chemical, or biological properties using the vast information available in the literature.
C1 [Kaiser, Thomas M.; Burger, Pieter B.; Butch, Christopher J.; Pelly, Stephen C.; Liotta, Dennis C.] Emory Univ, Dept Chem, 201 Dowman Dr, Atlanta, GA 30322 USA.
   [Burger, Pieter B.] Med Univ South Carolina, Coll Pharm, Dept Drug Discovery & Biomed Sci, 280 Calhoun St,MSC 141, Charleston, SC 29425 USA.
   [Butch, Christopher J.] Tokyo Inst Technol, Earth Life Sci Inst, Meguro Ku, 2-12-1-IE-1 Ookayam, Tokyo 1528550, Japan.
   [Kaiser, Thomas M.] Univ Oxford, St Peters Coll, New Inn Hall St, Oxford OX1 2DL, England.
C3 Emory University; Medical University of South Carolina; Tokyo Institute of Technology; University of Oxford
RP Kaiser, TM; Liotta, DC (通讯作者)，Emory Univ, Dept Chem, 201 Dowman Dr, Atlanta, GA 30322 USA.; Kaiser, TM (通讯作者)，Univ Oxford, St Peters Coll, New Inn Hall St, Oxford OX1 2DL, England.
EM thomas.kaiser@spc.ox.ac.uk; dliotta@emory.edu
FU ELSI Origins Network (EON); John Templeton Foundation; Emory University
CR Cordes F, 2006, EXPERT REV MOL DIAGN, V6, P207, DOI 10.1586/14737159.6.2.207
   Deeks SG, 2001, J ACQ IMMUN DEF SYND, V26, PS25, DOI 10.1097/00126334-200103011-00004
   Draghici S, 2003, BIOINFORMATICS, V19, P98, DOI 10.1093/bioinformatics/19.1.98
   Flint SJ, 2015, MOL BIOL, V1, P0
   Hashimoto C, 2011, EXPERT OPIN DRUG DIS, V6, P1067, DOI 10.1517/17460441.2011.611129
   Hinkin CH, 2004, AIDS, V18, PS19, DOI 10.1097/00002030-200418001-00004
   JI JP, 1992, BIOCHEMISTRY-US, V31, P954, DOI 10.1021/bi00119a002
   Johnson Victoria A, 2010, TOP HIV MED, V18, P156
   Li HP, 2013, PLOS ONE, V8, P0, DOI 10.1371/journal.pone.0072630
   Menéndez-Arias L, 2013, ANTIVIR RES, V98, P93, DOI 10.1016/j.antiviral.2013.01.007
   Menéndez-Arias L, 2011, ANTIVIR RES, V92, P139, DOI 10.1016/j.antiviral.2011.08.020
   Mervin LH, 2015, J CHEMINFORMATICS, V7, P0, DOI 10.1186/s13321-015-0098-y
   Mitchell JBO, 2014, WIRES COMPUT MOL SCI, V4, P468, DOI 10.1002/wcms.1183
   Papadatos G, 2015, J COMPUT AID MOL DES, V29, P885, DOI 10.1007/s10822-015-9860-5
   Rogers D, 2005, J BIOMOL SCREEN, V10, P682, DOI 10.1177/1087057105281365
   Rogers D, 2010, J CHEM INF MODEL, V50, P742, DOI 10.1021/ci100050t
   Santos LH, 2015, MEM I OSWALDO CRUZ, V110, P847, DOI 10.1590/0074-02760150239
   Shi Q, 2015, ACS MED CHEM LETT, V6, P518, DOI 10.1021/acsmedchemlett.5b00062
   Smith RJ, 2006, P ROY SOC B-BIOL SCI, V273, P617, DOI 10.1098/rspb.2005.3352
   Sun HM, 2005, J MED CHEM, V48, P4031, DOI 10.1021/jm050180t
   Yu XX, 2014, BMC GENOMICS, V15, P0, DOI 10.1186/1471-2164-15-S5-S1
NR 21
TC 12
Z9 13
U1 1
U2 12
PU AMER CHEMICAL SOC
PI WASHINGTON
PA 1155 16TH ST, NW, WASHINGTON, DC 20036 USA
SN 1549-9596
EI 1549-960X
J9 J CHEM INF MODEL
JI J. Chem Inf. Model.
PD AUG 15
PY 2018
VL 58
IS 8
BP 1544
EP 1552
DI 10.1021/acs.jcim.7b00475
PG 9
WC Chemistry, Medicinal; Chemistry, Multidisciplinary; Computer Science, Information Systems; Computer Science, Interdisciplinary Applications
SC Pharmacology & Pharmacy; Chemistry; Computer Science
GA GS3NO
UT WOS:000443526000007
PM 29953819
DA 2024-01-16
ER

PT J
AU Neogi, U
   Singh, K
   Aralaguppe, SG
   Rogers, LC
   Njenda, DT
   Sarafianos, SG
   Hejdeman, B
   Sönnerborg, A
AF Neogi, Ujjwal
   Singh, Kamalendra
   Aralaguppe, Shambhu G.
   Rogers, Leonard C.
   Njenda, Duncan T.
   Sarafianos, Stefan G.
   Hejdeman, Bo
   Sonnerborg, Anders
TI Ex-vivo antiretroviral potency of newer integrase strand transfer inhibitors cabotegravir and bictegravir in HIV type 1 non-B subtypes
SO AIDS
LA English
DT Article
DE bictegravir; cabotegravir; integrase inhibitor; non-B subtype; resistance
ID drug-resistance; dolutegravir; raltegravir; elvitegravir; infection; genome; virus; naive
AB Objective: To determine the antiretroviral activity of the integrase strand transfer inhibitors (INSTIs), raltegravir (RAL), elvitegravir (EVG), dolutegravir (DTG), cabotegravir (CAB) and bictegravir (BIC), against different subtypes as well as primary and acquired drug resistance mutations (DRMs) in a patient-cohort infected with diverse subtypes. Design: Biochemical and virological drug sensitivity analyses using patient-derived HIV type 1 (HIV-1) genes and cross-sectional/longitudinal clinical study. Methods: Assays for 50% inhibition of 3'-end processing (IC50-3EP), strand transfer (IC50-ST) and drug sensitivity for five INSTIs were done using patient-derived integrase or gag-pol genes from subtypes A1, B, C, 01_AE and 02_AG. Integrase from INSTI-naive (n = 270) and experienced (n = 96) patients were sequenced. Results: RAL had higher IC50-ST than the other INSTIs for all subtypes. EVG had higher IC50-ST for HIV 1 subtype C (P< 0.05) and 02_AG (P< 0.05) than HIV 1 subtype B (HIV-1B). DTG showed lower IC50-ST in HIV 1 subtype C than HIV-1B (P = 0.003). In CAB, the non-B subtypes showed lower IC50-ST (P< 0.05) than HIV-1B. In BIC, lower IC50-ST in 01_AE (P = 0.017) and 02_AG (P = 0.045) than HIV-1B. In drug sensitivity assay, inhibiting virus replication by 50% for DTG [median (IQR) 2.14 (1.3-2.56)], CAB [1.68 (1.34-2.55)] and BIC [1.07 (0.22-2.53)] were lower than RAL and EVG. One patient had a primary DRMs (0.3%, 1/270), but 17 (6.3%) had one major accessory DRM, of which 12 were E157Q. Conclusion: The equal or higher potency in non-B subtypes of DTG, CAB and BIC compared with RAL and EVG confirms their suitability for use in countries dominated by non-B subtypes. Any impact of the high prevalence of major accessory mutations, especially E157Q, requires long-term follow-up studies. Copyright (C) 2018 Wolters Kluwer Health, Inc. All rights reserved.
C1 [Neogi, Ujjwal; Singh, Kamalendra; Aralaguppe, Shambhu G.; Njenda, Duncan T.; Sonnerborg, Anders] Karolinska Inst, Div Clin Microbiol, Dept Lab Med, S-14186 Stockholm, Sweden.
   [Singh, Kamalendra; Rogers, Leonard C.; Sarafianos, Stefan G.] Univ Missouri, Dept Mol Microbiol & Immunol, Columbia, MO USA.
   [Singh, Kamalendra; Sarafianos, Stefan G.] Univ Missouri, Bond Life Sci Ctr, Columbia, MO USA.
   [Hejdeman, Bo] Soder Sjukhuset, Gay Men Hlth, Dept Infect Dis, Stockholm, Sweden.
   [Sonnerborg, Anders] Karolinska Inst, Karolinska Univ Hosp, Dept Med Huddinge, Infect Dis Unit, Stockholm, Sweden.
C3 Karolinska Institutet; University of Missouri System; University of Missouri Columbia; University of Missouri System; University of Missouri Columbia; Sodersjukhuset Hospital; Karolinska Institutet; Karolinska University Hospital
RP Neogi, U (通讯作者)，Karolinska Inst, Div Clin Microbiol, Dept Lab Med, S-14186 Stockholm, Sweden.
EM ujjwal.neogi@ki.se
FU Swedish Research Council [2016-01675]; Stockholm County Council [ALF 20160074]; Jonas Soderquist's Stipendium for Experimental Virology and Immunology Research; Bond Life Sciences Center grant [DU108]; National Institute of Health RO1 grant [GM118012]; Swedish Research Council [2016-01675] Funding Source: Swedish Research Council
CR Anstett K, 2017, RETROVIROLOGY, V14, P0, DOI 10.1186/s12977-017-0360-7
   Aralaguppe SG, 2016, J VIROL METHODS, V236, P98, DOI 10.1016/j.jviromet.2016.07.010
   Clotet B, 2014, LANCET, V383, P2222, DOI 10.1016/S0140-6736(14)60084-2
   Craigie R, 2001, J BIOL CHEM, V276, P23213, DOI 10.1074/jbc.R100027200
   Doyle T, 2015, J ANTIMICROB CHEMOTH, V70, P3080, DOI 10.1093/jac/dkv243
   Gisslén M, 2017, HIV MED, V18, P305, DOI 10.1111/hiv.12431
   Grossmann S, 2015, J INT AIDS SOC, V18, P0, DOI 10.7448/IAS.18.1.20035
   Häggblom A, 2016, LANCET HIV, V3, PE166, DOI 10.1016/S2352-3018(16)00023-0
   Han YS, 2016, INFECT GENET EVOL, V46, P286, DOI 10.1016/j.meegid.2016.06.047
   Hightower KE, 2011, ANTIMICROB AGENTS CH, V55, P4552, DOI 10.1128/AAC.00157-11
   Kantor R, 2015, CLIN INFECT DIS, V60, P1541, DOI 10.1093/cid/civ102
   Karmon SL, 1900, V68, V0, Pe39
   Marinello J, 2008, BIOCHEMISTRY-US, V47, P9345, DOI 10.1021/bi800791q
   Mesplède T, 2013, RETROVIROLOGY, V10, P0, DOI 10.1186/1742-4690-10-22
   Métifiot M, 2016, NUCLEIC ACIDS RES, V44, P6896, DOI 10.1093/nar/gkw592
   Quashie PK, 2015, J VIROL, V89, P3163, DOI 10.1128/JVI.03353-14
   Rhee SY, 2003, NUCLEIC ACIDS RES, V31, P298, DOI 10.1093/nar/gkg100
   Tsiang M, 2016, ANTIMICROB AGENTS CH, V60, P7086, DOI 10.1128/AAC.01474-16
   US Food and Drug Administrator, 2016, ANT DRUGS US TREATM, V0, P0
   Walmsley SL, 2013, NEW ENGL J MED, V369, P1807, DOI 10.1056/NEJMoa1215541
   White K, 2016, INT C DRUG THER HIV, V0, P0
   Yoshinaga T, 2015, ANTIMICROB AGENTS CH, V59, P397, DOI 10.1128/AAC.03909-14
NR 22
TC 27
Z9 32
U1 0
U2 3
PU LIPPINCOTT WILLIAMS & WILKINS
PI PHILADELPHIA
PA TWO COMMERCE SQ, 2001 MARKET ST, PHILADELPHIA, PA 19103 USA
SN 0269-9370
EI 1473-5571
J9 AIDS
JI Aids
PD FEB 20
PY 2018
VL 32
IS 4
BP 469
EP 476
DI 10.1097/QAD.0000000000001726
PG 8
WC Immunology; Infectious Diseases; Virology
SC Immunology; Infectious Diseases; Virology
GA GB4OB
UT WOS:000429038800007
PM 29239896
DA 2024-01-16
ER

PT J
AU Andersson, E
   Nordquist, A
   Esbjörnsson, J
   Flamholc, L
   Gisslén, M
   Hejdeman, B
   Marrone, G
   Norrgren, H
   Svedhem, V
   Wendahl, S
   Albert, J
   Sönnerborg, A
AF Andersson, Emmi
   Nordquist, Agnes
   Esbjornsson, Joakim
   Flamholc, Leo
   Gisslen, Magnus
   Hejdeman, Bo
   Marrone, Gaetano
   Norrgren, Hans
   Svedhem, Veronica
   Wendahl, Suzanne
   Albert, Jan
   Sonnerborg, Anders
TI Increase in transmitted drug resistance in migrants from sub-Saharan Africa diagnosed with HIV-1 in Sweden
SO AIDS
LA English
DT Article
DE antiretroviral drugs; drug resistance; HIV; sub-Saharan Africa; Sweden; transients and migrants; transmission
ID treatment-naive individuals; transmission; 1st
AB Objective: To study the trends of transmitted drug resistance (TDR) in HIV-1 patients newly diagnosed in Sweden, 2010-2016. Design: Register-based study including all antiretroviral therapy-naive patients >= 18 years diagnosed with HIV-1 in Sweden 2010-2016. Methods: Patient data and viral pol sequences were extracted from the national InfCareHIV database. TDR was defined as the presence of surveillance drug resistance mutations (SDRMs). A CD4(+) T-cell decline trajectory model estimated time of infection. Phylogenetic inference was used for cluster analysis. Chi-square tests and logistic regressions were used to investigate relations between TDR, epidemiological and viral factors. Results: One thousand, seven hundred and thirteen pol sequences were analyzed, corresponding to 71% of patients with a new HIV-1 diagnosis (heterosexuals: 53%; MSM: 34%). The overall prevalence of TDR was 7.1% (95% CI 5.8-8.3%). Nonnucleoside reverse transcriptase inhibitor (NNRTI) TDR increased significantly from 1.5% in 2010 to 6.2% in 2016, and was associated to infection and/or origin in sub-Saharan Africa (SSA). An MSM transmission cluster dating back to the 1990s with the M41L SDRM was identified. Twenty-five (1.5%) patients exhibited TDR to tenofovir (TDF; n=8), emtricitabine/lamivudine (n=9) or both (n=8). Conclusion: NNRTI TDR has increased from 2010 to 2016 in HIV-1-infected migrants from SSA diagnosed in Sweden, mirroring the situation in SSA. TDR to tenofovir/emtricitabine, used in preexposure prophylaxis, confirms the clinical and epidemiological need for resistance testing in newly diagnosed patients. Copyright (C) 2018 Wolters Kluwer Health, Inc. All rights reserved.
C1 [Andersson, Emmi; Sonnerborg, Anders] Karolinska Inst, Dept Lab Med, Div Clin Microbiol, Stockholm, Sweden.
   [Andersson, Emmi; Albert, Jan; Sonnerborg, Anders] Karolinska Univ Hosp, Dept Clin Microbiol, Stockholm, Sweden.
   [Nordquist, Agnes; Albert, Jan] Karolinska Inst, Dept Microbiol Tumor & Cell Biol, Stockholm, Sweden.
   [Esbjornsson, Joakim] Univ Oxford, Nuffield Dept Med, Oxford, England.
   [Esbjornsson, Joakim] Lund Univ, Dept Lab Med, Lund, Sweden.
   [Flamholc, Leo] Skane Univ Hosp, Dept Infect Dis, Malmo, Sweden.
   [Gisslen, Magnus] Univ Gothenburg, Sahlgrenska Acad, Inst Biomed, Dept Infect Dis, Gothenburg, Sweden.
   [Hejdeman, Bo] Karolinska Inst, Sodersjukhuset, Dept Clin Sci & Educ, Stockholm, Sweden.
   [Marrone, Gaetano; Svedhem, Veronica; Sonnerborg, Anders] Karolinska Univ Hosp, Dept Infect Dis, Stockholm, Sweden.
   [Norrgren, Hans] Lund Univ, Dept Clin Sci Lund, Lund, Sweden.
   [Svedhem, Veronica; Sonnerborg, Anders] Karolinska Inst, Dept Med Huddinge, Unit Infect Dis, Stockholm, Sweden.
   [Wendahl, Suzanne] Sunderby Hosp, Dept Infect Dis, Lulea, Sweden.
C3 Karolinska Institutet; Karolinska Institutet; Karolinska University Hospital; Karolinska Institutet; University of Oxford; Lund University; Lund University; Skane University Hospital; University of Gothenburg; Sodersjukhuset Hospital; Karolinska Institutet; Karolinska Institutet; Karolinska University Hospital; Lund University; Karolinska Institutet; Sunderby Hospital
RP Andersson, E (通讯作者)，Karolinska Inst, Dept Lab Med, Div Clin Microbiol, Stockholm, Sweden.
EM emmi.andersson@ki.se
FU FMM (Swedish Society for Medical Microbiology) grant [50 000 SEK]; Swedish Research Council; Stockholm County Council; Swedish Society of Medical Research
CR Anisimova M, 2006, SYST BIOL, V55, P539, DOI 10.1080/10635150600755453
   Bobkova MR, 2014, HIV DRUG RESISTANCE, V0, P0
   Brännström J, 2017, HIV MED, V18, P677, DOI 10.1111/hiv.12509
   Cahn P, 2017, J INT AIDS SOC, V20, P0, DOI 10.7448/IAS.20.01.21678
   Cairns G, 2016, CURR OPIN HIV AIDS, V11, P74, DOI 10.1097/COH.0000000000000223
   Dalgaard LS, 2012, SCAND J INFECT DIS, V44, P108, DOI 10.3109/00365548.2011.616223
   Drescher SM, 2014, CLIN INFECT DIS, V58, P285, DOI 10.1093/cid/cit694
   Ekici H, 2014, PLOS ONE, V9, P0, DOI 10.1371/journal.pone.0111042
   ERICE A, 1993, NEW ENGL J MED, V328, P1163, DOI 10.1056/NEJM199304223281605
   Esbjörnsson J, 2016, VIRUS EVOL, V2, P0, DOI 10.1093/ve/vew010
   Frange P, 2015, J ANTIMICROB CHEMOTH, V70, P2084, DOI 10.1093/jac/dkv049
   Frentz D, 2014, BMC INFECT DIS, V14, P0, DOI 10.1186/1471-2334-14-407
   Gifford RJ, 2009, BIOINFORMATICS, V25, P1197, DOI 10.1093/bioinformatics/btp134
   Gisslén M, 2017, HIV MED, V18, P305, DOI 10.1111/hiv.12431
   Guindon S, 2010, SYST BIOL, V59, P307, DOI 10.1093/sysbio/syq010
   Gupta RK, 2012, LANCET, V380, P1250, DOI 10.1016/S0140-6736(12)61038-1
   Häggblom A, 2016, LANCET HIV, V3, PE166, DOI 10.1016/S2352-3018(16)00023-0
   Hall TA, 1999, NUCLEIC ACIDS SYMP. SER, V0, P95
   Hassan AS, 2017, AIDS, V31, P1211, DOI 10.1097/QAD.0000000000001470
   Hauser A, 2017, EUROSURVEILLANCE, V22, P7, DOI 10.2807/1560-7917.ES.2017.22.2.30436
   Hofstra LM, 2016, CLIN INFECT DIS, V62, P655, DOI 10.1093/cid/civ963
   Hordijk W, 2005, BIOINFORMATICS, V21, P4338, DOI 10.1093/bioinformatics/bti713
   Hosseinipour MC, 2013, J INFECT DIS, V207, PS49, DOI 10.1093/infdis/jit107
   Karlsson A, 2012, PLOS ONE, V7, P0, DOI 10.1371/journal.pone.0033484
   Lindström A, 2006, ANTIVIR THER, V11, P1031
   Liu TF, 2006, CLIN INFECT DIS, V42, P1608, DOI 10.1086/503914
   Mbisa JL, 2015, CLIN INFECT DIS, V61, P829, DOI 10.1093/cid/civ393
   Neogi U, 2014, PLOS ONE, V9, P0, DOI 10.1371/journal.pone.0099390
   Ragonnet-Cronin M, 2013, BMC BIOINFORMATICS, V14, P0, DOI 10.1186/1471-2105-14-317
   RAV, 2016, ANT BEH HIV INF 2016, V0, P0
   SONNERBORG A, 1993, AIDS, V7, P1684, DOI 10.1097/00002030-199312000-00027
   Stanford University, 2017, HIVDB PROGR VERS 8 3, V0, P0
   StataCorp, 2011, STAT STAT SOFTW REL, V0, P0
   Tamura K, 2013, MOL BIOL EVOL, V30, P2725, DOI 10.1093/molbev/mst197
   WAHLBERG J, 1994, J INFECT DIS, V169, P611, DOI 10.1093/infdis/169.3.611
   World Health Organization (WHO), 2015, GUIDELINES FOR THE TREATMENT OF MALARIA, V0, P0
   Yebra G, 2011, PLOS ONE, V6, P0, DOI 10.1371/journal.pone.0026757
NR 39
TC 8
Z9 9
U1 0
U2 2
PU LIPPINCOTT WILLIAMS & WILKINS
PI PHILADELPHIA
PA TWO COMMERCE SQ, 2001 MARKET ST, PHILADELPHIA, PA 19103 USA
SN 0269-9370
EI 1473-5571
J9 AIDS
JI Aids
PD APR 24
PY 2018
VL 32
IS 7
BP 877
EP 884
DI 10.1097/QAD.0000000000001763
PG 8
WC Immunology; Infectious Diseases; Virology
SC Immunology; Infectious Diseases; Virology
GA GB9ZL
UT WOS:000429434300006
PM 29369826
DA 2024-01-16
ER

PT J
AU Budayanti, NS
   Merati, TP
   Bela, B
   Mahardika, GN
AF Budayanti, Nyoman Sri
   Merati, Tuti Parwati
   Bela, Budiman
   Mahardika, Gusti Ngurah
TI Molecular Antiretroviral Resistance Markers of Human Immunodeficiency Virus-1 of CRF01_AE Subtype in Bali, Indonesia
SO CURRENT HIV RESEARCH
LA English
DT Article
DE Human Immunodeficiency Virus (HIV); CRF01_AE; treatment failure; naive; nucleoside reverse transcriptase inhibitors (NRTI); Bali
ID transmitted drug-resistance; therapy-naive individuals; reverse-transcriptase; cross-resistant; virological response; mutation profiles; hiv-infection; type-1; prevalence; strains
AB Background: Molecular epidemiological study of human immunodeficiency virus drug-resistant (HIVDR) markers is challenging in areas where the dominant subtype is non-B. Objective: Here we provide molecular data for HIVDR in the CRF01_AE subtype in Bali, Indonesia. Method: Seventy patients were enrolled in this study and grouped into treatment failure and treatment naive groups. The full-length pol gene was amplified using nested reverse transcriptase polymerase chain reaction and the product was then sequenced. The readable sequence was then subjected to Stanford HIV Drug Resistance Database genotyping. Results: We found that clinical classification was in accordance with the presence of HIVDR markers in the pol gene. Independent of therapy history, the treatment failure group showed resistance markers against nucleoside reverse transcriptase inhibitors (NRTI) and non-nucleoside reverse transcriptase inhibitors (NNRTI), ranging from 72%-100% of patients. Only a small proportion of naive patients barbored HIV with drug resistance markers to NNRTI. No protease inhibitor-resistant marker was found in either patient group. Molecular marker mutations, which were found in more than 50% of treatment failure patients, were M184V (100%), T215A/Y/F (88.2%), D67N/G (76.5%), and M41L (58.8%). Conclusion: The protocol used in this study to determine genetic markers of HIVDR based on subtype B can be applied for the rapid determination of resistance of the CRF01_AE subtype. All patients with progressive clinical signs and increased viral load should be recommended to undergo second-line treatment of the ARV regimen.
C1 [Budayanti, Nyoman Sri] Udayana Univ, Fac Med, Microbiol Dept, J1 PB Sudirman, Denpasar, Bali, Indonesia.
   [Merati, Tuti Parwati] Udayana Univ, Fac Med, Internal Med Dept, Jl PB Sudirman, Denpasar, Bali, Indonesia.
   [Bela, Budiman] Indonesia Univ, Fac Med, Microbiol Dept, Jakarta, Indonesia.
   [Mahardika, Gusti Ngurah] Udayana Univ, Fac Vet Med, Anim Biomed & Mol Biol Lab, Jl Sesetan Markisa 6, Denpasar 80226, Bali, Indonesia.
C3 Universitas Udayana; Universitas Udayana; University of Indonesia; Universitas Udayana
RP Mahardika, GN (通讯作者)，Udayana Univ, Fac Vet Med, Anim Biomed & Mol Biol Lab, Jl Sesetan Markisa 6, Denpasar 80226, Bali, Indonesia.
EM gnmahardika@unud.ac.id
FU TREAT Asia Studies to Evaluate Resistance (TASER) project; Minister of Health Indonesia
CR Aasa-Chapman MMI, 2006, VIROLOGY, V351, P489, DOI 10.1016/j.virol.2006.04.002
   Abecasis AB, 2013, RETROVIROLOGY, V10, P0, DOI 10.1186/1742-4690-10-7
   Almeida FJ, 2009, J PEDIAT, V85, P104, DOI 10.2223/JPED.1877
   Andreis S, 2017, J GLOB ANTIMICROB RE, V10, P106, DOI 10.1016/j.jgar.2017.05.011
   Ariyoshi K, 2003, JAIDS-J ACQ IMM DEF, V33, P336, DOI 10.1097/00126334-200307010-00007
   Boyer PL, 2001, J VIROL, V75, P4832, DOI 10.1128/JVI.75.10.4832-4842.2001
   Buonaguro L, 2007, J VIROL, V81, P10209, DOI 10.1128/JVI.00872-07
   Candore G, 1998, PATHOBIOLOGY, V66, P33, DOI 10.1159/000027992
   Chan Philip A, 2009, HIV THERAPY, V3, P447, DOI 10.2217/HIV.09.30
   Chen JHK, 2012, HONG KONG MED J, V18, P20
   Clutter DS, 2017, J INFECT DIS, V216, P387, DOI 10.1093/infdis/jix338
   Commision INA, 2014, GLOB AIDS RESP PROGR, V0, P0
   Cozzi-Lepri A, 2005, ANTIVIR THER, V10, P791
   Cuevas JM, 2015, PLOS BIOL, V13, P0, DOI 10.1371/journal.pbio.1002251
   Culbert GJ, 2015, J ASSOC NURSE AIDS C, V26, P743, DOI 10.1016/j.jana.2015.07.006
   De Luca A, 2017, BMC INFECT DIS, V17, P0, DOI 10.1186/s12879-017-2709-x
   Delaugerre C, 2007, J MED VIROL, V79, P1261, DOI 10.1002/jmv.20940
   Demeter LM, 1998, J VIROL METHODS, V75, P93, DOI 10.1016/S0166-0934(98)00100-1
   Dybowski JN, 2010, AIDS RES THER, V7, P0, DOI 10.1186/1742-6405-7-41
   El-Khatib Z, 2010, AIDS, V24, P1679, DOI 10.1097/QAD.0b013e32833a097b
   Ferreira ACG, 2017, BRAZ J INFECT DIS, V21, P396, DOI 10.1016/j.bjid.2017.03.013
   Foley B, 2001, AIDS RES HUM RETROV, V17, P1655, DOI 10.1089/088922201753342068
   Ford K, 2004, AIDS EDUC PREV, V16, P487, DOI 10.1521/aeap.16.6.487.53789
   Gall A, 2012, J CLIN MICROBIOL, V50, P3838, DOI 10.1128/JCM.01516-12
   Ghafari S, 2017, ARCH VIROL, V162, P2737, DOI 10.1007/s00705-017-3431-0
   Ghasemi A, 2012, INT J ENDOCRINOL MET, V10, P486, DOI 10.5812/ijem.3505
   Ghosn J, 2011, PLOS ONE, V6, P0, DOI 10.1371/journal.pone.0023301
   Golmohammadi R, 2017, INTERVIROLOGY, V60, P33, DOI 10.1159/000478701
   Gröschel B, 2002, ANTIVIR RES, V53, P143, DOI 10.1016/S0166-3542(01)00205-4
   GU ZX, 1994, J BIOL CHEM, V269, P28118
   Hamers RL, 2012, BMJ-BRIT MED J, V344, P0, DOI 10.1136/bmj.e4159
   Heider D, 2013, BIOINFORMATICS, V29, P1946, DOI 10.1093/bioinformatics/btt331
   Hirsch MS, 2003, CLIN INFECT DIS, V37, P113, DOI 10.1086/375597
   Indriati DW, 2018, CURR HIV RES, V16, P158, DOI 10.2174/1570162X16666180502114344
   Januraga PP, 2013, INT J STD AIDS, V24, P633, DOI 10.1177/0956462413477556
   Jayaraman GC, 2006, JAIDS-J ACQ IMM DEF, V42, P86, DOI 10.1097/01.qai.0000196666.16616.fe
   Johnson Victoria A, 2008, TOP HIV MED, V16, P138
   Kotaki T, 2015, AIDS RES THER, V12, P0, DOI 10.1186/s12981-015-0046-y
   Kozal MJ, 2004, AIDS, V18, P2185, DOI 10.1097/00002030-200411050-00011
   Kuiken Carla, 2003, AIDS REVIEWS, V5, P52
   Lama J, 2007, RETROVIROLOGY, V4, P0, DOI 10.1186/1742-4690-4-52
   Li TT, 2017, VIROL SIN, V32, P271, DOI 10.1007/s12250-017-4002-y
   Liu J, 2007, ARCH VIROL, V152, P1799, DOI 10.1007/s00705-007-1019-9
   Ma LY, 2010, AIDS RES HUM RETROV, V26, P1007, DOI 10.1089/aid.2009.0252
   Machado Daisy Maria, 2005, REV. INST. MED. TROP. S. PAULO, V47, P1, DOI 10.1590/S0036-46652005000100001
   Manosuthi W, 2010, AIDS, V24, P411, DOI 10.1097/QAD.0b013e3283350eef
   Matsushita Shuzo, 2005, HUMAN ANTIBODIES, V14, P81
   Merati TP, 2012, SEX HEALTH, V9, P414, DOI 10.1071/SH11121
   Miller V, 2001, ANTIVIR THER, V6, P25
   Moscona R, 2017, J INT AIDS SOC, V20, P0, DOI 10.7448/IAS.20.1.21846
   Nagata S, 2017, FRONT MICROBIOL, V8, P0, DOI 10.3389/fmicb.2017.02151
   Ndzinu JK, 2018, MICROBES INFECT, V20, P346, DOI 10.1016/j.micinf.2018.05.001
   ORourke SM, 2015, PLOS ONE, V10, P0, DOI 10.1371/journal.pone.0119608
   Palmer S, 1999, AIDS, V13, P661, DOI 10.1097/00002030-199904160-00006
   Paraskevis D, 2017, INFECT GENET EVOL, V54, P183, DOI 10.1016/j.meegid.2017.07.003
   Paydary Koosha, 2013, ASIAN PACIFIC JOURNAL OF TROPICAL BIOMEDICINE, V3, P515, DOI 10.1016/S2221-1691(13)60106-9
   Pinching A J, 1988, IMMUNODEFIC REV, V1, P23
   Quiñones-Mateu ME, 1998, J VIROL, V72, P9002
   Rezende LF, 2004, INT J BIOCHEM CELL B, V36, P1716, DOI 10.1016/j.biocel.2004.02.025
   Rhee SY, 2015, PLOS MED, V12, P0, DOI 10.1371/journal.pmed.1001810
   Riemenschneider M, 2016, BIODATA MIN, V9, P0, DOI 10.1186/s13040-016-0089-1
   ROBERTS JD, 1988, SCIENCE, V242, P1171, DOI 10.1126/science.2460925
   Sánchez PR, 2014, J ANTIMICROB CHEMOTH, V69, P2032, DOI 10.1093/jac/dku104
   SABINO E, 1994, AIDS, V8, P901, DOI 10.1097/00002030-199407000-00006
   Sahbandar IN, 2009, AIDS RES HUM RETROV, V25, P637, DOI 10.1089/aid.2008.0266
   Salgado M, 2014, J VIROL, V88, P3340, DOI 10.1128/JVI.03380-13
   Sankale JL, 1996, VIROLOGY, V226, P418, DOI 10.1006/viro.1996.0671
   Santa-Marta M, 2013, FRONT IMMUNOL, V4, P0, DOI 10.3389/fimmu.2013.00343
   Sawitri AAS, 2006, AIDS CARE, V18, P577, DOI 10.1080/09540120500275015
   Sharma G, 2011, INDIAN J MED RES, V134, P749, DOI 10.4103/0971-5916.92623
   Soc-As ME, 2017, CLIN INFECT DIS, V65, P796, DOI 10.1093/cid/cix428
   Tamura K, 2007, MOL BIOL EVOL, V24, P1596, DOI 10.1093/molbev/msm092
   Ueda S, 2018, AIDS RES HUM RETROVI, V0, P0
   Van Laethem K, 2000, AIDS, V14, P469, DOI 10.1097/00002030-200003100-00027
   Viputtijul K, 2002, AIDS RES HUM RETROV, V18, P1235, DOI 10.1089/08892220260387986
   Waluyo A, 2015, J ASSOC NURSE AIDS C, V26, P69, DOI 10.1016/j.jana.2014.03.001
   Witaningrum AM, 2016, AIDS RES HUM RETROV, V32, P812, DOI 10.1089/aid.2016.0054
   Yahi N, 1999, J CLIN MICROBIOL, V37, P4099, DOI 10.1128/JCM.37.12.4099-4106.1999
NR 78
TC 1
Z9 1
U1 0
U2 6
PU BENTHAM SCIENCE PUBL LTD
PI SHARJAH
PA EXECUTIVE STE Y-2, PO BOX 7917, SAIF ZONE, 1200 BR SHARJAH, U ARAB EMIRATES
SN 1570-162X
EI 1873-4251
J9 CURR HIV RES
JI Curr. HIV Res.
PD JUN 15
PY 2018
VL 16
IS 5
BP 374
EP 382
DI 10.2174/1570162X17666190204101154
PG 9
WC Immunology; Infectious Diseases; Virology
SC Immunology; Infectious Diseases; Virology
GA HN3ZM
UT WOS:000460123900006
PM 30714528
DA 2024-01-16
ER

PT J
AU Ji, HZ
   Enns, E
   Brumme, CJ
   Parkin, N
   Howison, M
   Lee, ER
   Capina, R
   Marinier, E
   Avila-Rios, S
   Sandstrom, P
   Van Domselaar, G
   Harrigan, R
   Paredes, R
   Kantor, R
   Noguera-Julian, M
AF Ji, Hezhao
   Enns, Eric
   Brumme, Chanson J.
   Parkin, Neil
   Howison, Mark
   Lee, Emma R.
   Capina, Rupert
   Marinier, Eric
   Avila-Rios, Santiago
   Sandstrom, Paul
   Van Domselaar, Gary
   Harrigan, Richard
   Paredes, Roger
   Kantor, Rami
   Noguera-Julian, Marc
TI Bioinformatic data processing pipelines in support of next-generation sequencing-based HIV drug resistance testing: the Winnipeg Consensus
SO JOURNAL OF THE INTERNATIONAL AIDS SOCIETY
LA English
DT Article
DE next-generation sequencing; HIV drug resistance test; bioinformatics; pipeline; Winnipeg Consensus; guideline
ID immunodeficiency-virus type-1; reverse-transcriptase; protease gene; mutations; infection; specimens; insertion; variants
AB Introduction Next-generation sequencing (NGS) has several advantages over conventional Sanger sequencing for HIV drug resistance (HIVDR) genotyping, including detection and quantitation of low-abundance variants bearing drug resistance mutations (DRMs). However, the high HIV genomic diversity, unprecedented large volume of data, complexity of analysis and potential for error pose significant challenges for data processing. Several NGS analysis pipelines have been developed and used in HIVDR research; however, the absence of uniformity in data processing strategies results in lack of consistency and comparability of outputs from different pipelines. To fill this gap, an international symposium on bioinformatic strategies for NGS-based HIVDR testing was held in February 2018 in Winnipeg, Canada, convening laboratory scientists, bioinformaticians and clinicians involved in four recently developed, publicly available NGS HIVDR pipelines. The goal of this symposium was to establish a consensus on effective bioinformatic strategies for NGS data management and its use for HIVDR reporting. DiscussionConclusionsEssential functionalities of an NGS HIVDR pipeline were divided into five analytic blocks: (1) NGS read quality control (QC)/quality assurance (QA); (2) NGS read alignment and reference mapping; (3) HIV variant calling and variant QC; (4) NGS HIVDR reporting; and (5) extended data applications and additional considerations for data management. The consensuses reached among the participants on all major aspects of these blocks are summarized here. They encompass not only recommended data management and analysis strategies, but also detailed bioinformatic approaches that help ensure accuracy of the derived HIVDR analysis outputs for both research and potential clinical use. While NGS is being adopted more broadly in HIVDR testing laboratories, data processing is often a bottleneck hindering its generalized application. The proposed standardization of NGS read QC/QA, read alignment and reference mapping, variant calling and QC, HIVDR reporting and relevant data management strategies in this Winnipeg Consensus may serve as a starting guideline for NGS HIVDR data processing that informs the refinement of existing pipelines and those yet to be developed. Moreover, the bioinformatic strategies presented here may apply more broadly to NGS data analysis of microbes harbouring significant genomic diversity.
C1 [Ji, Hezhao; Lee, Emma R.; Capina, Rupert; Sandstrom, Paul] Publ Hlth Agcy Canada, JC Wilt Infect Dis Res Ctr, Natl HIV & Retrovirol Labs, Winnipeg, MB, Canada.
   [Ji, Hezhao; Sandstrom, Paul; Van Domselaar, Gary] Univ Manitoba, Dept Med Microbiol & Infect Dis, Winnipeg, MB, Canada.
   [Enns, Eric; Marinier, Eric; Van Domselaar, Gary] Publ Hlth Agcy Canada, Natl Microbiol Lab, Bioinformat Core, Winnipeg, MB, Canada.
   [Brumme, Chanson J.] British Columbia Ctr Excellence, HIV AIDS, Vancouver, BC, Canada.
   [Parkin, Neil] Data First Consulting Inc, Belmont, CA USA.
   [Howison, Mark] Brown Univ, Watson Inst Int & Publ Affairs, Providence, RI 02912 USA.
   [Avila-Rios, Santiago] Natl Inst Resp Dis, Ctr Res Infect Dis, Mexico City, DF, Mexico.
   [Harrigan, Richard] Univ British Columbia, Dept Med, Div AIDS, Vancouver, BC, Canada.
   [Paredes, Roger; Noguera-Julian, Marc] IrsiCaixa AIDS Res Inst, Badalona, Catalonia, Spain.
   [Kantor, Rami] Brown Univ, Alpert Med Sch, Div Infect Dis, Providence, RI 02912 USA.
C3 Public Health Agency of Canada; University of Manitoba; Public Health Agency of Canada; B.C. Centre for Excellence in HIV/AIDS; Brown University; University of British Columbia; Institut de Recerca de la Sida - IrsiCaixa; Brown University
RP Ji, HZ (通讯作者)，Publ Hlth Agcy Canada, Natl HIV & Retrovirol Labs, Winnipeg, MB, Canada.; Noguera-Julian, M (通讯作者)，IrsiCaixa AIDS Res Inst, Badalona, Catalonia, Spain.
EM hezhao.ji@canada.ca; mhowison@brown.edu; mnoguera@irsicaixa.es
FU Canadian Federal Initiative; Genomic Research and Development Initiative in Canada; Genome British Columbia; Genome Quebec; Genome Canada; CIHR Partnership in Genomics and Personalized Health (Large-Scale Applied Research Project) [HIV142]; Providence/Boston Center for AIDS Research [P30AI042853, R01 AI108441]; Brown University DEANS Award; Fundacio CatalunyaCaixa - La Pedrera
CR Altschul SF, 1997, NUCLEIC ACIDS RES, V25, P3389, DOI 10.1093/nar/25.17.3389
   [Anonymous], 2017, EFFECTS OF INDEX MISASSIGNMENT ON MULTIPLEXING AND DOWNSTREAM ANALYSIS, V0, P0
   Beerenwinkel N, 2012, FRONT MICROBIOL, V3, P0, DOI 10.3389/fmicb.2012.00329
   Bobkova MR, 2014, HIV DRUG RESISTANCE, V0, P0
   Brumme CJ, 2017, VIRUS RES, V239, P97, DOI 10.1016/j.virusres.2016.12.008
   Casadellà M, 2017, VIRUS RES, V239, P69, DOI 10.1016/j.virusres.2016.10.019
   Chan M, 2016, J APPL LAB MED, V1, P25, DOI 10.1373/jalm.2016.020131
   Chimukangara B, 2017, AIDS REV, V19, P89
   Clutter DS, 2016, INFECT GENET EVOL, V46, P292, DOI 10.1016/j.meegid.2016.08.031
   COFFIN JM, 1995, SCIENCE, V267, P483, DOI 10.1126/science.7824947
   Cohen MS, 2016, NEW ENGL J MED, V375, P830, DOI 10.1056/NEJMoa1600693
   Dauwe K, 2016, J CLIN MICROBIOL, V54, P1605, DOI 10.1128/JCM.00030-16
   David M, 2011, BIOINFORMATICS, V27, P1011, DOI 10.1093/bioinformatics/btr046
   Döring M, 2018, NUCLEIC ACIDS RES, V46, PW271, DOI 10.1093/nar/gky349
   Eddy SR, 2011, PLOS COMPUT BIOL, V7, P0, DOI 10.1371/journal.pcbi.1002195
   Garcia-Diaz A, 2014, J INT AIDS SOC, V17, P159, DOI 10.7448/IAS.17.4.19752
   Gianella S, 2011, J VIROL, V85, P8359, DOI 10.1128/JVI.02582-10
   Günthard HF, 1998, AIDS RES HUM RETROV, V14, P869, DOI 10.1089/aid.1998.14.869
   Hogg RS, 1998, JAMA-J AM MED ASSOC, V279, P450, DOI 10.1001/jama.279.6.450
   Howison M, 2018, BIORXIV, V0, P0, DOI DOI 10. 1101/276576
   Huber M, 2017, J VIROL METHODS, V240, P7, DOI 10.1016/j.jviromet.2016.11.008
   Illumina, 2014, UND ILL QUAL SCOR, V0, P0
   Inzaule Seth C, 2016, LANCET INFECT DIS, V16, Pe267, DOI 10.1016/S1473-3099(16)30118-9
   Jabara CB, 2011, P NATL ACAD SCI USA, V108, P20166, DOI 10.1073/pnas.1110064108
   Ji HZ, 2013, J VIROL METHODS, V187, P314, DOI 10.1016/j.jviromet.2012.10.018
   Ji HZ, 2011, ANTIVIR THER, V16, P871, DOI 10.3851/IMP1839
   Johnson JA, 2008, PLOS MED, V5, P1112, DOI 10.1371/journal.pmed.0050158
   Keys JR, 2015, AIDS RES HUM RETROV, V31, P658, DOI 10.1089/aid.2014.0031
   Kozísek M, 2008, J VIROL, V82, P5869, DOI 10.1128/JVI.02325-07
   Langmead B, 2012, NAT METHODS, V9, P357, DOI 10.1038/nmeth.1923
   Lapointe HR, 2015, ANTIMICROB AGENTS CH, V59, P6824, DOI 10.1128/AAC.01490-15
   Lee WP, 2014, PLOS ONE, V9, P0, DOI 10.1371/journal.pone.0090581
   Liu L, 2012, J BIOMED BIOTECHNOL, V0, P0, DOI DOI 10.1155/2012/251364
   Lunter G, 2011, GENOME RES, V21, P936, DOI 10.1101/gr.111120.110
   McElroy Kerensa, 2014, MICROB INFORM EXP, V4, P1, DOI 10.1186/2042-5783-4-1
   Melikian GL, 2012, ANTIMICROB AGENTS CH, V56, P2305, DOI 10.1128/AAC.05487-11
   Montaner JSG, 1998, JAMA-J AM MED ASSOC, V279, P930, DOI 10.1001/jama.279.12.930
   Noguera-Julian M, 2016, CLIN MICROBIOL INFEC, V22, P191, DOI 10.1016/j.cmi.2015.10.004
   Noguera-Julian M, 2017, J INFECT DIS, V216, PS829, DOI 10.1093/infdis/jix397
   Ode H, 2015, FRONT MICROBIOL, V6, P0, DOI 10.3389/fmicb.2015.01258
   Parkin N, 2012, CLIN INFECT DIS, V54, PS266, DOI 10.1093/cid/cir992
   Pessôa R, 2016, PLOS ONE, V11, P0, DOI 10.1371/journal.pone.0152499
   Piot P, 2013, NEW ENGL J MED, V368, P2210, DOI 10.1056/NEJMra1201533
   Quail MA, 2012, BMC GENOMICS, V13, P0, DOI 10.1186/1471-2164-13-341
   Samji H, 2013, PLOS ONE, V8, P0, DOI 10.1371/journal.pone.0081355
   Schirmer M, 2015, NUCLEIC ACIDS RES, V43, P0, DOI 10.1093/nar/gku1341
   Seifert D, 2016, J MOL BIOL, V428, P238, DOI 10.1016/j.jmb.2015.12.012
   Shin S, 2016, MOL BIOSYST, V12, P914, DOI 10.1039/c5mb00750j
   Stella-Ascariz N, 2017, J INFECT DIS, V216, PS847, DOI 10.1093/infdis/jix430
   Tang MW, 2012, DRUGS, V72, PE1, DOI 10.2165/11633630-000000000-00000
   Tramuto F, 2005, AIDS RES HUM RETROV, V21, P420, DOI 10.1089/aid.2005.21.420
   Verbist BMP, 2015, BIOINFORMATICS, V31, P94, DOI 10.1093/bioinformatics/btu587
   Voelkerding KV, 2009, CLIN CHEM, V55, P641, DOI 10.1373/clinchem.2008.112789
   White KL, 2004, ANTIMICROB AGENTS CH, V48, P992, DOI 10.1128/AAC.48.3.992-1003.2004
   Yang X, 2013, BMC GENOMICS, V14, P0, DOI 10.1186/1471-2164-14-674
   Zagordi O, 2011, BMC BIOINFORMATICS, V12, P0, DOI 10.1186/1471-2105-12-119
NR 57
TC 25
Z9 27
U1 2
U2 3
PU JOHN WILEY & SONS LTD
PI CHICHESTER
PA THE ATRIUM, SOUTHERN GATE, CHICHESTER PO19 8SQ, W SUSSEX, ENGLAND
SN 
EI 1758-2652
J9 J INT AIDS SOC
JI J. Int. AIDS Soc.
PD OCT 22
PY 2018
VL 21
IS 10
BP 
EP 
DI 10.1002/jia2.25193
PG 14
WC Immunology; Infectious Diseases
SC Immunology; Infectious Diseases
GA GY9CY
UT WOS:000448937900001
PM 30350345
DA 2024-01-16
ER

PT J
AU Diphoko, T
   Gaseitsiwe, S
   Kasvosve, I
   Moyo, S
   Okatch, H
   Musonda, R
   Wainberg, M
   Makhema, J
   Marlink, R
   Novitsky, V
   Essex, M
AF Diphoko, Thabo
   Gaseitsiwe, Simani
   Kasvosve, Ishmael
   Moyo, Sikhulile
   Okatch, Harriet
   Musonda, Rosemary
   Wainberg, Mark
   Makhema, Joseph
   Marlink, Richard
   Novitsky, Vladimir
   Essex, Max
TI Prevalence of Rilpivirine and Etravirine Resistance Mutations in HIV-1 Subtype C-Infected Patients Failing Nevirapine or Efavirenz-Based Combination Antiretroviral Therapy in Botswana
SO AIDS RESEARCH AND HUMAN RETROVIRUSES
LA English
DT Article
DE rilpivirine; etravirine; drug resistance; nevirapine; efavirenz
ID reverse-transcriptase inhibitors; adults; transmission; outcm; phase-3
AB Rilpivirine (RPV) and Etravirine (ETR) are approved second-generation non-nucleoside reverse transcriptase inhibitors (NNRTIs) for HIV treatment. There is a cross-resistance HIV mutation profile between first- and second-generation NNRTI drugs. We determined the prevalence of HIV-1 drug resistance mutations (DRMs) to RPV and ETR in Botswana. A total of 168 HIV-1 polymerase gene sequences from participants failing nevirapine (NVP)- or efavirenz (EFV)-containing regimens were analyzed for DRMs using the Stanford University HIV drug resistance database. Forty-one sequences were from an adult antiretroviral therapy (ART) study, the Tshepo study, and 127 from a prevention of mother-to-child transmission (PMTCT) study, the Mashi study, all conducted in Botswana. Prevalence of RPV and ETR highest DRM in the adult ART study (n=41) were K101E (26.2%), E138A (23.8%), and Y181C (26.2%). The PMTCT cohort's (n=127) high prevalence mutations were Y181C (15.7%), E138A (15%), and K101E (11%). A total of 42.9% and 3.2% of patients in the adult ART study and PMTCT study, respectively, had three or more NNRTI mutations at virologic failure. We identified HIV-1 mutations conferring resistance to RPV and ETR even though they have not been used in Botswana. Of concern was the high proportion of sequences from the adult ART study that displayed multiple DRMs; as the number of NNRTI mutations increases, the level of cross-resistance increases. It is plausible that patients displaying such profiles maybe at increased risk of failing second-generation NNRTI drugs, hence, calls for genotyping in patients with prior NVP or efavirenz exposure before prescription of RPV- or ETR-containing cART.
C1 [Diphoko, Thabo; Gaseitsiwe, Simani; Moyo, Sikhulile; Musonda, Rosemary; Makhema, Joseph; Novitsky, Vladimir; Essex, Max] Botswana Harvard AIDS Inst Partnership, Gaborone, Botswana.
   [Diphoko, Thabo; Kasvosve, Ishmael] Univ Botswana, Dept Med Lab Sci, Fac Hlth Sci, Private Bag 0022, Gaborone, Botswana.
   [Gaseitsiwe, Simani; Moyo, Sikhulile; Musonda, Rosemary; Makhema, Joseph; Novitsky, Vladimir; Essex, Max] Harvard TH Chan Sch Publ Hlth, Dept Immunol & Infect Dis, Boston, MA USA.
   [Okatch, Harriet] Univ Penn, Ctr Publ Hlth Initiat, Philadelphia, PA 19104 USA.
   [Wainberg, Mark] McGill Univ, Lady Davis Inst Med Res, Montreal, PQ, Canada.
   [Marlink, Richard] Rutgers State Univ, Rutgers Global Hlth Inst, Rutgers Biomed & Hlth Sci, New Brunswick, NJ USA.
C3 Botswana-Harvard AIDS Institute Partnership; University of Botswana; Harvard University; Harvard T.H. Chan School of Public Health; University of Pennsylvania; McGill University; Lady Davis Institute; Rutgers System; Rutgers New Brunswick; Rutgers Biomedical & Health Sciences
RP Diphoko, T (通讯作者)，Univ Botswana, Dept Med Lab Sci, Fac Hlth Sci, Private Bag 0022, Gaborone, Botswana.
EM tdiphoko@bhp.org.bw
FU Southern Africa Consortium for Research Excellence from Wellcome Trust [087537/F/08/Z]; Human Health and Heredity H3ABioNet from NIH [1 U41HG006941-01]; Sub-Saharan African Network for TB/HIV Research Excellence (SANTHE), a DELTAS Africa Initiative [DEL-15-006]; African Academy of Sciences (AAS)'s Alliance; New Partnership for Africa's Development Planning and Coordinating Agency (NEPAD Agency); Wellcome Trust [107752/Z/15/Z]; U.K. government
CR [Anonymous], 2008, AIDS PATIENT CARE STDS, V22, P159
   Anta L, 2013, J ANTIMICROB CHEMOTH, V68, P1994, DOI 10.1093/jac/dkt146
   Anta L, 2013, AIDS, V27, P81, DOI 10.1097/QAD.0b013e3283584500
   Asahchop EL, 2013, AIDS, V27, P879, DOI 10.1097/QAD.0b013e32835d9f6d
   Bussmann H, 2009, JAIDS-J ACQ IMM DEF, V51, P37, DOI 10.1097/QAI.0b013e31819ff102
   Carlson JM, 2015, TRENDS MICROBIOL, V23, P212, DOI 10.1016/j.tim.2014.12.008
   Cohen CJ, 2011, LANCET, V378, P229, DOI 10.1016/S0140-6736(11)60983-5
   Das K, 2004, SPECTROCHIM ACTA A, V60, P2059, DOI 10.1016/j.saa.2003.11.006
   Das K, 2008, P NATL ACAD SCI USA, V105, P1466, DOI 10.1073/pnas.0711209105
   Doualla-Bell Florence, 2004, ANTIVIRAL CHEMISTRY & CHEMOTHERAPY, V15, P189
   FDA notifications, 2011, AIDS ALERT, V26, P82
   Gaolathe T, 2016, LANCET HIV, V3, PE221, DOI 10.1016/S2352-3018(16)00037-0
   Gatanaga H, 2013, CLIN INFECT DIS, V57, P1051, DOI 10.1093/cid/cit430
   Jagodzinski LL, 2003, J CLIN MICROBIOL, V41, P998, DOI 10.1128/JCM.41.3.998-1003.2003
   Ministry of Health Botswana, 2012, BOTSW NAT HIV AIDS N, V0, P0
   Molina JM, 2011, LANCET, V378, P238, DOI 10.1016/S0140-6736(11)60936-7
   Mouafo Linda Chapdeleine Mekue, 2015, OPEN AIDS J, V9, P9, DOI 10.2174/1874613601509010009
   Novitsky V, 2007, AIDS RES HUM RETROV, V23, P868, DOI 10.1089/aid.2006.0298
   Osmanov S, 2002, J ACQ IMMUN DEF SYND, V29, P184, DOI 10.1097/00042560-200202010-00013
   Pineda-Peña AC, 2013, INFECT GENET EVOL, V19, P337, DOI 10.1016/j.meegid.2013.04.032
   Rambaut A, 2004, NAT REV GENET, V5, P52, DOI 10.1038/nrg1246
   Riddler SA, 2008, NEW ENGL J MED, V358, P2095, DOI 10.1056/NEJMoa074609
   Shapiro RL, 2006, AIDS, V20, P1281, DOI 10.1097/01.aids.0000232236.26630.35
   Sluis-Cremer N, 2014, ANTIVIR RES, V107, P31, DOI 10.1016/j.antiviral.2014.04.001
   Tamura K, 2013, MOL BIOL EVOL, V30, P2725, DOI 10.1093/molbev/mst197
   Thior I, 2006, JAMA-J AM MED ASSOC, V296, P794, DOI 10.1001/jama.296.7.794
   UNAIDS, 2010, UNAIDS REP GLOB AIDS, V0, P0
   Wensing AM, 2017, TOP ANTIVIR MED, V2017, P132
   Wester CW, 2010, AIDS, V24, PS27, DOI 10.1097/01.aids.0000366080.91192.55
   Xu HT, 2013, ANTIMICROB AGENTS CH, V57, P5649, DOI 10.1128/AAC.01536-13
NR 31
TC 8
Z9 8
U1 0
U2 0
PU MARY ANN LIEBERT, INC
PI NEW ROCHELLE
PA 140 HUGUENOT STREET, 3RD FL, NEW ROCHELLE, NY 10801 USA
SN 0889-2229
EI 1931-8405
J9 AIDS RES HUM RETROV
JI Aids Res. Hum. Retrovir.
PD AUG 15
PY 2018
VL 34
IS 8
BP 667
EP 671
DI 10.1089/aid.2017.0135
EA JUN 2018
PG 5
WC Immunology; Infectious Diseases; Virology
SC Immunology; Infectious Diseases; Virology
GA GU9FI
UT WOS:000434930600001
PM 29732907
DA 2024-01-16
ER

PT J
AU Dalmat, RR
   Makhsous, N
   Pepper, GG
   Magaret, A
   Jerome, KR
   Wald, A
   Greninger, AL
AF Dalmat, Ronit R.
[truncated: 1,343,285 more chars]
