# Supplementary material for: Development and emerging trends of drug resistance mutations in HIV: a bibliometric analysis based on CiteSpace
Source: Front Microbiol. 2024 May 15;15:1374582. doi: 10.3389/fmicb.2024.1374582 (PMC11133539; doi:10.3389/fmicb.2024.1374582)
Supplement: Supplementary file 1 [file Data_Sheet_1.ZIP › data/download2019u251.txt]

PT J
AU Pouga, L
   Santoro, MM
   Charpentier, C
   Di Carlo, D
   Romeo, I
   Artese, A
   Alcaro, S
   Antinori, A
   Wirden, M
   Perno, CF
   Ambrosio, FA
   Calvez, V
   Descamps, D
   Marcelin, AG
   Ceccherini-Silberstein, F
   Lambert-Niclot, S
AF Pouga, Lydia
   Santoro, Maria Mercedes
   Charpentier, Charlotte
   Di Carlo, Domenico
   Romeo, Isabella
   Artese, Anna
   Alcaro, Stefano
   Antinori, Andrea
   Wirden, Marc
   Perno, Carlo Federico
   Ambrosio, Francesca Alessandra
   Calvez, Vincent
   Descamps, Diane
   Marcelin, Anne-Genevieve
   Ceccherini-Silberstein, Francesca
   Lambert-Niclot, Sidonie
TI New resistance mutations to nucleoside reverse transcriptase inhibitors at codon 184 of HIV-1 reverse transcriptase (M184L and M184T)
SO CHEMICAL BIOLOGY & DRUG DESIGN
LA English
DT Article
ID 3tc resistance; nucleotide substitution; reduced replication; steric hindrance; drug-resistance; in-vitro; fidelity; combination; variants; position-184
AB Mutations at HIV-1 reverse transcriptase (RT) codon 184 such as M184V confer resistance to two nucleos(t)ide RT inhibitors (NRTI), lamivudine (3TC) and emtricitabine (FTC). The prevalence of mutations at HIV-1 RT codon 184 was evaluated using three independent RT sequence databases from treatment-experienced (TE) and treatment-naive (TN) individuals. Data were collected retrospectively from three centers: one in Italy and two in France between 1997 and 2016. In order to highlight the role of these mutations in conferring drug resistance, structural and thermodynamic analyses were conducted by means of computational approaches. Among 32,440 RT sequences isolated from TE and 12,365 isolated from TN patients, the prevalence of HIV-1 RT codon 184 substitutions in each group was 31.21% and 0.72%, respectively. The mutations M184L and M184T have been observed only in TE patients. In all cases but four, M184L and M184T mutations were present during NRTI treatment. Molecular recognition studies on M184L and M184T structures showed both FTC and 3TC thermodynamic profiles unfavorable in comparison with the wild-type sequence, corroborated by molecular dynamic simulations (MDS). In this study, we highlighted two new resistance mutations in vivo for NRTI resistance. The low frequency of this pathway can be related to high impairment of replicative capacity mediated by these mutations.
C1 [Pouga, Lydia; Wirden, Marc; Calvez, Vincent; Marcelin, Anne-Genevieve; Lambert-Niclot, Sidonie] Sorbonne Univ, UPMC Univ Paris 06, UMR S1136, Pierre Louis Inst Epidemiol & Publ Hlth, Paris, France.
   [Pouga, Lydia; Wirden, Marc; Calvez, Vincent; Marcelin, Anne-Genevieve; Lambert-Niclot, Sidonie] Grp Hosp Pitie Salpetriere, AP HP, Lab Virol, Paris, France.
   [Santoro, Maria Mercedes; Di Carlo, Domenico; Ceccherini-Silberstein, Francesca] Univ Roma Tor Vergata, Dept Expt Med & Surg, Rome, Italy.
   [Charpentier, Charlotte; Descamps, Diane] Univ Paris Diderot, INSERM, UMR 1137, IAME,Sorbonne Paris Cite, Paris, France.
   [Charpentier, Charlotte; Descamps, Diane] Hop Bichat Claude Bernard, AP HP, Lab Virol, Paris, France.
   [Romeo, Isabella; Artese, Anna; Alcaro, Stefano; Ambrosio, Francesca Alessandra] Magna Graecia Univ Catanzaro, Dept Hlth Sci, Catanzaro, Italy.
   [Antinori, Andrea] IRCCS, Natl Inst Infect Dis L Spallanzani, Infect Dis Div, Rome, Italy.
   [Perno, Carlo Federico] IRCCS, Natl Inst Infect Dis L Spallanzani, Antiretroviral Drugs Monitoring Unit, Rome, Italy.
C3 Sorbonne Universite; Sorbonne Universite; Assistance Publique Hopitaux Paris (APHP); Hopital Universitaire Pitie-Salpetriere - APHP; Universite Paris Cite; Hopital Universitaire Hotel-Dieu - APHP; Hopital Universitaire Paul-Brousse - APHP; University of Rome Tor Vergata; Universite Paris Cite; Institut National de la Sante et de la Recherche Medicale (Inserm); Assistance Publique Hopitaux Paris (APHP); Hopital Universitaire Paul-Brousse - APHP; Universite Paris Cite; Hopital Universitaire Bichat-Claude Bernard - APHP; Hopital Universitaire Hotel-Dieu - APHP; Magna Graecia University of Catanzaro; IRCCS Lazzaro Spallanzani; IRCCS Lazzaro Spallanzani
RP Pouga, L (通讯作者)，UPMC Univ Paris 06, Sorbonne Univ, INSERM,UMR S1136,Inst Pierre Louis Epidemiol & Sa, Hop Pitie Salpetriere,Ap HP,Serv Virol, Paris, France.
EM lydia.pouga@hotmail.fr
CR Abram ME, 2014, J VIROL, V88, P7589, DOI 10.1128/JVI.00302-14
   Arts EJ, 2012, CSH PERSPECT MED, V2, P0, DOI 10.1101/cshperspect.a007161
   Avila-Ríos S, 2015, EBIOMEDICINE, V2, P1296, DOI 10.1016/j.ebiom.2015.08.039
   Back NKT, 1996, EMBO J, V15, P4040, DOI 10.1002/j.1460-2075.1996.tb00777.x
   Bakhanashvili M, 1996, FEBS LETT, V391, P257, DOI 10.1016/0014-5793(96)00747-8
   Balzarini J, 2015, P NATL ACAD SCI USA, V112, P3475, DOI 10.1073/pnas.1420233112
   Berman HM, 2000, NUCLEIC ACIDS RES, V28, P235, DOI 10.1093/nar/28.1.235
   Birk M, 2001, AIDS, V15, P1359, DOI 10.1097/00002030-200107270-00005
   BOUCHER CAB, 1993, ANTIMICROB AGENTS CH, V37, P2231, DOI 10.1128/AAC.37.10.2231
   BOYER PL, 1995, ANTIMICROB AGENTS CH, V39, P1624, DOI 10.1128/AAC.39.7.1624
   Chkhartishvili N, 2008, GEORGIAN MED NEWS, V0, P16
   Devereux HL, 2001, J MED VIROL, V65, P218, DOI 10.1002/jmv.2023
   Eiros JM, 2002, EUR J CLIN MICROBIOL, V21, P310, DOI 10.1007/s10096-002-0711-7
   Feng JY, 1999, BIOCHEMISTRY-US, V38, P9440, DOI 10.1021/bi990709m
   Friesner RA, 2006, J MED CHEM, V49, P6177, DOI 10.1021/jm051256o
   Frost SDW, 2000, J VIROL, V74, P6262, DOI 10.1128/JVI.74.14.6262-6268.2000
   Gao HQ, 2000, J MOL BIOL, V300, P403, DOI 10.1006/jmbi.2000.3823
   Götte M, 2000, J VIROL, V74, P3579, DOI 10.1128/JVI.74.8.3579-3585.2000
   Harrigan PR, 2000, J INFECT DIS, V181, P912, DOI 10.1086/315317
   Huang HF, 1998, SCIENCE, V282, P1669, DOI 10.1126/science.282.5394.1669
   Jamburuthugoda VK, 2008, J BIOL CHEM, V283, P9206, DOI 10.1074/jbc.M710149200
   Jorgensen WL, 1996, J AM CHEM SOC, V118, P11225, DOI 10.1021/ja9621760
   Julias JG, 2004, VIROLOGY, V322, P13, DOI 10.1016/j.virol.2004.01.004
   Keulen W, 1997, J VIROL, V71, P3346, DOI 10.1128/JVI.71.4.3346-3350.1997
   Keulen W, 1996, ANTIVIR RES, V31, P45, DOI 10.1016/0166-3542(96)00944-8
   LARDER BA, 1995, SCIENCE, V269, P696, DOI 10.1126/science.7542804
   Miller MD, 1999, J INFECT DIS, V179, P92, DOI 10.1086/314560
   Nicastri E, 2003, J CLIN MICROBIOL, V41, P3007, DOI 10.1128/JCM.41.7.3007-3012.2003
   Pandey VN, 1996, BIOCHEMISTRY-US, V35, P2168, DOI 10.1021/bi9516642
   Pingen M, 2014, RETROVIROLOGY, V11, P0, DOI 10.1186/s12977-014-0113-9
   Rezende LF, 1998, NUCLEIC ACIDS RES, V26, P3066, DOI 10.1093/nar/26.12.3066
   Rhee SY, 2003, NUCLEIC ACIDS RES, V31, P298, DOI 10.1093/nar/gkg100
   Ross L, 2004, AIDS, V18, P1691, DOI 10.1097/01.aids.0000131355.44834.e4
   Sarafianos SG, 1999, P NATL ACAD SCI USA, V96, P10027, DOI 10.1073/pnas.96.18.10027
   SCHINAZI RF, 1993, ANTIMICROB AGENTS CH, V37, P875, DOI 10.1128/AAC.37.4.875
   SCHUURMAN R, 1995, J INFECT DIS, V171, P1411, DOI 10.1093/infdis/171.6.1411
   Shafer RW, 2007, AIDS, V21, P215, DOI 10.1097/QAD.0b013e328011e691
   STILL WC, 1990, J AM CHEM SOC, V112, P6127, DOI 10.1021/ja00172a038
   TISDALE M, 1993, P NATL ACAD SCI USA, V90, P5653, DOI 10.1073/pnas.90.12.5653
   Wainberg MA, 1996, SCIENCE, V271, P1282, DOI 10.1126/science.271.5253.1282
   WHO, 2012, HIV AIDS PROGR, V0, P0
   Zhang ZL, 2003, NUCLEIC ACIDS RES, V31, P5338, DOI 10.1093/nar/gkg745
NR 42
TC 2
Z9 3
U1 0
U2 12
PU WILEY
PI HOBOKEN
PA 111 RIVER ST, HOBOKEN 07030-5774, NJ USA
SN 1747-0277
EI 1747-0285
J9 CHEM BIOL DRUG DES
JI Chem. Biol. Drug Des.
PD JAN 15
PY 2019
VL 93
IS 1
BP 50
EP 59
DI 10.1111/cbdd.13378
PG 10
WC Biochemistry & Molecular Biology; Chemistry, Medicinal
SC Biochemistry & Molecular Biology; Pharmacology & Pharmacy
GA HF8WG
UT WOS:000454522300006
PM 30103267
DA 2024-01-16
ER

PT J
AU Eggink, D
   Bontjer, I
   de Taeye, SW
   Langedijk, JPM
   Berkhout, B
   Sanders, RW
AF Eggink, Dirk
   Bontjer, Ilja
   de Taeye, Steven W.
   Langedijk, Johannes P. M.
   Berkhout, Ben
   Sanders, Rogier W.
TI HIV-1 anchor inhibitors and membrane fusion inhibitors target distinct but overlapping steps in virus entry
SO JOURNAL OF BIOLOGICAL CHEMISTRY
LA English
DT Article
DE human immunodeficiency virus (HIV); drug resistance; inhibition mechanism; virus entry; fusion protein; membrane fusion; peptides; anchor inhibitor; antiviral drug; fusion peptide (FP)
ID type-1 gp41; promiscuous binding; 6-helix bundle; enfuvirtide; resistance; mutations; peptide; intermediate; emergence; domain
AB HIV-1 entry into cells is mediated by the envelope glycoprotein (Env) and represents an attractive target for therapeutic intervention. Two drugs that inhibit HIV entry are approved for clinical use: the membrane fusion-inhibitor T20 (Fuzeon, enfuvirtide) and the C-C chemokine receptor type 5 (CCR5) blocker maraviroc (Selzentry). Another class of entry inhibitors supposedly target the fusion peptide (FP) and are termed anchor inhibitors. These include the VIRIP peptide and VIRIP derivatives such as VIR165, VIR353, and VIR576. Here, we investigated the mechanism of inhibition by VIR165. We show that substitutions within the FP modulate sensitivity to VIR165, consistent with the FP being the drug target. Our results also revealed that VIR165 acts during an intermediate post-CD4-binding entry step that is overlapping but not identical to the step inhibited by fusion inhibitors such as T20. We found that some but not all resistance mutations to heptad repeat 2 (HR2)-targeting fusion inhibitors can provide cross-resistance to VIR165. In contrast, resistance mutations in the HR1-binding site for the fusion inhibitors did not cause cross-resistance to VIR165. However, Env with mutations located outside this binding site and thought to affect fusion kinetics, exhibited decreased sensitivity to VIR165. Although we found a strong correlation between Env stability and resistance to HR2-based fusion inhibitors, such correlation was not observed for Env stability and VIR165 resistance. We conclude that VIRIP analogs target the FP during an intermediate, post-CD4-binding entry step that overlaps with but is distinct from the step(s) inhibited by HR2-based fusion inhibitors.
C1 [Eggink, Dirk; Bontjer, Ilja; de Taeye, Steven W.; Berkhout, Ben; Sanders, Rogier W.] Univ Amsterdam, Amsterdam Univ Med Ctr Amsterdam UMC, Locat AMC, Lab Expt Virol,Dept Med Microbiol, Meibergdreef 9, NL-1105 AZ Amsterdam, Netherlands.
   [Sanders, Rogier W.] Cornell Univ, Weill Med Coll, Dept Microbiol & Immunol, New York, NY 10065 USA.
   [Langedijk, Johannes P. M.] Pepscan Therapeut BV, Zuidersluisweg 2, NL-8243 RC Lelystad, Netherlands.
   [Langedijk, Johannes P. M.] Janssen Vaccines & Prevent, Archimedesweg 4-6, NL-2333 Leiden, Netherlands.
C3 University of Amsterdam; Cornell University; Weill Cornell Medicine; Pepscan Therapeutics B.V.
RP Sanders, RW (通讯作者)，Univ Amsterdam, Amsterdam Univ Med Ctr Amsterdam UMC, Locat AMC, Lab Expt Virol,Dept Med Microbiol, Meibergdreef 15, NL-1105 AZ Amsterdam, Netherlands.
EM r.w.sanders@amc.uva.nl
FU Aids Fonds Netherlands [2005021, 2008013]; Bill and Melinda Gates Foundation Collaboration for AIDS Vaccine Discovery (CAVD) [OPP1111923, OPP1132237]; National Institutes of Health [P01 AI110657]; European Union's Horizon 2020 research and innovation program [68113]; Bill and Melinda Gates Foundation [OPP1111923] Funding Source: Bill and Melinda Gates Foundation
CR Abrahamyan LG, 2003, J VIROL, V77, P5829, DOI 10.1128/JVI.77.10.5829-5836.2003
   Agrawal N, 2011, PLOS ONE, V6, P0, DOI 10.1371/journal.pone.0021339
   Baldwin CE, 2004, J VIROL, V78, P12428, DOI 10.1128/JVI.78.22.12428-12437.2004
   Baldwin C, 2008, J VIROL, V82, P7735, DOI 10.1128/JVI.02524-07
   Barbas CF, 1997, SCIENCE, V278, P2085, DOI 10.1126/science.278.5346.2085
   Binley JM, 2003, J VIROL, V77, P5678, DOI 10.1128/JVI.77.10.5678-5684.2003
   BUCHSCHACHER GL, 1995, J VIROL, V69, P1344, DOI 10.1128/JVI.69.2.1344-1348.1995
   Colman PM, 2003, NAT REV MOL CELL BIO, V4, P309, DOI 10.1038/nrm1076
   Das AT, 1999, J VIROL, V73, P81, DOI 10.1128/JVI.73.1.81-91.1999
   de la Vega M, 2011, RETROVIROLOGY, V8, P0, DOI 10.1186/1742-4690-8-99
   de Taeye SW, 2015, CELL, V163, P1702, DOI 10.1016/j.cell.2015.11.056
   Delahunty MD, 1996, VIROLOGY, V218, P94, DOI 10.1006/viro.1996.0169
   Demirkhanyan LH, 2012, J BIOL CHEM, V287, P28821, DOI 10.1074/jbc.M112.375949
   Dingens AS, 2018, PLOS PATHOG, V14, P0, DOI 10.1371/journal.ppat.1007159
   Dragic T, 1996, NATURE, V381, P667, DOI 10.1038/381667a0
   Dwyer JJ, 2007, P NATL ACAD SCI USA, V104, P12772, DOI 10.1073/pnas.0701478104
   Eggink D, 2008, J VIROL, V82, P6678, DOI 10.1128/JVI.00352-08
   Eggink D, 2016, J VIROL, V90, P10587, DOI 10.1128/JVI.01616-16
   Eggink D, 2011, J VIROL, V85, P10785, DOI 10.1128/JVI.05331-11
   Eggink D, 2009, J BIOL CHEM, V284, P26941, DOI 10.1074/jbc.M109.004416
   Ekins S, 2004, DRUG DISCOV TODAY, V9, P276, DOI 10.1016/S1359-6446(03)03008-3
   Forssmann WG, 2010, SCI TRANSL MED, V2, P0, DOI 10.1126/scitranslmed.3001697
   FREED EO, 1990, P NATL ACAD SCI USA, V87, P4650, DOI 10.1073/pnas.87.12.4650
   FREED EO, 1992, P NATL ACAD SCI USA, V89, P70, DOI 10.1073/pnas.89.1.70
   Garces F, 2015, IMMUNITY, V43, P1053, DOI 10.1016/j.immuni.2015.11.007
   Gonzalez E, 2011, AIDS, V25, P1575, DOI 10.1097/QAD.0b013e328348a733
   Greenberg ML, 2004, J ANTIMICROB CHEMOTH, V54, P333, DOI 10.1093/jac/dkh330
   Gustchina E, 2008, J VIROL, V82, P10032, DOI 10.1128/JVI.01050-08
   Haim H, 2011, PLOS PATHOG, V7, P0, DOI 10.1371/journal.ppat.1002101
   Haim H, 2009, PLOS PATHOG, V5, P0, DOI 10.1371/journal.ppat.1000360
   Harrison SC, 2008, NAT STRUCT MOL BIOL, V15, P690, DOI 10.1038/nsmb.1456
   Henderson HI, 2006, VIROL J, V3, P0, DOI 10.1186/1743-422X-3-36
   Herold N, 2014, J VIROL, V88, P13956, DOI 10.1128/JVI.01543-14
   Huang K, 1998, STRUCTURE, V6, P697, DOI 10.1016/S0969-2126(98)00072-0
   James LC, 2003, PROTEIN SCI, V12, P2183, DOI 10.1110/ps.03172703
   Jeeninga RE, 2001, VIROLOGY, V283, P294, DOI 10.1006/viro.2001.0888
   Kassa A, 2009, J VIROL, V83, P8364, DOI 10.1128/JVI.00594-09
   Kong R, 2016, SCIENCE, V352, P828, DOI 10.1126/science.aae0474
   Konuma T, 2007, J MOL BIOL, V368, P209, DOI 10.1016/j.jmb.2007.01.077
   Lalezari Jacob P, 2003, AIDS READ, V13, P0
   Leaman DP, 2013, PLOS PATHOG, V9, P0, DOI 10.1371/journal.ppat.1003184
   Leitner T, 2008, HIV SEQUENCE COMPEND, V0, P0
   Melby T, 2006, AIDS RES HUM RETROV, V22, P375, DOI 10.1089/aid.2006.22.375
   Melikyan GB, 2000, J CELL BIOL, V151, P413, DOI 10.1083/jcb.151.2.413
   Melikyan GB, 2006, J VIROL, V80, P3249, DOI 10.1128/JVI.80.7.3249-3258.2006
   Mink M, 2005, J VIROL, V79, P12447, DOI 10.1128/JVI.79.19.12447-12454.2005
   Mkrtchyan SR, 2005, J VIROL, V79, P11161, DOI 10.1128/JVI.79.17.11161-11169.2005
   Montefiori David C, 2009, V485, V0, PP395, DOI 10.1007/978-1-59745-170-3_26
   Münch J, 2007, CELL, V129, P263, DOI 10.1016/j.cell.2007.02.042
   ODoherty U, 2000, J VIROL, V74, P10074, DOI 10.1128/JVI.74.21.10074-10080.2000
   PADLAN EA, 1994, MOL IMMUNOL, V31, P169, DOI 10.1016/0161-5890(94)90001-9
   Pancera M, 2014, NATURE, V514, P455, DOI 10.1038/nature13808
   PEDEN K, 1991, VIROLOGY, V185, P661, DOI 10.1016/0042-6822(91)90537-L
   Platt EJ, 2005, J VIROL, V79, P4347, DOI 10.1128/JVI.79.7.4347-4356.2005
   Pritsker M, 1999, BIOCHEMISTRY-US, V38, P11359, DOI 10.1021/bi990232e
   Quiñones-Mateu ME, 2011, AIDS, V25, P1663, DOI 10.1097/QAD.0b013e32834a36ea
   Raviv Y, 2002, VIROLOGY, V293, P243, DOI 10.1006/viro.2001.1237
   Ray N, 2009, J VIROL, V83, P2989, DOI 10.1128/JVI.02496-08
   Reeves JD, 2002, P NATL ACAD SCI USA, V99, P16249, DOI 10.1073/pnas.252469399
   Reynes J, 2007, AIDS PATIENT CARE ST, V21, P533, DOI 10.1089/apc.2006.0174
   Sanders Rogier W, 2004, RETROVIROLOGY, V1, P3, DOI 10.1186/1742-4690-1-3
   Sanders RW, 2014, NATURE, V514, P437, DOI 10.1038/nature13926
   Sanders RW, 2004, AIDS RES HUM RETROV, V20, P742, DOI 10.1089/0889222041524544
   SANDERS RW, 2002, HIV SEQUENCE COMPEND, V0, P43
   Sarzotti-Kelsoe M, 2014, J IMMUNOL METHODS, V409, P131, DOI 10.1016/j.jim.2013.11.022
   SEGREST JP, 1990, PROTEINS, V8, P103, DOI 10.1002/prot.340080202
   Shafer RW, 2008, AIDS REV, V10, P67
   Tolstrup M, 2007, AIDS, V21, P519, DOI 10.1097/QAD.0b013e3280187558
   Trkola A, 1996, NATURE, V384, P184, DOI 10.1038/384184a0
   van Gils MJ, 2018, IMMUNITY, V49, P14, DOI 10.1016/j.immuni.2018.07.003
   van Gils MJ, 2017, NAT MICROBIOL, V2, P0, DOI 10.1038/nmicrobiol.2016.199
   Wei XP, 2002, ANTIMICROB AGENTS CH, V46, P1896, DOI 10.1128/AAC.46.6.1896-1905.2002
   Wensing Annemarie M, 2015, TOP ANTIVIR MED, V23, P132
   WILD CT, 1994, P NATL ACAD SCI USA, V91, P9770, DOI 10.1073/pnas.91.21.9770
   Xu L, 2005, ANTIMICROB AGENTS CH, V49, P1113, DOI 10.1128/AAC.49.3.1113-1119.2005
NR 75
TC 19
Z9 20
U1 0
U2 5
PU ELSEVIER
PI AMSTERDAM
PA RADARWEG 29, 1043 NX AMSTERDAM, NETHERLANDS
SN 
EI 1083-351X
J9 J BIOL CHEM
JI J. Biol. Chem.
PD APR 12
PY 2019
VL 294
IS 15
BP 5736
EP 5746
DI 10.1074/jbc.RA119.007360
PG 11
WC Biochemistry & Molecular Biology
SC Biochemistry & Molecular Biology
GA HU2CA
UT WOS:000465077500001
PM 30696772
DA 2024-01-16
ER

PT J
AU Perrier, M
   Castain, L
   Regad, L
   Todesco, E
   Landman, R
   Visseaux, B
   Yazdanpanah, Y
   Rodriguez, C
   Joly, V
   Calvez, V
   Marcelin, AG
   Descamps, D
   Charpentier, C
AF Perrier, Marine
   Castain, Louise
   Regad, Leslie
   Todesco, Eve
   Landman, Roland
   Visseaux, Benoit
   Yazdanpanah, Yazdan
   Rodriguez, Christophe
   Joly, Veronique
   Calvez, Vincent
   Marcelin, Anne-Genevieve
   Descamps, Diane
   Charpentier, Charlotte
TI HIV-1 protease, Gag and gp41 baseline substitutions associated with virological response to a PI-based regimen
SO JOURNAL OF ANTIMICROBIAL CHEMOTHERAPY
LA English
DT Article
ID immunodeficiency-virus type-1; naive hiv-1-infected patients; drug-resistance; dimerization inhibition; cross-resistance; substrate; mutants; lopinavir/ritonavir; polymorphism; amprenavir
AB Objectives: To assess, at ART initiation, the impact of baseline substitutions in protease, Gag and gp41 regions on the virological response to a first-line PI-based regimen. Patients and methods: One hundred and fifty-four HIV-infected ART-naive patients initiating a PI-based regimen including darunavir (n=129) or atazanavir (n=25) were assessed, including 36 experiencing virological failure (VF). Whole pol, gag and gp41 genes were sequenced at ART baseline by ultra-deep sequencing (UDS) using Illumina (R) technology. Supervised data-mining analyses were performed to identify mutations associated with virological response. Structural analyses were performed to assess the impact of mutations on protease conformation. Results: UDS was successful in 127, 138 and 134 samples for protease, Gag and gp41, respectively (31% subtype B and 38% CRF02_AG). Overall, T4A and S37T mutations in protease were identified as being associated with VF (P=0.02 and P=0.005, respectively). Among CRF02_AG sequences, I72M and E21D mutations were associated with VF (P=0.03 for both). They all induced some conformational changes of some protease side-chain residues located near mutated residues. In Gag, mutations associated with VF were G62D, N315H and Y441S (P=0.005, P=0.007 and P=0.0003, respectively). All were localized outside Gag cleavage sites (G62D, matrix; N315H, capsid; and Y441S, p1). In gp41, the I270T mutation, localized in the cytoplasmic tail, was associated with VF (P=0.003), and the I4Lmutation, in the fusion peptide, was associated with virological success (P=0.004). Conclusions: In this study, new baseline substitutions in Gag, protease and g41, potentially impacting PI-based regimen outcome, were evidenced. Phenotypic analyses are required to confirm their role in the PI-resistance mechanism.
C1 [Perrier, Marine; Visseaux, Benoit; Descamps, Diane; Charpentier, Charlotte] Univ Paris Diderot, Hop Bichat, Sorbonne Paris Cite, AP HP,IAME,INSERM,Lab Virol,UMR 1137, Paris, France.
   [Castain, Louise; Todesco, Eve; Calvez, Vincent; Marcelin, Anne-Genevieve] Sorbonne Univ, Hop Pitie Salpetriere, AP HP, INSERM,iPLESP,Lab Virol, F-75013 Paris, France.
   [Regad, Leslie] Univ Paris Diderot, Computat Modeling Prot Ligand Interact, INSERM,Biol Fonctionnelle & Adaptat UMR 8251, Sorbonne Paris Cite,CNRS,U1133, Paris, France.
   [Landman, Roland; Yazdanpanah, Yazdan; Joly, Veronique] Univ Paris Diderot, Serv Malad Infect & Trop, Sorbonne Paris Cite, Hop Bichat,INSERM,AP HP,IAME,UMR 1137, Paris, France.
   [Rodriguez, Christophe] Hop Henri Mondor, AP HP, CNR Hepatites Virales B C & Delta, Lab Virol,INSERM,U955 Eq18, Paris, France.
C3 Assistance Publique Hopitaux Paris (APHP); Hopital Universitaire Paul-Brousse - APHP; Universite Paris Cite; Hopital Universitaire Hotel-Dieu - APHP; Institut National de la Sante et de la Recherche Medicale (Inserm); Hopital Universitaire Bichat-Claude Bernard - APHP; Assistance Publique Hopitaux Paris (APHP); Hopital Universitaire Paul-Brousse - APHP; Institut National de la Sante et de la Recherche Medicale (Inserm); Hopital Universitaire Pitie-Salpetriere - APHP; Universite Paris Cite; Hopital Universitaire Hotel-Dieu - APHP; Sorbonne Universite; Universite Paris Cite; Institut National de la Sante et de la Recherche Medicale (Inserm); Centre National de la Recherche Scientifique (CNRS); Institut National de la Sante et de la Recherche Medicale (Inserm); Assistance Publique Hopitaux Paris (APHP); Hopital Universitaire Paul-Brousse - APHP; Universite Paris Cite; Hopital Universitaire Bichat-Claude Bernard - APHP; Hopital Universitaire Hotel-Dieu - APHP; Assistance Publique Hopitaux Paris (APHP); Universite Paris-Est-Creteil-Val-de-Marne (UPEC); Hopital Universitaire Henri-Mondor - APHP; Institut National de la Sante et de la Recherche Medicale (Inserm); Universite Paris Cite; Hopital Universitaire Hotel-Dieu - APHP; Hopital Universitaire Paul-Brousse - APHP
RP Perrier, M (通讯作者)，Hop Bichat Claude Bernard, Lab Virol, 46 Rue Henri Huchard, F-75018 Paris, France.
EM marine.perrier@aphp.fr
FU Janssen-Cilag; BMS; French National Agency for Research on AIDS and Viral Hepatitis (ANRS)
CR Bally F, 2000, AIDS RES HUM RETROV, V16, P1209, DOI 10.1089/08892220050116970
   Berman HM, 2000, NUCLEIC ACIDS RES, V28, P235, DOI 10.1093/nar/28.1.235
   Biasini M, 2014, NUCLEIC ACIDS RES, V42, PW252, DOI 10.1093/nar/gku340
   Blanch-Lombarte O, 2017, 15 EUR M HIV HEP ROM, V0, P0
   Brann TW, 2006, J VIROL, V80, P6136, DOI 10.1128/JVI.02212-05
   Choudhury S, 2003, VIROLOGY, V307, P204, DOI 10.1016/S0042-6822(02)00080-6
   Coetzer M, 2017, J INT AIDS SOC, V20, P0, DOI 10.1002/jia2.25024
   Croteau G, 1997, J VIROL, V71, P1089, DOI 10.1128/JVI.71.2.1089-1096.1997
   Eron J, 2006, LANCET, V368, P1238, DOI 10.1016/S0140-6736(06)69155-1
   Gall A, 2012, J CLIN MICROBIOL, V50, P3838, DOI 10.1128/JCM.01516-12
   Gathe JC, 2004, AIDS, V18, P1529, DOI 10.1097/01.aids.0000131332.30548.92
   Ghosn J, 2011, PLOS ONE, V6, P0, DOI 10.1371/journal.pone.0024798
   Giandhari J, 2016, ANTIMICROB AGENTS CH, V60, P2248, DOI 10.1128/AAC.02682-15
   Guerois R, 2002, J MOL BIOL, V320, P369, DOI 10.1016/S0022-2836(02)00442-4
   GULNIK SV, 1995, BIOCHEMISTRY-US, V34, P9282, DOI 10.1021/bi00029a002
   Hayashi H, 2014, P NATL ACAD SCI USA, V111, P12234, DOI 10.1073/pnas.1400027111
   Koh Y, 2011, J VIROL, V85, P10079, DOI 10.1128/JVI.05121-11
   Lai A, 2015, 24 INT HIV DRUG RES, V0, P0
   Maguire MF, 2002, J VIROL, V76, P7398, DOI 10.1128/JVI.76.15.7398-7406.2002
   Mahalingam B, 1999, EUR J BIOCHEM, V263, P238, DOI 10.1046/j.1432-1327.1999.00514.x
   Manasa J, 2017, SCI REP-UK, V7, P0, DOI 10.1038/s41598-017-11893-8
   Molina JM, 2010, JAIDS-J ACQ IMM DEF, V53, P323, DOI 10.1097/QAI.0b013e3181c990bf
   Muzammil S, 2003, BIOCHEMISTRY-US, V42, P631, DOI 10.1021/bi027019u
   Nijhuis M, 2007, PLOS MED, V4, P152, DOI 10.1371/journal.pmed.0040036
   Nijhuis M, 2009, J INFECT DIS, V200, P698, DOI 10.1086/605329
   Pasquier C, 2001, J VIROL METHODS, V94, P45, DOI 10.1016/S0166-0934(01)00272-5
   Prabu-Jeyabalan M, 2000, J MOL BIOL, V301, P1207, DOI 10.1006/jmbi.2000.4018
   Prado JG, 2002, AIDS, V16, P1009, DOI 10.1097/00002030-200205030-00007
   Rabi SA, 2013, J CLIN INVEST, V123, P3848, DOI 10.1172/JCI67399
   Rodríguez CE, 2015, PLOS ONE, V10, P0, DOI 10.1371/journal.pone.0137920
   Sanches M, 2007, J MOL BIOL, V369, P1029, DOI 10.1016/j.jmb.2007.03.049
   Santoro MM, 2009, INFECTION, V37, P233, DOI 10.1007/s15010-008-8065-4
   Shafer RW, 2002, CLIN MICROBIOL REV, V15, P247, DOI 10.1128/CMR.15.2.247-277.2002
   Soulié C, 2009, AIDS, V23, P1605, DOI 10.1097/QAD.0b013e32832d9031
   Sung H, 2003, AIDS RES HUM RETROV, V19, P525, DOI 10.1089/088922203766774586
   Sutherland KA, 2015, PLOS ONE, V10, P0, DOI 10.1371/journal.pone.0137834
   Walmsley S, 2009, JAIDS-J ACQ IMM DEF, V50, P367, DOI 10.1097/QAI.0b013e318198a815
   Zhang YM, 1997, J VIROL, V71, P6662, DOI 10.1128/JVI.71.9.6662-6670.1997
NR 38
TC 6
Z9 6
U1 0
U2 1
PU OXFORD UNIV PRESS
PI OXFORD
PA GREAT CLARENDON ST, OXFORD OX2 6DP, ENGLAND
SN 0305-7453
EI 1460-2091
J9 J ANTIMICROB CHEMOTH
JI J. Antimicrob. Chemother.
PD JUN 15
PY 2019
VL 74
IS 6
BP 1679
EP 1692
DI 10.1093/jac/dkz043
PG 14
WC Infectious Diseases; Microbiology; Pharmacology & Pharmacy
SC Infectious Diseases; Microbiology; Pharmacology & Pharmacy
GA IS3TR
UT WOS:000482076800032
PM 30768160
DA 2024-01-16
ER

PT J
AU Takamatsu, Y
   Aoki, M
   Bulut, H
   Das, D
   Amano, M
   Sheri, VR
   Kovari, LC
   Hayashi, H
   Delino, NS
   Ghosh, AK
   Mitsuya, H
AF Takamatsu, Yuki
   Aoki, Manabu
   Bulut, Haydar
   Das, Debananda
   Amano, Masayuki
   Sheri, Venkata Reddy
   Kovari, Ladislau C.
   Hayashi, Hironori
   Delino, Nicole S.
   Ghosh, Arun K.
   Mitsuya, Hiroaki
TI Novel Protease Inhibitors Containing C-5-Modified <i>bis</i>-Tetrahydrofuranylurethane and Aminobenzothiazole as P2 and P2′ Ligands That Exert Potent Antiviral Activity against Highly Multidrug-Resistant HIV-1 with a High Genetic Barrier against the Emergence of Drug Resistance
SO ANTIMICROBIAL AGENTS AND CHEMOTHERAPY
LA English
DT Article
DE AIDS; human immunodeficiency virus; multidrug resistance; protease inhibitors
ID immunodeficiency-virus type-1; in-vitro; dimerization inhibition; virological failure; subtype c; biological evaluation; cleavage sites; gag mutations; variants; pi
AB Combination antiretroviral therapy has achieved dramatic reductions in the mortality and morbidity in people with HIV-1 infection. Darunavir (DRV) represents a most efficacious and well-tolerated protease inhibitor (PI) with a high genetic barrier to the emergence of drug-resistant HIV-1. However, highly DRV-resistant variants have been reported in patients receiving long-term DRV-containing regimens. Here, we report three novel HIV-1 Pls (GRL-057-14, GRL-058-14, and GRL059-14), all of which contain a P2-amino-substituted-bis-tetrahydrofuranylurethane (bis-THF) and a P2'-cyclopropyl-amino-benzothiazole (Cp-Abt). These Pls not only potently inhibit the replication of wild-type HIV-1 (50% effective concentration [EC50], 0.22 nM to 10.4 nM) but also inhibit multi-Pl-resistant HIV-1 variants, including highly DRV-resistant HIVDRVRP51 (EC50, 1.6 nM to 30.7 nM). The emergence of HIV-1 variants resistant to the three compounds was much delayed in selection experiments compared to resistance to DRV, using a mixture of 11 highly multi-Pl-resistant HIV-1 isolates as a starting HIV-1 population. GRL-057-14 showed the most potent anti-HIV-1 activity and greatest thermal stability with wild-type protease, and potently inhibited HIV-1 protease's proteolytic activity (K-i value, 0.10 nM) among the three Pls. Structural models indicate that the C-5-isopropylamino-bis-THF moiety of GRL-057-14 forms additional polar interactions with the active site of HIV-1 protease. Moreover, GRL-057-14's P1-bis-fluoromethylbenzene forms strong hydrogen bonding and effective van der Waals interactions. The present data suggest that the combination of C-5-aminoalkyl-bis-THF, P1-bis-fluoro-methylbenzene, and P2'-Cp-Abt confers highly potent activity against wild-type and multi-Pl-resistant HIV strains and warrant further development of the three Pls, in particular, that of GRL-057-14, as potential therapeutic for HIV-1 infection and AIDS.
C1 [Takamatsu, Yuki; Aoki, Manabu; Bulut, Haydar; Das, Debananda; Delino, Nicole S.; Mitsuya, Hiroaki] NIH, Expt Retrovirol Sect, HIV & AIDS Malignancy Branch, Natl Canc Inst, Bldg 10, Bethesda, MD 20892 USA.
   [Aoki, Manabu; Hayashi, Hironori; Delino, Nicole S.; Mitsuya, Hiroaki] Natl Ctr Global Hlth & Med, Res Inst, bDept Refractory Viral Infect, Tokyo, Japan.
   [Aoki, Manabu; Amano, Masayuki; Mitsuya, Hiroaki] Kumamoto Univ, Dept Hematol, Grad Sch Biomed Sci, Kumamoto, Japan.
   [Aoki, Manabu; Amano, Masayuki; Mitsuya, Hiroaki] Kumamoto Univ, Dept Rheumatol, Grad Sch Biomed Sci, Kumamoto, Japan.
   [Aoki, Manabu; Amano, Masayuki; Mitsuya, Hiroaki] Kumamoto Univ, Dept Infect Dis, Grad Sch Biomed Sci, Kumamoto, Japan.
   [Sheri, Venkata Reddy; Ghosh, Arun K.] Purdue Univ, Dept Chem, W Lafayette, IN 47907 USA.
   [Sheri, Venkata Reddy; Ghosh, Arun K.] Purdue Univ, Dept Med Chem & Mol Pharmacol, W Lafayette, IN 47907 USA.
   [Kovari, Ladislau C.] Wayne State Univ, Sch Med, Dept Biochem Microbiol & Immunol, Detroit, MI USA.
   [Hayashi, Hironori] Tohoku Univ, Grad Sch Med, Dept Intelligent Network Infect Control, Sendai, Miyagi, Japan.
C3 National Institutes of Health (NIH) - USA; NIH National Cancer Institute (NCI); National Center for Global Health & Medicine - Japan; Kumamoto University; Kumamoto University; Kumamoto University; Purdue University System; Purdue University West Lafayette Campus; Purdue University; Purdue University System; Purdue University; Purdue University West Lafayette Campus; Wayne State University; Tohoku University
RP Mitsuya, H (通讯作者)，NIH, Expt Retrovirol Sect, HIV & AIDS Malignancy Branch, Natl Canc Inst, Bldg 10, Bethesda, MD 20892 USA.; Mitsuya, H (通讯作者)，Natl Ctr Global Hlth & Med, Res Inst, bDept Refractory Viral Infect, Tokyo, Japan.; Mitsuya, H (通讯作者)，Kumamoto Univ, Dept Hematol, Grad Sch Biomed Sci, Kumamoto, Japan.; Mitsuya, H (通讯作者)，Kumamoto Univ, Dept Rheumatol, Grad Sch Biomed Sci, Kumamoto, Japan.; Mitsuya, H (通讯作者)，Kumamoto Univ, Dept Infect Dis, Grad Sch Biomed Sci, Kumamoto, Japan.
EM hiroaki.mitsuya@nih.gov
FU Intramural Research Program of Center for Cancer Research, National Cancer Institute, National Institutes of Health [BC011105, SC006738]; grants for the promotion of AIDS research from the Ministry of Health, Welfare, and Labor of Japan; Japan Agency for Medical Research and Development (AMED) [JP15fk0410001, JP18fk0410001]; Ministry of Education, Culture, Sports, Science, and Technology (MEXT) [17H04222]; Platform Project for Supporting Drug Discovery and Life Science Research (Platform for Drug Discovery, Informatics, and Structural Life Science) - MEXT; AMED [17K19577]; National Institutes of Health [R01GM53386]; National Center for Global Health and Medicine (NCGM) Research Institute; Grants-in-Aid for Scientific Research [17H04222] Funding Source: KAKEN
CR Amano M, 2007, ANTIMICROB AGENTS CH, V51, P2143, DOI 10.1128/AAC.01413-06
   Amano M, 2017, SCI REP-UK, V7, P0, DOI 10.1038/s41598-017-12052-9
   Amano M, 2016, ANTIMICROB AGENTS CH, V60, P7046, DOI 10.1128/AAC.01428-16
   Amano M, 2015, ANTIMICROB AGENTS CH, V59, P2625, DOI 10.1128/AAC.04757-14
   Aoki M, 2018, MBIO, V9, P0, DOI 10.1128/mBio.02425-17
   Aoki M, 2017, ELIFE, V6, P0, DOI 10.7554/eLife.28020
   Aoki M, 2016, J VIROL, V90, P2180, DOI 10.1128/JVI.01829-15
   Aoki M, 2012, J VIROL, V86, P13384, DOI 10.1128/JVI.07234-11
   Aoki M, 2009, J VIROL, V83, P3059, DOI 10.1128/JVI.02539-08
   Baxter JD, 2006, J VIROL, V80, P10794, DOI 10.1128/JVI.00712-06
   Blanco JL, 2011, J INFECT DIS, V203, P1204, DOI 10.1093/infdis/jir025
   de Meyer S, 2008, AIDS RES HUM RETROV, V24, P379, DOI 10.1089/aid.2007.0173
   De Meyer S, 2009, AIDS, V23, P1829, DOI 10.1097/QAD.0b013e32832cbcec
   Delaugerre C, 2008, AIDS, V22, P1809, DOI 10.1097/QAD.0b013e328307f24a
   Delino NS, 2018, ANTIMICROB AGENTS CH, V62, P0, DOI 10.1128/AAC.02060-17
   Desbois D, 2008, ANTIMICROB AGENTS CH, V52, P1545, DOI 10.1128/AAC.01284-07
   Dierynck I, 2011, ANTIMICROB AGENTS CH, V55, P5723, DOI 10.1128/AAC.00748-11
   Emsley P, 2004, ACTA CRYSTALLOGR D, V60, P2126, DOI 10.1107/S0907444904019158
   Falloon J, 2000, CLIN INFECT DIS, V30, P313, DOI 10.1086/313667
   Gardner EM, 2010, AIDS, V24, P395, DOI 10.1097/QAD.0b013e328335cd8a
   Gatanaga H, 2006, J BIOL CHEM, V281, P1241, DOI 10.1074/jbc.M505920200
   Gatanaga H, 2002, J BIOL CHEM, V277, P5952, DOI 10.1074/jbc.M108005200
   Ghosh AK, 2018, CHEMMEDCHEM, V13, P803, DOI 10.1002/cmdc.201700824
   Ghosh AK, 2017, J MED CHEM, V60, P4267, DOI 10.1021/acs.jmedchem.7b00172
   Ghosh AK, 2015, ORG BIOMOL CHEM, V13, P11607, DOI 10.1039/c5ob01930c
   Ghosh AK, 2015, J MED CHEM, V58, P6994, DOI 10.1021/acs.jmedchem.5b00900
   Häggblom A, 2016, LANCET HIV, V3, PE166, DOI 10.1016/S2352-3018(16)00023-0
   Harada S, 2007, ANTIVIR RES, V75, P159, DOI 10.1016/j.antiviral.2007.02.004
   Hayashi H, 2014, P NATL ACAD SCI USA, V111, P12234, DOI 10.1073/pnas.1400027111
   Hazra R, 2005, PEDIATRICS, V116, PE846, DOI 10.1542/peds.2005-0975
   Hemelaar J, 2011, AIDS, V25, P679, DOI 10.1097/QAD.0b013e328342ff93
   Hong L, 1998, PROTEIN SCI, V7, P300
   Ide K, 2011, ANTIMICROB AGENTS CH, V55, P1717, DOI 10.1128/AAC.01540-10
   Kantor R, 2015, CLIN INFECT DIS, V60, P1541, DOI 10.1093/cid/civ102
   Kletenkov K, 2017, J ANTIMICROB CHEMOTH, V72, P866, DOI 10.1093/jac/dkw493
   Koh Y, 2003, ANTIMICROB AGENTS CH, V47, P3123, DOI 10.1128/AAC.47.10.3123-3129.2003
   Koh Y, 2011, J VIROL, V85, P10079, DOI 10.1128/JVI.05121-11
   Koh Y, 2010, J VIROL, V84, P11961, DOI 10.1128/JVI.00967-10
   Kolli M, 2009, J VIROL, V83, P11027, DOI 10.1128/JVI.00628-09
   Lambert-Niclot S, 2008, ANTIMICROB AGENTS CH, V52, P491, DOI 10.1128/AAC.00909-07
   Maeda K, 2014, ANTIVIR THER, V19, P179, DOI 10.3851/IMP2697
   Maguire MF, 2002, J VIROL, V76, P7398, DOI 10.1128/JVI.76.15.7398-7406.2002
   MATAYOSHI ED, 1990, SCIENCE, V247, P954, DOI 10.1126/science.2106161
   Mitsuya Y, 2007, J INFECT DIS, V196, P1177, DOI 10.1086/521624
   Muzammil S, 2007, J VIROL, V81, P5144, DOI 10.1128/JVI.02706-06
   Nakata H, 2007, ANTIMICROB AGENTS CH, V51, P2701, DOI 10.1128/AAC.00277-07
   Niesen FH, 2007, NAT PROTOC, V2, P2212, DOI 10.1038/nprot.2007.321
   Nijhuis M, 2007, PLOS MED, V4, P152, DOI 10.1371/journal.pmed.0040036
   Powderly WG, 2010, J ANTIMICROB CHEMOTH, V65, P2485, DOI 10.1093/jac/dkq350
   Ray M, 2010, AIDS, V24, P123, DOI 10.1097/QAD.0b013e3283324283
   Rhee SY, 2019, CLIN INFECT DIS, V68, P213, DOI 10.1093/cid/ciy453
   Rhee SY, 2016, J VIROL, V90, P6058, DOI 10.1128/JVI.00495-16
   Saag MS, 2018, JAMA-J AM MED ASSOC, V320, P379, DOI 10.1001/jama.2018.8431
   Schüttelkopf AW, 2004, ACTA CRYSTALLOGR D, V60, P1355, DOI 10.1107/S0907444904011679
   Shahriar R, 2009, ANTIMICROB AGENTS CH, V53, P4869, DOI 10.1128/AAC.00592-09
   Sutherland KA, 2016, SCI REP-UK, V6, P0, DOI 10.1038/srep38153
   Takamatsu Y, 2018, CELL CHEM BIOL, V25, P1268, DOI 10.1016/j.chembiol.2018.07.014
   Takamatsu Y, 2015, HEPATOLOGY, V62, P1024, DOI 10.1002/hep.27962
   Tamiya S, 2004, J VIROL, V78, P12030, DOI 10.1128/JVI.78.21.12030-12040.2004
   Tojo Y, 2010, ANTIMICROB AGENTS CH, V54, P3460, DOI 10.1128/AAC.01766-09
   van Westen GJP, 2013, PLOS COMPUT BIOL, V9, P0, DOI 10.1371/journal.pcbi.1002899
   Velazquez-Campoy A, 2001, P NATL ACAD SCI USA, V98, P6062, DOI 10.1073/pnas.111152698
   Wensing AM, 2017, TOP ANTIVIR MED, V24, P132
   Witvrouw M, 2004, ANTIVIR THER, V9, P57
   Wu TD, 2003, J VIROL, V77, P4836, DOI 10.1128/JVI.77.8.4836-4847.2003
   Yates PJ, 2006, ANTIMICROB AGENTS CH, V50, P1092, DOI 10.1128/AAC.50.3.1092-1095.2006
   Yedidi RS, 2013, ANTIMICROB AGENTS CH, V57, P4920, DOI 10.1128/AAC.00868-13
   Yoshimura K, 1999, P NATL ACAD SCI USA, V96, P8675, DOI 10.1073/pnas.96.15.8675
   Yoshimura K, 2002, J VIROL, V76, P1349, DOI 10.1128/JVI.76.3.1349-1358.2002
NR 69
TC 10
Z9 11
U1 2
U2 9
PU AMER SOC MICROBIOLOGY
PI WASHINGTON
PA 1752 N ST NW, WASHINGTON, DC 20036-2904 USA
SN 0066-4804
EI 1098-6596
J9 ANTIMICROB AGENTS CH
JI Antimicrob. Agents Chemother.
PD AUG 15
PY 2019
VL 63
IS 8
BP 
EP 
DI 10.1128/AAC.00372-19
PG 18
WC Microbiology; Pharmacology & Pharmacy
SC Microbiology; Pharmacology & Pharmacy
GA IL1OT
UT WOS:000477070900014
PM 31085520
DA 2024-01-16
ER

PT J
AU Ishikawa, SA
   Zhukova, A
   Iwasaki, W
   Gascuel, O
AF Ishikawa, Sohta A.
   Zhukova, Anna
   Iwasaki, Wataru
   Gascuel, Olivier
TI A Fast Likelihood Method to Reconstruct and Visualize Ancestral Scenarios
SO MOLECULAR BIOLOGY AND EVOLUTION
LA English
DT Article
DE phylogenetics; ancestral character reconstruction; maximum likelihood; marginal and joint posterior probabilities; maximum a posteriori; Brier scoring rule; simulations; Dengue; HIV; phylogeography; drug resistance mutations
ID maximum-likelihood; phylogenetic analysis; character states; bayesian-estimation; evolution; hiv-1; performance; resistance; algorithm; reveals
AB The reconstruction of ancestral scenarios is widely used to study the evolution of characters along phylogenetic trees. One commonly uses the marginal posterior probabilities of the character states, or the joint reconstruction of the most likely scenario. However, marginal reconstructions provide users with state probabilities, which are difficult to interpret and visualize, whereas joint reconstructions select a unique state for every tree node and thus do not reflect the uncertainty of inferences. We propose a simple and fast approach, which is in between these two extremes. We use decision-theory concepts (namely, the Brier score) to associate each node in the tree to a set of likely states. A unique state is predicted in tree regions with low uncertainty, whereas several states are predicted in uncertain regions, typically around the tree root. To visualize the results, we cluster the neighboring nodes associated with the same states and use graph visualization tools. The method is implemented in the PastML program and web server. The results on simulated data demonstrate the accuracy and robustness of the approach. PastML was applied to the phylogeography of Dengue serotype 2 (DENV2), and the evolution of drug resistances in a large HIV data set. These analyses took a few minutes and provided convincing results. PastML retrieved the main transmission routes of human DENV2 and showed the uncertainty of the human-sylvatic DENV2 geographic origin. With HIV, the results show that resistance mutations mostly emerge independently under treatment pressure, but resistance clusters are found, corresponding to transmissions among untreated patients.
C1 [Ishikawa, Sohta A.; Zhukova, Anna; Gascuel, Olivier] Inst Pasteur, Unite Bioinformat Evolut, C3BI USR 3756 IP, Paris, France.
   [Ishikawa, Sohta A.; Zhukova, Anna; Gascuel, Olivier] Inst Pasteur, Unite Bioinformat Evolut, CNRS, Paris, France.
   [Ishikawa, Sohta A.; Iwasaki, Wataru] Univ Tokyo, Dept Biol Sci, Tokyo, Japan.
   [Ishikawa, Sohta A.] Inst Pasteur, Virol Dept, Evolutionary Genom RNA Viruses, Paris, France.
C3 Le Reseau International des Instituts Pasteur (RIIP); Universite Paris Cite; Institut Pasteur Paris; Centre National de la Recherche Scientifique (CNRS); Le Reseau International des Instituts Pasteur (RIIP); Universite Paris Cite; Institut Pasteur Paris; University of Tokyo; Le Reseau International des Instituts Pasteur (RIIP); Universite Paris Cite; Institut Pasteur Paris
RP Gascuel, O (通讯作者)，Inst Pasteur, Unite Bioinformat Evolut, C3BI USR 3756 IP, Paris, France.; Gascuel, O (通讯作者)，Inst Pasteur, Unite Bioinformat Evolut, CNRS, Paris, France.
EM olivier.gascuel@pasteur.fr
FU EU-H2020 Virogenesis project [634650]; INCEPTION project [PIA/ANR-16-CONV-0005]; Japan Society for the Promotion of Science; KAKENHI from Japan Society for the Promotion of Science [282725, 16H06279, 16H06154]
CR [Anonymous], 2004, INFERRING PHYLOGENIES, V0, P0
   Arbogast BS, 2001, INTEGR COMP BIOL, V41, P134, DOI 10.1093/ICB/41.1.134
   Ayres DL, 2019, SYST BIOL, V68, P1052, DOI 10.1093/sysbio/syz020
   Ayres DL, 2012, SYST BIOL, V61, P170, DOI 10.1093/sysbio/syr100
   Beaulieu JM, 2013, SYST BIOL, V62, P725, DOI 10.1093/sysbio/syt034
   Bennett DE, 2009, PLOS ONE, V4, P0, DOI 10.1371/journal.pone.0004724
   Bickelmann C, 2015, EVOLUTION, V69, P2995, DOI 10.1111/evo.12794
   Brier GW, 1950, MONTHLY WEATHER REVIEW, V78, P1, DOI 2.0.Co;2
   Busch F, 2016, CELL CHEM BIOL, V23, P709, DOI 10.1016/j.chembiol.2016.05.009
   BYRD RH, 1995, SIAM J SCI COMPUT, V16, P1190, DOI 10.1137/0916069
   Castro H, 2013, J INFECT DIS, V208, P1459, DOI 10.1093/infdis/jit345
   Chevenet F, 2013, BIOINFORMATICS, V29, P561, DOI 10.1093/bioinformatics/btt010
   COLLINS TM, 1994, SYST BIOL, V43, P482, DOI 10.2307/2413547
   Drummond AJ, 2012, MOL BIOL EVOL, V29, P1969, DOI 10.1093/molbev/mss075
   Dudas G, 2017, NATURE, V544, P309, DOI 10.1038/nature22040
   Duraes-Carvalho R, 2018, MOL PHYLOGENET EVOL, V121, P174, DOI 10.1016/j.ympev.2018.01.008
   Edwards CJ, 2011, CURR BIOL, V21, P1251, DOI 10.1016/j.cub.2011.05.058
   Endress PK, 2009, AM J BOT, V96, P22, DOI 10.3732/ajb.0800047
   Faria NR, 2014, SCIENCE, V346, P56, DOI 10.1126/science.1256739
   FELSENSTEIN J, 1981, J MOL EVOL, V17, P368, DOI 10.1007/BF01734359
   Franz M, 2016, BIOINFORMATICS, V32, P309, DOI 10.1093/bioinformatics/btv557
   Gallant Joel E, 2006, AIDS READ, V16, P556
   Gascuel O, 2018, BIORXIV, V0, P0, DOI DOI 10.1101/506535
   Gascuel O, 2014, SYST BIOL, V63, P421, DOI 10.1093/sysbio/syu010
   Gneiting T, 2007, J AM STAT ASSOC, V102, P359, DOI 10.1198/016214506000001437
   Goloboff PA, 2016, CLADISTICS, V32, P221, DOI 10.1111/cla.12160
   Graef T, 2015, J VIROL, V89, P12341, DOI 10.1128/JVI.01681-15
   Guiasu S, 1977, INFORMATION THEORY WITH APPLICATIONS, V0, P0
   Guindon S, 2010, SYST BIOL, V59, P307, DOI 10.1093/sysbio/syq010
   Hanson-Smith V, 2010, MOL BIOL EVOL, V27, P1988, DOI 10.1093/molbev/msq081
   HASEGAWA M, 1985, J MOL EVOL, V22, P160, DOI 10.1007/BF02101694
   Hemelaar J, 2012, TRENDS MOL MED, V18, P182, DOI 10.1016/j.molmed.2011.12.001
   Holmes EC, 2016, NATURE, V538, P193, DOI 10.1038/nature19790
   Huelsenbeck JP, 2003, SYST BIOL, V52, P641, DOI 10.1080/10635150390235467
   Huelsenbeck JP, 2001, SYST BIOL, V50, P351, DOI 10.1080/106351501300317978
   Iwasaki W, 2007, BIOINFORMATICS, V23, PI230, DOI 10.1093/bioinformatics/btm165
   JONES DT, 1992, COMPUT APPL BIOSCI, V8, P275, DOI 10.1093/bioinformatics/8.3.275
   JUKES T H, 1969, P21, V0, P0
   Jung M, 2012, PLOS ONE, V7, P0, DOI 10.1371/journal.pone.0033579
   Katoh K, 2013, MOL BIOL EVOL, V30, P772, DOI 10.1093/molbev/mst010
   Köster J, 2012, BIOINFORMATICS, V28, P2520, DOI 10.1093/bioinformatics/bts480
   Kühnert D, 2014, J R SOC INTERFACE, V11, P0, DOI 10.1098/rsif.2013.1106
   Kühnert D, 2016, MOL BIOL EVOL, V33, P2102, DOI 10.1093/molbev/msw064
   Lambert A, 2014, J THEOR BIOL, V352, P60, DOI 10.1016/j.jtbi.2014.02.031
   Lemey P, 2014, PLOS PATHOG, V10, P0, DOI 10.1371/journal.ppat.1003932
   Lemey P, 2009, PLOS COMPUT BIOL, V5, P0, DOI 10.1371/journal.pcbi.1000520
   Letunic I, 2016, NUCLEIC ACIDS RES, V44, PW242, DOI 10.1093/nar/gkw290
   Leventhal GE, 2014, MOL BIOL EVOL, V31, P6, DOI 10.1093/molbev/mst172
   Lewis NS, 2015, J GEN VIROL, V96, P2050, DOI 10.1099/vir.0.000155
   Liu TF, 2006, CLIN INFECT DIS, V42, P1608, DOI 10.1086/503914
   MADDISON W, 2000, MACCLADE VERSION 4 0, V0, P0
   Magee D, 2017, PLOS COMPUT BIOL, V13, P0, DOI 10.1371/journal.pcbi.1005389
   Maor R, 2017, NAT ECOL EVOL, V1, P1889, DOI 10.1038/s41559-017-0366-5
   Marazzi B, 2012, EVOLUTION, V66, P3918, DOI 10.1111/j.1558-5646.2012.01720.x
   Mir D, 2018, SCI REP-UK, V8, P0, DOI 10.1038/s41598-018-26824-4
   Mooers AO, 1999, SYST BIOL, V48, P623, DOI 10.1080/106351599260193
   Mourad R, 2015, AIDS, V29, P1917, DOI 10.1097/QAD.0000000000000768
   Nielsen R, 2002, SYST BIOL, V51, P729, DOI 10.1080/10635150290102393
   Oliphant TE, 2007, COMPUT SCI ENG, V9, P10, DOI 10.1109/MCSE.2007.58
   Oliva A, 2019, BIOINFORMATICS, V35, P4290, DOI 10.1093/bioinformatics/btz249
   Pagel M, 1999, SYST BIOL, V48, P612, DOI 10.1080/106351599260184
   Pagel M, 2004, SYST BIOL, V53, P673, DOI 10.1080/10635150490522232
   Price MN, 2010, PLOS ONE, V5, P0, DOI 10.1371/journal.pone.0009490
   Pupko T, 2000, MOL BIOL EVOL, V17, P890, DOI 10.1093/oxfordjournals.molbev.a026369
   Rambaut A, 1997, COMPUT APPL BIOSCI, V13, P235
   Ratmann O, 2017, MOL BIOL EVOL, V34, P185, DOI 10.1093/molbev/msw217
   Ree RH, 2008, SYSTEMATIC BIOL, V57, P4, DOI 10.1080/10635150701883881
   Sagulenko P, 2018, VIRUS EVOL, V4, P0, DOI 10.1093/ve/vex042
   Sauquet H, 2017, NAT COMMUN, V8, P0, DOI 10.1038/ncomms16047
   Stadler T, 2013, PHILOS T R SOC B, V368, P0, DOI 10.1098/rstb.2012.0198
   Stamatakis A, 2014, BIOINFORMATICS, V30, P1312, DOI 10.1093/bioinformatics/btu033
   Steel M, 2010, APPL MATH LETT, V23, P1315, DOI 10.1016/j.aml.2010.06.021
   SWOFFORD DL, 1987, MATH BIOSCI, V87, P199, DOI 10.1016/0025-5564(87)90074-5
   Tavare S, 1986, LECTURES ON MATHEMATICS IN THE LIFE SCIENCES (AMERICAN MATHEMATICAL SOCIETY), V17, P57
   To TH, 2016, SYST BIOL, V65, P82, DOI 10.1093/sysbio/syv068
   Vidal N, 2000, J VIROL, V74, P10498, DOI 10.1128/JVI.74.22.10498-10507.2000
   Walimbe AM, 2014, INFECT GENET EVOL, V22, P30, DOI 10.1016/j.meegid.2014.01.001
   Wallace RG, 2007, P NATL ACAD SCI USA, V104, P4473, DOI 10.1073/pnas.0700435104
   Werner GDA, 2014, NAT COMMUN, V5, P0, DOI 10.1038/ncomms5087
   Yang ZH, 2007, MOL BIOL EVOL, V24, P1586, DOI 10.1093/molbev/msm088
   Zhang JZ, 1997, J MOL EVOL, V44, PS139, DOI 10.1007/PL00000067
   Zhu CY, 1997, ACM T MATH SOFTWARE, V23, P550, DOI 10.1145/279232.279236
   Zhukova A, 2017, J INFECT DIS, V216, PS820, DOI 10.1093/infdis/jix411
NR 83
TC 96
Z9 97
U1 0
U2 21
PU OXFORD UNIV PRESS
PI OXFORD
PA GREAT CLARENDON ST, OXFORD OX2 6DP, ENGLAND
SN 0737-4038
EI 1537-1719
J9 MOL BIOL EVOL
JI Mol. Biol. Evol.
PD SEP 15
PY 2019
VL 36
IS 9
BP 2069
EP 2085
DI 10.1093/molbev/msz131
PG 17
WC Biochemistry & Molecular Biology; Evolutionary Biology; Genetics & Heredity
SC Biochemistry & Molecular Biology; Evolutionary Biology; Genetics & Heredity
GA JH8UT
UT WOS:000493043800018
PM 31127303
DA 2024-01-16
ER

PT J
AU Özen, A
   Prachanronarong, K
   Matthew, AN
   Soumana, DI
   Schiffer, CA
AF Ozen, Aysegul
   Prachanronarong, Kristina
   Matthew, Ashley N.
   Soumana, Djade I.
   Schiffer, Celia A.
TI Resistance outside the substrate envelope: hepatitis C NS3/4A protease inhibitors
SO CRITICAL REVIEWS IN BIOCHEMISTRY AND MOLECULAR BIOLOGY
LA English
DT Review
DE Drug resistance; protease inhibitors; hepatitis C; NS3; A protease; substrate envelope; structure-based drug design; resistance mutations
ID drug-resistance; preclinical profile; hiv-1 protease; genetic-heterogeneity; structural-analysis; antiviral therapy; in-vitro; virus; hcv; discovery
AB Direct acting antivirals have dramatically increased the efficacy and tolerability of hepatitis C treatment, but drug resistance has emerged with some of these inhibitors, including nonstructural protein 3/4 A protease inhibitors (PIs). Although many co-crystal structures of PIs with the NS3/4A protease have been reported, a systematic review of these crystal structures in the context of the rapidly emerging drug resistance especially for early PIs has not been performed. To provide a framework for designing better inhibitors with higher barriers to resistance, we performed a quantitative structural analysis using co-crystal structures and models of HCV NS3/4A protease in complex with natural substrates and inhibitors. By comparing substrate structural motifs and active site interactions with inhibitor recognition, we observed that the selection of drug resistance mutations correlates with how inhibitors deviate from viral substrates in molecular recognition. Based on this observation, we conclude that guiding the design process with native substrate recognition features is likely to lead to more robust small molecule inhibitors with decreased susceptibility to resistance.
C1 [Ozen, Aysegul; Prachanronarong, Kristina; Matthew, Ashley N.; Soumana, Djade I.; Schiffer, Celia A.] Univ Massachusetts, Sch Med, Dept Biochem & Mol Pharmacol, 364 Plantat St, Worcester, MA 01605 USA.
C3 University of Massachusetts System; University of Massachusetts Worcester
RP Schiffer, CA (通讯作者)，Univ Massachusetts, Sch Med, Dept Biochem & Mol Pharmacol, 364 Plantat St, Worcester, MA 01605 USA.
EM Celia.Schiffer@umassmed.edu
FU National Institute of Allergy and Infectious Disease [R01-AI085051]; National Institute of General Medical Sciences of the NIH [F31-GM103259]; National Institute of General Medical Sciences [F31-GM119345]
CR Agarwal A, 2012, ANTIVIR THER, V17, P1533, DOI 10.3851/IMP2359
   Ali A, 2013, ACS CHEM BIOL, V8, P1469, DOI 10.1021/cb400100g
   [Anonymous], 1900, DOI 10.4172/2161-0517.1000112, V0, P0
   [Anonymous], 2014, WALL STREET J, V0, P0
   [Anonymous], 2014, 65 ANN M AM ASS STUD, V0, P0
   Arasappan A, 2010, ACS MED CHEM LETT, V1, P64, DOI 10.1021/ml9000276
   Au JS, 2014, CLIN PHARMACOL THER, V95, P78, DOI 10.1038/clpt.2013.206
   Aydin C, 2013, PROTEIN SCI, V22, P1786, DOI 10.1002/pro.2378
   Banks JL, 2005, J COMPUT CHEM, V26, P1752, DOI 10.1002/jcc.20292
   BUKH J, 1995, SEMIN LIVER DIS, V15, P41, DOI 10.1055/s-2007-1007262
   Bukh J, 1995, CLIN EXP RHEUMATOL, V13, P0
   Chen ZH, 2007, J VIROL, V81, P964, DOI 10.1128/JVI.02076-06
   Cummings MD, 2010, ANGEW CHEM INT EDIT, V49, P1652, DOI 10.1002/anie.200906696
   De Clercq E, 2014, BIOCHEM PHARMACOL, V89, P441, DOI 10.1016/j.bcp.2014.04.005
   De Francesco R, 2005, NATURE, V436, P953, DOI 10.1038/nature04080
   GraphPad Software, 2016, GRAPHPAD PRISM MAX O, V0, P0
   Guan Y, 2015, MOL BIOSYST, V11, P2568, DOI 10.1039/c5mb00394f
   Guan Y, 2014, ANTIVIR RES, V103, P60, DOI 10.1016/j.antiviral.2014.01.010
   Harper S, 2012, ACS MED CHEM LETT, V3, P332, DOI 10.1021/ml300017p
   He Y, 2008, ANTIMICROB AGENTS CH, V52, P1101, DOI 10.1128/AAC.01149-07
   Heim MH, 2013, J HEPATOL, V58, P564, DOI 10.1016/j.jhep.2012.10.005
   Jensen SB, 2015, ANTIMICROB AGENTS CH, V59, P7426, DOI 10.1128/AAC.01953-15
   Jiang YT, 2014, J MED CHEM, V57, P1753, DOI 10.1021/jm400164c
   Kieffer TL, 2007, HEPATOLOGY, V46, P631, DOI 10.1002/hep.21781
   King NM, 2004, CHEM BIOL, V11, P1333, DOI 10.1016/j.chembiol.2004.08.010
   Kwong AD, 2011, NAT BIOTECHNOL, V29, P993, DOI 10.1038/nbt.2020
   Lange CM, 2010, ALIMENT PHARM THER, V32, P14, DOI 10.1111/j.1365-2036.2010.04317.x
   Lemke CT, 2011, J BIOL CHEM, V286, P11434, DOI 10.1074/jbc.M110.211417
   Li K, 2005, P NATL ACAD SCI USA, V102, P2992, DOI 10.1073/pnas.0408824102
   Lin C, 2005, J BIOL CHEM, V280, P36784, DOI 10.1074/jbc.M506462200
   Lin C, 2006, INFECTIOUS DISORDERS - DRUG TARGETS, V6, P3, DOI 10.2174/187152606776056706
   Lin TI, 2009, ANTIMICROB AGENTS CH, V53, P1377, DOI 10.1128/AAC.01058-08
   Liverton NJ, 2010, ANTIMICROB AGENTS CH, V54, P305, DOI 10.1128/AAC.00677-09
   Llinàs-Brunet M, 1998, BIOORG MED CHEM LETT, V8, P1713, DOI 10.1016/S0960-894X(98)00299-6
   Llinàs-Brunet M, 2010, J MED CHEM, V53, P6466, DOI 10.1021/jm100690x
   Lontok E, 2015, HEPATOLOGY, V62, P1623, DOI 10.1002/hep.27934
   Luu L, 2015, LIVER TRANSPLANTS, V0, P0
   Malcolm BA, 2006, ANTIMICROB AGENTS CH, V50, P1013, DOI 10.1128/AAC.50.3.1013-1020.2006
   Matthew AN, 2018, STRUCTURE, V26, P1360, DOI 10.1016/j.str.2018.07.004
   Matthew AN, 2017, J MED CHEM, V60, P5699, DOI 10.1021/acs.jmedchem.7b00426
   McCauley JA, 2010, J MED CHEM, V53, P2443, DOI 10.1021/jm9015526
   McPhee F, 2013, HEPATOLOGY, V58, P902, DOI 10.1002/hep.26388
   McPhee F, 2012, ANTIMICROB AGENTS CH, V56, P5387, DOI 10.1128/AAC.01186-12
   Nalam MNL, 2010, J VIROL, V84, P5368, DOI 10.1128/JVI.02531-09
   Özen A, 2013, J CHEM THEORY COMPUT, V9, P5693, DOI 10.1021/ct400603p
   Özen A, 2011, J MOL BIOL, V410, P726, DOI 10.1016/j.jmb.2011.03.053
   Ozen A, 2013, THESIS, V0, P0
   Perni RB, 2006, ANTIMICROB AGENTS CH, V50, P899, DOI 10.1128/AAC.50.3.899-909.2006
   Pockros PJ, 2014, DIRECT ACTING ANTIVI, V0, P0
   Poordad F, 2012, J VIRAL HEPATITIS, V19, P449, DOI 10.1111/j.1365-2893.2012.01617.x
   Poordad F, 2013, NEW ENGL J MED, V368, P45, DOI 10.1056/NEJMoa1208809
   Prabu-Jeyabalan M, 2002, STRUCTURE, V10, P369, DOI 10.1016/S0969-2126(02)00720-7
   Romano KP, 2012, PLOS PATHOG, V8, P0, DOI 10.1371/journal.ppat.1002832
   Romano KP, 2010, P NATL ACAD SCI USA, V107, P20986, DOI 10.1073/pnas.1006370107
   Rosenquist Å, 2014, J MED CHEM, V57, P1673, DOI 10.1021/jm401507s
   Rusere LN, 2018, ACS MED CHEM LETT, V9, P691, DOI 10.1021/acsmedchemlett.8b00150
   Sarrazin C, 2007, GASTROENTEROLOGY, V132, P1270, DOI 10.1053/j.gastro.2007.01.041
   Schaefer EAK, 2012, GASTROENTEROLOGY, V142, P1340, DOI 10.1053/j.gastro.2012.02.015
   Schrodinger LLC, 2010, THE PYMOL MOLECULAR GRAPHICS SYSTEM (2.5.4), V0, P0
   Schrodinger LLC, 2015, MAESTR VERS 10 2, V0, P0
   Scola PM, 2014, J MED CHEM, V57, P1708, DOI 10.1021/jm401840s
   Seiwert SD, 2008, ANTIMICROB AGENTS CH, V52, P4432, DOI 10.1128/AAC.00699-08
   Sheng XC, 2012, BIOORG MED CHEM LETT, V22, P2629, DOI 10.1016/j.bmcl.2012.01.017
   Sorbo MC, 2018, DRUG RESIST UPDATE, V37, P17, DOI 10.1016/j.drup.2018.01.004
   Soumana D, 2015, HEPATITIS C VIRUS ST, V0, P0
   Soumana DI, 2016, J AM CHEM SOC, V138, P11850, DOI 10.1021/jacs.6b06454
   Soumana DI, 2016, ACS CHEM BIOL, V11, P900, DOI 10.1021/acschembio.5b00647
   Soumana DI, 2014, ACS CHEM BIOL, V9, P2485, DOI 10.1021/cb5006118
   Steinkühler C, 1998, BIOCHEMISTRY-US, V37, P8899, DOI 10.1021/bi980313v
   Summa V, 2012, ANTIMICROB AGENTS CH, V56, P4161, DOI 10.1128/AAC.00324-12
   The MathWorks Inc, 2014, MATLAB TOOLB REL 201, V0, P0
   Tong X, 2010, ANTIMICROB AGENTS CH, V54, P2365, DOI 10.1128/AAC.00135-10
   Tong X, 2006, ANTIVIR RES, V70, P28, DOI 10.1016/j.antiviral.2005.12.003
   Tong X, 2008, ANTIVIR RES, V77, P177, DOI 10.1016/j.antiviral.2007.11.010
   Wang HQ, 2014, BIOCHEM CELL BIOL, V92, P357, DOI 10.1139/bcb-2014-0039
   Xue WW, 2014, J CHEM INF MODEL, V54, P621, DOI 10.1021/ci400060j
   Xue WW, 2012, MOL BIOSYST, V8, P2753, DOI 10.1039/c2mb25157d
   Yao NH, 1999, STRUCTURE, V7, P1353, DOI 10.1016/S0969-2126(00)80025-8
   Yilmaz NK, 2016, TRENDS MICROBIOL, V24, P547, DOI 10.1016/j.tim.2016.03.010
NR 79
TC 10
Z9 10
U1 0
U2 5
PU TAYLOR & FRANCIS LTD
PI ABINGDON
PA 2-4 PARK SQUARE, MILTON PARK, ABINGDON OR14 4RN, OXON, ENGLAND
SN 1040-9238
EI 1549-7798
J9 CRIT REV BIOCHEM MOL
JI Crit. Rev. Biochem. Mol. Biol.
PD JAN 2
PY 2019
VL 54
IS 1
BP 11
EP 26
DI 10.1080/10409238.2019.1568962
PG 16
WC Biochemistry & Molecular Biology
SC Biochemistry & Molecular Biology
GA HP4IL
UT WOS:000461639500002
PM 30821513
DA 2024-01-16
ER

PT J
AU Overacker, RD
   Banerjee, S
   Neuhaus, GF
   Sephton, SM
   Herrmann, A
   Strother, JA
   Brack-Werner, R
   Blakemore, PR
   Loesgen, S
AF Overacker, Ross D.
   Banerjee, Somdev
   Neuhaus, George F.
   Sephton, Selena Milicevic
   Herrmann, Alexander
   Strother, James A.
   Brack-Werner, Ruth
   Blakemore, Paul R.
   Loesgen, Sandra
TI Biological evaluation of molecules of the azaBINOL class as antiviral agents: Inhibition of HIV-1 RNase H activity by 7-isopropoxy-8-(naphth-1-yl) quinoline
SO BIOORGANIC & MEDICINAL CHEMISTRY
LA English
DT Article
DE azaBINOL; HIV-1 inhibition; HIV reverse transcriptase; RNase H
ID immunodeficiency-virus type-1; dimeric naphthylisoquinoline alkaloids; reverse-transcriptase; selective-inhibition; natural-products; design; derivatives; discovery; assay; 7,7'-dihydroxy-8,8'-biquinolyl
AB Inspired by bioactive biaryl-containing natural products found in plants and the marine environment, a series of synthetic compounds belonging to the azaBINOL chiral ligand family was evaluated for antiviral activity against HIV-1. Testing of 39 unique azaBINOLs and two BINOLs in a single-round infectivity assay resulted in the identification of three promising antiviral compounds, including 7-isopropoxy-8-(naphth-1-yl) quinoline (azaBINOL B#24), which exhibited low-micromolar activity without associated cytotoxicity. The active compounds and several close structural analogues were further tested against three different HIV-1 envelope pseudotyped viruses as well as in a full-virus replication system (EASY-HIT). The in vitro studies indicated that azaBINOL B#24 acts on early stages of viral replication before viral assembly and budding. Next we explored B#24's activity against HIV-1 reverse transcriptase (RT) and individually tested for polymerase and RNase H activity. The azaBINOL B#24 inhibits RNase H activity and binds directly to the HIV-1 RT enzyme. Additionally, we observe additive inhibitory activity against pseudotyped viruses when B#24 is dosed in competition with the clinically used non-nucleoside reverse transcriptase inhibitor (NNRTI) efavirenz. When tested against a multidrug resistant HIV-1 isolate with drug resistance associated mutations in regions encoding for HIV-1 RT and protease, B#24 only exhibits a 5.1-fold net decrease in IC50 value, while efavirenz' activity decreases by 7.6-fold. These results indicate that azaBINOL B#24 is a potentially viable, novel lead for the development of new HIV-1 RNase H inhibitors. Furthermore, this study demonstrates that the survey of libraries of synthetic compounds, designed purely with the goal of facilitating chemical synthesis in mind, may yield unexpected and selective drug leads for the development of new antiviral agents.
C1 [Overacker, Ross D.; Banerjee, Somdev; Neuhaus, George F.; Sephton, Selena Milicevic; Blakemore, Paul R.; Loesgen, Sandra] Oregon State Univ, Dept Chem, Corvallis, OR 97331 USA.
   [Herrmann, Alexander] Helmholtz Zentrum Munchen, German Res Ctr Environm Hlth, Inst Virol, Ingolstadter Landstr 1, D-85764 Neuherberg, Germany.
   [Strother, James A.; Brack-Werner, Ruth] Oregon State Univ, Dept Integrat Biol, Corvallis, OR 97331 USA.
C3 Oregon State University; Helmholtz Association; Helmholtz-Center Munich - German Research Center for Environmental Health; Oregon State University
RP Loesgen, S (通讯作者)，Oregon State Univ, Dept Chem, Corvallis, OR 97331 USA.
EM sandra.loesgen@oregonstate.edu
FU OSU start-up funds; Oregon State University NMR facility - National Institutes of Health, HEI Grant [1S110OD018518]; M. J. Murdock Charitable Trust [2014162]; NIH AIDS Reagent Program, Division of AIDS, NIAID, NIH [8129, 11680, 4624, 12147, 3555, 12583, 2532]
CR Aldemir H, 2014, ANGEW CHEM INT EDIT, V53, P8286, DOI 10.1002/anie.201401075
   Auld DS, 2008, J MED CHEM, V51, P2372, DOI 10.1021/jm701302v
   Baell JB, 2016, J NAT PROD, V79, P616, DOI 10.1021/acs.jnatprod.5b00947
   Banerjee S, 2015, SYNTHESIS-STUTTGART, V47, P4008, DOI 10.1055/s-0035-1560640
   Bedford R, 2012, J PHOTOCH PHOTOBIO B, V107, P55, DOI 10.1016/j.jphotobiol.2011.11.008
   Beilhartz GL, 2014, J BIOL CHEM, V289, P16270, DOI 10.1074/jbc.M114.569707
   Beilhartz GL, 2010, VIRUSES-BASEL, V2, P900, DOI 10.3390/v2040900
   Blakemore PR, 2008, SYNTHESIS-STUTTGART, V0, PP2271, DOI 10.1055/s-2008-1078448
   Blakemore PR, 2007, J ORG CHEM, V72, P9368, DOI 10.1021/jo701611u
   Blakemore PR, 2006, J ORG CHEM, V71, P8212, DOI 10.1021/jo061608e
   Blakemore PR, 2005, J ORG CHEM, V70, P373, DOI 10.1021/jo048258l
   BOYD MR, 1994, J MED CHEM, V37, P1740, DOI 10.1021/jm00038a003
   Boyer PL, 2018, J VIROL, V92, P0, DOI 10.1128/JVI.02203-17
   Bringmann G, 2001, PROG CH ORG NAT PROD, V82, P1
   Bringmann G, 1997, J NAT PROD, V60, P342, DOI 10.1021/np960707s
   Bringmann G, 2016, PHYTOCHEMISTRY, V128, P71, DOI 10.1016/j.phytochem.2016.04.005
   Bringmann G, 2011, CHEM REV, V111, P563, DOI 10.1021/cr100155e
   Brunel JM, 2005, CHEM REV, V105, P857, DOI 10.1021/cr040079g
   Budihas SR, 2005, NUCLEIC ACIDS RES, V33, P1249, DOI 10.1093/nar/gki268
   Chen L, 2014, PLOS ONE, V9, P0, DOI 10.1371/journal.pone.0085771
   Chung SM, 2010, ANTIMICROB AGENTS CH, V54, P3913, DOI 10.1128/AAC.00434-10
   Corona A, 2015, BIO PROTOC, V5, P0
   Corona A, 2016, CHEMMEDCHEM, V11, P1709, DOI 10.1002/cmdc.201600015
   Corona A, 2013, FUTURE MED CHEM, V5, P2127, DOI 10.4155/fmc.13.178
   de Béthune MP, 2010, ANTIVIR RES, V85, P75, DOI 10.1016/j.antiviral.2009.09.008
   Deeks ED, 2018, DRUGS, V78, P1643, DOI 10.1007/s40265-018-0993-4
   Derdeyn CA, 2000, J VIROL, V74, P8358, DOI 10.1128/JVI.74.18.8358-8367.2000
   Dogo-Isonagie C, 2016, BIOORGAN MED CHEM, V24, P1718, DOI 10.1016/j.bmc.2016.02.044
   Emileh A, 2013, BIOCHEMISTRY-US, V52, P2245, DOI 10.1021/bi400166b
   Fauci AS, 2017, JAMA-J AM MED ASSOC, V318, P1535, DOI 10.1001/jama.2017.13505
   Gao P, 2019, CHEM BIOL DRUG DES, V93, P582, DOI 10.1111/cbdd.13455
   Hallock YF, 1997, J NAT PROD, V60, P677, DOI 10.1021/np9700679
   Hang JQ, 2007, BIOCHEM BIOPH RES CO, V352, P341, DOI 10.1016/j.bbrc.2006.11.018
   Himmel DM, 2006, ACS CHEM BIOL, V1, P702, DOI 10.1021/cb600303y
   Kankanala J, 2016, J MED CHEM, V59, P5051, DOI 10.1021/acs.jmedchem.6b00465
   Kirby KA, 2012, ANTIMICROB AGENTS CH, V56, P2048, DOI 10.1128/AAC.06000-11
   Klumpp K, 2003, NUCLEIC ACIDS RES, V31, P6852, DOI 10.1093/nar/gkg881
   Kremb S, 2010, ANTIMICROB AGENTS CH, V54, P5257, DOI 10.1128/AAC.00515-10
   Kwong PD, 1998, NATURE, V393, P648, DOI 10.1038/31405
   Kwong PD, 2013, NAT REV IMMUNOL, V13, P693, DOI 10.1038/nri3516
   LaPlante SR, 2013, J MED CHEM, V56, P5142, DOI 10.1021/jm400535b
   LeGrice SFJ, 1995, METHOD ENZYMOL, V262, P130, DOI 10.1016/0076-6879(95)62015-X
   MANFREDI KP, 1991, J MED CHEM, V34, P3402, DOI 10.1021/jm00116a011
   Masaoka T, 2013, J MED CHEM, V56, P5436, DOI 10.1021/jm400405z
   Massari S, 2019, J ENZYM INHIB MED CH, V34, P55, DOI 10.1080/14756366.2018.1523901
   MCMAHON JB, 1995, ANTIMICROB AGENTS CH, V39, P484, DOI 10.1128/AAC.39.2.484
   Montefiori David C, 2005, CURR PROTOC IMMUNOL, VChapter 12, P0, DOI 10.1002/0471142735.im1211s64
   MOSMANN T, 1983, J IMMUNOL METHODS, V65, P55, DOI 10.1016/0022-1759(83)90303-4
   OSHANNESSY DJ, 1993, ANAL BIOCHEM, V212, P457, DOI 10.1006/abio.1993.1355
   Parniak MA, 2003, ANAL BIOCHEM, V322, P33, DOI 10.1016/j.ab.2003.06.001
   PEDEN K, 1991, VIROLOGY, V185, P661, DOI 10.1016/0042-6822(91)90537-L
   Pham QD, 2014, AIDS, V28, P2751, DOI 10.1097/QAD.0000000000000494
   Platt EJ, 1998, J VIROL, V72, P2855, DOI 10.1128/JVI.72.4.2855-2864.1998
   Platt EJ, 2009, J VIROL, V83, P8289, DOI 10.1128/JVI.00709-09
   Poongavanam V, 2018, MEDCHEMCOMM, V9, P562, DOI 10.1039/c7md00600d
   Rebensburg S, 2016, SCI REP-UK, V6, P0, DOI 10.1038/srep20394
   Richman DD, 2003, P NATL ACAD SCI USA, V100, P4144, DOI 10.1073/pnas.0630530100
   Sephton SM, 2012, EUR J ORG CHEM, V2012, P3249, DOI 10.1002/ejoc.201200333
   Shah NB, 2014, JOVE-J VIS EXP, V0, P0, DOI DOI 10.3791/51383
   Sluis-Cremer N, 2002, MOL PHARMACOL, V62, P398, DOI 10.1124/mol.62.2.398
   Summa V, 2008, J MED CHEM, V51, P5843, DOI 10.1021/jm800245z
   Sun L, 2018, EUR J MED CHEM, V155, P714, DOI 10.1016/j.ejmech.2018.06.036
   Takeuchi Y, 2008, J VIROL, V82, P12585, DOI 10.1128/JVI.01726-08
   Tang J, 2019, EUR J MED CHEM, V166, P390, DOI 10.1016/j.ejmech.2019.01.081
   Tang MW, 2012, DRUGS, V72, PE1, DOI 10.2165/11633630-000000000-00000
   Teissier E, 2011, PLOS ONE, V6, P0, DOI 10.1371/journal.pone.0015874
   Tramontano E, 2005, ANTIVIR RES, V65, P117, DOI 10.1016/j.antiviral.2004.11.002
   Vernekar SKV, 2017, J MED CHEM, V60, P5045, DOI 10.1021/acs.jmedchem.7b00440
   Vernekar SKV, 2015, J MED CHEM, V58, P651, DOI 10.1021/jm501132s
   Wang C, 2011, ORG LETT, V13, P4024, DOI 10.1021/ol201539d
   Wang XS, 2018, CURR MED CHEM, V25, P1682, DOI 10.2174/0929867324666170113110839
   Wei XP, 2002, ANTIMICROB AGENTS CH, V46, P1896, DOI 10.1128/AAC.46.6.1896-1905.2002
   Wendeler M, 2008, ACS CHEM BIOL, V3, P635, DOI 10.1021/cb8001039
   WHO, 2018, HIV AIDS FACTSH, V0, P0
   Wolf MC, 2010, P NATL ACAD SCI USA, V107, P3157, DOI 10.1073/pnas.0909587107
   Wu ZH, 2014, SYNTHESIS-STUTTGART, V46, P678, DOI 10.1055/s-0033-1340519
NR 76
TC 19
Z9 19
U1 0
U2 27
PU PERGAMON-ELSEVIER SCIENCE LTD
PI OXFORD
PA THE BOULEVARD, LANGFORD LANE, KIDLINGTON, OXFORD OX5 1GB, ENGLAND
SN 0968-0896
EI 1464-3391
J9 BIOORGAN MED CHEM
JI Bioorg. Med. Chem.
PD AUG 15
PY 2019
VL 27
IS 16
BP 3595
EP 3604
DI 10.1016/j.bmc.2019.06.044
PG 10
WC Biochemistry & Molecular Biology; Chemistry, Medicinal; Chemistry, Organic
SC Biochemistry & Molecular Biology; Pharmacology & Pharmacy; Chemistry
GA IK9AN
UT WOS:000476887000010
PM 31285097
DA 2024-01-16
ER

PT J
AU Ababneh, NA
   Sallam, M
   Kaddomi, D
   Attili, AM
   Bsisu, I
   Khamees, N
   Khatib, A
   Mahafzah, A
AF Ababneh, Nidaa A.
   Sallam, Malik
   Kaddomi, Doaa
   Attili, Abdelrahman M.
   Bsisu, Isam
   Khamees, Nadia
   Khatib, Amer
   Mahafzah, Azmi
TI Patterns of hepatitis B virus <i>S</i> gene escape mutants and reverse transcriptase mutations among genotype D isolates in Jordan
SO PEERJ
LA English
DT Article
DE Hepatitis B; HBV; Mutation; Phylogeny; Epidemiology
ID surface-antigen; drug-resistance; sequence-analysis; hbv mutants; transmission; replication; infection; epidemiology; variants; dynamics
AB Background: Hepatitis B virus (HBV) is an important infectious cause of morbidity and mortality in Jordan. HBV genotype D is the most prevalent in the country. Virus escape mutants in the HBV S region is an important public health problem halting preventive efforts. The aim of the current study was to investigate patterns of HBV escape and resistancemutations and to assess domestic transmission of the virus. Methods: Patients infected with HBV were recruited at Jordan University Hospital (n = 56) and were diagnosed during (1984-2012). A total of 37 partial HBV S sequences were generated using Sanger's method. Mutation analysis was done using the HIV grade HBV drug resistance interpretation online tool and Geno2pheno (HBV) online tools. Domestic transmission of HBV was assessed using maximum likelihood phylogenetic inference with similar GenBank sequences. Results: Genotyping revealed an exclusive presence of sub-genotype D1. Typical HBV escape mutants were identified in seven patients. These mutations included: L109R, Q129R, M133L, S143L and D144E with overall prevalence of 18.9% (95% CI [9.5-34.2]). Reverse transcriptase (RT) sequence analysis showed mutations in three patients with overall prevalence of 8.1% (95% CI [2.8-21.3]). RT mutations included: V173L, S202I, L180M, M204V and T184A. Transmission cluster analysis revealed a relatively high proportion of infections taking place as a result of domestic spread (29.7%). Conclusions: Based on our findings, RT mutation analysis appears to be of high value before the initiation of therapy in patients with chronic HBV infection in Jordan. Phylogenetic analyses revealed a considerable proportion of local spread in the country which should be considered in the preventive infection control efforts.
C1 [Ababneh, Nidaa A.] Univ Jordan, CTC, Amman, Jordan.
   [Sallam, Malik; Mahafzah, Azmi] Univ Jordan, Sch Med, Dept Pathol Microbiol & Forens Med, Amman, Jordan.
   [Sallam, Malik; Mahafzah, Azmi] Jordan Univ Hosp, Dept Clin Labs & Forens Med, Amman, Jordan.
   [Sallam, Malik] Lund Univ, Dept Translat Med, Fac Med, Malmo, Sweden.
   [Kaddomi, Doaa; Khamees, Nadia; Khatib, Amer] Jordan Univ Hosp, Gastroenterol & Liver Div, Dept Internal Med, Amman, Jordan.
   [Attili, Abdelrahman M.; Bsisu, Isam] Univ Jordan, Sch Med, Amman, Jordan.
C3 University of Jordan; University of Jordan; University of Jordan; Lund University; University of Jordan; University of Jordan
RP Sallam, M; Mahafzah, A (通讯作者)，Univ Jordan, Sch Med, Dept Pathol Microbiol & Forens Med, Amman, Jordan.; Sallam, M; Mahafzah, A (通讯作者)，Jordan Univ Hosp, Dept Clin Labs & Forens Med, Amman, Jordan.; Sallam, M (通讯作者)，Lund Univ, Dept Translat Med, Fac Med, Malmo, Sweden.
EM malik.sallam@ju.edu.jo; mahafzaa@ju.edu.jo
FU Deanship of Academic Research at the University of Jordan
CR Abdelnabi Z, 2014, PLOS ONE, V9, P0, DOI 10.1371/journal.pone.0113821
   Abu Zeid WM, 2016, ARAB J GASTROENTEROL, V17, P34, DOI 10.1016/j.ajg.2016.03.001
   Al Baqlani SA, 2014, PLOS ONE, V9, P0, DOI 10.1371/journal.pone.0097759
   Al Hijazat Munther, 2008, SAUDI J KIDNEY DIS TRANSPL, V19, P260
   André F, 2000, VACCINE, V18, PS20, DOI 10.1016/S0264-410X(99)00456-9
   Anisimova M, 2011, SYST BIOL, V60, P685, DOI 10.1093/sysbio/syr041
   Asaad AM, 2015, BRAZ J INFECT DIS, V19, P525, DOI 10.1016/j.bjid.2015.03.007
   ASHTONRICKARDT PG, 1989, J MED VIROL, V29, P204, DOI 10.1002/jmv.1890290311
   Bartholomeusz A, 2006, J MED VIROL, V78, PS52, DOI 10.1002/jmv.20608
   Bartholorneusz A, 2006, SEMIN LIVER DIS, V26, P162, DOI 10.1055/s-2006-939758
   Batayneh Naji, 2002, INFECT DIS OBSTET GYNECOL, V10, P127, DOI 10.1155/S1064744902000121
   Bock CT, 2002, GASTROENTEROLOGY, V122, P264, DOI 10.1053/gast.2002.31015
   Caligiuri P, 2016, WORLD J GASTROENTERO, V22, P145, DOI 10.3748/wjg.v22.i1.145
   Ciccozzi M, 2014, J MED VIROL, V86, P109, DOI 10.1002/jmv.23740
   Coppola N, 2015, WORLD J HEPATOL, V7, P2729, DOI 10.4254/wjh.v7.i27.2729
   Coppola N, 2013, J INFECTION, V67, P322, DOI 10.1016/j.jinf.2013.06.006
   Croagh CMN, 2015, WORLD J HEPATOL, V7, P289, DOI 10.4254/wjh.v7.i3.289
   Dumpis U, 2001, J HEPATOL, V35, P99, DOI 10.1016/S0168-8278(01)00064-2
   El-Mowafy M, 2017, J MED VIROL, V89, P1559, DOI 10.1002/jmv.24828
   Fares MA, 2002, J MOL EVOL, V54, P807, DOI 10.1007/s00239-001-0084-z
   Geipel A, 2015, ANTIVIR THER, V20, P779, DOI 10.3851/IMP2928
   Guindon S, 2010, SYST BIOL, V59, P307, DOI 10.1093/sysbio/syq010
   Hamoudi W, 2016, J ROYAL MED SERVICES, V23, P17, DOI 10.12816/0032196
   Hayajneh WA, 2010, J MED VIROL, V82, P220, DOI 10.1002/jmv.21603
   Hou JL, 2001, HEPATOLOGY, V34, P1027, DOI 10.1053/jhep.2001.28708
   Hsu HY, 2004, GUT, V53, P1499, DOI 10.1136/gut.2003.034223
   Ji D, 2011, CLIN CHIM ACTA, V412, P305, DOI 10.1016/j.cca.2010.10.028
   Leong J, 2016, WORLD J CLIN CASES, V4, P71, DOI 10.12998/wjcc.v4.i3.71
   Liang TJ, 2009, HEPATOLOGY, V49, PS13, DOI 10.1002/hep.22881
   Lin CL, 2015, CSH PERSPECT MED, V5, P0, DOI 10.1101/cshperspect.a021436
   Lin CL, 2005, CLIN INFECT DIS, V41, P1576, DOI 10.1086/497837
   Locarnini SA, 2010, ANTIVIR THER, V15, P451, DOI 10.3851/IMP1499
   Luber Andrew D, 2005, MEDGENMED, V7, P69, DOI 10.1186/1758-2652-7-3-69
   Luongo M, 2015, J CLIN VIROL, V62, P89, DOI 10.1016/j.jcv.2014.11.029
   Masaadeh HA, 2008, WORLD J GASTROENTERO, V14, P7231, DOI 10.3748/wjg.14.7231
   Moradi A, 2012, VIRUS GENES, V44, P382, DOI 10.1007/s11262-012-0715-z
   Neumann-Fraune M, 2014, INTERVIROLOGY, V57, P232, DOI 10.1159/000361076
   Norder H, 2004, INTERVIROLOGY, V47, P289, DOI 10.1159/000080872
   Obermeier M, 2012, INTERVIROLOGY, V55, P102, DOI 10.1159/000331999
   OKAMOTO H, 1988, J GEN VIROL, V69, P2575, DOI 10.1099/0022-1317-69-10-2575
   Purdy Michael A, 2007, ASIAN J TRANSFUS SCI, V1, P62, DOI 10.4103/0973-6247.33445
   Pybus OG, 2009, NAT REV GENET, V10, P540, DOI 10.1038/nrg2583
   Quiros-Roldan E, 2008, ANTIVIR THER, V13, P341
   Rice P, 2000, TRENDS GENET, V16, P276, DOI 10.1016/S0168-9525(00)02024-2
   Sallam M, 2017, HELIYON, V3, P0, DOI 10.1016/j.heliyon.2017.e00352
   Schaefer S, 2007, WORLD J GASTROENTERO, V13, P14, DOI 10.3748/wjg.v13.i1.14
   Shafer RW, 2006, J INFECT DIS, V194, PS51, DOI 10.1086/505356
   Sheldon J, 2008, J ANTIMICROB CHEMOTH, V61, P766, DOI 10.1093/jac/dkn014
   Simmonds P, 2005, J VIROL, V79, P15467, DOI 10.1128/JVI.79.24.15467-15476.2005
   Stuyver L, 2000, J GEN VIROL, V81, P67, DOI 10.1099/0022-1317-81-1-67
   Tatematsu K, 2009, J VIROL, V83, P10538, DOI 10.1128/JVI.00462-09
   Teo CG, 2010, ANTIVIR THER, V15, P445, DOI 10.3851/IMP1556
   Terrault NA, 2016, HEPATOLOGY, V63, P261, DOI 10.1002/hep.28156
   World Health Organization, 2017, WORLD MALARIA REPORT, V0, P0
   Wu CC, 2012, J VIROL, V86, P4658, DOI 10.1128/JVI.06353-11
   Ye Q, 2015, HUM VACC IMMUNOTHER, V11, P407, DOI 10.4161/21645515.2014.994461
   Yu H, 2010, PLOS ONE, V5, P0, DOI 10.1371/journal.pone.0009297
   Zampino R, 2002, J HEPATOL, V36, P248, DOI 10.1016/S0168-8278(01)00253-7
   Zhang Q, 2015, J GASTROEN HEPATOL, V30, P252, DOI 10.1111/jgh.12831
   Zhou Y, 2007, J MOL EVOL, V65, P197, DOI 10.1007/s00239-007-0054-1
   Ziaee M, 2016, HEPAT MON, V16, P0, DOI 10.5812/hepatmon.37806
   Zoulim F, 2009, GASTROENTEROLOGY, V137, P1593, DOI 10.1053/j.gastro.2009.08.063
NR 62
TC 7
Z9 9
U1 0
U2 0
PU PEERJ INC
PI LONDON
PA 341-345 OLD ST, THIRD FLR, LONDON, EC1V 9LL, ENGLAND
SN 2167-8359
EI 
J9 PEERJ
JI PeerJ
PD MAR 8
PY 2019
VL 7
IS 
BP 
EP 
DI 10.7717/peerj.6583
PG 16
WC Multidisciplinary Sciences
SC Science & Technology - Other Topics
GA HO0UW
UT WOS:000460621800009
PM 30867996
DA 2024-01-16
ER

PT J
AU Kouamou, V
   Manasa, J
   Katzenstein, D
   McGregor, AM
   Ndhlovu, CE
   Makadzange, AT
AF Kouamou, Vinie
   Manasa, Justen
   Katzenstein, David
   McGregor, Alan M.
   Ndhlovu, Chiratidzo E.
   Makadzange, Azure T.
TI Drug resistance and optimizing dolutegravir regimens for adolescents and young adults failing antiretroviral therapy
SO AIDS
LA English
DT Article
DE adherence; adolescents and young adults; genotyping; HIV drug resistance; HIV-1; Zimbabwe
ID inhibitor resistance; hiv-1; outcm; failure; mutations; accumulation; suppression; adherence; children; level
AB Objectives: The integrase strand inhibitor dolutegravir (DTG) combined with tenofovir and lamivudine (TLD) is a single tablet regimen recommended for 1st, 2nd and 3rd-line public health antiretroviral therapy (ART). We determined drug resistance mutations (DRMs) and evaluated the predictive efficacy of a TLD containing regimen for viremic adolescents and young adults in Harare, Zimbabwe. Methods: We sequenced plasma viral RNA from HIV-1-infected adolescents and young adults on 1st and 2nd-line ART with confirmed virologic failure (viral load >1000 copies/ml) and calculated total genotypic susceptibility scores to current 2nd, 3rd line and DTG regimens. Results: A total of 160 participants were genotyped; 112 (70%) on 1st line and 48 (30%) on 2nd line, median (interquartile range) age 18 (15-19) and duration of ART (interquartile range) was 6 (4-8) years. Major DRMs were present in 94 and 67% of 1st and 2nd-line failures, respectively (P < 0.001). Dual class resistance to nucleotide reverse transcriptase inhibitors and nonnucleotide reverse transcriptase inhibitors was detected in 96 (60%) of 1st-line failures; protease inhibitor DRMs were detected in a minority (10%) of 2nd-line failures. A total genotypic susceptibility score of 2 or less may risk protease inhibitor or DTG monotherapy in 11 and 42% of 1st-line failures switching to 2nd-line protease inhibitor and TLD respectively. Conclusion: Among adolescents and young adults, current protease inhibitor-based 2nd-line therapies are poorly tolerated, more expensive and adherence is poor. In 1st-line failure, implementation of TLD for many adolescents and young adults on long-term ART may require additional active drug(s). Drug resistance surveillance and susceptibility scores may inform strategies for the implementation of TLD.
C1 [Kouamou, Vinie; McGregor, Alan M.; Ndhlovu, Chiratidzo E.; Makadzange, Azure T.] Univ Zimbabwe, Coll Hlth Sci, Dept Med, POB A178, Harare, Zimbabwe.
   [Manasa, Justen] Univ Zimbabwe, Coll Hlth Sci, Dept Med Microbiol, Harare, Zimbabwe.
   [Katzenstein, David] Biomed Res & Training Inst, Dept Mol Biol, Harare, Zimbabwe.
C3 University of Zimbabwe; University of Zimbabwe; Biomedical Research Training Institute
RP Kouamou, V (通讯作者)，Univ Zimbabwe, Coll Hlth Sci, Dept Med, POB A178, Harare, Zimbabwe.
EM kvinie2005@yahoo.fr
FU President's Emergency Plan for AIDS Relief (PEPFAR) [AID-OAA-A-14-00046]; United States Agency for International Development (USAID) [AID-OAA-A-14-00046]; National Institutes of Health (NIH) [4K08A1104348-04]; NIH; R21 [1R21AI124402-01]; National Institute of Allergy and Infectious Diseases (NIAID) [1R21AI124402-01]
CR Adams JL, 1999, J ACQ IMMUN DEF SYND, V62, P260
   Ajose O, 2012, AIDS, V26, P929, DOI 10.1097/QAD.0b013e328351f5b2
   Alaoui Najwa, 2018, BMC RES NOTES, V11, P369, DOI 10.1186/s13104-018-3492-5
   Anderson PL, 2012, SCI TRANSL MED, V4, P0, DOI 10.1126/scitranslmed.3004006
   [Anonymous], 2018, GUID US ANT AG AD AD, V0, P0
   Barth RE, 2012, ANTIVIR THER, V17, P377, DOI 10.3851/IMP2010
   Boender TS, 2016, J INFECT DIS, V214, P873, DOI 10.1093/infdis/jiw219
   Boerma RS, 2017, J INT AIDS SOC, V20, P0, DOI 10.7448/IAS.20.1.21930
   Boerma RS, 2017, J TROP PEDIATRICS, V63, P135, DOI 10.1093/tropej/fmw062
   Boussari O, 2015, BMC MED RES METHODOL, V15, P0, DOI 10.1186/1471-2288-15-10
   Boyd MA, 2015, LANCET HIV, V2, PE42, DOI 10.1016/S2352-3018(14)00061-7
   Brado D, 2018, SCI REP-UK, V8, P0, DOI 10.1038/s41598-018-22914-5
   Cao P, 2018, MEDICINE, V97, P0, DOI 10.1097/MD.0000000000011463
   Castillo-Mancilla J, 2016, ANTIMICROB AGENTS CH, V60, P6692, DOI 10.1128/AAC.01017-16
   Chen X, 2016, PLOS ONE, V11, P0, DOI 10.1371/journal.pone.0149215
   Chimbetete C, 2018, OPEN FORUM INFECT DI, V5, P0, DOI 10.1093/ofid/ofy005
   de Abreu JC, 2017, BRAZ J INFECT DIS, V21, P219, DOI 10.1016/j.bjid.2017.02.001
   de Oliveira T, 2005, BIOINFORMATICS, V21, P3797, DOI 10.1093/bioinformatics/bti607
   Ferrand RA, 2016, TROP MED INT HEALTH, V21, P325, DOI 10.1111/tmi.12656
   Gandhi M, 2011, CLIN INFECT DIS, V52, P1267, DOI 10.1093/cid/cir131
   Günthard HF, 2016, JAMA-J AM MED ASSOC, V316, P191, DOI 10.1001/jama.2016.8900
   Hosseinipour MC, 2009, AIDS, V23, P1127, DOI 10.1097/QAD.0b013e32832ac34e
   *ICAP COL U, 2016, ZIMB POP BAS HIV IMP, V0, P0
   Inzaule SC, 2018, J ANTIMICROB CHEMOTH, V73, P1167, DOI 10.1093/jac/dky005
   Kearse M, 2012, BIOINFORMATICS, V28, P1647, DOI 10.1093/bioinformatics/bts199
   Konstantopoulos C, 2015, OPEN FORUM INFECT DI, V0, P0
   Kyeyune F, 2016, ANTIMICROB AGENTS CH, V60, P3380, DOI 10.1128/AAC.00038-16
   Levison JH, 2012, PLOS ONE, V7, P0, DOI 10.1371/journal.pone.0032144
   Levison JH, 2011, ANTIVIR THER, V16, P853, DOI 10.3851/IMP1819
   Lindsey JC, 2009, AIDS PATIENT CARE ST, V23, P799, DOI 10.1089/apc.2009.0081
   Liu TF, 2006, CLIN INFECT DIS, V42, P1608, DOI 10.1086/503914
   Makadzange AT, 2015, PLOS ONE, V10, P0, DOI 10.1371/journal.pone.0144057
   Manasa J, 2014, JOVE-J VIS EXP, V0, P0, DOI DOI 10.3791/51242
   Marconi VC, 2008, CLIN INFECT DIS, V46, P1589, DOI 10.1086/587109
   Ministry of HealthMOHCC Zimbabwe OSDM 2017pdf, 2017, ZIMB OP SERV DEL MAN, V0, P0
   Muri L, 2017, AIDS, V31, P61, DOI 10.1097/QAD.0000000000001273
   Murphy RA, 2012, JAIDS-J ACQ IMM DEF, V61, P158, DOI 10.1097/QAI.0b013e3182615ad1
   Mutwa PR, 2014, PEDIATR INFECT DIS J, V33, P63, DOI 10.1097/INF.0b013e31829e6b9f
   Oette M, 2006, JAIDS-J ACQ IMM DEF, V41, P573, DOI 10.1097/01.qai.0000214805.52723.c1
   Paton NI, 2017, LANCET HIV, V4, PE341, DOI 10.1016/S2352-3018(17)30065-6
   Rutherford GW, 2016, PLOS ONE, V11, P0, DOI 10.1371/journal.pone.0162775
   Sigaloff KCE, 2011, JAIDS-J ACQ IMM DEF, V58, P23, DOI 10.1097/QAI.0b013e318227fc34
   Vitoria M, 2018, AIDS, V32, P1551, DOI 10.1097/QAD.0000000000001845
   Vitoria M, 2017, CURR OPIN HIV AIDS, V12, P414, DOI 10.1097/COH.0000000000000380
   Wallis CL, 2014, CLIN INFECT DIS, V59, P706, DOI 10.1093/cid/ciu314
   Wallis CL, 2011, AIDS RES TREAT, V2011, P0, DOI 10.1155/2011/769627
   Wensing AM, 2017, TOP ANTIVIR MED, V24, P132
   World Health Organization, 2017, GLOB AIDS MON UNAIDS, V0, P0
   World Health Organization, 2018, UPDATED RECOMMENDATIONS ON FIRST-LINE AND SECOND-LINE ANTIRETROVIRAL REGIMENS AND POST-EXPOSURE PROPHYLAXIS AND RECOMMENDATIONS ON EARLY INFANT DIAGNOSIS OF HIV, V0, P0
   World Health Organization, 2018, WHO HIVRESNET M REP, V0, P0
   Xu LY, 2017, PLOS ONE, V12, P0, DOI 10.1371/journal.pone.0172392
   Zaccarelli M, 2016, J CLIN VIROL, V82, P94, DOI 10.1016/j.jcv.2016.07.007
NR 53
TC 14
Z9 15
U1 0
U2 5
PU LIPPINCOTT WILLIAMS & WILKINS
PI PHILADELPHIA
PA TWO COMMERCE SQ, 2001 MARKET ST, PHILADELPHIA, PA 19103 USA
SN 0269-9370
EI 1473-5571
J9 AIDS
JI Aids
PD SEP 1
PY 2019
VL 33
IS 11
BP 1729
EP 1737
DI 10.1097/QAD.0000000000002284
PG 9
WC Immunology; Infectious Diseases; Virology
SC Immunology; Infectious Diseases; Virology
GA JU4BQ
UT WOS:000501622800007
PM 31361272
DA 2024-01-16
ER

PT J
AU Louis, FJ
   Segaren, N
   Desinor, O
   Beard, RS
   Jean-Louis, R
   Chang, J
   Boisson, S
   Hulland, EN
   Wagar, N
   DeVos, J
   François, K
   Buteau, J
   Boncy, J
   Marston, BJ
   Domerçant, JW
   Yang, CF
   Charles, M
AF Louis, Frantz Jean
   Segaren, Nathanael
   Desinor, Olbeg
   Beard, R. Suzanne
   Jean-Louis, Reginald
   Chang, Joy
   Boisson, Sylvie
   Hulland, Erin N.
   Wagar, Nick
   DeVos, Joshua
   Francois, Kesner
   Buteau, Josiane
   Boncy, Jacques
   Marston, Barbara J.
   Domercant, Jean Wysler
   Yang, Chunfu
   Charles, Macarthur
TI High Levels of HIV-1 Drug Resistance in Children Who Acquired HIV Infection Through Mother to Child Transmission in the Era of Option B+, Haiti, 2013 to 2014
SO PEDIATRIC INFECTIOUS DISEASE JOURNAL
LA English
DT Article
DE children; HIV; prevention of mother-to-child transmission; drug resistance
ID antiretroviral therapy; treatment failure; prevention; infants
AB Background: The main objective of this study was to determine the frequency and patterns of HIV drug resistance-associated mutations among children under 18 months of age born to HIV-1-positive mothers enrolled in the prevention of mother-to-child transmission services in Haiti. Methods: Between January 1, 2013 and December 31, 2014, HIV-positive remnant dried blood spots collected from children under 18 months of age for Early Infant Diagnosis at the National Public Health Laboratory were used for HIV-1 genotyping. HIV drug resistance mutations were analyzed using the Stanford Drug Resistance HIVdb program. Results: Of the 3555 dried blood spots collected for Early Infant Diagnosis, 360 (10.1%) were HIV-positive and 355 were available for genotyping. Of these, 304 (85.6%) were successfully genotyped and 217 (71.4%) had >= 1 drug resistance mutation. Mutations conferring resistance to nucleoside reverse transcriptase inhibitor (NRTIs) and non-NRTIs were present in 40.5% (123) and 69.1% (210), respectively. The most frequent mutations were K103N/S (48.0%), M184V (37.5%), G190A/S (15.1%), and Y181C/ G/V (14.1%). Predicted drug resistance analysis revealed that 68.8% of the children had high-level resistance to non-NRTIs and 11.5% had intermediate to high-level resistance to abacavir. Conclusions: This study showed high rates of resistance to NRTIs and nonNRTIs among newly HIV-diagnosed children in Haiti, suggesting that in the era of " Option B+" (initiation of lifelong combination antiretroviral therapy to pregnant women with HIV), the majority of children who acquire HIV infection through mother-to-child transmission of HIV have resistant HIV. These results have led the National HIV Program to revise the pediatric guidelines to include protease inhibitors in first-line regimens for all HIVpositive newborns.
C1 [Louis, Frantz Jean; Jean-Louis, Reginald; Domercant, Jean Wysler; Charles, Macarthur] Ctr Dis Control & Prevent, Blvd 15 Octobre,Tabarre 41, Port Au Prince, Haiti.
   [Segaren, Nathanael; Boisson, Sylvie] CARIS Fdn, Port Au Prince, Haiti.
   [Desinor, Olbeg] US Agcy Int Dev, Port Au Prince, Haiti.
   [Beard, R. Suzanne; Chang, Joy; Hulland, Erin N.; Wagar, Nick; DeVos, Joshua; Marston, Barbara J.; Yang, Chunfu] Ctr Dis Control & Prevent, Atlanta, GA USA.
   [Francois, Kesner] Minist Sante Publ & Populat, Programme Natl Lutte VIH SIDA, Port Au Prince, Haiti.
   [Buteau, Josiane; Boncy, Jacques] Minist Sante Publ & Populat, Lab Natl Sante Publ, Port Au Prince, Haiti.
C3 United States Agency for International Development (USAID); Centers for Disease Control & Prevention - USA
RP Charles, M (通讯作者)，Ctr Dis Control & Prevent, Blvd 15 Octobre,Tabarre 41, Port Au Prince, Haiti.
EM xzk9@cdc.gov
FU President's Emergency Plan for AIDS Relief (PEPFAR) through the Centers for Disease Control and Prevention [GH15-152702]; United States Agency for International Development [AID-521-A-14-00001]
CR Boender TS, 2016, J ANTIMICROB CHEMOTH, V71, P2918, DOI 10.1093/jac/dkw218
   Boerma RS, 2016, J INT AIDS SOC, V19, P0, DOI 10.7448/IAS.19.1.21140
   de Oliveira T, 2005, BIOINFORMATICS, V21, P3797, DOI 10.1093/bioinformatics/bti607
   Deschamps MM, 2009, REV PANAM SALUD PUBL, V25, P24
   Diallo K, 2016, MMWR-MORBID MORTAL W, V65, P1285, DOI 10.15585/mmwr.mm6546a2
   Inzaule SC, 2018, AIDS, V32, P143, DOI 10.1097/QAD.0000000000001696
   Jordan MR, 2017, CLIN INFECT DIS, V65, P2018, DOI 10.1093/cid/cix698
   Kuhn L, 2014, AIDS, V28, P1673, DOI 10.1097/QAD.0000000000000261
   OConnor J, 2014, J INT AIDS SOC, V17, P25, DOI 10.7448/IAS.17.4.19527
   Penazzato M, 2014, COCHRANE DB SYST REV, V0, P0, DOI DOI 10.1002/14651858.CD004772.pub4
   Poppe LK, 2017, AIDS, V31, P1885, DOI 10.1097/QAD.0000000000001569
   Puttkammer N, 2017, PLOS ONE, V12, P0, DOI 10.1371/journal.pone.0173123
   Salou M, 2016, PEDIATR INFECT DIS J, V35, P879, DOI 10.1097/INF.0000000000001203
   Suaysod R, 2015, CLIN INFECT DIS, V61, P95, DOI 10.1093/cid/civ271
   Tamura K, 2007, MOL BIOL EVOL, V24, P1596, DOI 10.1093/molbev/msm092
   Ugbena R, 2012, CLIN INFECT DIS, V54, PS375, DOI 10.1093/cid/cir1064
   Warszawski J, 2008, AIDS, V22, P289, DOI 10.1097/QAD.0b013e3282f3d63c
   Woods CK, 2012, J CLIN MICROBIOL, V50, P1936, DOI 10.1128/JCM.06689-11
   Yang CF, 2010, J CLIN MICROBIOL, V48, P3158, DOI 10.1128/JCM.00564-10
   Zhang GQ, 2018, PLOS ONE, V13, P0, DOI 10.1371/journal.pone.0203296
   Zhou ZY, 2011, PLOS ONE, V6, P0, DOI 10.1371/journal.pone.0028184
NR 24
TC 9
Z9 10
U1 0
U2 4
PU LIPPINCOTT WILLIAMS & WILKINS
PI PHILADELPHIA
PA TWO COMMERCE SQ, 2001 MARKET ST, PHILADELPHIA, PA 19103 USA
SN 0891-3668
EI 1532-0987
J9 PEDIATR INFECT DIS J
JI Pediatr. Infect. Dis. J.
PD MAY 15
PY 2019
VL 38
IS 5
BP 503
EP 507
DI 10.1097/INF.0000000000002270
PG 5
WC Immunology; Infectious Diseases; Pediatrics
SC Immunology; Infectious Diseases; Pediatrics
GA HW6JW
UT WOS:000466797000021
PM 30640198
DA 2024-01-16
ER

PT J
AU Abbas, UL
   Glaubius, RL
   Ding, YJ
   Hood, G
AF Abbas, Ume L.
   Glaubius, Robert L.
   Ding, Yajun
   Hood, Gregory
TI Drug resistance from preferred antiretroviral regimens for HIV infection in South Africa: A modeling study
SO PLOS ONE
LA English
DT Article
ID discrete-event simulation; sub-saharan africa; follow-up; preexposure prophylaxis; stochastic simulation; virological outcm; therapy program; national-survey; persistence; prevention
AB Background Tenofovir-containing regimens comprise the preferred first-line antiretroviral therapy (ART) in many countries including South Africa, where utilization of second-line regimens is limited. Considerable HIV drug resistance has occurred among persons failing tenofovir-containing first-line ART. We evaluated drug resistance at the population level using mathematical modeling. Setting Heterosexual HIV epidemic in KwaZulu-Natal, South Africa. Methods We constructed a stochastic individual-based model and simulated scenarios of ART implementation, either CD4-based (threshold < 500 cells/mL) or Fast-track (81% coverage by 2020), with consideration of major drug-associated mutations (M184V, K65R and non-nucleoside reverse transcriptase inhibitor (NNRTI)). Using base case and uncertainty analyses, we assessed (majority) drug resistance levels. Results By 2030, the median total resistance (proportion of HIV-infected persons with drug resistance) is predicted to reach 31.4% (interquartile range (IQR): 16.5%-50.2%) with CD4-based ART, decreasing to 14.5% (IQR: 7.7%-25.8%) with Fast-track implementation. In both scenarios, we find comparably high prevalence (similar to 80%) of acquired NNRTI-associated, M184V and K65R mutations. Over 48% of individuals with acquired resistance harbor dual, 44% triple and 7% just single drug mutations. Drug-resistant HIV is predicted to comprise 40% (IQR: 27%-50%) of incident infections, while 70% of prevalent transmitted resistance is NNRTI-associated. At 2018, the projected total resistance is 15% (IQR: 7.5%-25%), with 18% (IQR: 13%-24%) of incident infections from transmitted drug-resistant HIV. Conclusions WHO-recommended preferred first-line ART could lead to substantial drug resistance. Effective surveillance of HIV drug resistance and utilization of second-line as well as alternative first-line regimens is crucial.
C1 [Abbas, Ume L.; Ding, Yajun] Baylor Coll Med, Sect Infect Dis, Dept Med, Houston, TX 77030 USA.
   [Abbas, Ume L.; Ding, Yajun] Baylor Coll Med, Dept Mol Virol & Microbiol, Houston, TX 77030 USA.
   [Abbas, Ume L.; Glaubius, Robert L.] Cleveland Clin, Dept Quantitat Hlth Sci, Cleveland, OH 44106 USA.
   [Abbas, Ume L.; Glaubius, Robert L.] Cleveland Clin, Dept Infect Dis, Cleveland, OH 44106 USA.
   [Hood, Gregory] Carnegie Mellon Univ, Pittsburgh Supercomp Ctr, Pittsburgh, PA 15213 USA.
   [Glaubius, Robert L.] Avenir Hlth, Glastonbury, CT USA.
   [Ding, Yajun] PROS Holdings Inc, Houston, TX USA.
C3 Baylor College of Medicine; Baylor College of Medicine; Cleveland Clinic Foundation; Cleveland Clinic Foundation; Carnegie Mellon University; Pennsylvania Commonwealth System of Higher Education (PCSHE); University of Pittsburgh
RP Abbas, UL (通讯作者)，Baylor Coll Med, Sect Infect Dis, Dept Med, Houston, TX 77030 USA.; Abbas, UL (通讯作者)，Baylor Coll Med, Dept Mol Virol & Microbiol, Houston, TX 77030 USA.; Abbas, UL (通讯作者)，Cleveland Clin, Dept Quantitat Hlth Sci, Cleveland, OH 44106 USA.; Abbas, UL (通讯作者)，Cleveland Clin, Dept Infect Dis, Cleveland, OH 44106 USA.
EM ume.abbase@bcm.edu
FU Bill and Melinda Gates Foundation [OPP1005974]
CR Abbas UL, 2013, J INFECT DIS, V208, P224, DOI 10.1093/infdis/jit150
   Aghokeng AF, 2014, CLIN INFECT DIS, V58, P99, DOI 10.1093/cid/cit627
   [Anonymous], 2009, DISCRETE EVENT SYSTE, V0, P0
   [Anonymous], 2016, LANCET INFECT DIS, V0, P0, DOI DOI 10.1016/S1473-3099(15)00536-8
   [Anonymous], 2017, END AIDS PROGR 90 90, V0, P0
   [Anonymous], 2019, HIV DRUG RES REP, V0, P0
   [Anonymous], 2016, OPEN FORUM INFECT DI, V0, P0, DOI DOI 10.1093/ofid/ofw125
   Arlinghaus S, 1994, PRACTICAL HDB CURVE, V0, P0
   Barth RE, 2010, LANCET INFECT DIS, V10, P155, DOI 10.1016/S1473-3099(09)70328-7
   Bobkova MR, 2014, HIV DRUG RESISTANCE, V0, P0
   Boender TS, 2016, J ANTIMICROB CHEMOTH, V71, P2918, DOI 10.1093/jac/dkw218
   Boyd MA, 2015, LANCET HIV, V2, PE42, DOI 10.1016/S2352-3018(14)00061-7
   Carlson JM, 2014, SCIENCE, V345, P0, DOI 10.1126/science.1254031
   Castro H, 2013, J INFECT DIS, V208, P1459, DOI 10.1093/infdis/jit345
   Chick SE, 2000, MATH BIOSCI, V166, P45, DOI 10.1016/S0025-5564(00)00028-6
   Chimukangara B, 2019, AIDS RES HUM RETROV, V35, P129, DOI 10.1089/aid.2018.0202
   Clouse K, 2013, AIDS, V27, P645, DOI 10.1097/QAD.0b013e32835c12f9
   Cohen MS, 2016, NEW ENGL J MED, V375, P830, DOI 10.1056/NEJMoa1600693
   Deeks SG, 2005, J INFECT DIS, V192, P1537, DOI 10.1086/496892
   Dorward J, 2018, LANCET HIV, V5, PE400, DOI 10.1016/S2352-3018(18)30093-6
   Fox MP, 2010, JAIDS-J ACQ IMM DEF, V53, P500, DOI 10.1097/QAI.0b013e3181bcdac1
   Gillespie DT, 2001, J CHEM PHYS, V115, P1716, DOI 10.1063/1.1378322
   GILLESPIE DT, 1977, J PHYS CHEM-US, V81, P2340, DOI 10.1021/j100540a008
   Glaubius R, 2019, J INT AIDS SOC, V22, P0, DOI 10.1002/jia2.25282
   Glaubius RL, 2016, CLIN INFECT DIS, V63, P539, DOI 10.1093/cid/ciw321
   Glynn PW, 1983, 1983 WINTER SIMULATION CONFERENCE PROCEEDINGS, V0, P39
   Grimsrud AT, 2013, J CLIN EPIDEMIOL, V66, P1006, DOI 10.1016/j.jclinepi.2013.03.013
   Hamers RL, 2012, CLIN INFECT DIS, V54, P1660, DOI 10.1093/cid/cis254
   Hamers RL, 2012, LANCET INFECT DIS, V12, P307, DOI 10.1016/S1473-3099(11)70255-9
   Han YS, 2016, INFECT GENET EVOL, V46, P286, DOI 10.1016/j.meegid.2016.06.047
   Hosseinipour MC, 2013, J INFECT DIS, V207, PS49, DOI 10.1093/infdis/jit107
   Hunt GM, 2012, CLIN INFECT DIS, V54, PS334, DOI 10.1093/cid/cir1017
   Hunt GM, 2017, J ANTIMICROB CHEMOTH, V72, P3141, DOI 10.1093/jac/dkx252
   Ingalls RG, 2013, WINT SIMUL C PROC, V0, PP291, DOI 10.1109/WSC.2013.6721428
   Jain V, 2011, J INFECT DIS, V203, P1174, DOI 10.1093/infdis/jiq167
   Johnson LF, 2013, PLOS MED, V10, P0, DOI 10.1371/journal.pmed.1001418
   Johnston V, 2014, J INFECT DIS, V209, P711, DOI 10.1093/infdis/jit411
   Joint United Nations Programme on HIV/AIDS (UNAIDS), 2014, FAST-TRACK: ENDING THE AIDS EPIDEMIC BY 2030, V0, P0
   Kadanoff LP, 2009, J STAT PHYS, V137, P777, DOI 10.1007/s10955-009-9814-1
   Karnon J, 2012, MED DECIS MAKING, V32, P701, DOI 10.1177/0272989X12455462
   Koopman JS, 2001, ANN NY ACAD SCI, V954, P268
   La Rosa AM, 2016, LANCET HIV, V3, PE247, DOI 10.1016/S2352-3018(16)30011-X
   Law AM, 1991, SIMULATION MODELING AND ANALYSIS, V0, P0
   Li JZ, 2011, JAMA-J AM MED ASSOC, V305, P1327, DOI 10.1001/jama.2011.375
   Luque-Fernandez MA, 2013, PLOS ONE, V8, P0, DOI 10.1371/journal.pone.0056088
   Mahy M, 2010, SEX TRANSM INFECT, V86, PI28, DOI 10.1136/sti.2010.044255
   Manasa J, 2012, AIDS RES HUM RETROV, V28, P558, DOI 10.1089/aid.2011.0284
   MCKAY MD, 1979, TECHNOMETRICS, V21, P239, DOI 10.2307/1268522
   MILLER DK, 1994, MED DECIS MAKING, V14, P52, DOI 10.1177/0272989X9401400107
   Moorhouse M, 2019, JAIDS-J ACQ IMM DEF, V80, P73, DOI 10.1097/QAI.0000000000001883
   Moorhouse Michelle A, 2018, SOUTH. AFR. J. HIV MED. (ONLINE), V19, P1, DOI 10.4102/sajhivmed.v19i1.917
   Nichols BE, 2014, AIDS, V28, P73, DOI 10.1097/01.aids.0000433239.01611.52
   Palmer S, 2006, AIDS, V20, P701, DOI 10.1097/01.aids.0000216370.69066.7f
   Paquet AC, 2011, PLOS ONE, V6, P0, DOI 10.1371/journal.pone.0014638
   Parboosing R, 2011, J MED VIROL, V83, P1508, DOI 10.1002/jmv.22143
   Parikh UM, 2013, PLOS ONE, V8, P0, DOI 10.1371/journal.pone.0059787
   Paton NI, 2017, LANCET HIV, V4, PE341, DOI 10.1016/S2352-3018(17)30065-6
   Phillips AN, 2019, LANCET HIV, V6, PE116, DOI 10.1016/S2352-3018(18)30317-5
   Phillips AN, 2018, LANCET HIV, V5, PE146, DOI 10.1016/S2352-3018(17)30190-X
   Phillips AN, 2017, J INFECT DIS, V215, P1362, DOI 10.1093/infdis/jix089
   Raftery AE, 2010, BIOMETRICS, V66, P1162, DOI 10.1111/j.1541-0420.2010.01399.x
   Rhee SY, 2015, PLOS ONE, V10, P0, DOI 10.1371/journal.pone.0145772
   Samuel R, 2016, JAIDS-J ACQ IMM DEF, V73, P384, DOI 10.1097/QAI.0000000000001116
   SANAC, 2017, SOUTH AFRICAS NATIONAL STRATEGIC PLAN FOR HIV, V0, P0
   Shisana O, 2014, S AFRICAN NATL HIV P, V0, P0
   Simon PL, 2013, IMA J APPL MATH, V78, P945, DOI 10.1093/imamat/hxs001
   Steegen K, 2017, J ANTIMICROB CHEMOTH, V72, P210, DOI 10.1093/jac/dkw358
   Steegen K, 2016, J INFECT DIS, V214, P1826, DOI 10.1093/infdis/jiw491
   Steegen K, 2016, PLOS ONE, V11, P0, DOI 10.1371/journal.pone.0166305
   Sterne JAC, 2009, LANCET, V373, P1352, DOI 10.1016/S0140-6736(09)60612-7
   Stroustrup B, 2013, THE C++ PROGRAMMING LANGUAGE, V0, P0
   Trignetti M, 2009, AIDS RES HUM RETROV, V25, P57, DOI 10.1089/aid.2008.0159
   *UNAIDS, 2017, UNAIDS DAT 2017, V0, P0
   UNAIDS, 2015, UND FAST TRACK TARG, V0, P0
   Wagner BG, 2012, PLOS ONE, V7, P0, DOI 10.1371/journal.pone.0041212
   WHO, 2017, GLOBAL ACTION PLAN ON HIV DRUG RESISTANCE 2017-21, V0, P0
   WHO, 2013, CONSOLIDATED GUIDELINES ON THE USE OF ANTIRETROVIRAL DRUGS FOR TREATING AND PREVENTING HIV INFECTION: RECOMMENDATIONS FOR A PUBLIC HEALTH APPROACH, V0, P0
   Wijting I, 2017, LANCET HIV, V4, PE547, DOI 10.1016/S2352-3018(17)30152-2
   Wirden M, 2004, ANTIMICROB AGENTS CH, V48, P644, DOI 10.1128/AAC.48.2.644-647.2004
   World Health Organization, 2017, GUIDELINES ON THE PUBLIC HEALTH RESPONSE TO PRETREATMENT HIV DRUG RESISTANCE, V0, P0
   Xu HT, 2009, RETROVIROLOGY, V6, P0, DOI 10.1186/1742-4690-6-14
   Yucesan E, 1992, ACM TRANSACTIONS ON MODELING AND COMPUTER SIMULATION, V2, P82, DOI 10.1145/132277.132281
   Zeigler B, 1976, THEORY MODELING SIMU, V0, P0
   Zeigler BP, 2017, IFAC PAPERSONLINE, V50, P3039, DOI 10.1016/j.ifacol.2017.08.672
   Zeigler BP, 1984, MULTIFACETTED MODELLING AND DISCRETE EVENT SIMULATION, V0, P0
NR 91
TC 0
Z9 1
U1 1
U2 2
PU PUBLIC LIBRARY SCIENCE
PI SAN FRANCISCO
PA 1160 BATTERY STREET, STE 100, SAN FRANCISCO, CA 94111 USA
SN 1932-6203
EI 
J9 PLOS ONE
JI PLoS One
PD JUL 3
PY 2019
VL 14
IS 7
BP 
EP 
DI 10.1371/journal.pone.0218649
PG 17
WC Multidisciplinary Sciences
SC Science & Technology - Other Topics
GA IW4CE
UT WOS:000484927300020
PM 31269034
DA 2024-01-16
ER

PT J
AU Cao, CJ
   Wang, YN
   Husain, S
   Soteropoulos, P
   Xue, CY
AF Cao, Chengjun
   Wang, Yina
   Husain, Seema
   Soteropoulos, Patricia
   Xue, Chaoyang
TI A Mechanosensitive Channel Governs Lipid Flippase-Mediated Echinocandin Resistance in <i>Cryptococcus neoformans</i>
SO MBIO
LA English
DT Article
DE antifungal drug resistance; calcium signaling; Cryptococcus neoformans; fungi; lipid flippase
ID candida-albicans; calcineurin inhibitors; reduced susceptibility; aspergillus-fumigatus; paradoxical growth; hypoosmotic shock; drug-resistance; plasma-membrane; chitin content; hyphal growth
AB Echinocandins show fungicidal activity against common invasive mycoses but are ineffective against cryptococcosis. The underlying mechanism for echinocandin resistance in Cryptococcus neoformans remains poorly understood but has been shown to involve Cdc50, the regulatory subunit of lipid flippase. In a forward genetic screen for cdc50 Delta suppressor mutations that are caspofungin resistant, we identified Crm1 (caspofungin resistant mutation 1), a homolog of mechanosensitive channel proteins, and showed that crm1 Delta restored caspofungin resistance in cdc50 Delta cells. Caspofungin-treated cdc50 Delta cells exhibited abnormally high intracellular calcium levels ([Ca2+]c) and heightened activation of the calcineurin pathway. Deletion of CRM1 in the cdc50 Delta background normalized the abnormally high [Ca2+]c. Cdc50 interacts with Crm1 to maintain cellular calcium homeostasis. Analysis of chitin/chitosan content showed that deleting CRM1 reversed the decreased chitosan production of cdc50 Delta cells. Together, these results demonstrate that Cdc50 and Crm1 regulation of the calcineurin pathway and cytoplasmic calcium homeostasis may underlie caspofungin resistance in C. neoformans. IMPORTANCE Cryptococcus neoformans is the leading cause of fungal meningitis, accounting for similar to 15% of HIV/AIDS-related deaths, but treatment options for cryptococcosis are limited. Echinocandins are the newest fungicidal drug class introduced but are ineffective in treating cryptococcosis. Our previous study identified the lipid flippase subunit Cdc50 as a contributor to echinocandin resistance in C. neoformans. Here, we further elucidated the mechanism of Cdc50-mediated caspofungin drug resistance. We discovered that Cdc50 interacts with the mechanosensitive calcium channel protein Crm1 to regulate calcium homeostasis and caspofungin resistance via calcium/calcineurin signaling. These results provide novel insights into echinocandin resistance in this pathogen, which may lead to new treatment options, as well as inform echinocandin resistance mechanisms in other fungal organisms and, hence, advance our understanding of modes of antifungal drug susceptibility and resistance.
C1 [Cao, Chengjun; Wang, Yina; Xue, Chaoyang] Rutgers State Univ, New Jersey Med Sch, Publ Hlth Res Inst, Newark, NJ 07102 USA.
   [Husain, Seema; Soteropoulos, Patricia] Rutgers State Univ, New Jersey Med Sch, Genom Ctr, Newark, NJ USA.
   [Husain, Seema; Soteropoulos, Patricia; Xue, Chaoyang] Rutgers State Univ, New Jersey Med Sch, Dept Microbiol Biochem & Mol Genet, Newark, NJ 07102 USA.
C3 Rutgers System; Rutgers Newark; Rutgers New Brunswick; Rutgers Biomedical & Health Sciences; Rutgers System; Rutgers New Brunswick; Rutgers Biomedical & Health Sciences; Rutgers Newark; Rutgers System; Rutgers New Brunswick; Rutgers Biomedical & Health Sciences; Rutgers Newark
RP Xue, CY (通讯作者)，Rutgers State Univ, New Jersey Med Sch, Publ Hlth Res Inst, Newark, NJ 07102 USA.; Xue, CY (通讯作者)，Rutgers State Univ, New Jersey Med Sch, Dept Microbiol Biochem & Mol Genet, Newark, NJ 07102 USA.
EM xuech@njms.rutgers.edu
FU NIH [R01AI123315, R01AI141368]; New Jersey Health Foundation Fund
CR Antachopoulos C, 2007, ANTIMICROB AGENTS CH, V51, P881, DOI 10.1128/AAC.01160-06
   ARAKI Y, 1974, BIOCHEM BIOPH RES CO, V56, P669, DOI 10.1016/0006-291X(74)90657-3
   Baker LG, 2007, EUKARYOT CELL, V6, P855, DOI 10.1128/EC.00399-06
   Bevers EM, 1999, BBA-MOL CELL BIOL L, V1439, P317, DOI 10.1016/S1388-1981(99)00110-9
   Beyda ND, 2012, ANN PHARMACOTHER, V46, P1086, DOI 10.1345/aph.1R020
   BITBOL M, 1987, BIOCHIM BIOPHYS ACTA, V904, P268, DOI 10.1016/0005-2736(87)90376-2
   Camacho E, 2017, MICROBIOL-SGM, V163, P1540, DOI 10.1099/mic.0.000552
   Chamilos G, 2007, ANTIMICROB AGENTS CH, V51, P2257, DOI 10.1128/AAC.00095-07
   Chen YL, 2014, EUKARYOT CELL, V13, P844, DOI 10.1128/EC.00302-13
   Cota JM, 2008, ANTIMICROB AGENTS CH, V52, P1144, DOI 10.1128/AAC.01542-07
   Del Poeta M, 2000, ANTIMICROB AGENTS CH, V44, P739, DOI 10.1128/AAC.44.3.739-746.2000
   Denning DW, 2003, LANCET, V362, P1142, DOI 10.1016/S0140-6736(03)14472-8
   Eisenberg T, 2010, APOPTOSIS, V15, P257, DOI 10.1007/s10495-009-0453-4
   Fortwendel JR, 2010, ANTIMICROB AGENTS CH, V54, P1555, DOI 10.1128/AAC.00854-09
   Fortwendel JR, 2009, ANTIMICROB AGENTS CH, V53, P476, DOI 10.1128/AAC.01154-08
   Gardiner RE, 2005, MED MYCOL, V43, PS299, DOI 10.1080/13693780400029023
   Haswell ES, 2006, CURR BIOL, V16, P1, DOI 10.1016/j.cub.2005.11.044
   Hsueh YP, 2007, MOL BIOL CELL, V18, P3237, DOI 10.1091/mbc.E07-02-0133
   Huang W, 2016, MBIO, V7, P0, DOI 10.1128/mBio.00478-16
   Imtiaz T, 2012, J MED MICROBIOL, V61, P1330, DOI 10.1099/jmm.0.045047-0
   Ingavale SS, 2008, PLOS PATHOG, V4, P0, DOI 10.1371/journal.ppat.1000155
   Jung KW, 2015, NAT COMMUN, V6, P0, DOI 10.1038/ncomms7757
   Juvvadi PR, 2017, VIRULENCE, V8, P186, DOI 10.1080/21505594.2016.1201250
   Juvvadi PR, 2015, ANTIMICROB AGENTS CH, V59, P4946, DOI 10.1128/AAC.00263-15
   Juvvadi PR, 2014, FUNGAL BIOL REV, V28, P56, DOI 10.1016/j.fbr.2014.02.004
   Juvvadi PR, 2011, MOL MICROBIOL, V82, P1235, DOI 10.1111/j.1365-2958.2011.07886.x
   KAFETZOPOULOS D, 1993, P NATL ACAD SCI USA, V90, P2564, DOI 10.1073/pnas.90.7.2564
   Kartsonis NA, 2003, DRUG RESIST UPDATE, V6, P197, DOI 10.1016/S1368-7646(03)00064-5
   Kraus PR, 2003, MOL MICROBIOL, V48, P1377, DOI 10.1046/j.1365-2958.2003.03508.x
   Lenoir G, 2009, J BIOL CHEM, V284, P17956, DOI 10.1074/jbc.M109.013722
   Lev S, 2012, PLOS ONE, V7, P0, DOI 10.1371/journal.pone.0051403
   Liu TB, 2014, INFECT IMMUN, V82, P557, DOI 10.1128/IAI.00994-13
   Liu TB, 2011, EUKARYOT CELL, V10, P791, DOI 10.1128/EC.00004-11
   Livak KJ, 2001, METHODS, V25, P402, DOI 10.1006/meth.2001.1262
   Malcolm HR, 2012, CHEMBIOCHEM, V13, P2037, DOI 10.1002/cbic.201200410
   Maligie MA, 2005, ANTIMICROB AGENTS CH, V49, P2851, DOI 10.1128/AAC.49.7.2851-2856.2005
   Masso-Silva J, 2018, MBIO, V9, P0, DOI 10.1128/mBio.01828-17
   MIZUNO K, 1992, ANTICANCER RES, V12, P21
   Munro CA, 2007, MOL MICROBIOL, V63, P1399, DOI 10.1111/j.1365-2958.2007.05588.x
   Nakayama Y, 2014, CELL CALCIUM, V56, P467, DOI 10.1016/j.ceca.2014.10.001
   Nakayama Y, 2014, FEMS YEAST RES, V14, P992, DOI 10.1111/1567-1364.12181
   Nakayama Y, 2012, NAT COMMUN, V3, P0, DOI 10.1038/ncomms2014
   Nielsen K, 2003, INFECT IMMUN, V71, P4831, DOI 10.1128/IAI.71.9.4831-4841.2003
   Onyewu C, 2006, ANTIMICROB AGENTS CH, V50, P3963, DOI 10.1128/AAC.00393-06
   Orrenius S, 2003, NAT REV MOL CELL BIO, V4, P552, DOI 10.1038/nrm1150
   Parekh AB, 2005, PHYSIOL REV, V85, P757, DOI 10.1152/physrev.00057.2003
   Park BJ, 2009, AIDS, V23, P525, DOI 10.1097/QAD.0b013e328322ffac
   Perfect JR, 2010, CLIN INFECT DIS, V50, P291, DOI 10.1086/649858
   PERFECT JR, 1993, J MED VET MYCOL, V31, P175
   Perlin DS, 2015, ANN NY ACAD SCI, V1354, P1, DOI 10.1111/nyas.12831
   Perlin DS, 2011, FUTURE MICROBIOL, V6, P441, DOI 10.2217/fmb.11.19
   Pianalto KM, 2019, GENETICS, V213, P213, DOI 10.1534/genetics.119.302290
   Pratt A, 2013, MED MYCOL, V51, P103, DOI 10.3109/13693786.2012.685767
   Pukkila-Worley R, 2008, EXPERT OPIN PHARMACO, V9, P551, DOI 10.1517/14656566.9.4.551
   Rocha EMF, 2007, ANTIMICROB AGENTS CH, V51, P4174, DOI 10.1128/AAC.00917-07
   Segawa K, 2016, J BIOL CHEM, V291, P762, DOI 10.1074/jbc.M115.690727
   Shapiro RS, 2011, MICROBIOL MOL BIOL R, V75, P213, DOI 10.1128/MMBR.00045-10
   Shi WN, 2010, FEMS YEAST RES, V10, P885, DOI 10.1111/j.1567-1364.2010.00664.x
   Stevens DA, 2004, ANTIMICROB AGENTS CH, V48, P3407, DOI 10.1128/AAC.48.9.3407-3411.2004
   Thompson JR, 1999, J BACTERIOL, V181, P444, DOI 10.1128/JB.181.2.444-453.1999
   Uppuluri P, 2008, ANTIMICROB AGENTS CH, V52, P1127, DOI 10.1128/AAC.01397-07
   Walker LA, 2008, PLOS PATHOG, V4, P0, DOI 10.1371/journal.ppat.1000040
   Walker LA, 2013, ANTIMICROB AGENTS CH, V57, P146, DOI 10.1128/AAC.01486-12
   Walker LA, 2010, FUNGAL GENET BIOL, V47, P117, DOI 10.1016/j.fgb.2009.09.003
   Wang YN, 2011, EUKARYOT CELL, V10, P618, DOI 10.1128/EC.00327-10
   Wu Danli, 2011, J VIS EXP, V0, P0, DOI DOI 10.3791/3357
   Xue CY, 2010, MBIO, V1, P0, DOI 10.1128/mBio.00084-10
   Xue CY, 2006, MOL BIOL CELL, V17, P667, DOI 10.1091/mbc.E05-07-0699
   Yang FH, 2017, J. COMMUN. INF. NETW, V2, P1, DOI 10.1007/s41650-017-0018-6
NR 69
TC 26
Z9 29
U1 2
U2 7
PU AMER SOC MICROBIOLOGY
PI WASHINGTON
PA 1752 N ST NW, WASHINGTON, DC 20036-2904 USA
SN 2150-7511
EI 
J9 MBIO
JI mBio
PD NOV-DEC 15
PY 2019
VL 10
IS 6
BP 
EP 
DI 10.1128/mBio.01952-19
PG 18
WC Microbiology
SC Microbiology
GA KD6QE
UT WOS:000507988700001
PM 31822582
DA 2024-01-16
ER

PT J
AU Geretti, AM
   White, E
   Orkin, C
   Tostevin, A
   Tilston, P
   Chadwick, D
   Leen, C
   Sabin, C
   Dunn, DT
   Asboe, D
   Asboe, D
   Pozniak, A
   Cane, P
   Chadwick, D
   Churchill, D
   Clark, D
   Collins, S
   Delpech, V
   Douthwaite, S
   Dunn, D
   Fearnhill, E
   Porter, K
   Tostevin, A
   Stirrup, O
   Fraser, C
   Gunson, R
   Hale, A
   Hué, S
   Lazarus, L
   Leigh-Brown, A
   Mbisa, T
   Mackie, N
   Orkin, C
   Nastouli, E
   Pillay, D
   Phillips, A
   Sabin, C
   Smit, E
   Templeton, K
   Tilston, P
   Volz, E
   Williams, I
   Zhang, HY
   Dawkins, J
   O'Shea, S
   Mullen, J
   Smit, E
   Mbisa, T
   Cox, A
   Tandy, R
   Fawcett, T
   Hopkins, M
   Tilston, P
   Booth, C
   Garcia-Diaz, A
   Renwick, L
   Schmid, ML
   Payne, B
   Chadwick, D
   Hubb, J
   Dustan, S
   Kirk, S
   Gunson, R
   Bradley-Stewart, A
   Ainsworth, J
   Allan, S
   Anderson, J
   Babiker, A
   Chadwick, D
   Churchill, D
   Delpech, V
   Dunn, D
   Gazzard, B
   Gilson, R
   Gompels, M
   Hay, P
   Hill, T
   Johnson, M
   Jose, S
   Kegg, S
   Leen, C
   Martin, F
   Mital, D
   Nelson, M
   Orkin, C
   Palfreeman, A
   Phillips, A
   Pillay, D
   Post, F
   Pritchard, J
   Sabin, CA
   Schwenk, A
   Tariq, A
   Trevelion, R
   Ustianowski, A
   Walsh, J
   Hill, T
   Jose, S
   Phillips, A
   Sabin, CA
   Thornton, A
   Huntington, S
   Dunn, D
   Glabay, A
   Shidfar, S
   Orkin, C
   Lynch, J
   Hand, J
   de Souza, C
   Churchill, D
   Perry, N
   Tilbury, S
   Youssef, E
   Churchill, D
   Gazzard, B
   Nelson, M
   Mabika, T
   Asboe, D
   Mandalia, S
   Anderson, J
   Munshi, S
   Post, F
   Adefisan, A
   Taylor, C
   Gleisner, Z
   Ibrahim, F
   Campbell, L
   Chadwick, D
   Baillie, K
   Gilson, R
   Brima, N
   Williams, I
   Ainsworth, J
   Schwenk, A
   Miller, S
   Wood, C
   Johnson, M
   Youle, M
   Lampe, F
   Smith, C
   Tsintas, R
   Chaloner, C
   Hutchinson, S
   Sabin, CA
   Phillips, A
   Hill, T
   Jose, S
   Huntington, S
   Thornton, A
   Walsh, J
   Mackie, N
   Winston, A
   Weber, J
   Ramzan, F
   Carder, M
   Leen, C
   Wilson, A
   Morris, S
   Gompels, M
   Allan, S
   Palfreeman, A
   Lewszuk, A
   Kegg, S
   Faleye, A
   Ogunbiyi, V
   Mitchell, S
   Hay, P
   Kemble, C
   Martin, F
   Russell-Sharpe, S
   Gravely, J
   Allan, S
   Harte, A
   Tariq, A
   Spencer, H
   Jones, R
   Pritchard, J
   Cumming, S
   Atkinson, C
   Mital, D
   Edgell, V
   Allen, J
   Ustianowski, A
   Murphy, C
   Gunder, I
   Delpech, V
   Trevelion, R
AF Geretti, Anna Maria
   White, Ellen
   Orkin, Chloe
   Tostevin, Anna
   Tilston, Peter
   Chadwick, David
   Leen, Clifford
   Sabin, Caroline
   Dunn, David T.
   Asboe, David
   Asboe, David
   Pozniak, Anton
   Cane, Patricia
   Chadwick, David
   Churchill, Duncan
   Clark, Duncan
   Collins, Simon
   Delpech, Valerie
   Douthwaite, Samuel
   Dunn, David
   Fearnhill, Esther
   Porter, Kholoud
   Tostevin, Anna
   Stirrup, Oliver
   Fraser, Christophe
   Gunson, Rory
   Hale, Antony
   Hue, Stephane
   Lazarus, Linda
   Leigh-Brown, Andrew
   Mbisa, Tamyo
   Mackie, Nicola
   Orkin, Chloe
   Nastouli, Eleni
   Pillay, Deenan
   Phillips, Andrew
   Sabin, Caroline
   Smit, Erasmus
   Templeton, Kate
   Tilston, Peter
   Volz, Erik
   Williams, Ian
   Zhang, Hongyi
   Dawkins, Justine
   O'Shea, Siobhan
   Mullen, Jane
   Smit, Erasmus
   Mbisa, Tamyo
   Cox, Alison
   Tandy, Richard
   Fawcett, Tracy
   Hopkins, Mark
   Tilston, Peter
   Booth, Clare
   Garcia-Diaz, Ana
   Renwick, Lynne
   Schmid, Matthias L.
   Payne, Brendan
   Chadwick, David
   Hubb, Jonathan
   Dustan, Simon
   Kirk, Stuart
   Gunson, Rory
   Bradley-Stewart, Amanda
   Ainsworth, Jonathan
   Allan, Sris
   Anderson, Jane
   Babiker, Abdel
   Chadwick, David
   Churchill, Duncan
   Delpech, Valerie
   Dunn, David
   Gazzard, Brian
   Gilson, Richard
   Gompels, Mark
   Hay, Phillip
   Hill, Teresa
   Johnson, Margaret
   Jose, Sophie
   Kegg, Stephen
   Leen, Clifford
   Martin, Fabiola
   Mital, Dushyant
   Nelson, Mark
   Orkin, Chloe
   Palfreeman, Adrian
   Phillips, Andrew
   Pillay, Deenan
   Post, Frank
   Pritchard, Jillian
   Sabin, Caroline A.
   Schwenk, Achim
   Tariq, Anjum
   Trevelion, Roy
   Ustianowski, Andy
   Walsh, John
   Hill, Teresa
   Jose, Sophie
   Phillips, Andrew
   Sabin, Caroline A.
   Thornton, Alicia
   Huntington, Susie
   Dunn, David
   Glabay, Adam
   Shidfar, Shaadi
   Orkin, Chloe
   Lynch, Janet
   Hand, James
   de Souza, Carl
   Churchill, Duncan
   Perry, Nicky
   Tilbury, Stuart
   Youssef, Elaney
   Churchill, Duncan
   Gazzard, Brian
   Nelson, Mark
   Mabika, Tracey
   Asboe, David
   Mandalia, Sundhiya
   Anderson, Jane
   Munshi, Sajid
   Post, Frank
   Adefisan, Ade
   Taylor, Chris
   Gleisner, Zachary
   Ibrahim, Fowzia
   Campbell, Lucy
   Chadwick, David
   Baillie, Kirsty
   Gilson, Richard
   Brima, Nataliya
   Williams, Ian
   Ainsworth, Jonathan
   Schwenk, Achim
   Miller, Sheila
   Wood, Chris
   Johnson, Margaret
   Youle, Mike
   Lampe, Fiona
   Smith, Colette
   Tsintas, Rob
   Chaloner, Clinton
   Hutchinson, Samantha
   Sabin, Caroline A.
   Phillips, Andrew
   Hill, Teresa
   Jose, Sophie
   Huntington, Susie
   Thornton, Alicia
   Walsh, John
   Mackie, Nicky
   Winston, Alan
   Weber, Jonathan
   Ramzan, Farhan
   Carder, Mark
   Leen, Clifford
   Wilson, Alan
   Morris, Sheila
   Gompels, Mark
   Allan, Sue
   Palfreeman, Adrian
   Lewszuk, Adam
   Kegg, Stephen
   Faleye, Akin
   Ogunbiyi, Victoria
   Mitchell, Sue
   Hay, Phillip
   Kemble, Christian
   Martin, Fabiola
   Russell-Sharpe, Sarah
   Gravely, Janet
   Allan, Sris
   Harte, Andrew
   Tariq, Anjum
   Spencer, Hazel
   Jones, Ron
   Pritchard, Jillian
   Cumming, Shirley
   Atkinson, Claire
   Mital, Dushyant
   Edgell, Veronica
   Allen, Julie
   Ustianowski, Andy
   Murphy, Cynthia
   Gunder, Ilise
   Delpech, Valerie
   Trevelion, Roy
TI Virological outcomes of boosted protease inhibitor-based first-line ART in subjects harbouring thymidine analogue-associated mutations as the sole form of transmitted drug resistance
SO JOURNAL OF ANTIMICROBIAL CHEMOTHERAPY
LA English
DT Article
ID treatment-naive patients; antiretroviral treatment; hiv; transmission; individuals; infection; regimens
AB Objectives In subjects with transmitted thymidine analogue mutations (TAMs), boosted PIs (PI/b) are often chosen to overcome possible resistance to the NRTI backbone. However, data to guide treatment selection are limited. Our aim was to obtain firmer guidance for clinical practice using real-world cohort data. Methods We analysed 1710 subjects who started a PI/b in combination with tenofovir or abacavir plus emtricitabine or lamivudine, and compared their virological outcomes with those of 4889 patients who started an NNRTI (predominantly efavirenz), according to the presence of 1 TAM as the sole form of transmitted drug resistance. Results Participants with 1 TAM comprised predominantly MSM (213 of 269, 79.2%), subjects of white ethnicity (206 of 269, 76.6%) and HIV-1 subtype B infections (234 of 269, 87.0%). Most (203 of 269, 75.5%) had singleton TAMs, commonly a revertant of T215Y or T215F (112 of 269, 41.6%). Over a median of 2.5years of follow-up, 834 of 6599 (12.6%) subjects experienced viraemia (HIV-1 RNA >50 copies/mL). The adjusted HR for viraemia was 2.17 with PI/b versus NNRTI-based therapy (95% CI 1.88-2.51; P<0.001). Other independent predictors of viraemia included injecting drug use, black ethnicity, higher viral load and lower CD4 cell count at baseline, and receiving abacavir instead of tenofovir. Resistance showed no overall impact (adjusted HR 0.77 with 1 TAM versus no resistance; 95% CI 0.54-1.10; P=0.15). Conclusions In this cohort, patients harbouring 1 TAM as the sole form of transmitted drug resistance gained no apparent virological advantage from starting first-line ART with a PI/b.
C1 [Geretti, Anna Maria] Univ Liverpool, Inst Infect & Global Hlth, Liverpool, Merseyside, England.
   [White, Ellen; Dunn, David; Glabay, Adam; Shidfar, Shaadi] UCL, MRC Clin Trials Unit, London, England.
   [Orkin, Chloe] Barts Hlth NHS Trust, Dept Infect & Immun, London, England.
   [Tostevin, Anna; Sabin, Caroline; Dunn, David T.; Dunn, David; Fearnhill, Esther; Porter, Kholoud; Stirrup, Oliver] UCL, Inst Global Hlth, London, England.
   [Tilston, Peter] Manchester Royal Infirm, Dept Clin Virol, Manchester, Lancs, England.
   [Chadwick, David] South Tees Hosp NHS Trust, Dept Infect Dis, Middlesbrough, Cleveland, England.
   [Leen, Clifford] NHS Lothian, Reg Infect Dis Unit, Edinburgh, Midlothian, Scotland.
   [Asboe, David; Pozniak, Anton] Chelsea & Westminster Hosp, London, England.
   [Cane, Patricia] PHE, Porton Down, England.
   [Chadwick, David] South Tees Hosp NHS Trust, Middlesbrough, Cleveland, England.
   [Churchill, Duncan; Perry, Nicky; Tilbury, Stuart; Youssef, Elaney] Brighton & Sussex Univ Hosp NHS Trust, Brighton, E Sussex, England.
   [Orkin, Chloe; Clark, Duncan; Lynch, Janet; Hand, James; de Souza, Carl] Barts Hlth NHS Trust, London, England.
   [Collins, Simon] HIV I Base, London, England.
   [Delpech, Valerie; Mbisa, Tamyo] PHE, Natl Infect Serv, London, England.
   [Douthwaite, Samuel; O'Shea, Siobhan; Mullen, Jane] Guys & St Thomas NHS Fdn Trust, London, England.
   [Fraser, Christophe] Univ Oxford, Oxford, England.
   [Gunson, Rory] Gartnavel Royal Hosp, Glasgow, Lanark, Scotland.
   [Hale, Antony] Leeds Teaching Hosp NHS Trust, Leeds, W Yorkshire, England.
   [Hue, Stephane] London Sch Hyg & Trop Med, London, England.
   [Lazarus, Linda] PHE, Expert Advisory Grp AIDS Secretariat, London, England.
   [Leigh-Brown, Andrew] Univ Edinburgh, Edinburgh, Midlothian, Scotland.
   [Mackie, Nicola] Imperial NHS Trust, London, England.
   [Sabin, Caroline; Nastouli, Eleni; Pillay, Deenan; Phillips, Andrew; Hill, Teresa; Jose, Sophie; Sabin, Caroline A.; Thornton, Alicia; Huntington, Susie] UCL, London, England.
   [Smit, Erasmus] Birmingham Heartlands Hosp, PHE, Birmingham, W Midlands, England.
   [Templeton, Kate] Royal Infirm Edinburgh NHS Trust, Edinburgh, Midlothian, Scotland.
   [Tilston, Peter] Manchester Royal Infirm, Manchester, Lancs, England.
   [Volz, Erik] Imperial Coll London, London, England.
   [Williams, Ian] Mortimer Market Ctr, London, England.
   [Zhang, Hongyi] Addenbrookes Hosp, Cambridge, England.
   [Dawkins, Justine] Addenbrookes Hosp, Clin Microbiol & Publ Hlth Lab, Cambridge, England.
   [Smit, Erasmus] Birmingham Heartlands Hosp, PHE Publ Hlth Lab, Birmingham, W Midlands, England.
   [Mbisa, Tamyo] PHE, Antiviral Unit, Natl Infect Serv, London, England.
   [Cox, Alison] Imperial Coll Hlth NHS Trust, London, England.
   [Tandy, Richard] Kings Coll Hosp London, London, England.
   [Fawcett, Tracy] Leeds Teaching Hosp NHS Trust, Med Microbiol Lab, Leeds, W Yorkshire, England.
   [Hopkins, Mark] Specialist Virol Ctr, Liverpool, Merseyside, England.
   [Tilston, Peter] Manchester Royal Infirm, Dept Clin Virol, Manchester, Lancs, England.
   [Booth, Clare; Garcia-Diaz, Ana] Royal Free Hosp, Dept Virol, London, England.
   [Renwick, Lynne] Royal Infirm Edinburgh NHS Trust, Edinburgh Specialist Virol Ctr, Edinburgh, Midlothian, Scotland.
   [Schmid, Matthias L.; Payne, Brendan] Royal Victoria Infirm, Dept Infect & Trop Med, Newcastle, England.
   [Chadwick, David] South Tees Hosp NHS Trust, Middlesbrough, Cleveland, England.
   [Hubb, Jonathan] Barts Hlth NHS Trust, Dept Virol, London, England.
   [Dustan, Simon] Imperial Coll, Mol Diagnost Unit, London, England.
   [Kirk, Stuart] Univ Coll London Hosp, London, England.
   [Gunson, Rory; Bradley-Stewart, Amanda] Gartnavel, West Scotland Specialist Virol Lab, Glasgow, Lanark, Scotland.
   [Asboe, David; Gazzard, Brian; Nelson, Mark; Mabika, Tracey; Mandalia, Sundhiya] Chelsea & Westminster Hosp NHS Fdn Trust, London, England.
   [Anderson, Jane; Munshi, Sajid] Homerton Univ Hosp NHS Trust, London, England.
   [Post, Frank; Adefisan, Ade; Taylor, Chris; Gleisner, Zachary; Ibrahim, Fowzia; Campbell, Lucy] Kings Coll Hosp NHS Fdn Trust, London, England.
   [Chadwick, David; Baillie, Kirsty] South Tees Hosp NHS Fdn Trust, Middlesbrough, Cleveland, England.
   [Williams, Ian; Gilson, Richard; Brima, Nataliya] UCL, Mortimer Market Ctr, Cent & North West London NHS Fdn Trust, London, England.
   [Ainsworth, Jonathan; Schwenk, Achim; Miller, Sheila; Wood, Chris] North Middlesex Univ Hosp NHS Trust, London, England.
   [Phillips, Andrew; Hill, Teresa; Johnson, Margaret; Jose, Sophie; Sabin, Caroline A.; Thornton, Alicia; Huntington, Susie; Youle, Mike; Lampe, Fiona; Smith, Colette; Tsintas, Rob; Chaloner, Clinton; Hutchinson, Samantha] UCL, Royal Free NHS Fdn Trust, London, England.
   [Walsh, John; Mackie, Nicky; Winston, Alan; Weber, Jonathan; Ramzan, Farhan; Carder, Mark] Imperial Coll Healthcare NHS Trust, London, England.
   [Leen, Clifford; Wilson, Alan; Morris, Sheila] Lothian Univ Hosp NHS Trust, Edinburgh, Midlothian, Scotland.
   [Gompels, Mark; Allan, Sue] North Bristol NHS Trust, Bristol, Avon, England.
   [Palfreeman, Adrian; Lewszuk, Adam] Univ Hosp Leicester NHS Trust, Leicester, Leics, England.
   [Kegg, Stephen; Faleye, Akin; Ogunbiyi, Victoria; Mitchell, Sue] Lewisham & Greenwich NHS Trust, London, England.
   [Hay, Phillip; Kemble, Christian] St Georges Healthcare NHS Trust, London, England.
   [Martin, Fabiola; Russell-Sharpe, Sarah; Gravely, Janet] York Teaching Hosp NHS Fdn Trust, York, N Yorkshire, England.
   [Allan, Sris; Harte, Andrew] Univ Hosp Coventry & Warwickshire NHS Trust, Coventry, W Midlands, England.
   [Tariq, Anjum; Spencer, Hazel; Jones, Ron] Royal Wolverhampton Hosp NHS Trust, Wolverhampton, England.
   [Pritchard, Jillian; Cumming, Shirley; Atkinson, Claire] Ashford & St Peters Hosp NHS Fdn Trust, Chertsey, England.
   [Mital, Dushyant; Edgell, Veronica; Allen, Julie] Milton Keynes Hosp NHS Fdn Trust, Milton Keynes, Bucks, England.
   [Ustianowski, Andy; Murphy, Cynthia; Gunder, Ilise] Pennine Acute Hosp NHS Trust, Manchester, Lancs, England.
   [Delpech, Valerie] PHE, London, England.
   [Trevelion, Roy] I Base, London, England.
C3 University of Liverpool; University of London; University College London; Medical Research Council Clinical Trials Unit; Barts Health NHS Trust; University of London; University College London; University of Manchester; Imperial College London; Brighton and Sussex University Hospitals NHS Trust; University of Brighton; Barts Health NHS Trust; Guy's & St Thomas' NHS Foundation Trust; University of Oxford; Gartnavel Royal Hospital; University of Leeds; University of London; London School of Hygiene & Tropical Medicine; University of Edinburgh; University of London; University College London; Heart of England NHS Foundation Trust; University of Birmingham; Royal Infirmary of Edinburgh; University of Edinburgh; University of Manchester; Imperial College London; University of Cambridge; Cambridge University Hospitals NHS Foundation Trust; Addenbrooke's Hospital; Cambridge University Hospitals NHS Foundation Trust; Addenbrooke's Hospital; University of Cambridge; Heart of England NHS Foundation Trust; University of Birmingham; King's College Hospital NHS Foundation Trust; King's College Hospital; University of Leeds; University of Manchester; University of London; University College London; Royal Free London NHS Foundation Trust; UCL Medical School; University of Edinburgh; Royal Infirmary of Edinburgh; Barts Health NHS Trust; Imperial College London; University College London Hospitals NHS Foundation Trust; University of London; University College London; Imperial College London; King's College Hospital NHS Foundation Trust; University of London; University College London; University of London; University College London; Imperial College London; North Bristol NHS Trust; University of Leicester; University Hospitals of Leicester NHS Trust; St Georges University London; University of Warwick
RP Geretti, AM (通讯作者)，Univ Liverpool, Inst Infect & Global Hlth, Liverpool, Merseyside, England.
EM geretti@liverpool.ac.uk
FU Medical Research Council [MR/M004236/1, MC_U122886351, MC_UU_12023/15] Funding Source: Medline; MRC [MC_U122886351, MC_UU_12023/15, MR/M004236/1] Funding Source: UKRI
CR [Anonymous], 2017, EUR GUID TREATM HIV, V0, P0
   [Anonymous], 2018, GUID US ANT AG AD AD, V0, P0
   Baxter JD, 2015, HIV MED, V16, P77, DOI 10.1111/hiv.12236
   Bennett DE, 2009, PLOS ONE, V4, P0, DOI 10.1371/journal.pone.0004724
   Burch LS, 2016, LANCET PUBLIC HEALTH, V1, PE26, DOI 10.1016/S2468-2667(16)30002-0
   Castro H, 2013, J INFECT DIS, V208, P1459, DOI 10.1093/infdis/jit345
   Chaillon A, 2017, J VIROL, V91, P0, DOI 10.1128/JVI.00769-17
   Daar ES, 2011, ANN INTERN MED, V154, P0, DOI 10.7326/0003-4819-154-7-201104050-00316
   Dauwe K, 2016, J CLIN MICROBIOL, V54, P1605, DOI 10.1128/JCM.00030-16
   Frange P, 2015, J ANTIMICROB CHEMOTH, V70, P2084, DOI 10.1093/jac/dkv049
   Geretti AM, 2015, CURR OPIN INFECT DIS, V28, P23, DOI 10.1097/QCO.0000000000000136
   Hofstra LM, 2016, CLIN INFECT DIS, V62, P655, DOI 10.1093/cid/civ963
   Margot NA, 2017, J INFECT DIS, V215, P920, DOI 10.1093/infdis/jix015
   Mbisa JL, 2015, CLIN INFECT DIS, V61, P829, DOI 10.1093/cid/civ393
   Mourad R, 2015, AIDS, V29, P1917, DOI 10.1097/QAD.0000000000000768
   Paraskevis D, 2017, INFECT GENET EVOL, V54, P183, DOI 10.1016/j.meegid.2017.07.003
   Pineda-Peña AC, 2014, PLOS ONE, V9, P0, DOI 10.1371/journal.pone.0101738
   Pingen M, 2015, J ANTIMICROB CHEMOTH, V70, P573, DOI 10.1093/jac/dku377
   Pingen M, 2011, J ANTIMICROB CHEMOTH, V66, P1467, DOI 10.1093/jac/dkr157
   Raffaelli CS, 2018, J ANTIMICROB CHEMOTH, V73, P2480, DOI 10.1093/jac/dky211
   Rhee SY, 2019, CLIN INFECT DIS, V68, P213, DOI 10.1093/cid/ciy453
   Rhee SY, 2015, PLOS MED, V12, P0, DOI 10.1371/journal.pmed.1001810
   Saag MS, 2018, JAMA-J AM MED ASSOC, V320, P379, DOI 10.1001/jama.2018.8431
   Sax PE, 2009, NEW ENGL J MED, V361, P2230, DOI 10.1056/NEJMoa0906768
   Yang WL, 2015, J INFECT DIS, V212, P28, DOI 10.1093/infdis/jiv012
NR 25
TC 4
Z9 5
U1 2
U2 5
PU OXFORD UNIV PRESS
PI OXFORD
PA GREAT CLARENDON ST, OXFORD OX2 6DP, ENGLAND
SN 0305-7453
EI 1460-2091
J9 J ANTIMICROB CHEMOTH
JI J. Antimicrob. Chemother.
PD MAR 15
PY 2019
VL 74
IS 3
BP 746
EP 753
DI 10.1093/jac/dky468
PG 8
WC Infectious Diseases; Microbiology; Pharmacology & Pharmacy
SC Infectious Diseases; Microbiology; Pharmacology & Pharmacy
GA HR0RH
UT WOS:000462835800030
PM 30544247
DA 2024-01-16
ER

PT J
AU Benko, Z
   Zhang, JT
   Zhao, RY
AF Benko, Zsigmond
   Zhang, Jiantao
   Zhao, Richard Y.
TI Development of A Fission Yeast Cell-Based Platform for High Throughput Screening of HIV-1 Protease Inhibitors
SO CURRENT HIV RESEARCH
LA English
DT Article
DE HIV-1 protease (PR); HIV-1 protease inhibitor (PI); fission yeast (Schizosaccharomyces pombe); high throughput screening (HTS); green fluorescence protein (GFP); atazanavir (ATV); transcriptional nmt1 inhibitor (TNI)
ID human-immunodeficiency-virus; cross-resistance; r vpr; type-1; mutations; expression; discovery; design; genome; model
AB Background: HIV-1 protease inhibitor (PI) is one of the most potent classes of drugs in combinational anti-retroviral therapies (cART). When a PI is used in combination with other anti-HIV drugs, cART can often suppress HIV-1 below detection thus prolonging the patient's lives. however, the challenge often faced by patients is the emergence of HIV-1 drug resistance. Thus, PIs with high genetic-barrier to drug-resistance are needed. Objective: The objective of this study was to develop a novel and simple fission yeast (Schizosaccharomyces pombe) cell-based system that is suitable for high throughput screening (HTS) of small molecules against HIV-1 protease (PR). Methods: A fission yeast RE294-GFP strain that stably expresses HIV-1 PR and green fluorescence protein (GFP) under the control of an inducible nmt1 promoter was used. Production of HIV-1 PR induces cellular growth arrest, which was used as the primary endpoint for the search of PIs and was quantified by an absorbance-based method. Levels of GFP production were used as a counter-screen control to eliminate potential transcriptional nmt1 inhibitors. Results: Both the absorbance-based HIV-1 PR assay and the GFP-based fluorescence assay were miniaturized and optimized for HTS. A pilot study was performed using a small drug library mixed with known PI drugs and nmt1 inhibitors. With empirically adjusted and clearly defined double-selection criteria, we were able to correctly identify the PIs and to exclude all hidden nmt1 inhibitors. Conclusion: We have successfully developed and validated a fission yeast cell-based HTS platform for the future screening and testing of HIV-1 PR inhibitors.
C1 [Benko, Zsigmond; Zhang, Jiantao; Zhao, Richard Y.] Univ Maryland, Sch Med, Dept Pathol, Baltimore, MD 21201 USA.
   [Zhao, Richard Y.] Univ Maryland, Sch Med, Dept Microbiol Immunol, Baltimore, MD 21201 USA.
   [Zhao, Richard Y.] Univ Maryland, Sch Med, Inst Human Virol, Baltimore, MD 21201 USA.
   [Zhao, Richard Y.] Univ Maryland, Sch Med, Inst Global Hlth, Baltimore, MD 21201 USA.
   [Benko, Zsigmond] Univ Debrecen, Dept Mol Biotechnol & Microbiol, Debrecen, Hungary.
C3 University System of Maryland; University of Maryland Baltimore; University System of Maryland; University of Maryland Baltimore; University System of Maryland; University of Maryland Baltimore; University System of Maryland; University of Maryland Baltimore; University of Debrecen
RP Zhao, RY (通讯作者)，Univ Maryland, Sch Med, Dept Pathol, Baltimore, MD 21201 USA.
EM rzhao@som.umaryland.edu
FU NIH [R01 GM127212/AI150459]; University of Maryland Medical Center
CR Benko Z, 2010, INT J HIGH THROUGHPU, V1, P151
   Benko Z, 2017, CELL BIOSCI, V7, P0, DOI 10.1186/s13578-016-0131-5
   Benko Z, 2016, PLOS ONE, V11, P0, DOI 10.1371/journal.pone.0151286
   Benko Z, 2011, BIOTECHNIQUES, V51, P57, DOI 10.2144/000113706
   Broglia RA, 2008, CURR OPIN STRUC BIOL, V18, P60, DOI 10.1016/j.sbi.2007.10.004
   Calugi C, 2013, CURR MED CHEM, V20, P3693, DOI 10.2174/09298673113209990135
   Chen MZ, 1999, J VIROL, V73, P3236, DOI 10.1128/JVI.73.4.3236-3245.1999
   Cheng TJ, 2004, ANTIMICROB AGENTS CH, V48, P2437, DOI 10.1128/AAC.48.7.2437-2447.2004
   Chetty S, 2016, J BIOMOL STRUCT DYN, V34, P135, DOI 10.1080/07391102.2015.1018326
   Coffin JM, 1996, SCIENCE, V271, P671, DOI 10.1126/science.271.5249.671
   Combescure C, 2009, HIV MED, V10, P470, DOI 10.1111/j.1468-1293.2009.00714.x
   Côté HCF, 2001, J VIROL, V75, P589, DOI 10.1128/JVI.75.2.589-594.2001
   de Medeiros AS, 2015, METHODS MOL BIOL, V1263, P77, DOI 10.1007/978-1-4939-2269-7_6
   Denny PW, 2015, J BIOMOL SCREEN, V20, P56, DOI 10.1177/1087057114546552
   Fuse T, 2006, MICROBES INFECT, V8, P1783, DOI 10.1016/j.micinf.2006.02.016
   Getz RA, 2019, CELL SIGNAL, V60, P114, DOI 10.1016/j.cellsig.2019.04.010
   Hertogs K, 2000, AIDS, V14, P1203, DOI 10.1097/00002030-200006160-00018
   Hu K, 2005, J VIROL METHODS, V128, P93, DOI 10.1016/j.jviromet.2005.04.012
   Ivey FD, 2008, J BIOMOL SCREEN, V13, P62, DOI 10.1177/1087057107312127
   Kantor R, 2002, ANTIMICROB AGENTS CH, V46, P1086, DOI 10.1128/AAC.46.4.1086-1092.2002
   Kitidee K, 2016, J CHROMATOGR B, V1021, P153, DOI 10.1016/j.jchromb.2015.10.003
   KRAUSSLICH HG, 1989, P NATL ACAD SCI USA, V86, P807, DOI 10.1073/pnas.86.3.807
   Li G, 2018, METHODS MOL BIOL, V1721, P47, DOI 10.1007/978-1-4939-7546-4_5
   Li G, 2017, P NATL ACAD SCI USA, V114, PE376, DOI 10.1073/pnas.1619735114
   Lindsten K, 2001, ANTIMICROB AGENTS CH, V45, P2616, DOI 10.1128/AAC.45.9.2616-2622.2001
   Logsdon BC, 2004, J VIROL, V78, P3123, DOI 10.1128/JVI.78.6.3123-3132.2004
   Mallolas J, 2017, AIDS REV, V19, P105
   MAUNDRELL K, 1990, J BIOL CHEM, V265, P10857
   Molla A, 1998, VIROLOGY, V250, P255, DOI 10.1006/viro.1998.9383
   MORENO S, 1991, METHOD ENZYMOL, V194, P795
   Nkeze J, 2015, CELL BIOSCI, V5, P0, DOI 10.1186/s13578-015-0037-7
   Palmer S, 1999, AIDS, V13, P661, DOI 10.1097/00002030-199904160-00006
   Pang X, 2014, CURR MED CHEM, V21, P1997, DOI 10.2174/0929867321666140217115951
   Persaud D, 2004, J VIROL, V78, P968, DOI 10.1128/JVI.78.2.968-979.2004
   Rhee SY, 2010, ANTIMICROB AGENTS CH, V54, P4253, DOI 10.1128/AAC.00574-10
   Suga M, 2000, YEAST, V16, P889, DOI 10.1002/1097-0061(200007)16:10<889::AID-YEA582>3.0.CO;2-R
   Thaisrivongs S, 1999, BIOPOLYMERS, V51, P51
   THAISRIVONGS S, 1994, J MED CHEM, V37, P3200, DOI 10.1021/jm00046a002
   UNAIDS, 2019, GLOBAL HIV AND AIDS STATISTICS-FACT SHEET, V0, P0
   Voshavar C, 2019, CURR TOP MED CHEM, V19, P1571, DOI 10.2174/1568026619666190619115243
   Wensing AMJ, 2010, ANTIVIR RES, V85, P59, DOI 10.1016/j.antiviral.2009.10.003
   Westby M, 2005, ANTIVIR RES, V67, P121, DOI 10.1016/j.antiviral.2005.06.006
   Wu TD, 2003, J VIROL, V77, P4836, DOI 10.1128/JVI.77.8.4836-4847.2003
   Yang HL, 2012, CELL BIOSCI, V2, P0, DOI 10.1186/2045-3701-2-32
   Zhang JH, 1999, J BIOMOL SCREEN, V4, P67, DOI 10.1177/108705719900400206
   Zhang J, 2008, LANGMUIR, V24, P12452, DOI 10.1021/la801749f
   Zhao RY, 2017, MICROB CELL, V4, P311, DOI 10.15698/mic2017.10.592
   ZHAO YQ, 1995, DNA CELL BIOL, V14, P359, DOI 10.1089/dna.1995.14.359
   Zhao YQ, 1996, J VIROL, V70, P5821, DOI 10.1128/JVI.70.9.5821-5826.1996
   Zhao YQ, 1998, VIROLOGY, V246, P266, DOI 10.1006/viro.1998.9208
   Zhao YQ, 1998, BIOTECHNIQUES, V25, P438, DOI 10.2144/98253st06
NR 51
TC 3
Z9 3
U1 0
U2 3
PU BENTHAM SCIENCE PUBL LTD
PI SHARJAH
PA EXECUTIVE STE Y-2, PO BOX 7917, SAIF ZONE, 1200 BR SHARJAH, U ARAB EMIRATES
SN 1570-162X
EI 1873-4251
J9 CURR HIV RES
JI Curr. HIV Res.
PD JUN 15
PY 2019
VL 17
IS 6
BP 429
EP 440
DI 10.2174/1570162X17666191128102839
PG 12
WC Immunology; Infectious Diseases; Virology
SC Immunology; Infectious Diseases; Virology
GA KA1UM
UT WOS:000505584300005
PM 31782368
DA 2024-01-16
ER

PT J
AU Dingens, AS
   Arenz, D
   Overbaugh, J
   Bloom, JD
AF Dingens, Adam S.
   Arenz, Dana
   Overbaugh, Julie
   Bloom, Jesse D.
TI Massively Parallel Profiling of HIV-1 Resistance to the Fusion Inhibitor Enfuvirtide
SO VIRUSES-BASEL
LA English
DT Article
DE HIV-1 drug resistance; enfuvirtide; T-20; fusion inhibitor; HIV-1 envelope; deep mutational scanning
ID immunodeficiency-virus type-1; infected patients; base-line; heptad repeat; binding-site; gp41; entry; determinants; mutations; susceptibility
AB Identifying drug resistance mutations is important for the clinical use of antivirals and can help define both a drug's mechanism of action and the mechanistic basis of resistance. Resistance mutations are often identified one-at-a-time by studying viral evolution within treated patients or during viral growth in the presence of a drug in cell culture. Such approaches have previously mapped resistance to enfuvirtide, the only clinically approved HIV-1 fusion inhibitor, to enfuvirtide's binding site in the N-terminal heptad repeat (NHR) of the Envelope (Env) transmembrane domain as well as a limited number of allosteric sites. Here, we sought to better delineate the genotypic determinants of resistance throughout Env. We used deep mutational scanning to quantify the effect of all single-amino-acid mutations to the subtype A BG505 Env on resistance to enfuvirtide. We identified both previously characterized and numerous novel resistance mutations in the NHR. Additional resistance mutations clustered in other regions of Env conformational intermediates, suggesting they may act during different fusion steps by altering fusion kinetics and/or exposure of the enfuvirtide binding site. This complete map of resistance sheds light on the diverse mechanisms of enfuvirtide resistance and highlights the utility of using deep mutational scanning to comprehensively map potential drug resistance mutations.
C1 [Dingens, Adam S.; Bloom, Jesse D.] Fred Hutchinson Canc Res Ctr, Basic Sci & Computat Biol, Seattle, WA 98109 USA.
   [Dingens, Adam S.; Arenz, Dana; Overbaugh, Julie] Fred Hutchinson Canc Res Ctr, Human Biol, Seattle, WA 98109 USA.
   [Bloom, Jesse D.] Howard Hughes Med Inst, Seattle, WA 98109 USA.
C3 Fred Hutchinson Cancer Center; Fred Hutchinson Cancer Center; Howard Hughes Medical Institute
RP Dingens, AS; Bloom, JD (通讯作者)，Fred Hutchinson Canc Res Ctr, Basic Sci & Computat Biol, Seattle, WA 98109 USA.; Dingens, AS (通讯作者)，Fred Hutchinson Canc Res Ctr, Human Biol, Seattle, WA 98109 USA.; Bloom, JD (通讯作者)，Howard Hughes Med Inst, Seattle, WA 98109 USA.
EM adingens@fredhutch.org; darenz@fredhutch.org; joverbau@fredhutch.org; jbloom@fredhutch.org
FU NSF [DGE-1256082]; National Institutes of Health [R01AI127893, R01AI140891, DA039543]
CR Alam SM, 2004, AIDS RES HUM RETROV, V20, P836, DOI 10.1089/0889222041725181
   Bloom JD, 2015, BMC BIOINFORMATICS, V16, P0, DOI 10.1186/s12859-015-0590-4
   Chan DC, 1998, CELL, V93, P681, DOI 10.1016/S0092-8674(00)81430-0
   Cilliers T, 2004, AIDS RES HUM RETROV, V20, P477, DOI 10.1089/088922204323087714
   Clotet B, 2004, AIDS, V18, P1137, DOI 10.1097/00002030-200405210-00007
   DArrigo R, 2007, AIDS RES HUM RETROV, V23, P1296, DOI 10.1089/aid.2007.0095
   De Feo CJ, 2012, VIRUSES-BASEL, V4, P3859, DOI 10.3390/v4123859
   Derdeyn CA, 2001, J VIROL, V75, P8605, DOI 10.1128/JVI.75.18.8605-8614.2001
   Derdeyn CA, 2000, J VIROL, V74, P8358, DOI 10.1128/JVI.74.18.8358-8367.2000
   Dingens AS, 2019, IMMUNITY, V50, P520, DOI 10.1016/j.immuni.2018.12.017
   Dingens AS, 2018, PLOS PATHOG, V14, P0, DOI 10.1371/journal.ppat.1007159
   Dingens AS, 2017, CELL HOST MICROBE, V21, P777, DOI 10.1016/j.chom.2017.05.003
   Doud MB, 2017, PLOS PATHOG, V13, P0, DOI 10.1371/journal.ppat.1006271
   Dwyer JJ, 2007, P NATL ACAD SCI USA, V104, P12772, DOI 10.1073/pnas.0701478104
   Greenberg ML, 2004, J ANTIMICROB CHEMOTH, V54, P333, DOI 10.1093/jac/dkh330
   Haddox HK, 2018, ELIFE, V7, P0, DOI 10.7554/eLife.34420
   Haddox HK, 2016, PLOS PATHOG, V12, P0, DOI 10.1371/journal.ppat.1006114
   He YX, 2008, J VIROL, V82, P6349, DOI 10.1128/JVI.00319-08
   He YX, 2008, J BIOL CHEM, V283, P11126, DOI 10.1074/jbc.M800200200
   Herschhorn A, 2017, NAT COMMUN, V8, P0, DOI 10.1038/s41467-017-01119-w
   JIANG SB, 1993, NATURE, V365, P113, DOI 10.1038/365113a0
   Keller PW, 2018, J VIROL, V92, P0, DOI 10.1128/JVI.00583-18
   Khasnis MD, 2016, PLOS PATHOG, V12, P0, DOI 10.1371/journal.ppat.1006098
   Liu SW, 2005, J BIOL CHEM, V280, P11259, DOI 10.1074/jbc.M411141200
   Marcelin AG, 2004, AIDS, V18, P1340, DOI 10.1097/00002030-200406180-00015
   McCoy LE, 2015, PLOS PATHOG, V11, P0, DOI 10.1371/journal.ppat.1005110
   Melby T, 2006, AIDS RES HUM RETROV, V22, P375, DOI 10.1089/aid.2006.22.375
   Melby T, 2006, J INFECT DIS, V194, P238, DOI 10.1086/504693
   Miller MD, 2004, DRUG RESIST UPDATE, V7, P89, DOI 10.1016/j.drup.2004.03.003
   Mink M, 2005, J VIROL, V79, P12447, DOI 10.1128/JVI.79.19.12447-12454.2005
   Poveda E, 2005, J CLIN VIROL, V34, P295, DOI 10.1016/j.jcv.2005.02.004
   Reeves JD, 2004, J VIROL, V78, P5476, DOI 10.1128/JVI.78.10.5476-5485.2004
   Reeves JD, 2002, P NATL ACAD SCI USA, V99, P16249, DOI 10.1073/pnas.252469399
   Rimsky LT, 1998, J VIROL, V72, P986, DOI 10.1128/JVI.72.2.986-993.1998
   Roman F, 2003, JAIDS-J ACQ IMM DEF, V33, P134, DOI 10.1097/00126334-200306010-00003
   Sampah MES, 2011, P NATL ACAD SCI USA, V108, P7613, DOI 10.1073/pnas.1018360108
   Shaik MM, 2019, NATURE, V565, P318, DOI 10.1038/s41586-018-0804-9
   Sista PR, 2004, AIDS, V18, P1787, DOI 10.1097/00002030-200409030-00007
   Su C, 2006, J CLIN VIROL, V36, P249, DOI 10.1016/j.jcv.2006.03.007
   Taylor BS, 2008, NEW ENGL J MED, V358, P1590, DOI 10.1056/NEJMra0706737
   Wei XP, 2002, ANTIMICROB AGENTS CH, V46, P1896, DOI 10.1128/AAC.46.6.1896-1905.2002
   Wensing AM, 2017, TOP ANTIVIR MED, V24, P132
   WILD CT, 1994, P NATL ACAD SCI USA, V91, P9770, DOI 10.1073/pnas.91.21.9770
   Xu L, 2005, ANTIMICROB AGENTS CH, V49, P1113, DOI 10.1128/AAC.49.3.1113-1119.2005
   Xu W, 2019, AIDS, V33, P1545, DOI 10.1097/QAD.0000000000002208
   Yu XY, 2011, PLOS ONE, V6, P0, DOI 10.1371/journal.pone.0016239
   Zhang XJ, 2019, AIDS, V33, P1, DOI 10.1097/QAD.0000000000001979
   Zhu XJ, 2015, SCI REP-UK, V5, P0, DOI 10.1038/srep13028
NR 48
TC 10
Z9 13
U1 0
U2 3
PU MDPI
PI BASEL
PA ST ALBAN-ANLAGE 66, CH-4052 BASEL, SWITZERLAND
SN 
EI 1999-4915
J9 VIRUSES-BASEL
JI Viruses-Basel
PD MAY 15
PY 2019
VL 11
IS 5
BP 
EP 
DI 10.3390/v11050439
PG 11
WC Virology
SC Virology
GA IE9EB
UT WOS:000472676600050
PM 31096572
DA 2024-01-16
ER

PT J
AU Henes, M
   Lockbaum, GJ
   Kosovrasti, K
   Leidner, F
   Nachum, GS
   Nalivaika, EA
   Lee, SK
   Spielvogel, E
   Zhou, ST
   Swanstrom, R
   Bolon, DNA
   Yilmaz, NK
   Schiffer, CA
AF Henes, Mina
   Lockbaum, Gordon J.
   Kosovrasti, Klajdi
   Leidner, Florian
   Nachum, Gily S.
   Nalivaika, Ellen A.
   Lee, Sook-Kyung
   Spielvogel, Ean
   Zhou, Shuntai
   Swanstrom, Ronald
   Bolon, Daniel N. A.
   Yilmaz, Nese Kurt
   Schiffer, Celia A.
TI Picomolar to Micromolar: Elucidating the Role of Distal Mutations in HIV-1 Protease in Conferring Drug Resistance
SO ACS CHEMICAL BIOLOGY
LA English
DT Article
ID reverse-transcriptase; active-site; substrate recognition; single-cycle; inhibitors; mechanism; binding; gag; tmc114; interdependence
AB Drug resistance continues to be a growing global problem. The efficacy of small molecule inhibitors is threatened by pools of genetic diversity in all systems, including antibacterials, antifungals, cancer therapeutics, and antivirals. Resistant variants often include combinations of active site mutations and distal "secondary" mutations, which are thought to compensate for losses in enzymatic activity. HIV-1 protease is the ideal model system to investigate these combinations and underlying molecular mechanisms of resistance. Darunavir (DRV) binds wild-type (WT) HIV-1 protease with a potency of <5 pM, but we have identified a protease variant that loses potency to DRV 150 000-fold, with 11 mutations in and outside the active site. To elucidate the roles of these mutations in DRV resistance, we used a multidisciplinary approach, combining enzymatic assays, crystallography, and molecular dynamics simulations. Analysis of protease variants with 1, 2, 4, 8, 9, 10, and 11 mutations showed that the primary active site mutations caused , similar to 50-fold loss in potency (2 mutations), while distal mutations outside the active site further decreased DRV potency from 13 nM (8 mutations) to 0.76 mu M (11 mutations). Crystal structures and simulations revealed that distal mutations induce subtle changes that are dynamically propagated through the protease. Our results reveal that changes remote from the active site directly and dramatically impact the potency of the inhibitor. Moreover, we find interdependent effects of mutations in conferring high levels of resistance. These mechanisms of resistance are likely applicable to many other quickly evolving drug targets, and the insights may have implications for the design of more robust inhibitors.
C1 [Henes, Mina; Lockbaum, Gordon J.; Kosovrasti, Klajdi; Leidner, Florian; Nachum, Gily S.; Nalivaika, Ellen A.; Bolon, Daniel N. A.; Yilmaz, Nese Kurt; Schiffer, Celia A.] Univ Massachusetts, Med Sch, Dept Biochem & Mol Pharmacol, Worcester, MA 01605 USA.
   [Lee, Sook-Kyung; Spielvogel, Ean; Zhou, Shuntai; Swanstrom, Ronald] Univ N Carolina, Dept Biochem & Biophys, Chapel Hill, NC 27599 USA.
   [Lee, Sook-Kyung; Spielvogel, Ean; Zhou, Shuntai; Swanstrom, Ronald] Univ N Carolina, UNC Ctr AIDS Res, Chapel Hill, NC 27599 USA.
C3 University of Massachusetts System; University of Massachusetts Worcester; University of North Carolina; University of North Carolina Chapel Hill; University of North Carolina; University of North Carolina Chapel Hill
RP Yilmaz, NK; Schiffer, CA (通讯作者)，Univ Massachusetts, Med Sch, Dept Biochem & Mol Pharmacol, Worcester, MA 01605 USA.
EM Nese.KurtYilmaz@umassmed.edu; Celia.Schiffer@umassmed.edu
FU National Institute of General Medical Sciences [P01 GM109767]; U.S. Department of Energy, Office of Biological and Environmental Research [DE-AC02-06CH11357]
CR Abram ME, 2014, J VIROL, V88, P7589, DOI 10.1128/JVI.00302-14
   Abram ME, 2010, J VIROL, V84, P9864, DOI 10.1128/JVI.00915-10
   Adams PD, 2010, ACTA CRYSTALLOGR D, V66, P213, DOI 10.1107/S0907444909052925
   Ali A, 2010, VIRUSES-BASEL, V2, P2509, DOI 10.3390/v2112509
   [Anonymous], 2016, PLOS MED1, V3, P0
   Banks JL, 2005, J COMPUT CHEM, V26, P1752, DOI 10.1002/jcc.20292
   Bowers KJ, 2006, SC 06, V0, PP43, DOI 10.1109/SC.2006.54
   BRUNGER AT, 1992, NATURE, V355, P472, DOI 10.1038/355472a0
   Cai YF, 2010, J CHEM THEORY COMPUT, V6, P1358, DOI 10.1021/ct9004678
   Clavel F, 2010, VIRUSES-BASEL, V2, P1411, DOI 10.3390/v2071411
   Clemente JC, 2004, BIOCHEMISTRY-US, V43, P12141, DOI 10.1021/bi049459m
   Dam E, 2009, PLOS PATHOG, V5, P0, DOI 10.1371/journal.ppat.1000345
   Davis IW, 2007, NUCLEIC ACIDS RES, V35, PW375, DOI 10.1093/nar/gkm216
   Deshmukh L, 2016, P NATL ACAD SCI USA, V113, P12456, DOI 10.1073/pnas.1615342113
   Emsley P, 2004, ACTA CRYSTALLOGR D, V60, P2126, DOI 10.1107/S0907444904019158
   Foulkes-Murzycki JE, 2007, STRUCTURE, V15, P225, DOI 10.1016/j.str.2007.01.006
   Galvani AP, 2005, P ROY SOC B-BIOL SCI, V272, P1851, DOI 10.1098/rspb.2005.3083
   Goldfarb NE, 2015, BIOCHEMISTRY-US, V54, P422, DOI 10.1021/bi501088e
   Horovitz A, 1996, FOLD DES, V1, PR121, DOI 10.1016/S1359-0278(96)00056-9
   HUI JO, 1993, J PROTEIN CHEM, V12, P323, DOI 10.1007/BF01028194
   Jacobson MP, 2002, J MOL BIOL, V320, P597, DOI 10.1016/S0022-2836(02)00470-9
   Jorgensen WL, 1996, J AM CHEM SOC, V118, P11225, DOI 10.1021/ja9621760
   King NM, 2004, J VIROL, V78, P12012, DOI 10.1128/JVI.78.21.12012-12021.2004
   King NM, 2002, PROTEIN SCI, V11, P418, DOI 10.1110/ps.25502
   Lee SK, 2012, J BIOL CHEM, V287, P13279, DOI 10.1074/jbc.M112.339374
   Leidner F, 2018, J CHEM THEORY COMPUT, V14, P2784, DOI 10.1021/acs.jctc.8b00097
   Liu YY, 1999, ANAL BIOCHEM, V267, P331, DOI 10.1006/abio.1998.3014
   Lockbaum GJ, 2019, ACS INFECT DIS, V5, P316, DOI 10.1021/acsinfecdis.8b00336
   Lv ZT, 2015, HIV AIDS-RES PALLIAT, V7, P95, DOI 10.2147/HIV.S79956
   Maldarelli F, 2013, J VIROL, V87, P10313, DOI 10.1128/JVI.01225-12
   MATAYOSHI ED, 1990, SCIENCE, V247, P954, DOI 10.1126/science.2106161
   Matthew AN, 2018, STRUCTURE, V26, P1360, DOI 10.1016/j.str.2018.07.004
   McClendon CL, 2012, J CHEM THEORY COMPUT, V8, P2115, DOI 10.1021/ct300008d
   Mccoy AJ, 2007, J APPL CRYSTALLOGR, V40, P658, DOI 10.1107/S0021889807021206
   Meher BR, 2012, J PHYS CHEM B, V116, P1884, DOI 10.1021/jp2074804
   Moriarty NW, 2009, ACTA CRYSTALLOGR D, V65, P1074, DOI 10.1107/S0907444909029436
   Muzammil S, 2003, BIOCHEMISTRY-US, V42, P631, DOI 10.1021/bi027019u
   Nalam MNL, 2007, J VIROL, V81, P9512, DOI 10.1128/JVI.00799-07
   Nalam MNL, 2013, CHEM BIOL, V20, P1116, DOI 10.1016/j.chembiol.2013.07.014
   Nalam MNL, 2010, J VIROL, V84, P5368, DOI 10.1128/JVI.02531-09
   Nijhuis M, 1999, AIDS, V13, P2349, DOI 10.1097/00002030-199912030-00006
   Özen A, 2014, P NATL ACAD SCI USA, V111, P15993, DOI 10.1073/pnas.1414063111
   Özen A, 2013, J CHEM THEORY COMPUT, V9, P5693, DOI 10.1021/ct400603p
   Özen A, 2011, J MOL BIOL, V410, P726, DOI 10.1016/j.jmb.2011.03.053
   Ohtaka H, 2003, BIOCHEMISTRY-US, V42, P13659, DOI 10.1021/bi0350405
   Olsson MHM, 2011, J CHEM THEORY COMPUT, V7, P525, DOI 10.1021/ct100578z
   Onafuwa-Nuga A, 2009, MICROBIOL MOL BIOL R, V73, P451, DOI 10.1128/MMBR.00012-09
   Otwinowski Z, 1997, METHOD ENZYMOL, V276, P307, DOI 10.1016/S0076-6879(97)76066-X
   PATEL PH, 1994, P NATL ACAD SCI USA, V91, P549, DOI 10.1073/pnas.91.2.549
   Paulsen JL, 2017, J CHEM THEORY COMPUT, V13, P2300, DOI 10.1021/acs.jctc.6b01262
   Prabu-Jeyabalan M, 2006, J VIROL, V80, P3607, DOI 10.1128/JVI.80.7.3607-3616.2006
   Prabu-Jeyabalan M, 2002, STRUCTURE, V10, P369, DOI 10.1016/S0969-2126(02)00720-7
   Prachanronarong KL, 2019, J VIROL, V93, P0, DOI 10.1128/JVI.01639-18
   Ragland DA, 2017, J CHEM THEORY COMPUT, V13, P5671, DOI 10.1021/acs.jctc.7b00601
   Ragland DA, 2014, J AM CHEM SOC, V136, P11956, DOI 10.1021/ja504096m
   Rhee SY, 2003, NUCLEIC ACIDS RES, V31, P298, DOI 10.1093/nar/gkg100
   ROSE JR, 1993, J BIOL CHEM, V268, P11939
   Sastry GM, 2013, J COMPUT AID MOL DES, V27, P221, DOI 10.1007/s10822-013-9644-8
   Shafer RW, 2006, J INFECT DIS, V194, PS51, DOI 10.1086/505356
   Smyth RP, 2014, J VIROL, V88, P2891, DOI 10.1128/JVI.03014-13
   Sondergaard CR, 2011, J CHEM THEORY COMPUT, V7, P2284, DOI 10.1021/ct200133y
   Soumana DI, 2016, J AM CHEM SOC, V138, P11850, DOI 10.1021/jacs.6b06454
   Surleraux DLNG, 2005, J MED CHEM, V48, P1813, DOI 10.1021/jm049560p
   Wensing AMJ, 2010, ANTIVIR RES, V85, P59, DOI 10.1016/j.antiviral.2009.10.003
   Windsor IW, 2015, SCI REP-UK, V5, P0, DOI 10.1038/srep11286
   Wu TD, 2003, J VIROL, V77, P4836, DOI 10.1128/JVI.77.8.4836-4847.2003
   Yasuda JM, 2004, ANTIVIR THER, V9, P753
NR 68
TC 25
Z9 26
U1 0
U2 14
PU AMER CHEMICAL SOC
PI WASHINGTON
PA 1155 16TH ST, NW, WASHINGTON, DC 20036 USA
SN 1554-8929
EI 1554-8937
J9 ACS CHEM BIOL
JI ACS Chem. Biol.
PD NOV 15
PY 2019
VL 14
IS 11
BP 2441
EP 2452
DI 10.1021/acschembio.9b00370
PG 12
WC Biochemistry & Molecular Biology
SC Biochemistry & Molecular Biology
GA JO0FN
UT WOS:000497263200010
PM 31361460
DA 2024-01-16
ER

PT J
AU Clutter, DS
   Mazarei, G
   Sinha, R
   Manasa, J
   Nouhin, J
   LaPrade, E
   Bolouki, S
   Tzou, PL
   Hannita-Hui, J
   Sahoo, MK
   Kuimelis, P
   Kuimelis, RG
   Pinsky, BA
   Schoolnik, GK
   Hassibi, A
   Shafer, RW
AF Clutter, Dana S.
   Mazarei, Gelareh
   Sinha, Ruma
   Manasa, Justen
   Nouhin, Janin
   LaPrade, Ellen
   Bolouki, Sara
   Tzou, Philip L.
   Hannita-Hui, Jessica
   Sahoo, Malaya K.
   Kuimelis, Peter
   Kuimelis, Robert G.
   Pinsky, Benjamin A.
   Schoolnik, Gary K.
   Hassibi, Arjang
   Shafer, Robert W.
TI Multiplex Solid-Phase Melt Curve Analysis for the Point-of-Care Detection of HIV-1 Drug Resistance
SO JOURNAL OF MOLECULAR DIAGNOSTICS
LA English
DT Article
ID sensitive detection; rapid detection; subtype-c; mutations; protease; assay
AB A point-of-care HIV-1 genotypic resistance assay that could be performed during a clinic visit would enable care providers to make informed treatment decisions for patients starting therapy or experiencing virologic failure on therapy. The main challenge for such an assay is the genetic variability at and surrounding each drug-resistance mutation (DRM). We analyzed a database of diverse global HIV sequences and used thermodynamic simulations to design an array of surface-bound oligonucleotide probe sets with each set sharing distinct 5' and 3' flanking sequences but having different centrally located nucleotides complementary to six codons at HIV-1 DRM reverse transcriptase position 103: AAA, AAC, AAG, AAT, AGA, and AGC. We then performed in vitro experiments using 80-mer oligonucleotides and PCR-amplified DNA from clinical plasma HIV-1 samples and culture supernatants that contained subtype A, B, C, D, CRF01_AE, and CRF02_AG viruses. Multiplexed solid-phase melt curve analysis discriminated perfectly among each of the six reported reverse transcriptase position 103 codons in both 80-mers and clinical samples. The sensitivity and specificity for detecting targets that contained AAC mixed with targets that contained AAA were >98% when AAC was present at a proportion of >= 10%. Multiplexed solid-phase melt curve analysis is a promising approach for developing point-of-care assays to distinguish between different codons in genetically variable regions such as those surrounding HIV-1 DRMs.
C1 [Clutter, Dana S.; Nouhin, Janin; LaPrade, Ellen; Tzou, Philip L.; Hannita-Hui, Jessica; Sahoo, Malaya K.; Pinsky, Benjamin A.; Shafer, Robert W.] Stanford Univ, Sch Med, Div Infect Dis & Geog Med, Stanford, CA 94305 USA.
   [Pinsky, Benjamin A.] Stanford Univ, Sch Med, Dept Pathol, Stanford, CA 94305 USA.
   [Mazarei, Gelareh; Sinha, Ruma; Bolouki, Sara; Kuimelis, Peter; Kuimelis, Robert G.; Schoolnik, Gary K.; Hassibi, Arjang] InSilixa Inc, Sunnyvale, CA USA.
   [Manasa, Justen] African Inst Biomed Sci & Technol, Harare, Zimbabwe.
C3 Stanford University; Stanford University
RP Shafer, RW (通讯作者)，Stanford Univ, Sch Med, Div Infect Dis & Geog Med, 1000 Welch Rd,Ste 202, Palo Alto, CA 94304 USA.
EM rshafer@stanford.edu
FU NIH [R21 AI131918]; Stanford University Center for Innovation in Global Health
CR Church JD, 2006, J MOL DIAGN, V8, P430, DOI 10.2353/jmoldx.2006.050148
   Clutter DS, 2016, VIRUSES-BASEL, V8, P0, DOI 10.3390/v8020048
   Ellis GM, 2013, J VIROL METHODS, V192, P39, DOI 10.1016/j.jviromet.2011.11.030
   Gubala V, 2012, ANAL CHEM, V84, P487, DOI 10.1021/ac2030199
   Gupta RK, 2018, LANCET INFECT DIS, V18, P346, DOI 10.1016/S1473-3099(17)30702-8
   Hassibi A, 2018, NAT BIOTECHNOL, V36, P738, DOI 10.1038/nbt.4179
   Ioannidis P, 2011, J CLIN MICROBIOL, V49, P3068, DOI 10.1128/JCM.00718-11
   Johnson JA, 2007, PLOS ONE, V2, P0, DOI 10.1371/journal.pone.0000638
   Kozal MJ, 1996, NAT MED, V2, P753, DOI 10.1038/nm0796-753
   LARDER BA, 1993, NATURE, V365, P671, DOI 10.1038/365671a0
   Metzner KJ, 2009, CLIN INFECT DIS, V48, P239, DOI 10.1086/595703
   Mohamed S, 2014, AIDS, V28, P1315, DOI 10.1097/QAD.0000000000000267
   Niemz A, 2011, TRENDS BIOTECHNOL, V29, P240, DOI 10.1016/j.tibtech.2011.01.007
   Panpradist N, 2016, PLOS ONE, V11, P0, DOI 10.1371/journal.pone.0145962
   Phillips AN, 2017, J INFECT DIS, V215, P1362, DOI 10.1093/infdis/jix089
   Rhee SY, 2015, PLOS ONE, V10, P0, DOI 10.1371/journal.pone.0145772
   Sacks D, 2017, J CLIN MICROBIOL, V55, P122, DOI 10.1128/JCM.01291-16
   Sanchez AM, 2014, J IMMUNOL METHODS, V409, P117, DOI 10.1016/j.jim.2014.01.004
   SantaLucia John Jr, 2007, V402, V0, P3
   Shi CJ, 2004, NAT METHODS, V1, P141, DOI 10.1038/NMETH713
   Sing T, 2005, BIOINFORMATICS, V21, P3940, DOI 10.1093/bioinformatics/bti623
   Stuyver L, 1997, ANTIMICROB AGENTS CH, V41, P284, DOI 10.1128/AAC.41.2.284
   Woods CK, 2012, J CLIN MICROBIOL, V50, P1936, DOI 10.1128/JCM.06689-11
   Zhang GQ, 2016, J CLIN MICROBIOL, V54, P220, DOI 10.1128/JCM.02833-15
   Zhang GQ, 2013, J CLIN MICROBIOL, V51, P3666, DOI 10.1128/JCM.01669-13
NR 25
TC 8
Z9 8
U1 0
U2 5
PU ELSEVIER SCIENCE INC
PI NEW YORK
PA STE 800, 230 PARK AVE, NEW YORK, NY 10169 USA
SN 1525-1578
EI 1943-7811
J9 J MOL DIAGN
JI J. Mol. Diagn.
PD JUL 15
PY 2019
VL 21
IS 4
BP 580
EP 592
DI 10.1016/j.jmoldx.2019.02.005
PG 13
WC Pathology
SC Pathology
GA II8AB
UT WOS:000475412100005
PM 31026601
DA 2024-01-16
ER

PT J
AU Brown, TS
   Challagundla, L
   Baugh, EH
   Omar, SV
   Mustaev, A
   Auld, SC
   Shah, NS
   Kreiswirth, BN
   Brust, JCM
   Nelson, KN
   Narechania, A
   Kurepina, N
   Mlisana, K
   Bonneau, R
   Eldholm, V
   Ismail, N
   Kolokotronis, SO
   Robinson, DA
   Gandhi, NR
   Mathema, B
AF Brown, Tyler S.
   Challagundla, Lavanya
   Baugh, Evan H.
   Omar, Shaheed Vally
   Mustaev, Arkady
   Auld, Sara C.
   Shah, N. Sarita
   Kreiswirth, Barry N.
   Brust, James C. M.
   Nelson, Kristin N.
   Narechania, Apurva
   Kurepina, Natalia
   Mlisana, Koleka
   Bonneau, Richard
   Eldholm, Vegard
   Ismail, Nazir
   Kolokotronis, Sergios-Orestis
   Robinson, D. Ashley
   Gandhi, Neel R.
   Mathema, Barun
TI Pre-detection history of extensively drug-resistant tuberculosis in KwaZulu-Natal, South Africa
SO PROCEEDINGS OF THE NATIONAL ACADEMY OF SCIENCES OF THE UNITED STATES OF AMERICA
LA English
DT Article
DE infectious disease; epidemics; tuberculosis; antimicrobial resistance; population genetics
ID mycobacterium-tuberculosis; population-genetics; evolution; transmission; mutations; emergence; epidemiology; community; health; impact
AB Antimicrobial-resistant (AMR) infections pose a major threat to global public health. Similar to other AMR pathogens, both historical and ongoing drug-resistant tuberculosis (TB) epidemics are characterized by transmission of a limited number of predominant Mycobacterium tuberculosis (Mtb) strains. Understanding how these predominant strains achieve sustained transmission, particularly during the critical period before they are detected via clinical or public health surveillance, can inform strategies for prevention and containment. In this study, we employ whole-genome sequence (WGS) data from TB clinical isolates collected in KwaZulu-Natal, South Africa to examine the pre-detection history of a successful strain of extensively drug-resistant (XDR) TB known as LAM4/KZN, first identified in a widely reported cluster of cases in 2005. We identify marked expansion of this strain concurrent with the onset of the generalized HIV epidemic 12 y prior to 2005, localize its geographic origin to a location in northeastern KwaZulu-Natal similar to 400 km away from the site of the 2005 outbreak, and use protein structural modeling to propose a mechanism for how strain-specific rpoB mutations offset fitness costs associated with rifampin resistance in LAM4/KZN. Our findings highlight the importance of HIV coinfection, high preexisting rates of drug-resistant TB, human migration, and pathoadaptive evolution in the emergence and dispersal of this critical public health threat. We propose that integrating wholegenome sequencing into routine public health surveillance can enable the early detection and local containment of AMR pathogens before they achieve widespread dispersal.
C1 [Brown, Tyler S.; Mathema, Barun] Columbia Univ, Mailman Sch Publ Hlth, Dept Epidemiol, New York, NY 10032 USA.
   [Brown, Tyler S.] Massachusetts Gen Hosp, Infect Dis Div, Boston, MA 02114 USA.
   [Challagundla, Lavanya; Robinson, D. Ashley] Univ Mississippi, Dept Microbiol & Immunol, Med Ctr, Jackson, MS 39216 USA.
   [Baugh, Evan H.] Columbia Univ, Inst Genom Med, New York, NY 10032 USA.
   [Omar, Shaheed Vally] Natl Inst Communicable Dis, Ctr TB, ZA-2131 Johannesburg, South Africa.
   [Omar, Shaheed Vally; Kreiswirth, Barry N.; Kurepina, Natalia] Rutgers State Univ, Publ Hlth Res Inst, New Jersey Med Sch, Newark, NJ 07103 USA.
   [Mustaev, Arkady] Emory Univ, Div Pulm Allergy Crit Care & Sleep Med, Sch Med, Atlanta, GA 30322 USA.
   [Auld, Sara C.; Nelson, Kristin N.; Gandhi, Neel R.] Emory Univ, Rollins Sch Publ Hlth, Dept Epidemiol, Atlanta, GA 30322 USA.
   [Auld, Sara C.; Shah, N. Sarita] Ctr Dis Control & Prevent, Global TB Branch, Ctr Global Hlth, Div Global HIV & TB, Atlanta, GA 30329 USA.
   [Shah, N. Sarita] Albert Einstein Coll Med, Dept Med, Div Gen Internal Med, Bronx, NY 10467 USA.
   [Shah, N. Sarita] Albert Einstein Coll Med, Dept Med, Div Infect Dis, Bronx, NY 10467 USA.
   [Brust, James C. M.] Amer Museum Nat Hist, Inst Comparat Genom, New York, NY 10024 USA.
   [Narechania, Apurva] Univ KwaZulu Natal, Sch Lab Med & Med Sci, Dept Med Microbiol, ZA-4001 Durban, South Africa.
   [Mlisana, Koleka] Academ Affairs Res & Qual Assurance Off, Natl Hlth Lab Serv, ZA-2192 Johannesburg, South Africa.
   [Mlisana, Koleka] Flatiron Inst, Ctr Computat Biol, New York, NY USA.
   [Bonneau, Richard] Norwegian Inst Publ Hlth, Div Infect Control & Environm Hlth, N-0456 Oslo, Norway.
   [Eldholm, Vegard] Univ Pretoria, Dept Med Microbiol, Fac Hlth Sci, ZA-0084 Pretoria, South Africa.
   [Ismail, Nazir] Univ Witwatersrand, Dept Internal Med, ZA-2000 Johannesburg, South Africa.
   [Ismail, Nazir] SUNY Downstate Hlth Sci Univ, Sch Publ Hlth, Dept Epidemiol & Biostat, Brooklyn, NY 11203 USA.
   [Kolokotronis, Sergios-Orestis; Gandhi, Neel R.] Emory Univ, Emory Sch Med, Dept Med, Div Infect Dis, Atlanta, GA 30322 USA.
C3 Columbia University; Harvard University; Massachusetts General Hospital; University of Mississippi; University of Mississippi Medical Center; Columbia University; National Institute for Communicable Diseases (NICD); Rutgers System; Rutgers Newark; Rutgers New Brunswick; Rutgers Biomedical & Health Sciences; Emory University; Emory University; Rollins School Public Health; Centers for Disease Control & Prevention - USA; Yeshiva University; Albert Einstein College of Medicine; Yeshiva University; Albert Einstein College of Medicine; American Museum of Natural History (AMNH); University of Kwazulu Natal; National Health Laboratory Service; Norwegian Institute of Public Health (NIPH); University of Pretoria; University of Witwatersrand; Emory University
RP Mathema, B (通讯作者)，Columbia Univ, Mailman Sch Publ Hlth, Dept Epidemiol, New York, NY 10032 USA.
EM bm2055@cumc.columbia.edu
FU National Institute of Allergy and Infectious Disease, National Institutes of Health [R01AI089349, R01AI087465, R01AI114304, R01AI138646]; NIH [K24AI114444, K23AI134182, T32AI007061]; Emory University Center for AIDS Research [P30AI050409]; Albert Einstein College of Medicine Center for AIDS Research [P30AI124414]; Albert Einstein College of Medicine Institute for Clinical and Translational Research [UL1 TR001073]
CR Andersson DI, 1999, CURR OPIN MICROBIOL, V2, P489, DOI 10.1016/S1369-5274(99)00005-3
   [Anonymous], 2012, NAT ANT SENT HIV SYP, V0, P0
   Basu S, 2009, P NATL ACAD SCI USA, V106, P7672, DOI 10.1073/pnas.0812472106
   Bifani PJ, 1996, JAMA-J AM MED ASSOC, V275, P452, DOI 10.1001/jama.275.6.452
   Black PA, 2014, ANTIMICROB AGENTS CH, V58, P2491, DOI 10.1128/AAC.02293-13
   Borrell Sonia, 2013, EVOLUTION MEDICINE AND PUBLIC HEALTH, V0, PP65, DOI 10.1093/emph/eot003
   Brust JCM, 2010, INT J TUBERC LUNG D, V14, P413
   Brust JCM, 2018, CLIN INFECT DIS, V66, P1246, DOI 10.1093/cid/cix1125
   Casali N, 2014, NAT GENET, V46, P279, DOI 10.1038/ng.2878
   Challagundla L, 2018, MBIO, V9, P0, DOI 10.1128/mBio.02016-17
   Cohen KA, 2015, PLOS MED, V12, P0, DOI 10.1371/journal.pmed.1001880
   Coll F, 2018, NAT GENET, V50, P307, DOI 10.1038/s41588-017-0029-0
   Coll F, 2014, NAT COMMUN, V5, P0, DOI 10.1038/ncomms5812
   Comas I, 2012, NAT GENET, V44, P106, DOI 10.1038/ng.1038
   Deleo FR, 2014, P NATL ACAD SCI USA, V111, P4988, DOI 10.1073/pnas.1321364111
   Dookie N, 2016, BMC INFECT DIS, V16, P0, DOI 10.1186/s12879-016-1906-3
   Drummond AJ, 2005, MOL BIOL EVOL, V22, P1185, DOI 10.1093/molbev/msi103
   Drummond AJ, 2007, BMC EVOL BIOL, V7, P0, DOI 10.1186/1471-2148-7-214
   Eldholm V, 2016, ELIFE, V5, P0, DOI 10.7554/eLife.16644
   Eldholm V, 2015, NAT COMMUN, V6, P0, DOI 10.1038/ncomms8119
   Fallah MP, 2018, LANCET, V392, P279, DOI 10.1016/S0140-6736(18)31435-1
   Ford CB, 2013, NAT GENET, V45, P784, DOI 10.1038/ng.2656
   Gandhi NR, 2012, INT J TUBERC LUNG D, V16, P90, DOI 10.5588/ijtld.11.0153
   Gandhi NR, 2006, LANCET, V368, P1575, DOI 10.1016/S0140-6736(06)69573-1
   Gandhi NR, 2014, EMERG INFECT DIS, V20, P426, DOI 10.3201/eid2003.131083
   Gandhi NR, 2013, J INFECT DIS, V207, P9, DOI 10.1093/infdis/jis631
   Glynn JR, 2015, PLOS ONE, V10, P0, DOI 10.1371/journal.pone.0132840
   Guerra-Assunçao JA, 2015, ELIFE, V4, P0, DOI 10.7554/eLife.05166
   HASEGAWA M, 1985, J MOL EVOL, V22, P160, DOI 10.1007/BF02101694
   Heller R, 2013, PLOS ONE, V8, P0, DOI 10.1371/journal.pone.0062992
   Hermans S, 2015, PLOS ONE, V10, P0, DOI 10.1371/journal.pone.0135179
   Holmes AH, 2016, LANCET, V387, P176, DOI 10.1016/S0140-6736(15)00473-0
   Holt KE, 2018, NAT GENET, V50, P849, DOI 10.1038/s41588-018-0117-9
   Howard NC, 2018, NAT MICROBIOL, V3, P1099, DOI 10.1038/s41564-018-0245-0
   Ioerger TR, 2009, PLOS ONE, V4, P0, DOI 10.1371/journal.pone.0007778
   Karim SSA, 2009, LANCET, V374, P921, DOI 10.1016/S0140-6736(09)60916-8
   Lapierre M, 2016, MOL BIOL EVOL, V33, P1711, DOI 10.1093/molbev/msw048
   Lawn SD, 2006, CLIN INFECT DIS, V42, P1040, DOI 10.1086/501018
   Levin BR, 1997, CLIN INFECT DIS, V24, PS9, DOI 10.1093/clinids/24.Supplement_1.S9
   Lipsitch M, 2001, TRENDS MICROBIOL, V9, P438, DOI 10.1016/S0966-842X(01)02130-8
   Lurie MN, 2014, HEALTH PSYCHOL BEHAV, V2, P34, DOI 10.1080/21642850.2013.866898
   Merker M, 2018, ELIFE, V7, P0, DOI 10.7554/eLife.38200
   Miotto P, 2018, J CLIN MICROBIOL, V56, P0, DOI 10.1128/JCM.01599-17
   Molodtsov V, 2017, MOL MICROBIOL, V103, P1034, DOI 10.1111/mmi.13606
   Munoz-Price LS, 2013, LANCET INFECT DIS, V13, P785, DOI 10.1016/S1473-3099(13)70190-7
   Nanoo A, 2015, LANCET INFECT DIS, V15, P1066, DOI 10.1016/S1473-3099(15)00147-4
   Nelson KN, 2018, J INFECT DIS, V218, P1964, DOI 10.1093/infdis/jiy394
   Paradis E, 2010, BIOINFORMATICS, V26, P419, DOI 10.1093/bioinformatics/btp696
   Peter BM, 2013, EVOLUTION, V67, P3274, DOI 10.1111/evo.12202
   Pillay M, 2007, CLIN INFECT DIS, V45, P1409, DOI 10.1086/522987
   Portelli S, 2018, SCI REP-UK, V8, P0, DOI 10.1038/s41598-018-33370-6
   Reynolds MG, 2000, GENETICS, V156, P1471
   Seybold U, 2006, CLIN INFECT DIS, V42, P647, DOI 10.1086/499815
   Shah NS, 2017, NEW ENGL J MED, V376, P243, DOI 10.1056/NEJMoa1604544
   Sherman DR, 1996, SCIENCE, V272, P1641, DOI 10.1126/science.272.5268.1641
   Smith KLJ, 2014, PLOS ONE, V9, P0, DOI 10.1371/journal.pone.0094953
   Song T, 2014, MOL MICROBIOL, V91, P1106, DOI 10.1111/mmi.12520
   Stefan MA, 2018, ANTIMICROB AGENTS CH, V62, P0, DOI 10.1128/AAC.00164-18
   Takala-Harrison S, 2015, J INFECT DIS, V211, P670, DOI 10.1093/infdis/jiu491
   Wallengren K, 2011, EMERG INFECT DIS, V17, P1913, DOI 10.3201/eid1710.100952
   Wielders CLC, 2002, J CLIN MICROBIOL, V40, P3970, DOI 10.1128/JCM.40.11.3970-3975.2002
   Zaw MT, 2018, J INFECT PUBLIC HEAL, V11, P605, DOI 10.1016/j.jiph.2018.04.005
   zur Wiesch PA, 2011, LANCET INFECT DIS, V11, P236, DOI 10.1016/S1473-3099(10)70264-4
NR 66
TC 17
Z9 17
U1 0
U2 11
PU NATL ACAD SCIENCES
PI WASHINGTON
PA 2101 CONSTITUTION AVE NW, WASHINGTON, DC 20418 USA
SN 0027-8424
EI 1091-6490
J9 P NATL ACAD SCI USA
JI Proc. Natl. Acad. Sci. U. S. A.
PD NOV 12
PY 2019
VL 116
IS 46
BP 23284
EP 23291
DI 10.1073/pnas.1906636116
PG 8
WC Multidisciplinary Sciences
SC Science & Technology - Other Topics
GA JM9DK
UT WOS:000496506600060
PM 31659018
DA 2024-01-16
ER

PT J
AU Chen, M
   Ma, YL
   Chen, HC
   Dai, J
   Luo, HB
   Yang, CJ
   Dong, LJ
   Jin, XM
   Yang, M
   Yang, L
   Song, LJ
   Song, ZZ
   Jia, MH
AF Chen, Min
   Ma, Yanling
   Chen, Huichao
   Dai, Jie
   Luo, Hongbing
   Yang, Chaojun
   Dong, Lijuan
   Jin, Xiaomei
   Yang, Min
   Yang, Li
   Song, Lijun
   Song, Zhizhong
   Jia, Manhong
TI Spatial clusters of HIV-1 genotypes in a recently infected population in Yunnan, China
SO BMC INFECTIOUS DISEASES
LA English
DT Article
DE Human immunodeficiency virus-1 (HIV-1); Genetics; Recent infections; Spatial cluster; China
ID circulating recombinant form; genome sequence; western yunnan; drug-users; identification; transmission; epidemic; crf01-ae; b'
AB BackgroundAs a gateway for HIV-1 in China, Yunnan has experienced dramatic changes in HIV-1 epidemics, during which HIV-1 genotypes have become complex. To track dynamic changes in HIV-1 genotypes, an HIV-1 molecular epidemiological study was implemented in the recently infected population in Yunnan.MethodsFrom 6,357 HIV-1-positive samples diagnosed during the first half of 2015 in Yunnan, 586 samples were identified as recent infections with BED-capture enzyme immunoassay (CEIA) and were subjected to phylogenetic analyses. Spatial scanning analyses for the main HIV-1 genotypes were also performed.ResultsAmong the 439 specimens successfully genotyped, more than ten genotypes were detected, including CRF08_BC (45.3%), CRF07_BC (19.4%), unique recombinant forms (URFs) (18.2%), CRF01_AE (11.4%), subtype C (2.1%), CRF85_BC (1.1%), CRF55_01B (0.9%), subtype B (0.5%), CRF64_BC (0.5%), CRF59_01B (0.2%), CRF83_cpx (0.2%) and CRF87_cpx (0.2%). Females, Chinese, heterosexual contact and intravenous drug injection were significantly associated with CRF08_BC infection; homosexual contact was significantly associated with CRF01_AE and CRF07_BC infection; males and non-Chinese had a higher risk of URF infection than females. Among all HIV-1 genotypes, the geographic coverage of CRF08_BC was the largest. For CRF08_BC, CRF07_BC, URFs and CRF01_AE, spatial clusters were detected. The two CRF08_BC clusters and one URF cluster were associated with heterosexual transmission, and two of CRF01_AE clusters were associated with homosexual transmission. Transmitted drug resistance (TDR)-associated mutations were detected in 2.4% of individuals.ConclusionsThe diversity of HIV-1 genotypes increased in recent infections because of a long-term HIV-1 epidemic in Yunnan. The predominant HIV-1 strains showed distinct demographic characteristics and formed spatial clusters. These findings improved our understanding of the evolution of HIV-1 in Yunnan and provided information for further HIV-1 control and prevention.
C1 [Chen, Min; Ma, Yanling; Chen, Huichao; Dai, Jie; Luo, Hongbing; Yang, Chaojun; Dong, Lijuan; Jin, Xiaomei; Yang, Min; Yang, Li; Song, Lijun; Song, Zhizhong; Jia, Manhong] Yunnan Ctr Dis Control & Prevent, Inst AIDS STD Control & Prevent, 158 Dongsi St, Kunming 650022, Yunnan, Peoples R China.
RP Jia, MH (通讯作者)，Yunnan Ctr Dis Control & Prevent, Inst AIDS STD Control & Prevent, 158 Dongsi St, Kunming 650022, Yunnan, Peoples R China.
EM jiamanhong@hotmail.com
FU National Natural Science Foundation of China [81560327]; Research Project for Yunnan Science and Technology [2015FB200]
CR Acharya BK, 2016, BMC PUBLIC HEALTH, V16, P0, DOI 10.1186/s12889-016-3432-z
   [Anonymous], 2018, SATSCAN V9. 6: SOFTWARE FOR THE SPATIAL AND SPACE-TIME SCAN STATISTICS, V0, P0
   [Anonymous], 2015, 2015 CHINA AIDS RESPONSE PROGRESS REPORT, V0, P0
   Chen M, 2018, EPIDEMIOL INFECT, V146, P775, DOI 10.1017/S0950268818000389
   Chen M, 2018, PLOS ONE, V13, P0, DOI 10.1371/journal.pone.0196548
   Chen M, 2014, PLOS ONE, V9, P0, DOI 10.1371/journal.pone.0087033
   Chen M, 2013, PLOS ONE, V8, P0, DOI 10.1371/journal.pone.0060101
   Chen X, 2018, VIRULENCE, V9, P1195, DOI 10.1080/21505594.2018.1496777
   Chen X, 2018, VIROL SIN, V33, P291, DOI 10.1007/s12250-018-0038-x
   Chen X, 2017, VIRULENCE, V8, P497, DOI 10.1080/21505594.2016.1226722
   CHENG HH, 1994, LANCET, V344, P953, DOI 10.1016/S0140-6736(94)92304-3
   Cuadros DF, 2014, HEALTH PLACE, V28, P45, DOI 10.1016/j.healthplace.2014.03.007
   Feng Y, 2016, SCI REP-UK, V6, P0, DOI 10.1038/srep19279
   Feng Y, 2014, AIDS RES HUM RETROV, V30, P598, DOI 10.1089/aid.2013.0233
   Gifford RJ, 2009, BIOINFORMATICS, V25, P1197, DOI 10.1093/bioinformatics/btp134
   González R, 2015, PLOS ONE, V10, P0, DOI 10.1371/journal.pone.0132053
   Graf M, 1998, AIDS RES HUM RETROV, V14, P285, DOI 10.1089/aid.1998.14.285
   Han XX, 2013, GENOME ANNOUNCEMENTS, V1, P0, DOI 10.1128/genomeA.00050-12
   Hixson BA, 2011, J URBAN HEALTH, V88, P129, DOI 10.1007/s11524-010-9510-0
   Hsi J, 2014, AIDS RES HUM RETROV, V30, P389, DOI 10.1089/aid.2013.0234
   Hu YH, 2017, AIDS RES HUM RETROV, V33, P353, DOI 10.1089/aid.2016.0252
   Jennings JM, 2005, AM J EPIDEMIOL, V161, P73, DOI 10.1093/aje/kwi012
   Jia MH, 2010, JAIDS-J ACQ IMM DEF, V53, PS34, DOI 10.1097/QAI.0b013e3181c7d6ff
   Li YP, 2017, AIDS RES HUM RETROV, V33, P279, DOI 10.1089/AID.2016.0188
   Lu L, 2008, NATURE, V455, P609, DOI 10.1038/455609a
   LUO CC, 1995, LANCET, V345, P1051, DOI 10.1016/S0140-6736(95)90792-0
   Miao J, 2018, AIDS RES HUM RETROV, V34, P393, DOI 10.1089/aid.2017.0288
   Pang W, 2012, AIDS, V26, P1121, DOI 10.1097/QAD.0b013e3283522c97
   Quantum GIS Development Team, 2002, QUANT GIS GEOGR INF, V0, P0
   Song YD, 2016, AIDS RES HUM RETROV, V32, P601, DOI 10.1089/aid.2015.0351
   Su L, 2016, AIDS RES HUM RETROV, V32, P895, DOI 10.1089/aid.2016.0053
   Tamura K, 2011, MOL BIOL EVOL, V28, P2731, DOI 10.1093/molbev/msr121
   Tee KK, 2008, J VIROL, V82, P9206, DOI 10.1128/JVI.00399-08
   Wand H, 2010, J INT AIDS SOC, V13, P0, DOI 10.1186/1758-2652-13-41
   Wei HM, 2015, SCI REP-UK, V5, P0, DOI 10.1038/srep11323
   Wei HM, 2014, AIDS RES HUM RETROV, V30, P384, DOI 10.1089/AID.2013.0228
   Wei HM, 2014, AIDS RES HUM RETROV, V30, P380, DOI 10.1089/aid.2013.0235
   Wu ZY, 2007, LANCET, V369, P679, DOI 10.1016/S0140-6736(07)60315-8
   Wylie JL, 2005, J INFECT DIS, V191, P899, DOI 10.1086/427661
   Yao Y, 2009, INT J INFECT DIS, V13, P154, DOI 10.1016/j.ijid.2008.05.1228
NR 41
TC 24
Z9 28
U1 0
U2 7
PU BMC
PI LONDON
PA CAMPUS, 4 CRINAN ST, LONDON N1 9XW, ENGLAND
SN 
EI 1471-2334
J9 BMC INFECT DIS
JI BMC Infect. Dis.
PD JUL 29
PY 2019
VL 19
IS 
BP 
EP 
DI 10.1186/s12879-019-4276-9
PG 13
WC Infectious Diseases
SC Infectious Diseases
GA IM2NH
UT WOS:000477828700001
PM 31357947
DA 2024-01-16
ER

PT J
AU Bbosa, N
   Kaleebu, P
   Ssemwanga, D
AF Bbosa, Nicholas
   Kaleebu, Pontiano
   Ssemwanga, Deogratius
TI HIV subtype diversity worldwide
SO CURRENT OPINION IN HIV AND AIDS
LA English
DT Review
DE diversity; HIV; subtype
ID circulating recombinant form; molecular epidemiology; drug-resistance; genetic-characterization; generalized epidemics; type-1; identification; spread; virus; phylogenetics
AB Purpose of review To provide a summary of the current data on the global HIV subtype diversity and distribution by region. HIV is one of the most genetically diverse pathogens due to its high-mutation and recombination rates, large population size and rapid replication rate. This rapid evolutionary process has resulted in several HIV subtypes that are heterogeneously globally distributed. Recent findings Subtype A remains the most prevalent strain in parts of East Africa, Russia and former Soviet Union countries; subtype B in Europe, Americas and Oceania; subtype C in Southern Africa and India; CRF01_AE in Asia and CRF02_AG in Western Africa. Recent studies based on near full-length genome sequencing highlighted the growing importance of recombinant variants and subtype C viruses. Summary The dynamic change in HIV subtype distribution presents future challenges for diagnosis, treatment and vaccine design and development. An increase in recombinant viruses suggests that coinfection and superinfection by divergent HIV strains has become more common necessitating continuous surveillance to keep track of the viral diversity. Cheaper near full-length genome sequencing approaches are critical in improving HIV subtype estimations. However, missing subtype data and low sequence sampling levels are still a challenge in some geographical regions.
C1 [Bbosa, Nicholas; Kaleebu, Pontiano; Ssemwanga, Deogratius] UVRI, MRC, POB 49, Entebbe, Uganda.
   [Bbosa, Nicholas; Kaleebu, Pontiano; Ssemwanga, Deogratius] LSHTM, Uganda Res Unit, POB 49, Entebbe, Uganda.
   [Kaleebu, Pontiano; Ssemwanga, Deogratius] Uganda Virus Res Inst, Entebbe, Uganda.
C3 Uganda Virus Research Institute
RP Ssemwanga, D (通讯作者)，UVRI, MRC, POB 49, Entebbe, Uganda.; Ssemwanga, D (通讯作者)，LSHTM, Uganda Res Unit, POB 49, Entebbe, Uganda.
EM Deogratius.Ssemwanga@mrcuganda.org
FU UK MRC under the MRC/DFID Concordat agreement; UK Department of International Development (DFID) under the MRC/DFID Concordat agreement; European and Developing Countries Clinical Trials Partnership [TMA 2015 CDF-982]
CR Aibekova L, 2018, PLOS ONE, V13, P0, DOI 10.1371/journal.pone.0191891
   Alexiev I, 2018, AIDS RES HUM RETROV, V34, P244, DOI 10.1089/AID.2017.0167
   Avanzi VM, 2017, REV SOC BRAS MED TRO, V50, P470, DOI 10.1590/0037-8682-0450-2016
   Berry IM, 2009, EPIDEMICS-NETH, V1, P230, DOI 10.1016/j.epidem.2009.10.003
   Billings E, 2017, AIDS RES HUM RETROV, V33, P373, DOI 10.1089/aid.2016.0111
   Castley A, 2017, PLOS ONE, V12, P0, DOI 10.1371/journal.pone.0170601
   Cevallos CG, 2017, PLOS ONE, V12, P0, DOI 10.1371/journal.pone.0189705
   Chen M, 2018, PLOS ONE, V13, P0, DOI 10.1371/journal.pone.0196548
   Ahmed Maimuna, 2017, BMC RES NOTES, V10, P62, DOI 10.1186/s13104-017-2389-z
   Faria NR, 2014, SCIENCE, V346, P56, DOI 10.1126/science.1256739
   Frost SDW, 2015, EPIDEMICS-NETH, V10, P88, DOI 10.1016/j.epidem.2014.09.001
   Hernandez-Sanchez PG, 2018, AIDS RES HUM RETROV, V34, P498, DOI 10.1089/aid.2017.0257
   Gilbert PB, 2003, STAT MED, V22, P573, DOI 10.1002/sim.1342
   Gounder K, 2017, AIDS RES HUM RETROV, V33, P500, DOI 10.1089/aid.2016.0321
   Hebberecht L, 2018, PLOS ONE, V13, P0, DOI 10.1371/journal.pone.0195679
   Hemelaar J, 2006, AIDS, V20, PW13, DOI 10.1097/01.aids.0000247564.73009.bc
   Hemelaar J, 2011, AIDS, V25, P679, DOI 10.1097/QAD.0b013e328342ff93
   Hu YH, 2017, AIDS RES HUM RETROV, V33, P353, DOI 10.1089/aid.2016.0252
   Ibe S, 2010, JAIDS-J ACQ IMM DEF, V54, P241, DOI 10.1097/QAI.0b013e3181dc98c1
   Janssens W, 2000, AIDS RES HUM RETROV, V16, P1183, DOI 10.1089/088922200415045
   Kanki P J, 1997, AIDS, V11 Suppl B, P0
   KANKI PJ, 1994, LANCET, V343, P943, DOI 10.1016/S0140-6736(94)90065-5
   Kong DS, 2017, AIDS RES HUM RETROV, V33, P1166, DOI 10.1089/aid.2017.0101
   Lee GQ, 2017, AIDS, V31, P2345, DOI 10.1097/QAD.0000000000001619
   Li F, 2017, AIDS RES HUM RETROV, V33, P740, DOI 10.1089/aid.2017.0049
   Li K, 2018, AIDS RES HUM RETROV, V34, P1100, DOI 10.1089/aid.2018.0144
   Lihana RW, 2012, AIDS REV, V14, P83
   Lole KS, 1999, J VIROL, V73, P152, DOI 10.1128/JVI.73.1.152-160.1999
   Los Alamos National Laboratory HIV sequence database, 2019, HIV SEQUENCE DATABAS, V0, P0
   Marquina S, 1996, AIDS RES HUM RETROV, V12, P1651, DOI 10.1089/aid.1996.12.1651
   McCutchan FE, 2000, AIDS, V14, P0
   McCutchan FE, 2006, J MED VIROL, V78, PS7, DOI 10.1002/jmv.20599
   Miao J, 2018, AIDS RES HUM RETROV, V34, P393, DOI 10.1089/aid.2017.0288
   Nanfack AJ, 2017, J CLIN MICROBIOL, V55, P2785, DOI 10.1128/JCM.00634-17
   Neogi U, 2017, SCI REP-UK, V7, P0, DOI 10.1038/s41598-017-06860-2
   Ng KT, 2012, J VIROL, V86, P11405, DOI 10.1128/JVI.01949-12
   Ngcapu S, 2017, VIRUSES-BASEL, V9, P0, DOI 10.3390/v9110330
   Nii-Trebi NI, 2017, J MED MICROBIOL, V66, P1663, DOI 10.1099/jmm.0.000621
   Oster AM, 2017, ANN EPIDEMIOL, V27, P244, DOI 10.1016/j.annePidem.2017.02.002
   Pérez-Parra S, 2017, PLOS ONE, V12, P0, DOI 10.1371/journal.pone.0186928
   Peteers M, 2000, HIV SEQUENCE COMPEND, V0, P54
   Pillay D, 2015, LANCET INFECT DIS, V15, P259, DOI 10.1016/S1473-3099(15)70036-8
   Posada D, 2002, J MOL EVOL, V54, P396, DOI 10.1007/s00239-001-0034-9
   Ratmann O, 2017, AIDS RES HUM RETROV, V33, P1083, DOI 10.1089/aid.2017.0061
   Ruths Derek, 2005, INT J BIOINFORM RES APPL, V1, P202, DOI 10.1504/IJBRA.2005.007578
   SABINO EC, 1994, J VIROL, V68, P6340, DOI 10.1128/JVI.68.10.6340-6346.1994
   Sallam M, 2017, HELIYON, V3, P0, DOI 10.1016/j.heliyon.2017.e00352
   Sallam M, 2017, INFECT GENET EVOL, V49, P157, DOI 10.1016/j.meegid.2017.01.004
   Sharma AL, 2017, J MED VIROL, V89, P989, DOI 10.1002/jmv.24738
   Sharp PM, 2011, CSH PERSPECT MED, V1, P0, DOI 10.1101/cshperspect.a006841
   Sivay MV, 2018, PLOS ONE, V13, P0, DOI 10.1371/journal.pone.0198999
   Song HS, 2018, NAT COMMUN, V9, P0, DOI 10.1038/s41467-018-04217-5
   Ssemwanga D, 2011, VIROLOGY, V411, P113, DOI 10.1016/j.virol.2010.12.025
   Tumiotto C, 2018, AIDS RES HUM RETROV, V34, P471, DOI 10.1089/AID.2017.0298
   Ueda S, 2019, AIDS RES HUM RETROV, V35, P407, DOI 10.1089/AID.2018.0221
   UNAIDS, 2018, GLOB HIV AIDS STAT 2, V0, P0
   Visseaux B, 2016, INFECT GENET EVOL, V46, P233, DOI 10.1016/j.meegid.2016.08.010
   Volz EM, 2018, J INFECT DIS, V217, P1522, DOI 10.1093/infdis/jiy044
   Wang XL, 2017, AIDS RES HUM RETROV, V33, P614, DOI 10.1089/aid.2017.0013
   Wu YT, 2017, SCI REP-UK, V7, P0, DOI 10.1038/s41598-017-05790-3
   Xiao PP, 2017, INT J ENV RES PUB HE, V14, P0, DOI 10.3390/ijerph14070830
   Zhang L, 2017, J MED VIROL, V89, P1404, DOI 10.1002/jmv.24786
   Zhao JQ, 2010, AIDS RES HUM RETROV, V26, P1033, DOI 10.1089/aid.2009.0197
NR 67
TC 144
Z9 172
U1 2
U2 23
PU LIPPINCOTT WILLIAMS & WILKINS
PI PHILADELPHIA
PA TWO COMMERCE SQ, 2001 MARKET ST, PHILADELPHIA, PA 19103 USA
SN 1746-630X
EI 1746-6318
J9 CURR OPIN HIV AIDS
JI Curr. Opin. HIV AIDS
PD MAY 15
PY 2019
VL 14
IS 3
BP 153
EP 160
DI 10.1097/COH.0000000000000534
PG 8
WC Immunology; Infectious Diseases
SC Immunology; Infectious Diseases
GA HX9WE
UT WOS:000467758500002
PM 30882484
DA 2024-01-16
ER

PT J
AU Bertels, F
   Leemann, C
   Metzner, KJ
   Regoes, RR
AF Bertels, Frederic
   Leemann, Christine
   Metzner, Karin J.
   Regoes, Roland R.
TI Parallel Evolution of HIV-1 in a Long-Term Experiment
SO MOLECULAR BIOLOGY AND EVOLUTION
LA English
DT Article
DE evolution experiment; parallel evolution; predicting evolution; virus evolution; HIV-1
ID immunodeficiency-virus type-1; cytotoxic t-lymphocytes; genome evolution; drug-resistance; viral dynamics; gag protein; in-vivo; mutations; adaptation; selection
AB One of the most intriguing puzzles in biology is the degree to which evolution is repeatable. The repeatability of evolution, or parallel evolution, has been studied in a variety of model systems, but has rarely been investigated with clinically relevant viruses. To investigate parallel evolution of HIV-1, we passaged two replicate HIV-1 populations for almost 1 year in each of two human T-cell lines. For each of the four evolution lines, we determined the genetic composition of the viral population at nine time points by deep sequencing the entire genome. Mutations that were carried by the majority of the viral population accumulated continuously over 1 year in each evolution line. Many majority mutations appeared in more than one evolution line, that is, our experiments showed an extreme degree of parallel evolution. In one of the evolution lines, 62% of the majority mutations also occur in another line. The parallelism impairs our ability to reconstruct the evolutionary history by phylogenetic methods. We show that one can infer the correct phylogenetic topology by including minority mutations in our analysis. We also find that mutation diversity at the beginning of the experiment is predictive of the frequency of majority mutations at the end of the experiment.
C1 [Bertels, Frederic; Regoes, Roland R.] Swiss Fed Inst Technol, Inst Integrat Biol, Dept Environm Syst Sci, Zurich, Switzerland.
   [Bertels, Frederic] Max Planck Inst Evolutionary Biol, Dept Microbial Populat Biol, Plon, Germany.
   [Leemann, Christine; Metzner, Karin J.] Univ Hosp Zurich, Div Infect Dis & Hosp Epidemiol, Zurich, Switzerland.
   [Leemann, Christine; Metzner, Karin J.] Univ Zurich, Insitute Med Virol, Zurich, Switzerland.
C3 Swiss Federal Institutes of Technology Domain; ETH Zurich; Max Planck Society; University of Zurich; University Zurich Hospital; University of Zurich
RP Bertels, F; Regoes, RR (通讯作者)，Swiss Fed Inst Technol, Inst Integrat Biol, Dept Environm Syst Sci, Zurich, Switzerland.; Bertels, F (通讯作者)，Max Planck Inst Evolutionary Biol, Dept Microbial Populat Biol, Plon, Germany.; Metzner, KJ (通讯作者)，Univ Hosp Zurich, Div Infect Dis & Hosp Epidemiol, Zurich, Switzerland.; Metzner, KJ (通讯作者)，Univ Zurich, Insitute Med Virol, Zurich, Switzerland.
EM bertels@evolbio.mpg.de; karin.metzner@usz.ch; roland.regoes@env.ethz.ch
FU Swiss National Science Foundation [SNF 31003A_149769]; Swiss National Science Foundation (SNF) [31003A_149769] Funding Source: Swiss National Science Foundation (SNF)
CR Acevedo A, 2014, NATURE, V505, P686, DOI 10.1038/nature12861
   ADACHI A, 1986, J VIROL, V59, P284, DOI 10.1128/JVI.59.2.284-291.1986
   [Anonymous], 1989, WONDERFUL LIFE: THE BURGESS SHALE AND THE NATURE OF HISTORY, V0, P0
   [Anonymous], 1900, DOI 10.1111/J.1365-2958.2009.06782.X, V0, P0
   Aoki M, 2009, J VIROL, V83, P3059, DOI 10.1128/JVI.02539-08
   Bailey SF, 2015, MOL BIOL EVOL, V32, P1436, DOI 10.1093/molbev/msv033
   Barrick JE, 2009, NATURE, V461, P1243, DOI 10.1038/nature08480
   Bauer B, 2015, SCI REP-UK, V5, P0, DOI 10.1038/srep09607
   Bertels F, 2014, MOL BIOL EVOL, V31, P1077, DOI 10.1093/molbev/msu088
   Bhattacharya T, 2007, SCIENCE, V315, P1583, DOI 10.1126/science.1131528
   Bons E, 2018, VIRUS EVOL, V4, P0, DOI 10.1093/ve/vey029
   Bons E, 2018, IMMUNOL REV, V285, P134, DOI 10.1111/imr.12688
   Bordería AV, 2015, PLOS PATHOG, V11, P0, DOI 10.1371/journal.ppat.1004838
   BORMAN AM, 1995, J VIROL, V69, P2058, DOI 10.1128/JVI.69.4.2058-2067.1995
   Borrow P, 1997, NAT MED, V3, P205, DOI 10.1038/nm0297-205
   Bull JJ, 1997, GENETICS, V147, P1497
   Carlson JM, 2016, NAT MED, V22, P606, DOI 10.1038/nm.4100
   COFFIN JM, 1995, SCIENCE, V267, P483, DOI 10.1126/science.7824947
   Crandall KA, 1999, MOL BIOL EVOL, V16, P372, DOI 10.1093/oxfordjournals.molbev.a026118
   Cuevas JM, 2015, PLOS BIOL, V13, P0, DOI 10.1371/journal.pbio.1002251
   Cuevas JM, 2009, GENETICS, V183, P747, DOI 10.1534/genetics.109.106005
   Das AT, 1999, VIROLOGY, V263, P55, DOI 10.1006/viro.1999.9898
   de Visser JAGM, 2014, NAT REV GENET, V15, P480, DOI 10.1038/nrg3744
   Di Giallonardo F, 2014, NUCLEIC ACIDS RES, V42, P0, DOI 10.1093/nar/gku537
   Draenert R, 2006, J EXP MED, V203, P529, DOI 10.1084/jem.20052116
   Duwe S, 2001, J ACQ IMMUN DEF SYND, V26, P266, DOI 10.1097/00126334-200103010-00010
   Elena SF, 2003, NAT REV GENET, V4, P457, DOI 10.1038/nrg1088
   Engel P, 2011, PLOS GENET, V7, P0, DOI 10.1371/journal.pgen.1001296
   Foll M, 2014, PLOS GENET, V10, P0, DOI 10.1371/journal.pgen.1004185
   Gallie J, 2019, MOL BIOL EVOL, V36, P1071, DOI 10.1093/molbev/msz040
   Gatanaga H, 2006, J BIOL CHEM, V281, P1241, DOI 10.1074/jbc.M505920200
   Gatanaga H, 2002, J BIOL CHEM, V277, P5952, DOI 10.1074/jbc.M108005200
   Goulder PJR, 1997, NAT MED, V3, P212, DOI 10.1038/nm0297-212
   Guindon S, 2010, SYST BIOL, V59, P307, DOI 10.1093/sysbio/syq010
   HARADA S, 1985, SCIENCE, V229, P563, DOI 10.1126/science.2992081
   HO DD, 1995, NATURE, V373, P123, DOI 10.1038/373123a0
   HOLLAND JJ, 1979, CELL, V16, P495, DOI 10.1016/0092-8674(79)90024-2
   Holmes M, 2015, PLOS PATHOG, V11, P0, DOI 10.1371/journal.ppat.1004961
   Joint United Nations Programme on HIV AIDS, 2018, GLOB REP UNAIDS REP, V0, P0
   Kearney CM, 1999, ARCH VIROL, V144, P1513, DOI 10.1007/s007050050607
   Keele BF, 2008, P NATL ACAD SCI USA, V105, P7552, DOI 10.1073/pnas.0802203105
   KIMURA M, 1977, NATURE, V267, P275, DOI 10.1038/267275a0
   Kimura M, 1983, THE NEUTRAL THEORY OF MOLECULAR EVOLUTION, V0, P0, DOI DOI 10.1017/CBO9780511623486
   KOENIG S, 1995, NAT MED, V1, P330, DOI 10.1038/nm0495-330
   Koh Y, 2009, ANTIMICROB AGENTS CH, V53, P997, DOI 10.1128/AAC.00689-08
   Langmead B, 2012, NAT METHODS, V9, P357, DOI 10.1038/nmeth.1923
   Lataillade M, 2007, ANTIVIR THER, V12, P563
   Lee HY, 2009, J THEOR BIOL, V261, P341, DOI 10.1016/j.jtbi.2009.07.038
   Leitner T, 1996, P NATL ACAD SCI USA, V93, P10864, DOI 10.1073/pnas.93.20.10864
   Lemey P, 2006, AIDS REV, V8, P125
   LENSKI RE, 1991, AM NAT, V138, P1315, DOI 10.1086/285289
   Liao HX, 2013, NATURE, V496, P469, DOI 10.1038/nature12053
   Lind PA, 2019, ELIFE, V8, P0, DOI 10.7554/eLife.38822
   Lind PA, 2015, ELIFE, V4, P0, DOI 10.7554/eLife.07074
   Lobkovsky Alexander E, 2012, FRONTIERS IN GENETICS, V3, P246, DOI 10.3389/fgene.2012.00246
   Lorenzo-Redondo R, 2016, NATURE, V530, P51, DOI 10.1038/nature16933
   Lorenzo-Redondo R, 2014, PLOS ONE, V9, P0, DOI 10.1371/journal.pone.0088579
   Lorenzo-Redondo R, 2011, J VIROL, V85, P1861, DOI 10.1128/JVI.01254-10
   Maisnier-Patin S, 2004, RES MICROBIOL, V155, P360, DOI 10.1016/j.resmic.2004.01.019
   Mansky LM, 1996, AIDS RES HUM RETROV, V12, P307, DOI 10.1089/aid.1996.12.307
   Marconi V, 2008, JAIDS-J ACQ IMM DEF, V48, P572, DOI 10.1097/QAI.0b013e31817bbc4e
   Miller CR, 2016, PEERJ, V4, P0, DOI 10.7717/peerj.2227
   Mohammadi P, 2013, PLOS PATHOG, V9, P0, DOI 10.1371/journal.ppat.1003161
   Moore CB, 2002, SCIENCE, V296, P1439, DOI 10.1126/science.1069660
   Nameki D, 2005, J VIROL, V79, P764, DOI 10.1128/JVI.79.2.764-770.2005
   Orr HA, 2005, EVOLUTION, V59, P216
   Paradis E, 2004, BIOINFORMATICS, V20, P289, DOI 10.1093/bioinformatics/bty633
   Poon AFY, 2010, MOL BIOL EVOL, V27, P819, DOI 10.1093/molbev/msp289
   Reed LJ, 1938, AM J HYG, V27, P493, DOI 10.1093/OXFORDJOURNALS.AJE.A118408
   Revell LJ, 2012, METHODS ECOL EVOL, V3, P217, DOI 10.1111/j.2041-210X.2011.00169.x
   Ribeiro RM, 2010, J VIROL, V84, P6096, DOI 10.1128/JVI.00127-10
   Romero-Severson E, 2014, MOL BIOL EVOL, V31, P2472, DOI 10.1093/molbev/msu179
   Sackman AM, 2017, MOL BIOL EVOL, V34, P3243, DOI 10.1093/molbev/msx257
   SAITOU N, 1987, MOL BIOL EVOL, V4, P406, DOI 10.1093/oxfordjournals.molbev.a040454
   Salemi M, 2016, CURR HIV RES, V14, P110, DOI 10.2174/1570162X13666151029102413
   Shankarappa R, 1999, J VIROL, V73, P10489, DOI 10.1128/JVI.73.12.10489-10502.1999
   Silander OK, 2007, PLOS BIOL, V5, P922, DOI 10.1371/journal.pbio.0050094
   SRIVASTAVA KK, 1991, J VIROL, V65, P3900, DOI 10.1128/JVI.65.7.3900-3902.1991
   Trkola A, 2005, NAT MED, V11, P615, DOI 10.1038/nm1244
   van Opijnen T, 2005, REV MED VIROL, V15, P219, DOI 10.1002/rmv.472
   van Opijnen T, 2004, J VIROL, V78, P3675, DOI 10.1128/JVI.78.7.3675-3683.2004
   van Opijnen T, 2007, PLOS ONE, V2, P0, DOI 10.1371/journal.pone.0000271
   Vanderford TH, 2011, PLOS PATHOG, V7, P0, DOI 10.1371/journal.ppat.1002048
   Vasilakis N, 2009, PLOS PATHOG, V5, P0, DOI 10.1371/journal.ppat.1000467
   WEI XP, 1995, NATURE, V373, P117, DOI 10.1038/373117a0
   Wei XP, 2003, NATURE, V422, P307, DOI 10.1038/nature01470
   Wichman HA, 2005, GENETICS, V170, P19, DOI 10.1534/genetics.104.034488
   Wichman HA, 1999, SCIENCE, V285, P422, DOI 10.1126/science.285.5426.422
   Wichman HA, 2000, PHILOS T R SOC B, V355, P1677, DOI 10.1098/rstb.2000.0731
   Wiser MJ, 2013, SCIENCE, V342, P1364, DOI 10.1126/science.1243357
   Wood N, 2009, PLOS PATHOG, V5, P0, DOI 10.1371/journal.ppat.1000414
   Yang ZH, 2000, TRENDS ECOL EVOL, V15, P496, DOI 10.1016/S0169-5347(00)01994-7
   Yang ZH, 2007, MOL BIOL EVOL, V24, P1586, DOI 10.1093/molbev/msm088
   Zhang Zhang, 2006, GENOMICS PROTEOMICS & BIOINFORMATICS, V4, P259, DOI 10.1016/S1672-0229(07)60007-2
NR 94
TC 13
Z9 14
U1 1
U2 35
PU OXFORD UNIV PRESS
PI OXFORD
PA GREAT CLARENDON ST, OXFORD OX2 6DP, ENGLAND
SN 0737-4038
EI 1537-1719
J9 MOL BIOL EVOL
JI Mol. Biol. Evol.
PD NOV 15
PY 2019
VL 36
IS 11
BP 2019
EP 2414
DI 10.1093/molbev/msz155
PG 15
WC Biochemistry & Molecular Biology; Evolutionary Biology; Genetics & Heredity
SC Biochemistry & Molecular Biology; Evolutionary Biology; Genetics & Heredity
GA JY0BV
UT WOS:000504091200003
PM 31251344
DA 2024-01-16
ER

PT J
AU Ishima, R
   Yilmaz, NK
   Schiffer, CA
AF Ishima, Rieko
   Yilmaz, Nese Kurt
   Schiffer, Celia A.
TI NMR and MD studies combined to elucidate inhibitor and water interactions of HIV-1 protease and their modulations with resistance mutations
SO JOURNAL OF BIOMOLECULAR NMR
LA English
DT Article
DE Drug design; HIV-1; Protease; Inhibitor; NMR; MD; Crystal structures
ID molecular-dynamics simulations; substrate-envelope hypothesis; drug-resistance; crystal-structures; 3-dimensional structure; rotational diffusion; backbone dynamics; aspartyl protease; spin relaxation; wild-type
AB Over the last two decades, both the sensitivity of NMR and the time scale of molecular dynamics (MD) simulation have increased tremendously and have advanced the field of protein dynamics. HIV-1 protease has been extensively studied using these two methods, and has presented a framework for cross-evaluation of structural ensembles and internal dynamics by integrating the two methods. Here, we review studies from our laboratories over the last several years, to understand the mechanistic basis of protease drug-resistance mutations and inhibitor responses, using NMR and crystal structure-based parallel MD simulations. Our studies demonstrate that NMR relaxation experiments, together with crystal structures and MD simulations, significantly contributed to the current understanding of structural/dynamic changes due to HIV-1 protease drug resistance mutations.
C1 [Ishima, Rieko] Univ Pittsburgh, Sch Med, Dept Struct Biol, Pittsburgh, PA USA.
   [Yilmaz, Nese Kurt; Schiffer, Celia A.] Univ Massachusetts, Sch Med, Dept Biochem & Mol Pharmacol, Worcester, MA 01655 USA.
C3 Pennsylvania Commonwealth System of Higher Education (PCSHE); University of Pittsburgh; University of Massachusetts System; University of Massachusetts Worcester
RP Schiffer, CA (通讯作者)，Univ Massachusetts, Sch Med, Dept Biochem & Mol Pharmacol, Worcester, MA 01655 USA.
EM Celia.Schiffer@umassmed.edu
FU National Institutes of Health [P01 GM109767]
CR Altman MD, 2008, J AM CHEM SOC, V130, P6099, DOI 10.1021/ja076558p
   Arts EJ, 2012, CSH PERSPECT MED, V2, P0, DOI 10.1101/cshperspect.a007161
   BALDWIN ET, 1995, STRUCTURE, V3, P581, DOI 10.1016/S0969-2126(01)00192-7
   Bandyopadhyay P, 2006, CHEM BIOL DRUG DES, V67, P155, DOI 10.1111/j.1747-0285.2006.00348.x
   Cai YF, 2014, J CHEM THEORY COMPUT, V10, P3438, DOI 10.1021/ct4010454
   Cai YF, 2012, J CHEM THEORY COMPUT, V8, P3452, DOI 10.1021/ct300076y
   Case DA, 2002, ACCOUNTS CHEM RES, V35, P325, DOI 10.1021/ar010020l
   COLLINS JR, 1995, NAT STRUCT BIOL, V2, P334, DOI 10.1038/nsb0495-334
   Condra JH, 1998, HAEMOPHILIA, V4, P610, DOI 10.1046/j.1365-2516.1998.440610.x
   COPELAND TD, 1988, GENE ANAL TECH, V5, P109, DOI 10.1016/0735-0651(88)90010-6
   Dirauf P, 2010, J MOL MODEL, V16, P1577, DOI 10.1007/s00894-010-0677-9
   ERICKSON J, 1990, SCIENCE, V249, P527, DOI 10.1126/science.2200122
   Erickson JW, 1996, ANNU REV PHARMACOL, V36, P545, DOI 10.1146/annurev.pa.36.040196.002553
   Foulkes JE, 2006, J VIROL, V80, P6906, DOI 10.1128/JVI.01900-05
   Foulkes-Murzycki JE, 2013, ACS CHEM BIOL, V8, P513, DOI 10.1021/cb3006193
   Fox JM, 2018, ANNU REV BIOPHYS, V47, P223, DOI 10.1146/annurev-biophys-070816-033743
   Freedberg DI, 2002, PROTEIN SCI, V11, P221, DOI 10.1110/ps.33202
   Galiano L, 2007, J AM CHEM SOC, V129, P11004, DOI 10.1021/ja073684k
   Galiano L, 2009, J AM CHEM SOC, V131, P430, DOI 10.1021/ja807531v
   Ghosh AK, 2008, ACCOUNTS CHEM RES, V41, P78, DOI 10.1021/ar7001232
   Ghosh AK, 2015, J MED CHEM, V58, P5334, DOI 10.1021/acs.jmedchem.5b00676
   HARRISON RW, 1994, PROTEIN ENG, V7, P1353, DOI 10.1093/protein/7.11.1353
   HARTE WE, 1992, PROTEINS, V13, P175, DOI 10.1002/prot.340130302
   Ishima R, 1999, STRUCTURE, V7, P1047, DOI 10.1016/S0969-2126(99)80172-5
   Ishima R, 2008, PROTEINS, V70, P1408, DOI 10.1002/prot.21632
   Khan SN, 2018, BIOCHEMISTRY-US, V57, P1652, DOI 10.1021/acs.biochem.7b01238
   King NM, 2012, ACS CHEM BIOL, V7, P1536, DOI 10.1021/cb300191k
   King NM, 2004, CHEM BIOL, V11, P1333, DOI 10.1016/j.chembiol.2004.08.010
   Kloiber K, 2000, J BIOMOL NMR, V17, P265, DOI 10.1023/A:1008393903160
   Koh Y, 2010, J VIROL, V84, P11961, DOI 10.1128/JVI.00967-10
   KOHL NE, 1988, P NATL ACAD SCI USA, V85, P4686, DOI 10.1073/pnas.85.13.4686
   Korzhnev DM, 2004, J AM CHEM SOC, V126, P3964, DOI 10.1021/ja039587i
   Lafont V, 2007, CHEM BIOL DRUG DES, V69, P413, DOI 10.1111/j.1747-0285.2007.00519.x
   Layten M, 2006, J AM CHEM SOC, V128, P13360, DOI 10.1021/ja065133k
   Leidner F, 2018, J CHEM THEORY COMPUT, V14, P2784, DOI 10.1021/acs.jctc.8b00097
   LeMaster DM, 1996, J AM CHEM SOC, V118, P9255, DOI 10.1021/ja960877r
   Lienin SF, 2000, PHYS REV LETT, V84, P5439, DOI 10.1103/PhysRevLett.84.5439
   Lundström P, 2005, P NATL ACAD SCI USA, V102, P16984, DOI 10.1073/pnas.0504361102
   Lundström P, 2007, J BIOMOL NMR, V38, P79, DOI 10.1007/s10858-007-9149-7
   Luque I, 1998, BIOCHEMISTRY-US, V37, P5791, DOI 10.1021/bi9802521
   Luque I, 2002, PROTEINS, V49, P181, DOI 10.1002/prot.10208
   MANDEL AM, 1995, J MOL BIOL, V246, P144, DOI 10.1006/jmbi.1994.0073
   MUHANDIRAM DR, 1995, J AM CHEM SOC, V117, P11536, DOI 10.1021/ja00151a018
   MURTHY KHM, 1992, J BIOL CHEM, V267, P22770
   Nalam MNL, 2013, CHEM BIOL, V20, P1116, DOI 10.1016/j.chembiol.2013.07.014
   Nalam MNL, 2010, J VIROL, V84, P5368, DOI 10.1128/JVI.02531-09
   Nalam MNL, 2008, CURR OPIN HIV AIDS, V3, P642, DOI 10.1097/COH.0b013e3283136cee
   NAVIA MA, 1989, NATURE, V337, P615, DOI 10.1038/337615a0
   NICHOLSON LK, 1995, NAT STRUCT BIOL, V2, P274, DOI 10.1038/nsb0495-274
   Ohtaka H, 2005, PROG BIOPHYS MOL BIO, V88, P193, DOI 10.1016/j.pbiomolbio.2004.07.005
   OROSZLAN S, 1990, CURR TOP MICROBIOL, V157, P153
   Paulsen JL, 2017, J CHEM THEORY COMPUT, V13, P2300, DOI 10.1021/acs.jctc.6b01262
   PEARL LH, 1987, NATURE, V329, P351, DOI 10.1038/329351a0
   Perryman AL, 2004, PROTEIN SCI, V13, P1108, DOI 10.1110/ps.03468904
   Persons JD, 2018, METHODS, V148, P9, DOI 10.1016/j.ymeth.2018.04.005
   Prabu-Jeyabalan M, 2002, STRUCTURE, V10, P369, DOI 10.1016/S0969-2126(02)00720-7
   Quiñones-Mateu ME, 2008, ADV PHARMACOL, V56, P257, DOI 10.1016/S1054-3589(07)56009-6
   Ragland DA, 2014, J AM CHEM SOC, V136, P11956, DOI 10.1021/ja504096m
   RICHARZ R, 1980, BIOCHEMISTRY-US, V19, P5189, DOI 10.1021/bi00564a006
   Rick SW, 1998, PROTEINS, V32, P7, DOI 10.1002/(SICI)1097-0134(19980701)32:1&lt;7::AID-PROT3&gt;3.0.CO;2-K
   RIDKY T, 1995, J BIOL CHEM, V270, P29621, DOI 10.1074/jbc.270.50.29621
   Robustelli P, 2012, J AM CHEM SOC, V134, P6365, DOI 10.1021/ja300265w
   Roche J, 2015, CHEMBIOCHEM, V16, P214, DOI 10.1002/cbic.201402585
   Ryde U, 2014, MEDCHEMCOMM, V5, P1324, DOI 10.1039/c4md00057a
   Shafer RW, 2000, NUCLEIC ACIDS RES, V28, P346, DOI 10.1093/nar/28.1.346
   Showalter SA, 2007, J CHEM THEORY COMPUT, V3, P961, DOI 10.1021/ct7000045
   Silva AM, 1996, J MOL BIOL, V255, P321, DOI 10.1006/jmbi.1996.0026
   Skrynnikov NR, 2001, J AM CHEM SOC, V123, P4556, DOI 10.1021/ja004179p
   SPINELLI S, 1991, BIOCHIMIE, V73, P1391, DOI 10.1016/0300-9084(91)90169-2
   Sun HC, 2013, J PHYS CHEM B, V117, P1308, DOI 10.1021/jp312292k
   Surleraux DLNG, 2005, J MED CHEM, V48, P1965, DOI 10.1021/jm049454n
   Surleraux DLNG, 2005, J MED CHEM, V48, P1813, DOI 10.1021/jm049560p
   Tjandra N, 1996, J BIOMOL NMR, V8, P273, DOI 10.1007/BF00410326
   Todd MJ, 1998, J MOL BIOL, V283, P475, DOI 10.1006/jmbi.1998.2090
   Van Marck H, 2009, J VIROL, V83, P9512, DOI 10.1128/JVI.00291-09
   Vega S, 2004, PROTEINS, V55, P594, DOI 10.1002/prot.20069
   Velazquez-Campoy A, 2000, BIOCHEMISTRY-US, V39, P2201, DOI 10.1021/bi992399d
   Velazquez-Campoy A, 2001, P NATL ACAD SCI USA, V98, P6062, DOI 10.1073/pnas.111152698
   Velazquez-Campoy Adrian, 2003, CURRENT DRUG TARGETS - INFECTIOUS DISORDERS, V3, P311, DOI 10.2174/1568005033481051
   Walsh JC, 1998, AIDS, V12, P613, DOI 10.1097/00002030-199806000-00010
   Wang TZ, 2003, J AM CHEM SOC, V125, P8639, DOI 10.1021/ja034077+
   Wang YX, 1996, BIOCHEMISTRY-US, V35, P12694, DOI 10.1021/bi9610764
   Weber IT, 2009, VIRUSES-BASEL, V1, P1110, DOI 10.3390/v1031110
   WLODAWER A, 1993, ANNU REV BIOCHEM, V62, P543, DOI 10.1146/annurev.bi.62.070193.002551
   WLODAWER A, 1989, SCIENCE, V245, P616, DOI 10.1126/science.2548279
   Wong V, 2008, J PHYS CHEM B, V112, P6013, DOI 10.1021/jp0761564
   Yamazaki T, 1996, PROTEIN SCI, V5, P495
   Yang DW, 1998, J BIOMOL NMR, V11, P213, DOI 10.1023/A:1008284315816
   YORK DM, 1993, BIOCHEMISTRY-US, V32, P1443, DOI 10.1021/bi00057a007
   Yu YQ, 2015, SCI REP-UK, V5, P0, DOI 10.1038/srep10517
NR 90
TC 4
Z9 4
U1 1
U2 14
PU SPRINGER
PI DORDRECHT
PA VAN GODEWIJCKSTRAAT 30, 3311 GZ DORDRECHT, NETHERLANDS
SN 0925-2738
EI 1573-5001
J9 J BIOMOL NMR
JI J. Biomol. NMR
PD JUL 15
PY 2019
VL 73
IS 6-7
BP 365
EP 374
DI 10.1007/s10858-019-00260-6
PG 10
WC Biochemistry & Molecular Biology; Spectroscopy
SC Biochemistry & Molecular Biology; Spectroscopy
GA IQ4WC
UT WOS:000480751000010
PM 31243634
DA 2024-01-16
ER

PT J
AU Derache, A
   Iwuji, CC
   Danaviah, S
   Giandhari, J
   Marcelin, AG
   Calvez, V
   de Oliveira, T
   Dabis, F
   Pillay, D
   Gupta, RK
AF Derache, Anne
   Iwuji, Collins C.
   Danaviah, Siva
   Giandhari, Jennifer
   Marcelin, Anne-Genevieve
   Calvez, Vincent
   de Oliveira, Tulio
   Dabis, Francois
   Pillay, Deenan
   Gupta, Ravindra K.
TI Predicted antiviral activity of tenofovir versus abacavir in combination with a cytosine analogue and the integrase inhibitor dolutegravir in HIV-1-infected South African patients initiating or failing first-line ART
SO JOURNAL OF ANTIMICROBIAL CHEMOTHERAPY
LA English
DT Article
ID reverse-transcriptase inhibitors; therapy-naive patients; hiv-drug-resistance; antiretroviral therapy; disoproxil fumarate; phenotypic impact; failure; mutations; infection; susceptibility
AB Objectives: The WHO recently recommended the use of a new first-line ART containing dolutegravir. We investigated the efficacy of NRTI backbones (tenofovir or abacavir with a cytosine analogue) in low- and middle-income countries where there is significant prior exposure to antiretrovirals and drug resistance to NRTI5. Methods: Within the treatment-as-prevention study in South Africa, we selected participants with available next-generation sequencing (NGS) data for the HIV-1 pol gene at trial entry; they were either ART initiators (n = 1193) or already established on ART (n = 94). NGS of the HIV-1 pol gene was carried out using MiSeq technology; reverse transcriptase drug resistance mutations (DRMs) were detected at 5% (DRM5%) and 20% (DRM20%) for all 1287 participants. Genotypic susceptibility was assessed using the Stanford HIVDB resistance interpretation algorithm. Results: NRTI DRM20% and DRM5% were detected among 5/1193 (0.4%) and 9/1193 (0.8%) of ART initiators, respectively. There was tenofovir exposure in 73/94 (77.7%) of those established on ART, with full susceptibility to abacavir in 57/94 (60.6%) and 56/94 (59.6%) for DRM20% and DRM5%, respectively, while 67/94 (71.3%) and 64/94 (68.1%) were fully susceptible to tenofovir, respectively. The differences between tenofovir and abacavir were not statistically significant at the 20% or 5% variant level (P 0.16 and 0.29, respectively). NGS detection of variants at the 5% level increased detection of K65R in both naive and treated groups. One of 607 integrase sequences carried a DRM20% (Q148R). Conclusions: Dolutegravir with a cytosine analogue plus tenofovir or abacavir appears to have similar efficacy in South Africans naive to ART. NGS should be considered in HIV drug resistance surveillance.
C1 [Derache, Anne; Iwuji, Collins C.; Danaviah, Siva; Pillay, Deenan; Gupta, Ravindra K.] AHRI, Kwa Zulu, South Africa.
   [Derache, Anne; Pillay, Deenan; Gupta, Ravindra K.] UCL, Div Infect & Immun, London, England.
   [Iwuji, Collins C.] UCL, Inst Global Hlth, London, England.
   [Iwuji, Collins C.] Brighton & Sussex Med Sch, Dept Global Hlth & Infect, Brighton, E Sussex, England.
   [Giandhari, Jennifer; de Oliveira, Tulio] Univ KwaZulu Natal, KwaZuluNatal Res Innovat & Sequencing Platform KR, Sch Lab Med & Med Sci, Coll Hlth Sci, Durban, South Africa.
   [Marcelin, Anne-Genevieve; Calvez, Vincent] Sorbonne Univ, Hop Pitie Salpetriere, AP HP, INSERM,iPLESP,Lab Virol, F-75013 Paris, France.
   [Dabis, Francois] Univ Bordeaux, ISPED, Ctr INSERM 1219, Bordeaux, France.
C3 Africa Health Research Institute; University of London; University College London; University of London; University College London; University of Sussex; University of Brighton; University of Kwazulu Natal; Sorbonne Universite; Assistance Publique Hopitaux Paris (APHP); Hopital Universitaire Paul-Brousse - APHP; Universite Paris Cite; Hopital Universitaire Hotel-Dieu - APHP; Hopital Universitaire Pitie-Salpetriere - APHP; Institut National de la Sante et de la Recherche Medicale (Inserm); Universite de Bordeaux; Institut National de la Sante et de la Recherche Medicale (Inserm)
RP Gupta, RK (通讯作者)，AHRI, Kwa Zulu, South Africa.; Gupta, RK (通讯作者)，UCL, Div Infect & Immun, London, England.
EM rebmrag@ucl.ac.uk
FU French National Agency for AIDS and Viral Hepatitis Research (ANRS); Deutsche Gesellschaft fur Internationale Zusammenarbeit (GIZ); International Initiative for Impact Evaluation, Inc. (3ie); Bill & Melinda Gates Foundation; Wellcome Trust
CR Ambrosioni J, 2017, J ANTIMICROB CHEMOTH, V72, P205, DOI 10.1093/jac/dkw376
   [Anonymous], 2018, CONGUID UANT DRU, V0, P0
   Avila-Ríos S, 2016, LANCET HIV, V3, PE579, DOI 10.1016/S2352-3018(16)30119-9
   Bennett DE, 2009, PLOS ONE, V4, P0, DOI 10.1371/journal.pone.0004724
   Camacho R, 2017, ALGORITHM USE GENOTY, V0, P0
   Casadellà M, 2015, J ANTIMICROB CHEMOTH, V70, P2885, DOI 10.1093/jac/dkv202
   Coutsinos D, 2011, PLOS ONE, V6, P0, DOI 10.1371/journal.pone.0020208
   Demarest J, 2018, AIDS RES HUM RETROV, V34, P343, DOI 10.1089/aid.2017.0184
   Gall A, 2012, J CLIN MICROBIOL, V50, P3838, DOI 10.1128/JCM.01516-12
   Goodall RL, 2017, J ANTIMICROB CHEMOTH, V72, P1450, DOI 10.1093/jac/dkw583
   Gregson J, 2017, LANCET INFECT DIS, V17, P296, DOI 10.1016/s1473-3099(16)30469-8
   Gregson J, 2016, LANCET INFECT DIS, V16, P565, DOI 10.1016/S1473-3099(15)00536-8
   Gupta RK, 2018, LANCET INFECT DIS, V18, P346, DOI 10.1016/S1473-3099(17)30702-8
   Gupta RK, 2009, LANCET INFECT DIS, V9, P409, DOI 10.1016/S1473-3099(09)70136-7
   Hamers RL, 2012, LANCET INFECT DIS, V12, P307, DOI 10.1016/S1473-3099(11)70255-9
   Heredia A, 2017, J ANTIMICROB CHEMOTH, V72, P2570, DOI 10.1093/jac/dkx195
   Iwuji CC, 2018, LANCET HIV, V5, PE116, DOI 10.1016/S2352-3018(17)30205-9
   Jesson J, 2016, LANCET HIV, V3, PE64, DOI 10.1016/S2352-3018(15)00225-8
   Kearse M, 2012, BIOINFORMATICS, V28, P1647, DOI 10.1093/bioinformatics/bts199
   Konou AA, 2015, AIDS, V29, P2527, DOI 10.1097/QAD.0000000000000906
   Lanier ER, 2004, ANTIVIR THER, V9, P37
   Lapointe HR, 2015, ANTIMICROB AGENTS CH, V59, P6824, DOI 10.1128/AAC.01490-15
   Liu TF, 2006, CLIN INFECT DIS, V42, P1608, DOI 10.1086/503914
   Ly John K, 2007, ANTIVIRAL CHEMISTRY & CHEMOTHERAPY, V18, P307
   Miller MD, 2004, J INFECT DIS, V189, P837, DOI 10.1086/381784
   Nguyen TT, 2018, C RETR OPP INF BOST, V0, P0
   Paton NI, 2017, LANCET HIV, V4, PE341, DOI 10.1016/S2352-3018(17)30065-6
   Peters L, 2018, ANTIVIR THER, V23, P405, DOI 10.3851/IMP3218
   Petropoulos CJ, 2000, ANTIMICROB AGENTS CH, V44, P920, DOI 10.1128/AAC.44.4.920-928.2000
   Rhee SY, 2016, SURVEILLANCE DRUG RE, V0, P0
   Ross L, 2004, AIDS, V18, P1691, DOI 10.1097/01.aids.0000131355.44834.e4
   Sabin CA, 2008, LANCET, V371, P1417, DOI 10.1016/S0140-6736(08)60423-7
   Sax PE, 2009, NEW ENGL J MED, V361, P2230, DOI 10.1056/NEJMoa0906768
   Siberry GK, 2015, CLIN INFECT DIS, V61, P996, DOI 10.1093/cid/civ437
   Sörstedt E, 2018, INT J ANTIMICROB AG, V51, P733, DOI 10.1016/j.ijantimicag.2018.01.009
   Sunpath H, 2012, AIDS, V26, P1679, DOI 10.1097/QAD.0b013e328356886d
   Taiwo BO, 2018, CLIN INFECT DIS, V66, P1794, DOI 10.1093/cid/cix1131
   Tangamornsuksan W, 2015, J PHARM PHARM SCI, V18, P68, DOI 10.18433/J39S3T
   Tisdale M, 1997, ANTIMICROB AGENTS CH, V41, P1094, DOI 10.1128/AAC.41.5.1094
   USAID, 2017, DOL OPP, V0, P0
   Venter W F, 2016, S AFR MED J, V107, P28, DOI 10.7196/SAMJ.2016.v107.i1.12058
   Walmsley S, 2015, JAIDS-J ACQ IMM DEF, V70, P515, DOI 10.1097/QAI.0000000000000790
   Whitcomb JM, 2003, J INFECT DIS, V188, P992, DOI 10.1086/378281
   Who, 2017, TRANSITION TO NEW ANTIRETROVIRAL DRUGS IN HIV PROGRAMMES: CLINICAL AND PROGRAMMATIC CONSIDERATIONS, V0, P0
   Wijting I, 2017, LANCET HIV, V4, PE547, DOI 10.1016/S2352-3018(17)30152-2
NR 45
TC 13
Z9 16
U1 0
U2 2
PU OXFORD UNIV PRESS
PI OXFORD
PA GREAT CLARENDON ST, OXFORD OX2 6DP, ENGLAND
SN 0305-7453
EI 1460-2091
J9 J ANTIMICROB CHEMOTH
JI J. Antimicrob. Chemother.
PD FEB 15
PY 2019
VL 74
IS 2
BP 473
EP 479
DI 10.1093/jac/dky428
PG 7
WC Infectious Diseases; Microbiology; Pharmacology & Pharmacy
SC Infectious Diseases; Microbiology; Pharmacology & Pharmacy
GA HN8UW
UT WOS:000460473100026
PM 30380053
DA 2024-01-16
ER

PT J
AU Weng, YW
   Chen, IT
   Tsai, HC
   Wu, KS
   Tseng, YT
   Sy, CL
   Chen, JK
   Lee, SSJ
   Chen, YS
AF Weng, Ya-Wei
   Chen, I-Tzu
   Tsai, Hung-Chin
   Wu, Kuan-Sheng
   Tseng, Yu-Ting
   Sy, Cheng-Len
   Chen, Jui-Kuang
   Lee, Susan Shin-Jung
   Chen, Yao-Shen
TI Trend of HIV transmitted drug resistance before and after implementation of HAART regimen restriction in the treatment of HIV-1 infected patients in southern Taiwan
SO BMC INFECTIOUS DISEASES
LA English
DT Article
DE HIV; Drug resistance; Treatment naive
ID treatment-naive individuals; resource-limited settings; antiretroviral therapy; reverse-transcriptase; integrase inhibitors; infected patients; mutations; prevalence; association; emergence
AB Background The use of fixed combination antiretroviral therapy with a low genetic barrier for the treatment of patients infected with human immunodeficiency virus (HIV) may affect the local HIV transmitted drug resistance (TDR) pattern. The present study aimed to investigate changes in the prevalence of HIV TDR following the implementation of a fixed regimen of HIV treatment in Taiwan in 2012. Methods TDR was measured in antiretroviral treatment-naive HIV-1-infected individuals who participated in voluntary counseling and testing between 2007 and 2015 in southern Taiwan. Antiretroviral resistance mutations were interpreted using the HIVdb program from the Stanford University HIV Drug Resistance Database. Results Sequences were obtained from 377 consecutive individuals between 2007 and 2015. The overall prevalence rates of TDR HIV among the study population from 2007 to 2011 and 2012-2015 were 10.6 and 7.9%, respectively. Among the detected mutations, K103 N and V179D + K103R were more frequently observed after 2012. Four HIV-infected patients with K103 N variants were detected after 2012, and 4 of the 5 patients with V179D + K103R variants were found after 2012. No significant differences were observed in the TDRs among nucleoside reverse transcriptase inhibitors (NRTIs), non-NRTIs (NNRTIs), protease inhibitors, multiple drug resistance, and any drug resistance between period 1 (2007-2011) and period 2 (2012-2015). Conclusions A fixed treatment regimen with zidovudine/lamivudine + efavirenz or nevirapine as first-line therapy for treatment-naive patients infected with HIV did not significantly increase the TDR during the 4-year follow-up period. Due to the increase in NNRTI resistance associated with mutations after 2012, a longer follow-up period and larger sample size are needed in future studies.
C1 [Weng, Ya-Wei; Chen, I-Tzu; Tsai, Hung-Chin; Wu, Kuan-Sheng; Tseng, Yu-Ting; Sy, Cheng-Len; Chen, Jui-Kuang; Lee, Susan Shin-Jung; Chen, Yao-Shen] Kaohsiung Vet Gen Hosp, Div Infect Dis, Dept Med, Kaohsiung, Taiwan.
   [Tsai, Hung-Chin; Wu, Kuan-Sheng; Lee, Susan Shin-Jung; Chen, Yao-Shen] Natl Yang Ming Univ, Sch Med, Fac Med, Taipei, Taiwan.
   [Tsai, Hung-Chin] Kaohsiung Med Univ, Dept Parasitol, Kaohsiung, Taiwan.
   [Tsai, Hung-Chin] Natl Sun Yat Sen Univ, Inst Biomed Sci, Kaohsiung, Taiwan.
C3 Kaohsiung Veterans General Hospital; National Yang Ming Chiao Tung University; Kaohsiung Medical University; National Sun Yat Sen University
RP Tsai, HC (通讯作者)，Kaohsiung Vet Gen Hosp, Div Infect Dis, Dept Med, Kaohsiung, Taiwan.; Tsai, HC (通讯作者)，Natl Yang Ming Univ, Sch Med, Fac Med, Taipei, Taiwan.
EM Weicolchicum@gmail.com; hctsai1011@yahoo.com.tw
FU Medical Foundation in Memory of Dr. Deh-Lin Cheng; Veterans General Hospitals and University System of Taiwan Joint Research Program Grant [VGHUST102-G3-1-1]
CR Anglemyer A, 2011, COCHRANE DB SYST REV, V0, P0, DOI DOI 10.1001/jama.2013.278328
   Beyrer C, 2012, LANCET, V380, P367, DOI 10.1016/S0140-6736(12)60821-6
   Canducci F, 2011, CLIN MICROBIOL INFEC, V17, P928, DOI 10.1111/j.1469-0691.2010.03375.x
   Chang SY, 2016, SCI REP-UK, V6, P0, DOI 10.1038/srep35779
   Chin BS, 2015, AIDS RES HUM RETROV, V31, P603, DOI 10.1089/aid.2014.0368
   Cohen MS, 2016, NEW ENGL J MED, V375, P830, DOI 10.1056/NEJMoa1600693
   Collins JA, 2004, J VIROL, V78, P603, DOI 10.1128/JVI.78.2.603-611.2004
   Descamps D, 2013, J ANTIMICROB CHEMOTH, V68, P2626, DOI 10.1093/jac/dkt238
   Eshleman SH, 2004, J CLIN MICROBIOL, V42, P2711, DOI 10.1128/JCM.42.6.2711-2717.2004
   Frentz D, 2014, BMC INFECT DIS, V14, P0, DOI 10.1186/1471-2334-14-407
   Gupta R, 2008, CLIN INFECT DIS, V47, P712, DOI 10.1086/590943
   Gupta RK, 2012, LANCET, V380, P1250, DOI 10.1016/S0140-6736(12)61038-1
   Gutiérrez C, 2013, HIV CLIN TRIALS, V14, P10, DOI 10.1310/hct1401-10
   Harrigan PR, 2005, AIDS, V19, P549, DOI 10.1097/01.aids.0000163930.68907.37
   Kuritzkes DR, 2008, J INFECT DIS, V197, P867, DOI 10.1086/528802
   Lai CC, 2016, J ANTIMICROB CHEMOTH, V71, P226, DOI 10.1093/jac/dkv284
   Lai CC, 2012, J ANTIMICROB CHEMOTH, V67, P1254, DOI 10.1093/jac/dkr601
   López JD, 2018, AIDS BEHAV, V22, P3091, DOI 10.1007/s10461-018-2124-3
   MacKellar D, 2018, PLOS ONE, V13, P0, DOI 10.1371/journal.pone.0208919
   Mackie NE, 2013, AIDS, V27, P2245, DOI 10.1097/QAD.0b013e3283636179
   Novak RM, 2005, CLIN INFECT DIS, V40, P468, DOI 10.1086/427212
   Palella FJ, 2009, ANN INTERN MED, V151, P73, DOI 10.7326/0003-4819-151-2-200907210-00003
   Pham QD, 2014, AIDS, V28, P2751, DOI 10.1097/QAD.0000000000000494
   Pingen M, 2011, J ANTIMICROB CHEMOTH, V66, P1467, DOI 10.1093/jac/dkr157
   Ross L, 2007, HIV CLIN TRIALS, V8, P1, DOI 10.1310/hct0801-1
   Stadeli KM, 2013, ANTIVIR THER, V18, P115, DOI 10.3851/IMP2437
   Stekler JD, 2015, ANTIVIR THER, V20, P77, DOI 10.3851/IMP2780
   Tostevin A, 2017, HIV MED, V18, P204, DOI 10.1111/hiv.12414
   Vega Y, 2015, PLOS ONE, V10, P0, DOI 10.1371/journal.pone.0125699
   von Wyl V, 2012, CLIN INFECT DIS, V54, P131, DOI 10.1093/cid/cir728
   Weng YW, 2016, J MICROBIOL IMMUNOL, V49, P487, DOI 10.1016/j.jmii.2014.08.002
   WHO, 2013, CONSOLIDATED GUIDELINES ON THE USE OF ANTIRETROVIRAL DRUGS FOR TREATING AND PREVENTING HIV INFECTION: RECOMMENDATIONS FOR A PUBLIC HEALTH APPROACH, V0, P0
   Wittkop L, 2011, LANCET INFECT DIS, V11, P363, DOI 10.1016/S1473-3099(11)70032-9
   Yang WL, 2015, J INFECT DIS, V212, P28, DOI 10.1093/infdis/jiv012
NR 34
TC 9
Z9 9
U1 0
U2 10
PU BMC
PI LONDON
PA CAMPUS, 4 CRINAN ST, LONDON N1 9XW, ENGLAND
SN 
EI 1471-2334
J9 BMC INFECT DIS
JI BMC Infect. Dis.
PD AUG 23
PY 2019
VL 19
IS 1
BP 
EP 
DI 10.1186/s12879-019-4389-1
PG 8
WC Infectious Diseases
SC Infectious Diseases
GA IT5RG
UT WOS:000482922200001
PM 31443633
DA 2024-01-16
ER

PT J
AU Hung, M
   Tokarsky, EJ
   Lagpacan, L
   Zhang, LJ
   Suo, ZC
   Lansdon, EB
AF Hung, Magdeleine
   Tokarsky, E. John
   Lagpacan, Leanna
   Zhang, Lijun
   Suo, Zucai
   Lansdon, Eric B.
TI Elucidating molecular interactions of <i>L</i>-nucleotides with HIV-1 reverse transcriptase and mechanism of M184V-caused drug resistance
SO COMMUNICATIONS BIOLOGY
LA English
DT Article
ID human immunodeficiency virus; structural basis; steric hindrance; m184v mutation; 3tc resistance; dna-synthesis; variants; analogs; binding; emtricitabine
AB Emtricitabine (FTC) and lamivudine (3TC), containing an oxathiolane ring with unnatural (-)-stereochemistry, are widely used nucleoside reverse transcriptase inhibitors (NRTIs) in anti-HIV therapy. Treatment with FTC or 3TC primarily selects for the HIV-1 RT M184V/I resistance mutations. Here we provide a comprehensive kinetic and structural basis for inhibiting HIV-1 RT by (-)-FTC-TP and (-)-3TC-TP and drug resistance by M184V. (-)-FTC-TP and (-)-3TC-TP have higher binding affinities (1/K-d) for wild-type RT but slower incorporation rates than dCTP. HIV-1 RT ternary crystal structures with (-)-FTC-TP and (-)-3TC-TP corroborate kinetic results demonstrating that their oxathiolane sulfur orients toward the DNA primer 3'-terminus and their triphosphate exists in two different binding conformations. M184V RT displays greater (>200-fold) K-d for the L-nucleotides and moderately higher (>9-fold) K-d for the D-isomers compared to dCTP. The M184V RT structure illustrates how the mutation repositions the oxathiolane of (-)-FTC-TP and shifts its triphosphate into a non-productive conformation.
C1 [Hung, Magdeleine; Lagpacan, Leanna; Zhang, Lijun; Lansdon, Eric B.] Gilead Sci Inc, 333 Lakeside Dr, Foster City, CA 94404 USA.
   [Tokarsky, E. John; Suo, Zucai] Ohio State Univ, Ohio State Biophys Program, Columbus, OH 43210 USA.
   [Suo, Zucai] Florida State Univ, Dept Biomed Sci, Coll Med, Tallahassee, FL 32306 USA.
C3 Gilead Sciences; University System of Ohio; Ohio State University; State University System of Florida; Florida State University
RP Lansdon, EB (通讯作者)，Gilead Sci Inc, 333 Lakeside Dr, Foster City, CA 94404 USA.; Suo, ZC (通讯作者)，Ohio State Univ, Ohio State Biophys Program, Columbus, OH 43210 USA.; Suo, ZC (通讯作者)，Florida State Univ, Dept Biomed Sci, Coll Med, Tallahassee, FL 32306 USA.
EM zucai.suo@med.fsu.edu; eric.lansdon@gilead.com
FU Gilead Sciences, Inc.; National Science Foundation [MCB-1716168]; Office of Science, Office of Basic Energy Sciences, of the U.S. Department of Energy [DE-AC02-05CH11231]
CR Adams PD, 2010, ACTA CRYSTALLOGR D, V66, P213, DOI 10.1107/S0907444909052925
   Avidan O, 1998, NUCLEIC ACIDS RES, V26, P1713, DOI 10.1093/nar/26.7.1713
   Back NKT, 1996, EMBO J, V15, P4040, DOI 10.1002/j.1460-2075.1996.tb00777.x
   BOYER PL, 1995, ANTIMICROB AGENTS CH, V39, P1624, DOI 10.1128/AAC.39.7.1624
   Brown JA, 2012, CHEM RES TOXICOL, V25, P225, DOI 10.1021/tx200458s
   Brown JA, 2011, ANTIMICROB AGENTS CH, V55, P276, DOI 10.1128/AAC.01229-10
   Das K, 2009, J BIOL CHEM, V284, P35092, DOI 10.1074/jbc.M109.022525
   Diallo K, 2003, ANTIMICROB AGENTS CH, V47, P3377, DOI 10.1128/AAC.47.11.3377-3383.2003
   Emsley P, 2004, ACTA CRYSTALLOGR D, V60, P2126, DOI 10.1107/S0907444904019158
   Essink BBO, 1997, NUCLEIC ACIDS RES, V25, P3212, DOI 10.1093/nar/25.16.3212
   Feng JY, 1999, BIOCHEMISTRY-US, V38, P9440, DOI 10.1021/bi990709m
   Feng JY, 1999, FASEB J, V13, P1511, DOI 10.1096/fasebj.13.12.1511
   Frost SDW, 2000, J VIROL, V74, P6262, DOI 10.1128/JVI.74.14.6262-6268.2000
   Gao HQ, 2000, J MOL BIOL, V300, P403, DOI 10.1006/jmbi.2000.3823
   Gaur V, 2014, NUCLEIC ACIDS RES, V42, P9984, DOI 10.1093/nar/gku709
   Gish RG, 2005, J HEPATOL, V43, P60, DOI 10.1016/j.jhep.2005.02.017
   Gu Z, 2006, ANTIMICROB AGENTS CH, V50, P625, DOI 10.1128/AAC.50.2.625-631.2006
   Herzmann C, 2005, ANTIMICROB AGENTS CH, V49, P2828, DOI 10.1128/AAC.49.7.2828-2833.2005
   Huang HF, 1998, SCIENCE, V282, P1669, DOI 10.1126/science.282.5394.1669
   Kabsch W, 2010, ACTA CRYSTALLOGR D, V66, P125, DOI 10.1107/S0907444909047337
   Keulen W, 1997, J VIROL, V71, P3346, DOI 10.1128/JVI.71.4.3346-3350.1997
   Keulen W, 1996, ANTIVIR RES, V31, P45, DOI 10.1016/0166-3542(96)00944-8
   Krebs R, 1997, BIOCHEMISTRY-US, V36, P10292, DOI 10.1021/bi970512z
   Lansdon EB, 2010, J MOL BIOL, V397, P967, DOI 10.1016/j.jmb.2010.02.019
   Miller MD, 1999, J INFECT DIS, V179, P92, DOI 10.1086/314560
   Nash K, 2009, ADV THER, V26, P155, DOI 10.1007/s12325-009-0004-y
   Otwinowski Z, 1997, METHOD ENZYMOL, V276, P307, DOI 10.1016/S0076-6879(97)76066-X
   Rhee SY, 2003, NUCLEIC ACIDS RES, V31, P298, DOI 10.1093/nar/gkg100
   Rousseau FS, 2003, J INFECT DIS, V188, P1652, DOI 10.1086/379667
   Sarafianos SG, 1999, P NATL ACAD SCI USA, V96, P10027, DOI 10.1073/pnas.96.18.10027
   Sarafianos SG, 2003, J BIOL CHEM, V278, P16280, DOI 10.1074/jbc.M212911200
   SCHINAZI RF, 1992, ANTIMICROB AGENTS CH, V36, P2423, DOI 10.1128/AAC.36.11.2423
   SCHINAZI RF, 1993, ANTIMICROB AGENTS CH, V37, P875, DOI 10.1128/AAC.37.4.875
   Sohl CD, 2015, P NATL ACAD SCI USA, V112, P8596, DOI 10.1073/pnas.1421733112
   TISDALE M, 1993, P NATL ACAD SCI USA, V90, P5653, DOI 10.1073/pnas.90.12.5653
   Tu XY, 2010, NAT STRUCT MOL BIOL, V17, P1202, DOI 10.1038/nsmb.1908
   Tuske S, 2004, NAT STRUCT MOL BIOL, V11, P469, DOI 10.1038/nsmb760
   Vyas R, 2017, NUCLEIC ACIDS RES, V45, P6228, DOI 10.1093/nar/gkx252
   Vyas R, 2014, P NATL ACAD SCI USA, V111, PE3033, DOI 10.1073/pnas.1401286111
   White KL, 2005, AIDS, V19, P1751, DOI 10.1097/01.aids.0000189851.21441.f1
   Wilson JE, 1996, J BIOL CHEM, V271, P13656, DOI 10.1074/jbc.271.23.13656
   Wolf K, 2003, ANTIMICROB AGENTS CH, V47, P3478, DOI 10.1128/AAC.47.11.3478-3484.2003
NR 42
TC 11
Z9 14
U1 1
U2 8
PU NATURE PUBLISHING GROUP
PI NEW YORK
PA 75 VARICK ST, 9TH FLR, NEW YORK, NY 10013-1917 USA
SN 
EI 2399-3642
J9 COMMUN BIOL
JI Commun. Biol.
PD DEC 13
PY 2019
VL 2
IS 
BP 
EP 
DI 10.1038/s42003-019-0706-x
PG 12
WC Biology; Multidisciplinary Sciences
SC Life Sciences & Biomedicine - Other Topics; Science & Technology - Other Topics
GA JV5AZ
UT WOS:000502378300001
DA 2024-01-16
ER

PT J
AU da Silva, HHSA
   Pereira, N
   Brandao, L
   Crovella, S
   Moura, R
AF Sampaio Araujo da Silva, Heitor Horlando
   Pereira, Natalia
   Brandao, Lucas
   Crovella, Sergio
   Moura, Ronald
TI Prediction of HIV integrase resistance mutation using <i>in silico</i> approaches
SO INFECTION GENETICS AND EVOLUTION
LA English
DT Article
DE Molecular modeling; Molecular docking; Drug resistance; MM-PBSA; SNP
ID web server; protein; pharmacogenetics; errors; model
AB The Antiretroviral Therapy (ART) has been providing better treatment for the Human Immunodeficiency Virus 1 (HIV) infection, by reducing its viral load to undetectable levels and recovering the immune system. However, new HIV mutations could induce drug resistance to ART, increasing the viral load and disruption of immune system. One of these drugs is Dolutegravir (DTG), which inhibits HIV integrase (INT) activity. Our objective was to predict novel HIV mutations related to DTG resistance using in silico approaches in order to stablish a framework of searching for new HIV drug-resistant mutations. To this end, we modelled the INT structure and produced a mutational profile to investigate hotspots that may affect INT. Being the Y226K mutation the most frequent (0.3) and with a higher Delta Delta G ( + 2.07), we selected to test the framework. To ratify the impact of Y226K, we docked the mutant INT with the DTG and compared the results with the Wild Type (WT) with known drug-resistant mutations. Moreover, we performed molecular dynamics simulations and calculated the binding energy along the time-course. When we compared the energies of the systems, the Y226K complex showed less binding affinity (Delta Delta G = 104.88) than the other mutated complexes compared with the WT, the Y226K complex showed even less binding affinity (Delta Delta G = 104.88). This variant somehow impedes the attachment of DTG to INT, indicating this mutant as possible resistance mutation.
C1 [Crovella, Sergio] Univ Fed Pernambuco, Genet Dept, Recife, PE, Brazil.
   [Sampaio Araujo da Silva, Heitor Horlando; Pereira, Natalia; Brandao, Lucas; Moura, Ronald] Univ Fed Pernambuco, Pathol Dept, Recife, PE, Brazil.
   [Sampaio Araujo da Silva, Heitor Horlando; Pereira, Natalia] Mauricio de Nassau Univ, Recife, PE, Brazil.
   [Sampaio Araujo da Silva, Heitor Horlando; Pereira, Natalia; Brandao, Lucas; Crovella, Sergio; Moura, Ronald] Univ Fed Pernambuco, Lab Immunopathol Keizo Asami, Recife, PE, Brazil.
C3 Universidade Federal de Pernambuco; Universidade Federal de Pernambuco; Universidade Federal de Pernambuco
RP da Silva, HHSA (通讯作者)，Dept Patol, Av Prof Moraes Rego 1235, Recife, PE, Brazil.
EM horlando.heitor@gmail.com
FU Coordenacao de Aperfeicoamento de Pessoal do Ensino Superior (CAPES); Conselho Nacional de Desenvolvimento Cientifico e Tecnologico (CNPq)
CR Abram ME, 2014, J VIROL, V88, P7589, DOI 10.1128/JVI.00302-14
   Anstett K, 2015, J VIROL, V89, P10482, DOI 10.1128/JVI.01725-15
   Barré-Sinoussi F, 2013, NAT REV MICROBIOL, V11, P877, DOI 10.1038/nrmicro3132
   Benkert P, 2009, NUCLEIC ACIDS RES, V37, PW510, DOI 10.1093/nar/gkp322
   Capriotti E, 2008, BMC BIOINFORMATICS, V9, P0, DOI 10.1186/1471-2105-9-S2-S6
   GALLO RC, 1983, SCIENCE, V220, P865, DOI 10.1126/science.6601823
   Guex N, 1997, ELECTROPHORESIS, V18, P2714, DOI 10.1002/elps.1150181505
   Ko J, 2012, NUCLEIC ACIDS RES, V40, PW294, DOI 10.1093/nar/gks493
   Krishnan L, 2010, P NATL ACAD SCI USA, V107, P15910, DOI 10.1073/pnas.1002346107
   Kumari R, 2014, J CHEM INF MODEL, V54, P1951, DOI 10.1021/ci500020m
   Laimer J, 2016, BIOINFORMATICS, V32, P1414, DOI 10.1093/bioinformatics/btv769
   LASKOWSKI RA, 1993, J APPL CRYSTALLOGR, V26, P283, DOI 10.1107/S0021889892009944
   Laskowski RA, 2011, J CHEM INF MODEL, V51, P2778, DOI 10.1021/ci200227u
   Lauck F, 2010, NUCLEIC ACIDS RES, V38, PW569, DOI 10.1093/nar/gkq369
   Liu TF, 2006, CLIN INFECT DIS, V42, P1608, DOI 10.1086/503914
   Lovell SC, 2003, PROTEINS, V50, P437, DOI 10.1002/prot.10286
   Michaud V, 2012, PHARMACOL REV, V64, P803, DOI 10.1124/pr.111.005553
   Tozzi V, 2010, ANTIVIR RES, V85, P190, DOI 10.1016/j.antiviral.2009.09.001
   Trott O, 2010, J COMPUT CHEM, V31, P455, DOI 10.1002/jcc.21334
   Wiederstein M, 2007, NUCLEIC ACIDS RES, V35, PW407, DOI 10.1093/nar/gkm290
NR 20
TC 2
Z9 2
U1 0
U2 8
PU ELSEVIER SCIENCE BV
PI AMSTERDAM
PA PO BOX 211, 1000 AE AMSTERDAM, NETHERLANDS
SN 1567-1348
EI 1567-7257
J9 INFECT GENET EVOL
JI Infect. Genet. Evol.
PD MAR 15
PY 2019
VL 68
IS 
BP 10
EP 15
DI 10.1016/j.meegid.2018.11.014
PG 6
WC Infectious Diseases
SC Infectious Diseases
GA HK1AS
UT WOS:000457637700002
PM 30453083
DA 2024-01-16
ER

PT J
AU Ambrosioni, J
   Rico, JAFC
   Nicolas, D
   Mosquera, MM
   de Lazzari, E
   Marcos, MA
   Garcia, F
   Miró, JM
AF Ambrosioni, Juan
   Fernandez-Caballero Rico, Jose Angel
   Nicolas, David
   Mar Mosquera, Maria
   de Lazzari, Elisa
   Angeles Marcos, Maria
   Garcia, Federico
   Miro, Jose M.
TI E157Q integrase strand-transfer inhibitor substitution in patients with acute/recent HIV infection
SO AIDS
LA English
DT Article
DE acute/recent HIV infection; E157Q substitution; integrase strand-transfer inhibitor mutations; primary HIV infection
ID resistance; men; sex
AB Objectives: Integrase strand-transfer inhibitor (InSTI)-based regimens are the preferred combinations for naive HIV-infected individuals. Polymorphic substitutions that reduce InSTIs activity have been described, with E157Q being one of the most frequently found. This study aimed to evaluate the prevalence of E157Q substitution in newly diagnosed acute/recent HIV cases and the presence of transmission clusters. Design: Prospective cohort study in patients with acute/recent HIV infection. Methods: Genotypic drug resistance tests were performed in all consecutive patients prospectively enrolled with a documented infection of less than 6 months from May 2015 to May 2017. Sequences were obtained by ultra-deep sequencing. Phylogenetic inferences were performed using maximum likelihood trees constructed with Mega 6.06. Bootstrap values of 75% or greater were defined for cluster assignment. Follow-up was, at least, 1 year. Results: In six out of 67 consecutive patients (8.95%, 95% confidence interval 4.17-18.19) with acute/recent HIV infection, strains carrying the E157Q InSTI substitution were detected. All cases were MSM patients infected with subtype B strains. No other resistance substitutions were detected in these cases. Median viral load was 5.33 (interquartile range: 4.54-5.71) log10 copies/ml and, in all cases, the mutational viral load was high (>95%). Three cases were included in transmission clusters. Three cases responded to dolutegravir-based regimens; nonnucleoside reverse transcriptase inhibitor-based regimens were used for the other case(s). Conclusion: E157Q substitution, reducing raltegravir and elvitegravir activity, was frequently found in acute/recent HIV cases. All cases were infected with subtype B, and some were included in clusters. Cases treated with dolutegravir-based regimens had good virological response. Copyright (C) 2019 Wolters Kluwer Health, Inc. All rights reserved.
C1 [Ambrosioni, Juan; Nicolas, David; de Lazzari, Elisa; Miro, Jose M.] Univ Barcelona, Hosp Clin IDIBAPS, Infect Dis Serv, Barcelona, Spain.
   [Fernandez-Caballero Rico, Jose Angel; Garcia, Federico] Hosp Univ San Cecilio, Clin Microbiol Unit, Granada, Spain.
   [Fernandez-Caballero Rico, Jose Angel; Garcia, Federico] Inst Invest Biosanitaria Granada, Granada, Spain.
   [Mar Mosquera, Maria; Angeles Marcos, Maria] Hosp Clin ISGLOBAL, Microbiol Serv, Lab Virol, Barcelona, Spain.
C3 University of Barcelona; Hospital Clinic de Barcelona; IDIBAPS; Hospital Universitario San Cecilio; Instituto de Investigacion Biosanitaria IBS Granada
RP Miró, JM (通讯作者)，Hosp Clin Barcelona, Infect Dis Serv, Villarroel 170, Barcelona 08036, Spain.
EM jmmiro@ub.edu
FU 'Fondo de Investigaciones Sanitarias' (FIS) from the 'Instituto de Salud Carlos III', Madrid, Spain [04/0363]; Institut d'Investigacions Biome'diques August Pi i Sunyer (IDIBAPS), Barcelona, Spain
CR Ambrosioni J, 2017, J ANTIMICROB CHEMOTH, V72, P205, DOI 10.1093/jac/dkw376
   Ambrosioni J, 2014, EXPERT REV ANTI-INFE, V12, P793, DOI 10.1586/14787210.2014.913981
   Ambrosioni J, 2012, AIDS, V26, P2079, DOI 10.1097/QAD.0b013e32835805b6
   Anstett K, 2016, J ANTIMICROB CHEMOTH, V71, P2083, DOI 10.1093/jac/dkw109
   Brenner BG, 2011, J MED VIROL, V83, P751, DOI 10.1002/jmv.22047
   Casadellà M, 2015, J ANTIMICROB CHEMOTH, V70, P2885, DOI 10.1093/jac/dkv202
   Charpentier C, 2018, J ANTIMICROB CHEMOTH, V73, P1039, DOI 10.1093/jac/dkx511
   Charpentier C, 2018, VIRUSES-BASEL, V10, P0, DOI 10.3390/v10010041
   Chen I, 2017, AIDS RES HUM RETROV, V33, P745, DOI 10.1089/aid.2017.0005
   Fisher M, 2010, AIDS, V24, P1739, DOI 10.1097/QAD.0b013e32833ac9e6
   Ryom L, 2018, HIV MED, V19, P309, DOI 10.1111/hiv.12600
   Saag MS, 2018, JAMA-J AM MED ASSOC, V320, P379, DOI 10.1001/jama.2018.8431
NR 12
TC 5
Z9 5
U1 0
U2 3
PU LIPPINCOTT WILLIAMS & WILKINS
PI PHILADELPHIA
PA TWO COMMERCE SQ, 2001 MARKET ST, PHILADELPHIA, PA 19103 USA
SN 0269-9370
EI 1473-5571
J9 AIDS
JI Aids
PD AUG 1
PY 2019
VL 33
IS 10
BP 1613
EP 1617
DI 10.1097/QAD.0000000000002243
PG 5
WC Immunology; Infectious Diseases; Virology
SC Immunology; Infectious Diseases; Virology
GA IQ4FE
UT WOS:000480705700008
PM 31090546
DA 2024-01-16
ER

PT J
AU Modica, S
   Rossetti, B
   Lombardi, F
   Lagi, F
   Maffeo, M
   D'Autilia, R
   Pecorari, M
   Vicenti, I
   Bruzzone, B
   Magnani, G
   Paolucci, S
   Francisci, D
   Penco, G
   Sacchini, D
   Zazzi, M
   De Luca, A
   Di Biagio, A
AF Modica, S.
   Rossetti, B.
   Lombardi, F.
   Lagi, F.
   Maffeo, M.
   D'Autilia, R.
   Pecorari, M.
   Vicenti, I.
   Bruzzone, B.
   Magnani, G.
   Paolucci, S.
   Francisci, D.
   Penco, G.
   Sacchini, D.
   Zazzi, M.
   De Luca, A.
   Di Biagio, A.
TI Prevalence and determinants of resistance mutations in HIV-1-infected patients exposed to integrase inhibitors in a large Italian cohort
SO HIV MEDICINE
LA English
DT Article
DE experienced patients; HIV-1; integrase strand transfer inhibitor; resistance mutations
ID strand-transfer inhibitors; treatment-naive; hiv-1 integrase; double-blind; experienced patients; genotypic resistance; drug-resistance; raltegravir; efficacy; dolutegravir
AB Objectives The aim of the study was to analyse the prevalence of integrase resistance mutations in integrase strand transfer inhibitor (INSTI)-experienced HIV-1-infected patients and its predictors. Methods We selected HIV-1 integrase sequences from the Antiviral Response Cohort Analysis (ARCA) database, derived from INSTI-experienced patients between 2008 and 2017. Differences in the prevalence of resistance to raltegravir (RAL), elvitegravir (EVG) and dolutegravir (DTG) were assessed by chi(2) test and predictors of resistance were analysed by logistic regression. Results We included 462 genotypes from INSTI-exposed individuals: 356 'INSTI-failing' patients and 106 'previously INSTI-exposed' patients (obtained a median of 42 weeks after INSTI discontinuation [interquartile range (IQR) 17-110 weeks]). Overall, at least low-level resistance (LLR) to any INSTI (Stanford 8.5 algorithm) was detected in 198 (42.9%) cases. The most frequent INSTI resistance mutation was N155H, followed by Q148H/K/R, G140A/C/S, E138A/K/T and Y143C/H/R. Y143R and E138A were more prevalent in viral subtype B versus non-B [5.2 versus 1.5%, respectively (P = 0.04), and 3.1 versus 0%, respectively (P = 0.02)]. Overall, the Q148H/K/R plus G140A/C/S and/or E138A/K/T pattern, defining an intermediate level of resistance to DTG, was detected in 70 (15%) cases. Independent predictors of at least LLR to any INSTI were current use versus past use of INSTIs, a lower genotypic sensitivity score (GSS) for contemporary antiretroviral drugs used, and having an integrase sequence obtained in calendar year 2016 as compared to 2008-2009. Conclusions The results support integrase resistance testing in INSTI-experienced patients. Emergence of INSTI resistance is facilitated by the reduced genetic barrier of the regimen as a consequence of resistance to companion drugs. However, INSTI resistance may become undetectable by standard population sequencing upon INSTI discontinuation.
C1 [Modica, S.; Rossetti, B.; Maffeo, M.; De Luca, A.] Siena Univ Hosp, Infect Dis Unit, Siena, Italy.
   [Modica, S.; Maffeo, M.; Vicenti, I.; Zazzi, M.; De Luca, A.] Univ Siena, Dept Med Biotechnol, Siena, Italy.
   [Lombardi, F.] Univ Cattolica Sacro Cuore, Inst Clin Infect Dis, Rome, Italy.
   [Lagi, F.] Univ Florence, Dept Expt & Clin Med, Florence, Italy.
   [D'Autilia, R.] Univ Roma Tre, Dept Math, Rome, Italy.
   [Pecorari, M.] Modena Univ Hosp, Unit Microbiol & Virol, Modena, Italy.
   [Bruzzone, B.] Policlin San Martino Hosp, Hyg Unit, Genoa, Italy.
   [Magnani, G.] S Maria Nuova IRCCS Hosp, Dept Infect Dis, Reggio Emilia, Italy.
   [Paolucci, S.] IRCCS San Matteo Hosp Fdn, Microbiol & Virol Dept, Mol Virol Unit, Pavia, Italy.
   [Francisci, D.] Perugia Univ Hosp, Infect Dis Clin, Perugia, Italy.
   [Penco, G.] Galliera Hosp, Dept Infect Dis, Genoa, Italy.
   [Sacchini, D.] Guglielmo da Saliceto Hosp, Clin Infect Dis, Piacenza, Italy.
   [Di Biagio, A.] Policlin San Martino Hosp, Infect Dis Clin, Genoa, Italy.
C3 University of Siena; University Hospital of Siena; University of Siena; Catholic University of the Sacred Heart; IRCCS Policlinico Gemelli; University of Florence; Roma Tre University; Universita di Modena e Reggio Emilia; Universita di Modena e Reggio Emilia Hospital; IRCCS Fondazione San Matteo; University of Perugia; Azienda Ospedaliera di Perugia; University of Genoa; Ente Ospedaliero Ospedali Galliera; Guglielmo da Saliceto Hospital
RP Modica, S (通讯作者)，Azienda Osped Univ Senese, UOC Malattie Infett Univ, Viale Bracci 16, I-53100 Siena, Italy.
EM sara.modica7@gmail.com
FU Bristol-Myers Squibb Funding Source: Medline; Gilead Sciences Funding Source: Medline; Janssen Funding Source: Medline; Hologic Funding Source: Medline; ViiV Healthcare Funding Source: Medline; MSD Funding Source: Medline; Siemens Healthineers Funding Source: Medline
CR Armenia D, 2015, J ANTIMICROB CHEMOTH, V70, P1865, DOI 10.1093/jac/dkv029
   Blanco JL, 2018, CURR OPIN INFECT DIS, V31, P237, DOI 10.1097/qco.0000000000000453
   Blanco JL, 2011, J INFECT DIS, V203, P1204, DOI 10.1093/infdis/jir025
   Cahn P, 2013, LANCET, V382, P700, DOI 10.1016/S0140-6736(13)61221-0
   Casadellà M, 2015, J ANTIMICROB CHEMOTH, V70, P2885, DOI 10.1093/jac/dkv202
   Castagna A, 2018, J ANTIMICROB CHEMOTH, V73, P177, DOI 10.1093/jac/dkx371
   Castagna A, 2014, J INFECT DIS, V210, P354, DOI 10.1093/infdis/jiu051
   Cooper DA, 2008, NEW ENGL J MED, V359, P355, DOI 10.1056/NEJMoa0708978
   Daar ES, 2018, LANCET HIV, V5, PE347, DOI 10.1016/S2352-3018(18)30091-2
   De Francesco MA, 2018, AIDS RES HUM RETROV, V34, P570, DOI 10.1089/aid.2018.0006
   DeJesus E, 2012, HIV CLIN TRIALS, V13, P228, DOI 10.1310/hct1304-228
   Doyle T, 2015, J ANTIMICROB CHEMOTH, V70, P3080, DOI 10.1093/jac/dkv243
   Eron JJ, 2013, LANCET INFECT DIS, V13, P587, DOI 10.1016/S1473-3099(13)70093-8
   Fulcher J, 2017, C RETR OPP INF CROI, V0, P0
   Günthard HF, 2016, JAMA-J AM MED ASSOC, V316, P191, DOI 10.1001/jama.2016.8900
   Gutiérrez C, 2013, HIV CLIN TRIALS, V14, P10, DOI 10.1310/hct1401-10
   Hazuda DJ, 2000, SCIENCE, V287, P646, DOI 10.1126/science.287.5453.646
   Hu ZX, 2010, JAIDS-J ACQ IMM DEF, V55, P148, DOI 10.1097/QAI.0b013e3181e9a87a
   Hurt CB, 2014, CLIN INFECT DIS, V58, P423, DOI 10.1093/cid/cit697
   Lambert-Niclot S, 2016, J ANTIMICROB CHEMOTH, V71, P1056, DOI 10.1093/jac/dkv427
   Lennox JL, 2009, LANCET, V374, P796, DOI 10.1016/S0140-6736(09)60918-1
   Lepik KJ, 2017, AIDS, V31, P1425, DOI 10.1097/QAD.0000000000001494
   Marsden MD, 2011, ANTIMICROB AGENTS CH, V55, P3696, DOI 10.1128/AAC.00566-11
   Quashie PK, 2013, CURR INFECT DIS REP, V15, P85, DOI 10.1007/s11908-012-0305-1
   Quashie PK, 2013, CURR OPIN INFECT DIS, V26, P43, DOI 10.1097/QCO.0b013e32835ba81c
   Quashie PK, 2012, J VIROL, V86, P2696, DOI 10.1128/JVI.06591-11
   Raffi F, 2013, LANCET INFECT DIS, V13, P927, DOI 10.1016/S1473-3099(13)70257-3
   Rockstroh JK, 2013, JAIDS-J ACQ IMM DEF, V63, P77, DOI 10.1097/QAI.0b013e31828ace69
   Rossetti B, 2018, HIV MED, V19, P619, DOI 10.1111/hiv.12640
   Rusconi S, 2013, CLIN MICROBIOL INFEC, V19, P936, DOI 10.1111/1469-0691.12100
   Saladini F, 2012, CLIN MICROBIOL INFEC, V18, PE428, DOI 10.1111/j.1469-0691.2012.03917.x
   Sax PE, 2012, LANCET, V379, P2439, DOI 10.1016/S0140-6736(12)60917-9
   Steigbigel RT, 2008, NEW ENGL J MED, V359, P339, DOI 10.1056/NEJMoa0708975
   Zazzi M, 2009, J ANTIMICROB CHEMOTH, V64, P616, DOI 10.1093/jac/dkp252
NR 35
TC 15
Z9 16
U1 0
U2 5
PU WILEY
PI HOBOKEN
PA 111 RIVER ST, HOBOKEN 07030-5774, NJ USA
SN 1464-2662
EI 1468-1293
J9 HIV MED
JI HIV Med.
PD FEB 15
PY 2019
VL 20
IS 2
BP 137
EP 146
DI 10.1111/hiv.12692
PG 10
WC Infectious Diseases
SC Infectious Diseases
GA HH5UX
UT WOS:000455794800008
PM 30461149
DA 2024-01-16
ER

PT J
AU Bandera, A
   Gori, A
   Clerici, M
   Sironi, M
AF Bandera, Alessandra
   Gori, Andrea
   Clerici, Mario
   Sironi, Manuela
TI Phylogenies in ART: HIV reservoirs, HIV latency and drug resistance
SO CURRENT OPINION IN PHARMACOLOGY
LA English
DT Article
ID cd4(+) t-cells; once-daily dolutegravir; antiretroviral-naive adults; double-blind; tenofovir alafenamide; initial treatment; potential role; intact hiv-1; infection; replication
AB Combination antiretroviral therapy (ART) has significantly reduced the morbidity and mortality resulting from HIV infection. ART is, however, unable to eradicate HIV, which persists latently in several cell types and tissues. Phylogenetic analyses suggested that the proliferation of cells infected before ART initiation is mainly responsible for residual viremia, although controversy still exists. Conversely, it is widely accepted that drug resistance mutations (DRMs) do not appear during ART in patients with suppressed viral loads. Studies based on sequence clustering have in fact indicated that, at least in developed countries, HIV-infected ART-naive patients are the major source of drug-resistant viruses. Analysis of longitudinally sampled sequences have also shown that DRMs have variable fitness costs, which are strongly influenced by the viral genetic background.
C1 [Bandera, Alessandra; Gori, Andrea] Fdn IRCCS Ca Granda Osped Maggiore Policlin, Dept Internal Med, Infect Dis Unit, I-20090 Milan, Italy.
   [Bandera, Alessandra; Gori, Andrea; Clerici, Mario] Univ Milan, Sch Med & Surg, Dept Pathophysiol & Transplantat, I-20090 Milan, Italy.
   [Clerici, Mario] IRCCS Fdn Don Carlo Gnocchi, I-20148 Milan, Italy.
   [Sironi, Manuela] IRCCS E MEDEA, Sci Inst, Bioinformat, I-23842 Bosisio Parini, Lecco, Italy.
C3 IRCCS Ca Granda Ospedale Maggiore Policlinico; University of Milan; IRCCS Fondazione Don Carlo Gnocchi Onlus; IRCCS Eugenio Medea
RP Sironi, M (通讯作者)，IRCCS E MEDEA, Sci Inst, Bioinformat, I-23842 Bosisio Parini, Lecco, Italy.
EM manuela.sironi@BP.LNF.it
FU Associazione Nazionale per la Lotta contro l'Aids-Sezione Lombarda; Italian Ministry of Health [RC 2019]
CR Aboud M, 2019, LANCET INFECT DIS, V19, P253, DOI 10.1016/S1473-3099(19)30036-2
   Achaz G, 2004, MOL BIOL EVOL, V21, P1902, DOI 10.1093/molbev/msh196
   Ananworanich J, 2016, EBIOMEDICINE, V11, P68, DOI 10.1016/j.ebiom.2016.07.024
   Avalos CR, 2017, MBIO, V8, P0, DOI 10.1128/mBio.01186-17
   Avalos CR, 2016, J VIROL, V90, P5643, DOI 10.1128/JVI.00290-16
   Belmonte L, 2007, AIDS, V21, P2106, DOI 10.1097/QAD.0b013e3282efb74b
   Boritz EA, 2016, CELL, V166, P1004, DOI 10.1016/j.cell.2016.06.039
   Brenner BG, 2017, J ANTIMICROB CHEMOTH, V72, P2171, DOI 10.1093/jac/dkx118
   Brodin J, 2016, ELIFE, V5, P0, DOI 10.7554/eLife.18889
   Bui JK, 2017, PLOS PATHOG, V13, P0, DOI 10.1371/journal.ppat.1006283
   Buzon MJ, 2014, NAT MED, V20, P139, DOI 10.1038/nm.3445
   Buzón MJ, 2010, NAT MED, V16, P460, DOI 10.1038/nm.2111
   Chaillon A, 2018, J VIROL, V92, P0, DOI 10.1128/JVI.01589-17
   Chaillon A, 2017, J VIROL, V91, P0, DOI 10.1128/JVI.00769-17
   Chomont N, 2009, NAT MED, V15, P893, DOI 10.1038/nm.1972
   Chun TW, 1997, P NATL ACAD SCI USA, V94, P13193, DOI 10.1073/pnas.94.24.13193
   Chun TW, 1998, P NATL ACAD SCI USA, V95, P8869, DOI 10.1073/pnas.95.15.8869
   Cohn LB, 2018, NAT MED, V24, P604, DOI 10.1038/s41591-018-0017-7
   Couturier J, 2018, CURR HIV-AIDS REP, V15, P60, DOI 10.1007/s11904-018-0378-z
   Dahl V, 2014, AIDS, V28, P2251, DOI 10.1097/QAD.0000000000000400
   Drescher SM, 2014, CLIN INFECT DIS, V58, P285, DOI 10.1093/cid/cit694
   Evering TH, 2012, PLOS PATHOG, V8, P0, DOI 10.1371/journal.ppat.1002506
   Finzi D, 1997, SCIENCE, V278, P1295, DOI 10.1126/science.278.5341.1295
   Fiscus SA, 2013, CLIN INFECT DIS, V57, P290, DOI 10.1093/cid/cit195
   Fletcher CV, 2014, P NATL ACAD SCI USA, V111, P2307, DOI 10.1073/pnas.1318249111
   Flynn WF, 2017, MOL BIOL EVOL, V34, P1291, DOI 10.1093/molbev/msx095
   Fukazawa Y, 2015, NAT MED, V21, P132, DOI 10.1038/nm.3781
   Gallant J, 2017, LANCET, V390, P2063, DOI 10.1016/S0140-6736(17)32299-7
   García M, 2017, SCI REP-UK, V7, P0, DOI 10.1038/s41598-017-17057-y
   Hamers RL, 2018, LANCET HIV, V5, PE588, DOI 10.1016/S2352-3018(18)30173-5
   Hemelaar J, 2019, LANCET INFECT DIS, V19, P143, DOI 10.1016/S1473-3099(18)30647-9
   Henrich TJ, 2017, PLOS MED, V14, P0, DOI 10.1371/journal.pmed.1002417
   Hiener B, 2017, CELL REP, V21, P813, DOI 10.1016/j.celrep.2017.09.081
   Hinkley T, 2011, NAT GENET, V43, P487, DOI 10.1038/ng.795
   Hosmane NN, 2017, J EXP MED, V214, P959, DOI 10.1084/jem.20170193
   Josefsson L, 2013, P NATL ACAD SCI USA, V110, PE4987, DOI 10.1073/pnas.1308313110
   Kearney MF, 2017, OPEN FORUM INFECT DI, V4, P0, DOI 10.1093/ofid/ofx173
   Kearney MF, 2014, PLOS PATHOG, V10, P0, DOI 10.1371/journal.ppat.1004010
   Kühnert D, 2018, PLOS PATHOG, V14, P0, DOI 10.1371/journal.ppat.1006895
   Lee GQ, 2017, J CLIN INVEST, V127, P2689, DOI 10.1172/JCI93289
   Lepik KJ, 2017, AIDS, V31, P1425, DOI 10.1097/QAD.0000000000001494
   Lorenzo-Redondo R, 2016, NATURE, V530, P51, DOI 10.1038/nature16933
   Malet I, 2017, MBIO, V8, P0, DOI 10.1128/mBio.00922-17
   Mbisa JL, 2019, CLIN INFECT DIS, V69, P1136, DOI 10.1093/cid/ciy1048
   Mbisa JL, 2015, CLIN INFECT DIS, V61, P829, DOI 10.1093/cid/civ393
   Mesplède T, 2017, MBIO, V8, P0, DOI 10.1128/mBio.00157-17
   Molina JM, 2015, LANCET HIV, V2, PE127, DOI 10.1016/S2352-3018(15)00027-2
   Mourad R, 2015, AIDS, V29, P1917, DOI 10.1097/QAD.0000000000000768
   Pham HT, 2018, J INFECT DIS, V218, P698, DOI 10.1093/infdis/jiy175
   Pingen M, 2014, RETROVIROLOGY, V11, P0, DOI 10.1186/s12977-014-0105-9
   Pitman MC, 2018, LANCET HIV, V5, PE317, DOI 10.1016/S2352-3018(18)30039-0
   Polster R, 2016, MOL BIOL EVOL, V33, P3213, DOI 10.1093/molbev/msw206
   Power RA, 2016, PLOS ONE, V11, P0, DOI 10.1371/journal.pone.0163746
   Quashie PK, 2015, J VIROL, V89, P3163, DOI 10.1128/JVI.03353-14
   Quashie PK, 2012, J VIROL, V86, P2696, DOI 10.1128/JVI.06591-11
   Raffi F, 2013, LANCET INFECT DIS, V13, P927, DOI 10.1016/S1473-3099(13)70257-3
   Raffi F, 2013, LANCET, V381, P735, DOI 10.1016/S0140-6736(12)61853-4
   Raymond S, 2014, J ANTIMICROB CHEMOTH, V69, P2527, DOI 10.1093/jac/dku147
   Rose R, 2016, J VIROL, V90, P8984, DOI 10.1128/JVI.00684-16
   Rosenbloom DIS, 2017, NATURE, V551, PE6, DOI 10.1038/nature24634
   Sáez-Cirión A, 2013, PLOS PATHOG, V9, P0, DOI 10.1371/journal.ppat.1003211
   Sax PE, 2017, LANCET, V390, P2073, DOI 10.1016/S0140-6736(17)32340-1
   Sax PE, 2017, LANCET HIV, V4, PE154, DOI 10.1016/S2352-3018(17)30016-4
   Stekler JD, 2018, PLOS MED, V15, P0, DOI 10.1371/journal.pmed.1002537
   Todesco E, 2019, AIDS, V33, P691, DOI 10.1097/QAD.0000000000002105
   Van Zyl GU, 2017, J CLIN INVEST, V127, P3827, DOI 10.1172/JCI94582
   von Stockenstrom S, 2015, J INFECT DIS, V212, P596, DOI 10.1093/infdis/jiv092
   Walmsley S, 2015, JAIDS-J ACQ IMM DEF, V70, P515, DOI 10.1097/QAI.0000000000000790
   Wang Z, 2018, P NATL ACAD SCI USA, V115, PE2575, DOI 10.1073/pnas.1720665115
   Wertheim JO, 2017, VIRUS EVOL, V3, P0, DOI 10.1093/ve/vex008
   Wijting IEA, 2018, J INFECT DIS, V218, P688, DOI 10.1093/infdis/jiy176
   Wong JK, 1997, SCIENCE, V278, P1291, DOI 10.1126/science.278.5341.1291
   Yang WL, 2015, PLOS PATHOG, V11, P0, DOI 10.1371/journal.ppat.1004722
   Zaikos TD, 2018, CELL REP, V25, P3759, DOI 10.1016/j.celrep.2018.11.104
   Zhu TF, 2002, J VIROL, V76, P707, DOI 10.1128/JVI.76.2.707-716.2002
NR 75
TC 40
Z9 46
U1 0
U2 9
PU ELSEVIER SCI LTD
PI OXFORD
PA THE BOULEVARD, LANGFORD LANE, KIDLINGTON, OXFORD OX5 1GB, OXON, ENGLAND
SN 1471-4892
EI 1471-4973
J9 CURR OPIN PHARMACOL
JI Curr. Opin. Pharmacol.
PD OCT 15
PY 2019
VL 48
IS 
BP 24
EP 32
DI 10.1016/j.coph.2019.03.003
PG 9
WC Pharmacology & Pharmacy
SC Pharmacology & Pharmacy
GA JS0XB
UT WOS:000500036700007
PM 31029861
DA 2024-01-16
ER

PT J
AU Machado, LY
   Blanco, M
   López, LS
   Díaz, HM
   Dubed, M
   Valdés, N
   Noa, E
   Martínez, L
   Pérez, MT
   Romay, DM
   Rivero, CB
   Joanes, J
   Cancio, I
   Lantero, MI
   Rodríguez, M
AF Machado, Liuber Y.
   Blanco, Madeline
   Lopez, Laura S.
   Diaz, Hector M.
   Dubed, Marta
   Valdes, Neisy
   Noa, Enrique
   Martinez, Liodelvio
   Perez, Maria T.
   Romay, Dania M.
   Rivero, Caridad B.
   Joanes, Jose
   Cancio, Isis
   Lantero, Maria I.
   Rodriguez, Mireida
TI National survey of pre-treatment HIV drug resistance in Cuban patients
SO PLOS ONE
LA English
DT Article
ID therapy-naive patients; genotypic resistance; persistence
AB Background The World Health Organization (WHO) recommends a method to estimate nationally representative pretreatment HIV drug resistance (PDR) in order to evaluate the effectiveness of first-line treatments. The objective of the present study was to determine the prevalence of PDR in Cuban adults infected with HIV-1. Materials and methods A cross-sectional study in Cuban adults infected with HIV-1 over 18 years was conducted. The probability proportional to size method for the selection of municipalities and patients without a prior history of antiretroviral treatment during the period from January 2017 to June 2017 was used. The plasma from 141 patients from 15 municipalities for the determination of viral subtype and HIV drug resistance was collected. Some clinical and epidemiological variables were evaluated. Results 80. 9% of the patients corresponded to the male sex and 76.3% were men who have sex with other men (MSM). The median CD4 count was 371 cells/mm(3) and the median viral load was 68000 copies/mL. The predominant genetic variants were subtype B (26.9%), CRF19_cpx (24.1%), CRF 20, 23, 24_BG (23.4%) and CRF18_cpx (12%). Overall, the prevalence of PDR was 29.8% (95%, CI 22.3-38.1). The prevalence was 12.8% (95%, CI 6.07-16.9) for any nucleoside reverse transcriptase inhibitor (NRTI), 23.4% (95%, CI 16.7-31.3) for any non-reverse transcriptase inhibitor (NNRTI) and 1.4% (95%, CI 0.17-5.03) for any protease inhibitor (PI). The most frequent mutations detected were K103N (12.9%), G190A (6.4%) and Y181C (4.8%). Conclusions The NNRTI prevalence above 10% in our study indicates that the first-line antiretroviral therapy in Cuba may be less effective and supports the need to look for new treatment options that contribute to therapeutic success and help the country achieve the global goals 90-90-90 set forth by UNAIDS.
C1 [Machado, Liuber Y.; Blanco, Madeline; Lopez, Laura S.; Dubed, Marta; Valdes, Neisy; Noa, Enrique; Perez, Maria T.; Romay, Dania M.; Rivero, Caridad B.; Rodriguez, Mireida] AIDS Res Lab, Mayabeque, Cuba.
   [Diaz, Hector M.; Martinez, Liodelvio] Hermanos Ameijeiras Hosp, Havana, Cuba.
   [Joanes, Jose; Cancio, Isis; Lantero, Maria I.] Minist Publ Hlth Cuba, Dept STI HIV AIDS, Havana, Cuba.
RP Machado, LY (通讯作者)，AIDS Res Lab, Mayabeque, Cuba.
EM liuberyans@infomed.sld.cu
FU Global Fund to Fight AIDS, Tuberculosis and Malaria
CR Alemán Y, 2015, PLOS ONE, V10, P0, DOI 10.1371/journal.pone.0117176
   Bennett DE, 2008, ANTIVIR THER, V13, P25
   Bennett DE, 2009, PLOS ONE, V4, P0, DOI 10.1371/journal.pone.0004724
   Chargin A, 2015, J CLIN MICROBIOL, V53, P60, DOI 10.1128/JCM.02539-14
   Iyidogan P, 2014, VIRUSES-BASEL, V6, P4095, DOI 10.3390/v6104095
   Lertpiriyasuwat C, 2018, J HUMAN VIROLOGY RET, V6, P20
   Li YJ, 2015, JAIDS-J ACQ IMM DEF, V68, P289, DOI 10.1097/QAI.0000000000000473
   Little SJ, 2008, J VIROL, V82, P5510, DOI 10.1128/JVI.02579-07
   Machado LY, 2013, AIDS RES HUM RETROV, V29, P411, DOI 10.1089/aid.2012.0183
   Machado LY, 2017, ARC J AIDS, V2, P24
   Machado LY, 2018, JIAS, V21, P44
   Pao D, 2004, JAIDS-J ACQ IMM DEF, V37, P1570, DOI 10.1097/00126334-200412150-00006
   Pérez L, 2007, AIDS RES HUM RETROV, V23, P407, DOI 10.1089/aid.2006.0155
   Pérez L, 2013, INFECT GENET EVOL, V16, P144, DOI 10.1016/j.meegid.2013.02.002
   Ragonnet-Cronin M, 2013, BMC BIOINFORMATICS, V14, P0, DOI 10.1186/1471-2105-14-317
   Ruibal-Brunet I J, 2001, REV PANAM SALUD PUBLICA, V10, P174, DOI 10.1590/S1020-49892001000900005
   Steegen K, 2016, PLOS ONE, V11, P0, DOI 10.1371/journal.pone.0166305
   Tang MW, 2012, DRUGS, V72, PE1, DOI 10.2165/11633630-000000000-00000
   Vercauteren J, 2008, AIDS RES HUM RETROV, V24, P355, DOI 10.1089/aid.2007.0212
   World Health Organization, 2014, SURVEILLANCE OF HIV DRUG RESISTANCE IN POPULATIONS INITIATING ANTIRETROVIRAL THERAPY (PRE-TREATMENT HIV DRUG RESISTANCE): CONCEPT NOTE, V0, P0
   Yang WL, 2015, PLOS PATHOG, V11, P0, DOI 10.1371/journal.ppat.1004722
NR 21
TC 6
Z9 6
U1 0
U2 4
PU PUBLIC LIBRARY SCIENCE
PI SAN FRANCISCO
PA 1160 BATTERY STREET, STE 100, SAN FRANCISCO, CA 94111 USA
SN 1932-6203
EI 
J9 PLOS ONE
JI PLoS One
PD SEP 3
PY 2019
VL 14
IS 9
BP 
EP 
DI 10.1371/journal.pone.0221879
PG 10
WC Multidisciplinary Sciences
SC Science & Technology - Other Topics
GA IY3OS
UT WOS:000486302400026
PM 31479466
DA 2024-01-16
ER

PT J
AU Makatini, Z
   Mda, S
   Towobola, O
   Mthiyane, H
   Miles, P
   Blackard, JT
AF Makatini, Z.
   Mda, S.
   Towobola, O.
   Mthiyane, H.
   Miles, P.
   Blackard, J. T.
TI Characterisation of protease resistance mutations in a South African paediatric cohort with virological failure, 2011-2017
SO SAMJ SOUTH AFRICAN MEDICAL JOURNAL
LA English
DT Article
ID active antiretroviral therapy; hiv-infected children; drug-resistance; base-line; 1st-line; lopinavir; susceptibility; polymorphisms; predictors; challenges
AB Background. Advances in HIV management have improved treatment outcomes in the HIV-infected population. However, these advances have not been without multifaceted challenges. In sub-Saharan Africa, their impact is reflected in the increased emergence of HIV drug resistance mutations. With the rise in exposure of children to protease inhibitors (PIs), the possibility of increasing PI resistance remains a concern. Objectives. To describe a group of antiretroviral-experienced children with PI drug resistance mutations after failure on first-or second-line regimens in a public sector setting in South Africa. Methods. This was a retrospective cohort study of 22 children perinatally infected with HIV who had HIV genotyping conducted between January 2011 and December 2017. Results. Of the 236 children who had HIV genotyping conducted, 22 (9.3%) had evidence of HIV PI resistance mutations. Twenty-one of the 22 children (95.5%) had major mutations in the protease region of the HIV genome. Of these children, 66.7% (14/21) had loss of response to both boosted lopinavir and atazanavir, with boosted darunavir remaining susceptible in only 12 (57.1%). The most frequent major PI mutations were V82A (76.2%), M46I/M46L (76.2%), I54V (62.0%) and L76V (33.3%). Conclusions. We observed a high rate of PI resistance mutations, with a resulting loss of PIs that could be used in construction of third-line regimens. To build on improvements from the introduction of antiretroviral therapy, increased efforts are needed by both health professionals and caregivers to improve adherence measures in children perinatally infected with HIV.
C1 [Makatini, Z.; Mda, S.; Towobola, O.] Sefako Makgatho Hlth Sci Univ, Fac Med, Dept Virol, Pretoria, South Africa.
   [Makatini, Z.; Mthiyane, H.] Univ Witwatersrand, Fac Hlth Sci, Dept Virol, Johannesburg, South Africa.
   [Miles, P.] Waltham Forest Clin Commissioning Grp, London, England.
   [Blackard, J. T.] Univ Cincinnati, Coll Med, Dept Internal Med, Cincinnati, OH 45221 USA.
C3 Sefako Makgatho Health Sciences University; University of Witwatersrand; University System of Ohio; University of Cincinnati
RP Makatini, Z (通讯作者)，Sefako Makgatho Hlth Sci Univ, Fac Med, Dept Virol, Pretoria, South Africa.; Makatini, Z (通讯作者)，Univ Witwatersrand, Fac Hlth Sci, Dept Virol, Johannesburg, South Africa.
EM zinhle@wol.co.za
FU Discovery Foundation Fellowship Award
CR Ananworanich Jintanat, 2008, AIDS RES THER, V5, P24, DOI 10.1186/1742-6405-5-24
   [Anonymous], 2015, NAT CONS GUID PREV M, V0, P0
   [Anonymous], 2013, GLOB UPD HIV TREATM, V0, P0
   Barber TJ, 2012, J ANTIMICROB CHEMOTH, V67, P995, DOI 10.1093/jac/dkr569
   Borghi J, 2009, ADV HEALTH ECON HEAL, V21, P133, DOI 10.1108/S0731-2199(2009)0000021009
   Brumme CJ, 2005, J INFECT DIS, V191, P1778, DOI 10.1086/429672
   Champenois K, 2008, J MED VIROL, V80, P1871, DOI 10.1002/jmv.21315
   Fatti G, 2010, J INT AIDS SOC, V13, P0, DOI 10.1186/1758-2652-13-46
   Frater AJ, 2001, AIDS, V15, P1493, DOI 10.1097/00002030-200108170-00006
   Grabar S, 2000, AIDS, V14, P141, DOI 10.1097/00002030-200001280-00009
   Green TN, 2012, AIDS RES HUM RETROV, V28, P324, DOI 10.1089/aid.2011.0106
   Gupta RK, 2009, CURR OPIN INFECT DIS, V22, P256, DOI 10.1097/QCO.0b013e3283298f1f
   Janssen N, 2010, ARCH DIS CHILD, V95, P414, DOI 10.1136/adc.2009.169367
   Kempf DJ, 2001, J VIROL, V75, P7462, DOI 10.1128/JVI.75.16.7462-7469.2001
   Le Moing V, 2002, AIDS, V16, P21, DOI 10.1097/00002030-200201040-00004
   Meyers T, 2007, J INFECT DIS, V196, PS474, DOI 10.1086/521116
   Meyers TM, 2011, PEDIATR INFECT DIS J, V30, P974, DOI 10.1097/INF.0b013e31822539f6
   *NAT DEP HLTH S AF, 2004, NAT ANT TREATM GUID, V0, P0
   Nijhuis M, 2009, J INFECT DIS, V200, P698, DOI 10.1086/605329
   Nuttall J, 2018, SAMJ S AFR MED J, V108, P105, DOI 10.7196/SAMJ.2018.v108i2.12573
   Orrell C, 2013, PEDIATR INFECT DIS J, V32, P644, DOI 10.1097/INF.0b013e3182829092
   Paredes R, 2000, ARCH INTERN MED, V160, P1123, DOI 10.1001/archinte.160.8.1123
   Pillay S, 2014, AIDS RES THER, V11, P0, DOI 10.1186/1742-6405-11-3
   Rhee SY, 2004, ANTIMICROB AGENTS CH, V48, P3122, DOI 10.1128/AAC.48.8.3122-3126.2004
   Rossouw TM, 2015, PLOS ONE, V10, P0, DOI 10.1371/journal.pone.0133452
   Sigaloff KCE, 2011, LANCET INFECT DIS, V11, P769, DOI 10.1016/S1473-3099(11)70141-4
   Sohn AH, 2013, J INT AIDS SOC, V16, P0, DOI 10.7448/IAS.16.1.18555
   Sutcliffe CG, 2008, LANCET INFECT DIS, V8, P477, DOI 10.1016/S1473-3099(08)70180-4
   Taylor BS, 2011, AIDS RES HUM RETROV, V27, P945, DOI 10.1089/aid.2010.0205
   van Zyl GU, 2009, PEDIATR INFECT DIS J, V28, P1125, DOI 10.1097/INF.0b013e3181af829d
   van Zyl GU, 2011, JAIDS-J ACQ IMM DEF, V56, P333, DOI 10.1097/QAI.0b013e31820dc0cc
   Vermeiren H, 2007, J VIROL METHODS, V145, P47, DOI 10.1016/j.jviromet.2007.05.009
NR 32
TC 0
Z9 0
U1 0
U2 1
PU SA MEDICAL ASSOC
PI PRETORIA
PA BLOCK F CASTLE WALK CORPORATE PARK, NOSSOB STREET, ERASMUSKLOOF EXT3, PRETORIA, 0002, SOUTH AFRICA
SN 0256-9574
EI 2078-5135
J9 SAMJ S AFR MED J
JI SAMJ S. Afr. Med. J.
PD JUL 15
PY 2019
VL 109
IS 7
BP 511
EP 515
DI 10.7196/SAMJ.2019.v109i7.13705
PG 5
WC Medicine, General & Internal
SC General & Internal Medicine
GA IF7LY
UT WOS:000473266800017
PM 31266578
DA 2024-01-16
ER

PT J
AU Sasaki, T
   Gannam, ZTK
   Kudalkar, SN
   Frey, KM
   Lee, WG
   Spasov, KA
   Jorgensen, WL
   Anderson, KS
AF Sasaki, Tomoaki
   Gannam, Zira T. K.
   Kudalkar, Shalley N.
   Frey, Kathleen M.
   Lee, Won-Gil
   Spasov, Krasimir A.
   Jorgensen, William L.
   Anderson, Karen S.
TI Molecular and cellular studies evaluating a potent 2-cyanoindolizine catechol diether NNRTI targeting wildtype and Y181C mutant HIV-1 reverse transcriptase
SO BIOORGANIC & MEDICINAL CHEMISTRY LETTERS
LA English
DT Article
DE HIV; Reverse transcriptase; NNRTI; Drug resistance; Computational drug design; Structure-based drug design
ID picomolar inhibitors; structural basis; drug; resistance; discovery; derivatives; mutations; mk-1439; search; assay
AB The development of efficacious NNRTIs for HIV/AIDS therapy is commonly met with the emergence of drug resistant strains, including the Y181C variant. Using a computationally-guided approach, we synthesized the catechol diether series of NNRTIs, which display sub-nanomolar potency in cellular assays. Among the most potent were a series of 2-cyanoindolizine substituted catechol diethers, including Compound 1. We present here a thorough evaluation of this compound, including biochemical, cellular, and structural studies. The compound demonstrates low nanomolar potency against both WT and Y181C HIV-1 RT in in vitro and cellular assays. Our crystal structures of both the wildtype and mutant forms of RT in complex with Compound 1 allow the interrogation of this compound's features that allow it to maintain strong efficacy against the drug resistant mutant. Among these are compensatory shifts in the NNRTI binding pocket, persistence of multiple hydrogen bonds, and van der Waals contacts throughout the binding site. Further, the fluorine at the C6 position of the indolizine moiety makes multiple favorable interactions with both RT forms. The present study highlights the indolizine-substituted catechol diether class of NNRTIs as promising therapeutic candidates possessing optimal pharmacological properties and significant potency against multiple RT variants.
C1 [Sasaki, Tomoaki; Gannam, Zira T. K.; Kudalkar, Shalley N.; Frey, Kathleen M.; Spasov, Krasimir A.; Anderson, Karen S.] Yale Univ, Dept Pharmacol, 333 Cedar St, New Haven, CT 06520 USA.
   [Lee, Won-Gil; Jorgensen, William L.] Yale Univ, Dept Chem, 225 Prospect Stree4 POB 208107, New Haven, CT 06520 USA.
   [Anderson, Karen S.] Yale Univ, Dept Mol Biophys & Biochem, 333 Cedar St, New Haven, CT 06520 USA.
C3 Yale University; Yale University; Yale University
RP Anderson, KS (通讯作者)，Yale Univ, Dept Pharmacol, 333 Cedar St, New Haven, CT 06520 USA.
EM karen.anderson@yale.edu
FU NIH [R01GM049551, R01AI044616, F32AI104334]; NSF [DGE-1122492]; NIH F31 fellowship [CA203254]; National Cancer Institute; NIH Virology Training [T32AI055403]; DOE Office of Science by Brookhaven National Laboratory [DE-AC02-98CH10886]
CR Adamson CS, 2010, ANTIVIR RES, V85, P119, DOI 10.1016/j.antiviral.2009.09.009
   Adamson CS, 2009, MOL INTERV, V9, P70, DOI 10.1124/mi.9.2.5
   Andries K, 2004, ANTIMICROB AGENTS CH, V48, P4680, DOI 10.1128/AAC.48.12.4680-4686.2004
   Bacheler LT, 2000, ANTIMICROB AGENTS CH, V44, P2475, DOI 10.1128/AAC.44.9.2475-2484.2000
   Bollini M, 2013, BIOORG MED CHEM LETT, V23, P5209, DOI 10.1016/j.bmcl.2013.06.093
   Bollini M, 2011, J MED CHEM, V54, P8582, DOI 10.1021/jm201134m
   Bowes J, 2012, NAT REV DRUG DISCOV, V11, P909, DOI 10.1038/nrd3845
   Chan AH, 2017, P NATL ACAD SCI USA, V114, P9725, DOI 10.1073/pnas.1711463114
   Côté B, 2014, BIOORG MED CHEM LETT, V24, P917, DOI 10.1016/j.bmcl.2013.12.070
   Das K, 2008, P NATL ACAD SCI USA, V105, P1466, DOI 10.1073/pnas.0711209105
   De Clercq E, 2004, CHEM BIODIVERS, V1, P44, DOI 10.1002/cbdv.200490012
   Frey KM, 2015, J MED CHEM, V58, P2737, DOI 10.1021/jm501908a
   Frey KM, 2014, CHEM BIOL DRUG DES, V83, P541, DOI 10.1111/cbdd.12266
   Frey KM, 2012, J AM CHEM SOC, V134, P19501, DOI 10.1021/ja3092642
   Janssen PAJ, 2005, J MED CHEM, V48, P1901, DOI 10.1021/jm040840e
   Jourdain G, 2004, NEW ENGL J MED, V351, P229, DOI 10.1056/NEJMoa041305
   Kertesz DJ, 2010, BIOORG MED CHEM LETT, V20, P4215, DOI 10.1016/j.bmcl.2010.05.040
   Kudalkar SN, 2018, P NATL ACAD SCI USA, V115, PE802, DOI 10.1073/pnas.1717932115
   Kudalkar SN, 2017, MOL PHARMACOL, V91, P383, DOI 10.1124/mol.116.107755
   Lai MT, 2014, ANTIMICROB AGENTS CH, V58, P1652, DOI 10.1128/AAC.02403-13
   Lee WG, 2013, J AM CHEM SOC, V135, P16705, DOI 10.1021/ja408917n
   Lindberg J, 2002, EUR J BIOCHEM, V269, P1670, DOI 10.1046/j.1432-1327.2002.02811.x
   Moore RD, 1999, AIDS, V13, P1933, DOI 10.1097/00002030-199910010-00017
   Pannecouque C, 2008, NAT PROTOC, V3, P427, DOI 10.1038/nprot.2007.517
   Pharmacology Review(s)Rilpivirine Edurant, 2011, PHARM REV, V0, P0
   Ren J, 2008, J MED CHEM, V51, P5000, DOI 10.1021/jm8004493
   Reynolds C, 2012, CHEM SOC REV, V41, P4657, DOI 10.1039/c2cs35058k
   ROBERTS JD, 1988, SCIENCE, V242, P1171, DOI 10.1126/science.2460925
   Singer VL, 1997, ANAL BIOCHEM, V249, P228, DOI 10.1006/abio.1997.2177
   TANTILLO C, 1994, J MOL BIOL, V243, P369, DOI 10.1006/jmbi.1994.1665
   UJPoHA(UNAIDS), 2012, 2012 REP GLOB AIDS E, V0, P0
   WEI XP, 1995, NATURE, V373, P117, DOI 10.1038/373117a0
   Weuts I, 2011, J PHARM SCI-US, V100, P260, DOI 10.1002/jps.22242
   Xu HT, 2011, J VIROL, V85, P11300, DOI 10.1128/JVI.05584-11
NR 34
TC 3
Z9 3
U1 0
U2 10
PU PERGAMON-ELSEVIER SCIENCE LTD
PI OXFORD
PA THE BOULEVARD, LANGFORD LANE, KIDLINGTON, OXFORD OX5 1GB, ENGLAND
SN 0960-894X
EI 1464-3405
J9 BIOORG MED CHEM LETT
JI Bioorg. Med. Chem. Lett.
PD AUG 15
PY 2019
VL 29
IS 16
BP 2182
EP 2188
DI 10.1016/j.bmcl.2019.06.047
PG 7
WC Chemistry, Medicinal; Chemistry, Organic
SC Pharmacology & Pharmacy; Chemistry
GA IP7NQ
UT WOS:000480235700033
PM 31281023
DA 2024-01-16
ER

PT J
AU Kang, DW
   Zhang, H
   Wang, Z
   Zhao, T
   Ginex, T
   Luque, FJ
   Yang, Y
   Wu, GC
   Feng, D
   Wei, FJ
   Zhang, J
   De Clercq, E
   Pannecouque, C
   Chen, CH
   Lee, KH
   Murugan, NA
   Steitz, TA
   Zhan, P
   Liu, XY
AF Kang, Dongwei
   Zhang, Heng
   Wang, Zhao
   Zhao, Tong
   Ginex, Tiziana
   Luque, Francisco Javier
   Yang, Yang
   Wu, Gaochan
   Feng, Da
   Wei, Fenju
   Zhang, Jian
   De Clercq, Erik
   Pannecouque, Christophe
   Chen, Chin Ho
   Lee, Kuo-Hsiung
   Murugan, N. Arul
   Steitz, Thomas A.
   Zhan, Peng
   Liu, Xinyong
TI Identification of Dihydrofuro[3,4-<i>d</i>]pyrimidine Derivatives as Novel HIV-1 Non-Nucleoside Reverse Transcriptase Inhibitors with Promising Antiviral Activities and Desirable Physicochemical Properties
SO JOURNAL OF MEDICINAL CHEMISTRY
LA English
DT Article
ID lipophilic efficiency; drug-resistance; potency; optimization; nevirapine; design
AB To address drug resistance to HIV-1 non-nucleoside reverse transcriptase inhibitors (NNRTIs), a series of novel diarylpyrimidine (DAPY) derivatives targeting "tolerant region I" and "tolerant region II" of the NNRTIs binding pocket (NNIBP) were designed utilizing a structure-guided scaffold-hopping strategy. The dihydrofuro[3,4-d]pyrimidine derivatives 13c2 and 13c4 proved to be exceptionally potent against a wide range of HIV-1 strains carrying single NNRTI-resistant mutations (EC50 = 0.9-8.4 nM), which were remarkably superior to that of etravirine (ETV). Meanwhile, both compounds exhibited comparable activities with ETV toward the virus with double mutations F227L+V106A and K103N+Y181C. Furthermore, the most active compound 13c2 showed favorable pharmacokinetic properties with an oral bioavailability of 30.96% and a half-life of 11.1 h, which suggested that 13c2 is worth further investigation as a novel NNRTI to circumvent drug resistance. [GRAPHICS]
C1 [Kang, Dongwei; Zhang, Heng; Wang, Zhao; Zhao, Tong; Wu, Gaochan; Feng, Da; Wei, Fenju; Zhang, Jian; Zhan, Peng; Liu, Xinyong] Shandong Univ, Sch Pharmaceut Sci, Minist Educ, Dept Med Chem,Key Lab Chem Biol, 44 West Culture Rd, Jinan 250012, Shandong, Peoples R China.
   [Ginex, Tiziana; Luque, Francisco Javier] Univ Barcelona, Inst Biomed IBUB, Fac Pharm, Dept Nutr Food Sci & Gastron, Campus Torribera, Santa Coloma De Gramenet 08921, Spain.
   [Ginex, Tiziana; Luque, Francisco Javier] Univ Barcelona, Inst Theoret & Computat Chem IQTCUB, Campus Torribera, Santa Coloma De Gramenet 08921, Spain.
   [Yang, Yang; Steitz, Thomas A.] Yale Univ, Dept Mol Biophys & Biochem, New Haven, CT 06520 USA.
   [De Clercq, Erik; Pannecouque, Christophe] Katholieke Univ Leuven, Rega Inst Med Res, Lab Virol & Chemotherapy, Herestr 49 Postbus 1043 09-A097, B-3000 Leuven, Belgium.
   [Chen, Chin Ho] Duke Univ, Med Ctr, Surg Oncol Res Facil, Box 2926, Durham, NC 27710 USA.
   [Lee, Kuo-Hsiung] Univ N Carolina, Eshelman Sch Pharm, Nat Prod Res Labs, Chapel Hill, NC 27599 USA.
   [Lee, Kuo-Hsiung] China Med Univ & Hosp, Chinese Med Res & Dev Ctr, Taichung 40402, Taiwan.
   [Murugan, N. Arul] Royal Inst Technol KTH, Alballova Univ Ctr, Dept Theoret Chem & Biol, S-10691 Stockholm, Sweden.
C3 Shandong University; University of Barcelona; University of Barcelona; Yale University; KU Leuven; Duke University; University of North Carolina; University of North Carolina Chapel Hill; China Medical University Taiwan; China Medical University Hospital - Taiwan; Royal Institute of Technology
RP Zhan, P; Liu, XY (通讯作者)，Shandong Univ, Sch Pharmaceut Sci, Minist Educ, Dept Med Chem,Key Lab Chem Biol, 44 West Culture Rd, Jinan 250012, Shandong, Peoples R China.
EM zhanpeng1982@sdu.edu.cn; xinyongl@sdu.edu.cn
FU Key Project of NSFC for International Cooperation [81420108027]; National Natural Science Foundation of China (NSFC) [81273354, 81573347]; Young Scholars Program of Shandong University (YSPSDU) [2016WLJH32]; Key Research and Development Project of Shandong Province [2017CXGC1401]; KU Leuven [GOA 10/014]; National Institutes of Health [AI033066]; Spanish Ministerio de Economia y Competitividad [SAF2017-88107-R]; Generalitat de Catalunya [2017SGR1746]; Barcelona Supercomputing Center [BCV-2018-2-0006]
CR Bec G, 2013, J AM CHEM SOC, V135, P9743, DOI 10.1021/ja4018418
   Beyrer C, 2017, NEW ENGL J MED, V377, P1605, DOI 10.1056/NEJMp1710608
   CARROLL SS, 1993, J BIOL CHEM, V268, P276
   Freeman-Cook KD, 2013, FUTURE MED CHEM, V5, P113, DOI 10.4155/FMC.12.208
   Ishikawa M, 2011, J MED CHEM, V54, P1539, DOI 10.1021/jm101356p
   Johnson JA, 2005, J INFECT DIS, V192, P16, DOI 10.1086/430741
   Johnson Victoria A, 2003, TOP HIV MED, V11, P215
   Kang DW, 2017, J MED CHEM, V60, P4424, DOI 10.1021/acs.jmedchem.7b00332
   Kang DW, 2017, EXPERT OPIN THER PAT, V27, P383, DOI 10.1080/13543776.2017.1303046
   Kang DW, 2016, J MED CHEM, V59, P7991, DOI 10.1021/acs.jmedchem.6b00738
   Lee WG, 2013, J AM CHEM SOC, V135, P16705, DOI 10.1021/ja408917n
   Lehman DA, 2012, JAIDS-J ACQ IMM DEF, V60, P225, DOI 10.1097/QAI.0b013e3182515730
   Li DY, 2012, J MED CHEM, V55, P3595, DOI 10.1021/jm200990c
   Liu N, 2016, J MED CHEM, V59, P3689, DOI 10.1021/acs.jmedchem.5b01827
   Shattock RJ, 2011, SCIENCE, V333, P42, DOI 10.1126/science.1206399
   Takeuchi T, 2014, ACS MED CHEM LETT, V5, P566, DOI 10.1021/ml500016j
   Tarcsay A, 2012, J MED CHEM, V55, P1252, DOI 10.1021/jm201388p
   Wainberg MA, 2011, NEW ENGL J MED, V365, P637, DOI 10.1056/NEJMra1004180
   Yang Y, 2018, ELIFE, V7, P0, DOI 10.7554/eLife.36340
   Zhan P, 2016, J MED CHEM, V59, P2849, DOI 10.1021/acs.jmedchem.5b00497
   Zhan P, 2013, MED RES REV, V33, PE1, DOI 10.1002/med.20241
NR 21
TC 60
Z9 63
U1 4
U2 49
PU AMER CHEMICAL SOC
PI WASHINGTON
PA 1155 16TH ST, NW, WASHINGTON, DC 20036 USA
SN 0022-2623
EI 1520-4804
J9 J MED CHEM
JI J. Med. Chem.
PD FEB 14
PY 2019
VL 62
IS 3
BP 1484
EP 1501
DI 10.1021/acs.jmedchem.8b01656
PG 18
WC Chemistry, Medicinal
SC Pharmacology & Pharmacy
GA HM1PD
UT WOS:000459223600026
PM 30624934
DA 2024-01-16
ER

PT J
AU Ajawatanawong, P
   Yanai, H
   Smittipat, N
   Disratthakit, A
   Yamada, N
   Miyahara, R
   Nedsuwan, S
   Imasanguan, W
   Kantipong, P
   Chaiyasirinroje, B
   Wongyai, J
   Plitphonganphim, S
   Tantivitayakul, P
   Phelan, J
   Parkhill, J
   Clark, TG
   Hibberd, ML
   Ruangchai, W
   Palittapongarnpim, P
   Juthayothin, T
   Thawornwattana, Y
   Viratyosin, W
   Tongsima, S
   Mahasirimongkol, S
   Tokunaga, K
   Palittapongarnpim, P
AF Ajawatanawong, Pravech
   Yanai, Hideki
   Smittipat, Nat
   Disratthakit, Areeya
   Yamada, Norio
   Miyahara, Reiko
   Nedsuwan, Supalert
   Imasanguan, Worarat
   Kantipong, Pacharee
   Chaiyasirinroje, Boonchai
   Wongyai, Jiraporn
   Plitphonganphim, Supada
   Tantivitayakul, Pornpen
   Phelan, Jody
   Parkhill, Julian
   Clark, Taane G.
   Hibberd, Martin L.
   Ruangchai, Wuthiwat
   Palittapongarnpim, Panawun
   Juthayothin, Tada
   Thawornwattana, Yuttapong
   Viratyosin, Wasna
   Tongsima, Sissades
   Mahasirimongkol, Surakameth
   Tokunaga, Katsushi
   Palittapongarnpim, Prasit
TI A novel Ancestral Beijing sublineage of <i>Mycobacterium tuberculosis</i> suggests the transition site to Modern Beijing sublineages
SO SCIENTIFIC REPORTS
LA English
DT Article
ID genetic diversity; family; polymorphism; snp; coexpansion; migration; genotype; helicase; strains; origin
AB Global Mycobacterium tuberculosis population comprises 7 major lineages. The Beijing strains, particularly the ones classified as Modern groups, have been found worldwide, frequently associated with drug resistance, younger ages, outbreaks and appear to be expanding. Here, we report analysis of whole genome sequences of 1170 M. tuberculosis isolates together with their patient profiles. Our samples belonged to Lineage 1-4 (L1-L4) with those of L1 and L2 being equally dominant. Phylogenetic analysis revealed several new or rare sublineages. Differential associations between sublineages of M. tuberculosis and patient profiles, including ages, ethnicity, HIV (human immunodeficiency virus) infection and drug resistance were demonstrated. The Ancestral Beijing strains and some sublineages of L4 were associated with ethnic minorities while L1 was more common in Thais. L2.2.1.Ancestral 4 surprisingly had a mutation that is typical of the Modern Beijing sublineages and was common in Akha and Lahu tribes who have migrated from Southern China in the last century. This may indicate that the evolutionary transition from the Ancestral to Modern Beijing sublineages might be gradual and occur in Southern China, where the presence of multiple ethnic groups might have allowed for the circulations of various co-evolving sublineages which ultimately lead to the emergence of the Modern Beijing strains.
C1 [Ajawatanawong, Pravech; Thawornwattana, Yuttapong; Palittapongarnpim, Prasit] Mahidol Univ, Fac Sci, Dept Microbiol, Rama 6 Rd, Bangkok, Thailand.
   [Yanai, Hideki; Ruangchai, Wuthiwat; Palittapongarnpim, Panawun] JATA, Fukujuji Hosp, Kiyose, Japan.
   [Smittipat, Nat; Juthayothin, Tada; Viratyosin, Wasna; Tongsima, Sissades; Palittapongarnpim, Prasit] Natl Sci & Technol Dev Agcy, Natl Ctr Genet Engn & Biotechnol, Phahonyothin Rd, Pathum Thani, Thailand.
   [Disratthakit, Areeya; Mahasirimongkol, Surakameth] Minist Publ Hlth, Dept Med Sci, Tiwanon Rd, Nonthaburi, Thailand.
   [Yamada, Norio] JATA, Res Inst TB, Kiyose, Japan.
   [Miyahara, Reiko; Tokunaga, Katsushi] Natl Ctr Global Hlth & Med, Genome Med Sci Project, Tokyo, Japan.
   [Nedsuwan, Supalert; Imasanguan, Worarat; Kantipong, Pacharee] Minist Publ Hlth, Chiangrai Prachanukroh Hosp, Chiangrai, Thailand.
   [Chaiyasirinroje, Boonchai; Wongyai, Jiraporn] TB HIV Res Fdn, Chiangrai, Thailand.
   [Plitphonganphim, Supada] Mahidol Univ, Fac Publ Hlth, Dept Biostat, Bangkok, Thailand.
   [Tantivitayakul, Pornpen] Mahidol Univ, Fac Dent, Dept Oral Microbiol, Bangkok, Thailand.
   [Phelan, Jody; Clark, Taane G.; Hibberd, Martin L.] London Sch Hyg & Trop Med, London, England.
   [Parkhill, Julian] Welcome Trust Sanger Inst, Cambridge, England.
C3 Mahidol University; Fukujuji Hospital; National Science & Technology Development Agency - Thailand; National Center Genetic Engineering & Biotechnology (BIOTEC); Ministry of Public Health - Thailand; National Center for Global Health & Medicine - Japan; Mahidol University; Mahidol University; University of London; London School of Hygiene & Tropical Medicine; Wellcome Trust Sanger Institute
RP Palittapongarnpim, P (通讯作者)，Mahidol Univ, Fac Sci, Dept Microbiol, Rama 6 Rd, Bangkok, Thailand.; Palittapongarnpim, P (通讯作者)，Natl Sci & Technol Dev Agcy, Natl Ctr Genet Engn & Biotechnol, Phahonyothin Rd, Pathum Thani, Thailand.
EM Prasit.pal@mahidol.ac.th
FU Japan Agency for Medical Research and Development (AMED) [P18fk0108042]; Ministry of Health and Welfare; Science and Technology Research Partnership for Sustainable Development (SATREPS) project by AMED [JP17jm0110010]; Japan International Cooperation Agency (JICA); Department of Medical Sciences, Ministry of Public Health, Thailand; Sanger Institute; University of Tokyo; National Science and Technology Development Agency; Fogarty International Center of the National Institutes of Health [D43 TW 009522]; Newton Institutional Links Grant (British Council) [261868591]; Medical Research Council UK [MR/M01360X/1, MR/N010469/1, MR/R025576/1, MR/R020973/1]; BBSRC [BB/R013063/1]; Wellcome Trust [WT096249/Z/11/B, WT088559MA, WT081814/Z/06/Z, WT098051]; Mahidol University; BBSRC [BB/R013063/1] Funding Source: UKRI; MRC [MR/R025576/1, MR/R020973/1, MR/M01360X/1, MR/N010469/1] Funding Source: UKRI
CR Alderwick Luke J, 2018, CELL SURF, V1, P2, DOI 10.1016/j.tcsw.2017.10.001
   Apidechkul T, 2016, BMC INFECT DIS, V16, P0, DOI 10.1186/s12879-016-1407-4
   Bendl J, 2014, PLOS COMPUT BIOL, V10, P0, DOI 10.1371/journal.pcbi.1003440
   Besaggio D, 2007, BMC EVOL BIOL, V7, P0, DOI 10.1186/1471-2148-7-S2-S12
   Bradley D, 1979, LAHU DIALECTS, V291, P0
   Bradley D, 2012, LANG LINGUIST-TAIWAN, V13, P171
   Brites D, 2015, IMMUNOL REV, V264, P6, DOI 10.1111/imr.12264
   Coll F, 2018, NAT GENET, V50, P307, DOI 10.1038/s41588-017-0029-0
   Coll F, 2014, NAT COMMUN, V5, P0, DOI 10.1038/ncomms5812
   Comas I, 2013, NAT GENET, V45, P1176, DOI 10.1038/ng.2744
   Coscolla M, 2014, SEMIN IMMUNOL, V26, P431, DOI 10.1016/j.smim.2014.09.012
   Couvin D, 2015, TUBERCULOSIS, V95, PS177, DOI 10.1016/j.tube.2015.02.023
   Curti E, 2007, J BACTERIOL, V189, P1542, DOI 10.1128/JB.01421-06
   Demay C, 2012, INFECT GENET EVOL, V12, P755, DOI 10.1016/j.meegid.2012.02.004
   Faksri K, 2011, INFECT GENET EVOL, V11, P1142, DOI 10.1016/j.meegid.2011.04.007
   Gagneux S, 2018, NAT REV MICROBIOL, V16, P202, DOI 10.1038/nrmicro.2018.8
   Glynn JR, 2006, EMERG INFECT DIS, V12, P736, DOI 10.3201/eid1205.050400
   Güthlein C, 2009, J BACTERIOL, V191, P555, DOI 10.1128/JB.00216-08
   Guindon S, 2010, SYST BIOL, V59, P307, DOI 10.1093/sysbio/syq010
   Hawkey J, 2015, BMC GENOMICS, V16, P0, DOI 10.1186/s12864-015-1860-2
   Houghton J, 2012, J BACTERIOL, V194, P2916, DOI 10.1128/JB.06654-11
   Huelsenbeck JP, 2001, BIOINFORMATICS, V17, P754, DOI 10.1093/bioinformatics/17.8.754
   Kang HY, 2010, J MED MICROBIOL, V59, P1191, DOI 10.1099/jmm.0.022103-0
   Kato-Miyazawa M, 2015, CLIN MICROBIOL INFEC, V21, P0, DOI 10.1016/j.cmi.2014.09.013
   Listman JB, 2011, AM J PHYS ANTHROPOL, V144, P300, DOI 10.1002/ajpa.21408
   Liu QY, 2018, NAT ECOL EVOL, V2, P1982, DOI 10.1038/s41559-018-0680-6
   Liu QY, 2016, EMERG MICROBES INFEC, V5, P0, DOI 10.1038/emi.2016.14
   Luo T, 2015, P NATL ACAD SCI USA, V112, P8136, DOI 10.1073/pnas.1424063112
   Luo T, 2012, J CLIN MICROBIOL, V50, P633, DOI 10.1128/JCM.05539-11
   Merker M, 2015, NAT GENET, V47, P242, DOI 10.1038/ng.3195
   Mestre O, 2011, PLOS ONE, V6, P0, DOI 10.1371/journal.pone.0016020
   Mokrousov I, 2005, GENOME RES, V15, P1357, DOI 10.1101/gr.3840605
   Mokrousov I, 2017, MOL PHYLOGENET EVOL, V116, P202, DOI 10.1016/j.ympev.2017.09.002
   Mokrousov I, 2015, TUBERCULOSIS, V95, PS167, DOI 10.1016/j.tube.2015.02.031
   Ouni R, 2019, J LEUKOCYTE BIOL, V105, P297, DOI 10.1002/JLB.MA0318-117R
   Palittapongarnpim P, 2018, SCI REP-UK, V8, P0, DOI 10.1038/s41598-018-29986-3
   Rad ME, 2003, EMERG INFECT DIS, V9, P838, DOI 10.3201/eid0907.020803
   Retief J D, 2000, METHODS MOL BIOL, V132, P243
   Rienthong D, 2005, INT J TUBERC LUNG D, V9, P576
   Shekar S, 2014, PLOS ONE, V9, P0, DOI 10.1371/journal.pone.0102383
   Shitikov E, 2017, SCI REP-UK, V7, P0, DOI 10.1038/s41598-017-10018-5
   Siméone R, 2010, FEBS J, V277, P2715, DOI 10.1111/j.1742-4658.2010.07688.x
   Sinha KM, 2007, J BIOL CHEM, V282, P15114, DOI 10.1074/jbc.M701167200
   Skovierová H, 2009, GLYCOBIOLOGY, V19, P1235, DOI 10.1093/glycob/cwp116
   Stavrum R, 2012, GENES IMMUN, V13, P496, DOI 10.1038/gene.2012.24
   Stucki D, 2016, NAT GENET, V48, P1535, DOI 10.1038/ng.3704
   Tamura K, 2011, MOL BIOL EVOL, V28, P2731, DOI 10.1093/molbev/msr121
   Wada T, 2015, PLOS ONE, V10, P0, DOI 10.1371/journal.pone.0118495
   Wan KL, 2011, PLOS ONE, V6, P0, DOI 10.1371/journal.pone.0029190
   Waterhouse AM, 2009, BIOINFORMATICS, V25, P1189, DOI 10.1093/bioinformatics/btp033
   Yin QQ, 2016, SCI REP-UK, V6, P0, DOI 10.1038/srep34353
   Yokoyama E, 2010, INFECT GENET EVOL, V10, P913, DOI 10.1016/j.meegid.2010.05.013
   Zhang HT, 2013, NAT GENET, V45, P1255, DOI 10.1038/ng.2735
   Zhang LL, 2018, J ETHNOPHARMACOL, V224, P119, DOI 10.1016/j.jep.2018.05.029
NR 54
TC 32
Z9 32
U1 0
U2 7
PU NATURE RESEARCH
PI BERLIN
PA HEIDELBERGER PLATZ 3, BERLIN, 14197, GERMANY
SN 2045-2322
EI 
J9 SCI REP-UK
JI Sci Rep
PD SEP 23
PY 2019
VL 9
IS 
BP 
EP 
DI 10.1038/s41598-019-50078-3
PG 12
WC Multidisciplinary Sciences
SC Science & Technology - Other Topics
GA IZ6TR
UT WOS:000487217200011
PM 31548561
DA 2024-01-16
ER

PT J
AU Vannappagari, V
   Ragone, L
   Henegar, C
   van Wyk, J
   Brown, D
   Demarest, J
   Quercia, R
   St Clair, M
   Underwood, M
   Gatell, JM
   de Ruiter, A
   Aboud, M
AF Vannappagari, Vani
   Ragone, Leigh
   Henegar, Cassidy
   van Wyk, Jean
   Brown, Dannae
   Demarest, James
   Quercia, Romina
   St Clair, Marty
   Underwood, Mark
   Gatell, Jose M.
   de Ruiter, Annemiek
   Aboud, Michael
TI Prevalence of pretreatment and acquired HIV-1 mutations associated with resistance to lamivudine or rilpivirine: a systematic review
SO ANTIVIRAL THERAPY
LA English
DT Review
ID transmitted drug-resistance; antiretroviral treatment-naive; reverse-transcriptase; virological failure; experienced patients; therapy-naive; hiv-1-infected individuals; treatment outcm; infected patients; adults
AB Background: Pretreatment and acquired drug resistance mutations (DRMs) can limit antiretroviral therapy effectiveness. Methods: We review prevalence of DRMs with resistance to nucleoside reverse transcriptase inhibitors (NRTIs) and non-nucleoside reverse transcriptase inhibitors (NNRTIs), focusing on lamivudine and rilpivirine, from 127 articles with >100,000 individuals with HIV-1 infection. Results: Estimated global prevalence of pretreatment resistance to any NRTI was 4% and to any NNRTI was 6%. Most prevalent DRMs resistant to lamivudine or rilpivirine were at positions E138 (4%), V179 (1%) and M184 (1%). Estimated acquired DRM prevalence was 58% for any NRTIs and 67% for any NNRTIs, most frequently at positions M184 (58%) and Y181 (21%). Conclusions: This review suggests low risk of lamivudine- or rilpivirine-resistant mutations in treatment-naive, HIV-1-infected individuals.
C1 [Vannappagari, Vani; Ragone, Leigh; Henegar, Cassidy; Demarest, James; St Clair, Marty; Underwood, Mark] ViiV Healthcare, Res Triangle Pk, NC 27709 USA.
   [van Wyk, Jean; Quercia, Romina; de Ruiter, Annemiek; Aboud, Michael] ViiV Healthcare, Brentford, England.
   [Brown, Dannae] ViiV Healthcare, Abbotsford, Australia.
   [Gatell, Jose M.] Univ Barcelona, Hosp Clin IDIBAPS, Barcelona, Spain.
   [Gatell, Jose M.] ViiV Healthcare, Barcelona, Spain.
C3 GlaxoSmithKline; GlaxoSmithKline; University of Barcelona; Hospital Clinic de Barcelona; IDIBAPS; Sanofi-Aventis
RP Vannappagari, V (通讯作者)，ViiV Healthcare, Res Triangle Pk, NC 27709 USA.
EM vani.x.vannappagari@viivhealthcare.com
FU ViiV Healthcare - ViiV Healthcare
CR Abela IA, 2020, CLIN INFECT DIS, V70, P297, DOI 10.1093/cid/ciz178
   Adawaye Chatte, 2017, BMC RES NOTES, V10, P589, DOI 10.1186/s13104-017-2893-1
   Agwu AL, 2012, AIDS PATIENT CARE ST, V26, P193, DOI 10.1089/apc.2011.0420
   Al Hajjar SH, 2012, ANN SAUDI MED, V32, P565, DOI 10.5144/0256-4947.2012.565
   Ambrosioni J, 2015, PLOS ONE, V10, P0, DOI 10.1371/journal.pone.0125837
   Ananworanich J, 2015, JAIDS-J ACQ IMM DEF, V68, P481, DOI 10.1097/QAI.0000000000000502
   [Anonymous], 2018, PACK INS, V0, P0
   Anstett K, 2017, RETROVIROLOGY, V14, P0, DOI 10.1186/s12977-017-0360-7
   Avi R, 2016, J MED VIROL, V88, P448, DOI 10.1002/jmv.24361
   Avila-Ríos S, 2015, PLOS ONE, V10, P0, DOI 10.1371/journal.pone.0142604
   Avila-Ríos S, 2015, AIDS RES HUM RETROV, V31, P401, DOI 10.1089/aid.2014.0057
   Bártolo I, 2014, PLOS ONE, V9, P0, DOI 10.1371/journal.pone.0113626
   Baxter JD, 2016, JOURNAL OF AIDS AND CLINICAL RESEARCH, V7, P581
   Beyrer C, 2017, NEW ENGL J MED, V377, P1605, DOI 10.1056/NEJMp1710608
   Boender TS, 2016, J ANTIMICROB CHEMOTH, V71, P2918, DOI 10.1093/jac/dkw218
   Brooks K, 2016, J INT AIDS SOC, V19, P0, DOI 10.7448/IAS.19.1.20798
   Castor D, 2012, JAIDS-J ACQ IMM DEF, V61, P1, DOI 10.1097/QAI.0b013e31825a289b
   Charest H, 2014, PLOS ONE, V9, P0, DOI 10.1371/journal.pone.0109420
   Charpentier C, 2017, J ANTIMICROB CHEMOTH, V72, P2831, DOI 10.1093/jac/dkx233
   Cheng CY, 2018, INFECT DRUG RESIST, V11, P849, DOI 10.2147/IDR.S158341
   Chung MH, 2016, AIDS, V30, P1680, DOI 10.1097/QAD.0000000000001110
   Clutter DS, 2016, INFECT GENET EVOL, V46, P292, DOI 10.1016/j.meegid.2016.08.031
   Coetzee J, 2017, PLOS ONE, V12, P0, DOI 10.1371/journal.pone.0188606
   Darcissac E, 2016, AIDS RES HUM RETROVI, V0, P0
   de Andrade SD, 2017, J ANTIMICROB CHEMOTH, V72, P1774, DOI 10.1093/jac/dkx025
   Soares CMPD, 2014, J INT AIDS SOC, V17, P0, DOI 10.7448/IAS.17.1.19042
   Guimaraes PMD, 2015, AIDS RES HUM RETROV, V31, P1219, DOI 10.1089/aid.2014.0354
   Deeks SG, 2013, LANCET, V382, P1525, DOI 10.1016/S0140-6736(13)61809-7
   Delatorre E, 2017, AIDS RES HUM RETROV, V33, P68, DOI 10.1089/aid.2016.0159
   Descamps D, 2013, J ANTIMICROB CHEMOTH, V68, P2626, DOI 10.1093/jac/dkt238
   Dinesha TR, 2016, AIDS RES HUM RETROV, V32, P1234, DOI 10.1089/aid.2016.0110
   Dvali N, 2012, J MED VIROL, V84, P1002, DOI 10.1002/jmv.23269
   El Annaz H, 2012, AIDS RES HUM RETROV, V28, P944, DOI 10.1089/aid.2011.0278
   Etiebet MAA, 2013, AIDS, V27, P553, DOI 10.1097/QAD.0b013e32835b0f59
   European AIDS Clinical Society, 2018, GUIDELINES: VERSION 9.1, V0, P0
   Farrokhi M, 2017, IRAN J PUBLIC HLTH, V0, P0
   Ferreira ACG, 2017, BRAZ J INFECT DIS, V21, P396, DOI 10.1016/j.bjid.2017.03.013
   Fibriani A, 2013, J MED VIROL, V85, P1394, DOI 10.1002/jmv.23606
   Frentz D, 2014, BMC INFECT DIS, V14, P0, DOI 10.1186/1471-2334-14-407
   Gagliardo C, 2014, CLIN INFECT DIS, V58, P865, DOI 10.1093/cid/ciu003
   Gare J, 2014, J ANTIMICROB CHEMOTH, V69, P2183, DOI 10.1093/jac/dku089
   Grossman Z, 2015, PLOS ONE, V10, P0, DOI 10.1371/journal.pone.0135061
   Corado ADG, 2017, PLOS ONE, V12, P0, DOI 10.1371/journal.pone.0173894
   Günthard HF, 2019, CLIN INFECT DIS, V68, P177, DOI 10.1093/cid/ciy463
   Hamkar R, 2010, AIDS, V0, P0
   Harrigan PR, 2005, J INFECT DIS, V191, P339, DOI 10.1086/427192
   Hassan AS, 2013, AIDS RES HUM RETROV, V29, P129, DOI 10.1089/aid.2012.0167
   Hawkins C, 2016, J ANTIMICROB CHEMOTH, V71, P1966, DOI 10.1093/jac/dkw051
   HIV/AIDS JUNPo, 2017, GLOB AIDS UPD, V0, P0
   Hofstra LM, 2016, CLIN INFECT DIS, V62, P655, DOI 10.1093/cid/civ963
   Pham HV, 2015, AIDS RES HUM RETROV, V31, P757, DOI 10.1089/AID.2015.0071
   Hunt GM, 2017, J ANTIMICROB CHEMOTH, V72, P3141, DOI 10.1093/jac/dkx252
   Iemwimangsa N, 2017, SE ASIAN J TROP MED, V48, P271
   Ikomey George Mondinde, 2017, GERMS, V7, P178, DOI 10.18683/germs.2017.1124
   Jiao Y, 2014, BMC INFECT DIS, V14, P0, DOI 10.1186/s12879-014-0689-7
   Jones LR, 2012, AIDS RES HUM RETROV, V28, P949, DOI 10.1089/aid.2011.0287
   Kannangai R, 2015, MOL DIAGN THER, V19, P273, DOI 10.1007/s40291-015-0160-5
   Karade SK, 2016, MEDICINE, V95, P0, DOI 10.1097/MD.0000000000004886
   Karkashadze E, 2019, J MED VIROL, V91, P235, DOI 10.1002/jmv.25245
   Kebe K, 2013, AIDS RES HUM RETROV, V29, P242, DOI 10.1089/aid.2011.0300
   Khairunisa SQ, 2015, AIDS RES HUM RETROV, V31, P255, DOI 10.1089/AID.2014.0221
   Kiertiburanakul S, 2016, PLOS ONE, V11, P0, DOI 10.1371/journal.pone.0147945
   Kim MH, 2013, AIDS RES HUM RETROV, V29, P1617, DOI 10.1089/aid.2013.0184
   Kleyn TJ, 2014, ANN PHARMACOTHER, V48, P470, DOI 10.1177/1060028013519246
   Kotaki T, 2015, AIDS RES THER, V12, P0, DOI 10.1186/s12981-015-0046-y
   LARDER BA, 1989, P NATL ACAD SCI USA, V86, P4803, DOI 10.1073/pnas.86.13.4803
   Li GJ, 2014, INTERVIROLOGY, V57, P270, DOI 10.1159/000362366
   Li HP, 2013, PLOS ONE, V8, P0, DOI 10.1371/journal.pone.0072630
   Li JF, 2016, AIDS, V30, P1439, DOI 10.1097/QAD.0000000000001099
   Li LN, 2014, AIDS RES HUM RETROV, V30, P160, DOI 10.1089/aid.2013.0144
   Liu PT, 2017, PLOS ONE, V12, P0, DOI 10.1371/journal.pone.0170139
   Lopes CAF, 2015, BIOMED RES INT, V2015, P0, DOI 10.1155/2015/738528
   Loubet P, 2014, AIDS RES HUM RETROV, V30, P863, DOI 10.1089/aid.2014.0089
   Lu XL, 2017, AIDS RES THER, V14, P0, DOI 10.1186/s12981-017-0133-3
   Lunar MM, 2013, AIDS RES HUM RETROV, V29, P343, DOI 10.1089/aid.2012.0152
   Manasa J, 2016, AIDS RES HUM RETROV, V32, P763, DOI 10.1089/aid.2015.0225
   Manosuthi W, 2013, J MED VIROL, V85, P194, DOI 10.1002/jmv.23452
   Margot NA, 2017, J INFECT DIS, V215, P920, DOI 10.1093/infdis/jix015
   Masimba P, 2013, AIDS RES HUM RETROV, V29, P1229, DOI 10.1089/AID.2011.0367
   Memarnejadian A, 2015, PLOS ONE, V10, P0, DOI 10.1371/journal.pone.0126955
   Mendoza Y, 2016, PLOS ONE, V11, P0, DOI 10.1371/journal.pone.0154317
   Menezes P, 2013, AIDS RES HUM RETROV, V29, P136, DOI 10.1089/aid.2012.0102
   Moscona R, 2017, J INT AIDS SOC, V20, P0, DOI 10.7448/IAS.20.1.21846
   Mukerji SS, 2017, JAIDS-J ACQ IMM DEF, V75, P246, DOI 10.1097/qai.0000000000001362
   Nakagawa F, 2013, CURR OPIN INFECT DIS, V26, P17, DOI 10.1097/QCO.0b013e32835ba6b1
   Namakoola Ivan, 2016, BMC RES NOTES, V9, P515, DOI 10.1186/s13104-016-2309-7
   Nanfack AJ, 2017, J CLIN MICROBIOL, V55, P2785, DOI 10.1128/JCM.00634-17
   Naziri H, 2016, ARCH VIROL, V161, P2503, DOI 10.1007/s00705-016-2955-z
   Ndahimana JD, 2016, TROP MED INT HEALTH, V21, P928, DOI 10.1111/tmi.12717
   Neogi U, 2014, ANTIVIR THER, V19, P813, DOI 10.3851/IMP2769
   Nii-Trebi NI, 2017, J MED MICROBIOL, V66, P1663, DOI 10.1099/jmm.0.000621
   Nishizawa M, 2013, PLOS ONE, V8, P0, DOI 10.1371/journal.pone.0083150
   Ong LY, 2014, J MED VIROL, V86, P38, DOI 10.1002/jmv.23772
   Onywera H, 2017, PLOS ONE, V12, P0, DOI 10.1371/journal.pone.0171124
   Panichsillapakit T, 2016, JAIDS-J ACQ IMM DEF, V71, P228, DOI 10.1097/QAI.0000000000000831
   Paraskevis D, 2017, INFECT GENET EVOL, V54, P183, DOI 10.1016/j.meegid.2017.07.003
   Parczewski M, 2017, INFECT GENET EVOL, V49, P122, DOI 10.1016/j.meegid.2016.12.019
   Parikh UM, 2013, PLOS ONE, V8, P0, DOI 10.1371/journal.pone.0059787
   Park M, 2016, J CLIN VIROL, V81, P53, DOI 10.1016/j.jcv.2016.06.001
   Pérez L, 2013, INFECT GENET EVOL, V16, P144, DOI 10.1016/j.meegid.2013.02.002
   Picchio GR, 2014, ANTIVIR THER, V19, P819, DOI 10.3851/IMP2771
   Pillay S, 2014, AIDS RES THER, V11, P0, DOI 10.1186/1742-6405-11-3
   Pineda-Peña AC, 2014, PLOS ONE, V9, P0, DOI 10.1371/journal.pone.0101738
   Poon AFY, 2011, PLOS ONE, V6, P0, DOI 10.1371/journal.pone.0021189
   Prasitsuebsai W, 2017, PEDIATR INFECT DIS J, V36, P967, DOI 10.1097/INF.0000000000001638
   Prasitsuebsai W, 2016, JAIDS-J ACQ IMM DEF, V72, P380, DOI 10.1097/QAI.0000000000000971
   Pham QD, 2013, HIV CLIN TRIALS, V14, P34, DOI 10.1410/hct1401-34
   Lima YAR, 2016, J MED VIROL, V88, P1936, DOI 10.1002/jmv.24540
   Readhead AC, 2012, PLOS ONE, V7, P0, DOI 10.1371/journal.pone.0040533
   Rhee SY, 2019, CLIN INFECT DIS, V68, P213, DOI 10.1093/cid/ciy453
   Saag MS, 2018, JAMA-J AM MED ASSOC, V320, P379, DOI 10.1001/jama.2018.8431
   Sallam Malik, 2017, INFECTION ECOLOGY & EPIDEMIOLOGY, V7, P1328964, DOI 10.1080/20008686.2017.1328964
   Sapozhnikov J, 2017, HIV MED, V18, P756, DOI 10.1111/hiv.12522
   Sebunya R, 2013, AIDS RES THER, V10, P0, DOI 10.1186/1742-6405-10-25
   Sey K, 2014, J MED VIROL, V86, P1639, DOI 10.1002/jmv.23989
   Shen YL, 2014, AIDS RES THER, V11, P0, DOI 10.1186/1742-6405-11-19
   Silverman RA, 2017, J INFECT DIS, V216, P1569, DOI 10.1093/infdis/jix544
   Sirivichayakul S, 2015, J ANTIMICROB CHEMOTH, V70, P1146, DOI 10.1093/jac/dku499
   Skhosana L, 2015, PLOS ONE, V10, P0, DOI 10.1371/journal.pone.0118145
   Sluis-Cremer N, 2014, ANTIVIR RES, V107, P31, DOI 10.1016/j.antiviral.2014.04.001
   Soeters HM, 2013, AIDS, V27, P2873, DOI 10.1097/01.aids.0000433240.78739.30
   Stanojevic M, 2014, AIDS RES HUM RETROV, V30, P634, DOI 10.1089/aid.2013.0270
   Steegen K, 2017, J ANTIMICROB CHEMOTH, V72, P210, DOI 10.1093/jac/dkw358
   Su Ling, 2014, VIROLOGICA SINICA, V29, P237, DOI 10.1007/s12250-014-3487-x
   Tanuma J, 2014, JAIDS-J ACQ IMM DEF, V66, P358, DOI 10.1097/QAI.0000000000000196
   Teeranaipong P, 2016, PLOS ONE, V11, P0, DOI 10.1371/journal.pone.0154221
   Teto G, 2017, SCI REP-UK, V7, P0, DOI 10.1038/s41598-017-14095-4
   Thirunavukarasu Dharmalingam, 2016, J INT ASSOC PROVID AIDS CARE, V15, P261, DOI 10.1177/2325957415603508
   Tilghman MW, 2014, HIV MED, V15, P339, DOI 10.1111/hiv.12122
   Tostevin A, 2017, HIV MED, V18, P204, DOI 10.1111/hiv.12414
   Vairo F, 2013, BMC INFECT DIS, V13, P0, DOI 10.1186/1471-2334-13-439
   Van Zyl GU, 2013, PLOS ONE, V8, P0, DOI 10.1371/journal.pone.0067188
   Vega Y, 2015, PLOS ONE, V10, P0, DOI 10.1371/journal.pone.0125699
   Weis JF, 2016, AIDS, V30, P31, DOI 10.1097/QAD.0000000000000915
   Weiser S, 2003, JAIDS-J ACQ IMM DEF, V34, P281, DOI 10.1097/00126334-200311010-00004
   Winand R, 2015, AIDS, V29, P2045, DOI 10.1097/QAD.0000000000000811
NR 137
TC 8
Z9 8
U1 1
U2 4
PU INT MEDICAL PRESS LTD
PI LONDON
PA 2-4 IDOL LANE, LONDON EC3R 5DD, ENGLAND
SN 1359-6535
EI 
J9 ANTIVIR THER
JI Antivir. Ther.
PD JUN 15
PY 2019
VL 24
IS 6
BP 393
EP 404
DI 10.3851/IMP3331
PG 12
WC Infectious Diseases; Pharmacology & Pharmacy; Virology
SC Infectious Diseases; Pharmacology & Pharmacy; Virology
GA LC9LD
UT WOS:000525654400002
PM 31503008
DA 2024-01-16
ER

PT J
AU Paneth, A
   Plonka, W
   Paneth, P
AF Paneth, Agata
   Plonka, Wojciech
   Paneth, Piotr
TI Assessment of Nonnucleoside Inhibitors Binding to HIV-1 Reverse Transcriptase Using HYDE Scoring
SO PHARMACEUTICALS
LA English
DT Article
DE HIV-1 reverse transcriptase; docking; HYDE; QSAR
ID drug-resistant hiv-1; rilpivirine; etravirine; nevirapine; efavirenz; patterns; mutation; phase-3; design; potent
AB In this study, 48 inhibitors were docked to 107 allosteric centers of human immunodeficiency virus 1 (HIV-1) reverse transcriptase from the Protein Data Bank (PDB). Based on the average binding scores, quantitative structure-activity relationship (QSAR) equations were constructed in order to elucidate directions of further development in the design of inhibitors. Such developments, informed by structural data, must have a focus on activity against mutated forms of the enzyme, which are the cause of the emergence of multidrug-resistant viral strains. Docking studies employed the HYDE scoring function. Two types of QSARs have been considered: One based on topological descriptors and the other on structural fragments of the inhibitors. Both methods gave similar results, indicating substructures favoring binding to mutated forms of the enzyme.
C1 [Paneth, Agata] Med Univ Lublin, Fac Pharm, Med Analyt Div, Chodzki 4a, PL-20093 Lublin, Poland.
   [Plonka, Wojciech] FQS Fujitsu Poland, Parkowa 11, PL-33332 Krakow, Poland.
   [Paneth, Piotr] Lodz Univ Technol, Inst Appl Radiat Chem, Zeromskiego 116, PL-90924 Lodz, Poland.
C3 Medical University of Lublin; Lodz University of Technology
RP Paneth, P (通讯作者)，Lodz Univ Technol, Inst Appl Radiat Chem, Zeromskiego 116, PL-90924 Lodz, Poland.
EM agata.paneth@umlub.pl; w.plonka@fqs.pl; piotr.paneth@p.lodz.pl
FU Polish National Science Centre (NCN) [2011/02/A/ST4/00246]
CR [Anonymous], 2016, SCIGRESS, V0, P0
   [Anonymous], 2014, ADMEWORKS MODELBUILD, V0, P0
   [Anonymous], 2012, LEADIT 2 1 0, V0, P0
   Barton KM, 2013, CLIN PHARMACOL THER, V93, P46, DOI 10.1038/clpt.2012.202
   Bec G, 2013, J AM CHEM SOC, V135, P9743, DOI 10.1021/ja4018418
   Beyrer C, 2017, NEW ENGL J MED, V377, P1605, DOI 10.1056/NEJMp1710608
   Chen XW, 2011, CURR MED CHEM, V18, P359, DOI 10.2174/092986711794839142
   Cohen CJ, 2011, LANCET, V378, P229, DOI 10.1016/S0140-6736(11)60983-5
   Coulup SK, 2019, J MED CHEM, V62, P1684, DOI 10.1021/acs.jmedchem.8b01774
   Das K, 2004, J MED CHEM, V47, P2550, DOI 10.1021/jm030558s
   Fulco PP, 2009, PHARMACOTHERAPY, V29, P281, DOI 10.1592/phco.29.3.281
   Janssen PAJ, 2005, J MED CHEM, V48, P1901, DOI 10.1021/jm040840e
   Johnson JA, 2005, J INFECT DIS, V192, P16, DOI 10.1086/430741
   Johnson Victoria A, 2003, TOP HIV MED, V11, P215
   Kang DW, 2017, J MED CHEM, V60, P4424, DOI 10.1021/acs.jmedchem.7b00332
   Krzeminska A, 2016, PHYS CHEM CHEM PHYS, V18, P310, DOI 10.1039/c5cp06050h
   Lai MT, 2014, ANTIMICROB AGENTS CH, V58, P1652, DOI 10.1128/AAC.02403-13
   Lansdon EB, 2010, J MED CHEM, V53, P4295, DOI 10.1021/jm1002233
   Lehman DA, 2012, JAIDS-J ACQ IMM DEF, V60, P225, DOI 10.1097/QAI.0b013e3182515730
   Li DY, 2012, J MED CHEM, V55, P3595, DOI 10.1021/jm200990c
   Ludovici DW, 2001, BIOORG MED CHEM LETT, V11, P2235, DOI 10.1016/S0960-894X(01)00412-7
   Mahungu T, 2011, GENETICS AND EVOLUTION OF INFECTIOUS DISEASES, V0, PP555, DOI 10.1016/B978-0-12-384890-1.00020-0
   Mercader AG, 2011, J CHEM INF MODEL, V51, P1575, DOI 10.1021/ci200079b
   Molina JM, 2011, LANCET, V378, P238, DOI 10.1016/S0140-6736(11)60936-7
   Novi M, 2016, METHODS ALGORITHMS M, V0, PP99, DOI 10.4018/978-1-5225-0115-2.CH004
   Paneth A, 2017, J MOL MODEL, V23, P0, DOI 10.1007/s00894-017-3489-3
   Schneider N, 2013, J COMPUT AID MOL DES, V27, P15, DOI 10.1007/s10822-012-9626-2
   Shattock RJ, 2011, SCIENCE, V333, P42, DOI 10.1126/science.1206399
   Steegen K, 2017, J ANTIMICROB CHEMOTH, V72, P210, DOI 10.1093/jac/dkw358
   Usach I, 2013, J INT AIDS SOC, V16, P0, DOI 10.7448/IAS.16.1.18567
   Wainberg MA, 2011, NEW ENGL J MED, V365, P637, DOI 10.1056/NEJMra1004180
   Xu HT, 2013, ANTIMICROB AGENTS CH, V57, P3100, DOI 10.1128/AAC.00348-13
   Xu HT, 2011, J VIROL, V85, P11300, DOI 10.1128/JVI.05584-11
   Zhan P, 2016, J MED CHEM, V59, P2849, DOI 10.1021/acs.jmedchem.5b00497
   Zhan P, 2013, MED RES REV, V33, PE1, DOI 10.1002/med.20241
NR 35
TC 3
Z9 3
U1 0
U2 3
PU MDPI
PI BASEL
PA ST ALBAN-ANLAGE 66, CH-4052 BASEL, SWITZERLAND
SN 
EI 1424-8247
J9 PHARMACEUTICALS-BASE
JI Pharmaceuticals
PD JUN 15
PY 2019
VL 12
IS 2
BP 
EP 
DI 10.3390/ph12020064
PG 14
WC Chemistry, Medicinal; Pharmacology & Pharmacy
SC Pharmacology & Pharmacy
GA IL0ZM
UT WOS:000477028700019
PM 31022835
DA 2024-01-16
ER

PT J
AU Derache, A
   Iwuji, CC
   Baisley, K
   Danaviah, S
   Marcelin, AG
   Calvez, V
   de Oliveira, T
   Dabis, F
   Porter, K
   Pillay, D
AF Derache, Anne
   Iwuji, Collins C.
   Baisley, Kathy
   Danaviah, Siva
   Marcelin, Anne-Genevieve
   Calvez, Vincent
   de Oliveira, Tulio
   Dabis, Francois
   Porter, Kholoud
   Pillay, Deenan
TI Impact of Next-generation Sequencing Defined Human Immunodeficiency Virus Pretreatment Drug Resistance on Virological Outcomes in the ANRS 12249 Treatment-as-Prevention Trial
SO CLINICAL INFECTIOUS DISEASES
LA English
DT Article
DE HIV; pretreatment drug resistance; antiretroviral therapy; next-generation sequencing; virological response
ID rural south-africa; antiretroviral therapy; hiv; dolutegravir; failure; organization; lamivudine; efficacy; adults; risk
AB Background. Previous studies in human immunodeficiency virus (HIV)-positive individuals on thymidine analogue backbone antiretroviral therapy (ART) with either nevirapine or efavirenz have suggested poorer virological outcomes in the presence of pretreatment drug resistance (PDR). We assessed the impact of PDR on virological suppression (VS; < 50 copies/mL) in individuals prescribed primarily tenofovir/emtricitabine/efavirenz in rural KwaZulu-Natal within a treatment-as-prevention trial. Methods. Among 1557 HIV-positive individuals who reported no prior ART at study entry and provided plasma samples, 1328 individuals with entry viral load (VL) > 1000 copies/mL had next-generation sequencing (NGS) of the HIV pol gene with MiSeq technology. Results were obtained for 1148 individuals, and the presence of PDR was assessed at 5% and 20% detection thresholds. Virological outcome was assessed using Cox regression in 837 of 920 ART initiators with at least 1 follow-up VL after ART initiation. Results. PDR prevalence was 9.5% (109/1148) and 12.8% (147/1148) at 20% and 5% thresholds, respectively. After a median of 1.36 years (interquartile range, 0.91-2.13), mostly on fixed-dose combination tenofovir/emtricitabine/efavirenz, presence of both nonnucleoside reverse transcriptase inhibitor (NNRTI)/nucleoside reverse transcriptase inhibitor PDR vs no PDR was associated with longer time to VS (adjusted hazard ratio [aHR], 0.32; 95% confidence interval [CI], 0.12-0.86), while there was no difference between those with only NNRTI PDR vs no PDR (aHR, 1.05; 95% CI, 0.82-1.34) at the 5% threshold. Similar differences were observed for mutations detected at the 20% threshold, although without statistical significance. Conclusions. NGS uncovered a high prevalence of PDR among participants enrolled in trial clinics in rural KwaZulu-Natal. Dual-class PDR to a mainly tenofovir/emtricitabine/efavirenz regimen was associated with poorer VS. However, there was no impact of NNRTI PDR alone.
C1 [Derache, Anne; Iwuji, Collins C.; Danaviah, Siva; Pillay, Deenan] Africa Hlth Res Inst, Mtubatuba, South Africa.
   [Derache, Anne; Baisley, Kathy; Marcelin, Anne-Genevieve; Calvez, Vincent] Univ Paris 06, IPLESP, INSERM, UMRS 1136,Sorbonne Univ, Paris, France.
   [Iwuji, Collins C.] Brighton & Sussex Med Sch, Dept Global Hlth & Infect, Brighton BN1 9PX, E Sussex, England.
   [Iwuji, Collins C.; Porter, Kholoud] UCL, Inst Global Hlth, London, England.
   [de Oliveira, Tulio] Univ KwaZulu Natal, Coll Hlth Sci, Sch Lab Med & Med Sci, KwaZulu Natal Res Innovat & Sequencing Platform, Durban, South Africa.
   [Dabis, Francois] Univ Bordeaux, Inst Sante Publ Epidemiol & Dev, Ctr Inst Natl Sante & Rech Med 1219, Bordeaux, France.
   [Pillay, Deenan] UCL, Div Infect & Immun, London, England.
C3 Africa Health Research Institute; Institut National de la Sante et de la Recherche Medicale (Inserm); Sorbonne Universite; University of Sussex; University of Brighton; University of London; University College London; University of Kwazulu Natal; Universite de Bordeaux; University of London; University College London
RP Iwuji, CC (通讯作者)，Brighton & Sussex Med Sch, Dept Global Hlth & Infect, Brighton BN1 9PX, E Sussex, England.
EM c.iwuji@bsms.ac.uk
FU ANRS [ANRS 2011-375]; Deutsche Gesellschaft fur Internationale Zusammenarbeit [81151938]; International Initiative for Impact Evaluation, Inc. (3ie); Bill & Melinda Gates Foundation; People Programme (Marie Curie Actions) (FP7/2007-2013) [612216]; South African Medical Research Council [MRC-RFA-UFSP-01-2013/UKZNHIVEPI]; Royal Society Newton Advanced Fellowship; Wellcome Trust; Merck Co. Inc.; Gilead Sciences
CR [Anonymous], 2016, TUBERCULOSIS, V0, P0
   Beck I, 2017, IMPACT PRETREATMENT, V0, P0
   Bennett DE, 2009, PLOS ONE, V4, P0, DOI 10.1371/journal.pone.0004724
   Boender TS, 2015, CLIN INFECT DIS, V61, P1749, DOI 10.1093/cid/civ656
   Cevik M, 2018, SEX TRANSM INFECT, V94, P420, DOI 10.1136/sextrans-2018-053698
   Chung MH, 2014, JAIDS-J ACQ IMM DEF, V67, P246, DOI 10.1097/QAI.0000000000000312
   Gall A, 2012, J CLIN MICROBIOL, V50, P3838, DOI 10.1128/JCM.01516-12
   Gupta RK, 2018, LANCET INFECT DIS, V18, P346, DOI 10.1016/S1473-3099(17)30702-8
   Hamers RL, 2012, LANCET INFECT DIS, V12, P307, DOI 10.1016/S1473-3099(11)70255-9
   Hong SY, 2015, JAIDS-J ACQ IMM DEF, V68, P463, DOI 10.1097/QAI.0000000000000509
   Iwuji C, 2017, 9 IAS C HIV SCI PAR, V0, P0
   Iwuji CC, 2018, LANCET HIV, V5, PE116, DOI 10.1016/S2352-3018(17)30205-9
   Iwuji CC, 2016, PLOS MED, V13, P0, DOI 10.1371/journal.pmed.1002107
   Iwuji CC, 2013, TRIALS, V14, P0, DOI 10.1186/1745-6215-14-230
   Kandel CE, 2015, DRUG DES DEV THER, V9, P3547, DOI 10.2147/DDDT.S84850
   Kantor R, 2015, CLIN INFECT DIS, V60, P1541, DOI 10.1093/cid/civ102
   Kearse M, 2012, BIOINFORMATICS, V28, P1647, DOI 10.1093/bioinformatics/bts199
   Lapointe HR, 2015, ANTIMICROB AGENTS CH, V59, P6824, DOI 10.1128/AAC.01490-15
   Lee GQ, 2014, AIDS RES HUM RETROV, V30, P896, DOI 10.1089/aid.2014.0043
   Lessells RJ, 2014, JAIDS-J ACQ IMM DEF, V65, PE17, DOI 10.1097/QAI.0b013e31829ceb14
   Mzingwane ML, 2016, VIROL J, V13, P0, DOI 10.1186/s12985-016-0628-x
   Oyugi JH, 2004, JAIDS-J ACQ IMM DEF, V36, P1100, DOI 10.1097/00126334-200408150-00014
   Phillips AN, 2017, J INFECT DIS, V215, P1362, DOI 10.1093/infdis/jix089
   Royston P, 1999, INT J EPIDEMIOL, V28, P964, DOI 10.1093/ije/28.5.964
   Rusine J, 2013, PLOS ONE, V8, P0, DOI 10.1371/journal.pone.0064345
   Steegen K, 2016, PLOS ONE, V11, P0, DOI 10.1371/journal.pone.0166305
   Tang MW, 2012, CLIN INFECT DIS, V54, P862, DOI 10.1093/cid/cir1034
   Tanser F, 2013, SCIENCE, V339, P966, DOI 10.1126/science.1228160
   UNAIDS, 2017, NEW HIGH-QUALITY ANTIRETROVIRAL THERAPY TO BE LAUNCHED IN SOUTH AFRICA, V0, P0
   Venter W F, 2016, S AFR MED J, V107, P28, DOI 10.7196/SAMJ.2016.v107.i1.12058
   Walmsley S, 2015, JAIDS-J ACQ IMM DEF, V70, P515, DOI 10.1097/QAI.0000000000000790
   Walmsley SL, 2013, NEW ENGL J MED, V369, P1807, DOI 10.1056/NEJMoa1215541
   Wang LH, 2004, AIDS RES HUM RETROV, V20, P1173, DOI 10.1089/aid.2004.20.1173
   World Health Organization, 2017, GUID PUBL HLTH RESP, V0, P0
   Yuen GJ, 2004, ANTIMICROB AGENTS CH, V48, P176, DOI 10.1128/AAC.48.1.176-182.2004
   Zoufaly A, 2015, J ANTIMICROB CHEMOTH, V70, P922, DOI 10.1093/jac/dku470
NR 38
TC 41
Z9 43
U1 0
U2 3
PU OXFORD UNIV PRESS INC
PI CARY
PA JOURNALS DEPT, 2001 EVANS RD, CARY, NC 27513 USA
SN 1058-4838
EI 1537-6591
J9 CLIN INFECT DIS
JI Clin. Infect. Dis.
PD JUL 15
PY 2019
VL 69
IS 2
BP 207
EP 214
DI 10.1093/cid/ciy881
PG 8
WC Immunology; Infectious Diseases; Microbiology
SC Immunology; Infectious Diseases; Microbiology
GA IW7KP
UT WOS:000485168600008
PM 30321314
DA 2024-01-16
ER

PT J
AU Hart, GR
   Ferguson, AL
AF Hart, Gregory R.
   Ferguson, Andrew L.
TI Computational design of hepatitis C virus immunogens from host-pathogen dynamics over empirical viral fitness landscapes
SO PHYSICAL BIOLOGY
LA English
DT Article
DE hepatitis C virus; vaccine design; host-pathogen dynamics; viral fitness landscape
ID effective population-size; hiv evolution; drug-resistance; neural-networks; hcv infection; t-cells; in-vivo; vaccine; recombination; replication
AB Hepatitis C virus (HCV) afflicts 170 million people and kills 700 000 annually. Vaccination offers the most realistic and cost effective hope of controlling this epidemic, but despite 25 years of research, no vaccine is available. A major obstacle is HCV's extreme genetic variability and rapid mutational escape from immune pressure. Coupling maximum entropy inference with population dynamics simulations, we have employed a computational approach to translate HCV sequence databases into empirical landscapes of viral fitness and simulate the intrahost evolution of the viral quasispecies over these landscapes. We explicitly model the coupled host-pathogen dynamics by combining agent-based models of viral mutation with stochastically-integrated coupled ordinary differential equations for the host immune response. We validate our model in predicting the mutational evolution of the HCV RNA-dependent RNA polymerase (protein NS5B) within seven individuals for whom longitudinal sequencing data is available. We then use our approach to perform exhaustive in silico evaluation of putative immunogen candidates to rationally design tailored vaccines to simultaneously cripple viral fitness and block mutational escape within two selected individuals. By systematically identifying a small number of promising vaccine candidates, our empirical fitness landscapes and host-pathogen dynamics simulator can guide and accelerate experimental vaccine design efforts.Hepatitis C virus (HCV) afflicts 170 million people and kills 700 000 annually. Vaccination offers the most realistic and cost effective hope of controlling this epidemic, but despite 25 years of research, no vaccine is available. A major obstacle is HCV's extreme genetic variability and rapid mutational escape from immune pressure. Coupling maximum entropy inference with population dynamics simulations, we have employed a computational approach to translate HCV sequence databases into empirical landscapes of viral fitness and simulate the intrahost evolution of the viral quasispecies over these landscapes. We explicitly model the coupled host-pathogen dynamics by combining agent-based models of viral mutation with stochastically-integrated coupled ordinary differential equations for the host immune response. We validate our model in predicting the mutational evolution of the HCV RNA-dependent RNA polymerase (protein NS5B) within seven individuals for whom longitudinal sequencing data is available. We then use our approach to perform exhaustive in silico evaluation of putative immunogen candidates to rationally design tailored vaccines to simultaneously cripple viral fitness and block mutational escape within two selected individuals. By systematically identifying a small number of promising vaccine candidates, our empirical fitness landscapes and host-pathogen dynamics simulator can guide and accelerate experimental vaccine design efforts.
C1 [Hart, Gregory R.] Univ Illinois, Dept Phys, 1110 West Green St, Urbana, IL 61801 USA.
   [Ferguson, Andrew L.] Univ Chicago, Inst Mol Engn, 5640 South Ellis Ave, Chicago, IL 60637 USA.
   [Hart, Gregory R.] Yale Univ, Dept Therapeut Radiol, 202 LLCI,15 York St, New Haven, CT 06510 USA.
C3 University of Illinois System; University of Illinois Urbana-Champaign; University of Chicago; Yale University
RP Ferguson, AL (通讯作者)，Univ Chicago, Inst Mol Engn, 5640 South Ellis Ave, Chicago, IL 60637 USA.
EM andrewferguson@uchicago.edu
FU National Science Foundation [OCI-0725070, ACI-1238993, ACI-1548562]; state of Illinois
CR Ahmed R, 1996, SCIENCE, V272, P54, DOI 10.1126/science.272.5258.54
   Althaus CL, 2008, PLOS COMPUT BIOL, V4, P0, DOI 10.1371/journal.pcbi.1000103
   Andreatta M, 2016, BIOINFORMATICS, V32, P511, DOI 10.1093/bioinformatics/btv639
   [Anonymous], 2011, INTRO OPTIMUM DESIGN, V0, P0
   [Anonymous], 2014, RECENT ADV THEORY AP, V0, P0, DOI DOI 10.1007/978-3-642-41888-41
   [Anonymous], 2015, HIGH PERFORMANCE PARALLEL I/O, V0, P0
   [Anonymous], 2006, ARXIVQBIO0611072, V0, P0
   Barton JP, 2016, NAT COMMUN, V7, P0, DOI 10.1038/ncomms11660
   Bartona JP, 2015, P NATL ACAD SCI USA, V112, P1965, DOI 10.1073/pnas.1415386112
   Baumert TF, 2014, J HEPATOL, V61, PS34, DOI 10.1016/j.jhep.2014.09.009
   Beerenwinkel N, 2005, J INFECT DIS, V191, P1953, DOI 10.1086/430005
   Beerenwinkel N, 2012, FRONT MICROBIOL, V3, P0, DOI 10.3389/fmicb.2012.00329
   Bernardin F, 2006, J VIRAL HEPATITIS, V13, P532, DOI 10.1111/j.1365-2893.2006.00722.x
   Bode B, 2013, CONT HIGH PERFORMANC, V0, PP339, DOI 10.1201/B14677-16
   Bukh J, 2016, J HEPATOL, V65, PS2, DOI 10.1016/j.jhep.2016.07.035
   Bull RA, 2011, PLOS PATHOG, V7, P0, DOI 10.1371/journal.ppat.1002243
   Callaway E, 2014, NATURE, V508, P295, DOI 10.1038/508295a
   Chakraborty AK, 2017, REP PROG PHYS, V80, P0, DOI 10.1088/1361-6633/aa574a
   Charlesworth B, 2009, NAT REV GENET, V10, P195, DOI 10.1038/nrg2526
   Chotibut T, 2017, J STAT PHYS, V167, P777, DOI 10.1007/s10955-017-1741-y
   Cox AL, 2005, CLIN INFECT DIS, V40, P951, DOI 10.1086/428578
   Cuevas JM, 2009, J VIROL, V83, P5760, DOI 10.1128/JVI.00201-09
   Dahirel V, 2011, P NATL ACAD SCI USA, V108, P11530, DOI 10.1073/pnas.1105315108
   De Boer RJ, 2006, B MATH BIOL, V68, P1011, DOI 10.1007/s11538-006-9094-8
   de Visser JAGM, 2014, NAT REV GENET, V15, P480, DOI 10.1038/nrg3744
   Deem MW, 2003, PHYS REV LETT, V91, P0, DOI 10.1103/PhysRevLett.91.229902
   Deforche K, 2008, BIOINFORMATICS, V24, P34, DOI 10.1093/bioinformatics/btm540
   DESTGROTH SF, 1966, J EXP MED, V124, P331, DOI 10.1084/jem.124.3.331
   Dixit NM, 2004, NATURE, V432, P922, DOI 10.1038/nature03153
   Domingo E, 1997, ANNU REV MICROBIOL, V51, P151, DOI 10.1146/annurev.micro.51.1.151
   Domingo E, 2010, VET RES, V41, P0, DOI 10.1051/vetres/2010010
   Dunlop J, 2015, VACCINE DEV THERAPY, V2015, P31, DOI 10.2147/VDT.S48437
   Ferguson AL, 2013, IMMUNITY, V38, P606, DOI 10.1016/j.immuni.2012.11.022
   Fischer W, 2008, PLOS COMPUT BIOL, V4, P0, DOI 10.1371/journal.pcbi.0040015
   Fisher RAS, 1999, THE GENETICAL THEORY OF NATURAL SELECTION: A COMPLETE VARIORUM EDITION, V0, P0
   Flynn WF, 2017, MOL BIOL EVOL, V34, P1291, DOI 10.1093/molbev/msx095
   GILLESPIE DT, 1977, J PHYS CHEM-US, V81, P2340, DOI 10.1021/j100540a008
   González-Candelas F, 2011, VIRUSES-BASEL, V3, P2006, DOI 10.3390/v3102006
   Hajarizadeh B, 2013, NAT REV GASTRO HEPAT, V10, P553, DOI 10.1038/nrgastro.2013.107
   Halliday J, 2011, EXPERT REV VACCINES, V10, P659, DOI 10.1586/ERV.11.55
   Hanafiah KM, 2013, HEPATOLOGY, V57, P1333, DOI 10.1002/hep.26141
   Hart GR, 2015, PHYS BIOL, V12, P0, DOI 10.1088/1478-3975/12/6/066006
   Hart GR, 2015, PHYS REV E, V91, P0, DOI 10.1103/PhysRevE.91.032705
   He LL, 2015, CURR OPIN VIROL, V11, P103, DOI 10.1016/j.coviro.2015.03.013
   Hinkley T, 2011, NAT GENET, V43, P487, DOI 10.1038/ng.795
   Hirohashi Y, 2012, ONCOIMMUNOLOGY, V1, P124, DOI 10.4161/onci.1.1.18075
   Honegger JR, 2013, NAT MED, V19, P1529, DOI 10.1038/nm.3351
   Iles JC, 2015, J CLIN MICROBIOL, V53, P3155, DOI 10.1128/JCM.00483-15
   Jain K, 2007, STRUCTURAL APPROACHE, V0, PP299, DOI 10.1007/978-3-540-35306-5_14
   Jain K, 2007, GENETICS, V175, P1275, DOI 10.1534/genetics.106.067165
   Jenkins MK, 2012, J IMMUNOL, V188, P4135, DOI 10.4049/jimmunol.1102661
   Jenkins MK, 2010, ANNU REV IMMUNOL, V28, P275, DOI 10.1146/annurev-immunol-030409-101253
   Kaech SM, 2001, NAT IMMUNOL, V2, P415, DOI 10.1038/87720
   KAUFFMAN SA, 1989, J THEOR BIOL, V141, P211, DOI 10.1016/S0022-5193(89)80019-0
   Kim AY, 2011, GASTROENTEROLOGY, V140, P686, DOI 10.1053/j.gastro.2010.09.042
   Kim Y, 2012, NUCLEIC ACIDS RES, V40, PW525, DOI 10.1093/nar/gks438
   Kouyos RD, 2006, TRENDS MICROBIOL, V14, P507, DOI 10.1016/j.tim.2006.10.001
   Kuiken C, 2005, BIOINFORMATICS, V21, P379, DOI 10.1093/bioinformatics/bth485
   Kuntzen T, 2007, J VIROL, V81, P11658, DOI 10.1128/JVI.00995-07
   Lauer GM, 2013, J INFECT DIS, V207, PS7, DOI 10.1093/infdis/jis762
   Layden-Almer JE, 2003, HEPATOLOGY, V37, P1343, DOI 10.1053/jhep.2003.50217
   Lundegaard C, 2008, NUCLEIC ACIDS RES, V36, PW509, DOI 10.1093/nar/gkn202
   Mann JK, 2014, PLOS COMPUT BIOL, V10, P0, DOI 10.1371/journal.pcbi.1003776
   Manns MP, 2013, NAT REV DRUG DISCOV, V12, P595, DOI 10.1038/nrd4050
   Mora T, 2010, P NATL ACAD SCI USA, V107, P5405, DOI 10.1073/pnas.1001705107
   Morcos F, 2011, P NATL ACAD SCI USA, V108, PE1293, DOI 10.1073/pnas.1111471108
   Murphy K, 2012, JANEWAYS IMMUNOBIOLO, V8th, P0
   Neumann AU, 1998, SCIENCE, V282, P103, DOI 10.1126/science.282.5386.103
   Neumann-Haefelin C, 2011, HEPATOLOGY, V54, P1157, DOI 10.1002/hep.24541
   Nielsen M, 2003, PROTEIN SCI, V12, P1007, DOI 10.1110/ps.0239403
   Nowak MA, 2006, EVOLUTIONARY DYNAMIC, V0, P0, DOI DOI 10.2307/J.CTVJGHW98
   Nowak S, 2015, J STAT MECH-THEORY E, V0, P0, DOI DOI 10.1088/1742-5468/2015/06/P06014
   Ojosnegros Samuel, 2010, IMMUNOME RES, V6 Suppl 2, PS5, DOI 10.1186/1745-7580-6-S2-S5
   Orr HA, 2009, NAT REV GENET, V10, P531, DOI 10.1038/nrg2603
   Otwinowski J, 2013, PLOS ONE, V8, P0, DOI 10.1371/journal.pone.0061570
   Page K, 2009, J INFECT DIS, V200, P1216, DOI 10.1086/605947
   Park SC, 2015, PHYS REV E, V91, P0, DOI 10.1103/PhysRevE.91.042707
   Pawlotsky JM, 2014, GASTROENTEROLOGY, V146, P1176, DOI 10.1053/j.gastro.2014.03.003
   Penin F, 2004, HEPATOLOGY, V39, P5, DOI 10.1002/hep.20032
   Quadeer AA, 2014, J VIROL, V88, P7628, DOI 10.1128/JVI.03812-13
   Quinkert D, 2005, J VIROL, V79, P13594, DOI 10.1128/JVI.79.21.13594-13605.2005
   Read EL, 2012, P NATL ACAD SCI USA, V109, P19727, DOI 10.1073/pnas.1206940109
   Revie D, 2011, VIROL J, V8, P0, DOI 10.1186/1743-422X-8-346
   Ribeiro RM, 2012, PLOS PATHOG, V8, P0, DOI 10.1371/journal.ppat.1002881
   Richter H, 2014, RECENT ADV THEORY AP, V0, P0, DOI DOI 10.1007/978-3-642-41888-4
   Sanjuán R, 2010, J VIROL, V84, P9733, DOI 10.1128/JVI.00694-10
   Seifert D, 2016, CURR TOP MICROBIOL, V392, P181, DOI 10.1007/82_2015_462
   Seifert D, 2015, GENETICS, V199, P191, DOI 10.1534/genetics.114.172312
   Shekhar K, 2013, PHYS REV E, V88, P0, DOI 10.1103/PhysRevE.88.062705
   Streeck H, 2009, J VIROL, V83, P7641, DOI 10.1128/JVI.00182-09
   Swadling L, 2014, SCI TRANSL MED, V6, P0, DOI 10.1126/scitranslmed.3009185
   Swadling L, 2013, EXPERT OPIN BIOL TH, V13, P1109, DOI 10.1517/14712598.2013.791277
   Szendro IG, 2013, J STAT MECH-THEORY E, V0, P0, DOI DOI 10.1088/1742-5468/2013/01/P01005
   Tkaik G, 2009, ARXIV09125409, V0, P0
   Towns J, 2014, COMPUT SCI ENG, V16, P62, DOI 10.1109/MCSE.2014.80
   Tripathi K, 2012, PLOS COMPUT BIOL, V8, P0, DOI 10.1371/journal.pcbi.1002684
   van Stipdonk MJB, 2001, NAT IMMUNOL, V2, P423, DOI 10.1038/87730
   Vita R, 2010, NUCLEIC ACIDS RES, V38, PD854, DOI 10.1093/nar/gkp1004
   Vrisekoop N, 2008, P NATL ACAD SCI USA, V105, P6115, DOI 10.1073/pnas.0709713105
   Wargo AR, 2012, CURR OPIN VIROL, V2, P538, DOI 10.1016/j.coviro.2012.07.007
   Weigt M, 2009, P NATL ACAD SCI USA, V106, P67, DOI 10.1073/pnas.0805923106
   Wilke CO, 2005, BMC EVOL BIOL, V5, P0, DOI 10.1186/1471-2148-5-44
   World Heath Organization, 2016, WORLD HEATH ORG HEP, V0, P0
   Wright S, 1931, GENETICS, V16, P0097
   WRIGHT SEWALL, 1932, PROC SIXTH INTERNAT CONGR GENETICS ITHACA NEW YORK, V1, P356
   WU FY, 1982, REV MOD PHYS, V54, P235, DOI 10.1103/RevModPhys.54.235
NR 107
TC 10
Z9 10
U1 0
U2 13
PU IOP PUBLISHING LTD
PI BRISTOL
PA TEMPLE CIRCUS, TEMPLE WAY, BRISTOL BS1 6BE, ENGLAND
SN 1478-3967
EI 1478-3975
J9 PHYS BIOL
JI Phys. Biol.
PD JAN 15
PY 2019
VL 16
IS 1
BP 
EP 
DI 10.1088/1478-3975/aaeec0
PG 18
WC Biochemistry & Molecular Biology; Biophysics
SC Biochemistry & Molecular Biology; Biophysics
GA HC1ZY
UT WOS:000451603100001
PM 30484433
DA 2024-01-16
ER

PT J
AU Rossouw, TM
   van Dyk, G
   van Zyl, G
AF Rossouw, Theresa M.
   van Dyk, Gisela
   van Zyl, Gen
TI Rapid emergence of resistance to antiretroviral treatment after undisclosed prior exposure: A case report
SO SOUTHERN AFRICAN JOURNAL OF HIV MEDICINE
LA English
DT Article
DE HIV drug resistance; Antiretroviral therapy; Undisclosed prior treatment
ID hiv drug-resistance; virological failure; therapy
AB Introduction: Patients who disengaged from care may present as therapy naive for antiretroviral treatment (ART) initiation at a different site, without being recognised as being at an increased risk of rapid treatment failure and HIV drug resistance. Patient presentation: A 43-year-old woman, who gave no prior history of ART, was initiated on a standard first-line regimen of TDF, FTC and EFV. She had a poor response to treatment with evidence of treatment failure at 12 months. Management and outcome: HIV-1 drug resistance tests showed no pre-treatment HIVDR mutations, but revealed high-level drug resistance to all component drugs at 12 months. On investigation, viral load (VL) was recorded in 2012 and 2013, providing evidence of prior ART use. Conclusion: Linkage of patient therapy and laboratory information to unique patient identifiers may allow health-care workers to identify patients who previously received ART and disengaged from care. This will enable differentiated care when these patients reinitiate ART, which should involve expedited VL testing and more rapid transition to definitive second-line ART.
C1 [Rossouw, Theresa M.; van Dyk, Gisela] Univ Pretoria, Dept Immunol, Pretoria, South Africa.
   [van Zyl, Gen] Stellenbosch Univ, Div Med Virol, Bellville, South Africa.
   [van Zyl, Gen] Natl Hlth Lab Serv, Bellville, South Africa.
C3 University of Pretoria
RP Rossouw, TM (通讯作者)，Univ Pretoria, Dept Immunol, Pretoria, South Africa.
EM theresa.rossouw@up.ac.za
FU National Research Foundation (NRF) [87876]; University of Pretoria; National Health Laboratory Service (NHLS) Research Trust [94447]
CR [Anonymous], 2017, HIV DRUG RES REP 201, V0, P0
   Grimsrud Anna, 2017, J INT AIDS SOC, V20, P22024, DOI 10.7448/IAS.20.5.22024
   Hamers RL, 2012, LANCET INFECT DIS, V12, P307, DOI 10.1016/S1473-3099(11)70255-9
   Kantor R, 2015, CLIN INFECT DIS, V60, P1541, DOI 10.1093/cid/civ102
   Kaplan SR, 2017, PLOS MED, V14, P0, DOI 10.1371/journal.pmed.1002407
   Liu TF, 2006, CLIN INFECT DIS, V42, P1608, DOI 10.1086/503914
   Manasa J, 2012, AIDS RES HUM RETROV, V28, P558, DOI 10.1089/aid.2011.0284
   Moyo S, 2018, AIDS, V32, P1543, DOI 10.1097/QAD.0000000000001862
   Oyugi JH, 2007, AIDS, V21, P965, DOI 10.1097/QAD.0b013e32802e6bfa
   Parienti JJ, 2004, CLIN INFECT DIS, V38, P1311, DOI 10.1086/383572
   Parikh UM, 2006, J INFECT DIS, V194, P651, DOI 10.1086/505711
   Rossouw TM, 2017, HIV MED, V18, P104, DOI 10.1111/hiv.12400
NR 12
TC 0
Z9 0
U1 0
U2 0
PU AOSIS
PI CAPE TOWN
PA POSTNET SUITE 55, PRIVATE BAG X22, TYGERVALLEY, CAPE TOWN, 00000, SOUTH AFRICA
SN 1608-9693
EI 2078-6751
J9 S AFR J HIV MED
JI South. Afr. J. HIV Med.
PD JUL 30
PY 2019
VL 20
IS 1
BP 
EP 
DI 10.4102/sajhivmed.v20i1.965
PG 3
WC Infectious Diseases; Virology
SC Infectious Diseases; Virology
GA IN3IF
UT WOS:000478569900001
PM 31392038
DA 2024-01-16
ER

PT J
AU Pedruzzi, G
   Rouzine, IM
AF Pedruzzi, Gabriele
   Rouzine, Igor M.
TI Epistasis detectably alters correlations between genomic sites in a narrow parameter window
SO PLOS ONE
LA English
DT Article
ID human-immunodeficiency-virus; compensatory mutations; beneficial mutations; statistical-methods; drug-resistance; hiv-1 protease; evolution; selection; fitness; linkage
AB Different genomic sites evolve inter-dependently due to the combined action of epistasis, defined as a non-multiplicative contribution of alleles at different loci to genome fitness, and the physical linkage of different loci in genome. Both epistasis and linkage, partially compensated by recombination, cause correlations between allele frequencies at the loci (linkage disequilibrium, LD). The interaction and competition between epistasis and linkage are not fully understood, nor is their relative sensitivity to recombination. Modeling an adapting population in the presence of random mutation, natural selection, pairwise epistasis, and random genetic drift, we compare the contributions of epistasis and linkage. For this end, we use a panel of haplotype-based measures of LD and their various combinations calculated for epistatic and non-epistatic pairs separately. We compute the optimal percentages of detected and false positive pairs in a one-time sample of a population of moderate size. We demonstrate that true interacting pairs can be told apart in a sufficiently short genome within a narrow window of time and parameters. Outside of this parameter region, unless the population is extremely large, shared ancestry of individual sequences generates pervasive stochastic LD for non-interacting pairs masking true epistatic associations. In the presence of sufficiently strong recombination, linkage effects decrease faster than those of epistasis, and the detection of epistasis improves. We demonstrate that the epistasis component of locus association can be isolated, at a single time point, by averaging haplotype frequencies over multiple independent populations. These results demonstrate the existence of fundamental restrictions on the protocols for detecting true interactions in DNA sequence sets.
C1 [Pedruzzi, Gabriele; Rouzine, Igor M.] Sorbonne Univ, Inst Biol Paris Seine, Lab Biol Computationelle & Quantitat, LCQB, Paris, France.
C3 Sorbonne Universite
RP Rouzine, IM (通讯作者)，Sorbonne Univ, Inst Biol Paris Seine, Lab Biol Computationelle & Quantitat, LCQB, Paris, France.
EM igor.rouzine@sorbonne-universite.fr
FU Agence National de Recherche, France [J16R389]
CR Balding DJ, 2006, NAT REV GENET, V7, P781, DOI 10.1038/nrg1916
   BARTON NH, 1995, GENET RES, V65, P123, DOI 10.1017/S0016672300033140
   BARTON NH, 1995, GENETICS, V140, P821
   Batorsky R, 2011, P NATL ACAD SCI USA, V108, P5661, DOI 10.1073/pnas.1102036108
   Behar DM, 2010, NATURE, V466, P238, DOI 10.1038/nature09103
   Brunet E, 2008, GENETICS, V179, P603, DOI 10.1534/genetics.107.079319
   Bullock JM, 2013, NEUROBIOL AGING, V34, P0, DOI 10.1016/j.neurobiolaging.2012.08.010
   Combarros O, 2009, J NEUROINFLAMM, V6, P0, DOI 10.1186/1742-2094-6-22
   Combarros O, 2009, NEUROBIOL AGING, V30, P1333, DOI 10.1016/j.neurobiolaging.2007.11.027
   Cong ME, 2007, J VIROL, V81, P3037, DOI 10.1128/JVI.02712-06
   Cordell HJ, 2009, NAT REV GENET, V10, P392, DOI 10.1038/nrg2579
   Cordell HJ, 2002, HUM MOL GENET, V11, P2463, DOI 10.1093/hmg/11.20.2463
   Desai MM, 2007, GENETICS, V177, P1001, DOI 10.1534/genetics.107.075812
   Desai MM, 2007, GENETICS, V176, P1759, DOI 10.1534/genetics.106.067678
   Desai MM, 2007, CURR BIOL, V17, P385, DOI 10.1016/j.cub.2007.01.072
   FELSENSTEIN J, 1974, GENETICS, V78, P737
   Gerrish PJ, 1998, GENETICA, V102-3, P127, DOI 10.1023/A:1017067816551
   Gheorghiu-Svirschevski S, 2007, MOL BIOL EVOL, V24, P574, DOI 10.1093/molbev/msl189
   González-Ortega E, 2011, ANTIVIR RES, V92, P479, DOI 10.1016/j.antiviral.2011.10.010
   Good BH, 2015, GENETICS, V199, P177, DOI 10.1534/genetics.114.172460
   Good BH, 2012, P NATL ACAD SCI USA, V109, P4950, DOI 10.1073/pnas.1119910109
   Hallatschek O, 2011, P NATL ACAD SCI USA, V108, P1783, DOI 10.1073/pnas.1013529108
   Handel A, 2006, PLOS COMPUT BIOL, V2, P1262, DOI 10.1371/journal.pcbi.0020137
   HILL WG, 1966, GENET RES, V8, P269, DOI 10.1017/S0016672300010156
   KIMURA M, 1965, GENETICS, V52, P875
   Kouyos RD, 2006, GENETICS, V173, P589, DOI 10.1534/genetics.105.053108
   Levin BR, 2000, GENETICS, V154, P985
   LEWONTIN RC, 1988, GENETICS, V120, P849
   McKinney BA, 2012, FRONTIERS IN GENETICS, V2, P109, DOI 10.3389/fgene.2011.00109
   McVean GAT, 2000, GENETICS, V155, P929
   Neher RA, 2010, GENETICS, V184, P467, DOI 10.1534/genetics.109.109009
   Neher RA, 2013, P NATL ACAD SCI USA, V110, P437, DOI 10.1073/pnas.1213113110
   Neher RA, 2010, PLOS COMPUT BIOL, V6, P0, DOI 10.1371/journal.pcbi.1000660
   Neher RA, 2009, P NATL ACAD SCI USA, V106, P6866, DOI 10.1073/pnas.0812560106
   Nijhuis M, 1999, AIDS, V13, P2349, DOI 10.1097/00002030-199912030-00006
   Noviello CM, 2011, J VIROL, V85, P4730, DOI 10.1128/JVI.00099-11
   Pedruzzi G, 2018, PLOS COMPUT BIOL, V14, P0, DOI 10.1371/journal.pcbi.1006426
   Piana S, 2002, PROTEIN SCI, V11, P2393, DOI 10.1110/ps.0206702
   Ritchie MD, 2011, ANN HUM GENET, V75, P172, DOI 10.1111/j.1469-1809.2010.00630.x
   Rouzine IM, 2008, THEOR POPUL BIOL, V73, P24, DOI 10.1016/j.tpb.2007.10.004
   Rouzine IM, 2010, THEOR POPUL BIOL, V77, P189, DOI 10.1016/j.tpb.2010.02.001
   Rouzine IM, 2003, P NATL ACAD SCI USA, V100, P587, DOI 10.1073/pnas.242719299
   Rouzine IM, 2005, GENETICS, V170, P7, DOI 10.1534/genetics.104.029926
   Tsimring LS, 1996, PHYS REV LETT, V76, P4440, DOI 10.1103/PhysRevLett.76.4440
   Van Steen K, 2012, BRIEF BIOINFORM, V13, P1, DOI 10.1093/bib/bbr012
   Walczak AM, 2012, GENETICS, V190, P753, DOI 10.1534/genetics.111.134544
   Wei WH, 2014, NAT REV GENET, V15, P722, DOI 10.1038/nrg3747
   Weissman DB, 2009, THEOR POPUL BIOL, V75, P286, DOI 10.1016/j.tpb.2009.02.006
   Wu XS, 2010, PLOS GENET, V6, P0, DOI 10.1371/journal.pgen.1001131
   Xiao YH, 2016, CELL HOST MICROBE, V19, P493, DOI 10.1016/j.chom.2016.03.009
   Zhang Y, 2011, ANN HUM GENET, V75, P183, DOI 10.1111/j.1469-1809.2010.00621.x
   Zuk O, 2012, P NATL ACAD SCI USA, V109, P1193, DOI 10.1073/pnas.1119675109
NR 52
TC 6
Z9 6
U1 0
U2 0
PU PUBLIC LIBRARY SCIENCE
PI SAN FRANCISCO
PA 1160 BATTERY STREET, STE 100, SAN FRANCISCO, CA 94111 USA
SN 1932-6203
EI 
J9 PLOS ONE
JI PLoS One
PD MAY 31
PY 2019
VL 14
IS 5
BP 
EP 
DI 10.1371/journal.pone.0214036
PG 16
WC Multidisciplinary Sciences
SC Science & Technology - Other Topics
GA IA7TI
UT WOS:000469759100009
PM 31150393
DA 2024-01-16
ER

PT J
AU Weber, J
   Volkova, I
   Sahoo, MK
   Tzou, PL
   Shafer, RW
   Pinsky, BA
AF Weber, Jenna
   Volkova, Ilona
   Sahoo, Malaya K.
   Tzou, Philip L.
   Shafer, Robert W.
   Pinsky, Benjamin A.
TI Prospective Evaluation of the Vela Diagnostics Next-Generation Sequencing Platform for HIV-1 Genotypic Resistance Testing
SO JOURNAL OF MOLECULAR DIAGNOSTICS
LA English
DT Article
ID drug-resistance; antiretroviral treatment; reverse-transcriptase; mutations; protease; deep
AB Genotypic antiretroviral drug resistance testing is a critical component of the global efforts to control the HIV-1 epidemic. This study investigates the semiautomated, next-generation sequencing (NGS)based Vela Diagnostics Sentosa SQ HIV-1 Genotyping Assay in a prospective cohort of HIV-1-infected patients. Two-hundred sixty-nine samples were successfully sequenced by both NGS and Sanger sequencing. Among the 261 protease/reverse transcriptase (PR/RT) sequences, a mean of 0.37 drug resistance mutations were identified by both Sanger and NGS, 0.08 by NGS alone, and 0.03 by Sanger alone. Among the 50 integrase sequences, a mean of 0.3 drug resistance mutations were detected by both Sanger and NGS, and 0.08 by NGS alone. NGS estimated higher levels of drug resistance to one or more antiretroviral drugs for 6.5% of PR/RT sequences and 4.0% of integrase sequences, whereas Sanger estimated higher levels of drug resistance for 3.8% of PR/RT sequences. Although the samples successfully sequenced by the Sentosa SQ HIV Genotyping Assay demonstrated similar predicted resistance compared with Sanger, 44% of Sentosa runs failed quality control requiring 17 additional runs. This semi-automated NGS-based assay may aid in HIV-1 genotypic drug resistance testing, though numerous quality control issues were observed when this platform was used in a clinical laboratory setting. With additional refinement, the Sentosa SQ HIV-1 Genotyping Assay may contribute to the global efforts to control HIV-1.
C1 [Weber, Jenna; Sahoo, Malaya K.; Pinsky, Benjamin A.] Stanford Univ, Dept Pathol, Sch Med, Stanford, CA 94305 USA.
   [Tzou, Philip L.; Shafer, Robert W.; Pinsky, Benjamin A.] Stanford Univ, Dept Med, Sch Med, Div Infect Dis & Geog Med, Stanford, CA 94305 USA.
   [Volkova, Ilona; Pinsky, Benjamin A.] Stanford Hlth Care, Clin Virol Lab, Stanford, CA USA.
C3 Stanford University; Stanford University; Stanford University
RP Pinsky, BA (通讯作者)，Stanford Univ, Sch Med, 3375 Hillview Ave,Room 2913, Palo Alto, CA 94304 USA.
EM bpinsky@stanford.edu
FU Vela Diagnostics
CR Avila-Ríos S, 2016, LANCET HIV, V3, PE579, DOI 10.1016/S2352-3018(16)30119-9
   Casadellà M, 2017, VIRUS RES, V239, P69, DOI 10.1016/j.virusres.2016.10.019
   Chan M, 2016, J APPL LAB MED, V1, P25, DOI 10.1373/jalm.2016.020131
   Dessilly G, 2018, PLOS ONE, V13, P0, DOI 10.1371/journal.pone.0209561
   Hemelaar J, 2019, LANCET INFECT DIS, V19, P143, DOI 10.1016/S1473-3099(18)30647-9
   Kyeyune F, 2016, ANTIMICROB AGENTS CH, V60, P3380, DOI 10.1128/AAC.00038-16
   Lapointe HR, 2015, ANTIMICROB AGENTS CH, V59, P6824, DOI 10.1128/AAC.01490-15
   Lefterova MI, 2015, J MOL DIAGN, V17, P623, DOI 10.1016/j.jmoldx.2015.07.004
   Li H, 2010, BIOINFORMATICS, V26, P589, DOI 10.1093/bioinformatics/btp698
   Li JZ, 2013, CLIN INFECT DIS, V56, P1667, DOI 10.1093/cid/cit125
   Li JZ, 2011, JAMA-J AM MED ASSOC, V305, P1327, DOI 10.1001/jama.2011.375
   Mohamed S, 2014, AIDS, V28, P1315, DOI 10.1097/QAD.0000000000000267
   Oster AM, 2017, ANN EPIDEMIOL, V27, P244, DOI 10.1016/j.annePidem.2017.02.002
   Paredes R, 2017, PLOS ONE, V12, P0, DOI 10.1371/journal.pone.0181357
   Raymond S, 2018, J ANTIMICROB CHEMOTH, V73, P1152, DOI 10.1093/jac/dky003
   Rhee SY, 2016, J VIROL, V90, P6058, DOI 10.1128/JVI.00495-16
   Shafer RW, 2001, J CLIN MICROBIOL, V39, P1522, DOI 10.1128/JCM.39.4.1522-1529.2001
   Stella-Ascariz N, 2017, J INFECT DIS, V216, PS847, DOI 10.1093/infdis/jix430
   Tzou PL, 2018, J CLIN MICROBIOL, V56, P0, DOI 10.1128/JCM.00105-18
   WHO, 2017, TACKL HIV DRUG RES T, V0, P0
   Woods CK, 2012, J CLIN MICROBIOL, V50, P1936, DOI 10.1128/JCM.06689-11
NR 21
TC 13
Z9 13
U1 0
U2 6
PU ELSEVIER SCIENCE INC
PI NEW YORK
PA STE 800, 230 PARK AVE, NEW YORK, NY 10169 USA
SN 1525-1578
EI 1943-7811
J9 J MOL DIAGN
JI J. Mol. Diagn.
PD NOV 15
PY 2019
VL 21
IS 6
BP 961
EP 970
DI 10.1016/j.jmoldx.2019.06.003
PG 10
WC Pathology
SC Pathology
GA JN6HH
UT WOS:000496996500006
PM 31382033
DA 2024-01-16
ER

PT J
AU Rockwood, N
   Cerrone, M
   Barber, M
   Hill, AM
   Pozniak, AL
AF Rockwood, Neesha
   Cerrone, Maddalena
   Barber, Melissa
   Hill, Andrew M.
   Pozniak, Anton L.
TI Global access of rifabutin for the treatment of tuberculosis - why should we prioritize this?
SO JOURNAL OF THE INTERNATIONAL AIDS SOCIETY
LA English
DT Article
DE tuberculosis; HIV; Rifabutin; antiretroviral therapy; treatment outcomes; pharmacokinetic interactions; toxicity; switch; drug-resistant-TB; cost effectiveness
ID acquired rifamycin resistance; mycobacterium-avium complex; antituberculosis therapy; rifampicin-resistant; latent tuberculosis; drug-interaction; rpob mutations; hiv; pharmacokinetics; clarithromycin
AB Introduction Rifabutin, a rifamycin of equivalent potency to rifampicin, has several advantages in its pharmacokinetic and toxicity profile, particularly in HIV co-infected patients on combined antiretroviral therapy (cART). In this commentary, we evaluate evidence supporting increased global use of rifabutin and highlight key recommendations for action. Discussion Although extrapolation of data from HIV uninfected patients would suggest non-inferiority, there has been no randomized controlled study comparing rifabutin versus rifampicin in the outcomes of relapse-free cure, in drug susceptible tuberculosis (TB), in HIV co-infected patients on currently utilized cART regimens or in paediatric populations. An important advantage of rifabutin is that compared to the dose adjustments required with rifampicin, it can be co-administered with the integrase strand transfer inhibitors raltegravir or dolutegravir without the need for dose adjustments. This strategy would be easier to implement in a programmatic setting and would save costs. We have assessed cost incentives to utilize rifabutin and have estimated generic costs for a range of rifabutin dosage scenarios. Where facilities are present for drug re-challenge and monitoring for drug toxicity and cross-reactivity, rifabutin offers a switch alternative for adverse drug reactions (ADR)s attributed to rifampicin. This would negate the need to prolong treatment in the absence of a rifamycin as part of short-course multidrug therapy. There is evidence of incomplete cross-resistance to rifampicin and rifabutin. Rifabutin may be useful in rifampicin-resistant TB, in an estimated 20% of cases, based on phenotypic or genotypic rifabutin susceptibility testing. Conclusions Rifabutin should be available globally as a first-line rifamycin in HIV co-infected individuals and as a switch option in cases of rifampicin associated ADRs. Further studies are needed to ascertain the utility of rifabutin in rifampicin-resistant rifabutin-susceptible TB.
C1 [Rockwood, Neesha; Cerrone, Maddalena] Imperial Coll London, Dept Med, London, England.
   [Rockwood, Neesha; Cerrone, Maddalena; Pozniak, Anton L.] Chelsea & Westminster Hosp, Dept HIV Med, London, England.
   [Barber, Melissa] Harvard TH Chan Sch Publ Hlth, Dept Global Hlth & Populat, Boston, MA USA.
   [Hill, Andrew M.] Univ Liverpool, Dept Pharmacol & Therapeut, Liverpool, Merseyside, England.
   [Pozniak, Anton L.] London Sch Trop Med & Hyg, Dept Clin Res, London, England.
C3 Imperial College London; Imperial College London; Harvard University; Harvard T.H. Chan School of Public Health; University of Liverpool; University of London; London School of Hygiene & Tropical Medicine
RP Rockwood, N (通讯作者)，Imperial Coll London, Div Med, St Marys Campus,Norfolk Pl, London W2 1PG, England.
EM neesha.rockwood@doctors.org.uk
CR Aboud M, 2019, LANCET INFECT DIS, V19, P253, DOI 10.1016/S1473-3099(19)30036-2
   Akkerman OW, 2019, J ANTIMICROB CHEMOTH, V74, P834, DOI 10.1093/jac/dky490
   Blaschke TF, 1996, CLIN INFECT DIS, V22, PS15, DOI 10.1093/clinids/22.Supplement_1.S15
   Brainard DM, 2011, J CLIN PHARMACOL, V51, P943, DOI 10.1177/0091270010375959
   Burman W, 2006, AM J RESP CRIT CARE, V173, P350, DOI 10.1164/rccm.200503-417OC
   Burman WJ, 2001, CLIN PHARMACOKINET, V40, P327, DOI 10.2165/00003088-200140050-00002
   Cavusoglu C, 2004, CLIN MICROBIOL INFEC, V10, P662, DOI 10.1111/j.1469-0691.2004.00917.x
   Centers for Disease Control and Prevention (CDC), 2002, MMWR MORB MORTAL WKLY REP, V51, P214
   Cerrone M, 2019, J ANTIMICROB CHEMOTH, V74, P1670, DOI 10.1093/jac/dkz068
   Chen HY, 2012, J CLIN MICROBIOL, V50, P2085, DOI 10.1128/JCM.00652-12
   Chen Jiezhong, 2006, ANN CLIN MICROBIOL ANTIMICROB, V5, P3, DOI 10.1186/1476-0711-5-3
   Chien JY, 2014, J ANTIMICROB CHEMOTH, V69, P790, DOI 10.1093/jac/dkt446
   Crabol Y, 2016, J ANTIMICROB CHEMOTH, V71, P1759, DOI 10.1093/jac/dkw024
   Davies G, 2007, COCHRANE DB SYST REV, V0, P0, DOI DOI 10.1002/14651858.CD005159.pub2
   Dheda K, 2017, LANCET RESP MED, V5, P269, DOI 10.1016/s2213-2600(16)30433-7
   Dooley KE, 2019, CLIN INFECT DIS, V0, P0
   Dooley KE, 2013, JAIDS-J ACQ IMM DEF, V62, P21, DOI 10.1097/QAI.0b013e318276cda9
   Gilead Sciences, 2018, BIKT PACK INS, V0, P0
   GONZALEZMONTANER LJ, 1994, TUBERCLE LUNG DIS, V75, P341, DOI 10.1016/0962-8479(94)90079-5
   Gotham D, 2017, J ANTIMICROB CHEMOTH, V72, P1243, DOI 10.1093/jac/dkw522
   Grinsztejn B, 2014, LANCET INFECT DIS, V14, P459, DOI 10.1016/S1473-3099(14)70711-X
   Hafner R, 1998, ANTIMICROB AGENTS CH, V42, P631, DOI 10.1128/AAC.42.3.631
   Havlir DV, 1996, NEW ENGL J MED, V335, P392, DOI 10.1056/NEJM199608083350604
   Healan AM, 2018, ANTIMICROB AGENTS CH, V62, P0, DOI 10.1128/AAC.00855-17
   Hennig S, 2016, J ANTIMICROB CHEMOTH, V71, P1330, DOI 10.1093/jac/dkv470
   Hickey MD, 2013, LIVER TRANSPLANT, V19, P457, DOI 10.1002/lt.23622
   Hill AM, 2018, BMJ GLOB HEALTH, V3, P0, DOI 10.1136/bmjgh-2017-000571
   Horne DJ, 2011, INT J TUBERC LUNG D, V15, P1485, DOI 10.5588/ijtld.11.0068
   Jenny-Avital ER, 2009, CLIN INFECT DIS, V48, P1471, DOI 10.1086/598336
   Jing W, 2017, FRONT MICROBIOL, V8, P0, DOI 10.3389/fmicb.2017.01768
   Jo KW, 2013, RESP MED, V107, P292, DOI 10.1016/j.rmed.2012.10.021
   Kakuda TN, 2014, J ANTIMICROB CHEMOTH, V69, P728, DOI 10.1093/jac/dkt421
   Lee H, 2017, INT J INFECT DIS, V65, P135, DOI 10.1016/j.ijid.2017.10.013
   Lee J, 2014, ANTIMICROB AGENTS CH, V58, P11, DOI 10.1128/AAC.01209-13
   Lehloenya RJ, 2016, OPEN FORUM INFECT DI, V3, P0, DOI 10.1093/ofid/ofw130
   Li JH, 2005, CLIN INFECT DIS, V41, P83, DOI 10.1086/430377
   Loeliger A, 2012, INT J TUBERC LUNG D, V16, P6, DOI 10.5588/ijtld.10.0626
   Maartens G, 2017, CURR OPIN HIV AIDS, V12, P355, DOI 10.1097/coh.0000000000000376
   Matteelli A, 1999, INT J TUBERC LUNG D, V3, P1043
   McGregor MM, 1996, AM J RESP CRIT CARE, V154, P1462, DOI 10.1164/ajrccm.154.5.8912765
   Mitchison DA, 2000, INT J TUBERC LUNG D, V4, P796
   NARANG PK, 1992, CLIN PHARMACOL THER, V52, P335, DOI 10.1038/clpt.1992.152
   Narendran G, 2014, CLIN INFECT DIS, V59, P1798, DOI 10.1093/cid/ciu674
   Nettles RE, 2004, CLIN INFECT DIS, V38, P731, DOI 10.1086/381675
   Nijland HMJ, 2008, AIDS, V22, P931, DOI 10.1097/QAD.0b013e3282faa71e
   PRETET S, 1992, EUR RESPIR J, V5, P680
   Ramachandran G, 2013, INT J TUBERC LUNG D, V17, P1564, DOI 10.5588/ijtld.13.0390
   Ramanathan S, 2012, 13 INT WORKSH CLIN P, V0, P0
   Rukasha I, 2016, FRONT MICROBIOL, V7, P0, DOI 10.3389/fmicb.2016.01947
   Schön T, 2013, J ANTIMICROB CHEMOTH, V68, P2074, DOI 10.1093/jac/dkt150
   SCHWANDER S, 1995, TUBERCLE LUNG DIS, V76, P210, DOI 10.1016/S0962-8479(05)80007-3
   Senol G, 2005, J CHEMOTHERAPY, V17, P380, DOI 10.1179/joc.2005.17.4.380
   Shafran SD, 1998, J INFECT DIS, V177, P252, DOI 10.1086/517366
   US Department of Health and Human Services NIoH National Cancer Institute, 2016, GUID US ANT AG AD AD, V0, P0
   Van Deun A, 2018, INT J TUBERC LUNG D, V22, P239, DOI 10.5588/ijtld.17.0660
   Weiner M, 2005, CLIN INFECT DIS, V41, P1343, DOI 10.1086/496980
   Weiner M, 2005, CLIN INFECT DIS, V40, P1481, DOI 10.1086/429321
   Whitfield MG, 2018, J ANTIMICROB CHEMOTH, V73, P2667, DOI 10.1093/jac/dky248
   Yang B, 1998, J ANTIMICROB CHEMOTH, V42, P621, DOI 10.1093/jac/42.5.621
   Yoshida S, 2010, J INFECT CHEMOTHER, V16, P360, DOI 10.1007/s10156-010-0057-5
NR 62
TC 17
Z9 17
U1 0
U2 3
PU JOHN WILEY & SONS LTD
PI CHICHESTER
PA THE ATRIUM, SOUTHERN GATE, CHICHESTER PO19 8SQ, W SUSSEX, ENGLAND
SN 
EI 1758-2652
J9 J INT AIDS SOC
JI J. Int. AIDS Soc.
PD JUL 15
PY 2019
VL 22
IS 7
BP 
EP 
DI 10.1002/jia2.25333
PG 7
WC Immunology; Infectious Diseases
SC Immunology; Infectious Diseases
GA IN3UW
UT WOS:000478602900012
PM 31318176
DA 2024-01-16
ER

PT J
AU Mohammadzadeh, N
   Love, RP
   Gibson, R
   Arts, EJ
   Poon, AFY
   Chelico, L
AF Mohammadzadeh, Nazanin
   Love, Robin P.
   Gibson, Richard
   Arts, Eric J.
   Poon, Art F. Y.
   Chelico, Linda
TI Role of co-expressed APOBEC3F and APOBEC3G in inducing HIV-1 drug resistance
SO HELIYON
LA English
DT Article
DE Immunology; Microbiology
ID reverse-transcriptase; mutations; rna
AB The APOBEC3 enzymes can induce mutagenesis of HIV-1 proviral DNA through the deamination of cytosine. HIV-1 overcomes this restriction through the viral protein Vif that induces APOBEC3 proteasomal degradation. Within this dynamic host-pathogen relationship, the APOBEC3 enzymes have been found to be beneficial, neutral, or detrimental to HIV-1 biology. Here, we assessed the ability of co-expressed APOBEC3F and APOBEC3G to induce HIV-1 resistance to antiviral drugs. We found that co-expression of APOBEC3F and APOBEC3G enabled partial resistance of APOBEC3F to Vif-mediated degradation with a corresponding increase in APOBEC3F-induced deaminations in the presence of Vif, in addition to APOBEC3G-induced deaminations. We recovered HIV-1 drug resistant variants resulting from APOBEC3-induced mutagenesis, but these variants were less able to replicate than drug resistant viruses derived from RT-induced mutations alone. The data support a model in which APOBEC3 enzymes cooperate to restrict HIV-1, promoting viral inactivation over evolution to drug resistance.
C1 [Mohammadzadeh, Nazanin; Love, Robin P.; Chelico, Linda] Univ Saskatchewan, Biochem Microbiol & Immunol, Coll Med, Saskatoon, SK S7H 5E5, Canada.
   [Gibson, Richard; Arts, Eric J.; Poon, Art F. Y.] Western Univ, Schulich Sch Med & Dent, Dept Microbiol & Immunol, London, ON N6A 5C1, Canada.
   [Poon, Art F. Y.] Western Univ, Schulich Sch Med & Dent, Dept Pathol & Lab Med, London, ON N6A 5C1, Canada.
C3 University of Saskatchewan; Western University (University of Western Ontario); Western University (University of Western Ontario)
RP Chelico, L (通讯作者)，Univ Saskatchewan, Biochem Microbiol & Immunol, Coll Med, Saskatoon, SK S7H 5E5, Canada.
EM linda.chelico@usask.ca
FU Canadian Institutes of Health Research grant [MOP137090, PJT-155990]
CR Albin JS, 2010, EXPERT REV MOL MED, V12, P0, DOI 10.1017/S1462399409001343
   An P, 2004, J VIROL, V78, P11070, DOI 10.1128/JVI.78.20.11070-11076.2004
   An P, 2016, PLOS GENET, V12, P0, DOI 10.1371/journal.pgen.1005921
   Apolonia L, 2015, PLOS PATHOG, V11, P0, DOI 10.1371/journal.ppat.1004609
   Ara A, 2017, J VIROL, V0, P91
   Ara A, 2014, PLOS PATHOG, V10, P0, DOI 10.1371/journal.ppat.1004024
   Bergeron JRC, 2010, PLOS PATHOG, V6, P0, DOI 10.1371/journal.ppat.1000925
   Binning JM, 2018, PLOS PATHOG, V14, P0, DOI 10.1371/journal.ppat.1006830
   BOYER PL, 1995, ANTIMICROB AGENTS CH, V39, P1624, DOI 10.1128/AAC.39.7.1624
   Compton AA, 2013, T R SOC LOND B, V368, P0
   Compton AA, 2013, PLOS PATHOG, V9, P0, DOI 10.1371/journal.ppat.1003135
   Compton AA, 2012, CELL HOST MICROBE, V11, P91, DOI 10.1016/j.chom.2011.11.010
   Delviks-Frankenberry KA, 2016, PLOS PATHOG, V12, P0, DOI 10.1371/journal.ppat.1005646
   Feng L, 2012, PLOS ONE, V7, P0, DOI 10.1371/journal.pone.0038400
   Feng YQ, 2014, FRONT MICROBIOL, V5, P0, DOI 10.3389/fmicb.2014.00450
   FOLEY GE, 1965, CANCER, V18, P522, DOI 10.1002/1097-0142(196504)18:4<522::AID-CNCR2820180418>3.0.CO;2-J
   Fregoso OI, 2013, PLOS PATHOG, V9, P0, DOI 10.1371/journal.ppat.1003496
   Grant M, 2017, AIDS RES THER, V14, P0, DOI 10.1186/s12981-017-0173-8
   Harris RS, 2016, PLOS PATHOG, V12, P0, DOI 10.1371/journal.ppat.1005958
   Henry Kenneth R, 2007, CURR HIV/AIDS REP, V4, P36, DOI 10.1007/s11904-007-0006-9
   Jern P, 2009, PLOS PATHOG, V5, P0, DOI 10.1371/journal.ppat.1000367
   JI JP, 1992, BIOCHEMISTRY-US, V31, P954, DOI 10.1021/bi00119a002
   Kim EY, 2014, PLOS PATHOG, V10, P0, DOI 10.1371/journal.ppat.1004281
   Krisko JF, 2013, PLOS PATHOG, V9, P0, DOI 10.1371/journal.ppat.1003242
   Langmean B, 2012, NAT METHODS, V9, P357, DOI 10.1038/NMETH.1923
   Mitchell PS, 2015, PLOS PATHOG, V11, P0, DOI 10.1371/journal.ppat.1005304
   Mohammadzadeh N, 2019, VIROLOGY, V527, P21, DOI 10.1016/j.virol.2018.11.004
   Monajemi M, 2014, PLOS ONE, V9, P0, DOI 10.1371/journal.pone.0093428
   Monajemi M, 2012, RETROVIROLOGY, V9, P0, DOI 10.1186/1742-4690-9-35
   Nakano Y, 2017, RETROVIROLOGY, V14, P0, DOI 10.1186/s12977-017-0355-4
   Ooms M, 2017, J VIROL, V91, P0, DOI 10.1128/JVI.02289-16
   Refsland EW, 2012, PLOS PATHOG, V8, P0, DOI 10.1371/journal.ppat.1002800
   Russell RA, 2009, RETROVIROLOGY, V6, P0, DOI 10.1186/1742-4690-6-16
   Sato K, 2014, PLOS PATHOG, V10, P0, DOI 10.1371/journal.ppat.1004453
   Shafer RW, 2006, J INFECT DIS, V194, PS51, DOI 10.1086/505356
   Simon V, 2005, PLOS PATHOG, V1, P20, DOI 10.1371/journal.ppat.0010006
   Soros VB, 2007, PLOS PATHOG, V3, P152, DOI 10.1371/journal.ppat.0030015
   Squires KD, 2015, JAIDS-J ACQ IMM DEF, V70, P172, DOI 10.1097/QAI.0000000000000689
   Wittkopp CJ, 2016, PLOS PATHOG, V12, P0, DOI 10.1371/journal.ppat.1005865
   York A, 2016, PLOS PATHOG, V12, P0, DOI 10.1371/journal.ppat.1005833
   2011, 1900, V85, V0, PP1122, DOI 10.1128/JVI.05238-11
   2013, 1900, V14, V0, PP85, DOI 10.1016/J.CHOM.2013.06.002
   2011, 1900, V85, V0, PP3142, DOI 10.1128/JVI.02049-10
   2009, 1900, V106, V0, PP1953, DOI 10.1073/PNAS.0906652106
   2009, 1900, V387, V0, PP313, DOI 10.1016/J.VIROL.2009.02.026
   2013, 1900, V288, V0, PP6083, DOI 10.1074/JBC.M112.421875
   2018, 1900, V3, V0, PP220, DOI 10.1038/S41564-017-0063-9
   2018, 1900, V40, V0, PP3, DOI 10.1016/J.CYTOGFR.2018.02.005
   2010, 1900, V38, V0, PP4274, DOI 10.1093/NAR/GKQ174
   1995, 1900, V69, V0, P5087
   2007, 1900, V81, V0, PP8236, DOI 10.1128/JVI.02694-06
   2010, 1900, V207, V0, PP39, DOI 10.1084/JEM.20091933
   2016, 1900, V90, V0, PP1034, DOI 10.1128/JVI.02369-15
   2003, 1900, V31, V0, PP298, DOI 10.1093/NAR/GKG100
   2009, 1900, V83, V0, PP295, DOI 10.1128/JVI.01665-08
   2010, 1900, V84, V0, PP9613, DOI 10.1128/JVI.02630-09
   2008, 1900, V4, V0, PP249, DOI 10.1016/J.CHOM.2008.07.005
   2016, 1900, V22, V0, PP191, DOI 10.1016/J.CMI.2015.10.004
   2004, 1900, V14, V0, PP1385, DOI 10.1016/J.CUB.2004.06.050
   2015, 1900, V479, V0, PP131, DOI 10.1016/J.VIROL.2015.03.012
   2015, 1900, V59, V0, PP4870, DOI 10.1128/AAC.00137-15
   2012, 1900, V12, V0, PP687, DOI 10.1038/NRI3295
   2013, 1900, V87, V0, PP444, DOI 10.1128/JVI.00676-12
   2010, 1900, V84, V0, PP9864, DOI 10.1128/JVI.00915-10
   2012, 1900, V19, V0, PP1005, DOI 10.1038/NSMB.2378
   2015, 1900, V13, V0, PP1781, DOI 10.1016/J.CELREP.2015.10.067
   2010, 1900, V84, V0, PP1198, DOI 10.1128/JVI.00723-10
   2009, 1900, V83, V0, PP9474, DOI 10.1128/JVI.01089-09
   2015, 1900, V96, V0, PP2878, DOI 10.1099/VIR.0.000214
   2006, 1900, V80, V0, PP3679, DOI 10.1128/JVI.80.7.3679-3683.2006
   2017, 1900, V429, V0, PP1262, DOI 10.1016/J.JMB.2017.03.019
   1995, 1900, V213, V0, P70
   1997, 1900, V71, V0, P5259
   2013, 1900, V41, V0, PP6139, DOI 10.1093/NAR/GKT246
   2013, 1900, V425, V0, PP1172, DOI 10.1016/J.JMB.2013.01.010
   2016, 1900, V30, V0, PP1723, DOI 10.1097/QAD.0000000000001113
   2015, 1900, V16, V0, PP546, DOI 10.1038/NI.3156
   2014, 1900, V426, V0, PP1220, DOI 10.1016/J.JMB.2013.10.033
   1998, 1900, V277, V0, P559
   2006, 1900, V34, V0, PP4677, DOI 10.1093/NAR/GKL555
   2008, 1900, V82, V0, PP6536, DOI 10.1128/JVI.00554-08
   2011, 1900, V6, V0, PP214, DOI 10.1097/COH.0B013E3283454CF5
   2015, 1900, V13, V0, PP1789, DOI 10.1016/J.CELREP.2015.10.068
   2015, 1900, V290, V0, P2718
   2008, 1900, V283, V0, PP9196, DOI 10.1074/JBC.M710148200
   2015, 1900, V484, V0, PP127, DOI 10.1016/J.VIROL.2015.05.020
   2011, 1900, V85, V0, PP1130, DOI 10.1128/JVI.05584-11
   2012, 1900, V287, V0, PP4087, DOI 10.1074/JBC.R112.416925
   2012, 1900, V481, V0, PP371, DOI 10.1038/NATURE10693
   2017, 1900, V45, V0, PP3378, DOI 10.1093/NAR/GKX066
   2010, 1900, V84, V0, PP9546, DOI 10.1128/JVI.00823-10
   2010, 1900, V84, V0, PP1040, DOI 10.1128/JVI.01223-10
   2012, 1900, V481, V0, PP376, DOI 10.1038/NATURE10718
   2013, 1900, V443, V0, PP329, DOI 10.1016/J.VIROL.2013.05.016
   2017, 1900, V21, V0, PP494, DOI 10.1016/J.CHOM.2017.03.008
   2006, 1900, V349, V0, PP31, DOI 10.1016/J.VIROL.2005.12.035
   2012, 1900, V67, V0, PP2323, DOI 10.1093/JAC/DKS219
   2004, 1900, V11, V0, PP435, DOI 10.1038/NSMB758
   2014, 1900, V505, V0, PP229, DOI 10.1038/NATURE12884
   2017, 1900, V239, V0, PP97, DOI 10.1016/J.VIRUSRES.2016.12.008
   2007, 1900, V35, V0, PP7096, DOI 10.1093/NAR/GKM750
   1996, 1900, V70, V0, P8263
   2010, 1900, V24, V0, PP2313, DOI 10.1097/QAD.0B013E32833E515A
   2011, 1900, V286, V0, PP1141, DOI 10.1074/JBC.M110.199604
   1997, 1900, V12, V0, P288
   2008, 1900, V82, V0, PP8656, DOI 10.1128/JVI.00767-08
   2013, 1900, V57, V0, PP4681, DOI 10.1128/AAC.01029-13
   1996, 1900, V15, V0, P4040
   2008, 1900, V105, V0, PP5501, DOI 10.1073/PNAS.0710190105
   2012, 1900, V26, V0, PP1619, DOI 10.1097/QAD.0B013E3283560703
   2010, 1900, V84, V0, PP1106, DOI 10.1128/JVI.01249-10
   2008, 1900, V15, V0, PP1059, DOI 10.1038/NSMB.1495
   2016, 1900, V22, V0, PP1043, DOI 10.1038/NM.4156
   2009, 1900, V284, V0, PP7047, DOI 10.1074/JBC.M807258200
   2011, 1900, V410, V0, PP1065, DOI 10.1016/J.JMB.2011.03.058
   1997, 1900, V71, V0, P7478
   2016, 1900, V44, V0, PP7848, DOI 10.1093/NAR/GKW653
   2018, 1900, V4, V0, PP224, DOI 10.1021/ACSINFECDIS.7B00221
   1995, 1900, V69, V0, P4166
   2014, 1900, V28, V0, PP487, DOI 10.1097/QAD.0000000000000182
   2004, 1900, V18, V0, PP2867, DOI 10.1101/GAD.1250204
   1999, 1900, V73, V0, P8448
   2014, 1900, V88, V0, PP1438, DOI 10.1128/JVI.02484-14
   2013, 1900, V14, V0, PP411, DOI 10.1016/J.CHOM.2013.09.006
NR 124
TC 12
Z9 13
U1 0
U2 0
PU ELSEVIER SCI LTD
PI OXFORD
PA THE BOULEVARD, LANGFORD LANE, KIDLINGTON, OXFORD OX5 1GB, OXON, ENGLAND
SN 
EI 2405-8440
J9 HELIYON
JI Heliyon
PD APR 15
PY 2019
VL 5
IS 4
BP 
EP 
DI 10.1016/j.heliyon.2019.e01498
PG 44
WC Multidisciplinary Sciences
SC Science & Technology - Other Topics
GA HW8VZ
UT WOS:000466970300073
PM 31025011
DA 2024-01-16
ER

PT J
AU Liu, Y
   Zheng, C
AF Liu, Ying
   Zheng, Cheng
TI Deep latent variable models for generating knockoffs
SO STAT
LA English
DT Article
DE deep generative model; FDR control; latent variable mode; model-X knockoff
ID false discovery rate; inference
AB Selective inference is an emerging field in big data analytics; it targets on conducting variable selection and providing statistical inference at the same time. Among various selective inference frameworks, the model-X framework offers the most flexible tool to equip almost any machine learning method with the ability for false discovery rate (FDR) controlled variable selection. This paper provides a practical and flexible approach to generate knockoffs. We propose to fit a latent variable model for generating knockoffs. Under general conditions, the knockoffs can be generated by approximate inference of a latent variable, which captures all the correlation of predictors. We propose an algorithm based on recent advancement in stochastic variational inference to approximately reconstruct the distribution of data via the latent variables. We demonstrate that our proposed method can achieve FDR control and better power than existing knockoff generation methods in various simulated settings and a real data example for finding mutations associated with drug resistance in human immunodeficiency virus type 1 patients.
C1 [Liu, Ying] Columbia Univ, Dept Psychiat, Irving Med Ctr, Mental Hlth Data Sci, 722 168th St, New York, NY 10032 USA.
   [Zheng, Cheng] Univ Wisconsin, Joseph J Zilber Sch Publ Hlth, Milwaukee, WI 53211 USA.
C3 Columbia University; NewYork-Presbyterian Hospital; University of Wisconsin System; University of Wisconsin Milwaukee
RP Liu, Y (通讯作者)，Columbia Univ, Dept Psychiat, Irving Med Ctr, Mental Hlth Data Sci, 722 168th St, New York, NY 10032 USA.
EM ying.liu@nyspi.columbia.edu
CR [Anonymous], 2017, WORKSH AUT DEC PROGR, V0, P0
   [Anonymous], 2018, JOURNAL OF MACHINE LEARNING RESEARCH, V0, P0
   [Anonymous], 2018, ARXIV181106687, V0, P0
   [Anonymous], 2017, ICLR, V0, P0
   [Anonymous], 2016, ARXIV PREPRINT ARXIV, V0, P0
   Barber RF, 2015, ANN STAT, V43, P2055, DOI 10.1214/15-AOS1337
   BENJAMINI Y, 1995, J R STAT SOC B, V57, P289, DOI 10.1111/j.2517-6161.1995.tb02031.x
   Blei DM, 2006, BAYESIAN ANAL, V1, P121, DOI 10.1214/06-BA104
   Candès E, 2018, J R STAT SOC B, V80, P551, DOI 10.1111/rssb.12265
   Consonni G, 2007, COMPUT STAT DATA AN, V52, P790, DOI 10.1016/j.csda.2006.10.028
   Diederik PK, 2014, ICLR, V1, P0
   Goodfellow IJ, 2014, ADV NEUR IN, V27, P2672, DOI 10.1145/3422622
   Hoffman MD, 2013, J MACH LEARN RES, V14, P1303
   Jang E, 2017, ICLR, V0, P0
   Rhee SY, 2006, P NATL ACAD SCI USA, V103, P17355, DOI 10.1073/pnas.0607274103
   Rhee SY, 2005, J INFECT DIS, V192, P456, DOI 10.1086/431601
   Sesia M, 2019, BIOMETRIKA, V106, P1, DOI 10.1093/biomet/asy033
NR 21
TC 3
Z9 6
U1 2
U2 5
PU WILEY
PI HOBOKEN
PA 111 RIVER ST, HOBOKEN 07030-5774, NJ USA
SN 2049-1573
EI 
J9 STAT-US
JI Stat
PD JUN 15
PY 2019
VL 8
IS 1
BP 
EP 
DI 10.1002/sta4.260
PG 10
WC Statistics & Probability
SC Mathematics
GA KC0DV
UT WOS:000506857900008
DA 2024-01-16
ER

PT J
AU Zuckerman, NS
   Mor, Z
   Bucris, E
   Wax, M
   Mendelson, E
   Mor, O
AF Zuckerman, Neta S.
   Mor, Zohar
   Bucris, Efrat
   Wax, Marina
   Mendelson, Ella
   Mor, Orna
TI Sexual intermingling of Arab and Jewish MSM in Israel: results of a molecular epidemiology study
SO AIDS
LA English
DT Article
DE Arab-MSM; Jew-MSM; molecular epidemiology; MSM; phylogenetic analysis; transmitted drug-resistance mutation
ID drug-resistance; hiv-1 infection; transmission; mutation; fitness; men
AB Objectives: MSM comprise similar to 30% of new HIV infections in Israel, a country with mixed Jewish and Arab populations. We molecularly characterized HIV-1 in the Arab and Jewish MSM (AMSM, JMSM) populations to reveal possible interethnical connections. Design: Cross-sectional study. Methods: All Israeli-born, HIV-1-infected MSM diagnosed between 2005 and 2016 (n = 1143) were cross-matched with the National Civil Registry to identify religion (Jews/Muslims/Christians). Transmitted drug-resistance mutations (TDRM) and HIV-1 subtypes were determined on the first partial protease and reverse transcriptase sequences from treatment-naive patients and phylogenetic trees were constructed. Results: Among MSM, 6.4% (73/1143) were Arabs and 93.6% (1070/1143) were Jews. Interestingly, a higher proportion of Arabs was identified among non-MSM (19%, 46/247 versus 6.4%, 73/1143, P<0.01). Subtype analysis of 62 HIV-1 AMSM and 440 randomly selected HIV-1 JMSM sequences revealed 80.6, 8.1, 4.8 and 6.5% of AMSM and 82.3, 9.5, 4.1 and 4.1% of JMSM had B, A, C and non-A/B/C, respectively. Overall, 13.1% (66/502) had TDRM; reverse transcriptase-K103N/S, M184 V, T215S and protease-L90M were the most common. TDRM prevalence was not significantly higher in JMSM compared to AMSM (P < 0.1) and no temporal changes were observed in their frequency. Phylogenetic analysis demonstrated AMSM and JMSM clusters including L90M, K103N/S or T215S TDRM. Conclusion: Intermingling of AMSM and JMSM HIV-1 in clusters of HIV-1 sequences suggest interethnical sexual contacts among these MSM. Interventions aiming to prevent HIV-transmission in MSM should similarly address both populations groups. The high TDRM frequency requires continuation of resistance testing. Copyright (C) 2018 Wolters Kluwer Health, Inc. All rights reserved.
C1 [Zuckerman, Neta S.; Bucris, Efrat; Wax, Marina; Mendelson, Ella; Mor, Orna] Minist Hlth, Sheba Med Ctr, Cent Virol Lab, Ramat Gan, Israel.
   [Mor, Zohar] Minist Hlth, Tel Aviv Dept Hlth, Tel Aviv, Israel.
   [Mor, Zohar; Mendelson, Ella; Mor, Orna] Tel Aviv Univ, Sch Publ Hlth, Sackler Sch Med, Ramat Aviv, Israel.
C3 Chaim Sheba Medical Center; Tel Aviv University; Sackler Faculty of Medicine
RP Mor, O (通讯作者)，Tel Aviv Univ, Sch Publ Hlth, Sackler Sch Med, Ramat Aviv, Israel.; Mor, O (通讯作者)，Minist Hlth, Sheba Med Ctr, Natl HIV Reference Lab, Ramat Gan, Israel.; Mor, O (通讯作者)，Minist Hlth, Sheba Med Ctr, Lab Clin Virol, Ramat Gan, Israel.
EM orna.mor@sheba.health.gov.il
CR Bennett DE, 2009, PLOS ONE, V4, P0, DOI 10.1371/journal.pone.0004724
   Boratyn GM, 2013, NUCLEIC ACIDS RES, V41, PW29, DOI 10.1093/nar/gkt282
   Central Bureau of Statistics J Israel, 2017, STAT ABSTR ISR 2017, V0, P0
   Chemtob D, 2016, HIV AIDS ISRAEL PERI, V0, P0
   Cong ME, 2007, J VIROL, V81, P3037, DOI 10.1128/JVI.02712-06
   de Ronde A, 2001, J VIROL, V75, P595, DOI 10.1128/JVI.75.2.595-602.2001
   Drummond AJ, 2007, BMC EVOL BIOL, V7, P0, DOI 10.1186/1471-2148-7-214
   García-Lerma JG, 2004, J VIROL, V78, P7545, DOI 10.1128/JVI.78.14.7545-7552.2004
   Hofstra LM, 2016, CLIN INFECT DIS, V62, P655, DOI 10.1093/cid/civ963
   Hué S, 2014, AIDS, V28, P1967, DOI 10.1097/QAD.0000000000000383
   Jaspal R, 2012, J HOMOSEXUAL, V59, P215, DOI 10.1080/00918369.2012.638551
   Levy I, 2011, CLIN INFECT DIS, V52, P1363, DOI 10.1093/cid/cir244
   Michaeli M, 2016, J CLIN VIROL, V76, P1, DOI 10.1016/j.jcv.2015.12.009
   Mor Z, 2016, HIV MED, V17, P298, DOI 10.1111/hiv.12301
   Mor Z, 2013, BMJ OPEN, V3, P0, DOI 10.1136/bmjopen-2013-003078
   Moscona R, 2017, J INT AIDS SOC, V20, P0, DOI 10.7448/IAS.20.1.21846
   Posada D, 2008, MOL BIOL EVOL, V25, P1253, DOI 10.1093/molbev/msn083
   Price MA, 2011, AIDS RES HUM RETROV, V27, P5, DOI 10.1089/aid.2010.0030
   Rakovsky A, 2018, J CLIN VIROL, V101, P7, DOI 10.1016/j.jcv.2018.01.007
   Sallam Malik, 2017, INFECTION ECOLOGY & EPIDEMIOLOGY, V7, P1328964, DOI 10.1080/20008686.2017.1328964
   Sievers F, 2011, MOL SYST BIOL, V7, P0, DOI 10.1038/msb.2011.75
   Turner D, 2012, HIV MED, V13, P202, DOI 10.1111/j.1468-1293.2011.00960.x
NR 22
TC 5
Z9 6
U1 0
U2 3
PU LIPPINCOTT WILLIAMS & WILKINS
PI PHILADELPHIA
PA TWO COMMERCE SQ, 2001 MARKET ST, PHILADELPHIA, PA 19103 USA
SN 0269-9370
EI 1473-5571
J9 AIDS
JI Aids
PD FEB 1
PY 2019
VL 33
IS 2
BP 339
EP 344
DI 10.1097/QAD.0000000000002057
PG 6
WC Immunology; Infectious Diseases; Virology
SC Immunology; Infectious Diseases; Virology
GA HO5BC
UT WOS:000460936700017
PM 30325775
DA 2024-01-16
ER

PT J
AU Marcelin, AG
   Grude, M
   Charpentier, C
   Bellecave, P
   Le Guen, L
   Pallier, C
   Raymond, S
   Mirand, A
   Bocket, L
   Fofana, DB
   Delaugerre, C
   Nguyen, T
   Montès, B
   Jeulin, H
   Mourez, T
   Fafi-Kremer, S
   Amiel, C
   Roussel, C
   Dina, J
   Trabaud, MA
   Le Guillou-Guillemette, H
   Vallet, S
   Signori-Schmuck, A
   Maillard, A
   Ferre, V
   Descamps, D
   Calvez, V
   Flandre, P
   Abgueguen, P
   Rabier, V
   Vandamme, YM
   Hoen, B
   Dupon, M
   Morlat, P
   Neau, D
   Garré, M
   Bellein, V
   Verdon, R
   De la Blanchardière, A
   Dargère, S
   Martin, A
   Noyou, V
   Jacomet, C
   Lelièvre, JD
   Lopez-Zaragoza, JL
   Lorcerie, B
   Cabié, A
   Yerly, S
   Leclercq, P
   Blanc, M
   Goujard, C
   Robineau, O
   Weinbreck, P
   Cotte, L
   Makhloufi, D
   Poizot-Martin, I
   Ravaud, I
   Reynes, J
   Fenaux, H
   Raffi, F
   Cua, E
   Durant, J
   Pugliese, P
   Hocquelloux, L
   Prazuck, T
   Yazdanpanah, Y
   Landman, R
   Legac, S
   Weiss, L
   Karmochkine, M
   Tassi, S
   Duvivier, C
   Bolliot, C
   Malet, M
   Vittecoq, D
   Raho-Moussa, M
   Mole, M
   Katlama, C
   Simon, A
   Girard, PM
   Meynard, JL
   Molina, JM
   Berrebi, V
   Pialoux, G
   Lamaury, I
   Cabie, A
   Le Moal, G
   Plainchamp, D
   Michelet, C
   Duthe, JC
   Caron, F
   Debab, Y
   Unal, G
   Partisani, M
   Rey, D
   Fischer, P
   Marchou, B
   Massip, P
   Delobel, P
   Gras, G
   Fajole, G
   Belan, AG
   Beletry, RO
   Granier, F
AF Marcelin, Anne-Genevieve
   Grude, Maxime
   Charpentier, Charlotte
   Bellecave, Pantxika
   Le Guen, Laura
   Pallier, Coralie
   Raymond, Stephanie
   Mirand, Audrey
   Bocket, Laurence
   Fofana, Djeneba Bocar
   Delaugerre, Constance
   Thuy Nguyen
   Montes, Brigitte
   Jeulin, Helene
   Mourez, Thomas
   Fafi-Kremer, Samira
   Amiel, Corinne
   Roussel, Catherine
   Dina, Julia
   Trabaud, Mary-Anne
   Le Guillou-Guillemette, Helene
   Vallet, Sophie
   Signori-Schmuck, Anne
   Maillard, Anne
   Ferre, Virginie
   Descamps, Diane
   Calvez, Vincent
   Flandre, Philippe
   Abgueguen, P.
   Rabier, V.
   Vandamme, Y. M.
   Hoen, B.
   Dupon, M.
   Morlat, P.
   Neau, D.
   Garre, M.
   Bellein, V.
   Verdon, R.
   De la Blanchardiere, A.
   Dargere, S.
   Martin, A.
   Noyou, V.
   Jacomet, C.
   Lelievre, J. D.
   Lopez-Zaragoza, J. L.
   Lorcerie, B.
   Cabie, A.
   Yerly, S.
   Leclercq, P.
   Blanc, M.
   Goujard, C.
   Robineau, O.
   Weinbreck, P.
   Cotte, L.
   Makhloufi, D.
   Poizot-Martin, I.
   Ravaud, I.
   Reynes, J.
   Fenaux, H.
   Raffi, F.
   Cua, E.
   Durant, J.
   Pugliese, P.
   Hocquelloux, L.
   Prazuck, T.
   Yazdanpanah, Y.
   Landman, R.
   Legac, S.
   Weiss, L.
   Karmochkine, M.
   Tassi, S.
   Duvivier, C.
   Bolliot, C.
   Malet, M.
   Vittecoq, D.
   Raho-Moussa, M.
   Mole, M.
   Katlama, C.
   Simon, A.
   Girard, P. M.
   Meynard, J. L.
   Molina, J. M.
   Berrebi, V.
   Pialoux, G.
   Lamaury, I.
   Cabie, A.
   Le Moal, G.
   Plainchamp, D.
   Michelet, C.
   Duthe, J. -C.
   Caron, F.
   Debab, Y.
   Unal, G.
   Partisani, M.
   Rey, D.
   Fischer, P.
   Marchou, B.
   Massip, P.
   Delobel, P.
   Gras, G.
   Fajole, G.
   Belan, A. Greber
   Beletry, Ruel O.
   Granier, F.
TI Resistance to integrase inhibitors: a national study in HIV-1-infected treatment-naive and -experienced patients
SO JOURNAL OF ANTIMICROBIAL CHEMOTHERAPY
LA English
DT Article
ID strand transfer inhibitor; once-daily dolutegravir; hiv-1 integrase; drug-resistance; cross-resistance; double-blind; raltegravir; elvitegravir; infection; adults
AB Objectives: To describe integrase strand transfer inhibitor (INSTI) resistance profiles and factors associated with resistance in antiretroviral-naive and -experienced patients failing an INSTI-based regimen in clinical practice. Methods: Data were collected from patients failing an INSTI-containing regimen in a multicentre French study between 2014 and 2017. Failure was defined as two consecutive plasma viral loads (VL) >50 copies/mL. Reverse transcriptase, protease and integrase coding regions were sequenced at baseline and failure. INSTI resistance-associated mutations (RAMs) included in the Agence Nationale de Recherches sur le SIDA genotypic algorithm were investigated. Results: Among the 674 patients, 359 were failing on raltegravir, 154 on elvitegravir and 161 on dolutegravir therapy. Overall, 90% were experienced patients and 389 (58%) patients showed no INSTI RAMs at failure. The strongest factors associated with emergence of at least one INSTI mutation were high VL at failure (OR = 1.2 per 1 log(10) copies/mL increase) and low genotypic sensitivity score (GSS) (OR = 0.08 for GSS >= 3 versus GSS = 0-0.5). Patients failing dolutegravir also had significantly fewer INSTI RAMs at failure than patients failing raltegravir (OR = 0.57, P = 0.02) or elvitegravir (OR = 0.45, P = 0.005). Among the 68 patients failing a first-line regimen, 11/41 (27%) patients on raltegravir, 7/18 (39%) on elvitegravir and 0/9 on dolutegravir had viruses with emergent INSTI RAMs at failure. Conclusions: These results confirmed the robustness of dolutegravir regarding resistance selection in integrase in the case of virological failure in routine clinical care.
C1 [Marcelin, Anne-Genevieve; Grude, Maxime; Thuy Nguyen; Calvez, Vincent; Flandre, Philippe] Sorbonne Univ, Hop Pitie Salpetriere, AP HP, INSERM,IPLESP,Serv Virol, Paris, France.
   [Charpentier, Charlotte; Descamps, Diane] INSERM, IAME, UMR 1137, F-75018 Paris, France.
   [Charpentier, Charlotte; Descamps, Diane] Univ Paris Diderot, Sorbonne Paris Cite, F-75018 Paris, France.
   [Charpentier, Charlotte; Descamps, Diane] Hop Bichat Claude Bernard, AP HP, Lab Virol, F-75018 Paris, France.
   [Bellecave, Pantxika] Univ Bordeaux, Lab Virol, CHU Bordeaux, CNRS UMR 5234, F-33076 Bordeaux, France.
   [Le Guen, Laura] CHU Nantes, Lab Virol, Nantes, France.
   [Pallier, Coralie] CHU Paul Brousse, Villejuif, France.
   [Raymond, Stephanie] INSERM, U1043, F-31300 Toulouse, France.
   [Raymond, Stephanie] CHU Toulouse Purpan, Lab Virol, F-31300 Toulouse, France.
   [Mirand, Audrey] CHU Clermont Ferrand, Clermont Ferrand, France.
   [Bocket, Laurence] CHU Lille, Lille, France.
   [Fofana, Djeneba Bocar] Sorbonne Univ, Hop St Antoine, AP HP, INSERM,IPLESP,Serv Virol, Paris, France.
   [Delaugerre, Constance] CHU St Louis, Paris, France.
   [Montes, Brigitte] CHU St Eloi, Montpellier, France.
   [Jeulin, Helene] CHRU Nancy Brabois, Lab Virol, Vandoeuvre Les Nancy, France.
   [Mourez, Thomas] CHU Rouen, Rouen, France.
   [Fafi-Kremer, Samira] CHU Strasbourg, Strasbourg, France.
   [Amiel, Corinne] CHU Tenon, AP HP, Paris, France.
   [Roussel, Catherine] CHU Amiens, Amiens, France.
   [Dina, Julia] CHU Caen, Caen, France.
   [Trabaud, Mary-Anne] Hosp Civils Lyon, Hop Croix Rousse, Lyon, France.
   [Le Guillou-Guillemette, Helene] CHU Angers, Lab Virol, Angers, France.
   [Vallet, Sophie] CHRU La Cavale Blanche, Brest, France.
   [Signori-Schmuck, Anne] CHU Grenoble Alpes, Grenoble, France.
   [Maillard, Anne] CHU Rennes, Rennes, France.
   [Ferre, Virginie] CHU Nantes, Lab Virol, CIC INSERM 143, Nantes, France.
C3 Institut National de la Sante et de la Recherche Medicale (Inserm); Sorbonne Universite; Assistance Publique Hopitaux Paris (APHP); Hopital Universitaire Pitie-Salpetriere - APHP; Hopital Universitaire Paul-Brousse - APHP; Universite Paris Cite; Hopital Universitaire Hotel-Dieu - APHP; Institut National de la Sante et de la Recherche Medicale (Inserm); Universite Paris Cite; Universite Paris Cite; Assistance Publique Hopitaux Paris (APHP); Universite Paris Cite; Hopital Universitaire Hotel-Dieu - APHP; Hopital Universitaire Paul-Brousse - APHP; Hopital Universitaire Bichat-Claude Bernard - APHP; CHU Bordeaux; Centre National de la Recherche Scientifique (CNRS); CNRS - National Institute for Biology (INSB); Universite de Bordeaux; Nantes Universite; CHU de Nantes; Assistance Publique Hopitaux Paris (APHP); Hopital Universitaire Paul-Brousse - APHP; Institut National de la Sante et de la Recherche Medicale (Inserm); CHU de Toulouse; CHU Clermont Ferrand; Universite de Lille - ISITE; CHU Lille; Assistance Publique Hopitaux Paris (APHP); Sorbonne Universite; Hopital Universitaire Saint-Antoine - APHP; Universite Paris Cite; Hopital Universitaire Hotel-Dieu - APHP; Hopital Universitaire Paul-Brousse - APHP; Institut National de la Sante et de la Recherche Medicale (Inserm); Assistance Publique Hopitaux Paris (APHP); Universite Paris Cite; Hopital Universitaire Saint-Louis - APHP; Universite de Montpellier; CHU de Montpellier; CHU de Nancy; Universite de Rouen Normandie; CHU de Rouen; Universites de Strasbourg Etablissements Associes; Universite de Strasbourg; CHU Strasbourg; Assistance Publique Hopitaux Paris (APHP); Universite Paris Cite; Hopital Universitaire Hotel-Dieu - APHP; Sorbonne Universite; Hopital Universitaire Tenon - APHP; Hopital Universitaire Paul-Brousse - APHP; Universite de Picardie Jules Verne (UPJV); CHU Amiens; Universite de Caen Normandie; CHU de Caen NORMANDIE; CHU Lyon; Universite d'Angers; Centre Hospitalier Universitaire d'Angers; CHU Brest; CHU Grenoble Alpes; Universite de Rennes; CHU Rennes; Nantes Universite; CHU de Nantes; Institut National de la Sante et de la Recherche Medicale (Inserm)
RP Marcelin, AG (通讯作者)，Hop La Pitie Salpetriere, Dept Virol, 83 Blvd Hop, F-75013 Paris, France.
EM anne-genevieve.marcelin@aphp.fr
FU Agence Nationale de Recherches sur le SIDA et les Hepatites virales (ANRS); ViiV Healthcare
CR Anstett K, 2017, RETROVIROLOGY, V14, P0, DOI 10.1186/s12977-017-0360-7
   Anstett K, 2016, J ANTIMICROB CHEMOTH, V71, P2083, DOI 10.1093/jac/dkw109
   Blanco JL, 2018, CURR OPIN INFECT DIS, V31, P237, DOI 10.1097/qco.0000000000000453
   Blanco JL, 2011, J INFECT DIS, V203, P1204, DOI 10.1093/infdis/jir025
   Cahn P, 2013, LANCET, V382, P700, DOI 10.1016/S0140-6736(13)61221-0
   Castagna A, 2018, J ANTIMICROB CHEMOTH, V73, P177, DOI 10.1093/jac/dkx371
   Castagna A, 2014, J INFECT DIS, V210, P354, DOI 10.1093/infdis/jiu051
   Charpentier C, 2018, J ANTIMICROB CHEMOTH, V73, P1039, DOI 10.1093/jac/dkx511
   Charpentier C, 2018, VIRUSES-BASEL, V10, P0, DOI 10.3390/v10010041
   Darcis G, 2018, J INFECT DIS, V218, P2020, DOI 10.1093/infdis/jiy474
   Descamps D, 2006, J MED VIROL, V78, P153, DOI 10.1002/jmv.20522
   Doyle T, 2015, J ANTIMICROB CHEMOTH, V70, P3080, DOI 10.1093/jac/dkv243
   Eron JJ, 2013, J INFECT DIS, V207, P740, DOI 10.1093/infdis/jis750
   Fourati S, 2015, J ANTIMICROB CHEMOTH, V70, P1507, DOI 10.1093/jac/dku535
   Fulcher JA, 2018, CLIN INFECT DIS, V67, P791, DOI 10.1093/cid/ciy228
   Hassounah SA, 2017, ANTIMICROB AGENTS CH, V61, P0, DOI 10.1128/AAC.01695-17
   Hightower KE, 2011, ANTIMICROB AGENTS CH, V55, P4552, DOI 10.1128/AAC.00157-11
   Hurt CB, 2014, CLIN INFECT DIS, V58, P423, DOI 10.1093/cid/cit697
   Lepik KJ, 2017, AIDS, V31, P1425, DOI 10.1097/QAD.0000000000001494
   Maïga AI, 2009, ANTIVIR THER, V14, P123
   Malet I, 2008, ANTIMICROB AGENTS CH, V52, P1351, DOI 10.1128/AAC.01228-07
   Malet I, 2018, MBIO, V9, P0, DOI 10.1128/mBio.00623-18
   Malet I, 2017, MBIO, V8, P0, DOI 10.1128/mBio.00922-17
   Malet I, 2014, J ANTIMICROB CHEMOTH, V69, P2118, DOI 10.1093/jac/dku095
   Mesplède T, 2013, RETROVIROLOGY, V10, P0, DOI 10.1186/1742-4690-10-22
   Molina JM, 2015, LANCET HIV, V2, PE127, DOI 10.1016/S2352-3018(15)00027-2
   Munir S, 2015, J ANTIMICROB CHEMOTH, V70, P739, DOI 10.1093/jac/dku474
   Naeger LK, 2016, ANTIVIR THER, V21, P481, DOI 10.3851/IMP3033
   Oliveira M, 2016, AIDS, V30, P2267, DOI 10.1097/QAD.0000000000001191
   Quashie PK, 2012, J VIROL, V86, P2696, DOI 10.1128/JVI.06591-11
   Raffi F, 2013, LANCET INFECT DIS, V13, P927, DOI 10.1016/S1473-3099(13)70257-3
   Rusconi S, 2018, J CLIN VIROL, V105, P112, DOI 10.1016/j.jcv.2018.06.012
   Saag MS, 2018, JAMA-J AM MED ASSOC, V320, P379, DOI 10.1001/jama.2018.8431
   Saladini F, 2017, AIDS, V31, P2307, DOI 10.1097/qad.0000000000001616
   Shimura K, 2008, J VIROL, V82, P764, DOI 10.1128/JVI.01534-07
   Singhroy DN, 2015, ANTIMICROB AGENTS CH, V59, P2882, DOI 10.1128/AAC.05181-14
   Smith SJ, 2018, RETROVIROLOGY, V15, P0, DOI 10.1186/s12977-018-0420-7
   Tsiang M, 2016, ANTIMICROB AGENTS CH, V60, P7086, DOI 10.1128/AAC.01474-16
   Volberding Paul A, 2017, TOP ANTIVIR MED, V25, P17
   Walmsley S, 2015, JAIDS-J ACQ IMM DEF, V70, P515, DOI 10.1097/QAI.0000000000000790
   Wijting IEA, 2018, J INFECT DIS, V218, P688, DOI 10.1093/infdis/jiy176
NR 41
TC 11
Z9 13
U1 0
U2 3
PU OXFORD UNIV PRESS
PI OXFORD
PA GREAT CLARENDON ST, OXFORD OX2 6DP, ENGLAND
SN 0305-7453
EI 1460-2091
J9 J ANTIMICROB CHEMOTH
JI J. Antimicrob. Chemother.
PD MAY 15
PY 2019
VL 74
IS 5
BP 1368
EP 1375
DI 10.1093/jac/dkz021
PG 8
WC Infectious Diseases; Microbiology; Pharmacology & Pharmacy
SC Infectious Diseases; Microbiology; Pharmacology & Pharmacy
GA IS3HD
UT WOS:000482043300032
PM 30789205
DA 2024-01-16
ER

PT J
AU Palmer, DS
   Turner, I
   Fidler, S
   Frater, J
   Goedhals, D
   Goulder, P
   Huang, KHG
   Oxenius, A
   Phillips, R
   Shapiro, R
   van Vuuren, C
   McLean, AR
   McVean, G
AF Palmer, Duncan S.
   Turner, Isaac
   Fidler, Sarah
   Frater, John
   Goedhals, Dominique
   Goulder, Philip
   Huang, Kuan-Hsiang Gary
   Oxenius, Annette
   Phillips, Rodney
   Shapiro, Roger
   van Vuuren, Cloete
   McLean, Angela R.
   McVean, Gil
TI Mapping the drivers of within-host pathogen evolution using massive data sets
SO NATURE COMMUNICATIONS
LA English
DT Article
ID hiv-1 drug-resistance; t-cell responses; hla class-i; immune-responses; virus; mutations; selection; escape; susceptibility; polymorphisms
AB Differences among hosts, resulting from genetic variation in the immune system or heterogeneity in drug treatment, can impact within-host pathogen evolution. Genetic association studies can potentially identify such interactions. However, extensive and correlated genetic population structure in hosts and pathogens presents a substantial risk of confounding analyses. Moreover, the multiple testing burden of interaction scanning can potentially limit power. We present a Bayesian approach for detecting host influences on pathogen evolution that exploits vast existing data sets of pathogen diversity to improve power and control for stratification. The approach models key processes, including recombination and selection, and identifies regions of the pathogen genome affected by host factors. Our simulations and empirical analysis of drug-induced selection on the HIV-1 genome show that the method recovers known associations and has superior precision-recall characteristics compared to other approaches. We build a high-resolution map of HLA-induced selection in the HIV-1 genome, identifying novel epitope-allele combinations.
C1 [Palmer, Duncan S.; Turner, Isaac; McVean, Gil] Univ Oxford, Dept Stat, 24-29 St Giles, Oxford OX1 3LB, England.
   [Palmer, Duncan S.; Turner, Isaac; McVean, Gil] Wellcome Trust Ctr Human Genet, Roosevelt Dr, Oxford OX3 7BN, England.
   [Palmer, Duncan S.; Frater, John; Phillips, Rodney; McLean, Angela R.] Oxford Martin Sch, Inst Emerging Infect, Oxford OX1 3BD, England.
   [Fidler, Sarah] Imperial Coll, Wright Fleming Inst, Div Med, London W2 1PG, England.
   [Frater, John; Huang, Kuan-Hsiang Gary; Phillips, Rodney] Univ Oxford, Nuffield Dept Clin Med, Peter Medawar Bldg Pathogen Res, Oxford OX1 3SY, England.
   [Frater, John; Phillips, Rodney] Oxford NIHR Biomed Res Ctr, Oxford OX3 7LE, England.
   [Goedhals, Dominique; van Vuuren, Cloete] Univ KwaZulu Natal, Doris Duke Med Res Inst, HIV Pathogenesis Programme, ZA-4013 Durban, South Africa.
   [Goulder, Philip] Univ Free State, Div Infect Dis, ZA-9300 Bloemfontein, South Africa.
   [Goulder, Philip] 3 Mil Hosp, ZA-9300 Bloemfontein, South Africa.
   [Goulder, Philip] Univ Oxford, Dept Paediat, Peter Medawar Bldg Pathogen Res, Oxford OX1 3SY, England.
   [Huang, Kuan-Hsiang Gary] Einstein Med Ctr Philadelphia, 5501 Old York Rd, Philadelphia, PA 19141 USA.
   [Oxenius, Annette] Swiss Fed Inst Technol Zurich, Inst Microbiol, CH-8093 Zurich, Switzerland.
   [Phillips, Rodney] UNSW Sydney, Fac Med, Sydney, NSW 2052, Australia.
   [Shapiro, Roger] Botswana Harvard AIDS Inst Partnership, BO 320, Gaborone, Botswana.
   [Shapiro, Roger] Harvard TH Chan Sch Publ Hlth, Dept Immunol & Infect Dis, Boston, MA 02215 USA.
   [McLean, Angela R.] Univ Oxford, Zool Dept, South Pk Rd, Oxford OX1 3PS, England.
   [McVean, Gil] Univ Oxford, Li Ka Shing Ctr Hlth Informat & Discovery, Big Data Inst, Old Rd Campus, Oxford OX3 7LF, England.
C3 University of Oxford; University of Oxford; Wellcome Centre for Human Genetics; University of Oxford; Imperial College London; University of Oxford; University of Oxford; University of Kwazulu Natal; University of the Free State; University of Oxford; Swiss Federal Institutes of Technology Domain; ETH Zurich; University of New South Wales Sydney; Botswana-Harvard AIDS Institute Partnership; Harvard University; Harvard T.H. Chan School of Public Health; University of Oxford; University of Oxford
RP Palmer, DS (通讯作者)，Univ Oxford, Dept Stat, 24-29 St Giles, Oxford OX1 3LB, England.; Palmer, DS (通讯作者)，Wellcome Trust Ctr Human Genet, Roosevelt Dr, Oxford OX3 7BN, England.; Palmer, DS (通讯作者)，Oxford Martin Sch, Inst Emerging Infect, Oxford OX1 3BD, England.
EM duncan.stuart.palmer@gmail.com
FU EPSRC; Li Ka Shing Foundation; Wellcome Trust [100956/Z/13/Z, WT104748MA]; National Institutes of Health [RO1AI46995]; National Institute of Allergy and Infectious Diseases [U01-AI066454]; European Union [SANTE/2007/147-790]; MRC; Health Data Research UK; NIHR Oxford Biomedical Research Centre; MRC [MR/L006588/1, MR/P011233/1] Funding Source: UKRI
CR [Anonymous], 2006, THE JOURNAL OF INFECTIOUS DISEASES, V0, P0
   Ansari MA, 2017, NAT GENET, V49, P666, DOI 10.1038/ng.3835
   Apps R, 2013, SCIENCE, V340, P87, DOI 10.1126/science.1232685
   Beerenwinkel N, 2002, P NATL ACAD SCI USA, V99, P8271, DOI 10.1073/pnas.112177799
   Benson DA, 2007, NUCLEIC ACIDS RES, V35, PD21, DOI 10.1093/nar/gks1195
   Bhattacharya T, 2007, SCIENCE, V315, P1583, DOI 10.1126/science.1131528
   Bowen DG, 2005, NATURE, V436, P946, DOI 10.1038/nature04079
   Butler NS, 2008, J IMMUNOL, V180, P3926, DOI 10.4049/jimmunol.180.6.3926
   Carlson J, 2007, PLOS ONE, V2, P0, DOI 10.1371/journal.pone.0000591
   Carlson JM, 2016, NAT MED, V22, P606, DOI 10.1038/nm.4100
   Carlson JM, 2015, TRENDS MICROBIOL, V23, P212, DOI 10.1016/j.tim.2014.12.008
   Carlson JM, 2012, J VIROL, V86, P5230, DOI 10.1128/JVI.06728-11
   Carlson JM, 2008, PLOS COMPUT BIOL, V4, P0, DOI 10.1371/journal.pcbi.1000225
   Chen L, 2006, BIOL DIRECT, V1, P0, DOI 10.1186/1745-6150-1-14
   Chen LM, 2004, J VIROL, V78, P3722, DOI 10.1128/JVI.78.7.3722-3732.2004
   Drummond AJ, 2007, BMC EVOL BIOL, V7, P0, DOI 10.1186/1471-2148-7-214
   Fagard C, 2003, ARCH INTERN MED, V163, P1220, DOI 10.1001/archinte.163.10.1220
   FELSENSTEIN J, 1981, J MOL EVOL, V17, P368, DOI 10.1007/BF01734359
   Fidler S, 2013, NEW ENGL J MED, V368, P207, DOI 10.1056/NEJMoa1110039
   Frater AJ, 2007, J VIROL, V81, P6742, DOI 10.1128/JVI.00022-07
   Fryer HR, 2010, PLOS PATHOG, V6, P0, DOI 10.1371/journal.ppat.1001196
   Gatanaga H, 2013, CLIN INFECT DIS, V57, P1051, DOI 10.1093/cid/cit430
   Goulder PJR, 2012, IMMUNITY, V37, P426, DOI 10.1016/j.immuni.2012.09.005
   Huang KHG, 2011, PLOS ONE, V6, P0, DOI 10.1371/journal.pone.0019018
   Huang KHG, 2009, ANTIVIR THER, V14, P975, DOI 10.3851/IMP1416
   Kessinger TA, 2013, FRONT IMMUNOL, V4, P0, DOI 10.3389/fimmu.2013.00252
   Kiepiela P, 2004, NATURE, V432, P769, DOI 10.1038/nature03113
   Kiepiela P, 2007, NAT MED, V13, P46, DOI 10.1038/nm1520
   Lell B, 1999, CLIN INFECT DIS, V28, P794, DOI 10.1086/515193
   Leslie A, 2010, J VIROL, V84, P9879, DOI 10.1128/JVI.00320-10
   Li N, 2003, GENETICS, V165, P2213
   Liu Y, 2007, J VIROL, V81, P12179, DOI 10.1128/JVI.01277-07
   Liu Y, 2006, J VIROL, V80, P9519, DOI 10.1128/JVI.00575-06
   Liu Y, 2011, PLOS ONE, V6, P0, DOI 10.1371/journal.pone.0015639
   Martinez JL, 2000, ANTIMICROB AGENTS CH, V44, P1771, DOI 10.1128/AAC.44.7.1771-1777.2000
   Matthews PC, 2008, J VIROL, V82, P8548, DOI 10.1128/JVI.00580-08
   Menéndez-Arias L, 1998, VIRAL IMMUNOL, V11, P167, DOI 10.1089/vim.1998.11.167
   Moore CB, 2002, SCIENCE, V296, P1439, DOI 10.1126/science.1069660
   Nielsen R, 1998, GENETICS, V148, P929
   Palmer D, 2013, P ROY SOC B-BIOL SCI, V280, P0, DOI 10.1098/rspb.2013.0696
   Pan C, 2007, NUCLEIC ACIDS RES, V35, PD371, DOI 10.1093/nar/gkl855
   PHILLIPS RE, 1991, NATURE, V354, P453, DOI 10.1038/354453a0
   Price AL, 2006, NAT GENET, V38, P904, DOI 10.1038/ng1847
   Qing M, 2010, ANTIMICROB AGENTS CH, V54, P3686, DOI 10.1128/AAC.00561-10
   Ronquist F, 2012, SYST BIOL, V61, P539, DOI 10.1093/sysbio/sys029
   Sandgren A, 2009, PLOS MED, V6, P132, DOI 10.1371/journal.pmed.1000002
   Shafer RW, 2008, AIDS REV, V10, P67
   Shapiro RL, 2010, NEW ENGL J MED, V362, P2282, DOI 10.1056/NEJMoa0907736
   Stadler T, 2011, SYST BIOL, V60, P676, DOI 10.1093/sysbio/syr029
   Tanwar Jyoti, 2014, INTERDISCIP PERSPECT INFECT DIS, V2014, P541340, DOI 10.1155/2014/541340
   Tenzer S, 2014, CELL REP, V7, P448, DOI 10.1016/j.celrep.2014.03.031
   van Westen GJP, 2013, PLOS COMPUT BIOL, V9, P0, DOI 10.1371/journal.pcbi.1002899
   Volz EM, 2009, GENETICS, V183, P1421, DOI 10.1534/genetics.109.106021
   Wilson DJ, 2006, GENETICS, V172, P1411, DOI 10.1534/genetics.105.044917
   Woolthuis RG, 2016, SCI REP-UK, V6, P0, DOI 10.1038/srep33334
   Yauch LE, 2009, J IMMUNOL, V182, P4865, DOI 10.4049/jimmunol.0801974
   Zimmerman PA, 2013, ADV PARASIT, V81, P27, DOI 10.1016/B978-0-12-407826-0.00002-3
NR 59
TC 5
Z9 5
U1 0
U2 4
PU NATURE PORTFOLIO
PI BERLIN
PA HEIDELBERGER PLATZ 3, BERLIN, 14197, GERMANY
SN 
EI 2041-1723
J9 NAT COMMUN
JI Nat. Commun.
PD JUL 9
PY 2019
VL 10
IS 
BP 
EP 
DI 10.1038/s41467-019-10724-w
PG 14
WC Multidisciplinary Sciences
SC Science & Technology - Other Topics
GA IH5BQ
UT WOS:000474506700003
PM 31289267
DA 2024-01-16
ER

PT J
AU Singh, Y
   Mirdha, BR
   Guleria, R
   Kabra, SK
   Mohan, A
   Chaudhry, R
   Kumar, L
   Dwivedi, SN
   Agarwal, SK
AF Singh, Yogita
   Mirdha, Bijay Ranjan
   Guleria, Randeep
   Kabra, Sushil K.
   Mohan, Anant
   Chaudhry, Rama
   Kumar, Lalit
   Dwivedi, Sada Nand
   Agarwal, Sanjay K.
TI Novel dihydropteroate synthase gene mutation in <i>Pneumocystis jirovecii</i> among HIV-infected patients in India: Putative association with drug resistance and mortality
SO JOURNAL OF GLOBAL ANTIMICROBIAL RESISTANCE
LA English
DT Article
DE Pneumocystis pneumonia; HIV; Dihydropteroate synthase; DHPS mutation; Drug resistance; Mortality
ID carinii-pneumonia; united-states; aids; polymorphisms; prevalence
AB Objectives: Pneumocystis pneumonia (PCP) remains a debilitating cause of death among HIV-infected patients. The combination trimethoprim/sulfamethoxazole (SXT) is the most effective anti-Pneumocystis treatment and prophylaxis. However, long-term use of this combination has raised alarms about the emergence of resistant organisms. This study was performed to investigate mutations in the dihydropteroate synthase (DHPS) gene and their clinical consequences in HIV-infected patients with PCP. Methods: A total of 76 clinically suspected cases of PCP among HIV-seropositive adult patients from March 2014 to March 2017 were included. Clinical samples (bronchoalveolar lavage fluid and sputum) were investigated for the detection of Pneumocystis jirovecii using both microscopy and nested PCR. DHPS genotyping and mutational analyses were performed and the data were correlated with clinical characteristics. Results: Among the 76 enrolled HIV-positive patients, only 17 (22.4%) were positive for P. jirovecii. DHPS gene sequencing showed a novel nucleotide substitution at position 288 (Val96Ile) in three patients (3/12; 25.0%). Patients infected with the mutant P. jirovecii genotype had severe episodes of PCP, did not respond to SXT and had a fatal outcome (P = 0.005). All three patients had a CD4(+) T-cell count <100 cells/mu L, and two also had co-infections. Conclusion: This study suggests that the emergence of a mutant P. jirovecii genotype is probably associated with drug resistance and mortality. The data also suggest that DHPS mutational analyses should be performed in HIV-seropositive patients to avoid treatment failure and death due to PCP. However, the role of underlying disease severity and co-morbidities should not be underestimated. (C) 2019 International Society for Chemotherapy of Infection and Cancer. Published by Elsevier Ltd. All rights reserved.
C1 [Singh, Yogita; Mirdha, Bijay Ranjan; Chaudhry, Rama] All India Inst Med Sci, Dept Microbiol, New Delhi 110029, India.
   [Guleria, Randeep; Mohan, Anant] All India Inst Med Sci, Dept Pulm Med & Sleep Disorders, New Delhi 110029, India.
   [Kabra, Sushil K.] All India Inst Med Sci, Dept Pediat, New Delhi 110029, India.
   [Kumar, Lalit] All India Inst Med Sci, Dept Med Oncol, New Delhi 110029, India.
   [Dwivedi, Sada Nand] All India Inst Med Sci, Dept Biostat, New Delhi 110029, India.
   [Agarwal, Sanjay K.] All India Inst Med Sci, Dept Nephrol, New Delhi 110029, India.
C3 All India Institute of Medical Sciences (AIIMS) New Delhi; All India Institute of Medical Sciences (AIIMS) New Delhi; All India Institute of Medical Sciences (AIIMS) New Delhi; All India Institute of Medical Sciences (AIIMS) New Delhi; All India Institute of Medical Sciences (AIIMS) New Delhi; All India Institute of Medical Sciences (AIIMS) New Delhi
RP Mirdha, BR (通讯作者)，All India Inst Med Sci, Dept Microbiol, New Delhi 110029, India.
EM mirdhabr2078@gmail.com
FU Science and Engineering Research Board, Department of Science and Technology, Government of India [SB/SO/HS-0046/2013]
CR Alanio A, 2016, J ANTIMICROB CHEMOTH, V71, P2075, DOI 10.1093/jac/dkw036
   Buchacz K, 2016, J INFECT DIS, V214, P862, DOI 10.1093/infdis/jiw085
   Costa MC, 2005, SCAND J INFECT DIS, V37, P766, DOI 10.1080/00365540510038505
   Huang YS, 2017, EXPERT REV ANTI-INFE, V15, P873, DOI 10.1080/14787210.2017.1364991
   Kazanjian PH, 2004, J INFECT DIS, V189, P1684, DOI 10.1086/382957
   Lane BR, 1997, J INFECT DIS, V175, P482, DOI 10.1093/infdis/175.2.482
   Lin KY, 2017, PLOS ONE, V12, P0, DOI 10.1371/journal.pone.0179870
   Long YJ, 2014, EXP THER MED, V8, P1825, DOI 10.3892/etm.2014.2002
   Mocroft A, 2009, CLIN INFECT DIS, V48, P1138, DOI 10.1086/597468
   PETERS SG, 1987, AM J MED, V82, P73, DOI 10.1016/0002-9343(87)90380-9
   Ponce CA, 2017, ANTIMICROB AGENTS CH, V61, P0, DOI 10.1128/AAC.01290-16
   Rabodonirina L, 2004, EMERG INFECT DIS, V10, P1766
   Rabodonirina M, 2013, EMERG INFECT DIS, V19, P21, DOI 10.3201/eid1901.120140
   Riebold D, 2006, CLIN INFECT DIS, V42, P582, DOI 10.1086/500019
   Sheikholeslami MF, 2015, JUNDISHAPUR J MICROB, V8, P0, DOI 10.5812/jjm.17254
   Tyagi AK, 2010, J INFECT DEV COUNTR, V4, P761, DOI 10.3855/jidc.914
   VOLPE F, 1993, EUR J BIOCHEM, V216, P449, DOI 10.1111/j.1432-1033.1993.tb18163.x
   Wakefield AE, 1996, J CLIN MICROBIOL, V34, P1754, DOI 10.1128/JCM.34.7.1754-1759.1996
NR 18
TC 9
Z9 9
U1 0
U2 1
PU ELSEVIER SCI LTD
PI OXFORD
PA THE BOULEVARD, LANGFORD LANE, KIDLINGTON, OXFORD OX5 1GB, OXON, ENGLAND
SN 2213-7165
EI 2213-7173
J9 J GLOB ANTIMICROB RE
JI J. Glob. Antimicrob. Resist.
PD JUN 15
PY 2019
VL 17
IS 
BP 236
EP 239
DI 10.1016/j.jgar.2019.01.007
PG 4
WC Infectious Diseases; Pharmacology & Pharmacy
SC Infectious Diseases; Pharmacology & Pharmacy
GA ID8RJ
UT WOS:000471951900048
PM 30658203
DA 2024-01-16
ER

PT J
AU Kneller, DW
   Agniswamy, J
   Ghosh, AK
   Weber, IT
AF Kneller, Daniel W.
   Agniswamy, Johnson
   Ghosh, Arun K.
   Weber, Irene T.
TI Potent antiviral HIV-1 protease inhibitor combats highly drug resistant mutant PR20
SO BIOCHEMICAL AND BIOPHYSICAL RESEARCH COMMUNICATIONS
LA English
DT Article
DE Drug resistance; HIV protease; Antiretroviral inhibitor; Structure-based design; X-ray crystallography
ID clinical inhibitors; 20 mutations; x-ray; binding; tetrahydrofuran; darunavir; design; tmc114
AB Drug-resistance threatens effective treatment of HIV/AIDS. Clinical inhibitors, including darunavir (1), are ineffective for highly resistant protease mutant PR20, however, antiviral compound 2 derived from 1 with fused tricyclic group at P2, extended amino-benzothiazole P2' ligand and two fluorine atoms on P1 shows 16-fold better inhibition of PR20 enzyme activity. Crystal structures of PR20 and wild-type PR complexes reveal how the extra groups of 2 counteract the expanded ligand-binding pocket, dynamic flaps, and faster dimer dissociation of PR20. (C) 2019 Elsevier Inc. All rights reserved.
C1 [Kneller, Daniel W.; Agniswamy, Johnson; Weber, Irene T.] Georgia State Univ, Dept Biol, POB 4010, Atlanta, GA 30303 USA.
   [Ghosh, Arun K.] Purdue Univ, Dept Chem, W Lafayette, IN 47907 USA.
   [Ghosh, Arun K.] Purdue Univ, Dept Med Chem, W Lafayette, IN 47907 USA.
   [Weber, Irene T.] Georgia State Univ, Dept Chem, Atlanta, GA 30303 USA.
C3 University System of Georgia; Georgia State University; Purdue University System; Purdue University West Lafayette Campus; Purdue University; Purdue University System; Purdue University; Purdue University West Lafayette Campus; University System of Georgia; Georgia State University
RP Weber, IT (通讯作者)，Georgia State Univ, Dept Biol, POB 4010, Atlanta, GA 30303 USA.
EM iweber@gsu.edu
FU National Institutes of Health [AI150461, AI150466]; Georgia State University Molecular Basis of Disease fellowship
CR Agniswamy J, 2019, ACS OMEGA, V4, P8707, DOI 10.1021/acsomega.9b00683
   Agniswamy J, 2016, PLOS ONE, V11, P0, DOI 10.1371/journal.pone.0168616
   Agniswamy J, 2015, J MED CHEM, V58, P5088, DOI 10.1021/acs.jmedchem.5b00474
   Agniswamy J, 2013, J MED CHEM, V56, P4017, DOI 10.1021/jm400231v
   Agniswamy J, 2012, BIOCHEMISTRY-US, V51, P2819, DOI 10.1021/bi2018317
   Amano M, 2013, ANTIMICROB AGENTS CH, V57, P2036, DOI 10.1128/AAC.02189-12
   [Anonymous], 2016, GID US ANT AG AD AD, V0, P0
   Aoki M, 2017, ELIFE, V6, P0, DOI 10.7554/eLife.28020
   Brower ET, 2008, CHEM BIOL DRUG DES, V71, P298, DOI 10.1111/j.1747-0285.2008.00647.x
   Calcagno A, 2017, DRUGS, V77, P145, DOI 10.1007/s40265-016-0678-9
   Chetty S, 2016, J BIOMOL STRUCT DYN, V34, P135, DOI 10.1080/07391102.2015.1018326
   DeLano W, 2002, PROTEIN CRYSTALLOGR., V40, P82
   Dierynck I, 2007, J VIROL, V81, P13845, DOI 10.1128/JVI.01184-07
   Emsley P, 2004, ACTA CRYSTALLOGR D, V60, P2126, DOI 10.1107/S0907444904019158
   Flor-Parra F, 2011, AIDS RES HUM RETROV, V27, P65, DOI 10.1089/aid.2010.0072
   Ghosh AK, 2017, J MED CHEM, V0, P0, DOI DOI 10.1021/acs.jmed-chem.7b00172acs.jmedchem.7b00172
   Ghosh AK, 2018, CHEMMEDCHEM, V13, P803, DOI 10.1002/cmdc.201700824
   Ghosh AK, 2015, ORG BIOMOL CHEM, V13, P11607, DOI 10.1039/c5ob01930c
   Ghosh AK, 2015, CHEMMEDCHEM, V10, P107, DOI 10.1002/cmdc.201402358
   Godfrey C, 2017, J INFECT DIS, V216, PS798, DOI 10.1093/infdis/jix137
   Hattori S, 2019, ANTIMICROB AGENTS CH, V63, P0, DOI 10.1128/aac.02635-18
   Huang DZ, 2012, J CHEM THEORY COMPUT, V8, P1786, DOI 10.1021/ct300032r
   Huang LQ, 2010, AIDS RES THER, V7, P0, DOI 10.1186/1742-6405-7-27
   King NM, 2004, J VIROL, V78, P12012, DOI 10.1128/JVI.78.21.12012-12021.2004
   Koh Y, 2003, ANTIMICROB AGENTS CH, V47, P3123, DOI 10.1128/AAC.47.10.3123-3129.2003
   Kozísek M, 2012, ANTIMICROB AGENTS CH, V56, P4320, DOI 10.1128/AAC.00465-12
   Lathouwers E, 2017, HIV CLIN TRIALS, V18, P196, DOI 10.1080/15284336.2017.1387690
   Louis JM, 2013, BIOCHEMISTRY-US, V52, P7678, DOI 10.1021/bi400962r
   Louis JM, 2011, P NATL ACAD SCI USA, V108, P9072, DOI 10.1073/pnas.1102278108
   Mccoy AJ, 2007, J APPL CRYSTALLOGR, V40, P658, DOI 10.1107/S0021889807021206
   Murshudov GN, 2011, ACTA CRYSTALLOGR D, V67, P355, DOI 10.1107/S0907444911001314
   Orkin C, 2013, HIV MED, V14, P49, DOI 10.1111/j.1468-1293.2012.01060.x
   Otwinowski Z, 1997, PROCESSING XRAY DIFF, V0, P0, DOI DOI 10.1016/S0076-6879(97)76066-X
   Park JH, 2016, BIOCHEMISTRY-US, V55, P2390, DOI 10.1021/acs.biochem.6b00012
   Phillips AN, 2017, J INFECT DIS, V215, P1362, DOI 10.1093/infdis/jix089
   Shen CH, 2015, J MOL GRAPH MODEL, V62, P87, DOI 10.1016/j.jmgm.2015.09.006
   Weber IT, 2015, FUTURE MED CHEM, V7, P1023, DOI 10.4155/FMC.15.44
   Wensing AM, 2017, TOP ANTIVIR MED, V24, P132
   Winn MD, 2011, ACTA CRYSTALLOGR D, V67, P235, DOI 10.1107/S0907444910045749
   World Health Organization Obesity, 2018, DATA AND STATISTICS, V0, P0
   Yedidi RS, 2011, ACTA CRYSTALLOGR D, V67, P524, DOI 10.1107/S0907444911011541
NR 42
TC 10
Z9 12
U1 1
U2 11
PU ACADEMIC PRESS INC ELSEVIER SCIENCE
PI SAN DIEGO
PA 525 B ST, STE 1900, SAN DIEGO, CA 92101-4495 USA
SN 0006-291X
EI 1090-2104
J9 BIOCHEM BIOPH RES CO
JI Biochem. Biophys. Res. Commun.
PD OCT 29
PY 2019
VL 519
IS 1
BP 61
EP 66
DI 10.1016/j.bbrc.2019.08.126
PG 6
WC Biochemistry & Molecular Biology; Biophysics
SC Biochemistry & Molecular Biology; Biophysics
GA KB3MG
UT WOS:000506403300010
PM 31474336
DA 2024-01-16
ER

PT J
AU Karaosmanoglu, HK
   Mete, B
   Gündüz, A
   Aydin, ÖA
   Sargin, F
   Sevgi, DY
   Durdu, B
   Dökmetas, I
   Tabak, F
AF Karaosmanoglu, Hayat Kumbasar
   Mete, Bilgul
   Gunduz, Alper
   Aydin, Ozlem Altuntas
   Sargin, Fatma
   Sevgi, Dilek Yildiz
   Durdu, Bulent
   Dokmetas, Ilyas
   Tabak, Fehmi
TI LATE PRESENTATION AMONG PATIENTS WITH HUMAN IMMUNODEFICIENCY VIRUS INFECTION IN TURKEY
SO CENTRAL EUROPEAN JOURNAL OF PUBLIC HEALTH
LA English
DT Article
DE late presentation; human immunodeficiency virus infection; acquired immunodeficiency syndrome
ID active antiretroviral therapy; drug-resistance mutations; hiv-infection; hiv/aids patients; late presenters; risk-factors; istanbul; care; seroprevalence; consequences
AB Objective: Late presentation of the patients with human immunodeficiency virus (HIV) infection is associated with less favourable treatment responses, more accelerated clinical progression, and a higher mortality risk. Although HIV prevalence is low in Turkey, it is steadily increasing and the information about late presentation among HIV-positives is limited. We aimed to analyze the status of late presentation among HIV-positive patients in Turkey. Methods: All newly diagnosed HIV/AIDS patients from 2003 to 2016 were enrolled in this study by five dedicated centres in Istanbul, Turkey. Demographic data, CD4+ counts, and HIV RNA were collected from medical records and were transferred to a HIV database system. Late presentation was defined as presentation for care with a CD4 count <350 cells/mm(3) or presentation with an AIDS-defining event, regardless of the CD4 cell count. A medical literature search was done for the analysis of late presentation in Turkey. Results: The cohort included 1,673 patients (1,440 males, median age 35 years). Among them, 847 (50.6%) had an early diagnosis, with a CD count of more than 350 cells/mm(3). The remaining 826 were late presenters. Among late presenters, 427 (25.5% of all, 51.7% of late presenters) presented with advanced HIV disease. Late presenters were more elderly and less educated. The gender seemed comparable between groups. Late presentation was more likely among married patients. Early presenters were more likely among homosexuals, those diagnosed in screening studies, and in lower HIV-RNA viral load category. There has been a decreasing trend among late presenters in 2011-2016 when compared to 2003-2011 period. Conclusion: Current data suggest that half of HIV-infected patients present late in Turkey. In our cohort, those presented late were more elderly, less educated, married and had heterosexual intercourse. On admission, late presenters had more HIV-related diseases and were more likely in higher HIV-RNA category. In the cohort, men having sex with men were less likely late presenters. Efforts to reduce the proportion of late presentation are essential for almost every country. The countries should identify the risk factors of late presentation and should improve early diagnosis and presentation for HIV care.
C1 [Karaosmanoglu, Hayat Kumbasar; Aydin, Ozlem Altuntas] Univ Hlth Sci, Dept Infect Dis & Clin Microbiol, Bakirkoy Dr Sadi Konuk Training & Res Hosp, Istanbul, Turkey.
   [Mete, Bilgul; Tabak, Fehmi] Istanbul Univ, Cerrahpasa Med Fac, Dept Infect Dis & Clin Microbiol, Istanbul, Turkey.
   [Gunduz, Alper; Sevgi, Dilek Yildiz; Dokmetas, Ilyas] Univ Hlth Sci, Sisli Hamidiye Training & Res Hosp, Dept Infect Dis & Clin Microbiol, Istanbul, Turkey.
   [Sargin, Fatma] Medeniyet Univ, Goztepe Training & Res Hosp, Dept Infect Dis & Clin Microbiol, Istanbul, Turkey.
   [Durdu, Bulent] Bezmi Alem Univ, Med Fac, Dept Infect Dis & Clin Microbiol, Istanbul, Turkey.
C3 University of Health Sciences Turkey; Bakirkoy Dr. Sadi Konuk Research & Training Hospital; Istanbul University - Cerrahpasa; Istanbul University; University of Health Sciences Turkey; Istanbul Medeniyet University; Istanbul Goztepe Training and Research Hospital; Bezmialem Vakif University
RP Karaosmanoglu, HK (通讯作者)，Univ Hlth Sci, Dept Infect Dis & Clin Microbiol, Bakirkoy Dr Sadi Konuk Training & Res Hosp, Bakirkoy Dr Sadi Konuk EAH, A Blok, Istanbul, Turkey.
EM drhayat1@hotmail.com
CR Agaba PA, 2014, HIV MED, V15, P396, DOI 10.1111/hiv.12125
   Altuntas Aydin Ö, 2015, TURK J MED SCI, V45, P89, DOI 10.3906/sag-1308-3
   [Anonymous], 2015, GUID START ANT THER, V0, P0
   Antinori A, 2011, HIV MED, V12, P61, DOI 10.1111/j.1468-1293.2010.00857.x
   Antinori A, 2010, ANTIVIR THER, V15, P31, DOI 10.3851/IMP1525
   Aydin ÖA, 2015, CENT EUR J PUBL HEAL, V23, P65
   Aydin OA, 2013, BRAZ J INFECT DIS, V17, P707
   Aydin Ozlem Altuntas, 2011, TURKIYE PARAZITOLOJI DERGISI, V35, P65, DOI 10.5152/tpd.2011.17
   Berenguer J, 2015, EUROSURVEILLANCE, V20, P7, DOI 10.2807/1560-7917.ES.2015.20.47.30070
   Borghi V, 2008, JAIDS-J ACQ IMM DEF, V49, P282, DOI 10.1097/QAI.0b013e318186eabc
   Çerçi P, 2016, MIKROBIYOL BUL, V50, P94, DOI 10.5578/mb.10610
   Danel C, 2015, NEW ENGL J MED, V373, P808, DOI 10.1056/NEJMoa1507198
   European AIDS Clinical Society (EACS), 2015, GUIDELINES, V0, P0
   Hachfeld A, 2015, J INT AIDS SOC, V18, P0, DOI 10.7448/IAS.18.1.20317
   Helleberg M, 2012, SCAND J INFECT DIS, V44, P282, DOI 10.3109/00365548.2011.626440
   Jensen-Fangel S, 2004, AIDS, V18, P89, DOI 10.1097/00002030-200401020-00011
   Jeong SJ, 2016, AIDS RES HUM RETROV, V32, P255, DOI 10.1089/AID.2015.0058
   Johnson M, 2010, ANTIVIR THER, V15, P3, DOI 10.3851/IMP1522
   Karaosmanoglu HK, 2013, HEALTHMED, V7, P1187
   Karaosmanoglu HK, 2011, HIV CLIN TRIALS, V12, P104, DOI 10.1310/hct1202-104
   Kozak M, 2013, ANTIVIR THER, V18, P17, DOI 10.3851/IMP2534
   Lanoy E, 2007, ANTIVIR THER, V12, P89
   Leutscher PDC, 2011, DAN MED BULL, V58, P0
   Monforte AD, 2012, AIDS RES TREAT, V2012, P0, DOI 10.1155/2012/902679
   Montlahuc C, 2013, JAIDS-J ACQ IMM DEF, V64, P197, DOI 10.1097/QAI.0b013e31829cfbfa
   Ormaasen V, 2007, SCAND J INFECT DIS, V39, P51, DOI 10.1080/00365540600904779
   PEDERSEN C, 1989, BRIT MED J, V299, P154, DOI 10.1136/bmj.299.6692.154
   Sabin CA, 2004, AIDS, V18, P2145, DOI 10.1097/00002030-200411050-00006
   Sargin F, 2016, INT J INFECT DIS, V48, P52, DOI 10.1016/j.ijid.2016.05.006
   Sayan M, 2016, HIV CLIN TRIALS, V17, P109, DOI 10.1080/15284336.2016.1153303
   Sayan M, 2016, AIDS RES HUM RETROV, V32, P26, DOI 10.1089/aid.2015.0110
   Sayan M, 2013, MIKROBIYOL BUL, V47, P482
   Stöhr W, 2007, HIV MED, V8, P135, DOI 10.1111/j.1468-1293.2007.00443.x
   Waters L, 2016, BHIVA GUIDELINES FOR THE TREATMENT OF HIV-1-POSITIVE ADULTS WITH ANTIRETROVIRAL THERAPY 2015 (2016 INTERIM UPDATE), V0, P0
   Wolbers M, 2008, HIV MED, V9, P397, DOI 10.1111/j.1468-1293.2008.00566.x
   Yalçinkaya T, 2014, MIKROBIYOL BUL, V48, P585, DOI 10.5578/mb.8321
   Yemisen M, 2014, CURR HIV RES, V12, P60, DOI 10.2174/1570162X12666140411111803
NR 37
TC 9
Z9 11
U1 1
U2 9
PU NATL INST PUBLIC HEALTH
PI PRAGUE 10
PA DEPT SCIENTIFIC INFORMATION, SROBAROVA 48, PRAGUE 10, 100 42, CZECH REPUBLIC
SN 1210-7778
EI 1803-1048
J9 CENT EUR J PUBL HEAL
JI Cent. Eur. J. Public Health
PD SEP 15
PY 2019
VL 27
IS 3
BP 229
EP 234
DI 10.21101/cejph.a5416
PG 6
WC Public, Environmental & Occupational Health
SC Public, Environmental & Occupational Health
GA JE2PU
UT WOS:000490537600010
PM 31580559
DA 2024-01-16
ER

PT J
AU Lunar, MM
   Lepej, SZ
   Poljak, M
AF Lunar, Maja M.
   Lepej, Snjezana Zidovec
   Poljak, Mario
TI Sequence ambiguity determined from routine <i>pol</i> sequencing is a reliable tool for real-time surveillance of HIV incidence trends
SO INFECTION GENETICS AND EVOLUTION
LA English
DT Article
DE HIV-1; Incidence; Sequence ambiguity; Mixed base calls; Surveillance
ID immunodeficiency-virus type-1; transmitted drug-resistance; infection; slovenia; diversity; assay; prevalence; mutations; subtypes; marker
AB Identifying individuals recently infected with HIV has been of great significance for close monitoring of HIV epidemic dynamics. Low HIV sequence ambiguity (SA) has been described as a promising marker of recent infection in previous studies. This study explores the utility of SA defined as a proportion of ambiguous nucleotides detected in baseline pol sequences as a tool for routine real-time surveillance of HIV incidence trends at a national level. A total of 353 partial HIV-1 pol sequences obtained from persons diagnosed with HIV infection in Slovenia from 2000 to 2012 were studied, and SA was reported as a percentage of ambiguous base calls. Patients were characterized as recently infected by examining anti-HIV serological patterns and/or using commercial HIV-1 incidence assays (BED and/or LAg-Avidity assay). A mean SA of 0.29%, 0.14%, and 0.19% was observed for infections classified as recent by BED, LAg, or anti-HIV serological results, respectively. Welch's t-test showed a significant difference in the SA of recent versus long-standing infections (p < 0.001). CD4+ T-cell counts <= 250 cells/mm(3) significantly correlated with higher SA (p < 0.001), whereas the homo/bisexual transmission route significantly correlated with lower SA (p = 0.005). When the LAg-assay was used as an indicator of recent infection, a receiver operating characteristic curve with the largest area under the curve (0.896) was observed for SA (sensitivity and specificity of 79%), indicating the best correlation of the data. A reliable estimation of the trends of HIV incident infection could be inferred from measuring SA irrespective of the cutoff used; however, in Slovenia it seems that lower cutoffs are more appropriate. Our data suggest that SA could be used as a real-time surveillance tool for close monitoring of HIV incidence trends, especially in countries where baseline HIV resistance genotyping is performed routinely, rendering this approach cost-effective.
C1 [Lunar, Maja M.; Poljak, Mario] Univ Ljubljana, Fac Med, Inst Microbiol & Immunol, Zaloska 4, Ljubljana 1105, Slovenia.
   [Lepej, Snjezana Zidovec] Dr Fran Mihaljevic Univ Hosp Infect Dis, Mirogojska 8, Zagreb 10000, Croatia.
C3 University of Ljubljana
RP Poljak, M (通讯作者)，Univ Ljubljana, Fac Med, Inst Microbiol & Immunol, Zaloska 4, Ljubljana 1105, Slovenia.
EM mario.poljak@mf.uni-lj.si
CR Allen TM, 2005, J VIROL, V79, P13239, DOI 10.1128/JVI.79.21.13239-13249.2005
   Andersson E, 2013, INFECT GENET EVOL, V18, P125, DOI 10.1016/j.meegid.2013.03.050
   Babic DZ, 2006, J MED VIROL, V78, P997, DOI 10.1002/jmv.20654
   Babic DZ, 2006, VIRUS RES, V118, P156, DOI 10.1016/j.virusres.2005.12.006
   *CAL BIOM CORP, 2008, AW BED EIA HIV 1 INC, V0, P0
   Carlson JM, 2014, SCIENCE, V345, P0, DOI 10.1126/science.1254031
   Chaillon A, 2012, CLIN VACCINE IMMUNOL, V19, P1248, DOI 10.1128/CVI.00120-12
   Corporation Sedia Biosciences, 2016, SED HIV 1 LAG AV EIA, V0, P0
   Cousins MM, 2011, PLOS ONE, V6, P0, DOI 10.1371/journal.pone.0027211
   Delwart EL, 1997, J VIROL, V71, P7498, DOI 10.1128/JVI.71.10.7498-7508.1997
   Domingo E, 1997, ANNU REV MICROBIOL, V51, P151, DOI 10.1146/annurev.micro.51.1.151
   Duong YT, 2012, PLOS ONE, V7, P0, DOI 10.1371/journal.pone.0033328
   Hall TA, 1999, NUCL ACIDS S SER, V41, P95
   Hauser A, 2014, PLOS ONE, V9, P0, DOI 10.1371/journal.pone.0098038
   Kassanjee R, 2016, AIDS, V30, P2361, DOI 10.1097/QAD.0000000000001209
   Keele BF, 2008, P NATL ACAD SCI USA, V105, P7552, DOI 10.1073/pnas.0802203105
   Kouyos RD, 2011, CLIN INFECT DIS, V52, P532, DOI 10.1093/cid/ciq164
   Laeyendecker O, 2013, J INFECT DIS, V207, P232, DOI 10.1093/infdis/jis659
   Longosz AF, 2014, AIDS RES HUM RETROV, V30, P339, DOI 10.1089/aid.2013.0169
   Lunar MM, 2018, PLOS ONE, V13, P0, DOI 10.1371/journal.pone.0196670
   Lunar MM, 2015, J MED VIROL, V87, P1510, DOI 10.1002/jmv.24209
   Lunar MM, 2013, AIDS RES HUM RETROV, V29, P343, DOI 10.1089/aid.2012.0152
   MANSKY LM, 1995, J VIROL, V69, P5087, DOI 10.1128/JVI.69.8.5087-5094.1995
   Murphy G, 2008, EUROSURVEILLANCE, V13, P314
   Parekh BS, 2002, AIDS RES HUM RETROV, V18, P295, DOI 10.1089/088922202753472874
   Pineda-Peña AC, 2013, INFECT GENET EVOL, V19, P337, DOI 10.1016/j.meegid.2013.04.032
[truncated: 1,575,805 more chars]
