# Supplementary material for: Development and emerging trends of drug resistance mutations in HIV: a bibliometric analysis based on CiteSpace
Source: Front Microbiol. 2024 May 15;15:1374582. doi: 10.3389/fmicb.2024.1374582 (PMC11133539; doi:10.3389/fmicb.2024.1374582)
Supplement: Supplementary file 1 [file Data_Sheet_1.ZIP › data/download2020u278.txt]

PT J
AU Swain, SS
   Paidesetty, SK
   Padhy, RN
   Hussain, T
AF Swain, Shasank S.
   Paidesetty, Sudhir K.
   Padhy, Rabindra N.
   Hussain, Tahziba
TI Isoniazid-phytochemical conjugation: A new approach for potent and less toxic anti-TB drug development
SO CHEMICAL BIOLOGY & DRUG DESIGN
LA English
DT Review
DE co-infection with human immunodeficiency virus; first-line anti-TB drugs; INH-phytochemical hybrid; Mycobacterium tuberculosis
ID trans-cinnamic acid; mycobacterium-tuberculosis; antimycobacterial activity; natural-products; in-vitro; antitubercular activity; betulinic acid; gallic acid; diterpenoid isosteviol; antibacterial activity
AB Mycobacterium tuberculosis (Mtb) causes one of the most grievous pandemic infectious diseases, tuberculosis (TB), with long-term morbidity and high mortality. The emergence of drug-resistant Mtb strains, and the co-infection with human immunodeficiency virus, challenges the current WHO-TB stewardship programs. The first-line anti-TB drugs, isoniazid (INH) and rifampicin (RIF), have become extensively obsolete in TB control from chromosomal mutations during the last decades. However, based on clinical trial statistics, the production of well-tolerated anti-TB drug(s) is miserably low. Alternately, semi-synthesis or structural modifications of first-line obsolete antitubercular drugs remain as the versatile approach for getting some potential medicines. The use of any suitable phytochemicals with INH in a hybrid formulation could be an ideal approach for the development of potent anti-TB drug(s). The primary objective of this review was to highlight and analyze available INH-phytochemical hybrid research works. The utilization of phytochemicals through chemical conjugation is a new trend toward the development of safer/non-toxic anti-TB drugs.
C1 [Swain, Shasank S.; Hussain, Tahziba] ICMR Reg Med Res Ctr, Div Microbiol & NCDs, Bhubaneswar 751023, Odisha, India.
   [Swain, Shasank S.; Padhy, Rabindra N.] Siksha O Anusandhan Deemed Be Univ, Cent Res Lab, Inst Med Sci, Bhubaneswar, Odisha, India.
   [Swain, Shasank S.; Padhy, Rabindra N.] Siksha O Anusandhan Deemed Be Univ, SUM Hosp, Bhubaneswar, Odisha, India.
   [Paidesetty, Sudhir K.] Siksha O Anusandhan Deemed Be Univ, Sch Pharmaceut Sci, Dept Pharmaceut Chem, Bhubaneswar, Odisha, India.
C3 Indian Council of Medical Research (ICMR); ICMR - Regional Medical Research Centre (RMRC), Bhubaneswar; Siksha 'O' Anusandhan University; Siksha 'O' Anusandhan University; Siksha 'O' Anusandhan University
RP Swain, SS (通讯作者)，ICMR Reg Med Res Ctr, Div Microbiol & NCDs, Bhubaneswar 751023, Odisha, India.
EM swain.shasanksekhar86@gmail.com
FU ICMR-Young Scientist Scheme [3128113, R.12014/14/2017-HR]
CR Aboul-Fadl T, 2003, ARCH PHARM RES, V26, P778, DOI 10.1007/BF02980020
   Al-Humadi HW, 2017, FRONT PHARMACOL, V8, P0, DOI 10.3389/fphar.2017.00689
   Ali-Seyed M, 2016, CHEM BIOL DRUG DES, V87, P517, DOI 10.1111/cbdd.12682
   Ando H, 2011, MOL MICROBIOL, V79, P1615, DOI 10.1111/j.1365-2958.2011.07547.x
   Andreeva OV, 2011, RUSS J GEN CHEM+, V81, P1643, DOI 10.1134/S1070363211080111
   Atanasov AG, 2015, BIOTECHNOL ADV, V33, P1582, DOI 10.1016/j.biotechadv.2015.08.001
   Barbieri R, 2017, MICROBIOL RES, V196, P44, DOI 10.1016/j.micres.2016.12.003
   Barnes CC, 2003, J NAT PROD, V66, P1457, DOI 10.1021/np030197j
   Tomas MB, 2017, REV COLOMB QUIM, V46, P17, DOI 10.15446/rev.colomb.quim.v46n3.61980
   Lyonnet BB, 2014, PLOS ONE, V9, P0, DOI 10.1371/journal.pone.0099853
   Bernardini S, 2018, NAT PROD RES, V32, P1926, DOI 10.1080/14786419.2017.1356838
   Bhat MA, 2013, MED CHEM RES, V22, P4522, DOI 10.1007/s00044-012-0458-3
   Bhilare NV, 2018, DRUG DELIV TRANSL RE, V8, P770, DOI 10.1007/s13346-018-0500-1
   Brown ED, 2016, NATURE, V529, P336, DOI 10.1038/nature17042
   Caceres NE, 1997, J BACTERIOL, V179, P5046, DOI 10.1128/jb.179.16.5046-5055.1997
   Caminero JA, 2010, LANCET INFECT DIS, V10, P621, DOI 10.1016/S1473-3099(10)70139-0
   Carvalho SA, 2008, BIOORG MED CHEM LETT, V18, P538, DOI 10.1016/j.bmcl.2007.11.091
   Chen JM, 2012, PLOS ONE, V7, P0, DOI 10.1371/journal.pone.0043467
   Chen JC, 2015, FITOTERAPIA, V103, P231, DOI 10.1016/j.fitote.2015.04.012
   Chen YL, 2011, EUR J PHARM SCI, V43, P188, DOI 10.1016/j.ejps.2011.04.012
   Chokpaiboon S, 2018, NAT PROD RES, V32, P149, DOI 10.1080/14786419.2017.1342083
   Cholo MC, 2017, J ANTIMICROB CHEMOTH, V72, P338, DOI 10.1093/jac/dkw426
   Cichewicz RH, 2004, MED RES REV, V24, P90, DOI 10.1002/med.10053
   Clemens DL, 2012, ANTIMICROB AGENTS CH, V56, P2535, DOI 10.1128/AAC.06049-11
   Cowan MM, 1999, CLIN MICROBIOL REV, V12, P564, DOI 10.1128/CMR.12.4.564
   Dandawate P, 2014, BIOORG MED CHEM LETT, V24, P5070, DOI 10.1016/j.bmcl.2014.09.032
   De P, 2011, J MED CHEM, V54, P1449, DOI 10.1021/jm101510d
   Dehaen W, 2011, MOLECULES, V16, P2443, DOI 10.3390/molecules16032443
   Dias DA, 2012, METABOLITES, V2, P0, DOI 10.3390/metabo2020303
   Dookie N, 2018, J ANTIMICROB CHEMOTH, V73, P1138, DOI 10.1093/jac/dkx506
   Eldehna WM, 2015, MOLECULES, V20, P8800, DOI 10.3390/molecules20058800
   Fadipe VO, 2017, BMC COMPLEM ALTERN M, V17, P0, DOI 10.1186/s12906-017-1818-9
   Fatima N, 2018, BIOORG MED CHEM LETT, V28, P196, DOI 10.1016/j.bmcl.2017.11.020
   Favrot L, 2012, EXPERT REV ANTI-INFE, V10, P1023, DOI 10.1586/ERI.12.91
   Feng LS, 2012, CHEM RES CHINESE U, V28, P61
   Ferraresi-Curotto V, 2017, J MOL STRUCT, V1133, P436, DOI 10.1016/j.molstruc.2016.12.018
   Finn J, 2012, METHODS MOL BIOL, V841, P291, DOI 10.1007/978-1-61779-520-6_13
   FORBES M, 1962, J BACTERIOL, V84, P1099, DOI 10.1128/JB.84.5.1099-1103.1962
   Gammon DW, 2010, BIOORGAN MED CHEM, V18, P2501, DOI 10.1016/j.bmc.2010.02.049
   García A, 2012, EUR J MED CHEM, V49, P1, DOI 10.1016/j.ejmech.2011.12.029
   Gler MT, 2012, NEW ENGL J MED, V366, P2151, DOI 10.1056/NEJMoa1112433
   GRUMBACH F, 1956, CR HEBD ACAD SCI, V242, P2187
   Gupta VK, 2008, J ETHNOPHARMACOL, V116, P377, DOI 10.1016/j.jep.2007.11.037
   Gupta VK, 2017, PHARM BIOL, V55, P1536, DOI 10.1080/13880209.2017.1309440
   Guzman JD, 2014, MOLECULES, V19, P19292, DOI 10.3390/molecules191219292
   Gygli SM, 2017, FEMS MICROBIOL REV, V41, P354, DOI 10.1093/femsre/fux011
   Hameed HMA, 2018, FRONT CELL INFECT MI, V8, P0, DOI 10.3389/fcimb.2018.00114
   Hans RH, 2011, BIOORG MED CHEM LETT, V21, P2055, DOI 10.1016/j.bmcl.2011.02.008
   Hearn MJ, 2009, EUR J MED CHEM, V44, P4169, DOI 10.1016/j.ejmech.2009.05.009
   Hearn MJ, 2004, J ANTIMICROB CHEMOTH, V53, P185, DOI 10.1093/jac/dkh041
   Helaly SE, 2011, ORG LETT, V13, P1052, DOI 10.1021/ol1031014
   Horváti K, 2009, J PEPT SCI, V15, P385, DOI 10.1002/psc.1129
   Hu YQ, 2017, EUR J MED CHEM, V133, P255, DOI 10.1016/j.ejmech.2017.04.002
   Huang QX, 2018, CURR MED SCI, V38, P387, DOI 10.1007/s11596-018-1891-4
   Hughes JD, 2008, BIOORG MED CHEM LETT, V18, P4872, DOI 10.1016/j.bmcl.2008.07.071
   Hussein MA, 2005, BULL. PHARM. SCI. ASSIUT UNIV, V28, P131, DOI 10.21608/BFSA.2005.65240
   Kataev VE, 2011, RUSS J BIOORG CHEM+, V37, P483, DOI 10.1134/S1068162011030095
   Katerere DR, 2003, PHYTOCHEMISTRY, V63, P81, DOI 10.1016/S0031-9422(02)00726-4
   Kazakova OB, 2011, CHEM NAT COMPD+, V47, P752, DOI 10.1007/s10600-011-0050-y
   Korosec B, 2014, J APPL MICROBIOL, V116, P955, DOI 10.1111/jam.12417
   Koul A, 2011, NATURE, V469, P483, DOI 10.1038/nature09657
   Kumar M, 2011, J MOL MODEL, V17, P1173, DOI 10.1007/s00894-010-0821-6
   Kumarasingam K, 2018, INT J MYCOBACT, V7, P84, DOI 10.4103/ijmy.ijmy_162_17
   Ladda PL, 2018, IRAN J PHARM RES, V17, P1353
   Lage OM, 2018, MAR DRUGS, V16, P0, DOI 10.3390/md16080279
   Lauzardo M, 2012, EXPERT OPIN PHARMACO, V13, P511, DOI 10.1517/14656566.2012.657176
   León-Rivera I, 2008, J NAT PROD, V71, P1686, DOI 10.1021/np800266a
   Lian ZM, 2016, J MOL STRUCT, V1117, P8, DOI 10.1016/j.molstruc.2016.03.036
   Mandewale MC, 2018, J SAUDI CHEM SOC, V22, P218, DOI 10.1016/j.jscs.2016.04.003
   Manjashetty TH, 2011, BIOORG MED CHEM LETT, V21, P2125, DOI 10.1016/j.bmcl.2011.01.122
   Mathew R, 2010, CHEM BIOL DRUG DES, V76, P34, DOI 10.1111/j.1747-0285.2010.00987.x
   Merlani MI, 2004, RUSS J BIOORG CHEM+, V30, P497, DOI 10.1023/B:RUBI.0000043795.25417.60
   Mohamad S, 2004, TUBERCULOSIS, V84, P56, DOI 10.1016/j.tube.2003.08.004
   DOca CDM, 2010, BIOORG MED CHEM LETT, V20, P5255, DOI 10.1016/j.bmcl.2010.06.149
   Nair SV, 2016, INT J MED MICROBIOL, V306, P237, DOI 10.1016/j.ijmm.2016.05.004
   Nasiruddin Mohammad, 2017, TUBERC RES TREAT, V2017, P4920209, DOI 10.1155/2017/4920209
   Nayak N, 2015, BIOORG MED CHEM LETT, V25, P5540, DOI 10.1016/j.bmcl.2015.10.057
   Nayak N, 2014, J ADV PHARM TECHNOL, V5, P28, DOI 10.4103/2231-4040.126984
   Nazeem S, 2009, MUTAGENESIS, V24, P413, DOI 10.1093/mutage/gep023
   Novotná E, 2017, ARCH PHARM, V350, P0, DOI 10.1002/ardp.201700020
   Oliveira PFM, 2017, MOLECULES, V22, P0, DOI 10.3390/molecules22091457
   Orme I, 2001, ANTIMICROB AGENTS CH, V45, P1943, DOI 10.1128/AAC.45.7.1943-1946.2001
   Padhye S, 2012, MED RES REV, V32, P1131, DOI 10.1002/med.20235
   Pal R, 2018, J PATHOG, V2018, P0, DOI 10.1155/2018/1454316
   Palomino JC, 2014, ANTIBIOTICS-BASEL, V3, P317, DOI 10.3390/antibiotics3030317
   Pandeya Surendra Nath, 2005, ACTA PHARMACEUTICA (ZAGREB), V55, P27
   Pastorino Giulia, 2018, PHYTOTHER RES, V32, P2323, DOI 10.1002/ptr.6178
   Petrlíková E, 2011, FOLIA MICROBIOL, V56, P10, DOI 10.1007/s12223-011-0015-3
   Pontiki E, 2018, CURR PHARM BIOTECHNO, V19, P1019, DOI 10.2174/1389201019666181112102702
   Pourakbari B, 2016, FRONT MICROBIOL, V7, P0, DOI 10.3389/fmicb.2016.01139
   Quan D, 2017, INT J INFECT DIS, V56, P212, DOI 10.1016/j.ijid.2016.12.024
   Raj R, 2014, CHEM BIOL DRUG DES, V83, P622, DOI 10.1111/cbdd.12273
   Ramani AV, 2012, BIOORG MED CHEM LETT, V22, P2764, DOI 10.1016/j.bmcl.2012.02.091
   Rastogi N, 1998, FEMS IMMUNOL MED MIC, V21, P149, DOI 10.1016/S0928-8244(98)00044-3
   REDDY VM, 1995, ANTIMICROB AGENTS CH, V39, P2320, DOI 10.1128/AAC.39.10.2320
   Rizvi F, 2019, SCI REP-UK, V9, P0, DOI 10.1038/s41598-019-43082-0
   Rodrigues MO, 2013, BIOORGAN MED CHEM, V21, P6910, DOI 10.1016/j.bmc.2013.09.034
   Rogers IL, 2013, CARBOHYD RES, V371, P52, DOI 10.1016/j.carres.2013.02.001
   Saharan VD, 2017, BIOORG MED CHEM LETT, V27, P808, DOI 10.1016/j.bmcl.2017.01.026
   Sandhu GK, 2011, J GLOB INFECT DIS, V3, P143, DOI 10.4103/0974-777X.81691
   Schaaf HS, 2016, EXPERT OPIN DRUG SAF, V15, P1369, DOI 10.1080/14740338.2016.1216544
   Sen S, 2013, INDIAN J PHARM SCI, V75, P149
   Sen Saikat, 2017, J TRADIT COMPLEMENT MED, V7, P234, DOI 10.1016/j.jtcme.2016.05.006
   SHAH SL, 2018, EVIDENCE BASED COMPL, V0, P0
   Sharipova RR, 2011, CHEM NAT COMPD+, V46, P902, DOI 10.1007/s10600-011-9779-6
   Singh A, 2019, DALTON T, V48, P2840, DOI 10.1039/c8dt03440k
   Sousa JLC, 2019, MOLECULES, V24, P0, DOI 10.3390/molecules24020355
   Sova M, 2012, MINI-REV MED CHEM, V12, P749, DOI 10.2174/138955712801264792
   Swain SS, 2018, J CELL BIOCHEM, V119, P9838, DOI 10.1002/jcb.27304
   Swain SS, 2019, NAT PROD RES, V33, P3181, DOI 10.1080/14786419.2018.1474465
   Swain SS, 2017, COMPUT METH PROG BIO, V140, P185, DOI 10.1016/j.cmpb.2016.12.013
   Swain SS, 2017, BIOMED PHARMACOTHER, V88, P181, DOI 10.1016/j.biopha.2017.01.036
   Tandon N, 2017, J ETHNOPHARMACOL, V197, P39, DOI 10.1016/j.jep.2016.07.064
   Thasni KA, 2013, MOL CARCINOGEN, V52, P392, DOI 10.1002/mc.21877
   Thee S, 2016, TUBERCULOSIS, V97, P126, DOI 10.1016/j.tube.2015.09.007
   Timmins GS, 2006, MOL MICROBIOL, V62, P1220, DOI 10.1111/j.1365-2958.2006.05467.x
   Tiwari D, 2018, SCI TRANSL MED, V10, P0, DOI 10.1126/scitranslmed.aal1803
   Ullah I, 2015, J MICROBIOL, V53, P127, DOI 10.1007/s12275-015-4632-4
   Upton AM, 2015, ANTIMICROB AGENTS CH, V59, P136, DOI 10.1128/AAC.03823-14
   Velderrain-Rodríguez GR, 2018, MOLECULES, V23, P0, DOI 10.3390/molecules23030695
   Velika B, 2012, FREE RADIC ANTIOXID, V2, P62, DOI 10.5530/ax.2012.4.11
   Wallis RS, 2016, LANCET INFECT DIS, V16, PE34, DOI 10.1016/S1473-3099(16)00070-0
   *WHO, 2016, MDR TB FACT SHEET 20, V0, P0
   World Health Organization, 2022, GLOBAL TUBERCULOSIS REPORT 2022, V0, P0
   Wright GD, 2014, CAN J MICROBIOL, V60, P147, DOI 10.1139/cjm-2014-0063
   Xu YH, 2015, BIOMED RES INT, V2015, P0, DOI 10.1155/2015/951706
   XU Z, 2017, MOLECULES, V22, P0
   Xu Z, 2019, EUR J MED CHEM, V162, P396, DOI 10.1016/j.ejmech.2018.11.032
   Xu Z, 2017, EUR J MED CHEM, V139, P429, DOI 10.1016/j.ejmech.2017.07.059
   Xu ZQ, 2004, BIOORGAN MED CHEM, V12, P1199, DOI 10.1016/j.bmc.2003.11.012
   Yan XJ, 2018, EUR J MED CHEM, V143, P899, DOI 10.1016/j.ejmech.2017.11.090
   Yao H, 2017, EXPERT OPIN DRUG DIS, V12, P121, DOI 10.1080/17460441.2016.1272757
   Yoya GK, 2009, BIOORG MED CHEM LETT, V19, P341, DOI 10.1016/j.bmcl.2008.11.082
   Yuan H, 2008, BIOORG MED CHEM LETT, V18, P5311, DOI 10.1016/j.bmcl.2008.08.027
   Zaro MJ, 2016, J ENZYM INHIB MED CH, V31, P1726, DOI 10.3109/14756366.2016.1172577
   Zhang Y, 2006, DRUG DISCOV TODAY, V11, P21, DOI 10.1016/S1359-6446(05)03626-3
   Zhang Y, 2015, INT J TUBERC LUNG D, V19, P1276, DOI 10.5588/ijtld.15.0389
   Zhu BY, 2016, MOL MED REP, V13, P4159, DOI 10.3892/mmr.2016.5041
NR 138
TC 16
Z9 16
U1 0
U2 18
PU WILEY
PI HOBOKEN
PA 111 RIVER ST, HOBOKEN 07030-5774, NJ USA
SN 1747-0277
EI 1747-0285
J9 CHEM BIOL DRUG DES
JI Chem. Biol. Drug Des.
PD AUG 15
PY 2020
VL 96
IS 2
BP 714
EP 730
DI 10.1111/cbdd.13685
EA MAY 2020
PG 17
WC Biochemistry & Molecular Biology; Chemistry, Medicinal
SC Biochemistry & Molecular Biology; Pharmacology & Pharmacy
GA NB7SH
UT WOS:000532541900001
PM 32237023
DA 2024-01-16
ER

PT J
AU Ndashimye, E
   Avino, M
   Olabode, AS
   Poon, AFY
   Gibson, RM
   Li, Y
   Meadows, A
   Tan, C
   Reyes, PS
   Kityo, CM
   Kyeyune, F
   Nankya, I
   Quiñones-Mateu, ME
   Arts, EJ
AF Ndashimye, Emmanuel
   Avino, Mariano
   Olabode, Abayomi S.
   Poon, Art F. Y.
   Gibson, Richard M.
   Li, Yue
   Meadows, Adam
   Tan, Christine
   Reyes, Paul S.
   Kityo, Cissy M.
   Kyeyune, Fred
   Nankya, Immaculate
   Quinones-Mateu, Miguel E.
   Arts, Eric J.
TI Accumulation of integrase strand transfer inhibitor resistance mutations confers high-level resistance to dolutegravir in non-B subtype HIV-1 strains from patients failing raltegravir in Uganda
SO JOURNAL OF ANTIMICROBIAL CHEMOTHERAPY
LA English
DT Article
ID human-immunodeficiency-virus; genotypic resistance; experienced patients; elvitegravir; infection; naive
AB Background: Increasing first-line treatment failures in low- and middle-income countries (LMICs) have Led to increased use of integrase strand transfer inhibitors (INSTIs) such as dolutegravir. However, HIV-1 susceptibility to INSTIs in LMICs, especially with previous raltegravir exposure, is poorly understood due to infrequent reporting of INSTI failures and testing for INSTI drug resistance mutations (DRMs). Methods: A total of 51 non-subtype B HIV-1 infected patients falling third-Line (raltegravir-based) therapy in Uganda were initially selected for the study. DRMs were detected using Sanger and deep sequencing. HIV integrase genes of 13 patients were cloned and replication capacities (RCs) and phenotypic susceptibilities to doLutegravir, rattegravir and elvitegravir were determined with TZM-bl cells. Spearman's correlation coefficient was used to determine cross-resistance between INSTIs. Results: INSTI DRMs were detected in 47% of patients. HIV integrase-recombinant virus carrying one primary INSTI DRM (N155H or Y143R/S) was susceptible to doLutegravir but highly resistant to raltegravir and elvitegravir (>50-fold change). Two patients, one with E138A/G140A/Q148R/G163R and one with E138K/G140A/S147G/Q148K, displayed the highest reported resistance to rattegravir, elvitegravir and even doLutegravir. The former multi-DRM virus had WT RC whereas the Latter had Lower RCs than WT. Conclusions: In HIV-1 subtype A- and D-infected patients falling raltegravir and harbouring INSTI DRMs, there is high-level resistance to elvitegravir and raltegravir. More routine monitoring of INSTI treatment may be advised in LMICs, considering that multiple INSTI DRMs may have accumulated during prolonged exposure to raltegravir during virological failure, leading to high-level INSTI resistance, including dolutegravir resistance.
C1 [Ndashimye, Emmanuel; Poon, Art F. Y.; Gibson, Richard M.; Li, Yue; Meadows, Adam; Tan, Christine; Reyes, Paul S.; Arts, Eric J.] Western Univ, Dept Microbiol & Immunol, London, ON, Canada.
   [Ndashimye, Emmanuel; Kyeyune, Fred; Nankya, Immaculate] Joint Clin Res Ctr, Ctr AIDS Res Uganda Labs, Kampala, Uganda.
   [Avino, Mariano; Olabode, Abayomi S.; Poon, Art F. Y.] Western Univ, Dept Pathol & Lab Med, London, ON, Canada.
   [Poon, Art F. Y.] Western Univ, Dept Appl Math, London, ON, Canada.
   [Kityo, Cissy M.] Joint Clin Res Ctr, Kampala, Uganda.
   [Quinones-Mateu, Miguel E.] Univ Otago, Dept Microbiol & Immunol, Dunedin, New Zealand.
C3 Western University (University of Western Ontario); Joint Clinic Research Center - United Arab Emirates; Western University (University of Western Ontario); Western University (University of Western Ontario); Joint Clinic Research Center - United Arab Emirates; University of Otago
RP Arts, EJ (通讯作者)，Western Univ, Dept Microbiol & Immunol, London, ON, Canada.
EM earts@uwo.ca
FU National Institutes of Health [AI-49170]; Gilead; CWRU/UH Center for AIDS Research [P30 AI036219]; University of Otago; Webster Family Chair in Viral Pathogenesis; Government of Canada through Genome Canada; Ontario Genomics Institute [OGI-131]; Queen Elizabeth II Diamond Jubilee scholarship through Western University [DLI O19375892122]; Ontario Graduate scholarship
CR [Anonymous], 2019, UPDATE RECOMMENDATIO, V0, P0
   Anstett K, 2017, RETROVIROLOGY, V14, P0, DOI 10.1186/s12977-017-0360-7
   Arts EJ, 2012, CSH PERSPECT MED, V2, P0, DOI 10.1101/cshperspect.a007161
   Baldanti F, 2010, J MED VIROL, V82, P116, DOI 10.1002/jmv.21651
   Boyd MA, 2015, LANCET HIV, V2, PE42, DOI 10.1016/S2352-3018(14)00061-7
   Castagna A, 2014, J INFECT DIS, V210, P354, DOI 10.1093/infdis/jiu051
   Doyle T, 2015, J ANTIMICROB CHEMOTH, V70, P3080, DOI 10.1093/jac/dkv243
   Dudley DM, 2009, BIOTECHNIQUES, V46, P458, DOI 10.2144/000113119
   Fourati S, 2015, J ANTIMICROB CHEMOTH, V70, P1507, DOI 10.1093/jac/dku535
   Hurt CB, 2014, CLIN INFECT DIS, V58, P423, DOI 10.1093/cid/cit697
   Inzaule SC, 2018, J ANTIMICROB CHEMOTH, V73, P1167, DOI 10.1093/jac/dky005
   KIMPTON J, 1992, J VIROL, V66, P2232, DOI 10.1128/JVI.66.4.2232-2239.1992
   Kobayashi M, 2011, ANTIMICROB AGENTS CH, V55, P813, DOI 10.1128/AAC.01209-10
   Mesplède T, 2013, RETROVIROLOGY, V10, P0, DOI 10.1186/1742-4690-10-22
   Ndashimye E, 2018, AIDS RES HUM RETROV, V34, P404, DOI 10.1089/aid.2017.0205
   Pond SLK, 2009, PLOS COMPUT BIOL, V5, P0, DOI 10.1371/journal.pcbi.1000581
   Raffi F, 2013, LANCET, V381, P735, DOI 10.1016/S0140-6736(12)61853-4
   Seatla KK, 2018, AIDS, V32, P1899, DOI 10.1097/QAD.0000000000001920
   Snoeck J, 2006, ANTIMICROB AGENTS CH, V50, P694, DOI 10.1128/AAC.50.2.694-701.2006
   Tang MW, 2012, INTERVIROLOGY, V55, P98, DOI 10.1159/000331998
   Vermund SH, 2012, CSH PERSPECT MED, V2, P0, DOI 10.1101/cshperspect.a007195
   Woods CK, 2012, J CLIN MICROBIOL, V50, P1936, DOI 10.1128/JCM.06689-11
   Yerly S, 2001, AIDS, V15, P2287, DOI 10.1097/00002030-200111230-00010
   Zash R, 2018, NEW ENGL J MED, V379, P979, DOI 10.1056/NEJMc1807653
   Zhang WW, 2018, J INFECT DIS, V218, P1773, DOI 10.1093/infdis/jiy428
NR 26
TC 7
Z9 7
U1 0
U2 1
PU OXFORD UNIV PRESS
PI OXFORD
PA GREAT CLARENDON ST, OXFORD OX2 6DP, ENGLAND
SN 0305-7453
EI 1460-2091
J9 J ANTIMICROB CHEMOTH
JI J. Antimicrob. Chemother.
PD DEC 15
PY 2020
VL 75
IS 12
BP 3525
EP 3533
DI 10.1093/jac/dkaa355
PG 9
WC Infectious Diseases; Microbiology; Pharmacology & Pharmacy
SC Infectious Diseases; Microbiology; Pharmacology & Pharmacy
GA OX4GW
UT WOS:000593526100014
PM 32853364
DA 2024-01-16
ER

PT J
AU Giacomelli, A
   Micheli, V
   Cattaneo, D
   Mancon, A
   Gervasoni, C
AF Giacomelli, Andrea
   Micheli, Valeria
   Cattaneo, Dario
   Mancon, Alessandro
   Gervasoni, Cristina
TI Multidrug-resistant HIV viral rebound during early syphilis: a case report
SO BMC INFECTIOUS DISEASES
LA English
DT Article
DE Syphilis; Transmitted drug resistance; Virological rebound; HIV prevention; Therapeutic drug monitoring; Case report
ID load; dynamics
AB Background Syphilis has been associated with an increase in HIV RNA and a temporary decline in CD4 T cell counts in people living with HIV who are not receiving antiretroviral treatment (ART), and may be associated with a transient HIV RNA rebound in those who are receiving ART. Our case is the first to highlight the risk of a multidrug-resistant HIV viral rebound during the course of early syphilis even if antiretroviral drug concentrations are within the therapeutic range. Case presentation This 50-year-old HIV-1-positive male patient with concomitant early syphilis presented with an HIV RNA rebound (8908 copies/mL) during a scheduled visit to our clinic. He was receiving a stable ART regimen consisting of darunavir/cobicistat plus dolutegravir, and had a 15-year history of viral suppression. Good short-term drug adherence could be inferred as liquid chromatography tandem mass spectrometry showed that his trough antiretroviral drug concentrations were within the therapeutic range: darunavir 2353 ng/mL (minimum effective concentration > 500 ng/mL) and dolutegravir 986 ng/mL (minimum effective concentration > 100 ng/mL). A plasma RNA genotype resistance test revealed wild-type virus in the integrase region and protease region (PR), but extensive resistance in the reverse transcriptase (RT) region (M41L, E44D, D67N, K70R, M184V, L210W and T215Y). Phylogenetic analysis of next-generation sequences (used to investigate the presence of minor viral variants), the PR and RT sequences from plasma HIV RNA and pro-viral DNA extracted from peripheral blood mononuclear cells during the viral rebound, and a Sanger sequence obtained during a previous virological failure suggested clonal viral expression because the previous PR resistance mutations had been lost or had not been archived in pro-viral DNA. Conclusions This case shows that early syphilis may cause an HIV RNA rebound in patients under stable virological control with the potential of transmitting an extensively drug-resistant virus.
C1 [Giacomelli, Andrea] Milan Univ, Dept Biomed & Clin Sci, DIBIC Luigi Sacco, Via GB Grassi 74, I-20157 Milan, Italy.
   [Giacomelli, Andrea; Gervasoni, Cristina] ASST Fatebenefratelli Sacco Univ Hosp, Infect Dis Unit 3, Milan, Italy.
   [Micheli, Valeria; Mancon, Alessandro] ASST Fatebenefratelli Sacco Univ Hosp, Clin Microbiol Virol & Bioemergencies, Milan, Italy.
   [Cattaneo, Dario; Gervasoni, Cristina] ASST Fatebenefratelli Sacco Univ Hosp, Gest Ambulatoriale Politerapie GAP Outpatient Cli, Milan, Italy.
   [Cattaneo, Dario] ASST Fatebenefratelli Sacco Univ Hosp, Unit Clin Pharmacol, Milan, Italy.
C3 University of Milan; Luigi Sacco Hospital
RP Giacomelli, A (通讯作者)，Milan Univ, Dept Biomed & Clin Sci, DIBIC Luigi Sacco, Via GB Grassi 74, I-20157 Milan, Italy.; Giacomelli, A (通讯作者)，ASST Fatebenefratelli Sacco Univ Hosp, Infect Dis Unit 3, Milan, Italy.
EM andrea.giacomelli@unimi.it
CR Buchacz K, 2004, AIDS, V18, P2075, DOI 10.1097/00002030-200410210-00012
   Calabrese SK, 2019, LANCET HIV, V6, PE211, DOI 10.1016/S2352-3018(19)30030-X
   Easterbrook PJ, 2002, AIDS, V16, P1521, DOI 10.1097/00002030-200207260-00009
   Eisinger RW, 2019, JAMA-J AM MED ASSOC, V321, P451, DOI 10.1001/jama.2018.21167
   Gardner EM, 2009, AIDS, V23, P1035, DOI 10.1097/QAD.0b013e32832ba8ec
   Grewal R, 2019, JAIDS-J ACQ IMM DEF, V80, P585, DOI 10.1097/QAI.0000000000001962
   Jarzebowski W, 2012, ARCH INTERN MED, V172, P1237, DOI 10.1001/archinternmed.2012.2706
   Kolber MA, 2002, AIDS, V16, P537, DOI 10.1097/00002030-200203080-00004
   Lang R, 2018, BMC INFECT DIS, V18, P0, DOI 10.1186/s12879-018-3038-4
   Ostrowski MA, 1998, J VIROL, V72, P7772, DOI 10.1128/JVI.72.10.7772-7784.1998
   Quinn TC, 2000, NEW ENGL J MED, V342, P921, DOI 10.1056/NEJM200003303421303
   Redd AD, 2013, LANCET INFECT DIS, V13, P622, DOI 10.1016/S1473-3099(13)70066-5
   Rodger AJ, 2019, LANCET, V393, P2428, DOI 10.1016/S0140-6736(19)30418-0
   Smith DM, 2005, J INFECT DIS, V192, P438, DOI 10.1086/431682
   Traeger MW, 2018, CLIN INFECT DIS, V67, P676, DOI 10.1093/cid/ciy182
   Wirden M, 2004, ANTIMICROB AGENTS CH, V48, P644, DOI 10.1128/AAC.48.2.644-647.2004
NR 16
TC 6
Z9 6
U1 1
U2 3
PU BMC
PI LONDON
PA CAMPUS, 4 CRINAN ST, LONDON N1 9XW, ENGLAND
SN 
EI 1471-2334
J9 BMC INFECT DIS
JI BMC Infect. Dis.
PD APR 7
PY 2020
VL 20
IS 1
BP 
EP 
DI 10.1186/s12879-020-04999-4
PG 5
WC Infectious Diseases
SC Infectious Diseases
GA LD7UB
UT WOS:000526233300001
PM 32264923
DA 2024-01-16
ER

PT J
AU Huang, CY
   Ye, L
   Abdullah, A
   Liang, BY
   Jiang, JJ
   Ning, CY
   Zang, N
   Zhang, Y
   Yang, Y
   Hu, X
   Yang, QL
   Luo, CL
   Lao, FX
   Liu, HF
   Liang, H
   Huang, JG
AF Huang, Chunyuan
   Ye, Li
   Abdullah, Abu S.
   Liang, Bingyu
   Jiang, Junjun
   Ning, Chuanyi
   Zang, Ning
   Zhang, Yu
   Yang, Yuan
   Hu, Xi
   Yang, Quanlue
   Luo, Chaolian
   Lao, Feixiang
   Liu, Huifang
   Liang, Hao
   Huang, Jiegang
TI No Increase in HIV Drug Resistance Mutations among Injecting Drug Users on Methadone Maintenance Therapy: A Prospective Cohort Study
SO CURRENT HIV RESEARCH
LA English
DT Article
DE HIV-positive; methadone maintenance therapy; injecting drug users; antiretroviral-treatment; drug resistance mutations; cohort study
ID treatment-naive patients; antiretroviral therapy; treatment outcm; type-1 infection; positive people; risk behaviors; proviral dna; transmission; adherence; reduction
AB Background: Whether HIV-positive injecting drug users (IDUs) are at higher risk of developing drug resistance mutations (DRMs) after methadone maintenance therapy (MMT) than any other HIV-positive population is unclear. Objective: To compare the incidence of new DRMs in two population groups: antiretroviraltreatment (ART) HIV-positive IDUs and non-drug users. Methods: A prospective cohort of ART HIV-positive patients including IDUs who received MMT (MMT group) and non-drug users (N-MMT group) was established from April 2016 to December 2017 in Guangxi, China. Results: Of the 80 participants, 43 were in the MMT group and 37 were in the N-MMT group. Compared with the N-MMT group, the HRs of PIs, NRTIs and NNRTIs for new DRMs in the MMT group was 1.55 (95%CI: 0.28-8.64; P = 0.616), 1.51 (95%CI: 0.44-5.20; P = 0.512) and 0.45 (95%CI: 0.15-1.35; P = 0.155), respectively. There was no dose-response relationship between MMT and new DRMs for PIs, NRTIs and NNRTIs (P > 0.05). The new DRM incidence for NRTIs (138.23 per 10(4) person-months) was higher than for PIs (94.16 per 10(4) person-months) and NNRTIs (95.41per 10(4) person-months) in the MMT group, while the new DRM incidence for NNRTIs (208.24 per 10(4) person-months) was higher than for PIs (44.13 per 10(4) person-months) and NRTIs (91.78 per 10(4) person-months) in the N-MMT group. Conclusion: Among ART HIV-positive patients, there is no significant difference in the incidence of new DRMs between IDUs receiving MMT and non-drug users. MMT has little impact on the development of DRMs among IDUs.
C1 [Huang, Chunyuan; Ye, Li; Liang, Bingyu; Jiang, Junjun; Ning, Chuanyi; Zang, Ning; Zhang, Yu; Yang, Yuan; Hu, Xi; Yang, Quanlue; Luo, Chaolian; Lao, Feixiang; Liu, Huifang; Liang, Hao; Huang, Jiegang] Guangxi Med Univ, Sch Publ Hlth, Guangxi Univ Key Lab Prevent & Control Highly Pre, Guangxi Key Lab AIDS Prevent & Treatment, Nanning 530021, Guangxi, Peoples R China.
   [Ning, Chuanyi; Zang, Ning; Luo, Chaolian; Liu, Huifang; Liang, Hao] Guangxi Med Univ, Life Sci Inst, Gnangxi Collaborat Innovat Ctr Biomed, Nanning 530021, Guangxi, Peoples R China.
   [Abdullah, Abu S.] Boston Univ, Sch Med, Dept Med, Boston Med Ctr, Boston, MA 02118 USA.
C3 Guangxi Medical University; Guangxi Medical University; Boston University; Boston Medical Center
RP Liang, H; Huang, JG (通讯作者)，Guangxi Med Univ, 22 Shuangyong Rd, Nanning 530021, Guangxi, Peoples R China.
EM lianghao@gxmu.edu.cn; jieganghuang@gxmu.edu.cn
FU National Natural Science Foundation of China (NSFC) [81360259, 81660334]; Guangxi Natural Science Foundation [2017 GXNSFAA198190, 2018GXNSFAA050099]; Key Program of Guangxi Collaborative Innovation Center for Biomedicine [GCICB-SR-2017007]
CR Achmad Yanni Melliandari, 2009, ACTA MED INDONES, V41 Suppl 1, P23
   Alidjinou EK, 2019, J CLIN VIROL, V121, P0, DOI 10.1016/j.jcv.2019.104207
   [Anonymous], 2014, HEPAT MON, V0, P0
   Bach P, 2015, BMC INFECT DIS, V15, P0, DOI 10.1186/s12879-015-1255-7
   Bangsberg DR, 2006, AIDS, V20, P223, DOI 10.1097/01.aids.0000199825.34241.49
   Bart G, 2012, J ADDICT DIS, V31, P207, DOI 10.1080/10550887.2012.694598
   Bart PA, 2001, THER DRUG MONIT, V23, P553, DOI 10.1097/00007691-200110000-00010
   Bezemer D, 2004, AIDS, V18, P1571, DOI 10.1097/01.aids.0000131357.52457.33
   Bobkova MR, 2014, HIV DRUG RESISTANCE, V0, P0
   Budambula V, 2015, AIDS RES THER, V12, P0, DOI 10.1186/s12981-015-0070-y
   CARBALLODIEGUEZ A, 1994, AM J DRUG ALCOHOL AB, V20, P317
   Chang SY, 2008, J ANTIMICROB CHEMOTH, V61, P689, DOI 10.1093/jac/dkn002
   Chen RF, 2019, INTERVIROLOGY, V61, P281, DOI 10.1159/000499367
   Connock M, 2007, HEALTH TECHNOL ASSES, V11, P1
   Degenhardt L, 2017, LANCET GLOB HEALTH, V5, PE1192, DOI 10.1016/S2214-109X(17)30375-3
   Derache A, 2015, PLOS ONE, V10, P0, DOI 10.1371/journal.pone.0117430
   Eron JJ, 2007, JAIDS-J ACQ IMM DEF, V45, P249, DOI 10.1097/QAI.0b013e318050d61f
   Fareed A, 2011, J ADDICT DIS, V30, P27, DOI 10.1080/10550887.2010.531672
   Gallien S, 2015, J ANTIMICROB CHEMOTH, V70, P562, DOI 10.1093/jac/dku395
   Gardner EA, 2008, AIDS, V22, P75, DOI 10.1097/QAD.0b013e3282f366ff
   Gossop M, 2003, ADDICT BEHAV, V28, P785, DOI 10.1016/S0306-4603(01)00279-9
   Gowing L, 2011, COCHRANE DB SYST REV, V0, P0, DOI DOI 10.1002/14651858.CD004145.pub4
   Grinsztejn B, 2014, LANCET INFECT DIS, V14, P281, DOI 10.1016/S1473-3099(13)70692-3
   Hacker MA, 2009, HEALTH PLACE, V15, P514, DOI 10.1016/j.healthplace.2008.09.011
   Huruy K, 2018, PLOS ONE, V13, P0, DOI 10.1371/journal.pone.0205119
   Kabamba-Mukadi B, 2010, HIV MED, V11, P483, DOI 10.1111/j.1468-1293.2009.00814.x
   Karki P, 2016, EVIDENCE BASED MED P, V2, P0
   Kharasch ED, 2012, CLIN PHARMACOL THER, V91, P673, DOI 10.1038/clpt.2011.276
   Kowalski J, 2009, JAIDS-J ACQ IMM DEF, V50, P381, DOI 10.1097/QAI.0b013e318198a619
   Kozal MJ, 2005, JAIDS-J ACQ IMM DEF, V40, P106, DOI 10.1097/01.qai.0000159666.95455.d2
   Kozal MJ, 2004, AIDS, V18, P2185, DOI 10.1097/00002030-200411050-00011
   Lappalainen L, 2015, ADDICTION, V110, P1330, DOI 10.1111/add.12970
   Lawrinson P, 2008, ADDICTION, V103, P1484, DOI 10.1111/j.1360-0443.2008.02249.x
   Leng XB, 2014, BMJ OPEN, V4, P0, DOI 10.1136/bmjopen-2014-005886
   Lessells RJ, 2014, JAIDS-J ACQ IMM DEF, V65, PE17, DOI 10.1097/QAI.0b013e31829ceb14
   Li Y, 2002, J INFECT DIS, V185, P118, DOI 10.1086/338011
   Lübke N, 2015, INTERVIROLOGY, V58, P184, DOI 10.1159/000431093
   Magnani R, 2005, AIDS, V19, PS67, DOI 10.1097/01.aids.0000172879.20628.e1
   Mathers BM, 2008, LANCET, V372, P1733, DOI 10.1016/S0140-6736(08)61311-2
   Mattick RP, 2009, COCHRANE DB SYST REV, V0, P0, DOI DOI 10.1002/14651858.CD002209.pub2
   McCance-Katz EF, 2006, AM J ADDICTION, V15, P23, DOI 10.1080/10550490500419029
   Montaner JSG, 2010, LANCET, V376, P532, DOI 10.1016/S0140-6736(10)60936-1
   Moore RD, 2004, JAIDS-J ACQ IMM DEF, V35, P46, DOI 10.1097/00126334-200401010-00006
   Musingwini Tutsirai V, 2017, OPEN MICROBIOL J, V11, P45, DOI 10.2174/1874285801711010045
   Muyldermans G, 2014, ACTA CLIN BELG, V69, P1, DOI 10.1179/0001551213Z.0000000001
   Nolan S, 2015, DRUG ALCOHOL DEPEN, V156, P57, DOI 10.1016/j.drugalcdep.2015.08.037
   Osman S, 2013, AIDS RES HUM RETROV, V29, P187, DOI 10.1089/aid.2012.0182
   Palepua A, 2006, DRUG ALCOHOL DEPEN, V84, P188, DOI 10.1016/j.drugalcdep.2006.02.003
   Panda S, 2000, INT J STD AIDS, V11, P468, DOI 10.1258/0956462001916137
   Pando MA, 2011, AIDS RES HUM RETROV, V27, P17, DOI 10.1089/aid.2010.0013
   Paraskevis D, 2005, VIRUS RES, V112, P115, DOI 10.1016/j.virusres.2005.03.004
   Parczewski M, 2015, J ANTIMICROB CHEMOTH, V70, P233, DOI 10.1093/jac/dku372
   Paydary Koosha, 2013, ASIAN PACIFIC JOURNAL OF TROPICAL BIOMEDICINE, V3, P515, DOI 10.1016/S2221-1691(13)60106-9
   Pessôa R, 2017, PLOS ONE, V12, P0, DOI 10.1371/journal.pone.0185559
   Pham QD, 2015, J ANTIMICROB CHEMOTH, V70, P941, DOI 10.1093/jac/dku473
   Rainey PM, 2000, J ACQ IMMUN DEF SYND, V24, P241
   Ray M, 2010, AIDS, V24, P123, DOI 10.1097/QAD.0b013e3283324283
   Reddon H, 2014, AIDS BEHAV, V18, P740, DOI 10.1007/s10461-013-0584-z
   Roux P, 2009, CLIN INFECT DIS, V49, P1433, DOI 10.1086/630209
   Salomon H, 2000, AIDS, V14, PF17, DOI 10.1097/00002030-200001280-00003
   Socias ME, 2016, DRUG ALCOHOL DEPEN, V168, P211, DOI 10.1016/j.drugalcdep.2016.09.013
   Stein MD, 2000, AM J DRUG ALCOHOL AB, V26, P195, DOI 10.1081/ADA-100100600
   Sullivan SG, 2007, INT J DRUG POLICY, V18, P118, DOI 10.1016/j.drugpo.2006.11.014
   Teixeira SLM, 2006, J MED VIROL, V78, P764, DOI 10.1002/jmv.20621
   Thiede H, 2000, J URBAN HEALTH, V77, P331, DOI 10.1007/BF02386744
   Uhlmann S, 2010, ADDICTION, V105, P907, DOI 10.1111/j.1360-0443.2010.02905.x
   Vella S, 2012, AIDS, V26, P1231, DOI 10.1097/QAD.0b013e32835521a3
   Wang YR, 2014, NEUROSCI LETT, V581, P120, DOI 10.1016/j.neulet.2014.08.026
   Weinstock HS, 2004, J INFECT DIS, V189, P2174, DOI 10.1086/420789
   Wensing Annemarie M, 2016, TOP ANTIVIR MED, V24, P132
   Wolfe D, 2010, LANCET, V376, P355, DOI 10.1016/S0140-6736(10)60832-X
   Wood E, 2005, AIDS, V19, P1189, DOI 10.1097/01.aids.0000176219.48484.f1
   Zaccarelli M, 2016, J CLIN VIROL, V82, P94, DOI 10.1016/j.jcv.2016.07.007
   Zhang G, 2018, MEDICINE, V97, P0, DOI 10.1097/MD.0000000000013323
   Zhao Y, 2013, B WORLD HEALTH ORGAN, V91, P93, DOI 10.2471/BLT.12.108944
   Zhuang X, 2012, DRUG ALCOHOL DEPEN, V126, P286, DOI 10.1016/j.drugalcdep.2012.05.028
   Zuo ZB, 2016, PLOS ONE, V11, P0, DOI 10.1371/journal.pone.0166661
NR 77
TC 0
Z9 0
U1 0
U2 6
PU BENTHAM SCIENCE PUBL LTD
PI SHARJAH
PA EXECUTIVE STE Y-2, PO BOX 7917, SAIF ZONE, 1200 BR SHARJAH, U ARAB EMIRATES
SN 1570-162X
EI 1873-4251
J9 CURR HIV RES
JI Curr. HIV Res.
PD JUN 15
PY 2020
VL 18
IS 5
BP 362
EP 372
DI 10.2174/1570162X18666200712173630
PG 11
WC Immunology; Infectious Diseases; Virology
SC Immunology; Infectious Diseases; Virology
GA OG1UH
UT WOS:000581677500007
PM 32652910
DA 2024-01-16
ER

PT J
AU Digban, TO
   Iweriebor, BC
   Obi, LC
   Nwodo, U
   Okoh, AI
AF Digban, Tennison Onoriode
   Iweriebor, Benson Chucks
   Obi, Larry Chikwelu
   Nwodo, Uchechuwku
   Okoh, Anthony Ifeanyi
TI Analyses of HIV-1 integrase gene sequences among treatment-naive patients in the Eastern Cape, South Africa
SO JOURNAL OF MEDICAL VIROLOGY
LA English
DT Article
DE antiviral agents; infection; integrase inhibitors; Research and Analysis Methods; resistance; RNA extraction
ID drug-resistance; subtype-c; inhibitors; transmission; raltegravir; polymorphisms; dolutegravir; mutations; susceptibility; diversity
AB Drug resistance has been recognized in all available therapeutic class of medications for the management of human immunodeficiency virus-1 (HIV-1) infected patients. This makes the continuous study of HIV drug resistance and new treatment options pertinent to patients and researchers globally. The aim of this study is to analyze the complete HIV-1 integrase gene for the possible occurrence of resistance mutations or polymorphisms. We performed genetic analyses on 48 treatment-naive HIV-1-infected patients using nested polymerase chain reaction. Integrase drug-related resistance mutation (DRMs) analysis was performed on all generated sequences according to Stanford HIV drug interpretation program and the International AIDS Society-USA guidelines while phylogenetic analysis was inferred using MEGA 6. The study revealed no major resistance-associated mutation. However, E157Q (2.1%), L74M/I (4.2%), and P142T (2.1%) were the observed accessory and polymorphic mutations. Naturally occurring polymorphism observed were E11D, K14R, D25E, V31I, M50I, V72I, P90T, F100Y, L101I, T124A, T125A, K136Q, D167E, V201I, L234I, A265V, A269K, D278A, and S283G. Phylogenetic analysis delineated all the sequences as HIV-1 subtype C. The study revealed the absence of major integrase inhibitors associated resistance mutations in a setting where integrase inhibitor is administered as salvage therapy in patients developing resistance to first and second-line antiretroviral treatment. However minor and natural polymorphisms were observed and thus may influence the outcome of each treatment regimen. However, additional studies are required to precisely evaluate the impact of these mutations on integrase inhibitors in the Eastern Cape of South Africa.
C1 [Digban, Tennison Onoriode; Nwodo, Uchechuwku; Okoh, Anthony Ifeanyi] Univ Ft Hare, South Africa Med Res Council, Private Mail Bag X 1314, ZA-5700 Alice, Eastern Cape, South Africa.
   [Digban, Tennison Onoriode; Nwodo, Uchechuwku; Okoh, Anthony Ifeanyi] Univ Ft Hare, Water Qual Monitoring Ctr, Private Mail Bag X 1314, ZA-5700 Alice, Eastern Cape, South Africa.
   [Digban, Tennison Onoriode; Nwodo, Uchechuwku; Okoh, Anthony Ifeanyi] Univ Ft Hare, Appl Environm & Microbiol Res Grp, Alice, Eastern Cape, South Africa.
   [Digban, Tennison Onoriode; Nwodo, Uchechuwku; Okoh, Anthony Ifeanyi] Univ Ft Hare, Dept Microbiol & Biochem, Alice, Eastern Cape, South Africa.
   [Iweriebor, Benson Chucks; Obi, Larry Chikwelu] Sefako Makgatho Hlth Sci Univ, Sch Sci & Technol, Pretoria, South Africa.
C3 University of Fort Hare; University of Fort Hare; University of Fort Hare; University of Fort Hare; Sefako Makgatho Health Sciences University
RP Digban, TO (通讯作者)，Univ Ft Hare, South Africa Med Res Council, Private Mail Bag X 1314, ZA-5700 Alice, Eastern Cape, South Africa.; Digban, TO (通讯作者)，Univ Ft Hare, Water Qual Monitoring Ctr, Private Mail Bag X 1314, ZA-5700 Alice, Eastern Cape, South Africa.
EM tdigban@ufh.ac.za
FU South Africa Medical Research Council; University of Fort Hare
CR Abecasis AB, 2013, RETROVIROLOGY, V10, P0, DOI 10.1186/1742-4690-10-7
   Bar-Magen T, 2010, AIDS, V24, P2171, DOI 10.1097/QAD.0b013e32833cf265
   Bennett DE, 2009, PLOS ONE, V4, P0, DOI 10.1371/journal.pone.0004724
   Bessong PO, 2013, INT J MOL SCI, V14, P5013, DOI 10.3390/ijms14035013
   Buonaguro L, 2007, J VIROL, V81, P10209, DOI 10.1128/JVI.00872-07
   Chang SY, 2016, SCI REP-UK, V6, P0, DOI 10.1038/srep35779
   de Waal R, 2018, J VIRUS ERAD, V4, P55
   Doyle T, 2015, J ANTIMICROB CHEMOTH, V70, P3080, DOI 10.1093/jac/dkv243
   Fish MQ, 2010, AIDS RES HUM RETROV, V26, P489, DOI 10.1089/aid.2009.0249
   Goethals O, 2010, VIROLOGY, V402, P338, DOI 10.1016/j.virol.2010.03.034
   Grobler JA, 2014, CURR OPIN VIROL, V8, P98, DOI 10.1016/j.coviro.2014.07.006
   Heger E, 2016, J VIROL METHODS, V238, P29, DOI 10.1016/j.jviromet.2016.10.002
   Hofstra LM, 2017, CLIN INFECT DIS, V64, P1092, DOI 10.1093/cid/cix056
   Kim JY, 2011, CLIN MICROBIOL INFEC, V17, P1155, DOI 10.1111/j.1469-0691.2010.03392.x
   Lataillade M, 2007, ANTIVIR THER, V12, P563
   Li M, 2006, J VIROL, V80, P11776, DOI 10.1128/JVI.01730-06
   Margolis DA, 2015, LANCET INFECT DIS, V15, P1145, DOI 10.1016/S1473-3099(15)00152-8
   Meintjes G, 2017, S AFR J HIV MED, V18, P0, DOI 10.4102/sajhivmed.v18i1.776
   Msimanga PW, 2015, VIROL J, V12, P0, DOI 10.1186/s12985-015-0244-1
   Naeger LK, 2016, ANTIVIR THER, V21, P481, DOI 10.3851/IMP3033
   Ndashimye E, 2017, J INFECT DIS, V216, P283, DOI 10.1093/infdis/jix293
   Nyamache AK, 2012, AIDS RES HUM RETROV, V28, P933, DOI 10.1089/aid.2011.0122
   Parczewski M, 2012, BMC INFECT DIS, V12, P0, DOI 10.1186/1471-2334-12-368
   Quashie PK, 2013, CURR OPIN INFECT DIS, V26, P43, DOI 10.1097/QCO.0b013e32835ba81c
   Rhee SY, 2003, NUCLEIC ACIDS RES, V31, P298, DOI 10.1093/nar/gkg100
   Rockstroh JK, 2013, JAIDS-J ACQ IMM DEF, V63, P77, DOI 10.1097/QAI.0b013e31828ace69
   SAITOU N, 1987, MOL BIOL EVOL, V4, P406, DOI 10.1093/oxfordjournals.molbev.a040454
   Scherrer AU, 2016, J INFECT DIS, V214, P399, DOI 10.1093/infdis/jiw165
   Seki T, 2015, ANTIMICROB AGENTS CH, V59, P2596, DOI 10.1128/AAC.04844-14
   Silveira J, 2012, J CLIN VIROL, V54, P36, DOI 10.1016/j.jcv.2012.01.017
   Steigbigel RT, 2008, NEW ENGL J MED, V359, P339, DOI 10.1056/NEJMoa0708975
   Stekler JD, 2015, ANTIVIR THER, V20, P77, DOI 10.3851/IMP2780
   Taha H, 2015, INFECT DRUG RESIST, V8, P339, DOI 10.2147/IDR.S68396
   Tamura K, 2002, MOL BIOL EVOL, V19, P1727, DOI 10.1093/oxfordjournals.molbev.a003995
   TAMURA K, 1993, MOL BIOL EVOL, V10, P512, DOI 10.1093/oxfordjournals.molbev.a040023
   The Joint United Nations Programme on HIV/AIDS, 2019, GLOB HIV AIDS STAT 2, V0, P0
   Thigpen MC, 2012, NEW ENGL J MED, V367, P423, DOI 10.1056/NEJMoa1110711
   Tsiang M, 2016, ANTIMICROB AGENTS CH, V60, P7086, DOI 10.1128/AAC.01474-16
   Vavro C, 2013, ANTIMICROB AGENTS CH, V57, P1379, DOI 10.1128/AAC.01791-12
   Wensing AM, 2017, TOP ANTIVIR MED, V24, P132
NR 40
TC 6
Z9 6
U1 0
U2 2
PU WILEY
PI HOBOKEN
PA 111 RIVER ST, HOBOKEN 07030-5774, NJ USA
SN 0146-6615
EI 1096-9071
J9 J MED VIROL
JI J. Med. Virol.
PD AUG 15
PY 2020
VL 92
IS 8
BP 1165
EP 1172
DI 10.1002/jmv.25661
EA JAN 2020
PG 8
WC Virology
SC Virology
GA ML5GX
UT WOS:000507664900001
PM 31889319
DA 2024-01-16
ER

PT J
AU Rana, AI
   Castillo-Mancilla, JR
   Tashima, KT
   Landovitz, RL
AF Rana, Aadia I.
   Castillo-Mancilla, Jose R.
   Tashima, Karen T.
   Landovitz, Raphael L.
TI Advances in Long-Acting Agents for the Treatment of HIV Infection
SO DRUGS
LA English
DT Article
ID reverse-transcriptase inhibitors; drug-resistance mutations; naive adults; monoclonal-antibody; antiviral activity; phase 2b; rilpivirine; pharmacokinetics; gsk1265744; ibalizumab
AB Long-acting antiretroviral therapy holds the promise of new options for human immunodeficiency virus (HIV) treatment beyond the current paradigm of daily oral pills. Of particular interest is their potential role in addressing challenges with adherence to oral therapy and treatment fatigue. Similar to other conditions where long-acting formulations have proven effective such as contraception and mental health, long-acting antiretroviral therapy could provide additional treatment choices to people with HIV. This review provides an outline of the current landscape of long-acting antiretroviral therapy for HIV treatment, both approved and under development, including cabotegravir, rilpivirine, leronlimab, islatravir, albuvirtide, GS-6207, and broadly neutralizaing antibodies. However, there are a number of research gaps for long-acting antiretroviral therapy including issues regarding resistance and understudied populations, and this review highlights some of the challenges that will need to be addressed for clinical implementation of these novel treatment modalities.
C1 [Rana, Aadia I.] Univ Alabama Birmingham, Sch Med, Div Infect Dis, 845 19th St South,BBRB 206, Birmingham, AL 35205 USA.
   [Castillo-Mancilla, Jose R.] Univ Colorado, AMC, Sch Med, Div Infect Dis, Aurora, CO USA.
   [Tashima, Karen T.] Miriam Hosp, Div Infect Dis, Providence, RI 02906 USA.
   [Landovitz, Raphael L.] David Geffen Sch Med, Div Infect Dis, Los Angeles, CA USA.
C3 University of Alabama System; University of Alabama Birmingham; University of Colorado System; University of Colorado Anschutz Medical Campus; AMC Cancer Research Center; Lifespan Health Rhode Island; Miriam Hospital; University of California System; University of California Los Angeles; University of California Los Angeles Medical Center; David Geffen School of Medicine at UCLA
RP Rana, AI (通讯作者)，Univ Alabama Birmingham, Sch Med, Div Infect Dis, 845 19th St South,BBRB 206, Birmingham, AL 35205 USA.
EM airana@uabmc.edu
FU National Institute of Mental Health [K23MH100955]; UCLA [P30AI028697]; UAB [P30AI027767]; Providence/Boston Centers for AIDS Research [P30AI042853]; UCLA Center for HIV Identification, Prevention, and Treatment Services [P30MH58107]; UCLA Clinical Translational Science Institute [UL1TR001881]
CR [Anonymous], 2019, GID US ANT AG AD AD, V0, P0
   Bar KJ, 2016, NEW ENGL J MED, V375, P2037, DOI 10.1056/NEJMoa1608243
   Buoli M, 2018, CLIN SCHIZOPHR RELAT, V0, P0
   Caskey M, 2017, NAT MED, V23, P185, DOI 10.1038/nm.4268
   CDC, 2016, HIV SURV REP, V28, P0
   Chen G, 2019, J INT AIDS SOC, V0, P0
   Chewning B, 1999, PATIENT EDUC COUNS, V38, P227, DOI 10.1016/S0738-3991(99)00014-2
   Cohen CJ, 2011, LANCET, V378, P229, DOI 10.1016/S0140-6736(11)60983-5
   Cohen YZ, 2018, CURR OPIN HIV AIDS, V13, P366, DOI 10.1097/COH.0000000000000475
   Crandall CJ, 2014, ANN INTERN MED, V161, P711, DOI 10.7326/M14-0317
   Daar E, 2019, INT AIDS C MEX CIT, V0, P0
   Daar ES, 2019, HIV MED, V0, P0
   Dhody K, 2018, P ASM MICR, V0, P7
   Dhody K, 2018, HIV CLIN TRIALS, V19, P85, DOI 10.1080/15284336.2018.1452842
   Dugdale CM, 2019, ANN INTERN MED, V170, P614, DOI 10.7326/M18-3358
   Emu B, 2018, NEW ENGL J MED, V379, P645, DOI 10.1056/NEJMoa1711460
   Flynn PM, 2017, PREVENTION MOTHER TO, V0, P0
   Ford S, 2016, 17 INT WORKSH CLIN P, V0, P0
   Ford SL, 2019, ANTIVIR THER, V24, P301, DOI 10.3851/IMP3306
   Gardner EM, 2011, CLIN INFECT DIS, V52, P793, DOI 10.1093/cid/ciq243
   Jacobson JM, 2008, J INFECT DIS, V198, P1345, DOI 10.1086/592169
   Jacobson JM, 2017, CURR OPIN HIV AIDS, V12, P343, DOI 10.1097/COH.0000000000000374
   Jacobson JM, 2009, ANTIMICROB AGENTS CH, V53, P450, DOI 10.1128/AAC.00942-08
   Johnson JA, 2010, J ANTIMICROB CHEMOTH, V65, P1322, DOI 10.1093/jac/dkq139
   Kagan RM, 2019, AIDS RES HUM RETROV, V35, P698, DOI 10.1089/aid.2019.0063
   Kamelian K, 2019, OP FOR INF DIS, V0, P0
   Kane JM, 2019, J CLIN PSYCHIAT, V80, P0
   Khanlou H, 2011, 51 INT C ANT AG CHEM, V0, P0
   Lewden C, 2007, JAIDS-J ACQ IMM DEF, V46, P72
   Lima VD, 2010, AM J EPIDEMIOL, V172, P460, DOI 10.1093/aje/kwq101
   Magnus C, 2016, VIRUS RES, V218, P57, DOI 10.1016/j.virusres.2015.10.009
   Margolis D, 2018, SAFETY EFFICACY DURA, V0, P0
   Margolis DA, 2017, LANCET, V390, P1499, DOI 10.1016/S0140-6736(17)31917-7
   Margolis DA, 2015, LANCET INFECT DIS, V15, P1145, DOI 10.1016/S1473-3099(15)00152-8
   Markowitz M, 2018, CURR OPIN HIV AIDS, V13, P294, DOI 10.1097/COH.0000000000000467
   McGowan I, 2016, J INT AIDS SOC, V19, P0
   Millham L, 2019, 10 IAS C HIV SCI 21, V0, P0
   Molina J-M, 2019, J INT AIDS SOC, V0, P0
   Molina JM, 2011, LANCET, V378, P238, DOI 10.1016/S0140-6736(11)60936-7
   Norris D, 2006, 16 INT AIDS C, V0, P0
   Overton ETOC, 2019, 10 IAS C HIV SCI 21, V0, P0
   Panel on Antiretroviral Guidelines for Adults and Adolescents, 2014, GUIDELINES USE ANTIR, V0, P0
   Powers KA, 2017, JAIDS-J ACQ IMM DEF, V74, PS88, DOI 10.1097/QAI.0000000000001234
   Rajoli RKR, 2019, J INFECT DIS, V219, P1735, DOI 10.1093/infdis/jiy726
   Rajoli RK, 2018, C RETR OPP INF, V0, P0
   Saag MS, 2018, JAMA-J AM MED ASSOC, V320, P379, DOI 10.1001/jama.2018.8431
   Scheid JF, 2016, NATURE, V535, P556, DOI 10.1038/nature18929
   Shacklett BL, 2019, AIDS RES HUM RETROV, V35, P598, DOI 10.1089/aid.2019.0074
   Sheikh V, 2018, NEW ENGL J MED, V379, P605, DOI 10.1056/NEJMp1808729
   Spreen W, 2013, HIV CLIN TRIALS, V14, P192, DOI 10.1310/hct1405-192
   Spreen W, 2014, JAIDS-J ACQ IMM DEF, V67, P481, DOI 10.1097/QAI.0000000000000301
   Swindells S, 2019, C RETR OPP INF 4 7 M, V0, P0
   Terplan M, 2015, PREV MED, V80, P23, DOI 10.1016/j.ypmed.2015.04.008
   Thiebaud D, 1997, AM J MED, V103, P298, DOI 10.1016/S0002-9343(97)00249-0
   Thompson MA, 2018, CURR OPIN HIV AIDS, V13, P346, DOI 10.1097/COH.0000000000000479
   US FDA, 2011, DRUG APPR PACK, V0, P0
   van t Klooster G, 2010, ANTIMICROB AGENTS CH, V54, P2042, DOI 10.1128/AAC.01529-09
   Verloes R, 2015, HIV MED, V16, P477, DOI 10.1111/hiv.12247
   Wang CY, 2019, NEW ENGL J MED, V380, P1535, DOI 10.1056/NEJMoa1802264
   Wang CY, 1999, P NATL ACAD SCI USA, V96, P10367, DOI 10.1073/pnas.96.18.10367
   Weld ED, 2019, JAIDS-J ACQ IMM DEF, V80, P190, DOI 10.1097/QAI.0000000000001896
   Williams J, 2013, NANOMEDICINE-UK, V8, P1807, DOI 10.2217/nnm.12.214
   Winner B, 2012, NEW ENGL J MED, V366, P1998, DOI 10.1056/NEJMoa1110855
   World Health Organization, 2018, UPDATED RECOMMENDATIONS ON FIRST-LINE AND SECOND-LINE ANTIRETROVIRAL REGIMENS AND POST-EXPOSURE PROPHYLAXIS AND RECOMMENDATIONS ON EARLY INFANT DIAGNOSIS OF HIV, V0, P0
   Wu H, 2018, EFFICACY SAFETY LONG, V0, P0
   Yant S, 2019, C RETR OPP INC, V0, P0
   Yoshinaga T, 2015, ANTIMICROB AGENTS CH, V59, P397, DOI 10.1128/AAC.03909-14
   Zash R, 2019, NEW ENGL J MED, V381, P827, DOI 10.1056/NEJMoa1905230
   Zhang HW, 2016, AIDS RES THER, V13, P0, DOI 10.1186/s12981-016-0091-1
NR 70
TC 27
Z9 30
U1 0
U2 11
PU ADIS INT LTD
PI NORTHCOTE
PA 5 THE WAREHOUSE WAY, NORTHCOTE 0627, AUCKLAND, NEW ZEALAND
SN 0012-6667
EI 1179-1950
J9 DRUGS
JI Drugs
PD APR 15
PY 2020
VL 80
IS 6
BP 535
EP 545
DI 10.1007/s40265-020-01284-1
EA MAR 2020
PG 11
WC Pharmacology & Pharmacy; Toxicology
SC Pharmacology & Pharmacy; Toxicology
GA LE1AW
UT WOS:000520627300001
PM 32180205
DA 2024-01-16
ER

PT J
AU Loiseau, C
   Brites, D
   Reinhard, M
   Zürcher, K
   Borrell, S
   Ballif, M
   Fenner, L
   Cox, H
   Rutaihwa, LK
   Wilkinson, RJ
   Yotebieng, M
   Carter, EJ
   Abimiku, A
   Marcy, O
   Gotuzzo, E
   Avihingsanon, A
   Zetola, N
   Doulla, B
   Böttger, EC
   Egger, M
   Gagneux, S
AF Loiseau, Chloe
   Brites, Daniela
   Reinhard, Miriam
   Zurcher, Kathrin
   Borrell, Sonia
   Ballif, Marie
   Fenner, Lukas
   Cox, Helen
   Rutaihwa, Liliana K.
   Wilkinson, Robert J.
   Yotebieng, Marcel
   Carter, E. Jane
   Abimiku, Alash'le
   Marcy, Olivier
   Gotuzzo, Eduardo
   Avihingsanon, Anchalee
   Zetola, Nicola
   Doulla, Basra
   Bottger, Erik C.
   Egger, Matthias
   Gagneux, Sebastien
TI HIV Coinfection Is Associated with Low-Fitness <i>rpoB</i> Variants in Rifampicin-Resistant <i>Mycobacterium tuberculosis</i>
SO ANTIMICROBIAL AGENTS AND CHEMOTHERAPY
LA English
DT Article
DE HIV-TB coinfection; Mycobacterium tuberculosis; drug resistance; fitness cost; rifampicin
ID international epidemiologic databases; evaluate aids iedea; drug-resistance; cohort profile; mutations; transmission; cost; infection; evolution; katg
AB We analyzed 312 drug-resistant genomes of Mycobacterium tuberculosis isolates collected from HIV-coinfected and HIV-negative TB patients from nine countries with a high tuberculosis burden. We found that rifampicin-resistant M. tuberculosis strains isolated from HIV-coinfected patients carried disproportionally more resistance-conferring mutations in rpoB that are associated with a low fitness in the absence of the drug, suggesting these low-fitness rpoB variants can thrive in the context of reduced host immunity.
C1 [Loiseau, Chloe; Brites, Daniela; Reinhard, Miriam; Borrell, Sonia; Rutaihwa, Liliana K.; Gagneux, Sebastien] Swiss Trop & Publ Hlth Inst, Basel, Switzerland.
   [Loiseau, Chloe; Brites, Daniela; Reinhard, Miriam; Borrell, Sonia; Rutaihwa, Liliana K.; Gagneux, Sebastien] Univ Basel, Basel, Switzerland.
   [Zurcher, Kathrin; Ballif, Marie; Fenner, Lukas; Egger, Matthias] Univ Bern, Inst Social & Prevent Med, Bern, Switzerland.
   [Cox, Helen] Univ Cape Town, Inst Infect Dis & Mol Med, Cape Town, South Africa.
   [Cox, Helen] Univ Cape Town, Wellcome Ctr Infect Dis Res Africa, Cape Town, South Africa.
   [Rutaihwa, Liliana K.] Ifakara Hlth Inst, Bagamoyo, Tanzania.
   [Wilkinson, Robert J.] Univ Cape Town, Wellcome Ctr Infect Dis Res Africa, Observatory, South Africa.
   [Wilkinson, Robert J.] Imperial Coll London, Dept Infect Dis, London, England.
   [Wilkinson, Robert J.] Francis Crick Inst, London, England.
   [Yotebieng, Marcel] Albert Einstein Coll Med, Dept Med, Div Gen Internal Med, Bronx, NY 10467 USA.
   [Carter, E. Jane] Moi Univ, Sch Med, Dept Med, Eldoret, Kenya.
   [Carter, E. Jane] Moi Teaching & Referral Hosp, Eldoret, Kenya.
   [Abimiku, Alash'le] Inst Human Virol, Abuja, Nigeria.
   [Marcy, Olivier] Ctr Prise Charge Rech & Format, Abidjan, Cote Ivoire.
   [Marcy, Olivier] Univ Bordeaux, Bordeaux Populat Hlth Res Ctr, INSERM, U1219, Bordeaux, France.
   [Gotuzzo, Eduardo] Univ Peruana Cayetano Heredia, Inst Med Trop Alexander von Humboldt, TB Res Unit, Lima, Peru.
   [Avihingsanon, Anchalee] Chulalongkorn Univ, HIV Netherlands Australia Thailand HIV NAT Res Co, Thai Red Cross AIDS Res Ctr, Bangkok, Thailand.
   [Avihingsanon, Anchalee] Chulalongkorn Univ, TB Res Unit, Fac Med, Bangkok, Thailand.
   [Zetola, Nicola] Univ Penn, Philadelphia, PA 19104 USA.
   [Doulla, Basra] Cent TB Reference Lab, Dar Es Salaam, Tanzania.
   [Doulla, Basra] Natl TB & Leprosy Programme, Dar Es Salaam, Tanzania.
   [Bottger, Erik C.] Univ Zurich, Inst Med Microbiol, Zurich, Switzerland.
   [Bottger, Erik C.] Swiss Natl Ctr Mycobacteria, Zurich, Switzerland.
   [Egger, Matthias] Univ Cape Town, Ctr Infect Dis Epidemiol & Res, Fac Hlth Sci, Cape Town, South Africa.
C3 University of Basel; Swiss Tropical & Public Health Institute; University of Basel; University of Bern; University of Cape Town; University of Cape Town; Ifakara Health Institute; University of Cape Town; Imperial College London; Francis Crick Institute; Yeshiva University; Albert Einstein College of Medicine; Moi University; Institut National de la Sante et de la Recherche Medicale (Inserm); Universite de Bordeaux; Universidad Peruana Cayetano Heredia; Chulalongkorn University; Thai Red Cross Society; Chulalongkorn University; University of Pennsylvania; University of Zurich; University of Cape Town
RP Gagneux, S (通讯作者)，Swiss Trop & Publ Hlth Inst, Basel, Switzerland.; Gagneux, S (通讯作者)，Univ Basel, Basel, Switzerland.
EM sebastien.gagneux@swisstph.ch
FU Swiss National Science Foundation [153442, 310030_188888, 174281, IZRJZ3_164171]; U.S. National Institutes of Health's National Institute of Allergy and Infectious Diseases; Eunice Kennedy Shriver National Institute of Child Health and Human Development; National Cancer Institute; National Institute of Mental Health; National Institute on Drug Abuse; National Heart, Lung, and Blood Institute; National Institute on Alcohol Abuse and Alcoholism; National Institute of Diabetes and Digestive and Kidney Diseases; Fogarty International Center; National Library of Medicine: Asia-Pacific [U01AI069907]; National Library of Medicine: CCASAnet [U01AI069923]; National Library of Medicine: Central Africa [U01AI096299]; National Library of Medicine: East Africa [U01AI069911]; National Library of Medicine: NA-ACCORD [U01AI069918]; National Library of Medicine: Southern Africa [U01AI069924]; National Library of Medicine: West Africa [U01AI069919]; Harmonist Project [R24AI124872]; Francis Crick Institute - Wellcome [FC0010218]; CRUK [FC0010218]; UKR1 [FC0010218]; Wellcome [104803, 203135]; Swiss National Science Foundation (SNF) [310030_188888] Funding Source: Swiss National Science Foundation (SNF)
CR Billington OJ, 1999, ANTIMICROB AGENTS CH, V43, P1866, DOI 10.1128/AAC.43.8.1866
   Borrell S, 2009, INT J TUBERC LUNG D, V13, P1456
   Casali N, 2014, NAT GENET, V46, P279, DOI 10.1038/ng.2878
   Casali N, 2012, GENOME RES, V22, P735, DOI 10.1101/gr.128678.111
   Castro RAD, 2020, MOL BIOL EVOL, V37, P195, DOI 10.1093/molbev/msz214
   Cohen T, 2004, NAT MED, V10, P1117, DOI 10.1038/nm1110
   Cohen Ted, 2009, EXPERT REV RESPIR MED, V3, P67, DOI 10.1586/17476348.3.1.67
   Comas I, 2012, NAT GENET, V44, P106, DOI 10.1038/ng.1038
   de Vos M, 2013, ANTIMICROB AGENTS CH, V57, P827, DOI 10.1128/AAC.01541-12
   Dye C, 2002, SCIENCE, V295, P2042, DOI 10.1126/science.1063814
   Egger M, 2012, INT J EPIDEMIOL, V41, P1256, DOI 10.1093/ije/dyr080
   Eldholm V, 2016, ELIFE, V5, P0, DOI 10.7554/eLife.16644
   Eldholm V, 2015, NAT COMMUN, V6, P0, DOI 10.1038/ncomms8119
   Gagneux S, 2006, PLOS PATHOG, V2, P603, DOI 10.1371/journal.ppat.0020061
   Gagneux S, 2006, SCIENCE, V312, P1944, DOI 10.1126/science.1124410
   Gandhi NR, 2006, LANCET, V368, P1575, DOI 10.1016/S0140-6736(06)69573-1
   Getahun H, 2010, CLIN INFECT DIS, V50, PS201, DOI 10.1086/651492
   Hanrahan CF, 2014, AM J RESP CRIT CARE, V189, P1426, DOI 10.1164/rccm.201312-2140OC
   HEYM B, 1995, MOL MICROBIOL, V15, P235, DOI 10.1111/j.1365-2958.1995.tb02238.x
   Huang CC, 2014, CLIN INFECT DIS, V58, P765, DOI 10.1093/cid/cit948
   Khan PY, 2019, LANCET INFECT DIS, V19, PE77, DOI 10.1016/S1473-3099(18)30537-1
   Kwan CK, 2011, CLIN MICROBIOL REV, V24, P351, DOI 10.1128/CMR.00042-10
   Mariam DH, 2004, ANTIMICROB AGENTS CH, V48, P1289, DOI 10.1128/AAC.48.4.1289-1294.2004
   McGowan CC, 2007, INT J EPIDEMIOL, V36, P969, DOI 10.1093/ije/dym073
   Mesfin YM, 2014, PLOS ONE, V9, P0, DOI 10.1371/journal.pone.0082235
   Pym AS, 2002, INFECT IMMUN, V70, P4955, DOI 10.1128/IAI.70.9.4955-4960.2002
   Sander P, 2002, ANTIMICROB AGENTS CH, V46, P1204, DOI 10.1128/AAC.46.5.1204-1211.2002
   Sandgren A, 2009, PLOS MED, V6, P132, DOI 10.1371/journal.pmed.1000002
   Shcherbakov D, 2010, MOL MICROBIOL, V77, P830, DOI 10.1111/j.1365-2958.2010.07218.x
   Song T, 2014, MOL MICROBIOL, V91, P1106, DOI 10.1111/mmi.12520
   Ssengooba W, 2017, INT J TUBERC LUNG D, V21, P531, DOI 10.5588/ijtld.16.0544
   Suchindran S, 2009, PLOS ONE, V4, P0, DOI 10.1371/journal.pone.0005561
   van Soolingen D, 2000, J INFECT DIS, V182, P1788, DOI 10.1086/317598
   Vogwill T, 2016, P ROY SOC B-BIOL SCI, V283, P0, DOI 10.1098/rspb.2016.0151
   Wells CD, 2007, J INFECT DIS, V196, PS86, DOI 10.1086/518665
   WHO, 2012, GLOBAL TUBERCULOSIS REPORT 2012, V0, P1
   Zürcher K, 2019, LANCET INFECT DIS, V19, P298, DOI 10.1016/S1473-3099(18)30673-X
NR 37
TC 5
Z9 5
U1 0
U2 2
PU AMER SOC MICROBIOLOGY
PI WASHINGTON
PA 1752 N ST NW, WASHINGTON, DC 20036-2904 USA
SN 0066-4804
EI 1098-6596
J9 ANTIMICROB AGENTS CH
JI Antimicrob. Agents Chemother.
PD OCT 15
PY 2020
VL 64
IS 10
BP 
EP 
DI 10.1128/AAC.00782-20
PG 7
WC Microbiology; Pharmacology & Pharmacy
SC Microbiology; Pharmacology & Pharmacy
GA NW4PN
UT WOS:000574990600015
PM 32718966
DA 2024-01-16
ER

PT J
AU Moranguinho, I
   Borrego, P
   Gonçalves, F
   Gomes, P
   Rocha, J
   Barreto, J
   Taveira, N
AF Moranguinho, Ines
   Borrego, Pedro
   Goncalves, Fatima
   Gomes, Perpetua
   Rocha, Jose
   Barreto, Jorge
   Taveira, Nuno
TI Genotypic resistance profiles of HIV-2-infected patients from Cape Verde failing first-line antiretroviral therapy
SO AIDS
LA English
DT Article
ID reverse-transcriptase inhibitors; immunodeficiency-virus type-2; drug-resistance; hiv-2 patients; susceptibility; selection; mutation; k65r
AB The pol gene from HIV-2-infected patients from Cape Verde experiencing virologic failure was sequenced and drug resistance mutations were determined. Most patients were taking a first-line regimen of zidovudine (AZT), lamivudine (3TC) and lopinavir/ritonavir (LPV/r). Resistance mutations were found in most patients (11/17; 64.7%) especially I82F (4/7; 57.1%) and M184V (10/17; 58.8%). Resistance to all reverse transcriptase and protease inhibitors was found in 58.8% (10/17) of the patients. Integrase inhibitors are warranted to treat these patients.
C1 [Moranguinho, Ines; Borrego, Pedro; Taveira, Nuno] Univ Lisbon, Fac Farm, Res Inst Med iMed ULisboa, Lisbon, Portugal.
   [Borrego, Pedro] Univ Lisbon, Ctr Adm & Polit Publ CAPP, Inst Super Ciencias Sociais & Polit ISCSP, Lisbon, Portugal.
   [Goncalves, Fatima; Gomes, Perpetua] Hosp Egas Moniz, Ctr Hos Lisboa Ocident, Serv Patol Clin, Lab Biol Mol, Lisbon, Portugal.
   [Gomes, Perpetua; Taveira, Nuno] Inst Univ Egas Moniz IUEM, Ctr Invest Interdisciplinar Egas Moniz CiiEM, Caparica, Portugal.
   [Rocha, Jose] Nucleo Apoio Tecn, Lisbon, Portugal.
   [Barreto, Jorge] Incluindo VIH Sida, Programa Luta Doencas Transmissao Sexual, Praia, Cape Verde.
C3 Universidade de Lisboa; Universidade de Lisboa; Egas Moniz Hospital; Instituto Superior de Ciencias da Saude Egas Moniz
RP Taveira, N (通讯作者)，Univ Lisbon, Fac Farm, Inst Invest Med iMed ULisboa, Lisbon, Portugal.
EM ntaveira@ff.ulisboa.pt
FU Fundacao para a Ciencia e Tecnologia (FCT), Portugal; Aga Khan Development Network (AKDN) Portugal Collaborative Research Network in Portuguese speaking countries in Africa [332821690]; FCT, Portugal [SFRH/BD/131062/2017]; Fundação para a Ciência e a Tecnologia [SFRH/BD/131062/2017] Funding Source: FCT
CR Borrego P, 2017, J CLIN MICROBIOL, V55, P2367, DOI 10.1128/JCM.00235-17
   Boyer PL, 2012, J VIROL, V86, P5885, DOI 10.1128/JVI.06597-11
   Brandin E, 2003, AIDS RES HUM RETROV, V19, P543, DOI 10.1089/088922203322230905
   Camacho RJ, 2012, INTERVIROLOGY, V55, P179, DOI 10.1159/000332025
   Charpentier C, 2014, AIDS, V28, P1161, DOI 10.1097/QAD.0000000000000244
   Charpentier C, 2013, CLIN INFECT DIS, V56, P1654, DOI 10.1093/cid/cit104
   Damond F, 2005, ANTIVIR THER, V10, P861
   de Pina-Araujo IIM, 2014, PLOS ONE, V9, P0, DOI 10.1371/journal.pone.0096201
   Descamps D, 2004, J MED VIROL, V74, P197, DOI 10.1002/jmv.20174
   Deuzing IP, 2015, J VIROL, V89, P833, DOI 10.1128/JVI.02259-14
   Esbjörnsson J, 2019, LANCET HIV, V6, PE25, DOI 10.1016/S2352-3018(18)30254-6
   Gilleece Y, 2010, HIV MED, V11, P611, DOI 10.1111/j.1468-1293.2010.00889.x
   Iacob SA, 2017, FRONT PHARMACOL, V8, P0, DOI 10.3389/fphar.2017.00831
   Masse S, 2007, ANTIMICROB AGENTS CH, V51, P3075, DOI 10.1128/AAC.00146-07
   Menéndez-Arias L, 2008, TRENDS PHARMACOL SCI, V29, P42, DOI 10.1016/j.tips.2007.10.013
   Menéndez-Arias L, 2014, ANTIVIR RES, V102, P70, DOI 10.1016/j.antiviral.2013.12.001
   Ntemgwa ML, 2009, ANTIMICROB AGENTS CH, V53, P3611, DOI 10.1128/AAC.00154-09
   Oliveira V, 2012, AIDS RES HUM RETROV, V28, P510, DOI 10.1089/AID.2011.0174
   Peterson K, 2011, AIDS RES TREAT, V2011, P0, DOI 10.1155/2011/463704
   Raugi DN, 2016, J VIROL, V90, P1062, DOI 10.1128/JVI.01772-15
   Raugi DN, 2013, ANTIMICROB AGENTS CH, V57, P2751, DOI 10.1128/AAC.00405-13
   UNAIDS, 2019, UNAIDS PAT LIV HIV C, V0, P0
   WHO, 2013, CONSOLIDATED GUIDELINES ON THE USE OF ANTIRETROVIRAL DRUGS FOR TREATING AND PREVENTING HIV INFECTION: RECOMMENDATIONS FOR A PUBLIC HEALTH APPROACH, V0, P0
NR 23
TC 2
Z9 2
U1 0
U2 4
PU LIPPINCOTT WILLIAMS & WILKINS
PI PHILADELPHIA
PA TWO COMMERCE SQ, 2001 MARKET ST, PHILADELPHIA, PA 19103 USA
SN 0269-9370
EI 1473-5571
J9 AIDS
JI Aids
PD MAR 1
PY 2020
VL 34
IS 3
BP 483
EP 486
DI 10.1097/QAD.0000000000002431
PG 4
WC Immunology; Infectious Diseases; Virology
SC Immunology; Infectious Diseases; Virology
GA ME8JF
UT WOS:000544898400017
PM 31764077
DA 2024-01-16
ER

PT J
AU Kroidl, A
   Burger, T
   Urio, A
   Mugeniwalwo, R
   Mgaya, J
   Mlagalila, F
   Hoelscher, M
   Däumer, M
   Salehe, O
   Sangare, A
   Lennemann, T
   Maganga, L
AF Kroidl, Arne
   Burger, Tassilo
   Urio, Agatha
   Mugeniwalwo, Roki
   Mgaya, Jimson
   Mlagalila, Faith
   Hoelscher, Michael
   Daeumer, Martin
   Salehe, Omar
   Sangare, Anthony
   Lennemann, Tessa
   Maganga, Lucas
TI High turnaround times and low viral resuppression rates after reinforced adherence counselling following a confirmed virological failure diagnostic algorithm in HIV-infected patients on first-line antiretroviral therapy from Tanzania
SO TROPICAL MEDICINE & INTERNATIONAL HEALTH
LA English
DT Article
DE HIV; confirmed virological treatment failure; drug resistance; Africa; treatment monitoring
ID drug-resistance mutations; sub-saharan africa; immunological failure; adults; art; switch; load; accumulation; predictors; patterns
AB Objective Early identification of confirmed virological failure is paramount to avoid accumulation of drug resistance in patients on antiretroviral therapy (ART). Scale-up of HIV-RNA monitoring in Africa and timely switch to second-line regimens are challenged. Methods A WHO adapted confirmed virological treatment screening algorithm (HIV-RNA screening, enhanced adherence counselling, confirmatory HIV-RNA testing) was evaluated in HIV-infected patients on first-line ART from Tanzania. The main endpoints included viral resuppression and virological failure rates, retention and turnaround time of the screening algorithm until second-line ART initiation. Secondary endpoints included risk factors for virological treatment failure and patterns of genotypic drug resistance. Results HIV-RNA >1000 copies/ml at first screening was detected in 58/356 (16.3%) patients (median time-on-treatment 6.3 years, 25% immunological treatment failure). Adjusted risk factors for virological failure were age <30 years (RR 5.2 [95% CI: 2.5-10.8]), years on ART >= 3 years (RR 3.0 [1.0-8.9]), CD4-counts <200 cells/mu l (RR 9.3 [4.0-21.8]) and poor self-reported treatment adherence (RR 2.0 [1.2-3.4]). Resuppression of HIV-RNA <1000 copies/ml was observed in 5/50 (10%) cases after enhanced adherence counselling. Confirmatory testing within 3 months was performed in only 46.6% and switch to second-line ART within 6 months in 60.4% of patients. Major NNRTI-mutation were detected in all of 30 patients, NRTI mutations in 96.7% and >= 3 thymidine-analogue mutations in 40%. No remaining NRTI options were predicted in 57% and limited susceptibility in 23% of patients. Conclusion We observed low levels of viral resuppression following adherence counselling, associated with high levels of accumulated drug resistance. High visit burden and turnaround times for confirmed virological failure diagnosis further delayed switching to second-line treatment which could be improved using novel point-of-care viral load monitoring systems.
C1 [Kroidl, Arne; Burger, Tassilo; Hoelscher, Michael; Lennemann, Tessa] Univ Munich, Med Ctr, Div Infect Dis & Trop Med, Munich, Germany.
   [Kroidl, Arne; Hoelscher, Michael] German Ctr Infect Res, Partner Site Munich, Munich, Germany.
   [Urio, Agatha; Mugeniwalwo, Roki; Mgaya, Jimson; Mlagalila, Faith; Lennemann, Tessa; Maganga, Lucas] NIMR Mbeya Med Res Ctr, Mbeya, Tanzania.
   [Daeumer, Martin] Inst Immunol & Genet, Kaiserslautern, Germany.
   [Salehe, Omar; Sangare, Anthony] Mbeya Zonal Referral Hosp, Mbeya, Tanzania.
C3 University of Munich; German Center for Infection Research
RP Kroidl, A (通讯作者)，Univ Munich LMU, Med Ctr, Div Infect Dis & Trop Med, Leopoldstr 5, D-80802 Munich, Germany.
EM akroidl@lr-z.uni-muenchen.de
FU European and Developing Countries Clinical Trials Partnership (EDCTP) [IP.07.33011.004]; German Ministry for Science and Education (BMBF) [01KA1002]
CR Boender TS, 2016, J ANTIMICROB CHEMOTH, V71, P2918, DOI 10.1093/jac/dkw218
   Bonner K, 2013, JAIDS-J ACQ IMM DEF, V64, P74, DOI 10.1097/QAI.0b013e31829f05ac
   Estill J, 2016, LANCET HIV, V3, PE132, DOI 10.1016/S2352-3018(16)00016-3
   Fofana DB, 2014, J ANTIMICROB CHEMOTH, V69, P2531, DOI 10.1093/jac/dku153
   Fox MP, 2012, JAIDS-J ACQ IMM DEF, V60, P428, DOI 10.1097/QAI.0b013e3182557785
   Giordano TP, 2004, HIV CLIN TRIALS, V5, P74, DOI 10.1310/JFXH-G3X2-EYM6-D6UG
   Girma M, 2017, TROP MED INT HEALTH, V22, P765, DOI 10.1111/tmi.12881
   Gregson J, 2016, LANCET INFECT DIS, V16, P565, DOI 10.1016/S1473-3099(15)00536-8
   Grimsrud A, 2014, JAIDS-J ACQ IMM DEF, V67, PE55, DOI 10.1097/QAI.0000000000000268
   Gunda Daniel W, 2017, BMC RES NOTES, V10, P45, DOI 10.1186/s13104-016-2334-6
   Gupta RK, 2014, CLIN INFECT DIS, V58, P1023, DOI 10.1093/cid/cit933
   Gupta RK, 2012, LANCET, V380, P1250, DOI 10.1016/S0140-6736(12)61038-1
   Haas AD, 2015, LANCET HIV, V2, PE271, DOI 10.1016/S2352-3018(15)00087-9
   Harrigan R, 1995, J ACQ IMMUN DEF SYND, V10, P0
   Hoffmann CJ, 2009, CLIN INFECT DIS, V49, P1928, DOI 10.1086/648444
   Jani IV, 2016, J CLIN MICROBIOL, V54, P2104, DOI 10.1128/JCM.00362-16
   Johnston V, 2012, JAIDS-J ACQ IMM DEF, V61, P370, DOI 10.1097/QAI.0b013e318266ee3f
   Joram SL, 2017, BMC INFECT DIS, V17, P0, DOI 10.1186/s12879-017-2487-5
   Keshinro B, 2017, CURR HIV RES, V15, P146, DOI 10.2174/1570162X15666170517103704
   Kityo C, 2017, JAIDS-J ACQ IMM DEF, V75, PE45, DOI 10.1097/QAI.0000000000001285
   Loubet P, 2015, J ANTIMICROB CHEMOTH, V70, P1881, DOI 10.1093/jac/dkv030
   Manasa J, 2013, PLOS ONE, V8, P0, DOI 10.1371/journal.pone.0072152
   Minzi O M S, 2008, TANZAN J HEALTH RES, V10, P84
   Mosha F, 2014, J INFECT DEV COUNTR, V8, P845, DOI 10.3855/jidc.3879
   National AIDS Control Programme, 2015, NAT GUID MAN HIV AID, V0, P0
   Porter DP, 2015, VIRUSES-BASEL, V7, P6360, DOI 10.3390/v7122943
   Reynolds NR, 2007, JAIDS-J ACQ IMM DEF, V46, P402, DOI 10.1097/QAI.0b013e318158a44f
   Robbins R, 2018, PLOS ONE, V13, P0, DOI 10.1371/journal.pone.0196981
   Rossouw TM, 2017, HIV MED, V18, P104, DOI 10.1111/hiv.12400
   Sivamalar S, 2017, AIDS RES HUM RETROV, V33, P271, DOI 10.1089/aid.2016.0070
   Steegen K, 2017, J ANTIMICROB CHEMOTH, V72, P210, DOI 10.1093/jac/dkw358
   Steel G, 2007, DEV MULTIMETHOD TOOL, V0, P0
   Svard J, 2017, PLOS ONE, V12, P0, DOI 10.1371/journal.pone.0178942
   *TANZ MIN HLTH COM, 2019, TANZ HIV IMP SURV TH, V0, P0
   Vanobberghen FM, 2015, TROP MED INT HEALTH, V20, P880, DOI 10.1111/tmi.12507
   Wallis CL, 2014, CLIN INFECT DIS, V59, P706, DOI 10.1093/cid/ciu314
   Waruru A, 2016, PLOS ONE, V11, P0, DOI 10.1371/journal.pone.0158881
   Zoufaly A, 2015, J ANTIMICROB CHEMOTH, V70, P922, DOI 10.1093/jac/dku470
NR 41
TC 6
Z9 7
U1 0
U2 2
PU WILEY
PI HOBOKEN
PA 111 RIVER ST, HOBOKEN 07030-5774, NJ USA
SN 1360-2276
EI 1365-3156
J9 TROP MED INT HEALTH
JI Trop. Med. Int. Health
PD MAY 15
PY 2020
VL 25
IS 5
BP 579
EP 589
DI 10.1111/tmi.13373
EA FEB 2020
PG 11
WC Public, Environmental & Occupational Health; Tropical Medicine
SC Public, Environmental & Occupational Health; Tropical Medicine
GA LM9MK
UT WOS:000511335400001
PM 31984634
DA 2024-01-16
ER

PT J
AU Jewsbury, S
   Ward, C
AF Jewsbury, Sally
   Ward, Chris
TI A case of M184V mutant human immunodeficiency virus in a patient using daily pre-exposure prophylaxis
SO INTERNATIONAL JOURNAL OF STD & AIDS
LA English
DT Article
DE Prevention; sexual intercourse; human immunodeficiency virus; viral disease; sexual behaviour
ID transmitted drug-resistance; hiv; men
AB This study presents a case report of a 31-year-old gay man who acquired human immunodeficiency virus while using daily emtricitabine (FTC)/tenofovir disoproxil fumarate (TDF) pre-exposure prophylaxis (PrEP). He had an M184V nucleoside reverse-transcriptase inhibitor mutation at diagnosis. Either he acquired a pre-existing M184V mutation or he acquired a wild-type virus but then suboptimal use of FTC/TDF led to the development of resistance. For PrEP to be safely managed and seroconvertors to be identified quickly, PrEP should be commissioned by the NHS and managed within sexual health clinics. Notwithstanding the current provision of PrEP, those accessing it must be reminded about the importance of regular testing and optimal adherence.
C1 [Jewsbury, Sally; Ward, Chris] Cent Manchester NHS Fdn Trust, Northern Contracept Sexual Hlth & HIV Serv, 280 Upper Brook St, Manchester M13 0FH, Lancs, England.
RP Jewsbury, S (通讯作者)，Cent Manchester NHS Fdn Trust, Northern Contracept Sexual Hlth & HIV Serv, 280 Upper Brook St, Manchester M13 0FH, Lancs, England.
EM sally.jewsbury@doctors.org.uk
CR Abbas UL, 2014, J INFECT DIS, V209, P164, DOI 10.1093/infdis/jit545
   Abbas UL, 2011, PLOS ONE, V6, P0, DOI 10.1371/journal.pone.0018165
   Grant RM, 2014, LANCET INFECT DIS, V14, P820, DOI 10.1016/S1473-3099(14)70847-3
   McCormack S, 2016, LANCET, V387, P53, DOI 10.1016/S0140-6736(15)00056-2
   Molina JM, 2015, NEW ENGL J MED, V373, P2237, DOI 10.1056/NEJMoa1506273
   Parikh UM, 2016, CURR OPIN HIV AIDS, V11, P49, DOI 10.1097/COH.0000000000000209
   Public Health England, 2018, HLTH PROT REP ADV AC, V13, P2
   Supervie V, 2010, P NATL ACAD SCI USA, V107, P12381, DOI 10.1073/pnas.1006061107
   Tostevin A, 2017, HIV MED, V18, P204, DOI 10.1111/hiv.12414
NR 9
TC 0
Z9 0
U1 0
U2 2
PU SAGE PUBLICATIONS LTD
PI LONDON
PA 1 OLIVERS YARD, 55 CITY ROAD, LONDON EC1Y 1SP, ENGLAND
SN 0956-4624
EI 1758-1052
J9 INT J STD AIDS
JI Int. J. STD AIDS
PD JAN 15
PY 2020
VL 31
IS 1
BP 85
EP 87
DI 10.1177/0956462419879620
EA DEC 2019
PG 3
WC Immunology; Infectious Diseases
SC Immunology; Infectious Diseases
GA JY1MF
UT WOS:000500876200001
PM 31801029
DA 2024-01-16
ER

PT J
AU Chen, NY
   Kao, SW
   Liu, ZH
   Wu, TS
   Tsai, CL
   Lin, HH
   Wong, WW
   Chang, YY
   Chen, SS
   Ku, SWW
AF Chen, Nan-Yu
   Kao, Shu-Wei
   Liu, Zhuo-Hao
   Wu, Ting-Shu
   Tsai, Chia-Lung
   Lin, Hsi-Hsun
   Wong, Wing-Wai
   Chang, Yea-Yuan
   Chen, Shu-Sheng
   Ku, Stephane Wen-Wei
TI Shall I trust the report? Variable performance of Sanger sequencing revealed by deep sequencing on HIV drug resistance mutation detection
SO INTERNATIONAL JOURNAL OF INFECTIOUS DISEASES
LA English
DT Article
DE HIV; Next-generation sequencing; Deep sequencing; Drug resistance; Sanger sequencing
ID ultra-deep; failure; risk
AB Background: The clinical utilisation of deep sequencing in HIV treatment has been hindered due to its unknown correlation with standard Sanger genotyping and the undetermined value of minority drug resistance mutation (DRM) detection. Objectives: To compare deep sequencing performance to standard Sanger genotyping with clinical samples, in an effort to delineate the correlation between the results from the two methods and to find the optimal deep sequencing threshold for clinical utilisation. Methods: We conducted a retrospective study using stored plasma collected from August 2014 to March 2018 for HIV genotyping with the commercial Sanger genotyping kit. Samples with available Sanger genotyping reports were further deep sequenced. Drug resistance was interpreted according to the Stanford HIV drug resistance database algorithm. Results: At 15-25% minority detection thresholds, 9-15% cases had underestimated DRMs by Sanger sequencing. The concordance between the Sanger and deep sequencing reports was 68-82% in protease-reverse transcriptase region and 88-97% in integrase region at 5-25% thresholds. The undetected drug resistant minority variants by Sanger sequencing contributed to the lower negative predictive value of Sanger genotyping in cases harbouring DRMs. Conclusions: Use of deep sequencing improved detection of antiretroviral resistance mutations especially in cases with virological failure or previous treatment interruption. Deep sequencing with 10-15% detection thresholds may be considered a suitable substitute for Sanger sequencing on antiretroviral DRM detection. (C) 2020 The Author(s). Published by Elsevier Ltd on behalf of International Society for Infectious Diseases.
C1 [Chen, Nan-Yu; Kao, Shu-Wei; Wu, Ting-Shu] Chang Gung Univ, Chang Gung Mem Hosp, Dept Internal Med, Div Infect Dis,Linkou Branch,Coll Med, Taoyuan, Taiwan.
   [Liu, Zhuo-Hao] Chang Gung Mem Hosp, Linkou Branch, Dept Neurosurg, Taoyuan, Taiwan.
   [Tsai, Chia-Lung] Chang Gung Mem Hosp, Genom Med Res Core Lab, Taoyuan, Taiwan.
   [Lin, Hsi-Hsun] Taipei Vet Gen Hosp, Dept Med Res, Gen Clin Res Ctr, Taipei, Taiwan.
   [Lin, Hsi-Hsun] Natl Yang Ming Univ, Inst Publ Hlth, Sch Med, Taipei, Taiwan.
   [Wong, Wing-Wai; Chen, Shu-Sheng; Ku, Stephane Wen-Wei] Taipei Vet Gen Hosp, Div Infect Dis, Dept Med, Taipei, Taiwan.
   [Chang, Yea-Yuan] Natl Yang Ming Univ Hosp, Div Infect Dis, Dept Internal Med, Yilan, Taiwan.
   [Chang, Yea-Yuan] Natl Yang Ming Univ, Inst Clin Med, Taipei, Taiwan.
   [Chang, Yea-Yuan] Natl Yang Ming Univ, AIDS Prevent & Res Ctr, Taipei, Taiwan.
   [Chang, Yea-Yuan] Natl Yang Ming Univ, Sch Med, Fac Med, Taipei, Taiwan.
   [Chang, Yea-Yuan; Ku, Stephane Wen-Wei] Taipei City Hosp, Div Infect Dis, Dept Med, Ren Ai Branch, Taipei, Taiwan.
C3 Chang Gung Memorial Hospital; Chang Gung University; Chang Gung Memorial Hospital; Chang Gung Memorial Hospital; Taipei Veterans General Hospital; National Yang Ming Chiao Tung University; Taipei Veterans General Hospital; National Yang Ming Chiao Tung University; National Yang Ming Chiao Tung University; National Yang Ming Chiao Tung University; Taipei City Hospital
RP Ku, SWW (通讯作者)，Taipei Vet Gen Hosp, Div Infect Dis, Dept Med, Taipei, Taiwan.
EM stephaneku@gmail.com
FU Chang Gung Medical Foundation [CMRPG3G1521]; Teh-Tzer Study Group for Human Medical Research Foundation [B1071049]
CR Alidjinou EK, 2017, J ANTIMICROB CHEMOTH, V72, P2823, DOI 10.1093/jac/dkx232
   Boucher CA, 2018, AIDS REV, V20, P26, DOI 10.24875/AIDSRev.M18000018
   Codoñer FM, 2017, SCI REP-UK, V7, P0, DOI 10.1038/s41598-017-03260-4
   Cozzi-Lepri A, 2015, J ANTIMICROB CHEMOTH, V70, P930, DOI 10.1093/jac/dku426
   Cunningham E, 2017, J ANTIMICROB CHEMOTH, V72, P227, DOI 10.1093/jac/dkw404
   Derache A, 2019, CLIN INFECT DIS, V69, P207, DOI 10.1093/cid/ciy881
   Fourati S, 2015, J ANTIMICROB CHEMOTH, V70, P1507, DOI 10.1093/jac/dku535
   Gall A, 2012, J CLIN MICROBIOL, V50, P3838, DOI 10.1128/JCM.01516-12
   Grant RM, 2002, JAMA-J AM MED ASSOC, V288, P181, DOI 10.1001/jama.288.2.181
   Grant RM, 2003, J CLIN MICROBIOL, V41, P1586, DOI 10.1128/JCM.41.4.1586-1593.2003
   Ho YC, 2013, CELL, V155, P540, DOI 10.1016/j.cell.2013.09.020
   Inzaule SC, 2018, LANCET HIV, V5, PE638, DOI 10.1016/S2352-3018(18)30177-2
   Kozal MJ, 2011, ANTIVIR THER, V16, P925, DOI 10.3851/IMP1851
   LARDER BA, 1993, NATURE, V365, P671, DOI 10.1038/365671a0
   Li JZ, 2012, AIDS, V26, P185, DOI 10.1097/QAD.0b013e32834e9d7d
   Li JZ, 2011, JAMA-J AM MED ASSOC, V305, P1327, DOI 10.1001/jama.2011.375
   Little SJ, 2002, NEW ENGL J MED, V347, P385, DOI 10.1056/NEJMoa013552
   Manasa J, 2014, JOVE-J VIS EXP, V0, P0, DOI DOI 10.3791/51242
   Mohamed S, 2014, AIDS, V28, P1315, DOI 10.1097/QAD.0000000000000267
   Nguyen T, 2018, J ANTIMICROB CHEMOTH, V73, P2485, DOI 10.1093/jac/dky198
   Perrier M, 2018, PLOS ONE, V13, P0, DOI 10.1371/journal.pone.0198334
   Samji H, 2013, PLOS ONE, V8, P0, DOI 10.1371/journal.pone.0081355
   Schuurman R, 1999, J CLIN MICROBIOL, V37, P2291, DOI 10.1128/JCM.37.7.2291-2296.1999
   Stelzl E, 2011, J VIROL METHODS, V178, P94, DOI 10.1016/j.jviromet.2011.08.020
   Todesco E, 2015, J ANTIMICROB CHEMOTH, V70, P1503, DOI 10.1093/jac/dku557
   Trabaud MA, 2017, J MED VIROL, V89, P1912, DOI 10.1002/jmv.24872
NR 26
TC 10
Z9 10
U1 2
U2 14
PU ELSEVIER SCI LTD
PI OXFORD
PA THE BOULEVARD, LANGFORD LANE, KIDLINGTON, OXFORD OX5 1GB, OXON, ENGLAND
SN 1201-9712
EI 1878-3511
J9 INT J INFECT DIS
JI Int. J. Infect. Dis.
PD APR 15
PY 2020
VL 93
IS 
BP 182
EP 191
DI 10.1016/j.ijid.2020.02.004
PG 10
WC Infectious Diseases
SC Infectious Diseases
GA LO5AW
UT WOS:000533641400028
PM 32061862
DA 2024-01-16
ER

PT J
AU Neuhann, F
   de Forest, A
   Heger, E
   Nhlema, A
   Scheller, C
   Kaiser, R
   Steffen, HM
   Tweya, H
   Fätkenheuer, G
   Phiri, S
AF Neuhann, F.
   de Forest, A.
   Heger, E.
   Nhlema, A.
   Scheller, C.
   Kaiser, R.
   Steffen, H. M.
   Tweya, H.
   Faetkenheuer, G.
   Phiri, S.
TI Pretreatment resistance mutations and treatment outcomes in adults living with HIV-1: a cohort study in urban Malawi
SO AIDS RESEARCH AND THERAPY
LA English
DT Article
DE HIV; Drug resistance mutations; Pretreatment resistance; Non-nucleoside reverse transcriptase; Malawi
AB Background Pre-treatment drug resistance (PDR) among antiretroviral drug-naive people living with HIV (PLHIV) represents an important indicator for the risk of treatment failure and the spread of drug resistant HIV variants. We assessed the prevalence of PDR and treatment outcomes among adults living with HIV-1 in Lilongwe, Malawi. Methods We selected 200 participants at random from the Lighthouse Tenofovir Cohort Study (LighTen). Serum samples were drawn prior to treatment initiation in 2014 and 2015, frozen, and later analyzed for the presence of HIV-1 drug resistance mutations. Amplicons were sequenced and interpreted by Stanford HIVdb interpretation algorithm 8.4. We assessed treatment outcomes by evaluating clinical outcome and viral suppression at the end of the follow-up period in October 2019. Results PDR testing was successful in 197 of 200 samples. The overall NNRTI- PDR prevalence was 13.7% (27/197). The prevalence of intermediate or high level NNRTI- PDR was 11.2% (22/197). The most common mutation was K103N (5.6%, 11/197), followed by Y181C (3.6%, 7/197). In one case, we detected an NRTI resistance mutation (M184V), in combination with multiple NNRTI resistance mutations. All HIV-1 isolates analyzed were of subtype C. Of the 27 patients with NNRTI- PDR, 9 were still alive, on ART, and virally suppressed at the end of follow-up. Conclusion The prevalence of NNRTI- PDR was above the critical level of 10% suggested by the Global Action Plan on HIV Drug Resistance. The distribution of drug resistance mutations was similar to that seen in previous studies from the region, and further supports the introduction of integrase inhibitors in first-line treatment in Malawi. Furthermore, our findings underline the need for continued PDR surveillance and pharmacovigilance in Sub-Saharan Africa.
C1 [Neuhann, F.; de Forest, A.] Univ Hosp Heidelberg, Heidelberg Inst Global Hlth, Neuenheimer Feld 130-3, D-69120 Heidelberg, Germany.
   [Heger, E.; Kaiser, R.] Univ Cologne, Fac Med, Inst Virol, Cologne, Germany.
   [Heger, E.; Kaiser, R.; Steffen, H. M.; Faetkenheuer, G.] Univ Hosp Cologne, Cologne, Germany.
   [Nhlema, A.; Tweya, H.; Phiri, S.] Lighthouse Clin, Lilongwe, Malawi.
   [Scheller, C.] Univ Wurzburg, Inst Virol & Immunobiol, Wurzburg, Germany.
   [Steffen, H. M.] Fac Med, Clin Gastroenterol & Hepatol, Cologne, Germany.
   [Faetkenheuer, G.] Fac Med, Dept Internal Med 1, Cologne, Germany.
   [Phiri, S.] Univ Washington, Dept Global Hlth, Seattle, WA 98104 USA.
   [Phiri, S.] Univ N Carolina, Sch Med, Dept Med, Chapel Hill, NC 27515 USA.
   [Phiri, S.] Univ Malawi, Coll Med, Sch Publ Hlth & Family Med, Dept Publ Hlth, Zomba, Malawi.
C3 Ruprecht Karls University Heidelberg; University of Cologne; University of Cologne; University of Wurzburg; University of Cologne; University of Cologne; University of Washington; University of Washington Seattle; University of North Carolina; University of North Carolina Chapel Hill; University of North Carolina School of Medicine; University of Malawi
RP Neuhann, F (通讯作者)，Univ Hosp Heidelberg, Heidelberg Inst Global Hlth, Neuenheimer Feld 130-3, D-69120 Heidelberg, Germany.
EM florian.neuhann@uni-heidelberg.de
FU Hector Stiftungen, Weinheim, Germany [M72]
CR Chimukangara B, 2019, ECLINICALMEDICINE, V9, P26, DOI 10.1016/j.eclinm.2019.03.006
   Dow DE, 2014, INFECT DIS THER, V3, P83, DOI 10.1007/s40121-014-0029-7
   Hamers RL, 2012, LANCET INFECT DIS, V12, P307, DOI 10.1016/S1473-3099(11)70255-9
   Hemelaar J, 2019, LANCET INFECT DIS, V19, P143, DOI 10.1016/S1473-3099(18)30647-9
   Inzaule SC, 2019, FUTURE VIROL, V14, P427, DOI 10.2217/fvl-2018-0208
   Liu TF, 2006, CLIN INFECT DIS, V42, P1608, DOI 10.1086/503914
   Lübke N, 2015, INTERVIROLOGY, V58, P184, DOI 10.1159/000431093
   Phiri S, 2017, BMC HEALTH SERV RES, V17, P0, DOI 10.1186/s12913-017-2466-y
   Rutstein SE, 2019, AIDS RES THER, V16, P0, DOI 10.1186/s12981-019-0220-8
   Sierra S, 2015, PLOS ONE, V10, P0, DOI 10.1371/journal.pone.0125502
   Struck D, 2014, NUCLEIC ACIDS RES, V42, P0, DOI 10.1093/nar/gku739
   Telele NF, 2018, SCI REP-UK, V8, P0, DOI 10.1038/s41598-018-25888-6
   WHO, 2017, WHO DRUG RES REP 201, V0, P0
NR 17
TC 4
Z9 4
U1 0
U2 1
PU BMC
PI LONDON
PA CAMPUS, 4 CRINAN ST, LONDON N1 9XW, ENGLAND
SN 1742-6405
EI 
J9 AIDS RES THER
JI Aids Res. Ther.
PD MAY 20
PY 2020
VL 17
IS 1
BP 
EP 
DI 10.1186/s12981-020-00282-3
PG 7
WC Infectious Diseases
SC Infectious Diseases
GA LT0RD
UT WOS:000536783200001
PM 32434561
DA 2024-01-16
ER

PT J
AU Mavhandu, LG
   Cheng, H
   Bor, YC
   Tebit, DM
   Hammarskjold, ML
   Rekosh, D
   Bessong, PO
AF Mavhandu, Lufuno Grace
   Cheng, Hua
   Bor, Yeou-Cheng
   Tebit, Denis Manga
   Hammarskjold, Marie-Louise
   Rekosh, David
   Bessong, Pascal Obong
TI Development of a pseudovirus assay and evaluation to screen natural products for inhibition of HIV-1 subtype C reverse transcriptase
SO JOURNAL OF ETHNOPHARMACOLOGY
LA English
DT Article
DE HIV-1 subtype C; Pseudoviruses inhibition; Bioassay development; Natural products
ID medicinal-plants; peltophorum-africanum; docking
AB Ethnopharmacological relevance: Medicinal plants are used in the management of Human Immunodeficiency Virus and Acquired Immunodeficiency Syndrome (HIV/AIDS) in many developing country settings where HIV-1 subtype C drives the epidemic. Efforts to identify plant derived molecules with anti-HIV properties require reproducible assay systems for routine screening of selected plant compounds. Although a number of standardized HIV-1 pseudoviruses have been generated to assess infectivity, replicability or reproducibility, HIV-1 subtype C (HIV-1-C) pseudoviruses have not been comprehensively characterized to identify inhibitory plant substances. Aim of the study: The current study aimed at developing an HIV-1-C pseudovirus assay, and evaluate plant substances targeting reverse transcriptase (RT) activity. Materials and methods: HIV-1 subtype C pseudoviruses containing a luciferase reporter gene were generated by transfection of human 293T cells. HIV-1 subtype B (HIV-1-B) wild type pseudoviruses and mutants resistant to nucleoside and non-nucleoside RT inhibitors were also generated and used as controls. Selected plant substances and the RT inhibitors Zidovudine (AZT) and Nevirapine (NVP), were used to evaluate inhibition. Pseudovirus infectivity was determined by luciferase measurement in CF2/CD4(+)/CCR5 cells, and cytotoxicity was determined using the MTT assay. AZT and NVP inhibited wild type pseudoviruses in a dose dependent manner, with IC50 values in the nanomolar range. Results: Pseudoviruses harbouring RT drug resistance mutations were poorly suppressed by AZT and NVP. Catechin, obtained from Peltophorum africanum inhibited HIV-1-C and HIV-1-B pseudoviruses with selective indices of 6304 mu M (IC50: 0.49 mu M, CC50: 3089 mu M) and 1343 mu M (IC50: 2.3 mu M, CC50: 3089 mu M), respectively; while the methanol root crude extract of Elaeodendron transvaalense gave IC50 values of 11.11 mu g/ml and 16.86 mu g/ml, respectively. Conclusion: The developed HIV-1-C pseudovirus assay can be used to screen plant substances for RT inhibition, and may have utility in settings with limited access to high level biosafety facilities.
C1 [Mavhandu, Lufuno Grace; Tebit, Denis Manga; Hammarskjold, Marie-Louise; Rekosh, David; Bessong, Pascal Obong] Univ Venda, HIV AIDS & Global Hlth Res Programme, PMB X5050, ZA-0950 Thohoyandou, South Africa.
   [Cheng, Hua; Bor, Yeou-Cheng; Tebit, Denis Manga; Hammarskjold, Marie-Louise; Rekosh, David] Univ Virginia, Myles H Thaler Ctr AIDS & Human Retrovirus Res, Dept Microbiol Immunol & Canc Biol, POB 800734, Charlottesville, VA 22908 USA.
   [Cheng, Hua] Shanghai Municipal Ctr Dis Control & Prevent, Dept HIV STD & Leprosy, 1380 Zhongshan Rd, Shanghai 200336, Peoples R China.
   [Bor, Yeou-Cheng] Ambassadors Christ, 21 Ambassador Dr, Paradise, PA 17562 USA.
   [Tebit, Denis Manga] Global Biomed Sci LLC, POB 2368, Forest, VA 24551 USA.
C3 University of Venda; University of Virginia; Shanghai Center for Disease Control & Prevention
RP Mavhandu, LG (通讯作者)，Univ Venda, HIV AIDS & Global Hlth Res Programme, PMB X5050, ZA-0950 Thohoyandou, South Africa.
EM lufuno.mavhandu@univen.ac.za; chenghua@scdc.sh.cn; ybor@afcinc.org; dmt@globiomedsci.com; mh7g@virginia.edu; dr4u@virginia.edu; pascal.bessong@univen.ac.za
FU Technology Innovation Agency, South Africa; South African Medical Research Council (SAMRC), through its Division of Research Capacity Development under the RCDI Programme; National Research Foundation, South Africa [80576, 76684, 78074]; Myles H. Thaler Research Fund at the University of Virginia, United States; Myles H. Thaler and Charles H. Ross Jr. Professorships at the University of Virginia
CR Abdillahi HS, 2013, PLANTA MED, V79, P591, DOI 10.1055/s-0032-1328504
   ADACHI A, 1986, J VIROL, V59, P284, DOI 10.1128/JVI.59.2.284-291.1986
   [Anonymous], 1990, THESIS, V0, P0
   Bashyal BP, 2011, BIOORGAN MED CHEM, V14, P0
   Bessong PO, 2008, T ROY SOC TROP MED H, V102, P209, DOI 10.1016/j.trstmh.2007.11.009
   Bessong PO, 2005, J ETHNOPHARMACOL, V99, P83, DOI 10.1016/j.jep.2005.01.056
   Bhargava M, 2014, J INT AIDS SOC, V17, P0, DOI 10.7448/IAS.17.1.18944
   Bizimenyera SE, 2005, J S AFR VET ASSOC, V76, P54
   Chinsembu KC, 2010, INTERNATIONAL JOURNAL FOR BIOTECHNOLOGY AND MOLECULAR BIOLOGY RESEARCH (IJBMBR), V1, P74
   Chisembu KC, 2009, MED J ZAMBIA, V36, P178
   Gräf T, 2013, VIROLOGY, V435, P170, DOI 10.1016/j.virol.2012.08.048
   Hemelaar J, 2011, AIDS, V25, P679, DOI 10.1097/QAD.0b013e328342ff93
   Hutchings A, 1996, ZULU MED PLANTS INVE, V0, P132
   Johnston E, 2005, AIDS, V19, P731, DOI 10.1097/01.aids.0000166098.54564.0c
   Kortagere S, 2014, J CHEM INF MODEL, V54, P3080, DOI 10.1021/ci500437r
   LEWIS N, 1990, J VIROL, V64, P1690, DOI 10.1128/JVI.64.4.1690-1697.1990
   Mochizuki N, 1999, AIDS RES HUM RETROV, V15, P1321, DOI 10.1089/088922299310223
   Mongalo NI, 1900, V7, V0, P3484
   Mulaudzi RB, 2011, J ETHNOPHARMACOL, V135, P330, DOI 10.1016/j.jep.2011.03.022
   Qiu M, 2012, PLOS ONE, V7, P0, DOI 10.1371/journal.pone.0035906
   Sangma C, 2005, COMB CHEM HIGH T SCR, V8, P417, DOI 10.2174/1386207054546469
   Santhoshkumar MS, 2013, INT J ADV RES COMPUT, V1, P1
   Semenya SS, 2013, JOURNAL OF MEDICINAL PLANTS RESEARCH, V7, P349
   Seniya C, 2012, BIOINFORMATION, V8, P678, DOI 10.6026/97320630008678
   Tebit DM, 2011, LANCET INFECT DIS, V11, P45, DOI 10.1016/S1473-3099(10)70186-9
   Theo A, 2009, TOHOKU J EXP MED, V217, P93, DOI 10.1620/tjem.217.93
   Tshikalange TE, 2008, J ETHNOPHARMACOL, V119, P478, DOI 10.1016/j.jep.2008.08.027
   Tshisikhawe MP, 2002, THESIS, V0, P0
   Vishnu Kanta, 2011, INTERNATIONAL JOURNAL OF RESEARCH IN AYURVEDA AND PHARMACY (IJRAP), V2, P1709
   Wehrly K, 1997, METHODS, V12, P288, DOI 10.1006/meth.1997.0481
NR 30
TC 2
Z9 3
U1 3
U2 21
PU ELSEVIER IRELAND LTD
PI CLARE
PA ELSEVIER HOUSE, BROOKVALE PLAZA, EAST PARK SHANNON, CO, CLARE, 00000, IRELAND
SN 0378-8741
EI 1872-7573
J9 J ETHNOPHARMACOL
JI J. Ethnopharmacol.
PD AUG 10
PY 2020
VL 258
IS 
BP 
EP 
DI 10.1016/j.jep.2020.112931
PG 8
WC Plant Sciences; Chemistry, Medicinal; Integrative & Complementary Medicine; Pharmacology & Pharmacy
SC Plant Sciences; Pharmacology & Pharmacy; Integrative & Complementary Medicine
GA LT2FI
UT WOS:000536887800008
PM 32360797
DA 2024-01-16
ER

PT J
AU Deletsu, SD
   Maina, EK
   Quaye, O
   Ampofo, WK
   Awandare, GA
   Bonney, EY
AF Deletsu, Selase D.
   Maina, Edward K.
   Quaye, Osbourne
   Ampofo, William K.
   Awandare, Gordon A.
   Bonney, Evelyn Y.
TI High resistance to reverse transcriptase inhibitors among persons infected with human immunodeficiency virus type 1 subtype circulating recombinant form 02_AG in Ghana and on antiretroviral therapy
SO MEDICINE
LA English
DT Article
DE antiretroviral therapy; Ghana; human immunodeficiency virus type 1; mutation; non-nucleoside reverse transcriptase inhibitor; nucleoside reverse transcriptase inhibitor; resistance
ID hiv-1 drug-resistance; sub-saharan africa; disease progression; plasma; individuals; diversity; epidemic; impact
AB This study sought to determine the dominant circulating human immunodeficiency virus type 1 (HIV-1) subtype and associated drug resistance mutations in Ghana.This cross-sectional study was conducted with archived samples collected from patients who received care at 2 hospitals in Ghana from 2014 to 2016. Blood samples were earlier processed into plasma and peripheral blood mononuclear cells and stored at -80 degrees C. Ribonucleic acid (RNA) was extracted from the archived plasma. Two HIV-1 genes; protease and reverse transcriptase, were amplified, sequenced using gene-specific primers and analyzed for subtype and drug resistance mutations using the Stanford HIV Database.Of 16 patient samples successfully sequenced, we identified the predominance of HIV-1 subtype CRF02_AG (11/16, 68%). Subtypes G (2/16, 13%), dual CRF02_AG/G (2/16, 13%), and CRF01_AE (1/16, 6%) were also observed. Major nucleoside reverse transcriptase inhibitor (NRTI) resistance mutations, M184I/V, D67N, T215F, and K70R/E were found. Non-nucleoside reverse transcriptase inhibitor (NNRTI) resistance mutations, K103N, Y181C, V90I, F227L, and V106A were also prevalent. Additionally, and at a lower level, protease inhibitor (PI)-resistance mutations, M46I, I54V, V82A, L90M, and I471V, were also present in the sequences from antiretroviral therapy (ART)-experienced individuals. Two NRTI-associated drug resistance mutations (DRMs) (D67N and T69N) were present in sequences from 1 ART-naive individual.HIV-1 subtype CRF02_AG was most frequently detected in this study thus confirming earlier reports of dominance of this subtype in the West-African sub-region and Ghana in particular. The detection of these drug resistance mutations in individuals on first-line regimen composed of NRTI and NNRTI is an indication of prolonged drug exposure without viral load monitoring. Routine viral load monitoring is necessary for early detection of virologic failure and drug resistance testing will inform appropriate choice of regimens for such patients.
C1 [Deletsu, Selase D.; Quaye, Osbourne; Ampofo, William K.; Awandare, Gordon A.; Bonney, Evelyn Y.] Univ Ghana, West African Ctr Cell Biol Infect Pathogens, Dept Biochem Cell & Mol Biol, Legon, Ghana.
   [Maina, Edward K.; Ampofo, William K.; Bonney, Evelyn Y.] Univ Ghana, Coll Hlth Sci, Noguchi Mem Inst Med Res, Dept Virol, Legon, Ghana.
   [Maina, Edward K.] Kenya Govt Med Res Ctr, Ctr Microbiol Res, Nairobi, Kenya.
C3 University of Ghana; University of Ghana; Kenya Medical Research Institute
RP Bonney, EY (通讯作者)，Univ Ghana, Noguchi Mem Inst Med Res, Accra, Ghana.
EM ebonney@noguchi.ug.edu.gh
FU WACCBIP-World Bank ACE Masters fellowship [ACE02-WACCBIP]; Wellcome Trust [107755/Z/15/Z]; DELTAS Africa Initiative; New Partnership for Africa's Development Planning and Coordinating Agency (NEPAD Agency); UK government; Bill and Melinda Gates Foundation [OPP52155]
CR Aghokeng AF, 2011, AIDS, V25, P2183, DOI 10.1097/QAD.0b013e32834bbbe9
   Amornkul PN, 2013, AIDS, V27, P2775, DOI 10.1097/QAD.0000000000000012
   Baeten JM, 2007, J INFECT DIS, V195, P1177, DOI 10.1086/512682
   Bennett DE, 2009, PLOS ONE, V4, P0, DOI 10.1371/journal.pone.0004724
   Bonney E Y, 2013, GHANA MED J, V47, P82
   Brandful JAM, 2012, J AIDS HIV RES, V4, P187, DOI 10.5897/JAHR12.008
   Brenner BG, 2007, CURR OPIN HIV AIDS, V2, P94, DOI 10.1097/COH.0b013e32801682e2
   Buonaguro L, 2007, J VIROL, V81, P10209, DOI 10.1128/JVI.00872-07
   Chalmet K, 2010, BMC INFECT DIS, V10, P0, DOI 10.1186/1471-2334-10-262
   Esbjörnsson J, 2011, PLOS ONE, V6, P0, DOI 10.1371/journal.pone.0017025
   Fischetti L, 2004, J MED VIROL, V73, P158, DOI 10.1002/jmv.20070
   Fujisaki S, 2007, JPN J INFECT DIS, V60, P113
   Ghana AIDS Commission, 2014, 2014 STAT REP, V0, P0
   Hamers RL, 2013, CURR OPIN HIV AIDS, V8, P19, DOI 10.1097/COH.0b013e32835b7f94
   Hamers RL, 2011, LANCET INFECT DIS, V11, P750, DOI 10.1016/S1473-3099(11)70149-9
   Kantor R, 2014, J INT AIDS SOC, V17, P0, DOI 10.7448/IAS.17.1.19262
   Keiser O, 2009, AIDS, V23, P1867, DOI 10.1097/QAD.0b013e32832e05b2
   Kyeyune F, 2013, AIDS, V27, P1899, DOI 10.1097/QAD.0b013e3283610ec7
   Liu TF, 2006, CLIN INFECT DIS, V42, P1608, DOI 10.1086/503914
   Maina EK, 2016, CYTOKINE, V81, P109, DOI 10.1016/j.cyto.2016.02.009
   Merati TP, 2012, SEX HEALTH, V9, P414, DOI 10.1071/SH11121
   Mlisana K, 2014, CLIN INFECT DIS, V59, P1322, DOI 10.1093/cid/ciu573
   Mlisana K, 2013, PLOS ONE, V8, P0, DOI 10.1371/journal.pone.0062928
   NACP, 2010, STRATEGIES, V0, P208
   Ndembi N, 2011, AIDS, V25, P905, DOI 10.1097/QAD.0b013e328346260f
   Nii-Trebi NI, 2013, PLOS ONE, V8, P0, DOI 10.1371/journal.pone.0071972
   Paredes R, 2010, J INFECT DIS, V201, P662, DOI 10.1086/650543
   Peeters M, 2003, AIDS, V17, P2547, DOI 10.1097/00002030-200312050-00002
   Sagoe KWC, 2007, J CLIN VIROL, V40, P163, DOI 10.1016/j.jcv.2007.07.016
   Santoro Maria Mercedes, 2013, ISRN MICROBIOL, V2013, P481314, DOI 10.1155/2013/481314
   Ssemwanga D, 2015, AIDS REV, V17, P3
   Ssemwanga D, 2013, PLOS ONE, V8, P0, DOI 10.1371/journal.pone.0071768
   Touloumi G, 2013, CLIN INFECT DIS, V56, P888, DOI 10.1093/cid/cis1000
   UNAIDS, 2021, CONFR IN LESS PAND R, V0, P0
   Villahermosa ML, 2000, J HUMAN VIROL, V3, P27
   Wallis CL, 2011, AIDS RES TREAT, V2011, P0, DOI 10.1155/2011/769627
   Wensing Annemarie M, 2014, TOP ANTIVIR MED, V22, P642
   Whitcomb JM, 2003, J INFECT DIS, V188, P992, DOI 10.1086/378281
NR 38
TC 5
Z9 6
U1 0
U2 0
PU LIPPINCOTT WILLIAMS & WILKINS
PI PHILADELPHIA
PA TWO COMMERCE SQ, 2001 MARKET ST, PHILADELPHIA, PA 19103 USA
SN 0025-7974
EI 1536-5964
J9 MEDICINE
JI Medicine (Baltimore)
PD FEB 15
PY 2020
VL 99
IS 7
BP 
EP 
DI 10.1097/MD.0000000000018777
PG 8
WC Medicine, General & Internal
SC General & Internal Medicine
GA LD2KP
UT WOS:000525861300009
PM 32049783
DA 2024-01-16
ER

PT J
AU Orta-Resendiz, A
   Rodriguez-Diaz, RA
   Angulo-Medina, LA
   Hernandez-Flores, M
   Soto-Ramirez, LE
AF Orta-Resendiz, Aurelio
   Rodriguez-Diaz, Roberto A.
   Angulo-Medina, Luis A.
   Hernandez-Flores, Mario
   Soto-Ramirez, Luis E.
TI HIV-1 acquired drug resistance to integrase inhibitors in a cohort of antiretroviral therapy multi-experienced Mexican patients failing to raltegravir: a cross-sectional study
SO AIDS RESEARCH AND THERAPY
LA English
DT Article
DE Drug resistance; Raltegravir; Integrase inhibitors; Cross-resistance; Multi-experienced; Sequencing
ID strand transfer inhibitors; dolutegravir resistance; mutations; s/gsk1349572; combination; infection; selection; naive; e157q; dna
AB Background In resource-limited settings, multi-experienced HIV infected patients are often prescribed raltegravir for salvage therapy. Patients failing raltegravir-containing regimens require other drugs including other integrase inhibitors. In this context, real-life data about the resistance and cross-resistance pathways between integrase inhibitors is limited. The aim of this study was to investigate integrase resistance pathways in a cohort of Mexican multi-experienced patients failing of a raltegravir-containing salvage regimen. Methods Twenty-five plasma samples from subjects failing antiretroviral regimens which included raltegravir were obtained from various healthcare centres from 2009 to 2017 in Mexico. Antiretroviral history and demographics were collected. Samples were processed for integrase resistance genotyping testing by sequencing. The viral sequences were analysed with the Stanford HIV drug resistance database algorithm. Data was analysed with SPSS Statistics software. Results We found a mean viral load of 4.17 log(10) c/mL (SD 1.11) at the time of virologic failure. Forty-eight percent of the samples were raltegravir resistant. The Y143R/H/C substitutions were the most prevalent, followed by the N155H, and both Q148H/K and G140S/A in the same proportion. The Q148 + G140 combination was found in (12%) of the samples. Cross-resistance to elvitegravir was found in 83.3% and in 18.2% for both dolutegravir and bictegravir. Thirteen samples (52%) were susceptible to the four integrase strand-transfer inhibitors. Conclusions Our findings suggest a high occurrence of resistance and cross-resistance to other integrase inhibitors among multi-experienced subjects failing raltegravir. We found a modestly lower proportion of cross-resistance to dolutegravir than data from clinical trials. Likely this drug could be used for salvage therapy. Explanations for the absence of mutations in half of the samples, other than reduced adherence, should be further investigated. Close surveillance is needed.
C1 [Orta-Resendiz, Aurelio; Rodriguez-Diaz, Roberto A.; Angulo-Medina, Luis A.; Hernandez-Flores, Mario; Soto-Ramirez, Luis E.] Inst Nacl Ciencias Med & Nutr Salvador Zubiran, Dept Infect Dis, Mol Virol Unit, Vasco Quiroga 15,POB 14080, Mexico City, DF, Mexico.
C3 Instituto Nacional de Ciencias Medicas y Nutricion Salvador Zubiran - Mexico
RP Orta-Resendiz, A; Soto-Ramirez, LE (通讯作者)，Inst Nacl Ciencias Med & Nutr Salvador Zubiran, Dept Infect Dis, Mol Virol Unit, Vasco Quiroga 15,POB 14080, Mexico City, DF, Mexico.
EM aurelio.ortaresendiz@gmail.com; lesoto@hotmail.com
FU Molecular Virology Unit (Infectious Diseases Department) of the Instituto Nacional de Ciencias Medicas y Nutricion Salvador Zubiran in Mexico City
CR Andreatta KN, 2016, ANTIMICROB AGENTS CH, V60, P757, DOI 10.1128/AAC.02096-15
   Anstett K, 2016, J ANTIMICROB CHEMOTH, V71, P2083, DOI 10.1093/jac/dkw109
   Avila-Rios S, 2016, PLOS ONE, V11, P0, DOI 10.1371/journal.pone.0158560
   Bennett DE, 2008, ANTIVIR THER, V13, P1
   Beyrer C, 2012, LANCET, V380, P367, DOI 10.1016/S0140-6736(12)60821-6
   Castagna A, 2014, J INFECT DIS, V210, P354, DOI 10.1093/infdis/jiu051
   Cavalcanti JD, 2015, J ANTIMICROB CHEMOTH, V70, P926, DOI 10.1093/jac/dku439
   Cesar C, 2014, PLOS ONE, V9, P0, DOI 10.1371/journal.pone.0106887
   Charpentier C, 2008, HIV MED, V9, P765, DOI 10.1111/j.1468-1293.2008.00628.x
   Charpentier C, 2018, VIRUSES-BASEL, V10, P0, DOI 10.3390/v10010041
   Chene G, 2003, LANCET, V362, P679, DOI 10.1016/S0140-6736(03)14229-8
   Clutter DS, 2016, INFECT GENET EVOL, V46, P292, DOI 10.1016/j.meegid.2016.08.031
   Delelis O, 2009, NUCLEIC ACIDS RES, V37, P1193, DOI 10.1093/nar/gkn1050
   Garrido C, 2011, ANTIVIR RES, V90, P164, DOI 10.1016/j.antiviral.2011.03.178
   Ghosn J, 2009, J ANTIMICROB CHEMOTH, V64, P433, DOI 10.1093/jac/dkp182
   Kobayashi M, 2008, ANTIVIR RES, V80, P213, DOI 10.1016/j.antiviral.2008.06.012
   Lee FJ, 2014, PLOS ONE, V9, P0, DOI 10.1371/journal.pone.0097482
   Lundgren D, 2015, NEW ENGL J MED, V373, P795, DOI 10.1056/NEJMoa1506816
   Malet I, 2015, J ANTIMICROB CHEMOTH, V70, P2870, DOI 10.1093/jac/dkv197
   Malet I, 2011, J ANTIMICROB CHEMOTH, V66, P1481, DOI 10.1093/jac/dkr152
   Mesplède T, 2015, VIRUSES-BASEL, V7, P3703, DOI 10.3390/v7072790
   Mesplède T, 2014, ANN MED, V46, P123, DOI 10.3109/07853890.2014.883169
   Phillips AN, 2014, LANCET HIV, V1, PE85, DOI 10.1016/S2352-3018(14)70021-9
   Saladini F, 2012, CLIN MICROBIOL INFEC, V18, PE428, DOI 10.1111/j.1469-0691.2012.03917.x
   Steigbigel RT, 2010, CLIN INFECT DIS, V50, P605, DOI 10.1086/650002
   Tang MW, 2012, DRUGS, V72, PE1, DOI 10.2165/11633630-000000000-00000
   Wirden M, 2009, J ANTIMICROB CHEMOTH, V64, P1087, DOI 10.1093/jac/dkp310
   Yoshimura K, 2017, J INFECT CHEMOTHER, V23, P12, DOI 10.1016/j.jiac.2016.10.002
NR 28
TC 6
Z9 7
U1 0
U2 2
PU BMC
PI LONDON
PA CAMPUS, 4 CRINAN ST, LONDON N1 9XW, ENGLAND
SN 1742-6405
EI 
J9 AIDS RES THER
JI Aids Res. Ther.
PD FEB 10
PY 2020
VL 17
IS 1
BP 
EP 
DI 10.1186/s12981-020-0262-y
PG 8
WC Infectious Diseases
SC Infectious Diseases
GA KV3XN
UT WOS:000520416800001
PM 32041622
DA 2024-01-16
ER

PT J
AU Benson, C
   Emond, B
   Lefebvre, P
   Lafeuille, MH
   Côté-Sergent, A
   Tandon, N
   Chow, W
   Dunn, K
AF Benson, Carmela
   Emond, Bruno
   Lefebvre, Patrick
   Lafeuille, Marie-Helene
   Cote-Sergent, Aurelie
   Tandon, Neeta
   Chow, Wing
   Dunn, Keith
TI Rapid Initiation of Antiretroviral Therapy Following Diagnosis of Human Immunodeficiency Virus Among Patients with Commercial Insurance Coverage
SO JOURNAL OF MANAGED CARE & SPECIALTY PHARMACY
LA English
DT Article
ID hiv-infected adults; cost-effectiveness analysis; drug-resistance mutations; adherence; care; elimination; prevention; treat; trial; time
AB BACKGROUND: New guidelines for the treatment of human immunodeficiency virus (HIV) advocate for rapid initiation of antiretroviral therapy (ART) <= 7 days after HIV diagnosis with agents that have a high genetic barrier to resistance, good tolerability, and convenient dosing. OBJECTIVE: To describe characteristics, time to ART initiation, and health care costs in commercially insured patients living with HIV in the United States who are treated <= 60 days after HIV diagnosis. METHODS: IBM MarketScan Research Databases (January 1, 2012-December 31, 2017) were used to identify ART-naive adults with HIV-1, >= 6 months of continuous eligibility before first HIV diagnosis, and ART initiation <= 60 days of first diagnosis. ART regimen had to include a protease inhibitor (PI), an integrase strand transfer inhibitor (INSTI), or a non-nucleoside reverse transcriptase inhibitor (NNRTI) with >= 2 nucleoside reverse transcriptase inhibitors. Cohorts were formed based on time to ART initiation after diagnosis: <= 7 days or 8-60 days. Health care costs were evaluated at 6, 12, 24, and 36 months after diagnosis among patients with >= 36 months of continuous eligibility. RESULTS: Among 9,351 patients, median time to treatment was 31.0 days. Patients initiating ART >60 days after HIV diagnosis were excluded (N=2,608 [27.9%]), while 6,743 (72.1%) initiated ART <= 60 days after diagnosis and were analyzed; 18.3% and 81.7% were classified in the <= 7 days and 8-60 days cohorts, respectively. For all analyzed patients, mean age was 38.0 (SD =12.0) years and 13.2% were female; 12.7%, 56.2%, and 31.1% initiated a PI, INSTI, or NNRTI-based regimen, respectively. Elvitegravir (32.9%), efavirenz (20.9%), dolutegravir (18.5%), and darunavir (8.5%) were the most commonly used antiretrovirals; most patients (74.3%) were initiated on single-tablet regimens. PI-based regimens were more common in the <= 7 days cohort (PI =18.1%; darunavir=11.4%) than in the 8-60 days cohort (PI =11.5%; darunavir=7.8%). INSTI-based regimens were more common in the 8-60 days cohort (INSTI = 57.7%; elvitegravir =33.8%) than in the <= 7 days cohort (INSTI = 49.2%; elvitegravir =29.1%). NNRTI-based regimens were as common in the <= 7 days (32.7%) and 8-60 days (30.7%) cohorts. Mean total accumulated costs were lower among patients in the <= 7 days cohort than in the 8-60 days cohort at all time points analyzed after diagnosis (e.g., 36 months: <= 7 days =$109,456; 8-60 days =$116,870). Total per-patient permonth costs decreased over time in the <= 7 days (i.e., 6 months =$4,359; 36 months =$3,040) and 8-60 days cohort (6 months =$4,727; 36 months =$3,246). CONCLUSIONS: Although 72.1% of patients initiated ART <= 60 days after HIV diagnosis, only 18.3% initiated ART <= 7 days. Many patients initiating ART <= 7 days used suboptimal agents with low rather than high genetic barriers to resistance (i.e., efavirenz and elvitegravir) or agents (dolutegravir) coformulated with other antiretrovirals that require testing to prevent hypersensitivity reactions. Patients in the <= 7 days cohort showed lower total health care costs relative to those in the 8-60 days cohort, highlighting the potential long-term benefits of rapid ART initiation. Copyright (C) 2020, Academy of Managed Care Pharmacy. All rights reserved.
C1 [Benson, Carmela; Tandon, Neeta; Chow, Wing; Dunn, Keith] Janssen Sci Affairs, Titusville, NJ USA.
   [Emond, Bruno; Lefebvre, Patrick; Lafeuille, Marie-Helene; Cote-Sergent, Aurelie] Anal Grp, 1190 Ave Canadiens Montreal,Ste 1500, Montreal, PQ H3B 0G7, Canada.
C3 Johnson & Johnson; Janssen Pharmaceuticals
RP Emond, B (通讯作者)，Anal Grp, 1190 Ave Canadiens Montreal,Ste 1500, Montreal, PQ H3B 0G7, Canada.
EM bruno.emond@analysisgroup.com
FU Janssen Scientific Affairs
CR Adejumo O, 2016, INT J STD AIDS, V27, P938, DOI 10.1177/0956462415600582
   Amanyire G, 2016, LANCET HIV, V3, PE539, DOI 10.1016/S2352-3018(16)30090-X
   [Anonymous], 2018, HIV DRUG THER 2018 O, V0, P0
   [Anonymous], 2018, AIDS 2018 JUL 23 27, V0, P0
   [Anonymous], 2016, CONS GUID US ANT DRU, V0, P0
   Bavinton BR, 2018, LANCET HIV, V5, PE438, DOI 10.1016/S2352-3018(18)30132-2
   Benson C, 2019, AC MAN CAR SPEC PHAR, V0, P0
   Centers for Disease Control and Prevention, 2019, UNDERSTANDING THE HIV CARE CONTINUUM, V0, P0
   Cohen MS, 2016, NEW ENGL J MED, V375, P830, DOI 10.1056/NEJMoa1600693
   Danel C, 2015, NEW ENGL J MED, V373, P808, DOI 10.1056/NEJMoa1507198
   Decks SG, 2015, DIS PRIMERS, V1, P15035
   Dodd PJ, 2010, AIDS, V24, P729, DOI 10.1097/QAD.0b013e32833433fe
   Drabo EF, 2016, CLIN INFECT DIS, V63, P1495, DOI 10.1093/cid/ciw578
   Dunn K, 2018, J MANAG CARE SPEC PH, V24, P1040, DOI 10.18553/jmcp.2018.17507
   Egger M, 2002, LANCET, V360, P119, DOI 10.1016/S0140-6736(02)09411-4
   Farnham PG, 2013, JAIDS-J ACQ IMM DEF, V64, P183, DOI 10.1097/QAI.0b013e3182973966
   FISCHL MA, 1987, NEW ENGL J MED, V317, P185, DOI 10.1056/NEJM198707233170401
   Ford N, 2018, AIDS, V32, P17, DOI 10.1097/qad.0000000000001671
   Grinsztejn B, 2014, LANCET INFECT DIS, V14, P281, DOI 10.1016/S1473-3099(13)70692-3
   Harrigan PR, 2005, J INFECT DIS, V191, P339, DOI 10.1086/427192
   Jakubowski A, 2018, PLOS ONE, V13, P0, DOI 10.1371/journal.pone.0198912
   Kangethe A, 2019, J MANAG CARE SPEC PH, V25, P88, DOI 10.18553/jmcp.2019.25.1.088
   Koenig SP, 2017, PLOS MED, V14, P0, DOI 10.1371/journal.pmed.1002357
   Kretzschmar ME, 2013, P NATL ACAD SCI USA, V110, P15538, DOI 10.1073/pnas.1301801110
   Labhardt ND, 2018, JAMA-J AM MED ASSOC, V319, P1103, DOI 10.1001/jama.2018.1818
   Lundgren D, 2015, NEW ENGL J MED, V373, P795, DOI 10.1056/NEJMoa1506816
   Maddali MV, 2015, J INT AIDS SOC, V18, P0, DOI 10.7448/IAS.18.1.20217
   Maltal S, 2008, NEW ENGL J MED, V358, P568
   Masikini P, 2015, CLIN CASE REP, V3, P353, DOI 10.1002/ccr3.254
   Mellins CA, 2009, AIDS CARE, V21, P168, DOI 10.1080/09540120802001705
   Meresse M, 2014, HIV MED, V15, P478, DOI 10.1111/hiv.12140
   Merito Monica, 2006, EUR J HEALTH ECON, V7, P30, DOI 10.1007/s10198-005-0327-9
   Monroe AK, 2013, BMC HEALTH SERV RES, V13, P0, DOI 10.1186/1472-6963-13-488
   Nyaku M, 2018, AIDS CARE, V0, P1
   Quinn TC, 2000, NEW ENGL J MED, V342, P921, DOI 10.1056/NEJM200003303421303
   Rodger Alison J, 2016, JAMA, V316, P171, DOI 10.1001/jama.2016.5148
   Rosen S, 2016, PLOS MED, V13, P0, DOI 10.1371/journal.pmed.1002015
   Sax PE, 2010, HIV CLIN TRIALS, V11, P248, DOI 10.1310/hct1105-248
   Severe P, 2010, NEW ENGL J MED, V363, P257, DOI 10.1056/NEJMoa0910370
   Siregar AYM, 2015, BMC HEALTH SERV RES, V15, P0, DOI 10.1186/s12913-015-1098-3
   Strategies for Management of Antiretroviral Therapy (SMART) Study group, 2008, INFECT HIS, V197, P1133
   USCensus Bureau, 2017, CHAR SAM SEX COUPL H, V0, P0
   USDepartment of Health and Human Services, 2018, GUID US ANT AG AD AD, V0, P0
   United Nations Programme on HIV/AIDS, 2018, KEY POP ATL, V0, P0
   Wagner BG, 2012, PLOS ONE, V7, P0, DOI 10.1371/journal.pone.0041212
   WHO, 2017, GUIDELINES FOR MANAGING ADVANCED HIV DISEASE AND RAPID INITIATION OF ANTIRETROVIRAL THERAPY, V0, P0
   WHO, 2010, ANT THER HIV INF AD, V0, P0
   World Health Organization, 2015, GUIDELINE ON WHEN TO START ANTIRETROVIRAL THERAPY AND ON PRE-EXPOSURE PROPHYLAXIS FOR HIV, V0, P0
NR 52
TC 1
Z9 1
U1 0
U2 4
PU ACAD MANAGED CARE PHARMACY
PI ALEXANDRIA
PA 100 N PITT ST, 400, ALEXANDRIA, VA 22314-3134 USA
SN 2376-0540
EI 2376-1032
J9 J MANAG CARE SPEC PH
JI J. Manag. Care Spec. Pharm.
PD FEB 15
PY 2020
VL 26
IS 2
BP 129
EP 141
DI 10.18553/jmcp.2019.19175
PG 13
WC Health Care Sciences & Services; Pharmacology & Pharmacy
SC Health Care Sciences & Services; Pharmacology & Pharmacy
GA KJ9JL
UT WOS:000512370600007
PM 31747358
DA 2024-01-16
ER

PT J
AU Becker, MG
   Liang, D
   Cooper, B
   Le, Y
   Taylor, T
   Lee, ER
   Wu, ST
   Sandstrom, P
   Ji, HZ
AF Becker, Michael G.
   Liang, Dun
   Cooper, Breanna
   Le, Yan
   Taylor, Tracy
   Lee, Emma R.
   Wu, Sutan
   Sandstrom, Paul
   Ji, Hezhao
TI Development and Application of Performance Assessment Criteria for Next-Generation Sequencing-Based HIV Drug Resistance Assays
SO VIRUSES-BASEL
LA English
DT Article
DE HIV; drug resistance; test; assay; next-generation sequencing; validation; assessment; criteria; benchmarks; standardization
ID reverse-transcriptase; quantification; validation; mutations; frequency; standards; variants; quality; impact
AB Next-generation sequencing (NGS)-based HIV drug resistance (HIVDR) assays outperform conventional Sanger sequencing in scalability, sensitivity, and quantitative detection of minority resistance variants. Thus far, HIVDR assays have been applied primarily in research but rarely in clinical settings. One main obstacle is the lack of standardized validation and performance evaluation systems that allow regulatory agencies to benchmark and accredit new assays for clinical use. By revisiting the existing principles for molecular assay validation, here we propose a new validation and performance evaluation system that helps to both qualitatively and quantitatively assess the performance of an NGS-based HIVDR assay. To accomplish this, we constructed a 70-specimen proficiency test panel that includes plasmid mixtures at known ratios, viral RNA from infectious clones, and anonymized clinical specimens. We developed assessment criteria and benchmarks for NGS-based HIVDR assays and used these to assess data from five separate MiSeq runs performed in two experienced HIVDR laboratories. This proposed platform may help to pave the way for the standardization of NGS HIVDR assay validation and performance evaluation strategies for accreditation and quality assurance purposes in both research and clinical settings.
C1 [Becker, Michael G.; Taylor, Tracy; Lee, Emma R.; Sandstrom, Paul; Ji, Hezhao] Publ Hlth Agcy Canada, JC Wilt Infect Dis Res Ctr, Natl HIV & Retrovirol Labs, Natl Microbiol Lab, Winnipeg, MB R3E 3R2, Canada.
   [Liang, Dun; Cooper, Breanna; Le, Yan] ViroDx Clin Diagnost Lab, St Louis, MO 63017 USA.
   [Wu, Sutan] SutanStats, St Louis, MO 63017 USA.
   [Sandstrom, Paul; Ji, Hezhao] Univ Manitoba, Dept Med Microbiol & Infect Dis, Winnipeg, MB R3E 0J9, Canada.
C3 Public Health Agency of Canada; University of Manitoba
RP Ji, HZ (通讯作者)，Publ Hlth Agcy Canada, JC Wilt Infect Dis Res Ctr, Natl HIV & Retrovirol Labs, Natl Microbiol Lab, Winnipeg, MB R3E 3R2, Canada.; Ji, HZ (通讯作者)，Univ Manitoba, Dept Med Microbiol & Infect Dis, Winnipeg, MB R3E 0J9, Canada.
EM michael.becker@canada.ca; liang@virodx.com; Breanna.1.cooper@gmail.com; lyan1211@gmail.com; Tracy.Taylor@canada.ca; emmar.lee@canada.ca; titiwi@gmail.com; paul.sandstrom@canada.ca; hezhao.ji@Canada.ca
FU Small Business Innovation Research (SBIR) fund in USA [HHSN272201600023C]; Genomic Research & Development Initiative in Canada; Federal Initiative to Address HIV/AIDS in Canada
CR [Anonymous], 2003, EP06A CLSI, V0, P0
   [Anonymous], 2006, EP15A2 CLSI, V0, P0
   Avila-Ríos S, 2016, LANCET HIV, V3, PE579, DOI 10.1016/S2352-3018(16)30119-9
   Bbosa N, 2019, CURR OPIN HIV AIDS, V14, P153, DOI 10.1097/COH.0000000000000534
   Berry IM, 2020, J INFECT DIS, V221, PS292, DOI 10.1093/infdis/jiz286
   Burd EM, 2010, CLIN MICROBIOL REV, V23, P550, DOI 10.1128/CMR.00074-09
   Callahan BJ, 2016, NAT METHODS, V13, P581, DOI 10.1038/NMETH.3869
   Clinical and Laboratory Standards Institute, 2014, MM09A2 CLSI, V0, P0
   Clinical Laboratory Standards Institute, 2012, CLSI DOCUMENT EP17-A2, V0, P0
   CLSI, 2005, EP05A2 CLSI, V0, P0
   Cottrell CE, 2014, J MOL DIAGN, V16, P89, DOI 10.1016/j.jmoldx.2013.10.002
   Derache A, 2019, CLIN INFECT DIS, V69, P207, DOI 10.1093/cid/ciy881
   Dessilly G, 2018, PLOS ONE, V13, P0, DOI 10.1371/journal.pone.0209561
   Eisinger RW, 2019, JAMA-J AM MED ASSOC, V321, P451, DOI 10.1001/jama.2018.21167
   FINNEY DJ, 1948, BIOMETRIKA, V35, P191, DOI 10.1093/biomet/35.1-2.191
   Fu J, 2009, ANAL SCI, V25, P675, DOI 10.2116/analsci.25.675
   Gargis AS, 2012, NAT BIOTECHNOL, V30, P1033, DOI 10.1038/nbt.2403
   Gibson RM, 2014, CURR INFECT DIS REP, V16, P0, DOI 10.1007/s11908-014-0401-5
   Günthard HF, 2019, CLIN INFECT DIS, V68, P177, DOI 10.1093/cid/ciy463
   Hatzakis A, 2016, VIROL J, V13, P0, DOI 10.1186/s12985-016-0627-y
   Hutchins RJ, 2019, J CLIN MICROBIOL, V57, P0, DOI 10.1128/jcm.00261-19
   Inzaule SC, 2018, LANCET HIV, V5, PE638, DOI 10.1016/S2352-3018(18)30177-2
   Jennings L, 2009, ARCH PATHOL LAB MED, V133, P743, DOI 10.1043/1543-2165-133.5.743
   Ji HZ, 2020, VIRUSES-BASEL, V12, P0, DOI 10.3390/v12060586
   Ji HZ, 2018, J INT AIDS SOC, V21, P0, DOI 10.1002/jia2.25193
   Johnson JA, 2010, J ANTIMICROB CHEMOTH, V65, P1322, DOI 10.1093/jac/dkq139
   Jorquera R, 2018, DATABASE-OXFORD, V0, P0, DOI DOI 10.1093/database/bay089
   Keys JR, 2015, AIDS RES HUM RETROV, V31, P658, DOI 10.1089/aid.2014.0031
   Kou RQ, 2016, PLOS ONE, V11, P0, DOI 10.1371/journal.pone.0146638
   Kugelman JR, 2017, PLOS ONE, V12, P0, DOI 10.1371/journal.pone.0171333
   Lee ER, 2020, VIRUSES-BASEL, V12, P0, DOI 10.3390/v12050550
   Lee ER, 2020, SCI REP-UK, V10, P0, DOI 10.1038/s41598-020-58544-z
   Li JZ, 2013, CLIN INFECT DIS, V56, P1667, DOI 10.1093/cid/cit125
   Martin S, 2019, ALVIS TOOL CONTIG RE, V0, P0
   Mbunkah HA, 2020, J INFECT DIS, V221, P1584, DOI 10.1093/infdis/jiz650
   Miller WG, 2011, CLIN CHEM, V57, P1670, DOI 10.1373/clinchem.2011.168641
   Nair SV, 2016, J CLIN VIROL, V77, P46, DOI 10.1016/j.jcv.2016.02.002
   Noguera-Julian M, 2017, J INFECT DIS, V216, PS829, DOI 10.1093/infdis/jix397
   Norman KL, 2016, MOL MICROBIOLOGY DIA, V0, P766
   Paredes R, 2010, J INFECT DIS, V201, P662, DOI 10.1086/650543
   Rehm HL, 2013, GENET MED, V15, P733, DOI 10.1038/gim.2013.92
   Richards S, 2015, GENET MED, V17, P405, DOI 10.1038/gim.2015.30
   Saag MS, 1996, NAT MED, V2, P625, DOI 10.1038/nm0696-625
   Santiago GA, 2013, PLOS NEGLECT TROP D, V7, P0, DOI 10.1371/journal.pntd.0002311
   Schibler M, 2012, J CLIN MICROBIOL, V50, P2868, DOI 10.1128/JCM.06752-11
   Simen BB, 2014, J VIROL METHODS, V204, P31, DOI 10.1016/j.jviromet.2014.04.007
   Simen BB, 2009, J INFECT DIS, V199, P693, DOI 10.1086/596736
   St John EP, 2016, PLOS ONE, V11, P0, DOI 10.1371/journal.pone.0146687
   Svarovskaia ES, 2000, J VIROL, V74, P7171, DOI 10.1128/JVI.74.15.7171-7178.2000
   Taylor T, 2019, SCI REP-UK, V9, P0, DOI 10.1038/s41598-019-45328-3
   Theodorsson E, 2012, BIOANALYSIS, V4, P305, DOI 10.4155/BIO.11.311
   Thompson LR, 2017, NATURE, V551, P457, DOI 10.1038/nature24621
   Waugh C, 2015, VIROL J, V12, P0, DOI 10.1186/s12985-015-0280-x
   WHO, 2009, HIV DRUG RES LAB TRA, V0, P0
   World Health Organization, 2021, HIV DRUG RESISTANCE REPORT 2021, V0, P0
   World Health Organization, 2016, WHO MANUAL FOR ORGANIZING A NATIONAL EXTERNAL QUALITY ASSESSMENT PROGRAMME FOR HEALTH LABORATORIES AND OTHER TESTING SITES, V0, P0
   World Health Organization, 2020, WHO INF MOL DET INFL, V0, P0
NR 58
TC 7
Z9 7
U1 0
U2 3
PU MDPI
PI BASEL
PA ST ALBAN-ANLAGE 66, CH-4052 BASEL, SWITZERLAND
SN 
EI 1999-4915
J9 VIRUSES-BASEL
JI Viruses-Basel
PD JUN 15
PY 2020
VL 12
IS 6
BP 
EP 
DI 10.3390/v12060627
PG 17
WC Virology
SC Virology
GA MN8NN
UT WOS:000551098800001
PM 32532083
DA 2024-01-16
ER

PT J
AU Kang, DW
   Feng, D
   Ginex, T
   Zou, JM
   Wei, FJ
   Zhao, T
   Huang, BS
   Sun, YY
   Desta, S
   De Clercq, E
   Pannecouque, C
   Zhan, P
   Liu, XY
AF Kang, Dongwei
   Feng, Da
   Ginex, Tiziana
   Zou, Jinmi
   Wei, Fenju
   Zhao, Tong
   Huang, Boshi
   Sun, Yanying
   Desta, Samuel
   De Clercq, Erik
   Pannecouque, Christophe
   Zhan, Peng
   Liu, Xinyong
TI Exploring the hydrophobic channel of NNIBP leads to the discovery of novel piperidine-substituted thiophene[3,2-<i>d</i>]pyrimidine derivatives as potent HIV-1 NNRTIs
SO ACTA PHARMACEUTICA SINICA B
LA English
DT Article
DE HIV-1; NNRTIs; NNIBP; Thiophene[3,2-d] pyrimidine; Hydrophobic channel
ID reverse-transcriptase inhibitors; colorimetric assay; drug-resistance; design
AB In this report, a series of novel piperidine-substituted thiophene[3,2-d]pyrimidine derivatives were designed to explore the hydrophobic channel of the non-nucleoside reverse transcriptase inhibitors binding pocket (NNIBP) by incorporating an aromatic moiety to the left wing of the lead K-5a2. The newly synthesized compounds were evaluated for anti-HIV potency in MT-4 cells and inhibitory activity to HIV-1 reverse transcriptase (RT). Most of the synthesized compounds exhibited broad-spectrum activity toward wild-type and a wide range of HIV-1 strains carrying single non-nucleoside reverse transcriptase inhibitors (NNRTI)-resistant mutations. Especially, compound 26 exhibited the most potent activity against wild-type and a panel of single mutations (L100I, K103N, Y181C, Y188L and E138K) with an EC50 ranging from 6.02 to 23.9 nmol/L, which were comparable to those of etravirine (ETR). Moreover, the RT inhibition activity, preliminary structure-activity relationship and molecular docking were also investigated. Furthermore, 26 exhibited favorable pharmacokinetics (PK) profiles and with a bioavailability of 33.8%. Taken together, the results could provide valuable insights for further optimization and compound 26 holds great promise as a potential drug candidate for the treatment of HIV-1 infection. (C) 2020 Chinese Pharmaceutical Association and Institute of Materia Medica, Chinese Academy of Medical Sciences. Production and hosting by Elsevier B.V.
C1 [Kang, Dongwei; Feng, Da; Zou, Jinmi; Wei, Fenju; Zhao, Tong; Huang, Boshi; Sun, Yanying; Desta, Samuel; Zhan, Peng; Liu, Xinyong] Shandong Univ, Sch Pharmaceut Sci, Dept Med Chem, Minist Educ,Key Lab Chem Biol, Jinan 250012, Peoples R China.
   [De Clercq, Erik; Pannecouque, Christophe] Katholieke Univ Leuven, Rega Inst Med Res, Lab Virol & Chemotherapy, B-3000 Leuven, Belgium.
   [Ginex, Tiziana] Univ Barcelona, Inst Biomed, Fac Pharm, Dept Nutr Food Sci & Gastron, Campus Torribera, Santa Coloma De Gramenet 08921, Spain.
   [Ginex, Tiziana] Univ Barcelona, Inst Theoret & Computat Chem, Santa Coloma De Gramenet 08921, Spain.
C3 Shandong University; KU Leuven; University of Barcelona; University of Barcelona
RP Zhan, P; Liu, XY (通讯作者)，Shandong Univ, Sch Pharmaceut Sci, Dept Med Chem, Minist Educ,Key Lab Chem Biol, Jinan 250012, Peoples R China.
EM zhanpeng1982@sdu.edu.cn; xinyongl@sdu.edu.cn
FU Key Project of NSFC for International Cooperation (China) [81420108027]; National Natural Science Foundation of China (NSFC) [81273354, 81573347, 81903453]; Young Scholars Program of Shandong University (YSPSDU, China) [2016WLJH32]; Shandong Provincial Natural Science Foundation (China) [ZR2019BH011]; China Postdoctoral Science Foundation [2018M640641, 2019T120596]; Key research and development project of Shandong Province (China) [2017CXGC1401]; KU Leuven (Belgium) [GOA 10/014]; Spanish Government (MINECO Project) [SAF2017-881074-R]; Generalitat de Catalunya (Spain) [2017SGR1746]
CR Bec G, 2013, J AM CHEM SOC, V135, P9743, DOI 10.1021/ja4018418
   Beyrer C, 2017, NEW ENGL J MED, V377, P1605, DOI 10.1056/NEJMp1710608
   Guo HF, 2012, ACTA PHARM SIN B, V2, P213, DOI 10.1016/j.apsb.2012.02.008
   Hornak V, 2006, PROTEINS, V65, P712, DOI 10.1002/prot.21123
   Huang BS, 2019, J MED CHEM, V62, P2083, DOI 10.1021/acs.jmedchem.8b01729
   Kang DW, 2019, J MED CHEM, V62, P1484, DOI 10.1021/acs.jmedchem.8b01656
   Kang DW, 2019, CHEM BIOL DRUG DES, V93, P430, DOI 10.1111/cbdd.13429
   Kang DW, 2017, J MED CHEM, V60, P4424, DOI 10.1021/acs.jmedchem.7b00332
   Kang DW, 2016, J MED CHEM, V59, P7991, DOI 10.1021/acs.jmedchem.6b00738
   Li DY, 2012, J MED CHEM, V55, P3595, DOI 10.1021/jm200990c
   Lindorff-Larsen K, 2010, PROTEINS, V78, P1950, DOI 10.1002/prot.22711
   Namasivayam V, 2019, J MED CHEM, V62, P4851, DOI 10.1021/acs.jmedchem.8b00843
   Olsson MHM, 2011, J CHEM THEORY COMPUT, V7, P525, DOI 10.1021/ct100578z
   Pannecouque C, 2008, NAT PROTOC, V3, P427, DOI 10.1038/nprot.2007.517
   PAUWELS R, 1988, J VIROL METHODS, V20, P309, DOI 10.1016/0166-0934(88)90134-6
   Shattock RJ, 2011, SCIENCE, V333, P42, DOI 10.1126/science.1206399
   Sondergaard CR, 2011, J CHEM THEORY COMPUT, V7, P2284, DOI 10.1021/ct200133y
   SUZUKI K, 1993, J VIROL METHODS, V44, P189, DOI 10.1016/0166-0934(93)90054-U
   Wang JM, 2004, J COMPUT CHEM, V25, P1157, DOI 10.1002/jcc.20035
   Xu HT, 2011, J VIROL, V85, P11300, DOI 10.1128/JVI.05584-11
   Yang Y, 2018, ELIFE, V7, P0, DOI 10.7554/eLife.36340
   Zhan P, 2016, J MED CHEM, V59, P2849, DOI 10.1021/acs.jmedchem.5b00497
   Zhan P, 2013, MED RES REV, V33, PE1, DOI 10.1002/med.20241
   Zhou ZX, 2019, ORG BIOMOL CHEM, V17, P3202, DOI 10.1039/c9ob00032a
   Zhou ZX, 2018, ORG BIOMOL CHEM, V16, P1014, DOI 10.1039/c7ob02828h
   Zuo XF, 2018, EXPERT OPIN THER PAT, V28, P299, DOI 10.1080/13543776.2018.1438410
NR 26
TC 40
Z9 41
U1 0
U2 8
PU INST MATERIA MEDICA, CHINESE ACAD MEDICAL SCIENCES
PI BEIJING
PA C/O EDITORIAL BOARD OF ACTA PHARMACEUTICA SINICA, 1 XIANNONGTAN ST, BEIJING, 100050, PEOPLES R CHINA
SN 2211-3835
EI 2211-3843
J9 ACTA PHARMACOL SIN B
JI Acta Pharm. Sin. B
PD MAY 15
PY 2020
VL 10
IS 5
BP 878
EP 894
DI 10.1016/j.apsb.2019.08.013
PG 17
WC Pharmacology & Pharmacy
SC Pharmacology & Pharmacy
GA LW2OC
UT WOS:000538982700012
PM 32528834
DA 2024-01-16
ER

PT J
AU Tariq, U
   Mahmood, F
   Naeem, S
   Ali, S
   Abidi, SH
AF Tariq, Uroosa
   Mahmood, Faisal
   Naeem, Sadaf
   Ali, Syed
   Abidi, Syed Hani
TI Emergence of HIV-1 Unique DG Recombinant Form in Pakistan
SO AIDS RESEARCH AND HUMAN RETROVIRUSES
LA English
DT Article
DE epidemiology; antiretroviral therapies; HIV evolution; phylogenetics
AB After the first case of HIV infection in 1987, the number of cases has continuously increased in Pakistan, turning from isolated incidents to outbreaks to the concentrated epidemic. The HIV epidemic in Pakistan is mainly driven by subtype A; however, the overlapping transmission chains facilitate recombination between subtypes and existing circulating recombinants forms (CRFs), leading to the emergence of unique recombinant forms (URFs). In this study, we report the first case of a URF (URF_DG) in a Pakistani HIV-infected patient. Phylogenetic and drug resistance analysis of the patient-derived sequence indicated that Pakistani URF_DG sequence was closely related to the URF_DG sequence reported from the United Kingdom, but had more drug resistance mutations than the U.K. sequence.
C1 [Tariq, Uroosa; Abidi, Syed Hani] Aga Khan Univ, Dept Biol & Biomed Sci, Karachi 74800, Pakistan.
   [Tariq, Uroosa; Naeem, Sadaf] Univ Karachi, Dept Biochem, Karachi, Pakistan.
   [Mahmood, Faisal] Aga Khan Univ, Dept Med, Karachi, Pakistan.
   [Ali, Syed] Nazarbayev Univ, Sch Med, Astana, Kazakhstan.
C3 Aga Khan University; University of Karachi; Aga Khan University; Nazarbayev University
RP Abidi, SH (通讯作者)，Aga Khan Univ, Dept Biol & Biomed Sci, Karachi 74800, Pakistan.
EM m.haniabidi@gmail.com
FU Aga Khan University Seed Money grant [PF84/0716]; Higher Education Commission [5217/Sindh/NRPU/RD/HEC/2016]; Pakistan Science Foundation [PSF/Res/S-AKU/Med (488)]
CR Abidi SH, 2014, PLOS ONE, V9, P0, DOI 10.1371/journal.pone.0093415
   Ansari JA, 2013, J EPIDEMIOL GLOB HEA, V3, P261, DOI 10.1016/j.jegh.2013.06.001
   Joint United Nations Programme on HIV/AIDS (UNAIDS), 2019, COUNTR FACTSH PAK, V0, P0
   Li L, 2012, PLOS ONE, V7, P0, DOI 10.1371/journal.pone.0046777
   Schultz AK, 2009, NUCLEIC ACIDS RES, V37, PW647, DOI 10.1093/nar/gkp371
   SIEPEL AC, 1995, AIDS RES HUM RETROV, V11, P1413, DOI 10.1089/aid.1995.11.1413
   Tariq U, 2018, AIDS RES HUM RETROV, V34, P1002, DOI 10.1089/aid.2018.0128
   UNAIDS, 2019, UNAIDS CONT SUPP RES, V0, P0
NR 8
TC 6
Z9 6
U1 0
U2 2
PU MARY ANN LIEBERT, INC
PI NEW ROCHELLE
PA 140 HUGUENOT STREET, 3RD FL, NEW ROCHELLE, NY 10801 USA
SN 0889-2229
EI 1931-8405
J9 AIDS RES HUM RETROV
JI Aids Res. Hum. Retrovir.
PD MAR 1
PY 2020
VL 36
IS 3
BP 248
EP 250
DI 10.1089/aid.2019.0183
EA NOV 2019
PG 3
WC Immunology; Infectious Diseases; Virology
SC Immunology; Infectious Diseases; Virology
GA LB8NB
UT WOS:000494033400001
PM 31547672
DA 2024-01-16
ER

PT J
AU Puertas, MC
   Ploumidis, G
   Ploumidis, M
   Fumero, E
   Clotet, B
   Walworth, CM
   Petropoulos, CJ
   Martinez-Picado, J
AF Puertas, Maria C.
   Ploumidis, George
   Ploumidis, Michalis
   Fumero, Emilio
   Clotet, Bonaventura
   Walworth, Charles M.
   Petropoulos, Christos J.
   Martinez-Picado, Javier
TI Pan-resistant HIV-1 emergence in the era of integrase strand-transfer inhibitors: a case report
SO LANCET MICROBE
LA English
DT Article
ID drug-resistance; multidrug-resistant; rapid progression; prevalence; protection; mutations; infection; aids; mdr
AB Background In 2019, WHO reported that the prevalence of HIV-1 drug resistance to first-line regimens of non-nucleoside reverse transcriptase inhibitors is increasing in countries with a low number of therapeutic options. This increasing prevalence of drug resistance is an important threat to ending the AIDS pandemic, as it compromises individual clinical outcomes and increases the risk of transmission. In countries with a high number of therapeutic options, little global information is available regarding the prevalence of multidrug-resistant HIV-1 infections, which presents a potential challenge for the clinical management of people with HIV. Even after the approval of two new antiretroviral drug classes in 2007, which were intended to help alleviate this problem, some cases of infection with HIV-1 that show limited susceptibility to the five available antiretroviral classes have been described. We did a thorough in-vitro evaluation of the drug resistance profile of HIV-1 from an observational case to show that five-class pan-resistant clinical cases do exist. Methods We investigated a case of a highly treatment-experienced Caucasian male with HIV-1 who had a poor virological response to previous combination antiretroviral therapy (ART) and who was not responding to a dolutegravir-based regimen. For the complete panel of approved antiretrovirals, we examined genotypic resistance using the Stanford HIV Drug Resistance Database interpretation algorithm, and we examined phenotypic resistance using the PhenoSense and Trofile assays. Using viral gp160 sequence analysis, we also explored the potential susceptibility of this virus to novel therapeutic drugs targeting viral envelope binding. Findings The individual was diagnosed with HIV-1 on Sept 29, 1989. Since starting antiretroviral treatment in 1995, the individual had received more than 14 different antiretroviral drugs over the course of his illness. In November, 2017, a blood sample was collected from the individual and we did drug resistance analysis tests. We found that this individual was infected with a pan-resistant HIV-1 subtype B strain that showed broad genotypic and phenotypic cross-resistance to all approved antiretroviral drugs, including the newest second-generation integrase inhibitors, dolutegravir and bictegravir. With no remaining clinical options available, except for investigational drugs, this case provides evidence that new antiretroviral drugs with different mechanisms of action are needed. Interpretation Our case report shows that HIV-1 multidrug cross-resistance remains an important concern, despite the extensive number of antiretroviral drugs currently available. Highly treatment-experienced patients, especially those who have been given suboptimal combination ART, can develop highly complex resistance-associated mutation patterns, conferring cross-resistance to all widely available ARTs. The identification and reporting of cases, such as the one described in this report, are needed to increase awareness of emerging trends that have the potential to affect patient management. Copyright (C) 2020 The Author(s). Published by Elsevier Ltd.
C1 [Puertas, Maria C.; Clotet, Bonaventura; Martinez-Picado, Javier] Germans Trias & Pujol Univ Hosp, IrsiCaixaAIDS Res Inst, Badalona 08916, Spain.
   [Ploumidis, George; Ploumidis, Michalis] Hygeia Hosp, Unit Infect Dis, Athens, Greece.
   [Fumero, Emilio] ViiV Healthcare, Med Sci Dept, Brentford, Middx, England.
   [Clotet, Bonaventura; Martinez-Picado, Javier] Univ Vic, Cent Univ Catalonia, Catalonia, Vic, Australia.
   [Walworth, Charles M.; Petropoulos, Christos J.] Monogram Biosci, San Francisco, CA USA.
   [Martinez-Picado, Javier] Catalan Inst Res & Adv Studies, Barcelona, Spain.
C3 Hygeia Hospital; GlaxoSmithKline; Victoria University; Monogram Biosciences Inc.; ICREA
RP Martinez-Picado, J (通讯作者)，Germans Trias & Pujol Univ Hosp, IrsiCaixaAIDS Res Inst, Badalona 08916, Spain.
EM jmpicado@irsicaixa.es
CR Armenia D, 2020, J ANTIMICROB CHEMOTH, V75, P1301, DOI 10.1093/jac/dkz554
   Blick G, 2007, J INFECT DIS, V195, P1250, DOI 10.1086/512240
   Cahn P, 2018, CURR OPIN HIV AIDS, V13, P341, DOI 10.1097/COH.0000000000000469
   Carnes SK, 2018, CURR OPIN HIV AIDS, V13, P359, DOI 10.1097/COH.0000000000000472
   Castro H, 2013, J INFECT DIS, V208, P1459, DOI 10.1093/infdis/jit345
   Choi JY, 2014, J CLIN VIROL, V60, P154, DOI 10.1016/j.jcv.2014.02.004
   Colby DJ, 2018, CLIN INFECT DIS, V67, P962, DOI 10.1093/cid/ciy321
   Cong ME, 2007, J VIROL, V81, P3037, DOI 10.1128/JVI.02712-06
   Davy-Mendez T, 2018, AIDS, V32, P2593, DOI 10.1097/QAD.0000000000001990
   de Mulder M, 2014, HIV MED, V15, P135, DOI 10.1111/hiv.12089
   Emu B, 2018, NEW ENGL J MED, V379, P645, DOI 10.1056/NEJMoa1711460
   Fessel WJ, 2011, ANTIVIR RES, V92, P484, DOI 10.1016/j.antiviral.2011.09.010
   Gardner MR, 2015, NATURE, V519, P87, DOI 10.1038/nature14264
   Gupta RK, 2018, LANCET INFECT DIS, V18, P346, DOI 10.1016/S1473-3099(17)30702-8
   Hamers RL, 2018, LANCET HIV, V5, PE588, DOI 10.1016/S2352-3018(18)30173-5
   Judd A, 2017, HIV MED, V18, P171, DOI 10.1111/hiv.12411
   Kagan RM, 2019, AIDS RES HUM RETROV, V35, P698, DOI 10.1089/aid.2019.0063
   Knox DC, 2017, NEW ENGL J MED, V376, P501, DOI 10.1056/NEJMc1611639
   Magambo B, 2014, AIDS, V28, P1373, DOI 10.1097/QAD.0000000000000216
   Markowitz M, 2005, LANCET, V365, P1031, DOI 10.1016/S0140-6736(05)74227-6
   Markowitz M, 2017, JAIDS-J ACQ IMM DEF, V76, PE104, DOI 10.1097/QAI.0000000000001534
   Napravnik S, 2007, AIDS, V21, P825, DOI 10.1097/QAD.0b013e32805e8764
   Noguera-Julian M, 2017, J INFECT DIS, V216, PS829, DOI 10.1093/infdis/jix397
   Pou C, 2014, CLIN INFECT DIS, V59, P578, DOI 10.1093/cid/ciu287
   Salie ZL, 2016, P NATL ACAD SCI USA, V113, P9274, DOI 10.1073/pnas.1605223113
   Turner D, 2004, J ANTIMICROB CHEMOTH, V53, P53, DOI 10.1093/jac/dkh009
   Volpe Joseph M, 2015, J INT ASSOC PROVID AIDS CARE, V14, P398, DOI 10.1177/2325957415596229
   World Health Organization, 2019, HIV DRUG RESISTANCE REPORT 2019, V0, P0
   Xu L, 2017, SCIENCE, V358, P85, DOI 10.1126/science.aan8630
NR 29
TC 15
Z9 17
U1 1
U2 2
PU ELSEVIER
PI AMSTERDAM
PA RADARWEG 29, 1043 NX AMSTERDAM, NETHERLANDS
SN 
EI 2666-5247
J9 LANCET MICROBE
JI Lancet Microbe
PD JUL 15
PY 2020
VL 1
IS 3
BP E130
EP E135
DI 10.1016/S2666-5247(20)30006-9
PG 6
WC Infectious Diseases; Microbiology
SC Infectious Diseases; Microbiology
GA PZ4WW
UT WOS:000612742900017
PM 35544263
DA 2024-01-16
ER

PT J
AU Lindman, J
   Djalo, MA
   Biai, A
   Månsson, F
   Esbjörnsson, J
   Jansson, M
   Medstrand, P
   Norrgren, H
AF Lindman, Jacob
   Djalo, Mamadu Aliu
   Biai, Ansu
   Mansson, Fredrik
   Esbjornsson, Joakim
   Jansson, Marianne
   Medstrand, Patrik
   Norrgren, Hans
TI The HIV care continuum and HIV-1 drug resistance among female sex workers: a key population in Guinea-Bissau
SO AIDS RESEARCH AND THERAPY
LA English
DT Article
DE Antiretroviral therapy; HIV care continuum; HIV seroprevalence; Sex workers; Africa; Drug resistance mutations
ID antiretroviral therapy; civil-war; prevalence; program; africa; prevention; initiation; scale; tool
AB Introduction Female sex workers (FSW) are considered a key group for HIV transmissions in sub-Saharan Africa. The HIV Care Continuum and HIV drug resistance (HIVDR) among FSW has not been well studied in most countries in West Africa. In the current study we describe the HIV Care continuum and prevalence of HIVDR among FSW in Guinea-Bissau. Methods A venue-based recruitment and peer-referral of FSW was used in seven cities in Guinea-Bissau from October 2014 to September 2017. We administered a questionnaire, performed discriminatory HIV-testing and collected blood specimens for CD4 count, viral load and HIVDR genotyping. Results The survey included 440 FSW. The overall HIV-prevalence among FSW was 26.8%. Of the HIV-1 (HIV-1 single- or dually HIV-1/HIV-2) infected FSW (N = 104), 58.7% were previously diagnosed with HIV-1 at enrolment and 41.4% reported taking antiretroviral therapy (ART) compared to 28.6% of the HIV-2 single-infected FSW (N = 14). Among HIV-1 infected FSW on ART (N = 43), 55.8% were virally suppressed (< 1000 copies/ml) and of all HIV-1 infected FSW, 29.8% were virally suppressed. Among ART experienced FSW (N = 22), 50.0% had HIVDR. HIVDR was also found in 9.4% of treatment naive FSW (N = 53). Conclusion The majority of FSW who knew their HIV status received ART, however a large proportion of FSW were not aware of their HIV positive status. This translated into a great majority of the HIV-infected FSW not being virally suppressed. Amongst treatment naive FSW nearly a tenth had HIVDR, suggesting that sexual transmission of HIVDR is occurring in this at-risk-population.
C1 [Lindman, Jacob; Norrgren, Hans] Lund Univ, Dept Clin Sci Lund, Skanes Univ Sjukhus Lund, Infekt Kliniken, Halsogatan 3, S-22185 Lund, Sweden.
   [Djalo, Mamadu Aliu] Environm Act Third World ENDA, Bissau, Guinea Bissau.
   [Biai, Ansu] Natl Publ Hlth Lab, Bissau, Guinea Bissau.
   [Mansson, Fredrik; Esbjornsson, Joakim; Medstrand, Patrik] Lund Univ, Dept Translat Med, Malmo, Sweden.
   [Jansson, Marianne] Lund Univ, Dept Lab Med, Lund, Sweden.
C3 Lund University; Lund University; Lund University
RP Lindman, J (通讯作者)，Lund Univ, Dept Clin Sci Lund, Skanes Univ Sjukhus Lund, Infekt Kliniken, Halsogatan 3, S-22185 Lund, Sweden.
EM jacob.lopatko_lindman@med.lu.se
FU Swedish Research council [2013-06541]; Lund University [F: 2014/354]; Region Skane Research and Development [REGSKANE-826071]; Swedish Research Council [2013-06541] Funding Source: Swedish Research Council
CR Amico KR, 2006, JAIDS-J ACQ IMM DEF, V42, P455, DOI 10.1097/01.qai.0000225020.73760.c2
   Angira F, 2016, PLOS ONE, V11, P0, DOI 10.1371/journal.pone.0157939
   [Anonymous], 2018, HIVBD PROGR GEN RES, V0, P0
   [Anonymous], 2016, CONS GUID US ANT DRU, V0, P0
   Baral S, 2012, LANCET INFECT DIS, V12, P538, DOI 10.1016/S1473-3099(12)70066-X
   Bennett DE, 2009, PLOS ONE, V4, P0, DOI 10.1371/journal.pone.0004724
   Bobkova MR, 2014, HIV DRUG RESISTANCE, V0, P0
   Coetzee J, 2017, PLOS ONE, V12, P0, DOI 10.1371/journal.pone.0188606
   Cowan FM, 2017, JAIDS-J ACQ IMM DEF, V74, P375, DOI 10.1097/QAI.0000000000001255
   Dean A, 2011, EPI INFO DATABASE ST, V0, P0
   Deeks SG, 2007, IMMUNITY, V27, P406, DOI 10.1016/j.immuni.2007.08.010
   Dyrehave Charlotte, 2016, J INT ASSOC PROVID AIDS CARE, V15, P350, DOI 10.1177/2325957415599211
   Esbjörnsson J, 2019, LANCET HIV, V6, PE25, DOI 10.1016/S2352-3018(18)30254-6
   Gardner EM, 2011, CLIN INFECT DIS, V52, P793, DOI 10.1093/cid/ciq243
   Gifford RJ, 2009, BIOINFORMATICS, V25, P1197, DOI 10.1093/bioinformatics/btp134
   Honge BL, 2013, BMJ OPEN, V3, P0, DOI 10.1136/bmjopen-2013-003499
   Kulkarni S, 2017, BMC INFECT DIS, V17, P0, DOI 10.1186/s12879-017-2604-5
   Lancaster KE, 2016, PLOS ONE, V11, P0, DOI 10.1371/journal.pone.0147662
   Lessells RJ, 2013, AIDS REV, V15, P221
   Lindman J, 2019, J VIROL METHODS, V268, P42, DOI 10.1016/j.jviromet.2019.03.005
   Lundgren D, 2015, NEW ENGL J MED, V373, P795, DOI 10.1056/NEJMoa1506816
   Mansson F, 2007, SEX TRANSM INFECT, V83, P463, DOI 10.1136/sti.2007.025353
   Månsson F, 2009, AIDS, V23, P1575, DOI 10.1097/QAD.0b013e32832cedfb
   Mountain E, 2014, PLOS ONE, V9, P0, DOI 10.1371/journal.pone.0105645
   Mugglin C, 2012, TROP MED INT HEALTH, V17, P1509, DOI 10.1111/j.1365-3156.2012.03089.x
   Nordentoft PB, 2017, INFECTION, V45, P187, DOI 10.1007/s15010-016-0949-0
   Olesen JS, 2018, AIDS, V32, P1193, DOI 10.1097/QAD.0000000000001827
   Peitzmeier S, 2014, INT J STD AIDS, V25, P244, DOI 10.1177/0956462413498858
   Ramesh S, 2012, BMC PUBLIC HEALTH, V12, P0, DOI 10.1186/1471-2458-12-764
   Rhee SY, 2015, PLOS MED, V12, P0, DOI 10.1371/journal.pmed.1001810
   Sahin GÖ, 2013, AIDS RES HUM RETROV, V29, P470, DOI 10.1089/aid.2012.0219
   Scambler G, 2008, SOC SCI MED, V66, P1848, DOI 10.1016/j.socscimed.2008.01.002
   Shafer RW, 2006, J INFECT DIS, V194, PS51, DOI 10.1086/505356
   Shannon K, 2018, LANCET, V392, P698, DOI 10.1016/S0140-6736(18)31439-9
   Stadeli KM, 2013, ANTIVIR THER, V18, P115, DOI 10.3851/IMP2437
   Statacorp Lp, 2013, STATA STAT SOFTW REL, V0, P0
   UNAIDS, 2015, UNDERSTANDING FAST-TRACK: ACCELERATING ACTION TO END THE AIDS EPIDEMIC BY 2030, V0, P0
   UNAIDS, 2018, COUNTR FACTSH GUIN B, V0, P0
   WHO, 2017, HIV DRUG RES REP, V0, P82
   Wilhelmson S, 2018, PLOS ONE, V13, P0, DOI 10.1371/journal.pone.0206406
   World Health Organization, 2019, CONSOLIDATED GUIDELI, V0, P0
   World Health Organization (WHO), 2015, CONS STRAT INF GUID, V0, P0
NR 42
TC 7
Z9 7
U1 0
U2 0
PU BMC
PI LONDON
PA CAMPUS, 4 CRINAN ST, LONDON N1 9XW, ENGLAND
SN 1742-6405
EI 
J9 AIDS RES THER
JI Aids Res. Ther.
PD JUN 12
PY 2020
VL 17
IS 1
BP 
EP 
DI 10.1186/s12981-020-00290-3
PG 11
WC Infectious Diseases
SC Infectious Diseases
GA MA9AC
UT WOS:000542201200001
DA 2024-01-16
ER

PT J
AU Sun, ZS
   Ouyang, JM
   Zhao, B
   An, MH
   Wang, L
   Ding, HB
   Han, XX
AF Sun, Zesong
   Ouyang, Jinming
   Zhao, Bin
   An, Minghui
   Wang, Lin
   Ding, Haibo
   Han, Xiaoxu
TI Natural polymorphisms in HIV-1 CRF01_AE strain and profile of acquired drug resistance mutations in a long-term combination treatment cohort in northeastern China
SO BMC INFECTIOUS DISEASES
LA English
DT Article
DE HIV-1; CRF01_AE; Polymorphism; Drug resistance mutation; Co-variation; Deep sequencing
ID reverse-transcriptase; antiretroviral therapy; expanding epidemic; subtype c; naive; sex; msm; men; transmission; dynamics
AB Background The impacts of genetic polymorphisms on drug resistance mutations (DRMs) among various HIV-1 subtypes have long been debated. In this study, we aimed to analyze the natural polymorphisms and acquired DRM profile in HIV-1 CRF01_AE-infected patients in a large first-line antiretroviral therapy (ART) cohort in northeastern China. Methods The natural polymorphisms of CRF01_AE were analyzed in 2034 patients from a long-term ART cohort in northeastern China. The polymorphisms in 105 treatment failure (TF) patients were compared with those in 1148 treatment success (TS) patients. The acquired DRM profile of 42 patients who experienced TF with tenofovir/lamivudine/efavirenz (TDF/3TC/EFV) treatment was analyzed by comparing the mutations at TF time point to those at baseline. The Stanford HIVdb algorithm was used to interpret the DRMs. Binomial distribution, McNemar test, Wilcoxon test and CorMut package were used to analyze the mutation rates and co-variation. Deep sequencing was used to analyze the evolutionary dynamics of co-variation. Results Before ART, there were significantly more natural polymorphisms of 31 sites on reverse transcriptase (RT) in CRF01_AE than subtype B HIV-1 (|Z value| >= 3), including five known drug resistance-associated sites (238, 118, 179, 103, and 40). However, only the polymorphism at site 75 was associated with TF (|Z value| >= 3). The mutation rate at 14 sites increased significantly at TF time point compared to baseline, with the most common DRMs comprising G190S/C, K65R, K101E/N/Q, M184 V/I, and V179D/I/A/T/E, ranging from 66.7 to 45.2%. Moreover, two unknown mutations (V75 L and L228R) increased by 19.0 and 11.9% respectively, and they were under positive selection (Ka/Ks > 1, log odds ratio [LOD] > 2) and were associated with several other DRMs (cKa/Ks > 1, LOD > 2). Deep sequencing of longitudinal plasma samples showed that L228R occurred simultaneously or followed the appearance of Y181C. Conclusion The high levels of natural polymorphisms in CRF01_AE had little impact on treatment outcomes. The findings regarding potential new CRF01_AE-specific minor DRMs indicate the need for more studies on the drug resistance phenotype of CRF01_AE.
C1 [Sun, Zesong; Ouyang, Jinming; Zhao, Bin; An, Minghui; Wang, Lin; Ding, Haibo; Han, Xiaoxu] China Med Univ, Affiliated Hosp 1, Dept Lab Med, NHC Key Lab AIDS Immunol, Shenyang 110001, Peoples R China.
   [Sun, Zesong; Zhao, Bin; An, Minghui; Wang, Lin; Ding, Haibo; Han, Xiaoxu] China Med Univ, Affiliated Hosp 1, Natl Clin Res Ctr Lab Med, Shenyang 110001, Peoples R China.
   [Sun, Zesong; Zhao, Bin; An, Minghui; Wang, Lin; Ding, Haibo; Han, Xiaoxu] Chinese Acad Med Sci, Key Lab AIDS Immunol, Shenyang 110001, Peoples R China.
   [Sun, Zesong; Zhao, Bin; An, Minghui; Wang, Lin; Ding, Haibo; Han, Xiaoxu] Collaborat Innovat Ctr Diag & Treatment Infect Di, 79 Qingchun St, Hangzhou 310003, Peoples R China.
C3 China Medical University; China Medical University; Chinese Academy of Medical Sciences - Peking Union Medical College; Collaborative Innovation Center for Diagnosis & Treatment of Infectious Diseases
RP Han, XX (通讯作者)，China Med Univ, Affiliated Hosp 1, Dept Lab Med, NHC Key Lab AIDS Immunol, Shenyang 110001, Peoples R China.; Han, XX (通讯作者)，China Med Univ, Affiliated Hosp 1, Natl Clin Res Ctr Lab Med, Shenyang 110001, Peoples R China.; Han, XX (通讯作者)，Chinese Acad Med Sci, Key Lab AIDS Immunol, Shenyang 110001, Peoples R China.; Han, XX (通讯作者)，Collaborat Innovat Ctr Diag & Treatment Infect Di, 79 Qingchun St, Hangzhou 310003, Peoples R China.
EM hanxiaoxu@cmu.edu.cn
FU Mega-projects of National Science Research for the 13th Five-Year Plan [2017ZX10201101]; Non-profit Central Research Institute Fund of the Chinese Academy of Medical Sciences [2018PT31042]; National Natural Science Foundation [81871637]
CR An MH, 2012, J VIROL, V86, P12402, DOI 10.1128/JVI.00262-12
   [Anonymous], 2016, LANCET INFECT DIS, V0, P0, DOI DOI 10.1016/S1473-3099(15)00536-8
   Anta L, 2013, J ANTIMICROB CHEMOTH, V68, P1994, DOI 10.1093/jac/dkt146
   Ariën KK, 2005, J VIROL, V79, P8979, DOI 10.1128/JVI.79.14.8979-8990.2005
   Basson AE, 2015, ANTIMICROB AGENTS CH, V59, P960, DOI 10.1128/AAC.04215-14
   Callahan BJ, 2016, NAT METHODS, V13, P581, DOI 10.1038/NMETH.3869
   Cheng Chun-Lin, 2009, ZHONGHUA LIU XING BING XUE ZA ZHI, V30, P720
   Clutter DS, 2016, INFECT GENET EVOL, V46, P292, DOI 10.1016/j.meegid.2016.08.031
   Feng Y, 2013, AIDS, V27, P1793, DOI 10.1097/QAD.0b013e328360db2d
   Gao F, 1996, J VIROL, V70, P7013, DOI 10.1128/JVI.70.10.7013-7029.1996
   Gupta RK, 2018, LANCET INFECT DIS, V18, P346, DOI 10.1016/S1473-3099(17)30702-8
   Han XX, 2013, JAIDS-J ACQ IMM DEF, V64, P16, DOI 10.1097/QAI.0b013e3182932210
   Hemelaar J, 2019, LANCET INFECT DIS, V19, P143, DOI 10.1016/S1473-3099(18)30647-9
   Hofstra LM, 2016, CLIN INFECT DIS, V62, P655, DOI 10.1093/cid/civ963
   Huang Y, 2014, PLOS ONE, V9, P0, DOI 10.1371/journal.pone.0093804
   Jiamsakul A, 2016, J MED VIROL, V88, P234, DOI 10.1002/jmv.24320
   Jiao Y, 2014, BMC INFECT DIS, V14, P0, DOI 10.1186/s12879-014-0689-7
   Kantor R, 2005, PLOS MED, V2, P325, DOI 10.1371/journal.pmed.0020112
   Langs-Barlow A, 2014, VIRUSES-BASEL, V6, P3855, DOI 10.3390/v6103855
   Li JJ, 2019, VIROL J, V16, P0, DOI 10.1186/s12985-018-1112-6
   Li XS, 2016, SCI REP-UK, V6, P0, DOI 10.1038/srep34729
   Li XS, 2016, AIDS RES HUM RETROV, V32, P851, DOI 10.1089/aid.2016.0029
   Li ZP, 2014, BIOINFORMATICS, V30, P2073, DOI 10.1093/bioinformatics/btu154
   Liu PT, 2017, PLOS ONE, V12, P0, DOI 10.1371/journal.pone.0170139
   Mackie NE, 2013, AIDS, V27, P2245, DOI 10.1097/QAD.0b013e3283636179
   Menéndez-Arias L, 2013, ANTIVIR RES, V98, P93, DOI 10.1016/j.antiviral.2013.01.007
   Monno L, 2009, ANTIVIR RES, V83, P118, DOI 10.1016/j.antiviral.2009.04.001
   Perelson AS, 1996, SCIENCE, V271, P1582, DOI 10.1126/science.271.5255.1582
   Poon AFY, 2019, AIDS RES THER, V16, P0, DOI 10.1186/s12981-019-0218-2
   Rhee SY, 2017, EBIOMEDICINE, V18, P225, DOI 10.1016/j.ebiom.2017.03.024
   Saeng-aroon S, 2010, ANTIVIR RES, V87, P22, DOI 10.1016/j.antiviral.2010.04.001
   Shao W, 2009, RETROVIROLOGY, V6, P0, DOI 10.1186/1742-4690-6-101
   Sunpath H, 2012, AIDS, V26, P1679, DOI 10.1097/QAD.0b013e328356886d
   Troyer RM, 2009, PLOS PATHOG, V5, P0, DOI 10.1371/journal.ppat.1000365
   Turner D, 2009, J MED VIROL, V81, P1509, DOI 10.1002/jmv.21567
   Wang XL, 2017, SCI REP-UK, V7, P0, DOI 10.1038/s41598-017-06573-6
   WHO, 2013, CONSOLIDATED GUIDELINES ON THE USE OF ANTIRETROVIRAL DRUGS FOR TREATING AND PREVENTING HIV INFECTION: RECOMMENDATIONS FOR A PUBLIC HEALTH APPROACH, V0, P0
   World Health Organization, 2018, HIV AIDS KEY FACTS, V0, P0
   Yang J, 2014, J BASIC MICROB, V54, P1120, DOI 10.1002/jobm.201300415
   Yendewa GA, 2019, J ANTIMICROB CHEMOTH, V74, P2024, DOI 10.1093/jac/dkz134
   Zhao B, 2015, JAIDS-J ACQ IMM DEF, V68, P250, DOI 10.1097/QAI.0000000000000467
NR 41
TC 3
Z9 5
U1 0
U2 7
PU BMC
PI LONDON
PA CAMPUS, 4 CRINAN ST, LONDON N1 9XW, ENGLAND
SN 
EI 1471-2334
J9 BMC INFECT DIS
JI BMC Infect. Dis.
PD FEB 26
PY 2020
VL 20
IS 1
BP 
EP 
DI 10.1186/s12879-020-4808-3
PG 10
WC Infectious Diseases
SC Infectious Diseases
GA KT8YO
UT WOS:000519298300002
PM 32102660
DA 2024-01-16
ER

PT J
AU Celotti, A
   Gargiulo, F
   Quiros-Roldan, E
   Properzi, M
   De Francesco, MA
   Coletto, D
   Caccuri, F
   Izzo, I
   Caruso, A
   Castelli, F
   Focà, E
AF Celotti, Anna
   Gargiulo, Franco
   Quiros-Roldan, Eugenia
   Properzi, Martina
   De Francesco, Maria Antonia
   Coletto, Davide
   Caccuri, Francesca
   Izzo, Ilaria
   Caruso, Arnaldo
   Castelli, Francesco
   Foca, Emanuele
TI Presence of V72I, G123S and R127K Integrase Inhibitor polymorphisms could reduce ART effectiveness: a retrospective longitudinal study
SO HIV RESEARCH & CLINICAL PRACTICE
LA English
DT Article
DE Integrase Inhibitors (InSTI); resistance associated mutations (RAMs); polymorphisms; InSTI effectiveness; ART; HIV resistance
ID drug-resistance; prevalence; naive; mutations; subtypes
AB Objectives: Structural aspects of HIV-1 integrase complex and role of integrase minor mutations and polymorphisms in ART effectiveness is still unknown. The objective of this study was to assess the 24 and 48 weeks (W) effectiveness of ART regimens in patients with Integrase Inhibitors (InSTI) minor mutations and polymorphisms receiving InSTI-based regimens. Methods: We enrolled all ART-naive or InSTI-naive HIV-infected patients, with a baseline InSTI genotypic resistances test between 2011 and 2016. We analyzed integrase resistance mutations using the Stanford University HIV Drug Resistance Database (HIVdb Program, version 6.3.0). The outcome was virological response at 24 and 48 W of follow up (FU) according to snapshot analysis. We defined virological failure as two consecutive HIV-RNA > 50 copies/ml, or one >1000 copies/ml. Patients were divided in those presenting InSTI minor mutations (Group 1), and those with only polymorphisms or wild type (Group 2). Results: We enrolled 83 patients. 81 patients reached 24 W of FU: 2/20 (10%) and 4/61 (6.5%) showed virological failure in Group 1 and 2 respectively. 66 patients reached 48 W of FU: 0/17 (0%) and 2/49 (4%) showed virological failure in Group 1 and 2 respectively. Interestingly, patients with polymorphisms G123S and R127K had higher risk of failure at 24 W (respectively, relative risk - RR - 36, IQR 2.1-613, p = 0.01; RR 36, IQR 2.1-613, p = 0.01) and patients with V72I had an higher risk of failure both at 24 W (RR 6.52, IQR 1.29-32.9, p = 0.02) and 48 W (RR 21.1, IQR 1.07-414, p = 0.04). Conclusions: Our study showed that the presence of V72I, G123S and R127K polymorphisms could play a role in reducing InSTI effectiveness.
C1 [Celotti, Anna; Quiros-Roldan, Eugenia; Properzi, Martina; Coletto, Davide; Izzo, Ilaria; Castelli, Francesco; Foca, Emanuele] Univ Brescia, Dept Infect & Trop Dis, Piazzale Spedali Civili 1, I-25122 Brescia, BS, Italy.
   [Celotti, Anna; Gargiulo, Franco; Quiros-Roldan, Eugenia; Properzi, Martina; De Francesco, Maria Antonia; Coletto, Davide; Caccuri, Francesca; Izzo, Ilaria; Caruso, Arnaldo; Castelli, Francesco; Foca, Emanuele] ASST Spedali Civili Hosp, Piazzale Spedali Civili 1, I-25122 Brescia, BS, Italy.
   [Gargiulo, Franco; De Francesco, Maria Antonia; Caccuri, Francesca; Caruso, Arnaldo] Univ Brescia, Inst Microbiol, Dept Mol & Translat Med, Brescia, Italy.
C3 University of Brescia; Hospital Spedali Civili Brescia; Hospital Spedali Civili Brescia; University of Brescia
RP Celotti, A (通讯作者)，Univ Brescia, Dept Infect & Trop Dis, Piazzale Spedali Civili 1, I-25122 Brescia, BS, Italy.; Celotti, A (通讯作者)，ASST Spedali Civili Hosp, Piazzale Spedali Civili 1, I-25122 Brescia, BS, Italy.
EM anna.celotti@gmail.com
FU Spedali Civili di Brescia HIV team
CR Acosta RK, 2019, ANTIMICROB AGENTS CH, V63, P0, DOI 10.1128/AAC.02533-18
   Ambrosioni J, 2017, J ANTIMICROB CHEMOTH, V72, P205, DOI 10.1093/jac/dkw376
   Andreis S, 2017, J GLOB ANTIMICROB RE, V10, P106, DOI 10.1016/j.jgar.2017.05.011
   [Anonymous], 2018, EUR GUID TREATM HIV, V0, P0
   Anstett K, 2017, RETROVIROLOGY, V14, P0, DOI 10.1186/s12977-017-0360-7
   Brenner BG, 2011, J MED VIROL, V83, P751, DOI 10.1002/jmv.22047
   Capel E, 2013, VIROLOGY, V444, P274, DOI 10.1016/j.virol.2013.06.023
   Castagna A, 2018, J ANTIMICROB CHEMOTH, V73, P177, DOI 10.1093/jac/dkx371
   Cochrane S, 2018, AIDS, V32, P1905, DOI 10.1097/QAD.0000000000001919
   De Francesco MA, 2018, AIDS RES HUM RETROV, V34, P570, DOI 10.1089/aid.2018.0006
   Gutiérrez C, 2013, HIV CLIN TRIALS, V14, P10, DOI 10.1310/hct1401-10
   Hachiya A, 2015, ANTIVIR RES, V119, P84, DOI 10.1016/j.antiviral.2015.04.014
   Han YS, 2016, INFECT GENET EVOL, V46, P286, DOI 10.1016/j.meegid.2016.06.047
   Hutape HML, 2018, HELIYON, V4, P0, DOI 10.1016/j.heliyon.2018.e00956
   Ji HZ, 2018, JAIDS-J ACQ IMM DEF, V78, PE1, DOI 10.1097/QAI.0000000000001649
   Kantor R, 2015, CLIN INFECT DIS, V60, P1541, DOI 10.1093/cid/civ102
   Kaur M, 2018, CURR TOP MED CHEM, V18, P2664, DOI 10.2174/1568026619666190119143239
   Marcelin AG, 2019, J ANTIMICROB CHEMOTH, V74, P1368, DOI 10.1093/jac/dkz021
   McGee KS, 2018, OPEN FORUM INFECT DI, V5, P0, DOI 10.1093/ofid/ofy294
   Modica S, 2019, HIV MED, V20, P137, DOI 10.1111/hiv.12692
   Neogi U, 2018, AIDS, V32, P469, DOI 10.1097/QAD.0000000000001726
   Passos DO, 2017, SCIENCE, V355, P89, DOI 10.1126/science.aah5163
   Rogers L, 2018, FRONT MICROBIOL, V9, P0, DOI 10.3389/fmicb.2018.01754
   Zhang WW, 2018, J INFECT DIS, V218, P1773, DOI 10.1093/infdis/jiy428
NR 26
TC 1
Z9 1
U1 0
U2 1
PU TAYLOR & FRANCIS LTD
PI ABINGDON
PA 2-4 PARK SQUARE, MILTON PARK, ABINGDON OR14 4RN, OXON, ENGLAND
SN 2578-7489
EI 2578-7470
J9 HIV RES CLIN PRACT
JI HIV Res. Clin. Pract.
PD JUN 15
PY 2020
VL 21
IS 1
BP 24
EP 33
DI 10.1080/25787489.2020.1734753
EA MAR 2020
PG 10
WC Infectious Diseases; Pharmacology & Pharmacy
SC Infectious Diseases; Pharmacology & Pharmacy
GA OQ3UP
UT WOS:000519218500001
PM 32141388
DA 2024-01-16
ER

PT J
AU Tilahun, M
   Shimelis, E
   Wogayehu, T
   Assefa, G
   Wondimagegn, G
   Mekonnen, A
   Hailu, T
   Bobosha, K
   Aseffa, A
AF Tilahun, Melaku
   Shimelis, Ezra
   Wogayehu, Teklu
   Assefa, Gebeyehu
   Wondimagegn, Getachew
   Mekonnen, Alemayehu
   Hailu, Tsegaye
   Bobosha, Kidist
   Aseffa, Abraham
TI Molecular detection of multidrug resistance pattern and associated gene mutations in <i>M. tuberculosis</i> isolates from newly diagnosed pulmonary tuberculosis patients in Addis Ababa, Ethiopia
SO PLOS ONE
LA English
DT Article
ID mycobacterium-tuberculosis; risk-factors
AB Introduction Multi-drug resistance is a major challenge in the control of tuberculosis. Despite newer modalities for diagnosis and treatment, people are still suffering from this disease. Understanding the common gene mutations conferring rifampicin and isoniazid resistance is crucial for the implementation of effective molecular tools at local and national levels. Hence, this study aimed to evaluate the molecular detection of rifampicin and isoniazid-resistant gene mutations inM.tuberculosisisolates in Addis Ababa, Ethiopia. Method Health Center-based cross-sectional study was conducted between January and September 2017 in Addis Ababa, Ethiopia. The collected sputum samples were processed for mycobacterial isolation and Region of difference 9 based polymerase chain reaction for species identification. To characterize the rifampicin and isoniazid-resistantM.tuberculosisisolates, a molecular genetic assay (GenoType MTBDRplus) was used; the assay is based on DNA-STRIP technology. Result Culture positivity was confirmed in 82.6% (190/230) of smear-positive newly diagnosed pulmonary tuberculosis cases enrolled in the study. From 190 isolates 93.2% were sensitive for both rifampicin and isoniazid, and 6.8% of the isolates were resistant to at least one of the tested anti-TB drugs. Gene mutations were observed in all studied multidrug resistance-associated gene loci (rpoB,katG, andinhA). Two isolates exhibited heteroresistance, a mutated, as well as wild type sequences, were detected in the respective strains. MDR-TB case was observed in 1.1% (2/190) of the cases. All the MDR-TB cases were positive for HIV and found to have a history of prior hospital admission. Conclusion In our finding a relatively high prevalence of any drug resistance was observed and the overall prevalence of multidrug-resistant tuberculosis was 1.1%.The majority of drug-resistant isolates demonstrated common mutations. Heteroresistant strains were detected, signaling the existence of anM.tuberculosispopulation with variable responses to anti-tuberculosis drugs or of mixed infections.
C1 [Tilahun, Melaku; Shimelis, Ezra; Assefa, Gebeyehu; Hailu, Tsegaye; Bobosha, Kidist; Aseffa, Abraham] Armauer Hansen Res Inst AHRI, Addis Ababa, Ethiopia.
   [Tilahun, Melaku; Wogayehu, Teklu] Arba Minch Univ AMU, Dept Biol, Coll Nat Sci, Arba Minch, Ethiopia.
   [Shimelis, Ezra] Addis Ababa Univ AAU, Sch Publ Hlth, Black Lion Hosp, Coll Hlth Sci, Addis Ababa, Ethiopia.
   [Wondimagegn, Getachew] KNCV TB Fdn, Addis Ababa, Ethiopia.
   [Mekonnen, Alemayehu] Ethiopian Publ Hlth Assoc, Addis Ababa, Ethiopia.
C3 KNCV Tuberculosis Foundation
RP Tilahun, M; Shimelis, E (通讯作者)，Armauer Hansen Res Inst AHRI, Addis Ababa, Ethiopia.; Tilahun, M (通讯作者)，Arba Minch Univ AMU, Dept Biol, Coll Nat Sci, Arba Minch, Ethiopia.; Shimelis, E (通讯作者)，Addis Ababa Univ AAU, Sch Publ Hlth, Black Lion Hosp, Coll Hlth Sci, Addis Ababa, Ethiopia.
EM mtilahun600@gmail.com; ezrashimelis@yahoo.com
FU AHRI
CR Abate D, 2014, INT J TUBERC LUNG D, V18, P946, DOI 10.5588/ijtld.13.0926
   Nugussie DA, 2017, BIOMED RES INT-UK, V2017, P0, DOI 10.1155/2017/6325484
   Alelign A, 2019, BMC INFECT DIS, V19, P0, DOI 10.1186/s12879-019-3978-3
   [Anonymous], 2012, GENOTYPE MTBDR PLUS, V0, P0
   Brhane M, 2017, INFECT DRUG RESIST, V10, P75, DOI 10.2147/IDR.S127903
   Damena D, 2019, PLOS ONE, V14, P0, DOI 10.1371/journal.pone.0218545
   Dean AS, 2014, EUR RESPIR J, V44, P251, DOI 10.1183/09031936.00205413
   Desalegn DM, 2019, AFR J LAB MED, V8, P0, DOI 10.4102/ajlm.v8i1.793
   Diriba G, 2019, INFECT DIS POVERTY, V8, P0, DOI 10.1186/s40249-019-0554-4
   Eldholm V, 2016, ELIFE, V5, P0, DOI 10.7554/eLife.16644
   Eshetie S, 2017, BMC INFECT DIS, V17, P0, DOI 10.1186/s12879-017-2323-y
   Geremew D, 2019, BMC INFECT DIS, V19, P0, DOI 10.1186/s12879-019-4031-2
   Hagos AA, 2020, BMC PREGNANCY CHILDB, V20, P0, DOI 10.1186/s12884-020-2734-4
   Haile B, 2020, NEW MICROB NEW INFEC, V33, P0, DOI 10.1016/j.nmni.2019.100620
   Ibrahim E, 2017, EGYPT J CHEST DIS TU, V66, P405, DOI 10.1016/j.ejcdt.2016.11.002
   Jerene Degu, 2005, J INT AIDS SOC, V7, P66, DOI 10.1186/1758-2652-7-3-66
   Ling Daphne I, 2008, EXPERT REV RESPIR MED, V2, P583, DOI 10.1586/17476348.2.5.583
   Mehari K, 2019, CAN J INFECT DIS MED, V2019, P0, DOI 10.1155/2019/2923549
   Mekonnen D, 2015, INT J INFECT DIS, V39, P34, DOI 10.1016/j.ijid.2015.06.013
   Mesfin EA, 2018, PLOS ONE, V13, P0, DOI 10.1371/journal.pone.0197737
   Ministry of Health (MOH), 2018, GUID MAN TB DR TB LE, V0, P0
   Mulu W, 2015, AFR HEALTH SCI, V15, P368, DOI 10.4314/ahs.v15i2.9
   Ogari CO, 2019, BMC INFECT DIS, V19, P0, DOI 10.1186/s12879-019-3911-9
   Okethwangu D, 2019, BMC INFECT DIS, V19, P0, DOI 10.1186/s12879-019-4014-3
   Organization WH, 2011, GUID PROGR MAN DRUG, V0, P0
   Orikiriza P, 2015, PLOS ONE, V10, P0, DOI 10.1371/journal.pone.0118191
   Parsons LM, 2002, J CLIN MICROBIOL, V40, P2339, DOI 10.1128/JCM.40.7.2339-2345.2002
   Sandhu GK, 2011, J GLOB INFECT DIS, V3, P143, DOI 10.4103/0974-777X.81691
   Stagg HR, 2017, INT J TUBERC LUNG D, V21, P129, DOI 10.5588/ijtld.16.0716
   Stinson K, 2014, GLOBAL LAB INITIATIV, V0, P147
   Tadesse M, 2016, INT J MYCOBACT, V5, P185, DOI 10.1016/j.ijmyco.2016.02.009
   Tessema B, 2012, BMC INFECT DIS, V12, P0, DOI 10.1186/1471-2334-12-37
   Tilahun M, 2018, PLOS ONE, V13, P0, DOI 10.1371/journal.pone.0193083
   Warren R, 2006, J CLIN MICROBIOL, V44, P254, DOI 10.1128/JCM.44.1.254-256.2006
   Wondale B, 2018, INFECT DRUG RESIST, V11, P1581, DOI 10.2147/IDR.S165088
   Workicho A, 2017, INFECT DRUG RESIST, V10, P91, DOI 10.2147/IDR.S126274
   World Health Organization, 2022, GLOBAL TUBERCULOSIS REPORT 2022, V0, P0
NR 39
TC 4
Z9 5
U1 0
U2 9
PU PUBLIC LIBRARY SCIENCE
PI SAN FRANCISCO
PA 1160 BATTERY STREET, STE 100, SAN FRANCISCO, CA 94111 USA
SN 1932-6203
EI 
J9 PLOS ONE
JI PLoS One
PD AUG 4
PY 2020
VL 15
IS 8
BP 
EP 
DI 10.1371/journal.pone.0236054
PG 14
WC Multidisciplinary Sciences
SC Science & Technology - Other Topics
GA NA7PQ
UT WOS:000560009200020
PM 32750053
DA 2024-01-16
ER

PT J
AU Marjani, A
   Bokharaei-Salim, F
   Jahanbakhshi, F
   Monavari, SH
   Esghaei, M
   Kalantari, S
   Kiani, SJ
   Ataei-Pirkooh, A
   Fakhim, A
   Keyvani, H
AF Marjani, Arezoo
   Bokharaei-Salim, Farah
   Jahanbakhshi, Fatemeh
   Monavari, Seyed Hamidreza
   Esghaei, Maryam
   Kalantari, Saeed
   Kiani, Seyed Jalal
   Ataei-Pirkooh, Angila
   Fakhim, Atousa
   Keyvani, Hossein
TI HIV-1 integrase drug-resistance mutations in Iranian treatment-experienced HIV-1-infected patients
SO ARCHIVES OF VIROLOGY
LA English
DT Article
ID antiretroviral-naive adults; once-daily dolutegravir; strand-transfer inhibitors; long-term efficacy; double-blind; viral load; medication adherence; cell count; therapy; raltegravir
AB The latest class of antiretrovirals (ARVs), including integrase strand transfer inhibitors (INSTIs), has been demonstrated to be effective for antiretroviral therapy (ART). Despite all the distinguishing characteristics of these drugs, including a high genetic barrier to resistance and lower toxicity than other ARVs, unfortunately, INSTI drug resistance mutations (DRMs) have occasionally been observed. The aim of this study was to investigate the presence of DRMs associated with INSTIs among treatment-experienced HIV-1-infected patients. From June 2012 to December 2018, a total of 655 treatment-experienced HIV-1-infected patients enrolled in this cross-sectional survey. Following amplification and sequencing of the HIV-1 integrase region of the pol gene, DRM and phylogenetic analysis were successfully carried out on the plasma samples of patients who had a viral load over 1,000 IU/ml after at least 6 months of ART. Out of the 655 patients evaluated, 62 (9.5%) had a viral load higher than 1,000 IU/ml after at least 6 months of ART. Phylogenetic analysis showed that all of the 62 HIV-1 patients experiencing treatment failure were infected with CRF35_AD, and one of these patients (1.6%) was infected with HIV-1 variants with DRMs. The DRMs that were identified belonged to the INSTI class, including E138K, G140A, S147G, and Q148R. This survey shows that DRMs belonging to the INSTI class were detected in an Iranian HIV patient who has experienced treatment failure. Therefore, regarding the presence of DRMs to INSTIs in ART-experienced patients, it seems better to perform drug resistance mutation testing in HIV patients experiencing treatment failure before changing the ART regimen and prescribing this class of medication.
C1 [Marjani, Arezoo; Bokharaei-Salim, Farah; Monavari, Seyed Hamidreza; Esghaei, Maryam; Kiani, Seyed Jalal; Ataei-Pirkooh, Angila; Keyvani, Hossein] Iran Univ Med Sci, Sch Med, Dept Virol, Tehran, Iran.
   [Jahanbakhshi, Fatemeh] Pasteur Inst Iran, Dept Virol, Tehran, Iran.
   [Kalantari, Saeed] Iran Univ Med Sci, Dept Infect Dis, Tehran, Iran.
   [Kalantari, Saeed] Iran Univ Med Sci, Dept Trop Med, Tehran, Iran.
   [Fakhim, Atousa] Islamic Azad Univ, Dept Architectural Engn, Fac Engn, South Tehran Branch, Tehran, Iran.
C3 Iran University of Medical Sciences; Le Reseau International des Instituts Pasteur (RIIP); Pasteur Institute of Iran; Iran University of Medical Sciences; Iran University of Medical Sciences; Islamic Azad University
RP Bokharaei-Salim, F (通讯作者)，Iran Univ Med Sci, Sch Med, Dept Virol, Tehran, Iran.
EM bokharaeifarah@gmail.com
FU IUMS, Tehran, Iran [33002]
CR Alaoui Najwa, 2018, BMC RES NOTES, V11, P369, DOI 10.1186/s13104-018-3492-5
   [Anonymous], 2009, AIDS RES THER, V0, P0
   [Anonymous], 2017, GUIDELINES USE ANTIR, V0, P0
   Baesi K, 2014, PLOS ONE, V9, P0, DOI 10.1371/journal.pone.0105098
   Bastard M, 2014, BULL SOC PATHOL EXOT, V107, P241, DOI 10.1007/s13149-014-0346-9
   Bastard M, 2011, JAIDS-J ACQ IMM DEF, V57, P55, DOI 10.1097/QAI.0b013e318211b43b
   Bennett DE, 2009, PLOS ONE, V4, P0, DOI 10.1371/journal.pone.0004724
   Boulle A, 2010, AIDS, V24, P563, DOI 10.1097/QAD.0b013e328333bfb7
   Bradley-Stewart A, 2017, J CLIN VIROL, V92, P7, DOI 10.1016/j.jcv.2017.04.012
   Brado D, 2018, SCI REP-UK, V8, P0, DOI 10.1038/s41598-018-24183-8
   Brenner BG, 2017, VIRUS RES, V239, P1, DOI 10.1016/j.virusres.2016.07.006
   Brown ER, 2009, J INFECT DIS, V199, P1292, DOI 10.1086/597617
   Cahn P, 2013, LANCET, V382, P700, DOI 10.1016/S0140-6736(13)61221-0
   Casadellà M, 2015, J ANTIMICROB CHEMOTH, V70, P2885, DOI 10.1093/jac/dkv202
   Castagna A, 2014, J INFECT DIS, V210, P354, DOI 10.1093/infdis/jiu051
   Clotet B, 2014, LANCET, V383, P2222, DOI 10.1016/S0140-6736(14)60084-2
   Clutter DS, 2016, INFECT GENET EVOL, V46, P292, DOI 10.1016/j.meegid.2016.08.031
   Davey DJ, 2018, INT J STD AIDS, V29, P603, DOI 10.1177/0956462417748859
   Eron JJ, 2013, LANCET INFECT DIS, V13, P587, DOI 10.1016/S1473-3099(13)70093-8
   Eron JJ, 2013, J INFECT DIS, V207, P740, DOI 10.1093/infdis/jis750
   Eron JJ, 2011, LANCET INFECT DIS, V11, P907, DOI 10.1016/S1473-3099(11)70196-7
   Farrokhi M, 2017, IRAN J PUBLIC HEALTH, V46, P1256
   Farrokhi M, 2016, INTERVIROLOGY, V59, P131, DOI 10.1159/000452712
   Finzi D, 1999, NAT MED, V5, P512, DOI 10.1038/8394
   Floridia M, 2008, PHARMACOL RES, V58, P173, DOI 10.1016/j.phrs.2008.07.007
   Fox MP, 2012, JAIDS-J ACQ IMM DEF, V60, P428, DOI 10.1097/QAI.0b013e3182557785
   Gao X, 2000, ANN PHARMACOTHER, V34, P1117
   George JM, 2018, OPEN FORUM INFECT DI, V5, P0, DOI 10.1093/ofid/ofy221
   Golmohammadi R, 2017, INTERVIROLOGY, V60, P33, DOI 10.1159/000478701
   Gubavu C, 2016, J ANTIMICROB CHEMOTH, V71, P1046, DOI 10.1093/jac/dkv430
   Gürtler L, 2016, TRANSFUS MED HEMOTH, V43, P203, DOI 10.1159/000445852
   Hansana V, 2013, BMC PUBLIC HEALTH, V13, P0, DOI 10.1186/1471-2458-13-617
   Harada S, 2013, J GEN VIROL, V94, P933, DOI 10.1099/vir.0.047167-0
   Heger E, 2016, J VIROL METHODS, V238, P29, DOI 10.1016/j.jviromet.2016.10.002
   Hinkin CH, 2007, AIDS BEHAV, V11, P185, DOI 10.1007/s10461-006-9152-0
   Hoffmann CJ, 2007, AIDS, V21, P1301, DOI 10.1097/QAD.0b013e32814e6b08
   Hurt CB, 2014, CLIN INFECT DIS, V58, P423, DOI 10.1093/cid/cit697
   Iacob SA, 2017, FRONT PHARMACOL, V8, P0, DOI 10.3389/fphar.2017.00831
   Inzaule SC, 2018, J ANTIMICROB CHEMOTH, V73, P1167, DOI 10.1093/jac/dky005
   Jahanbakhsh F, 2013, AIDS RES HUM RETROV, V29, P198, DOI 10.1089/aid.2012.0186
   Jeong W, 2019, AIDS RES HUM RETROV, V35, P213, DOI 10.1089/aid.2018.0213
   Kandel CE, 2015, DRUG DES DEV THER, V9, P3547, DOI 10.2147/DDDT.S84850
   Kim Y, 2018, J KOREAN MED SCI, V33, P0, DOI 10.3346/jkms.2018.33.e173
   Ledergerber B, 2004, LANCET, V364, P51, DOI 10.1016/S0140-6736(04)16589-6
   Lepik KJ, 2017, AIDS, V31, P1425, DOI 10.1097/QAD.0000000000001494
   Liedtke MD, 2014, INFECT DRUG RESIST, V7, P73, DOI 10.2147/IDR.S40168
   Liu WB, 2020, J CLIN MICROBIOL, V58, P0, DOI 10.1128/JCM.00461-20
   Manosuthi W, 2015, AIDS RES THER, V12, P0, DOI 10.1186/s12981-015-0053-z
   Melhuish A, 2018, MEDICINE, V46, P356, DOI https://doi.org/10.1016/j.mpmed.2018.03.010
   Michaud V, 2012, PHARMACOL REV, V64, P803, DOI 10.1124/pr.111.005553
   Mocroft A, 2010, ANTIVIR THER, V15, P563, DOI 10.3851/IMP1559
   Ndashimye E, 2018, AIDS RES HUM RETROV, V34, P404, DOI 10.1089/aid.2017.0205
   Oliveira M, 2018, RETROVIROLOGY, V15, P0, DOI 10.1186/s12977-018-0440-3
   Prins M, 2005, AIDS, V19, P357, DOI 10.1097/01.aids.0000161765.75663.27
   Raffi F, 2013, LANCET INFECT DIS, V13, P927, DOI 10.1016/S1473-3099(13)70257-3
   Raffi F, 2013, LANCET, V381, P735, DOI 10.1016/S0140-6736(12)61853-4
   Rangarajan S, 2016, J VIRUS ERAD, V2, P94
   Riemenschneider M, 2016, CURR HIV RES, V14, P307, DOI 10.2174/1570162X14666160321120232
   Rosemary A, 2018, PLOS ONE, V13, P0, DOI 10.1371/journal.pone.0198246
   Rossouw TM, 2017, HIV MED, V18, P104, DOI 10.1111/hiv.12400
   Rusconi S, 2018, J CLIN VIROL, V105, P112, DOI 10.1016/j.jcv.2018.06.012
   Salazar-Vizcaya L, 2014, AIDS, V28, P2451, DOI 10.1097/QAD.0000000000000446
   Sax PE, 2012, LANCET, V379, P2439, DOI 10.1016/S0140-6736(12)60917-9
   Shoko C, 2019, BMC INFECT DIS, V19, P0, DOI 10.1186/s12879-019-3781-1
   Smith SJ, 2018, RETROVIROLOGY, V15, P0, DOI 10.1186/s12977-018-0420-7
   Steigbigel RT, 2010, CLIN INFECT DIS, V50, P605, DOI 10.1086/650002
   Stekler JD, 2015, ANTIVIR THER, V20, P77, DOI 10.3851/IMP2780
   Tetteh RA, 2017, DRUG SAFETY, V40, P273, DOI 10.1007/s40264-017-0505-6
   Tostevin A, 2017, HIV MED, V18, P204, DOI 10.1111/hiv.12414
   Tsai Hung-Chin, 2018, ONCOTARGET, V9, P24927, DOI 10.18632/oncotarget.24837
   Tsiang M, 2016, ANTIMICROB AGENTS CH, V60, P7086, DOI 10.1128/AAC.01474-16
   Uthman OA, 2017, AIDS CARE, V29, P489, DOI 10.1080/09540121.2016.1223799
   Vahabpour R, 2017, ARCH VIROL, V162, P1477, DOI 10.1007/s00705-017-3228-1
   van Lunzen J, 2012, LANCET INFECT DIS, V12, P111, DOI 10.1016/S1473-3099(11)70290-0
   Walmsley SL, 2013, NEW ENGL J MED, V369, P1807, DOI 10.1056/NEJMoa1215541
   Weber Irene T, 2016, POSTEPY BIOCHEM, V62, P273
   Wood E, 2003, CAN MED ASSOC J, V169, P656
   Zhou JL, 2010, BMC INFECT DIS, V10, P0, DOI 10.1186/1471-2334-10-361
   Zoufaly A, 2017, INFECTION, V45, P165, DOI 10.1007/s15010-016-0936-5
NR 79
TC 3
Z9 4
U1 0
U2 6
PU SPRINGER WIEN
PI WIEN
PA SACHSENPLATZ 4-6, PO BOX 89, A-1201 WIEN, AUSTRIA
SN 0304-8608
EI 1432-8798
J9 ARCH VIROL
JI Arch. Virol.
PD JAN 15
PY 2020
VL 165
IS 1
BP 115
EP 125
DI 10.1007/s00705-019-04463-y
PG 11
WC Virology
SC Virology
GA KF9IP
UT WOS:000509553800012
PM 31741096
DA 2024-01-16
ER

PT J
AU Raymond, S
   Nicot, F
   Abravanel, F
   Minier, L
   Carcenac, R
   Lefebvre, C
   Harter, A
   Martin-Blondel, G
   Delobel, P
   Izopet, J
AF Raymond, Stephanie
   Nicot, Florence
   Abravanel, Florence
   Minier, Luce
   Carcenac, Romain
   Lefebvre, Caroline
   Harter, Agnes
   Martin-Blondel, Guillaume
   Delobel, Pierre
   Izopet, Jacques
TI Performance evaluation of the Vela Dx Sentosa next-generation sequencing system for HIV-1 DNA genotypic resistance
SO JOURNAL OF CLINICAL VIROLOGY
LA English
DT Article
DE Next-generation sequencing; Drug resistance; Reverse transcriptase; Integrase; DNA genotyping
ID reverse-transcriptase; plus lamivudine; dual therapy; ultra-deep; open-label; maintenance; protease; suppression; mutations; parallel
AB Background: Patients on antiretroviral therapy could benefit from HIV-1 DNA resistance genotyping for exploring virological failure with low viral load or to guide treatment simplification. Few new generation sequencing data are available. Objective: To check that the automated deep sequencing Sentosa platform (Vela DX) detected minority resistant variants well enough for HIV DNA genotyping. Study design: We evaluated the Sentosa SQ HIV genotyping assay with automated extraction on 40 DNA longitudinal samples from treatment-experienced patients by comparison with Sanger sequencing. HIV drug resistance was interpreted using the ANRS algorithm (v29) at the threshold of 20 % and 3 %. Results: The Sentosa SQ HIV genotyping assay was 100 % successful to amplify and sequence PR and RT and 86 % to amplify and sequence IN when the HIV DNA load was > 2.5 log copies/million cells. The Sentosa and Sanger sequencing were concordant for predicting PR-RT resistance at the threshold of 20 % in 14/18 samples successfully sequenced. A higher level of resistance was predicted by Sentosa in three samples and by Sanger in one sample. The prevalence of resistance was 7 % to PI, 59 % to NRTI, 31 % to NNRTI and 20 % to integrase inhibitors using the Sentosa SQ genotyping assay at the threshold of 3 %. Seven additional mutations < 20 % were detected using the Sentosa assay. Conclusion: Automated DNA extraction and sequencing using the Sentosa SQ HIV genotyping assay accurately predicted HIV DNA drug resistance by comparison with Sanger. Prospective studies are needed to evaluate the clinical interest of HIV DNA genotyping.
C1 [Raymond, Stephanie; Abravanel, Florence; Martin-Blondel, Guillaume; Delobel, Pierre; Izopet, Jacques] Toulouse Univ Paul Sabatier, CPTP, INSERM U1043, CNRS UMR 5282, F-31300 Toulouse, France.
   [Raymond, Stephanie; Nicot, Florence; Abravanel, Florence; Minier, Luce; Carcenac, Romain; Lefebvre, Caroline; Harter, Agnes; Izopet, Jacques] CHU Toulouse, Hop Purpan, Lab Virol, 330 Ave Grande Bretagne, F-31300 Toulouse, France.
   [Martin-Blondel, Guillaume; Delobel, Pierre] CHU Toulouse, Hop Purpan, Serv Malad Infect & Trop, F-31300 Toulouse, France.
C3 Centre National de la Recherche Scientifique (CNRS); CNRS - National Institute for Biology (INSB); Universite de Toulouse; Universite Toulouse III - Paul Sabatier; Institut National de la Sante et de la Recherche Medicale (Inserm); CHU de Toulouse; Universite de Toulouse; Universite Toulouse III - Paul Sabatier; CHU de Toulouse; Universite de Toulouse; Universite Toulouse III - Paul Sabatier
RP Raymond, S (通讯作者)，CHU Toulouse, Hop Purpan, Lab Virol, 330 Ave Grande Bretagne, F-31300 Toulouse, France.
EM raymond.s@chu-toulouse.fr
CR Alidjinou EK, 2019, J CLIN VIROL, V121, P0, DOI 10.1016/j.jcv.2019.104207
   Allavena C, 2018, J VIROL METHODS, V251, P106, DOI 10.1016/j.jviromet.2017.10.016
   Archer J, 2009, AIDS, V23, P1209, DOI 10.1097/QAD.0b013e32832b4399
   Armenia D, 2018, J CLIN VIROL, V104, P61, DOI 10.1016/j.jcv.2018.04.001
   Avettand-Fènöl V, 2009, J MED VIROL, V81, P217, DOI 10.1002/jmv.21390
   Boukli N, 2018, J ANTIMICROB CHEMOTH, V73, P3129, DOI 10.1093/jac/dky316
   Charpentier C, 2018, J ANTIMICROB CHEMOTH, V73, P1039, DOI 10.1093/jac/dkx511
   Ciaffi L, 2017, LANCET HIV, V4, PE384, DOI 10.1016/S2352-3018(17)30069-3
   Cuzin L, 2015, AIDS, V29, P1665, DOI 10.1097/QAD.0000000000000723
   Dessilly G, 2018, PLOS ONE, V13, P0, DOI 10.1371/journal.pone.0209561
   Dudley DM, 2014, RETROVIROLOGY, V11, P0, DOI 10.1186/s12977-014-0122-8
   Günthard HF, 2019, CLIN INFECT DIS, V68, P177, DOI 10.1093/cid/ciy463
   Joly V, 2019, J ANTIMICROB CHEMOTH, V74, P739, DOI 10.1093/jac/dky467
   Lapointe HR, 2015, ANTIMICROB AGENTS CH, V59, P6824, DOI 10.1128/AAC.01490-15
   Li JZ, 2013, CLIN INFECT DIS, V56, P1667, DOI 10.1093/cid/cit125
   Llibre JM, 2018, LANCET, V391, P839, DOI 10.1016/S0140-6736(17)33095-7
   Mohamed S, 2014, AIDS, V28, P1315, DOI 10.1097/QAD.0000000000000267
   Pulido F, 2017, CLIN INFECT DIS, V65, P2112, DOI 10.1093/cid/cix734
   Ram D, 2015, J VIROL METHODS, V212, P12, DOI 10.1016/j.jviromet.2014.11.003
   Raymond S, 2018, J ANTIMICROB CHEMOTH, V73, P1152, DOI 10.1093/jac/dky003
   Rhee SY, 2016, J VIROL, V90, P6058, DOI 10.1128/JVI.00495-16
   Rhee SY, 2003, NUCLEIC ACIDS RES, V31, P298, DOI 10.1093/nar/gkg100
   Rodriguez C, 2018, J ANTIMICROB CHEMOTH, V73, P3122, DOI 10.1093/jac/dky315
   Thys K, 2015, J VIROL METHODS, V221, P29, DOI 10.1016/j.jviromet.2015.04.022
   Tzou PL, 2018, J CLIN MICROBIOL, V56, P0, DOI 10.1128/JCM.00105-18
   Weber J, 2019, J MOL DIAGN, V21, P961, DOI 10.1016/j.jmoldx.2019.06.003
NR 26
TC 9
Z9 9
U1 0
U2 2
PU ELSEVIER
PI AMSTERDAM
PA RADARWEG 29a, 1043 NX AMSTERDAM, NETHERLANDS
SN 1386-6532
EI 1873-5967
J9 J CLIN VIROL
JI J. Clin. Virol.
PD JAN 15
PY 2020
VL 122
IS 
BP 
EP 
DI 10.1016/j.jcv.2019.104229
PG 5
WC Virology
SC Virology
GA JX4VW
UT WOS:000503734800005
PM 31809945
DA 2024-01-16
ER

PT J
AU Dinesh, DC
   Tamilarasan, S
   Rajaram, K
   Boura, E
AF Dinesh, Dhurvas Chandrasekaran
   Tamilarasan, Selvaraj
   Rajaram, Kaushik
   Boura, Evzen
TI Antiviral Drug Targets of Single-Stranded RNA Viruses Causing Chronic Human Diseases
SO CURRENT DRUG TARGETS
LA English
DT Review
DE RNA viruses; chronic diseases; drug targets; inhibitors; antivirals; HIV; hepatitis; flaviviruses; protein structures
ID respiratory syncytial virus; small-molecule inhibitor; hepatitis-c; zika virus; broad-spectrum; crystal-structure; ebola-virus; protease inhibitors; measles-virus; entry inhibitors
AB Ribonucleic acid (RNA) viruses associated with chronic diseases in humans are major threats to public health causing high mortality globally. The high mutation rate of RNA viruses helps them to escape the immune response and also is responsible for the development of drug resistance. Chronic infections caused by human immunodeficiency virus (HIV) and hepatitis viruses (HBV and HCV) lead to acquired immunodeficiency syndrome (AIDS) and hepatocellular carcinoma respectively, which are one of the major causes of human deaths. Effective preventative measures to limit chronic and re-emerging viral infections are absolutely necessary. Each class of antiviral agents targets a specific stage in the viral life cycle and inhibits them from its development and proliferation. Most often, antiviral drugs target a specific viral protein, therefore only a few broad-spectrum drugs are available. This review will be focused on the selected viral target proteins of pathogenic viruses containing single-stranded (ss) RNA genome that causes chronic infections in humans (e.g. HIV, HCV, Flaviviruses). In the recent past, an exponential increase in the number of available three-dimensional protein structures (>150000 in Protein Data Bank), allowed us to better understand the molecular mechanism of action of protein targets and antivirals. Advancements in the in silico approaches paved the way to design and develop several novels, highly specific small-molecule inhibitors targeting the viral proteins.
C1 [Dinesh, Dhurvas Chandrasekaran; Boura, Evzen] Czech Acad Sci, Inst Organ Chem & Biochem, Prague, Czech Republic.
   [Tamilarasan, Selvaraj] Martin Luther Univ Halle Wittenberg, Charles Tanford Prot Ctr, Sect Microbial Biotechnol, Halle, Saale, Germany.
   [Rajaram, Kaushik] Cent Univ Tamil Nadu, Dept Microbiol, Thiruvarur, India.
C3 Czech Academy of Sciences; Institute of Organic Chemistry & Biochemistry of the Czech Academy of Sciences; Martin Luther University Halle Wittenberg; Central University of Tamil Nadu
RP Dinesh, DC; Boura, E (通讯作者)，Czech Acad Sci, Dept Mol Biol & Biochem, Inst Organ Chem & Biochem, Flemingovo Namesti 542-2,POB 16000, Prague, Czech Republic.
EM dinesh@uochb.cas.cz; boura@uochb.cas.cz
FU European Regional Development Fund; OP RDE; Project: "IOCB Mobility" [CZ.02.2.69/0.0/0.0/16_027/0008477]; European Regional Development Fund; OP RDE; Project: "Chemical biology for drugging undruggable targets (ChemBioDrug)" [CZ.02.1.01/0.0/0.0/16_019/0000729]; Czech Academy of Sciences [RVO:61388963]; (Programu podpory perspektivnich lidskych zdroju) of the Czech Academy of Sciences; University Grant Commission (UGC) of India
CR Aguado LC, 2018, P NATL ACAD SCI USA, V115, PE9211, DOI 10.1073/pnas.1810229115
   Al Olaby RR, 2014, PLOS ONE, V9, P0, DOI 10.1371/journal.pone.0111333
   Albulescu IC, 2017, ANTIVIR RES, V143, P230, DOI 10.1016/j.antiviral.2017.04.016
   Alidjinou EK, 2015, ANTIVIR RES, V116, P51, DOI 10.1016/j.antiviral.2015.01.010
   Anasir MI, 2019, FRONT MICROBIOL, V10, P0, DOI 10.3389/fmicb.2019.00738
   [Anonymous], 2016, TRANSFUS MED HEMOTHER, V43, P203, DOI 10.1159/000445852, 10.1159/000445852
   Atoom AM, 2014, VIROLOGY, V462, P377, DOI 10.1016/j.virol.2014.04.018
   Atta MG, 2019, CLIN J AM SOC NEPHRO, V14, P435, DOI 10.2215/CJN.02240218
   Axley P, 2018, J CLIN TRANSL HEPATO, V6, P79, DOI 10.14218/JCTH.2017.00067
   Balasubramaniam M, 2019, J VIROL, V93, P0, DOI 10.1128/JVI.01741-18
   Balmith M, 2017, CHEM BIOL DRUG DES, V89, P297, DOI 10.1111/cbdd.12870
   Barré-Sinoussi F, 2013, NAT REV MICROBIOL, V11, P877, DOI 10.1038/nrmicro3132
   Baseler L, 2017, ANNU REV PATHOL-MECH, V12, P387, DOI 10.1146/annurev-pathol-052016-100506
   Basu A, 2015, J INFECT DIS, V212, PS425, DOI 10.1093/infdis/jiv223
   Battles MB, 2019, NAT REV MICROBIOL, V17, P233, DOI 10.1038/s41579-019-0149-x
   Bauer L, 2017, CURR OPIN VIROL, V24, P1, DOI 10.1016/j.coviro.2017.03.009
   Behmard E, 2018, BIOPHYS CHEM, V233, P47, DOI 10.1016/j.bpc.2017.11.002
   Boldescu V, 2017, NAT REV DRUG DISCOV, V16, P565, DOI 10.1038/nrd.2017.33
   Borchers AT, 2013, CLIN REV ALLERG IMMU, V45, P331, DOI 10.1007/s12016-013-8368-9
   Brecher M, 2015, ACS INFECT DIS, V1, P340, DOI 10.1021/acsinfecdis.5b00070
   Bukh J, 2016, J HEPATOL, V65, PS2, DOI 10.1016/j.jhep.2016.07.035
   Byrd CM, 2013, ANTIMICROB AGENTS CH, V57, P15, DOI 10.1128/AAC.01429-12
   Campagnola G, 2008, J VIROL, V82, P9458, DOI 10.1128/JVI.00647-08
   Carrillo-Infante C, 2007, INT J ONCOL, V30, P1521
   Challa S, 2015, ANTIMICROB AGENTS CH, V59, P1080, DOI 10.1128/AAC.04119-14
   Chu C, 2017, AM FAM PHYSICIAN, V96, P161
   Coey AT, 2018, J MOL BIOL, V430, P5137, DOI 10.1016/j.jmb.2018.08.029
   Collier AC, 1996, NEW ENGL J MED, V334, P1011, DOI 10.1056/NEJM199604183341602
   Coutard B, 2017, J VIROL, V91, P0, DOI 10.1128/JVI.02202-16
   Cox R, 2016, EXPERT OPIN DRUG DIS, V11, P543, DOI 10.1517/17460441.2016.1174212
   Das K, 2019, P NATL ACAD SCI USA, V116, P7308, DOI 10.1073/pnas.1814170116
   Das K, 2012, NAT STRUCT MOL BIOL, V19, P253, DOI 10.1038/nsmb.2223
   De Clercq E, 2016, CLIN MICROBIOL REV, V29, P695, DOI 10.1128/CMR.00102-15
   De Clercq E, 2009, REV MED VIROL, V19, P287, DOI 10.1002/rmv.624
   de Leuw Philipp, 2017, GMS INFECT DIS, V5, PDoc08, DOI 10.3205/id000034
   de Wispelaere M, 2018, CELL CHEM BIOL, V25, P1006, DOI 10.1016/j.chembiol.2018.05.011
   DeVincenzo J, 2008, ANTIVIR RES, V77, P225, DOI 10.1016/j.antiviral.2007.11.009
   Dubankova A, 2019, ANTIVIR RES, V169, P0, DOI 10.1016/j.antiviral.2019.104536
   Dubé M, 2014, PLOS PATHOG, V10, P0, DOI 10.1371/journal.ppat.1004530
   Duffy S, 2018, PLOS BIOL, V16, P0, DOI 10.1371/journal.pbio.3000003
   Dufner-Beattie J, 2014, ANTIMICROB AGENTS CH, V58, P3399, DOI 10.1128/AAC.00113-14
   Duke T, 2003, LANCET, V361, P763, DOI 10.1016/S0140-6736(03)12661-X
   Einav S, 2010, J INFECT DIS, V202, P65, DOI 10.1086/653080
   Engelman A, 2012, NAT REV MICROBIOL, V10, P279, DOI 10.1038/nrmicro2747
   Esbjornsson J, 2018, LANCET HIV, V0, P0
   Espinosa M, 2015, KIDNEY BLOOD PRESS R, V40, P258, DOI 10.1159/000368501
   Fearns R, 2016, ANTIVIR RES, V134, P63, DOI 10.1016/j.antiviral.2016.08.006
   Ferreira LG, 2015, MOLECULES, V20, P13384, DOI 10.3390/molecules200713384
   Fontana J, 2007, CELL MICROBIOL, V9, P875, DOI 10.1111/j.1462-5822.2006.00837.x
   García LL, 2017, VIROL J, V14, P0, DOI 10.1186/s12985-017-0761-1
   Garmaroudi FS, 2015, FUTURE MICROBIOL, V10, P629, DOI 10.2217/FMB.15.5
   Gilani U, 2019, J MED VIROL, V91, P1, DOI 10.1002/jmv.25292
   Gong P, 2013, PLOS ONE, V8, P0, DOI 10.1371/journal.pone.0060272
   Griffin DE, 2012, FEMS MICROBIOL REV, V36, P649, DOI 10.1111/j.1574-6976.2012.00330.x
   Griffiths C, 2017, CLIN MICROBIOL REV, V30, P277, DOI 10.1128/CMR.00010-16
   Gruez A, 2008, J VIROL, V82, P9577, DOI 10.1128/JVI.00631-08
   Gu WG, 2014, AAPS J, V16, P674, DOI 10.1208/s12248-014-9604-9
   Hasan SS, 2018, NAT STRUCT MOL BIOL, V25, P13, DOI 10.1038/s41594-017-0010-8
   Hashiguchi T, 2018, P NATL ACAD SCI USA, V115, P2496, DOI 10.1073/pnas.1718957115
   Hassan AS, 2019, PLOS ONE, V14, P0, DOI 10.1371/journal.pone.0210559
   Heo YA, 2018, DRUGS, V78, P577, DOI 10.1007/s40265-018-0895-5
   Hercik K, 2017, ARCH VIROL, V162, P2091, DOI 10.1007/s00705-017-3345-x
   Hercík K, 2017, ANTIVIR RES, V137, P131, DOI 10.1016/j.antiviral.2016.11.020
   Hernandez J, 2019, EUR J MED CHEM, V161, P323, DOI 10.1016/j.ejmech.2018.09.056
   Heylen E, 2017, BIOCHEM PHARMACOL, V127, P1, DOI 10.1016/j.bcp.2016.09.014
   Hu WS, 2012, CSH PERSPECT MED, V2, P0, DOI 10.1101/cshperspect.a006882
   Hughes SA, 2011, LANCET, V378, P73, DOI 10.1016/S0140-6736(10)61931-9
   Hviid A, 2019, MEASLES MUMPS RUBELL, V0, P0
   ISEL C, 1995, J MOL BIOL, V247, P236, DOI 10.1006/jmbi.1994.0136
   JACOBOMOLINA A, 1993, P NATL ACAD SCI USA, V90, P6320, DOI 10.1073/pnas.90.13.6320
   Jayappa Kallesh Danappa, 2012, INT J BIOCHEM MOL BIOL, V3, P70
   Jiang YT, 2014, J MED CHEM, V57, P1753, DOI 10.1021/jm400164c
   Jinno-Oue A, 2013, AIDS RES HUM RETROV, V29, P621, DOI 10.1089/aid.2012.0156
   Kaaijk P, 2018, HUM VACC IMMUNOTHER, V14, P337, DOI 10.1080/21645515.2017.1389363
   Kalayanarooj Siripen, 2011, TROP MED HEALTH, V39, P83, DOI 10.2149/tmh.2011-S10
   Kaptein SJF, 2016, CURR OPIN PHARMACOL, V30, P1, DOI 10.1016/j.coph.2016.06.002
   Karr JP, 2016, BIOCHEMISTRY-US, V55, P3995, DOI 10.1021/acs.biochem.6b00467
   Kloc A, 2018, FRONT MICROBIOL, V9, P0, DOI 10.3389/fmicb.2018.00485
   KOHLSTAEDT LA, 1992, SCIENCE, V256, P1783, DOI 10.1126/science.1377403
   Kok WM, 2016, EXPERT OPIN DRUG DIS, V11, P433, DOI 10.1517/17460441.2016.1160887
   Kota S, 2012, PLOS ONE, V7, P0, DOI 10.1371/journal.pone.0032207
   Kowalzik F, 2018, VACCINE, V36, P5402, DOI 10.1016/j.vaccine.2017.07.051
   Kuhnert M, 2014, J MED CHEM, V57, P6266, DOI 10.1021/jm500402c
   Lai SH, 2008, MOL THER, V16, P1120, DOI 10.1038/mt.2008.81
   Lambert N, 2015, LANCET, V385, P2297, DOI 10.1016/S0140-6736(14)60539-0
   Larsen KP, 2018, NATURE, V557, P118, DOI 10.1038/s41586-018-0055-9
   Lavorgna A, 2014, VIRUSES-BASEL, V6, P3925, DOI 10.3390/v6103925
   Lee M, 2017, SCI REP-UK, V7, P0, DOI 10.1038/srep44676
   Leligdowicz A, 2016, CRIT CARE, V20, P0, DOI 10.1186/s13054-016-1325-2
   Li DK, 2019, METHODS MOL BIOL, V1911, P3, DOI 10.1007/978-1-4939-8976-8_1
   Li GD, 2016, MICROBIOL MOL BIOL R, V80, P679, DOI 10.1128/MMBR.00065-15
   Li Z, 2017, CELL RES, V27, P1046, DOI 10.1038/cr.2017.88
   Liao KC, 2018, RNA, V24, P803, DOI 10.1261/rna.064006.117
   Lim SP, 2013, ANTIVIR RES, V100, P500, DOI 10.1016/j.antiviral.2013.09.013
   Lu L, 2016, CURR TOP MED CHEM, V16, P1074, DOI 10.2174/1568026615666150901114527
   Lv ZT, 2015, HIV AIDS-RES PALLIAT, V7, P95, DOI 10.2147/HIV.S79956
   Mahadevia Parthiv J, 2012, J MED ECON, V15, P987, DOI 10.3111/13696998.2012.690013
   Malvy D, 2019, LANCET, V393, P936, DOI 10.1016/S0140-6736(18)33132-5
   Marino-Merlo F, 2018, FRONT MICROBIOL, V9, P0, DOI 10.3389/fmicb.2018.00925
   Martinez JP, 2015, NAT PROD REP, V32, P29, DOI 10.1039/c4np00085d
   Martinez-Cajas JL, 2007, ANTIVIR RES, V76, P203, DOI 10.1016/j.antiviral.2007.06.010
   Mason S, 2018, ANTIVIR RES, V158, P103, DOI 10.1016/j.antiviral.2018.07.020
   McCarthy MK, 2017, CURR OPIN VIROL, V23, P8, DOI 10.1016/j.coviro.2017.01.003
   McElroy AK, 2014, J INFECT DIS, V210, P558, DOI 10.1093/infdis/jiu088
   McGivern DR, 2015, J VIROL, V89, P5362, DOI 10.1128/JVI.03188-14
   Meeprasert A, 2014, J CHEM INF MODEL, V54, P1208, DOI 10.1021/ci400605a
   Mejdrová I, 2017, J MED CHEM, V60, P100, DOI 10.1021/acs.jmedchem.6b01465
   Mejdrová I, 2015, J MED CHEM, V58, P3767, DOI 10.1021/acs.jmedchem.5b00499
   Mitchell JK, 2015, CURR OPIN VIROL, V14, P101, DOI 10.1016/j.coviro.2015.09.003
   Moss WJ, 2006, NAT REV MICROBIOL, V4, P900, DOI 10.1038/nrmicro1550
   Mottin M, 2018, DRUG DISCOV TODAY, V23, P1833, DOI 10.1016/j.drudis.2018.06.014
   Ndungu JM, 2012, J MED CHEM, V55, P4220, DOI 10.1021/jm201699w
   Nitsche C, 2018, ADV EXP MED BIOL, V1062, P175, DOI 10.1007/978-981-10-8727-1_13
   Noton SL, 2015, J VIROL, V89, P7786, DOI 10.1128/JVI.00530-15
   Oestereich L, 2014, ANTIVIR RES, V105, P17, DOI 10.1016/j.antiviral.2014.02.014
   Ohimain EI, 2016, VIRUS RES, V211, P174, DOI 10.1016/j.virusres.2015.10.021
   Paixao ES, 2018, BMJ GLOB HEALTH, V3, P0, DOI 10.1136/bmjgh-2017-000530
   Pancera M, 2017, NAT CHEM BIOL, V13, P1115, DOI 10.1038/nchembio.2460
   Petrova EK, 2016, VACCINE, V34, P1006, DOI 10.1016/j.vaccine.2016.01.010
   Phillips AN, 2019, LANCET HIV, V6, PE116, DOI 10.1016/S2352-3018(18)30317-5
   Phillips B, 2014, J MED CHEM, V57, P2161, DOI 10.1021/jm401646w
   Pirakitikulr N, 2016, MOL CELL, V62, P111, DOI 10.1016/j.molcel.2016.01.024
   Plemper RK, 2009, CURR OPIN INVEST DR, V10, P811
   Poland GA, 2018, LANCET INFECT DIS, V18, PE211, DOI 10.1016/S1473-3099(18)30063-X
   Prasad VM, 2017, PLOS PATHOG, V13, P0, DOI 10.1371/journal.ppat.1006377
   Prasad VM, 2013, P NATL ACAD SCI USA, V110, P20105, DOI 10.1073/pnas.1316681110
   Quan XB, 2019, PHYS CHEM CHEM PHYS, V21, P10300, DOI 10.1039/c9cp01543d
   Rai MA, 2018, EXPERT OPIN EMERG DR, V23, P149, DOI 10.1080/14728214.2018.1474202
   Randall RE, 2017, CURR OPIN VIROL, V23, P35, DOI 10.1016/j.coviro.2017.03.001
   Rausch K, 2017, CELL REP, V18, P804, DOI 10.1016/j.celrep.2016.12.068
   Ren JS, 2018, J MED CHEM, V61, P724, DOI 10.1021/acs.jmedchem.7b01249
   Rey FA, 2018, EMBO REP, V19, P206, DOI 10.15252/embr.201745302
   RHIM H, 1991, J VIROL, V65, P4555, DOI 10.1128/JVI.65.9.4555-4564.1991
   Rice WG, 1997, NAT MED, V3, P341, DOI 10.1038/nm0397-341
   Romano KP, 2012, PLOS PATHOG, V8, P0, DOI 10.1371/journal.ppat.1002832
   Rota PA, 2016, NAT REV DIS PRIMERS, V2, P0, DOI 10.1038/nrdp.2016.49
   Ruigrok RWH, 2010, VIRUSES-BASEL, V2, P27, DOI 10.3390/v2010027
   Saiz JC, 2017, ANTIMICROB AGENTS CH, V61, P0, DOI 10.1128/AAC.00411-17.E00411-17
   Saiz JC, 2018, VIRUSES-BASEL, V10, P0, DOI 10.3390/v10090453
   Sancineto L, 2015, J MED CHEM, V58, P9601, DOI 10.1021/acs.jmedchem.5b01183
   Schlabe S, 2018, EXPERT OPIN PHARMACO, V19, P49, DOI 10.1080/14656566.2017.1419185
   Sebera J, 2018, SCI REP-UK, V8, P0, DOI 10.1038/s41598-018-29459-7
   Shameer K, 2018, BIORXIV, V0, P0
   Shaw J, 2015, ANTIVIR RES, V117, P20, DOI 10.1016/j.antiviral.2015.02.005
   Sheldon J, 2007, EXPERT OPIN INV DRUG, V16, P1171, DOI 10.1517/13543784.16.8.1171
   Shiryaev SA, 2017, ANTIVIR RES, V143, P218, DOI 10.1016/j.antiviral.2017.04.015
   Shortridge MD, 2019, NUCLEIC ACIDS RES, V47, P1523, DOI 10.1093/nar/gky1197
   Sin J, 2015, VIROLOGY, V484, P288, DOI 10.1016/j.virol.2015.06.006
   Sissoko D, 2016, PLOS MED, V13, P0, DOI 10.1371/journal.pmed.1001967
   Skorenski M MA, 2017, INHIBITORS COMPOUNDS, V14, P95
   Soltani A, 2019, BIOMED PHARMACOTHER, V109, P770, DOI 10.1016/j.biopha.2018.10.139
   Tahamtan A, 2019, REV MED VIROL, V29, P0, DOI 10.1002/rmv.2026
   Tang W, 2019, FASEB J, V33, P4287, DOI 10.1096/fj.201800579R
   Tawar RG, 2009, SCIENCE, V326, P1279, DOI 10.1126/science.1177634
   Taylor JG, 2019, BIOORG MED CHEM LETT, V29, P2428, DOI 10.1016/j.bmcl.2019.03.037
   Thenin-Houssier S, 2016, ANTIMICROB AGENTS CH, V60, P2195, DOI 10.1128/AAC.02574-15
   Thenin-Houssier S, 2016, CURR HIV RES, V14, P270, DOI 10.2174/1570162X14999160224103555
   Nguyen TH, 2018, FRONT IMMUNOL, V9, P0, DOI 10.3389/fimmu.2018.01541
   Tripp RA, 2018, J VIROL, V92, P0, DOI 10.1128/JVI.01302-17
   Tyor W, 2014, HAND CLINIC, V123, P591, DOI 10.1016/B978-0-444-53488-0.00028-6
   Ulferts R, 2016, ANTIMICROB AGENTS CH, V60, P2627, DOI 10.1128/AAC.02182-15
   van Montfort RLM, 2017, ESSAYS BIOCHEM, V61, P431, DOI 10.1042/EBC20170052
   WAINHOBSON S, 1985, CELL, V40, P9, DOI 10.1016/0092-8674(85)90303-4
   Wang QY, 2015, J VIROL, V89, P8233, DOI 10.1128/JVI.00855-15
   Warren TK, 2014, NATURE, V508, P402, DOI 10.1038/nature13027
   Wei L, 2019, LANCET GASTROENTEROL, V4, P127, DOI 10.1016/S2468-1253(18)30343-1
   White JP, 2018, CELL, V175, P1198, DOI 10.1016/j.cell.2018.08.069
   Xie XP, 2015, ANTIVIR RES, V118, P39, DOI 10.1016/j.antiviral.2015.03.007
   Xing Y, 2019, EUR J PEDIATR, V178, P131, DOI 10.1007/s00431-018-03310-7
   Xu HT, 2017, J ANTIMICROB CHEMOTH, V72, P727, DOI 10.1093/jac/dkw514
   Xu W, 2017, NAT COMMUN, V8, P0, DOI 10.1038/ncomms15576
   Xue WW, 2014, J CHEM INF MODEL, V54, P621, DOI 10.1021/ci400060j
   Yang Y, 2018, ELIFE, V7, P7
   Yavuz B, 2018, ADV THER, V0, P0
   Yen PS, 2018, COMMUN BIOL, V1, P0, DOI 10.1038/s42003-017-0011-5
   Yi HA, 2016, CURR HIV RES, V14, P283, DOI 10.2174/1570162X14999160224103908
   Yuan S, 2015, INFECT DIS POVERTY, V4, P0, DOI 10.1186/s40249-015-0055-z
   Zanella L, 2012, J VIROL, V86, P12451, DOI 10.1128/JVI.02258-12
   Zentner I, 2013, CHEMMEDCHEM, V8, P426, DOI 10.1002/cmdc.201200577
   Zhan P, 2016, J MED CHEM, V59, P2849, DOI 10.1021/acs.jmedchem.5b00497
   Zhao YG, 2016, NATURE, V535, P169, DOI 10.1038/nature18615
   Zuniga EI, 2015, ANNU REV VIROL, V2, P573, DOI 10.1146/annurev-virology-100114-055226
NR 182
TC 13
Z9 13
U1 2
U2 24
PU BENTHAM SCIENCE PUBL LTD
PI SHARJAH
PA EXECUTIVE STE Y-2, PO BOX 7917, SAIF ZONE, 1200 BR SHARJAH, U ARAB EMIRATES
SN 1389-4501
EI 1873-5592
J9 CURR DRUG TARGETS
JI Curr. Drug Targets
PD JUN 15
PY 2020
VL 21
IS 2
BP 105
EP 124
DI 10.2174/1389450119666190920153247
PG 20
WC Pharmacology & Pharmacy
SC Pharmacology & Pharmacy
GA KE6EL
UT WOS:000508647100002
PM 31538891
DA 2024-01-16
ER

PT J
AU Taramasso, L
   Magnasco, L
   Bruzzone, B
   Caligiuri, P
   Bozzi, G
   Mora, S
   Balletto, E
   Tatarelli, P
   Giacomini, M
   Di Biagio, A
AF Taramasso, Lucia
   Magnasco, Laura
   Bruzzone, Bianca
   Caligiuri, Patrizia
   Bozzi, Giorgio
   Mora, Sara
   Balletto, Elisa
   Tatarelli, Paola
   Giacomini, Mauro
   Di Biagio, Antonio
TI How relevant is the HIV low level viremia and how is its management changing in the era of modern ART? A large cohort analysis
SO JOURNAL OF CLINICAL VIROLOGY
LA English
DT Article
DE Low level viremia; Virological failure; Residual viremia; Drug resistance mutations; HIV reservoir; GRT
ID intensification
AB Background: It is still unclear what might be the best management of people living with HIV (PLWHIV) with low level viremia (LLV) despite being on antiretroviral treatment (ART). Objectives: Aim of our study is to describe the clinical management of PLWHIV with LLV followed in a large cohort. Study design: Retrospective cohort study. Results: We included 1607 adult patients over a three-year period (2015-2017). Follow up continued until June, 30th 2019 or last available visit. We observed a low incidence of LLV (0.9 % in 2015, 0.7 % in 2016 and 0.4 % in 2017), with a total of 21 patients with persistent LLV (pLLV), i.e. two consecutive HIV-RNA determinations of 50-500 copies/ml after at least 4 months of viral suppression. Among them, 12 had low compliance to treatment. Genotype resistance test (GRT) was performed in 14 patients and demonstrated at least one resistance mutation in 85.7 %. We described three categories of patients with pLLV: i) those whose ART regimen was not adequate based on GRT; ii) those with presumed suboptimal drug exposure, consequence of low adherence and/or drug-drug interactions and iii) those in which pLLV remained unexplained. For the first two categories, optimization or intensification of ART regimen led to viral suppression in > 80 % of patients. We observed only 2 (9.5 %) virological failures and 1 (4.8 %) persistence of LLV in patients who did not switch ART. Conclusions: In our cohort, the rate of LLV showed a decline in most recent years. Adherence and previous GRT should be carefully considered with the aim of further reducing the phenomenon.
C1 [Taramasso, Lucia] Univ Milan, Fdn IRCCS Ca Granda Osped Maggiore Policlin, Dept Internal Med, Infect Dis Unit, Milan, Italy.
   [Taramasso, Lucia] MultidisciplinAry Res Hlth Sci MACH, Milan, Italy.
   [Magnasco, Laura; Caligiuri, Patrizia; Balletto, Elisa; Tatarelli, Paola; Di Biagio, Antonio] Univ Genoa, Dept Hlth Sci DiSSal, Genoa, Italy.
   [Bruzzone, Bianca; Caligiuri, Patrizia] Policlin San Martino Hosp, Hyg Unit, Genoa, Italy.
   [Bozzi, Giorgio] Fdn IRCCS Ca Granda Osped Maggiore Policlin, Dept Internal Med, Infect Dis Unit, Milan, Italy.
   [Mora, Sara; Giacomini, Mauro] Univ Genoa, Dept Informat Bioengn Robot & Syst Engn DIBRIS, Genoa, Italy.
   [Di Biagio, Antonio] IRCCS Osped Policlin San Martino, Infect Dis, Genoa, Italy.
C3 IRCCS Ca Granda Ospedale Maggiore Policlinico; University of Milan; University of Genoa; IRCCS Ca Granda Ospedale Maggiore Policlinico; University of Genoa
RP Taramasso, L (通讯作者)，Fdn IRCCS A Granda Osped Maggiore Policlin, Infect Dis Unit, Dept Internal Med, Via Francesco Sforza 35, I-20122 Milan, Italy.
EM taramasso.lucia@gmail.com
CR Bruzzone B, 2014, ANTIMICROB AGENTS CH, V58, P7620, DOI 10.1128/AAC.03771-14
   Delaugerre C, 2012, PLOS ONE, V7, P0, DOI 10.1371/journal.pone.0036673
   Dinoso JB, 2009, P NATL ACAD SCI USA, V106, P9403, DOI 10.1073/pnas.0903107106
   Fraccaro Paolo, 2013, MED 2 0, V2, Pe5, DOI 10.2196/med20.2712
   Gandhi RT, 2010, PLOS MED, V7, P0, DOI 10.1371/journal.pmed.1000321
   Gianotti N, 2018, INT J ANTIMICROB AG, V52, P492, DOI 10.1016/j.ijantimicag.2018.07.001
   Kijak Gustavo H, 2019, BIOMOL DETECT QUANTIF, V17, P100080, DOI 10.1016/j.bdq.2019.01.002
   Laprise C, 2013, CLIN INFECT DIS, V57, P1489, DOI 10.1093/cid/cit529
   McMahon D, 2010, CLIN INFECT DIS, V50, P912, DOI 10.1086/650749
   Ministero della Salute Italiano Sezioni L e M del Comitato Tecnico Sanitario, 2017, LIN GUID INT UT TER, V0, P0
   Mukaide M, 2000, JPN J INFECT DIS, V53, P203
   Taramasso L, 2018, BMC HEALTH SERV RES, V18, P0, DOI 10.1186/s12913-018-3507-x
   Vandamme AM, 2011, AIDS REV, V13, P77
   Vandenhende MA, 2015, AIDS, V29, P373, DOI 10.1097/QAD.0000000000000544
   Wensing AM, 2017, TOP ANTIVIR MED, V24, P132
NR 16
TC 16
Z9 16
U1 0
U2 4
PU ELSEVIER
PI AMSTERDAM
PA RADARWEG 29, 1043 NX AMSTERDAM, NETHERLANDS
SN 1386-6532
EI 1873-5967
J9 J CLIN VIROL
JI J. Clin. Virol.
PD FEB 15
PY 2020
VL 123
IS 
BP 
EP 
DI 10.1016/j.jcv.2019.104255
PG 5
WC Virology
SC Virology
GA KD5TT
UT WOS:000507929100009
PM 31927152
DA 2024-01-16
ER

PT J
AU Han, M
   Tang, SX
   Li, ZJ
   Guan, X
   Zheng, NC
   Wang, LH
   Zhang, DH
   Hu, GF
AF Han, Min
   Tang, Shixing
   Li, Zhiju
   Guan, Xin
   Zheng, Nancai
   Wang, Lihua
   Zhang, Donghe
   Hu, Guifang
TI Genetic Characterization of a Novel HIV-1 CRF07_BC/CRF55_01B Recombinant Form Identified in Jiangmen, China
SO AIDS RESEARCH AND HUMAN RETROVIRUSES
LA English
DT Article
DE HIV; CRF07_BC; CRF55_01B; recombinant; mutation
ID crf55-01b; shenzhen; crf07-bc; men; sex
AB New recombinant variants are a predominant challenge for preventing the spread of the HIV-1 epidemic. In this study, we confirmed a novel HIV-1 CRF07_BC/CRF55_01B recombinant form for the first time, which was isolated from a male patient in Jiangmen, China. The genomic sequence of the variant with four CRF55_01B segments inserted into the CRF07_BC backbone is 8,510 bp in length, extending from nucleotides 669 to 9,293 according to the HXB2 genome. Specifically, the recombinant strain contains site mutations associated with drug resistance.
C1 [Han, Min; Tang, Shixing; Li, Zhiju; Guan, Xin; Hu, Guifang] Southern Med Univ, Sch Publ Hlth, 1023 South Shatai Rd, Guangzhou 510515, Guangdong, Peoples R China.
   [Zheng, Nancai; Wang, Lihua; Zhang, Donghe] Jiangmen Ctr Dis Control & Prevent, Inst STD AIDS Prevent & Control, Jiangmen, Guangdong, Peoples R China.
C3 Southern Medical University - China
RP Hu, GF (通讯作者)，Southern Med Univ, Sch Publ Hlth, 1023 South Shatai Rd, Guangzhou 510515, Guangdong, Peoples R China.
EM guif_hu@sina.com
FU Guangdong Province Public Welfare Research and Capacity Building Project [2014B020212007]; Guangzhou Science and Technology Project [201508020018]
CR Chen SS, 2012, PLOS ONE, V7, P0, DOI 10.1371/journal.pone.0036784
   Gui T, 2015, AIDS RES HUM RETROV, V31, P559, DOI 10.1089/AID.2014.0337
   Han XX, 2015, SCI REP-UK, V5, P0, DOI 10.1038/srep18147
   Han XX, 2013, GENOME ANNOUNCEMENTS, V1, P0, DOI 10.1128/genomeA.00050-12
   Han XX, 2013, JAIDS-J ACQ IMM DEF, V64, P16, DOI 10.1097/QAI.0b013e3182932210
   Jia DJ, 2017, AIDS RES HUM RETROV, V33, P82, DOI 10.1089/AID.2016.0162
   Lan Y, 2018, ARCH VIROL, V163, P3093, DOI 10.1007/s00705-018-3928-1
   Wang HB, 2017, AIDS RES HUM RETROV, V33, P275, DOI 10.1089/aid.2016.0100
   Wu Y, 2017, PLOS ONE, V12, P0, DOI 10.1371/journal.pone.0175770
   Xiao PP, 2017, INT J ENV RES PUB HE, V14, P0, DOI 10.3390/ijerph14070830
   Yang RG, 2003, J VIROL, V77, P685, DOI 10.1128/JVI.77.1.685-695.2003
   Yu G, 2009, AIDS RES HUM RETROV, V25, P869, DOI 10.1089/aid.2008.0312
   Zhao JT, 2016, SCI REP-UK, V6, P0, DOI 10.1038/srep21976
   Zhao J, 2014, JAIDS-J ACQ IMM DEF, V66, PE65, DOI 10.1097/QAI.0000000000000144
NR 14
TC 3
Z9 5
U1 0
U2 1
PU MARY ANN LIEBERT, INC
PI NEW ROCHELLE
PA 140 HUGUENOT STREET, 3RD FL, NEW ROCHELLE, NY 10801 USA
SN 0889-2229
EI 1931-8405
J9 AIDS RES HUM RETROV
JI Aids Res. Hum. Retrovir.
PD FEB 1
PY 2020
VL 36
IS 2
BP 134
EP 137
DI 10.1089/aid.2019.0141
EA OCT 2019
PG 4
WC Immunology; Infectious Diseases; Virology
SC Immunology; Infectious Diseases; Virology
GA KI7YA
UT WOS:000492696700001
PM 31482714
DA 2024-01-16
ER

PT J
AU Pimentel, V
   Pingarilho, M
   Alves, D
   Diogo, I
   Fernandes, S
   Miranda, M
   Pineda-Peña, AC
   Libin, P
   Martins, MRO
   Vandamme, AM
   Camacho, R
   Gomes, P
   Abecasis, A
AF Pimentel, Victor
   Pingarilho, Marta
   Alves, Daniela
   Diogo, Isabel
   Fernandes, Sandra
   Miranda, Mafalda
   Pineda-Pena, Andrea-Clemencia
   Libin, Pieter
   Martins, M. Rosario O.
   Vandamme, Anne-Mieke
   Camacho, Ricardo
   Gomes, Perpetua
   Abecasis, Ana
TI Molecular Epidemiology of HIV-1 Infected Migrants Followed Up in Portugal: Trends between 2001-2017
SO VIRUSES-BASEL
LA English
DT Article
DE migrants; molecular epidemiology; HIV drug resistance mutations
ID hiv-1 drug-resistance; surveillance; subtypes; impact
AB Migration is associated with HIV-1 vulnerability. Objectives: To identify long-term trends in HIV-1 molecular epidemiology and antiretroviral drug resistance (ARV) among migrants followed up in Portugal Methods: 5177 patients were included between 2001 and 2017. Rega, Scuel, Comet, and jPHMM algorithms were used for subtyping. Transmitted drug resistance (TDR) and Acquired drug resistance (ADR) were defined as the presence of surveillance drug resistance mutations (SDRMs) and as mutations of the IAS-USA 2015 algorithm, respectively. Statistical analyses were performed. Results: HIV-1 subtypes infecting migrants were consistent with the ones prevailing in their countries of origin. Over time, overall TDR significantly increased and specifically for Non-nucleoside reverse transcriptase inhibitor (NNRTIs) and Nucleoside reverse transcriptase inhibitor (NRTIs). TDR was higher in patients from Mozambique. Country of origin Mozambique and subtype B were independently associated with TDR. Overall, ADR significantly decreased over time and specifically for NRTIs and Protease Inhibitors (PIs). Age, subtype B, and viral load were independently associated with ADR. Conclusions: HIV-1 molecular epidemiology in migrants suggests high levels of connectivity with their country of origin. The increasing levels of TDR in migrants could indicate an increase also in their countries of origin, where more efficient surveillance should occur.
C1 [Pimentel, Victor; Pingarilho, Marta; Alves, Daniela; Miranda, Mafalda; Pineda-Pena, Andrea-Clemencia; Martins, M. Rosario O.; Vandamme, Anne-Mieke; Abecasis, Ana] Univ Nova Lisboa, Inst Higiene & Med Trop, GHTM, P-1349008 Lisbon, Portugal.
   [Diogo, Isabel; Fernandes, Sandra; Gomes, Perpetua] CHLO HEM, LMCBM, SPC, Lab Biol Mol, P-1349019 Lisbon, Portugal.
   [Pineda-Pena, Andrea-Clemencia] Univ Rosario, Fdn Inst Inmunol Colombia, Sch Med & Hlth Sci, Mol Biol & Immunol Dept,Basic Sci Dept, Bogota 111321, Colombia.
   [Libin, Pieter; Vandamme, Anne-Mieke; Camacho, Ricardo] Katholieke Univ Leuven, Dept Microbiol Immunol & Transplantat, Rega Inst Med Res, Clin & Epidemiol Virol, B-3000 Leuven, Belgium.
   [Libin, Pieter] Vrije Univ Brussel, Dept Comp Sci, Artificial Intelligence Lab, B-1050 Brussels, Belgium.
   [Gomes, Perpetua] Inst Super Ciencias Saude Egas Moniz, CiiEM, P-2829511 Caparica, Portugal.
C3 Universidade Nova de Lisboa; Institute of Hygiene & Tropical Medicine - UNL; Universidad del Rosario; KU Leuven; Vrije Universiteit Brussel; Instituto Superior de Ciencias da Saude Egas Moniz
RP Abecasis, A (通讯作者)，Univ Nova Lisboa, Inst Higiene & Med Trop, GHTM, P-1349008 Lisbon, Portugal.
EM victor.pimentel@ihmt.unl.pt; martapingarilho@ihmt.unl.pt; daniela.alves@ihmt.unl.pt; ifmadeira@chlo.min-saude.pt; smfernandes@chlo.min-saude.pt; a21000919@ihmt.unl.pt; andreapinedap@gmail.com; pieter.libin@vub.ac.be; mrfom@ihmt.unl.pt; annemie.vandamme@kuleuven.be; ricardojorge.camacho@kuleuven.be; persilva@chlo.min-saude.pt; ana.abecasis@ihmt.unl.pt
FU European Funds through grant 'Bio-Molecular and Epidemiological Surveillance of HIV Transmitted Drug Resistance, Hepatitis Co -Infections and Ongoing Transmission Patterns in Europe -BEST HOPE; HIVERA: Harmonizing Integrating Vitalizing European Research on HIV/Aids [249697]; L"Oreal Portugal Medals of Honor for Women in Science 2012; L"Oreal Portugal, Comissao Nacional da Unesco and Fundacao para a Ciencia e Tecnologia (FCT); FCT [GHTM-UID/Multi/04413/2013]; MigrantHIV project; Gilead Genese HIVLatePresenters;  [FCT: PTDC/DTP-EPI/7066/2014]
CR Abecasis A, 2005, INFECTION GENETICS AND EVOLUTION, V5, P231, DOI 10.1016/j.meegid.2004.07.007
   Bila DCA, 2015, PLOS ONE, V10, P0, DOI 10.1371/journal.pone.0130580
   Bila DCA, 2013, PLOS ONE, V8, P0, DOI 10.1371/journal.pone.0068213
   Afonso JM, 2012, PLOS ONE, V7, P0, DOI 10.1371/journal.pone.0042996
   Aldridge RW, 2018, LANCET, V392, P2553, DOI 10.1016/S0140-6736(18)32781-8
   Andersson E, 2018, AIDS, V32, P877, DOI 10.1097/QAD.0000000000001763
   Castelbranco EPAF, 2010, AIDS RES HUM RETROV, V26, P1313, DOI 10.1089/aid.2010.0111
   [Anonymous], 2018, SURVEILLANCE EUROPE, V0, P0
   Avila-Rios S, 2016, PLOS ONE, V11, P0, DOI 10.1371/journal.pone.0158560
   Bello G, 2007, INFECT GENET EVOL, V7, P263, DOI 10.1016/j.meegid.2006.11.002
   Bennett DE, 2009, PLOS ONE, V4, P0, DOI 10.1371/journal.pone.0004724
   Brenner BG, 2018, VIRUSES-BASEL, V10, P0, DOI 10.3390/v10010010
   Brindeiro RM, 2003, AIDS, V17, P1063, DOI 10.1097/00002030-200305020-00016
   Clutter DS, 2016, INFECT GENET EVOL, V46, P292, DOI 10.1016/j.meegid.2016.08.031
   Cunningham E, 2017, J ANTIMICROB CHEMOTH, V72, P227, DOI 10.1093/jac/dkw404
   de Pina-Araujo IIM, 2014, PLOS ONE, V9, P0, DOI 10.1371/journal.pone.0096201
   Del Amo J, 2011, EUR J PUBLIC HEALTH, V21, P620, DOI 10.1093/eurpub/ckq150
   Dias S, 2014, INT J ENV RES PUB HE, V11, P8552, DOI 10.3390/ijerph110808552
   Drescher SM, 2014, CLIN INFECT DIS, V58, P285, DOI 10.1093/cid/cit694
   FAghokeng A, 2009, ANTIVIR THER, V14, P401
   Günthard HF, 2019, CLIN INFECT DIS, V68, P177, DOI 10.1093/cid/ciy463
   Gupta RK, 2018, LANCET INFECT DIS, V18, P346, DOI 10.1016/S1473-3099(17)30702-8
   Iyidogan P, 2014, VIRUSES-BASEL, V6, P4095, DOI 10.3390/v6104095
   Alcantara LCJ, 2009, NUCLEIC ACIDS RES, V37, PW634, DOI 10.1093/nar/gkp455
   Libin P, 2013, BIOINFORMATICS, V29, P1477, DOI 10.1093/bioinformatics/btt162
   Mengesha ZB, 2017, PLOS ONE, V12, P0, DOI 10.1371/journal.pone.0181421
   Leite TCNF, 2017, AIDS RES HUM RETROV, V33, P41, DOI 10.1089/AID.2016.0126
   Olson A, 2018, AIDS, V32, P161, DOI 10.1097/QAD.0000000000001689
   Coelho LPO, 2019, ARCH VIROL, V164, P699, DOI 10.1007/s00705-018-04122-8
   Palma AC, 2010, INFECT GENET EVOL, V10, P373, DOI 10.1016/j.meegid.2009.06.019
   Paraskevis D, 2017, GENES-BASEL, V8, P0, DOI 10.3390/genes8110322
   Pineda-Peña AC, 2013, INFECT GENET EVOL, V19, P337, DOI 10.1016/j.meegid.2013.04.032
   Pottie K, 2018, INT J ENV RES PUB HE, V15, P0, DOI 10.3390/ijerph15081700
   Praticò L, 2018, LANCET CHILD ADOLESC, V2, PE12, DOI 10.1016/S2352-4642(18)30137-8
   Sánchez PR, 2018, PEDIATR INFECT DIS J, V37, PE48, DOI 10.1097/INF.0000000000001760
   Sabino EC, 1996, AIDS, V10, P1579, DOI 10.1097/00002030-199611000-00018
   Schmidt D, 2014, PLOS ONE, V9, P0, DOI 10.1371/journal.pone.0104474
   Struck D, 2014, NUCLEIC ACIDS RES, V42, P0, DOI 10.1093/nar/gku739
   Tebit DM, 2011, LANCET INFECT DIS, V11, P45, DOI 10.1016/S1473-3099(10)70186-9
   Theys K, 2018, CURR OPIN VIROL, V28, P92, DOI 10.1016/j.coviro.2017.12.001
   Wilhelmson S, 2018, PLOS ONE, V13, P0, DOI 10.1371/journal.pone.0206406
   Zazzi M, 2018, PEERJ, V6, P0, DOI 10.7717/peerj.4848
   Zhang M, 2006, NUCLEIC ACIDS RES, V34, PW463, DOI 10.1093/nar/gkl255
NR 44
TC 10
Z9 11
U1 0
U2 2
PU MDPI
PI BASEL
PA ST ALBAN-ANLAGE 66, CH-4052 BASEL, SWITZERLAND
SN 
EI 1999-4915
J9 VIRUSES-BASEL
JI Viruses-Basel
PD MAR 15
PY 2020
VL 12
IS 3
BP 
EP 
DI 10.3390/v12030268
PG 15
WC Virology
SC Virology
GA LC7BG
UT WOS:000525486800041
PM 32121161
DA 2024-01-16
ER

PT J
AU Basson, AE
   Charalambous, S
   Hoffmann, CJ
   Morris, L
AF Basson, Adriaan E.
   Charalambous, Salome
   Hoffmann, Christopher J.
   Morris, Lynn
TI HIV-1 re-suppression on a first-line regimen despite the presence of phenotypic drug resistance
SO PLOS ONE
LA English
DT Article
ID 2nd-line antiretroviral therapy; sub-saharan africa; reverse-transcriptase; virological failure; viral failure; subtype-c; adherence; resuppression; switch; susceptibility
AB We have previously reported on HIV-1 infected patients who fail anti-retroviral therapy but manage to re-suppress without a regimen change despite harbouring major drug resistance mutations. Here we explore phenotypic drug resistance in such patients in order to better understand this phenomenon. Patients (n = 71) failing a non-nucleoside reverse transcriptase inhibitor (NNRTI)-based regimen, but who subsequently re-suppressed on the same regimen, were assessed for HIV-1 genotypic drug resistance through Sanger sequencing. A subset (n = 23) of these samples, as well as genotypically matched samples from patients who did not re-suppress (n = 19), were further assessed for phenotypic drug resistance in anin vitrosingle cycle assay. Half of the patients (n = 36/71, 51%) harboured genotypic drug resistance, with M184V (n = 18/36, 50%) and K103N (n = 16/36, 44%) being the most prevalent mutations. No significant difference in the median time to re-suppression (31-39 weeks) were observed for either group (p = 0.41). However, re-suppressors with mutant virus rebounded significantly earlier than those with wild-type virus (16 vs. 33 weeks; p = 0.014). Similar phenotypic drug resistance profiles were observed between patients who re-suppressed and patients who failed to re-suppress. While most remained susceptible to stavudine (d4T) and zidovudine (AZT), both groups showed a reduced susceptibility to 3TC and NNRTIs. HIV- 1 infected patients on an NNRTI-based regimen can achieve viral re-suppression on the same regimen despite harbouring viruses with genotypic and phenotypic drug resistance. However, re-suppression was less durable in those with resistance, reinforcing the importance of appropriate regimen choices, ongoing viral load monitoring and adherence counselling.
C1 [Basson, Adriaan E.; Morris, Lynn] Natl Hlth Lab Serv, Natl Inst Communicable Dis, Ctr HIV & STIs, Johannesburg, Gauteng, South Africa.
   [Basson, Adriaan E.; Morris, Lynn] Univ Witwatersrand, Fac Hlth Sci, Sch Pathol, Johannesburg, Gauteng, South Africa.
   [Charalambous, Salome; Hoffmann, Christopher J.] Aurum Inst, Johannesburg, Gauteng, South Africa.
   [Charalambous, Salome] Univ Witwatersrand, Fac Hlth Sci, Sch Publ Hlth, Johannesburg, Gauteng, South Africa.
   [Hoffmann, Christopher J.] Johns Hopkins Univ, Sch Med, Baltimore, MD USA.
C3 National Institute for Communicable Diseases (NICD); National Health Laboratory Service; University of Witwatersrand; University of Witwatersrand; Johns Hopkins University
RP Basson, AE (通讯作者)，Natl Hlth Lab Serv, Natl Inst Communicable Dis, Ctr HIV & STIs, Johannesburg, Gauteng, South Africa.; Basson, AE (通讯作者)，Univ Witwatersrand, Fac Hlth Sci, Sch Pathol, Johannesburg, Gauteng, South Africa.
EM adriaan.basson@wits.ac.za
FU National Health Laboratory Service (NHLS); Poliomyelitis Research Foundation (PRF)
CR [Anonymous], 2013, ENDOKRYNOL POL, V64, P74
   [Anonymous], 2016, LANCET INFECT DIS, V0, P0, DOI DOI 10.1016/S1473-3099(15)00536-8
   Bangsberg DR, 2004, J ANTIMICROB CHEMOTH, V53, P696, DOI 10.1093/jac/dkh162
   Barth RE, 2012, ANTIVIR THER, V17, P377, DOI 10.3851/IMP2010
   Barth RE, 2010, LANCET INFECT DIS, V10, P155, DOI 10.1016/S1473-3099(09)70328-7
   Basson AE, 2015, ANTIMICROB AGENTS CH, V59, P960, DOI 10.1128/AAC.04215-14
   Ceccherini-Silberstein F, 2018, J ANTIMICROB CHEMOTH, V73, P3460, DOI 10.1093/jac/dky350
   Charalambous S, 2007, AIDS CARE, V19, P34, DOI 10.1080/09500340600677872
   Chen Y, 2016, ADV MATER SCI ENG, V2016, P0, DOI 10.1155/2016/5283706
   El-Khatib Z, 2011, JOURNAL OF AIDS AND CLINICAL RESEARCH, V2, P117
   Eron JJ, 2004, JAIDS-J ACQ IMM DEF, V37, P1581, DOI 10.1097/00126334-200412150-00009
   Fatti G, 2020, CLIN INFECT DIS, V70, P395, DOI 10.1093/cid/ciz214
   Ford N, 2019, J INT AIDS SOC, V22, P0, DOI 10.1002/jia2.25415
   Fox MP, 2018, TROP MED INT HEALTH, V23, P1314, DOI 10.1111/tmi.13152
   Fox Z, 2008, AIDS, V22, P2279, DOI 10.1097/QAD.0b013e328311d16f
   Georgette N, 2016, AIDS BEHAV, V20, P2629, DOI 10.1007/s10461-016-1287-z
   Gerber JG, 2003, J CLIN VIROL, V27, P117, DOI 10.1016/S1386-6532(03)00033-7
   Gupta RK, 2014, CLIN INFECT DIS, V58, P1023, DOI 10.1093/cid/cit933
   Haberer JE, 2017, J INT AIDS SOC, V20, P0, DOI 10.7448/IAS.20.1.21371
   Hoffmann CJ, 2016, TROP MED INT HEALTH, V21, P219, DOI 10.1111/tmi.12639
   Hoffmann CJ, 2014, TROP MED INT HEALTH, V19, P236, DOI 10.1111/tmi.12237
   Hoffmann CJ, 2009, CLIN INFECT DIS, V49, P1928, DOI 10.1086/648444
   Huang A, 2016, OPEN FORUM INFECT DI, V3, P0, DOI 10.1093/ofid/ofv158
   Iacob SA, 2017, FRONT PHARMACOL, V8, P0, DOI 10.3389/fphar.2017.00831
   Jobanputra K, 2015, PLOS ONE, V10, P0, DOI 10.1371/journal.pone.0116144
   Johnston V, 2012, JAIDS-J ACQ IMM DEF, V61, P370, DOI 10.1097/QAI.0b013e318266ee3f
   Liu TF, 2006, CLIN INFECT DIS, V42, P1608, DOI 10.1086/503914
   Lucas GM, 2005, J ANTIMICROB CHEMOTH, V55, P413, DOI 10.1093/jac/dki042
   McCluskey SM, 2017, JAIDS-J ACQ IMM DEF, V76, P183, DOI 10.1097/QAI.0000000000001479
   McCormick AL, 2011, ANTIMICROB AGENTS CH, V55, P1806, DOI 10.1128/AAC.01197-10
   Montaner JSG, 2006, LANCET, V368, P531, DOI 10.1016/S0140-6736(06)69162-9
   Mukherjee JS, 2016, CURR HIV-AIDS REP, V13, P359, DOI 10.1007/s11904-016-0335-7
   Murphy RA, 2017, AIDS RES HUM RETROV, V33, P1181, DOI 10.1089/aid.2017.0134
   Nachega JB, 2016, CURR HIV-AIDS REP, V13, P241, DOI 10.1007/s11904-016-0325-9
   National Department of Health (NDOH), 2015, NAT CONS GUID PREV M, V0, P0
   Orrell C, 2011, AIDS RES TREAT, V2011, P0, DOI 10.1155/2011/469127
   Parry CM, 2009, J VIROL, V83, P9094, DOI 10.1128/JVI.02356-08
   Petersen ML, 2014, AIDS, V28, P2097, DOI 10.1097/QAD.0000000000000349
   Pretorius E, 2011, THER DRUG MONIT, V33, P265, DOI 10.1097/FTD.0b013e31821b42d1
   Rhead R, 2016, PLOS ONE, V11, P0, DOI 10.1371/journal.pone.0167852
   Rhee SY, 2015, PLOS ONE, V10, P0, DOI 10.1371/journal.pone.0145772
   Rosenbloom DIS, 2012, NAT MED, V18, P1378, DOI 10.1038/nm.2892
   Rutstein SE, 2016, BMC INFECT DIS, V16, P0, DOI 10.1186/s12879-016-1611-2
   Shet A, 2015, TROP MED INT HEALTH, V20, P1462, DOI 10.1111/tmi.12563
   Shubber Z, 2016, PLOS MED, V13, P0, DOI 10.1371/journal.pmed.1002183
   Skhosana L, 2015, PLOS ONE, V10, P0, DOI 10.1371/journal.pone.0118145
   Ssempijja V, 2017, BMC INFECT DIS, V17, P0, DOI 10.1186/s12879-017-2680-6
   Steegen K, 2017, J ANTIMICROB CHEMOTH, V72, P210, DOI 10.1093/jac/dkw358
   Sutton SS, 2016, JAAPA-J AM ACAD PHYS, V29, P16, DOI 10.1097/01.JAA.0000502870.89587.b6
   The Lancet HIV, 2017, LANCET HIV, V4, P0
   Turner D, 2004, MICROBIOLOGICA, V27, P31
   UNAIDS, 2018, UNAIDSJC2929E, V0, P0
   Villa G, 2020, ECLINICALMEDICINE, V18, P0, DOI 10.1016/j.eclinm.2019.12.001
   von Wyl V, 2013, PLOS ONE, V8, P0, DOI 10.1371/journal.pone.0077691
   Wainberg MA, 1996, AIDS, V10, PS3, DOI 10.1097/00002030-199612005-00002
   Wainberg Mark A, 1997, LEUKEMIA (BASINGSTOKE), V11, P85
NR 56
TC 5
Z9 5
U1 0
U2 1
PU PUBLIC LIBRARY SCIENCE
PI SAN FRANCISCO
PA 1160 BATTERY STREET, STE 100, SAN FRANCISCO, CA 94111 USA
SN 1932-6203
EI 
J9 PLOS ONE
JI PLoS One
PD JUN 18
PY 2020
VL 15
IS 6
BP 
EP 
DI 10.1371/journal.pone.0234937
PG 15
WC Multidisciplinary Sciences
SC Science & Technology - Other Topics
GA MC4QJ
UT WOS:000543273200071
PM 32555643
DA 2024-01-16
ER

PT J
AU Katusiime, MG
   Halvas, EK
   Wright, I
   Joseph, K
   Bale, MJ
   Kirby-McCullough, B
   Engelbrecht, S
   Shao, W
   Hu, WS
   Cotton, MF
   Mellors, JW
   Kearney, MF
   van Zyl, GU
AF Katusiime, Mary Grace
   Halvas, Elias K.
   Wright, Imogen
   Joseph, Kevin
   Bale, Michael J.
   Kirby-McCullough, Bronwyn
   Engelbrecht, Susan
   Shao, Wei
   Hu, Wei-Shau
   Cotton, Mark F.
   Mellors, John W.
   Kearney, Mary F.
   van Zyl, Gert U.
TI Intact HIV Proviruses Persist in Children Seven to Nine Years after Initiation of Antiretroviral Therapy in the First Year of Life
SO JOURNAL OF VIROLOGY
LA English
DT Article
DE HIV early ART children; HIV full-length sequencing; HIV intact provirus; HIV persistence; HIV persistence children; HIV proviral landscape; HIV reservoir; HIV reservoir decay; HIV cure; human immunodeficiency virus
ID cd4(+) t-cells; latent reservoir; drug-resistance; dynamics; dna; mutations; infection; frequency; time
AB In adults starting antiretroviral therapy (ART) during acute infection, 2% of proviruses that persist on ART are genetically intact by sequence analysis. In contrast, a recent report in children treated early failed to detect sequence-intact proviruses. In another cohort of children treated early, we sought to detect and characterize proviral sequences after 6 to 9 years on suppressive ART. Peripheral blood mononuclear cells (PBMC) from perinatally infected children from the Children with HIV Early antiRetroviral (CHER) study were analyzed. Nearly full-length proviral amplification and sequencing (NFL-PAS) were performed at one time point after 6 to 9 years on ART. Amplicons with large internal deletions were excluded (<9 kb). All amplicons of >= 9 kb were sequenced and analyzed through a bioinformatic pipeline to detect indels, frameshifts, or hypermutations that would render them defective. In eight children who started ART at a median age of 5.4 months (range, 2.0 to 11.1 months), 733 single NFL-PAS amplicons were generated. Of these, 534 (72.9%) had large internal deletions, 174 (23.7%) had hypermutations, 15 (1.4%) had small internal deletions, 3 (1.0%) had deletions in the packaging signal/major splice donor site, and 7 (1.0%) were sequence intact. These 7 intact sequences were from three children who initiated ART after 2.3 months of age, one of whom had two identical intact sequences, suggestive of a cell clone harboring a replication-competent provirus. No intact proviruses were detected in four children who initiated ART before 2.3 months of age. Rare, intact proviruses can be detected in children who initiate ART after 2.3 months of age and are probably, as in adults, maintained by clonal expansion of cells infected before ART initiation. IMPORTANCE There are limited data about the proviral landscape in children exhibiting long-term suppression after early treatment, particularly in Sub-Saharan Africa where HIV-1 subtype C predominates. Investigating the sequence-intact reservoir could provide insight on the mechanisms by which intact proviruses persist and inform ongoing cure efforts. Through nearly full-length proviral amplification and sequencing (NFL-PAS), we generated 733 NFL-PAS amplicons from eight children. We showed that rare, genetically intact proviruses could be detected in children who initiated ART after 2.3 months of age. The frequency of intact proviruses was lower (P < 0.05) than that reported for HIV subtype B-infected adults treated during early HIV infection. We show that cells harboring genetically intact HIV proviruses are rare in children exhibiting long-term suppression after early treatment and may require the processing of a large number of cells to assess reservoir size. This points to the need for efficient methods to accurately quantify latent reservoirs, particularly in pediatric studies where sample availability is limited.
C1 [Katusiime, Mary Grace; Engelbrecht, Susan; van Zyl, Gert U.] Stellenbosch Univ, Div Med Virol, Cape Town, South Africa.
   [Katusiime, Mary Grace; Engelbrecht, Susan; van Zyl, Gert U.] Natl Hlth Lab Serv Tygerberg, Cape Town, South Africa.
   [Halvas, Elias K.; Joseph, Kevin; Mellors, John W.] Univ Pittsburgh, Sch Med, Dept Med, Div Infect Dis, Pittsburgh, PA 15213 USA.
   [Wright, Imogen] Univ Western Cape, South African Natl Bioinformat Inst, Cape Town, South Africa.
   [Bale, Michael J.; Shao, Wei; Hu, Wei-Shau; Kearney, Mary F.] NCI, HIV Dynam & Replicat Program, NIH, Frederick, MD 21701 USA.
   [Kirby-McCullough, Bronwyn] Univ Western Cape, Inst Microbial Biotechnol & Metagen, Cape Town, South Africa.
   [Shao, Wei] Leidos Biomed Res, Frederick, MD USA.
   [Cotton, Mark F.] Stellenbosch Univ, Tygerberg Childrens Hosp, Dept Pediat & Child Hlth, Cape Town, South Africa.
   [Cotton, Mark F.] Stellenbosch Univ, Family Clin Res Unit, Cape Town, South Africa.
C3 Stellenbosch University; Pennsylvania Commonwealth System of Higher Education (PCSHE); University of Pittsburgh; University of the Western Cape; National Institutes of Health (NIH) - USA; NIH National Cancer Institute (NCI); University of the Western Cape; National Institutes of Health (NIH) - USA; NIH National Cancer Institute (NCI); Frederick National Laboratory for Cancer Research; Stellenbosch University; Stellenbosch University
RP Katusiime, MG; van Zyl, GU (通讯作者)，Stellenbosch Univ, Div Med Virol, Cape Town, South Africa.; Katusiime, MG; van Zyl, GU (通讯作者)，Natl Hlth Lab Serv Tygerberg, Cape Town, South Africa.
EM marygracekatusiime@gmail.com; guvz@sun.ac.za
FU National Cancer Institute [1U01CA200441-01]; National Institute of Mental Health [1R01MH105134-01]; Polio Research Foundation; Leidos Biomedical Research Corporation [HHSN261200800001E]; National Institute of Allergy and Infectious Diseases (NIAID) [5UM1AI126603]; South African Medical Research Council Collaborating Centre for HIV Laboratory Research; U.S. NIAID through the CIPRA network [U19AI53217]; Department of Health of the Western Cape, South Africa; Department of Health of the Gauteng, South Africa; GlaxoSmithKline/Viiv Healthcare; Gilead Sciences, Inc.; Janssen Pharmaceuticals, Inc.; NATIONAL CANCER INSTITUTE [ZIABC011681, ZIABC011698, ZIABC010504] Funding Source: NIH RePORTER
CR Abram ME, 2010, J VIROL, V84, P9864, DOI 10.1128/JVI.00915-10
   Ananworanich J, 2014, AIDS, V28, P1015, DOI 10.1097/QAD.0000000000000178
   Besson GJ, 2014, CLIN INFECT DIS, V59, P1312, DOI 10.1093/cid/ciu585
   Bitnun A, 2014, CLIN INFECT DIS, V59, P1012, DOI 10.1093/cid/ciu432
   Bruner KM, 2019, NATURE, V566, P120, DOI 10.1038/s41586-019-0898-8
   Bruner KM, 2016, NAT MED, V22, P1043, DOI 10.1038/nm.4156
   Bui JK, 2017, PLOS PATHOG, V13, P0, DOI 10.1371/journal.ppat.1006283
   Butler KM, 2015, PEDIATR INFECT DIS J, V34, PE48, DOI 10.1097/INF.0000000000000570
   Buzon MJ, 2014, J VIROL, V88, P10056, DOI 10.1128/JVI.01046-14
   Chun TW, 1997, P NATL ACAD SCI USA, V94, P13193, DOI 10.1073/pnas.94.24.13193
   Clarridge KE, 2018, PLOS PATHOG, V14, P0, DOI 10.1371/journal.ppat.1006792
   Cotton MF, 2013, LANCET, V382, P1555, DOI 10.1016/S0140-6736(13)61409-9
   Einkauf KB, 2019, J CLIN INVEST, V129, P988, DOI 10.1172/JCI124291
   Frange P, 2016, LANCET HIV, V3, PE49, DOI 10.1016/S2352-3018(15)00232-5
   Hiener B, 2017, CELL REP, V21, P813, DOI 10.1016/j.celrep.2017.09.081
   Hill AL, 2014, P NATL ACAD SCI USA, V111, P13475, DOI 10.1073/pnas.1406663111
   Ho YC, 2013, CELL, V155, P540, DOI 10.1016/j.cell.2013.09.020
   Hong FY, 2016, J CLIN MICROBIOL, V54, P902, DOI 10.1128/JCM.02904-15
   Huang SH, 2018, J CLIN INVEST, V128, P876, DOI 10.1172/JCI97555
   Jain V, 2013, J INFECT DIS, V208, P1202, DOI 10.1093/infdis/jit311
   Kieffer TL, 2005, J VIROL, V79, P1975, DOI 10.1128/JVI.79.3.1975-1980.2005
   Luzuriaga K, 2015, NEW ENGL J MED, V372, P786, DOI 10.1056/NEJMc1413931
   Miller V, 2000, AIDS, V14, P2857, DOI 10.1097/00002030-200012220-00007
   Palmer S, 2005, J CLIN MICROBIOL, V43, P406, DOI 10.1128/JCM.43.1.406-413.2005
   Parikh UM, 2017, CURR OPIN HIV AIDS, V12, P182, DOI 10.1097/COH.0000000000000344
   Persaud D, 2012, AIDS, V26, P1483, DOI 10.1097/QAD.0b013e3283553638
   Rainwater-Lovett K, 2017, PLOS ONE, V12, P0, DOI 10.1371/journal.pone.0170548
   Sáez-Cirión A, 2013, PLOS PATHOG, V9, P0, DOI 10.1371/journal.ppat.1003211
   SALMINEN MO, 1995, VIROLOGY, V213, P80, DOI 10.1006/viro.1995.1548
   Simonetti FR, 2016, P NATL ACAD SCI USA, V113, P1883, DOI 10.1073/pnas.1522675113
   Steingrover R, 2008, AIDS, V22, P1583, DOI 10.1097/QAD.0b013e328305bd77
   Veldsman KA, 2018, AIDS, V32, P629, DOI 10.1097/QAD.0000000000001739
   Violari A, 2019, NAT COMMUN, V10, P0, DOI 10.1038/s41467-019-08311-0
   Wang Z, 2018, P NATL ACAD SCI USA, V115, PE2575, DOI 10.1073/pnas.1720665115
   Whitney JB, 2014, NATURE, V512, P74, DOI 10.1038/nature13594
   Williams JP, 2014, ELIFE, V3, P0, DOI 10.7554/eLife.03821
NR 36
TC 19
Z9 21
U1 0
U2 3
PU AMER SOC MICROBIOLOGY
PI WASHINGTON
PA 1752 N ST NW, WASHINGTON, DC 20036-2904 USA
SN 0022-538X
EI 1098-5514
J9 J VIROL
JI J. Virol.
PD FEB 15
PY 2020
VL 94
IS 4
BP 
EP 
DI 10.1128/JVI.01519-19
PG 11
WC Virology
SC Virology
GA KH7ZA
UT WOS:000510867500007
PM 31776265
DA 2024-01-16
ER

PT J
AU Stecher, M
   Chaillon, A
   Stephan, C
   Knops, E
   Kohmer, N
   Lehmann, C
   Eberle, J
   Bogner, J
   Spinner, CD
   Eis-Hübinger, AM
   Wasmuth, JC
   Schäfer, G
   Behrens, G
   Mehta, SR
   Vehreschild, JJ
   Hoenigl, M
AF Stecher, Melanie
   Chaillon, Antoine
   Stephan, Christoph
   Knops, Elena
   Kohmer, Niko
   Lehmann, Clara
   Eberle, Josef
   Bogner, Johannes
   Spinner, Christoph D.
   Eis-Huebinger, Anna Maria
   Wasmuth, Jan-Christian
   Schaefer, Guido
   Behrens, Georg
   Mehta, Sanjay R.
   Vehreschild, Joerg Janne
   Hoenigl, Martin
TI Drug Resistance Spread in 6 Metropolitan Regions, Germany, 2001-2018
SO EMERGING INFECTIOUS DISEASES
LA English
DT Article
AB We analyzed 1,397 HIV-1 pol sequences of antiretroviral therapy-naive patients in a total of 7 university hospitals in Bonn, Cologne, Frankfurt, Hamburg, Hannover, and Munich, Germany. Phylogenetic and network analysis elucidated numerous cases of shared drug resistance mutations among genetically linked patients; K103N was the most frequently shared mutation.
C1 [Stecher, Melanie; Lehmann, Clara; Vehreschild, Joerg Janne] Univ Cologne, Fac Med, Cologne, Germany.
   [Stecher, Melanie; Knops, Elena; Lehmann, Clara; Vehreschild, Joerg Janne] Univ Hosp Cologne, Cologne, Germany.
   [Stecher, Melanie; Lehmann, Clara; Vehreschild, Joerg Janne] German Ctr Infect Res DZIF, Partner Site Cologne, Cologne, Germany.
   [Chaillon, Antoine; Mehta, Sanjay R.; Hoenigl, Martin] Univ Calif San Diego, San Diego, CA 92103 USA.
   [Stephan, Christoph; Vehreschild, Joerg Janne] Univ Hosp Frankfurt, Frankfurt, Germany.
   [Eberle, Josef] LMU Munchen, Munich, Germany.
   [Eberle, Josef; Bogner, Johannes; Spinner, Christoph D.] German Ctr Infect Res DZIF, Partner Site Munich, Munich, Germany.
   [Bogner, Johannes] Dept Ludwig Maximilians Univ, Munich, Germany.
   [Spinner, Christoph D.] Tech Univ Munich, Sch Med, Munich, Germany.
   [Eis-Huebinger, Anna Maria] Univ Bonn, Med Ctr, Bonn, Germany.
   [Wasmuth, Jan-Christian] Univ Hosp Bonn, Bonn, Germany.
   [Schaefer, Guido] Univ Hosp Hamburg Eppendorf, Hamburg, Germany.
   [Behrens, Georg] Hannover Med Sch, Hannover, Germany.
   [Mehta, Sanjay R.] German Ctr Infect Res DZIF, Partner Site Hannover, Hannover, Germany.
   [Mehta, Sanjay R.] San Diego Vet Adm Med Ctr, San Diego, CA USA.
   [Hoenigl, Martin] Med Univ Graz, Graz, Austria.
   [Stecher, Melanie] Univ Hosp Cologne, Dept Infect Dis, Cologne, Germany.
C3 University of Cologne; University of Cologne; University of Cologne; German Center for Infection Research; University of California System; University of California San Diego; Goethe University Frankfurt; Goethe University Frankfurt Hospital; University of Munich; German Center for Infection Research; Technical University of Munich; University of Bonn; University of Bonn; University of Hamburg; University Medical Center Hamburg-Eppendorf; Hannover Medical School; German Center for Infection Research; Medical University of Graz; University of Cologne
RP Hoenigl, M (通讯作者)，Univ Calif San Diego, Div Infect Dis & Global Publ Hlth, Hlth Dept Med, 200 West Arbor Dr 8208, San Diego, CA 92103 USA.; Stecher, M (通讯作者)，Univ Hosp Cologne, Dept Internal Med 1, Herderstr 52-54, D-50931 Cologne, Germany.
EM melanie.stecher@uk-koeln.de; mhoenigl@ucsd.edu
FU German Center for Infection Research (DZIF) [NCT02149004]; NIH [AI036214, MH113477, AI106039]; Gilead
CR Döring M, 2018, NUCLEIC ACIDS RES, V46, PW271, DOI 10.1093/nar/gky349
   European AIDS clinical society (EACS), 2018, EUR GUID TREATM HIV, V0, P0
   Glass TR, 2015, AIDS, V29, P2195, DOI 10.1097/QAD.0000000000000782
   Little SJ, 2002, NEW ENGL J MED, V347, P385, DOI 10.1056/NEJMoa013552
   Pond SLK, 2018, MOL BIOL EVOL, V35, P1812, DOI 10.1093/molbev/msy016
   Robert Koch-Institut, 2017, EP B, V39, P0
   Robert Koch-Institute, 2018, EP B, V0, P0
   Saag MS, 2018, JAMA-J AM MED ASSOC, V320, P379, DOI 10.1001/jama.2018.8431
   Schmidt D, 2014, PLOS ONE, V9, P0, DOI 10.1371/journal.pone.0104474
   Stecher M, 2019, CLIN MICROBIOL INFEC, V25, P0, DOI 10.1016/j.cmi.2018.09.025
   Stecher M, 2018, SCI REP-UK, V8, P0, DOI 10.1038/s41598-018-25004-8
   Wertheim JO, 2014, J INFECT DIS, V209, P304, DOI 10.1093/infdis/jit524
   Wittkop L, 2011, LANCET INFECT DIS, V11, P363, DOI 10.1016/S1473-3099(11)70032-9
NR 13
TC 0
Z9 0
U1 0
U2 5
PU CENTERS  DISEASE CONTROL & PREVENTION
PI ATLANTA
PA 1600 CLIFTON RD, ATLANTA, GA 30333 USA
SN 1080-6040
EI 1080-6059
J9 EMERG INFECT DIS
JI Emerg. Infect. Dis
PD OCT 15
PY 2020
VL 26
IS 10
BP 2439
EP 2443
DI 10.3201/eid2610.191506
PG 5
WC Immunology; Infectious Diseases
SC Immunology; Infectious Diseases
GA NS8RC
UT WOS:000572522100021
PM 32946725
DA 2024-01-16
ER

PT J
AU Ye, JR
   Hao, MQ
   Xing, H
   Wang, YC
   Wang, J
   Feng, Y
   Xin, RL
   Zeng, J
   Zhao, S
   Hao, YX
   Chen, J
   Ruan, YH
   Li, X
   Shao, YM
   Lu, HY
AF Ye, Jingrong
   Hao, Mingqiang
   Xing, Hui
   Wang, Yuncong
   Wang, Juan
   Feng, Yi
   Xin, Ruolei
   Zeng, Ji
   Zhao, Shuai
   Hao, Yinxiao
   Chen, Jing
   Ruan, Yuhua
   Li, Xue
   Shao, Yiming
   Lu, Hongyan
TI Characterization of subtypes and transmitted drug resistance strains of HIV among Beijing residents between 2001-2016
SO PLOS ONE
LA English
DT Article
ID prevalence; mutations; men; sex
AB Background Beijing is a national and international hub potentially containing a broad diversity of HIV variants. Previous studies on molecular epidemiology of HIV in Beijing pooled together samples from residents and non-residents. Pooling residents and non-residents has potentially introduced bias and undermined a good assessment and the intervention among the autochthonous population. Here, we aimed to define HIV subtype diversity and investigate the TDR in Beijing residents exclusively. Methods We analyzed the demographic, clinical, and virological data collected between 2001 and 2016 from residents in Beijing. A population-based sequencing of the HIV pol gene was carried out using plasma specimens. Phylogenetic analysis was performed in order to classify sequences into their corresponding subtypes using an automated subtyping tool, the Context-Based Modeling for Expeditious Typing (COMET). Furthermore, the drug resistance mutations were determined using the World Health Organization list for surveillance of TDR mutations. Results Data on TDR were available for 92% of 2,315 individuals with HIV infection, of whom 7.1% were women. The bioinformatic analysis of HIV strains from this study revealed that a combined 17 subtypes were circulating in Beijing, China between 2001 and 2016. The most common ones were CRF01_AE, CRF07_BC, and subtype B in Beijing during this period. The overall prevalence of TDR was 4.5% (95% confidence intervals[CI]: 3.6%-5.4%), with a declining trend over the period of spanning 2001 through 2016. In-depth class-specific analysis revealed that the prevalence of TDR for the nucleoside reverse-transcriptase inhibitors (NRTIs) was 1.0% (95% CI: 0.6-1.5), 0.9% (95% CI:0.6-1.4) for non-NRTIs and 2.8% (95% CI:2.1-3.5) for protease inhibitors. The prevalence of TDR was lower in individuals infected with the CRF07_BC HIV strain than those infected with CRF01_AE. Conclusions Our data showed that the HIV epidemic in Beijing displayed a high genetic heterogeneity and a low and declining prevalence of TDR. In sharp contrast to Europe and North America, the declining trend of TDR between 2001 through 2016 was noticed while there was a widespread distribution of antiretroviral treatment in Beijing, China.
C1 [Ye, Jingrong; Hao, Mingqiang; Wang, Yuncong; Wang, Juan; Xin, Ruolei; Zeng, Ji; Hao, Yinxiao; Chen, Jing; Li, Xue; Lu, Hongyan] Beijing Ctr Dis Prevent & Control, Inst HIV AIDS & STD Prevent & Control, Beijing, Peoples R China.
   [Ye, Jingrong; Hao, Mingqiang; Wang, Yuncong; Wang, Juan; Xin, Ruolei; Zeng, Ji; Hao, Yinxiao; Chen, Jing; Li, Xue; Lu, Hongyan] Beijing Res Ctr Prevent Med, Beijing, Peoples R China.
   [Xing, Hui; Feng, Yi; Zhao, Shuai; Ruan, Yuhua; Shao, Yiming] China Ctr Dis Prevent & Control, Div Virol & Immunol, State Key Lab Infect Dis Prevent & Control, Beijing, Peoples R China.
   [Xing, Hui; Feng, Yi; Zhao, Shuai; Ruan, Yuhua; Shao, Yiming] China Ctr Dis Prevent & Control, Natl Ctr AIDS STD Prevent & Control NCAIDS, Beijing, Peoples R China.
RP Lu, HY (通讯作者)，Beijing Ctr Dis Prevent & Control, Inst HIV AIDS & STD Prevent & Control, Beijing, Peoples R China.; Lu, HY (通讯作者)，Beijing Res Ctr Prevent Med, Beijing, Peoples R China.; Shao, YM (通讯作者)，China Ctr Dis Prevent & Control, Div Virol & Immunol, State Key Lab Infect Dis Prevent & Control, Beijing, Peoples R China.; Shao, YM (通讯作者)，China Ctr Dis Prevent & Control, Natl Ctr AIDS STD Prevent & Control NCAIDS, Beijing, Peoples R China.
EM yshao@bjmu.edu.cn; hongyan_lu@sina.com
FU Beijing Natural Science Foundation [D161100000416002, 7202074]
CR Avila-Ríos S, 2016, LANCET HIV, V3, PE579, DOI 10.1016/S2352-3018(16)30119-9
   Bennett DE, 2009, PLOS ONE, V4, P0, DOI 10.1371/journal.pone.0004724
   Chen M, 2018, EPIDEMIOL INFECT, V146, P775, DOI 10.1017/S0950268818000389
   Dunn D, 2014, AIDS, V28, P773, DOI 10.1097/QAD.0000000000000119
   Hao MQ, 2017, AIDS RES HUM RETROV, V33, P970, DOI 10.1089/aid.2017.0053
   Lu XL, 2017, PLOS ONE, V12, P0, DOI 10.1371/journal.pone.0171481
   Panichsillapakit T, 2016, JAIDS-J ACQ IMM DEF, V71, P228, DOI 10.1097/QAI.0000000000000831
   RIBERA J, 2017, PLOS ONE, V12, P0, DOI 10.1371/JOURNAL.PONE.0185644
   Robert I, 2016, KABACOFF R ACTION DA, V0, P0
   Song YX, 2018, EPIDEMIOL INFECT, V146, P339, DOI 10.1017/S0950268817003016
   Struck D, 2014, NUCLEIC ACIDS RES, V42, P0, DOI 10.1093/nar/gku739
   Wittkop L, 2011, LANCET INFECT DIS, V11, P363, DOI 10.1016/S1473-3099(11)70032-9
   Yang WL, 2015, J INFECT DIS, V212, P28, DOI 10.1093/infdis/jiv012
   Ye JR, 2012, AIDS RES HUM RETROV, V28, P418, DOI 10.1089/aid.2011.0097
   Ye JR, 2020, AIDS, V34, P609, DOI 10.1097/QAD.0000000000002468
   Zhang FD, 2017, PLOS ONE, V12, P0, DOI 10.1371/journal.pone.0165110
   Zhang FJ, 2009, ANN INTERN MED, V151, P241, DOI 10.7326/0003-4819-151-4-200908180-00006
   Zhang XY, 2007, AIDS, V21, PS59, DOI 10.1097/01.aids.0000304698.47261.b1
   Zhao B, 2015, JAIDS-J ACQ IMM DEF, V68, P250, DOI 10.1097/QAI.0000000000000467
   Zhao K, 2014, PLOS ONE, V9, P0, DOI 10.1371/journal.pone.0109821
NR 23
TC 7
Z9 10
U1 0
U2 4
PU PUBLIC LIBRARY SCIENCE
PI SAN FRANCISCO
PA 1160 BATTERY STREET, STE 100, SAN FRANCISCO, CA 94111 USA
SN 1932-6203
EI 
J9 PLOS ONE
JI PLoS One
PD MAR 26
PY 2020
VL 15
IS 3
BP 
EP 
DI 10.1371/journal.pone.0230779
PG 14
WC Multidisciplinary Sciences
SC Science & Technology - Other Topics
GA LR8GI
UT WOS:000535934200057
PM 32214358
DA 2024-01-16
ER

PT J
AU Young, N
   Hobbs, M
   Rahnama, F
   Shi, JY
   Briggs, S
AF Young, Nicholas
   Hobbs, Mark
   Rahnama, Fahimeh
   Shi, Jinyang
   Briggs, Simon
TI An observational study of high- and low-abundance anti-retroviral resistance mutations among treatment-naive people living with HIV in New Zealand between 2012 and 2017
SO INTERNAL MEDICINE JOURNAL
LA English
DT Article
DE Australasia; high-throughput nucleotide sequencing; anti-retroviral agent; anti-HIV agent; integrase inhibitor; HIV infection
ID drug-resistance
AB HIV resistance genotyping detects drug resistance mutations (DRM) in >= 20% of circulating virus within an infected individual (high-abundance DRM). Deep sequencing also detects DRM in smaller viral subpopulations (low-abundance DRM), although these are of uncertain importance. In this retrospective analysis of 292 treatment-naive patients, high-abundance DRM were present in 30/292 (10%) patients, but only one (0.3%) had resistance to first-line anti-retrovirals. Low-abundance DRM were present in 36/247 (15%) patients, but none who received anti-retrovirals for which these were present had virologic failure. These findings demonstrate that starting first-line therapy in treatment-naive patients need not be delayed while awaiting resistance testing.
C1 [Young, Nicholas; Hobbs, Mark; Briggs, Simon] Auckland City Hosp, Infect Dis Serv, Level 6 Support Bldg,Private Bag 92024,2 Pk Rd, Auckland 1023, New Zealand.
   [Rahnama, Fahimeh; Shi, Jinyang] Auckland City Hosp, LabPLUS, Virol Lab, Auckland, New Zealand.
C3 Auckland City Hospital; Auckland City Hospital
RP Young, N (通讯作者)，Auckland City Hosp, Infect Dis Serv, Level 6 Support Bldg,Private Bag 92024,2 Pk Rd, Auckland 1023, New Zealand.
EM nicholasy@adhb.govt.nz
CR Aldous Annette M, 2017, BMC RES NOTES, V10, P474, DOI 10.1186/s13104-017-2764-9
   [Anonymous], 2015, HUFFPOST, V0, P0
   Cahn P, 2019, LANCET, V393, P143, DOI 10.1016/S0140-6736(18)32462-0
   DCosta J, 2017, SEX HEALTH, V14, P558, DOI 10.1071/SH16190
   Derache A, 2019, CLIN INFECT DIS, V69, P207, DOI 10.1093/cid/ciy881
   Doyle T, 2015, J ANTIMICROB CHEMOTH, V70, P3080, DOI 10.1093/jac/dkv243
   Hobbs M, 2015, SEX HEALTH, V12, P556, DOI 10.1071/SH14226
   Hofstra LM, 2016, CLIN INFECT DIS, V62, P655, DOI 10.1093/cid/civ963
   Li JZ, 2013, CLIN INFECT DIS, V56, P1667, DOI 10.1093/cid/cit125
   Li JZ, 2011, JAMA-J AM MED ASSOC, V305, P1327, DOI 10.1001/jama.2011.375
   Moorthie Sowmiya, 2011, HUGO J, V5, P1, DOI 10.1007/s11568-011-9156-3
   Rhee SY, 2015, PLOS MED, V12, P0, DOI 10.1371/journal.pmed.1001810
   Rhee SY, 2003, NUCLEIC ACIDS RES, V31, P298, DOI 10.1093/nar/gkg100
   Rosen S, 2016, PLOS MED, V13, P0, DOI 10.1371/journal.pmed.1002015
   Schmid A, 2010, PLOS ONE, V5, P0, DOI 10.1371/journal.pone.0013310
   Tostevin A, 2017, HIV MED, V18, P204, DOI 10.1111/hiv.12414
NR 20
TC 0
Z9 0
U1 1
U2 1
PU WILEY
PI HOBOKEN
PA 111 RIVER ST, HOBOKEN 07030-5774, NJ USA
SN 1444-0903
EI 1445-5994
J9 INTERN MED J
JI Intern. Med. J.
PD JUL 15
PY 2020
VL 50
IS 7
BP 872
EP 876
DI 10.1111/imj.14899
PG 5
WC Medicine, General & Internal
SC General & Internal Medicine
GA MI3WL
UT WOS:000547341700017
PM 32656973
DA 2024-01-16
ER

PT J
AU McCormick, KD
   Penrose, KJ
   Brumme, CJ
   Harrigan, PR
   Viana, RV
   Mellors, JW
   Parikh, UM
   Wallis, CL
AF McCormick, Kevin D.
   Penrose, Kerri J.
   Brumme, Chanson J.
   Harrigan, P. Richard
   Viana, Raquel V.
   Mellors, John W.
   Parikh, Urvi M.
   Wallis, Carole L.
TI Discordance between Etravirine Phenotype and Genotype-Based Predicted Phenotype for Subtype C HIV-1 from First-Line Antiretroviral Therapy Failures in South Africa
SO ANTIMICROBIAL AGENTS AND CHEMOTHERAPY
LA English
DT Article
DE ETR; HIVdb; NNRTI; etravirine; genotyping; phenotyping; subtype C; third line
ID human-immunodeficiency-virus; experienced hiv-1-infected patients; reverse-transcriptase inhibitors; drug-resistance; tmc125 etravirine; cross-resistance; double-blind; rilpivirine; mutations; efficacy
AB Etravirine (ETR) is a nonnucleoside reverse transcriptase inhibitor (NNRTI) used in treatment-experienced individuals. Genotypic resistance test-interpretation systems can predict ETR resistance; however, genotype-based algorithms are derived primarily from HIV-1 subtype B and may not accurately predict resistance in non-B sub-types. The frequency of ETR resistance among recombinant subtype C HIV-1 and the accuracy of genotypic interpretation systems were investigated. HIV-1(LAI) containing full-length RT from HIV-1 subtype C-positive individuals experiencing virologic failure (>10,000 copies/ml and >1 NNRTI resistance-associated mutation) were phenotyped for ETR susceptibility. Fold change (FC) was calculated against a composite 50% effective concentration (EC50) from treatment-naive individuals and three classifications were assigned: (i) <2.9-FC, susceptible; (ii) >= 2.9- to 10-FC, partially resistant; and (iii) >10-FC, fully resistant. The Stanford HIVdb-v8.4 was used for genotype predictions merging the susceptible/potential low-level and low-level/intermediate groups for 3 x 3 comparison. Fifty-four of a hundred samples had reduced ETR susceptibility (>= 2.9-FC). The FC correlated with HIVdb-v8.4 (Spearman's rho = 0.62; P < 0.0001); however, 44% of samples were partially (1 resistance classification difference) and 4% completely discordant (2 resistance classification differences). Of the 34 samples with an FC of >10, 26 were HIVdb-v8.4 classified as low-intermediate resistant. Mutations L100I, Y181C, or M230L were present in 27/34 (79%) of samples with an FC of >10 but only in 2/46 (4%) of samples with an FC of <2.9. No other mutations were associated with ETR resistance. Viruses containing the mutation K65R were associated with reduced ETR susceptibility, but 65R reversions did not increase ETR susceptibility. Therefore, genotypic interpretation systems were found to misclassify ETR susceptibility in HIV-1 subtype C samples. Modifications to genotypic algorithms are needed to improve the prediction of ETR resistance for the HIV-1 subtype C.
C1 [McCormick, Kevin D.; Penrose, Kerri J.; Mellors, John W.; Parikh, Urvi M.] Univ Pittsburgh, Pittsburgh, PA 15260 USA.
   [Brumme, Chanson J.] British Columbia Ctr Excellence HIV AIDS, Vancouver, BC, Canada.
   [Brumme, Chanson J.; Harrigan, P. Richard] Univ British Columbia, Fac Med, Vancouver, BC, Canada.
   [Viana, Raquel V.; Wallis, Carole L.] BARC SA, Johannesburg, South Africa.
   [Viana, Raquel V.; Wallis, Carole L.] Lancet Labs, Johannesburg, South Africa.
C3 Pennsylvania Commonwealth System of Higher Education (PCSHE); University of Pittsburgh; B.C. Centre for Excellence in HIV/AIDS; University of British Columbia
RP McCormick, KD (通讯作者)，Univ Pittsburgh, Pittsburgh, PA 15260 USA.
EM kdm32@pitt.edu
FU Pfizer; Glaxo-SmithKline; Abbott; Merck; Tobira Therapeutics; Virco; Quest Diagnostics; CIHR/GSK Research Chair in Clinical Virology; Bill and Melinda Gates Foundation [OPP1019228]; Glen Hillson Professorship in Clinical Virology; CIHR/GSK Research Chair in HIV/AIDS at the University of British Columbia; Canadian Institutes of Health Research [MFE-146750]; United States Agency for International Development (USAID); U.S. President's Emergency Plan for AIDS Relief (PEPFAR);  [AID-OAA-A-15-00031.0]; Bill and Melinda Gates Foundation [OPP1019228] Funding Source: Bill and Melinda Gates Foundation
CR Agneskog E, 2014, PLOS ONE, V9, P0, DOI 10.1371/journal.pone.0101508
   Allavena C, 2016, INFECT DIS-NOR, V48, P392, DOI 10.3109/23744235.2015.1133927
   Andersson E, 2013, INFECT GENET EVOL, V18, P125, DOI 10.1016/j.meegid.2013.03.050
   Andries K, 2004, ANTIMICROB AGENTS CH, V48, P4680, DOI 10.1128/AAC.48.12.4680-4686.2004
   [Anonymous], 2018, CONGUID UANT DRU, V0, P0
   Basson AE, 2015, ANTIMICROB AGENTS CH, V59, P960, DOI 10.1128/AAC.04215-14
   BENJAMINI Y, 1995, J R STAT SOC B, V57, P289, DOI 10.1111/j.2517-6161.1995.tb02031.x
   Chimbetete C, 2018, OPEN FORUM INFECT DI, V5, P0, DOI 10.1093/ofid/ofy005
   Coakley E, 2008, 1 INT HIV DRUG RES W, V0, P0
   Corrigan B, 2018, PEDIATR INFECT DIS J, V37, P669, DOI 10.1097/INF.0000000000001843
   de Oliveira T, 2005, BIOINFORMATICS, V21, P3797, DOI 10.1093/bioinformatics/bti607
   Delviks-Frankenberry KA, 2010, VIRUSES-BASEL, V2, P1476, DOI 10.3390/v2071476
   Derache A, 2016, J INFECT DIS, V213, P250, DOI 10.1093/infdis/jiv383
   Diphoko T, 2018, AIDS RES HUM RETROV, V34, P667, DOI 10.1089/aid.2017.0135
   Gifford RJ, 2009, BIOINFORMATICS, V25, P1197, DOI 10.1093/bioinformatics/btp134
   Grinsztejn B, 2019, LANCET HIV, V6, PE588, DOI 10.1016/S2352-3018(19)30146-8
   Lazzarin A, 2007, LANCET, V370, P39, DOI 10.1016/S0140-6736(07)61048-4
   Liu TF, 2006, CLIN INFECT DIS, V42, P1608, DOI 10.1086/503914
   Lorenzana SB, 2012, AIDS, V26, P1083, DOI 10.1097/QAD.0b013e32835221eb
   Madruga JV, 2007, LANCET, V370, P29, DOI 10.1016/S0140-6736(07)61047-2
   McCormick KD, 2019, 2019 C RETR OPP INF, V0, P0
   Melikian GL, 2014, J ANTIMICROB CHEMOTH, V69, P12, DOI 10.1093/jac/dkt316
   Melikian GL, 2012, ANTIMICROB AGENTS CH, V56, P2305, DOI 10.1128/AAC.05487-11
   Melody K, 2015, ANTIMICROB AGENTS CH, V59, P7762, DOI 10.1128/AAC.01937-15
   Moorhouse M, 2019, JAIDS-J ACQ IMM DEF, V80, P73, DOI 10.1097/QAI.0000000000001883
   Njenda DT, 2018, J ANTIMICROB CHEMOTH, V73, P2721, DOI 10.1093/jac/dky256
   Nuttall J, 2018, SAMJ S AFR MED J, V108, P105, DOI 10.7196/SAMJ.2018.v108i2.12573
   Paredes R, 2017, PLOS ONE, V12, P0, DOI 10.1371/journal.pone.0181357
   Penrose Kerri J, 2018, ANTIVIRAL CHEMISTRY & CHEMOTHERAPY, V26, P0, DOI 10.1177/2040206618762985
   Penrose KJ, 2017, ANTIMICROB AGENTS CH, V61, P0, DOI 10.1128/AAC.01805-16
   Penrose KJ, 2014, INT WORKSH ANT DRUG, V0, P0
   Picchio G, 2011, AIDS RES HUM RETROV, V27, P1272, DOI 10.1089/aid.2011.0049
   Potard V, 2018, BMC INFECT DIS, V18, P0, DOI 10.1186/s12879-018-3231-5
   Ramalingam VV, 2019, INFECT DIS-NOR, V51, P71, DOI 10.1080/23744235.2018.1510182
   Rhee SY, 2003, NUCLEIC ACIDS RES, V31, P298, DOI 10.1093/nar/gkg100
   Rhee SY, 2003, DETAILED RT PHENOTYP, V0, P0
   Saravanan S, 2017, AIDS RES HUM RETROV, V33, P567, DOI 10.1089/aid.2016.0133
   Schrijvers R, 2013, EXPERT OPIN PHARMACO, V14, P1087, DOI 10.1517/14656566.2013.787411
   Shi CF, 1997, ANTIMICROB AGENTS CH, V41, P2781, DOI 10.1128/AAC.41.12.2781
   Snoeck J, 2006, ANTIMICROB AGENTS CH, V50, P694, DOI 10.1128/AAC.50.2.694-701.2006
   Teeranaipong P, 2016, PLOS ONE, V11, P0, DOI 10.1371/journal.pone.0154221
   Thermo Fisher Scientific, 2018, ULTR FLASH KIN ASS L, V0, P0
   Vingerhoets J, 2005, J VIROL, V79, P12773, DOI 10.1128/JVI.79.20.12773-12782.2005
   VINGERHOETS J, 2008, 17 INT HIV DRUG RES, V0, P0
   Vingerhoets J, 2012, ANTIVIR THER, V17, P1571, DOI 10.3851/IMP2275
   Wallis CL, 2010, J VIROL METHODS, V163, P505, DOI 10.1016/j.jviromet.2009.11.011
   WHO, 2017, HIV DRUG RES REP, V0, P82
   World Health Organization, 2018, ANT THER COV DAT EST, V0, P0
   Xu HT, 2013, ANTIMICROB AGENTS CH, V57, P3100, DOI 10.1128/AAC.00348-13
NR 49
TC 0
Z9 0
U1 0
U2 0
PU AMER SOC MICROBIOLOGY
PI WASHINGTON
PA 1752 N ST NW, WASHINGTON, DC 20036-2904 USA
SN 0066-4804
EI 1098-6596
J9 ANTIMICROB AGENTS CH
JI Antimicrob. Agents Chemother.
PD MAY 15
PY 2020
VL 64
IS 5
BP 
EP 
DI 10.1128/AAC.02101-19
PG 12
WC Microbiology; Pharmacology & Pharmacy
SC Microbiology; Pharmacology & Pharmacy
GA LG7DF
UT WOS:000528256200036
PM 32071061
DA 2024-01-16
ER

PT J
AU Inzaule, SC
   Jordan, MR
   Cournil, A
   Girón-Callejas, A
   Avila-Rios, S
   Mulenga, L
   Ssemwanga, D
   Asio, J
   Diop-Ndiaye, H
   Niasse-Traore, F
   Nhan, DT
   Dat, VQ
   Aghokeng, AF
   Billong, S
   Cham, F
   Doherty, M
   Bertagnolio, S
AF Inzaule, Seth C.
   Jordan, Michael R.
   Cournil, Amandine
   Giron-Callejas, Amalia
   Avila-Rios, Santiango
   Mulenga, Lloyd
   Ssemwanga, Deogratius
   Asio, Juliet
   Diop-Ndiaye, Halimatou
   Niasse-Traore, Fatou
   Nhan, Do T.
   Dat, Vu Q.
   Aghokeng, Avelin F.
   Billong, Serge
   Cham, Fatim
   Doherty, Meg
   Bertagnolio, Silvia
TI Tenofovir resistance in early and long-term treated patients on first-line antiretroviral therapy in eight low-income and middle-income countries
SO AIDS
LA English
DT Article
DE early vs. late virological failure; HIV drug resistance; low-income and middle-income countries; tenofovir-based first-line HIV treatment
ID hiv-1
AB Objective: We aimed to assess the frequency of tenofovir (TDF) resistance in people failing tenofovir/lamivudine or emtricitabine (XTC)/nonnucleotide reverse-transcriptase inhibitor-based first-line antiretroviral treatment (ART) using data from 15 nationally representative surveys of HIV drug resistance conducted between 2014 and 2018 in Cameroon, Guatemala, Honduras, Nicaragua, Senegal, Uganda, Vietnam and Zambia. Methods: Prevalence of nucleoside reverse-transcriptase inhibitor resistance among participants with virological nonsuppression (viral load >= 1000 copies/ml) who had received TDF-based ART for 12-24 months (early ART group) and at least 40 months (long-term ART group) was assessed using Sanger sequencing and resistance was interpreted using the Stanford HIVdb algorithm. For each group, we estimated a pooled prevalence using random effect meta-analysis. Results: Of 4677 participants enrolled in the surveys, 640 (13.7%) had virological nonsuppression, 431 (67.3%) were successfully genotyped and were included in the analysis; of those, 60.3% (260) were participants in the early ART group. Overall, 39.1, 57.9, 38.5 and 3.6% patients in the early ART group and 42.9, 69.3, 42.9 and 10.0% patients on long-term ART had resistance to TDF, XTC, TDF + XTC and TDF + XTC + zizidovudine, respectively. Overall, tenofovir resistance was mainly due to K65R or K70E/G/N/A/S/T/Y115F mutations (79%) but also due to thymidine analogue mutations (21%) which arise from exposure to thymidine analogues but causing cross-resistance to TDF. Conclusion: Dual resistance to TDF + XTC occurred in more than 40% of the people with viral nonsuppression receiving tenofovir-based first-line ART, supporting WHO recommendation to optimize the nucleoside backbone in second-line treatment and cautioning against single drug substitutions in people with unsuppressed viral load. Copyright (C) 2020 Wolters Kluwer Health, Inc. All rights reserved.
C1 [Inzaule, Seth C.; Doherty, Meg; Bertagnolio, Silvia] WHO, Dept HIV Hepatitis STI, Ave Appia 20, Geneva, Switzerland.
   [Jordan, Michael R.] Tufts Univ, Sch Med, Boston, MA 02111 USA.
   [Cournil, Amandine] Univ Montpellier, Inst Rech Dev, Unite Mixte Int 233, U1175,INSERM, Montpellier, France.
   [Giron-Callejas, Amalia] Univ Valle Guatemala, Guatemala City, Guatemala.
   [Avila-Rios, Santiango] Natl Inst Resp Dis, Res Ctr Infect Dis, Mexico City, DF, Mexico.
   [Mulenga, Lloyd] Minist Hlth, Natl HIV Treatment & Care Programme, Lusaka, Zambia.
   [Ssemwanga, Deogratius; Asio, Juliet] Uganda Virus Res Inst, Entebbe, Uganda.
   [Diop-Ndiaye, Halimatou] CHNU Aristide le Dantec, Lab Bacteriol Virol, Dakar, Senegal.
   [Niasse-Traore, Fatou] Conseil Natl Lutte SIDA, Dakar, Senegal.
   [Nhan, Do T.] Viet Nam Author HIV ADS Prevent & Control, Hanoi, Vietnam.
   [Dat, Vu Q.] Hanoi Med Univ, Dept Infect Dis, Hanoi, Vietnam.
   [Aghokeng, Avelin F.] Univ Montpellier, MIVEGEC, CNRS 5290, UMR IRD 224, Montpellier, France.
   [Billong, Serge] Natl AIDS Control Comm, Natl HIV Drug Resistance Surveillance & Prevent W, Yaounde, Cameroon.
   [Cham, Fatim] WHO, Reg Off Africa, Brazzaville, Rep Congo.
C3 World Health Organization; Tufts University; Institut National de la Sante et de la Recherche Medicale (Inserm); Universite de Montpellier; Institut de Recherche pour le Developpement (IRD); Universidad del Valle de Guatemala; Uganda Virus Research Institute; Hanoi Medical University; Universite de Montpellier; Institut de Recherche pour le Developpement (IRD); World Health Organization
RP Bertagnolio, S (通讯作者)，WHO, Dept HIV Hepatitis STI, Ave Appia 20, Geneva, Switzerland.
EM bertagnolios@who.int
FU President's Emergency Plan for AIDS Relief through the Centers for Disease Control and Prevention; Global Fund; ministry of health
CR Aboud M, 2019, LANCET INFECT DIS, V19, P253, DOI 10.1016/S1473-3099(19)30036-2
   [Anonymous], 2018, C RETR OPP INF CROI, V0, P0
   [Anonymous], 2014, SURVEILLANCE OF HIV DRUG RESISTANCE IN ADULTS INITIATING ANTIRETROVIRAL THERAPY (PRE-TREATMENT HIV DRUG RESISTANCE), V0, P0
   Boender TS, 2015, CLIN INFECT DIS, V61, P1453, DOI 10.1093/cid/civ556
   Gregson J, 2017, LANCET INFECT DIS, V17, P296, DOI 10.1016/s1473-3099(16)30469-8
   Gregson J, 2016, LANCET INFECT DIS, V16, P565, DOI 10.1016/S1473-3099(15)00536-8
   Liu TF, 2006, CLIN INFECT DIS, V42, P1608, DOI 10.1086/503914
   Paton NI, 2017, LANCET HIV, V4, PE341, DOI 10.1016/S2352-3018(17)30065-6
   Stockdale AJ, 2018, CLIN INFECT DIS, V66, P1846, DOI 10.1093/cid/cix1108
   WHO, 2019, HIV DRUG RES REP, V0, P0
   WHO, 2013, CONSOLIDATED GUIDELINES ON THE USE OF ANTIRETROVIRAL DRUGS FOR TREATING AND PREVENTING HIV INFECTION: RECOMMENDATIONS FOR A PUBLIC HEALTH APPROACH, V0, P0
   World Health Organization, 2013, ANT MED LOW MIDDL IN, V0, P0
NR 15
TC 4
Z9 4
U1 0
U2 4
PU LIPPINCOTT WILLIAMS & WILKINS
PI PHILADELPHIA
PA TWO COMMERCE SQ, 2001 MARKET ST, PHILADELPHIA, PA 19103 USA
SN 0269-9370
EI 1473-5571
J9 AIDS
JI Aids
PD NOV 1
PY 2020
VL 34
IS 13
BP 1965
EP 1969
DI 10.1097/QAD.0000000000002623
PG 5
WC Immunology; Infectious Diseases; Virology
SC Immunology; Infectious Diseases; Virology
GA QI7TG
UT WOS:000619185600014
PM 32694410
DA 2024-01-16
ER

PT J
AU Bonsall, D
   Golubchik, T
   de Cesare, M
   Limbada, M
   Kosloff, B
   MacIntyre-Cockett, G
   Hall, M
   Wymant, C
   Ansari, MA
   Abeler-Dörner, L
   Schaap, A
   Brown, A
   Barnes, E
   Piwowar-Manning, E
   Eshleman, S
   Wilson, E
   Emel, L
   Hayes, R
   Fidler, S
   Ayles, H
   Bowden, R
   Fraser, C
AF Bonsall, David
   Golubchik, Tanya
   de Cesare, Mariateresa
   Limbada, Mohammed
   Kosloff, Barry
   MacIntyre-Cockett, George
   Hall, Matthew
   Wymant, Chris
   Ansari, M. Azim
   Abeler-Dorner, Lucie
   Schaap, Ab
   Brown, Anthony
   Barnes, Eleanor
   Piwowar-Manning, Estelle
   Eshleman, Susan
   Wilson, Ethan
   Emel, Lynda
   Hayes, Richard
   Fidler, Sarah
   Ayles, Helen
   Bowden, Rory
   Fraser, Christophe
TI A Comprehensive Genomics Solution for HIV Surveillance and Clinical Monitoring in Low-Income Settings
SO JOURNAL OF CLINICAL MICROBIOLOGY
LA English
DT Article
DE HIV; NGS; viral genomics; public health; sub-Saharan Africa; viral sequencing; bait capture; short-read sequencing; Illumina; SMARTer; HPTN; PopART; HPTN 071; phylogenetics; viral evolution; drug resistance; antiretroviral therapy; RNA virus; antiretroviral resistance; drug resistance evolution; gene sequencing; human immunodeficiency virus; phylogenetic analysis; surveillance studies
ID reverse-transcriptase; transmission; epidemics
AB Viral genetic sequencing can be used to monitor the spread of HIV drug resistance, identify appropriate antiretroviral regimes, and characterize transmission dynamics. Despite decreasing costs, next-generation sequencing (NGS) is still prohibitively costly for routine use in generalized HIV epidemics in low- and middle-income countries. Here, we present veSEQ-HIV, a high-throughput, cost-effective NGS sequencing method and computational pipeline tailored specifically to HIV, which can be performed using leftover blood drawn for routine CD4 cell count testing. This method overcomes several major technical challenges that have prevented HIV sequencing from being used routinely in public health efforts; it is fast, robust, and cost-efficient, and generates full genomic sequences of diverse strains of HIV without bias. The complete veSEQ-HIV pipeline provides viral load estimates and quantitative summaries of drug resistance mutations; it also exploits information on within-host viral diversity to construct directed transmission networks. We evaluated the method's performance using 1,620 plasma samples collected from individuals attending 10 large urban clinics in Zambia as part of the HPTN 071-2 study (PopART Phylogenetics). Whole HIV genomes were recovered from 91% of samples with a viral load of >1,000 copies/ml. The cost of the assay (30 GBP per sample) compares favorably with existing VL and HIV genotyping tests, proving an affordable option for combining HIV clinical monitoring with molecular epidemiology and drug resistance surveillance in low-income settings.
C1 [Bonsall, David; Golubchik, Tanya; de Cesare, Mariateresa; MacIntyre-Cockett, George; Hall, Matthew; Wymant, Chris; Abeler-Dorner, Lucie; Fraser, Christophe] Univ Oxford, Li Ka Shing Ctr Hlth Informat & Discovery, Big Data Inst, Nuffield Dept Med, Oxford, England.
   [Bonsall, David; de Cesare, Mariateresa; MacIntyre-Cockett, George; Ansari, M. Azim; Bowden, Rory; Fraser, Christophe] Univ Oxford, Wellcome Ctr Human Genet, Oxford, England.
   [Limbada, Mohammed; Kosloff, Barry; Schaap, Ab; Ayles, Helen] Univ Zambia, ZAMBART, Lusaka, Zambia.
   [Limbada, Mohammed; Kosloff, Barry; Schaap, Ab; Hayes, Richard; Ayles, Helen] London Sch Hyg & Trop Med, London, England.
   [Ansari, M. Azim; Brown, Anthony; Barnes, Eleanor] Univ Oxford, Peter Medawar Bldg Pathogen Res, Oxford, England.
   [Piwowar-Manning, Estelle; Eshleman, Susan] Johns Hopkins Univ, Sch Med, Dept Pathol, Baltimore, MD 21205 USA.
   [Wilson, Ethan; Emel, Lynda] Fred Hutchinson Canc Res Ctr, Stat Ctr HIV AIDS Res, 1124 Columbia St, Seattle, WA 98104 USA.
   [Fidler, Sarah] Imperial Coll London, Imperial Coll NIHR BRC, Dept Infect Dis, London, England.
C3 University of Oxford; University of Oxford; Wellcome Centre for Human Genetics; University of Zambia; University of London; London School of Hygiene & Tropical Medicine; University of Oxford; Johns Hopkins University; Fred Hutchinson Cancer Center; Imperial College London
RP Bonsall, D (通讯作者)，Univ Oxford, Li Ka Shing Ctr Hlth Informat & Discovery, Big Data Inst, Nuffield Dept Med, Oxford, England.; Bonsall, D (通讯作者)，Univ Oxford, Wellcome Ctr Human Genet, Oxford, England.
EM david.bonsall@bdi.ox.ac.uk
FU National Institute of Allergy and Infectious Diseases (NIAID) [UM1-AI068619, UM1-AI068617, UM1-AI068613]; U.S. President's Emergency Plan for AIDS Relief (PEPFAR); International Initiative for Impact Evaluation (Bill & Melinda Gates Foundation); NIAID; National Institute of Mental Health (NIMH); National Institute on Drug Abuse (NIDA); Medical Research Council UK; Oxford NIHR Biomedical Research Centre; Zambian Ministry for Health; Oxford Viromics initiative; Oxford Genomics Centre; PANGEA HIV consortium - Bill & Melinda Gates Foundation;  [HPTN 071]; MRC [MR/R010161/1] Funding Source: UKRI
CR Akullian A, 2017, AIDS, V31, P2427, DOI 10.1097/QAD.0000000000001638
   [Anonymous], 2014, 90 90 90 AMB TREATM, V0, P0
   Bankevich A, 2012, J COMPUT BIOL, V19, P455, DOI 10.1089/cmb.2012.0021
   Blanquart F, 2017, PLOS BIOL, V15, P0, DOI 10.1371/journal.pbio.2001855
   Bolger AM, 2014, BIOINFORMATICS, V30, P2114, DOI 10.1093/bioinformatics/btu170
   Bonsall D, 2018, HIV GENOTYPING PHYLO, V0, P0
   Bonsall David, 2015, F1000RES, V4, P1062, DOI 10.12688/f1000research.7111.1
   Bray NL, 2016, NAT BIOTECHNOL, V34, P888, DOI 10.1038/nbt0816-888d
   Coltart CEM, 2018, LANCET HIV, V5, PE656, DOI 10.1016/S2352-3018(18)30134-6
   Dennis AM, 2014, JAIDS-J ACQ IMM DEF, V67, P181, DOI 10.1097/QAI.0000000000000271
   Field JM, 2020, SCI REP-UK, V10, P0, DOI 10.1038/s41598-019-57395-7
   Fogel JM, 2020, J ANTIMICROB CHEMOTH, V75, P3510, DOI 10.1093/jac/dkaa352
   Fu LM, 2012, BIOINFORMATICS, V28, P3150, DOI 10.1093/bioinformatics/bts565
   Gall A, 2012, J CLIN MICROBIOL, V50, P3838, DOI 10.1128/JCM.01516-12
   Goh C, 2019, TARGETED METAGENOMIC, V0, P0, DOI DOI 10.1101/716902
   Gupta RK, 2012, LANCET, V380, P1250, DOI 10.1016/S0140-6736(12)61038-1
   Haile-Selassie H, 2017, WHO HIV DRUG RESISTA, V0, P0
   Hayes R, 2014, TRIALS, V15, P0, DOI 10.1186/1745-6215-15-57
   Hayes RJ, 2019, NEW ENGL J MED, V381, P207, DOI 10.1056/NEJMoa1814556
   Ji HZ, 2018, J INT AIDS SOC, V21, P0, DOI 10.1002/jia2.25193
   Lamble S, 2013, BMC BIOTECHNOL, V13, P0, DOI 10.1186/1472-6750-13-104
   Nurk S, 2017, GENOME RES, V27, P824, DOI 10.1101/gr.213959.116
   Pineda-Peña AC, 2013, INFECT GENET EVOL, V19, P337, DOI 10.1016/j.meegid.2013.04.032
   Ratmann O, 2017, AIDS RES HUM RETROV, V33, P1083, DOI 10.1089/aid.2017.0061
   Shafer RW, 2000, NAT MED, V6, P1290, DOI 10.1038/81407
   Swenson LC, 2014, J CLIN MICROBIOL, V52, P517, DOI 10.1128/JCM.02461-13
   Thomson E, 2016, J CLIN MICROBIOL, V54, P2470, DOI 10.1128/JCM.00330-16
   Weber J, 2019, J MOL DIAGN, V21, P961, DOI 10.1016/j.jmoldx.2019.06.003
   Wertheim JO, 2017, PLOS PATHOG, V13, P0, DOI 10.1371/journal.ppat.1006000
   Wood DE, 2014, GENOME BIOL, V15, P0, DOI 10.1186/gb-2014-15-3-r46
   World Health Organization, 2015, HIV DRUG RES SURV GU, V0, P0
   Wymant C, 2018, VIRUS EVOL, V4, P0, DOI 10.1093/ve/vey007
   Wymant C, 2018, MOL BIOL EVOL, V35, P719, DOI 10.1093/molbev/msx304
   Yamaguchi J, 2018, UNIVERSAL TARGET CAP, V0, P47
   Zhou ST, 2015, J VIROL, V89, P8540, DOI 10.1128/JVI.00522-15
   Zhu YY, 2001, BIOTECHNIQUES, V30, P892, DOI 10.2144/01304pf02
NR 36
TC 21
Z9 22
U1 0
U2 4
PU AMER SOC MICROBIOLOGY
PI WASHINGTON
PA 1752 N ST NW, WASHINGTON, DC 20036-2904 USA
SN 0095-1137
EI 1098-660X
J9 J CLIN MICROBIOL
JI J. Clin. Microbiol.
PD OCT 15
PY 2020
VL 58
IS 10
BP 
EP 
DI 10.1128/JCM.00382-20
PG 13
WC Microbiology
SC Microbiology
GA NX7AG
UT WOS:000575858700028
PM 32669382
DA 2024-01-16
ER

PT J
AU Novak, J
   Grishina, MA
   Potemkin, VA
   Gasteiger, J
AF Novak, Jurica
   Grishina, Maria A.
   Potemkin, Vladimir A.
   Gasteiger, Johann
TI Performance of radial distribution function-based descriptors in the chemoinformatic studies of HIV-1 protease
SO FUTURE MEDICINAL CHEMISTRY
LA English
DT Article
DE drug design; HIV protease; inhibitors; QSAR; radial distribution function; RDF
ID quantitative structure-activity; human-immunodeficiency-virus; catalytic aspartyl groups; inhibitors; qsar; docking; design; nmr; derivatives; prediction
AB Aim: This letter investigates the role of radial distribution function-based descriptors for in silico design of new drugs. Methodology: The multiple linear regression models for HIV-1 protease and its complexes with a series of inhibitors were constructed. A detailed analysis of major atomic contributions to the radial distribution function descriptor weighted by the number of valence shell electrons identified residues Arg8, Asp29 and residues of the catalytic triad as crucial for the correlation with the inhibition constant, together with residues Asp30 and Ile50, whose mutations are known to cause an emergence of drug resistant variants. Conclusion: This study demonstrates an easy and fast assessment of the activity of potential drugs and the derivation of structural information of their complexes with the receptor or enzyme. Graphical abstract
C1 [Novak, Jurica; Grishina, Maria A.; Potemkin, Vladimir A.] South Ural State Univ, Higher Med & Biol Sch, Lab Computat Modeling Drugs, 20-A,Tchaikovsky Str, Chelyabinsk 454080, Russia.
   [Novak, Jurica] Rudjer Boskovic Inst, Div Phys Chem, Bijenicka Cesta 54, Zagreb 10000, Croatia.
   [Gasteiger, Johann] Friedrich Alexander Univ Erlangen Nurnberg, Comp Chem Ctr, Naegelsbachstr 25, D-91052 Erlangen, Germany.
C3 South Ural State University; Rudjer Boskovic Institute; University of Erlangen Nuremberg
RP Novak, J (通讯作者)，South Ural State Univ, Higher Med & Biol Sch, Lab Computat Modeling Drugs, 20-A,Tchaikovsky Str, Chelyabinsk 454080, Russia.; Novak, J (通讯作者)，Rudjer Boskovic Inst, Div Phys Chem, Bijenicka Cesta 54, Zagreb 10000, Croatia.
EM novaki@susu.ru
FU Government of the Russian Federation [A03.21.0011]; Ministry of Science and Higher Education of the Russian Federation [4.8298.2017/8.9, 4.7279.2017/8.9]; Russian Foundation for Basic Research [18-53-45015]
CR Ali A, 2006, J MED CHEM, V49, P7342, DOI 10.1021/jm060666p
   Ali A, 2010, J MED CHEM, V53, P7699, DOI 10.1021/jm1008743
   Altman MD, 2008, J AM CHEM SOC, V130, P6099, DOI 10.1021/ja076558p
   Amin SA, 2018, SAR QSAR ENVIRON RES, V29, P385, DOI 10.1080/1062936X.2018.1447511
   Berman HM, 2000, NUCLEIC ACIDS RES, V28, P235, DOI 10.1093/nar/28.1.235
   Bhargava S, 2017, SAR QSAR ENVIRON RES, V28, P973, DOI 10.1080/1062936X.2017.1388281
   Brik A, 2003, ORG BIOMOL CHEM, V1, P5, DOI 10.1039/b208248a
   Chen JZ, 2009, J MOL MODEL, V15, P1245, DOI 10.1007/s00894-009-0452-y
   CONDRA JH, 1995, NATURE, V374, P569, DOI 10.1038/374569a0
   de Freitas RF, 2017, MEDCHEMCOMM, V8, P1970, DOI 10.1039/c7md00381a
   Fatemi MH, 2015, J THEOR BIOL, V369, P13, DOI 10.1016/j.jtbi.2015.01.008
   Ghosh AK, 2016, J MED CHEM, V59, P5172, DOI 10.1021/acs.jmedchem.5b01697
   Ghosh AK, 2013, INTRODUCTION TO BIOLOGICAL AND SMALL MOLECULE DRUG RESEARCH AND DEVELOPMENT: THEORY AND CASE STUDIES, V0, PP355, DOI 10.1016/B978-0-12-397176-0.00013-3
   González MP, 2008, EUR J MED CHEM, V43, P1360, DOI 10.1016/j.ejmech.2007.10.020
   González MP, 2005, BIOORGAN MED CHEM, V13, P601, DOI 10.1016/j.bmc.2004.10.063
   González MP, 2006, BIOORGAN MED CHEM, V14, P200, DOI 10.1016/j.bmc.2005.08.009
   GUSTCHINA A, 1994, PROTEIN ENG, V7, P309, DOI 10.1093/protein/7.3.309
   Halder AK, 2018, SAR QSAR ENVIRON RES, V29, P911, DOI 10.1080/1062936X.2018.1529702
   Morales AH, 2006, J MOL MODEL, V12, P769, DOI 10.1007/s00894-005-0088-5
   Hemmateenejad B, 2009, J IRAN CHEM SOC, V6, P420, DOI 10.1007/BF03245853
   Hemmer MC, 1999, VIB SPECTROSC, V19, P151, DOI 10.1016/S0924-2031(99)00014-4
   HYLAND LJ, 1991, BIOCHEMISTRY-US, V30, P8454, DOI 10.1021/bi00098a024
   Islam MA, 2016, CHEMOMETR INTELL LAB, V153, P67, DOI 10.1016/j.chemolab.2016.02.008
   Kramer-Hämmerle S, 2005, VIRUS RES, V111, P194, DOI 10.1016/j.virusres.2005.04.009
   Lindberg J, 2004, EUR J BIOCHEM, V271, P4594, DOI 10.1111/j.1432-1033.2004.04431.x
   Lv ZT, 2015, HIV AIDS-RES PALLIAT, V7, P95, DOI 10.2147/HIV.S79956
   Maartens G, 2014, LANCET, V384, P258, DOI 10.1016/S0140-6736(14)60164-1
   Maschera B, 1996, J BIOL CHEM, V271, P33231, DOI 10.1074/jbc.271.52.33231
   Mor S, 2017, J HETEROCYCLIC CHEM, V54, P1327, DOI 10.1002/jhet.2710
   Nam KY, 2003, B KOREAN CHEM SOC, V24, P817
   Palmisano L, 2011, ANN I SUPER SANITA, V47, P44, DOI 10.4415/ANN_11_01_10
   Pillay D, 2000, REV MED VIROL, V10, P231, DOI 10.1002/1099-1654(200007/08)10:4&lt;231::AID-RMV290&gt;3.0.CO;2-P
   Pingaew R, 2013, MED CHEM RES, V22, P4016, DOI 10.1007/s00044-012-0402-6
   Potemkin VA, 1996, RUSS J PHYS CHEM A, V70, P411
   Potemkin V, 2018, CURR TOP MED CHEM, V18, P1955, DOI 10.2174/1568026619666181129142127
   Potemkin VA, 2009, J CHEM INF MODEL, V49, P1389, DOI 10.1021/ci800405n
   Ravichandran V, 2011, J ENZYM INHIB MED CH, V26, P288, DOI 10.3109/14756366.2010.496364
   Ravichandran V, 2009, EUR J MED CHEM, V44, P1180, DOI 10.1016/j.ejmech.2008.05.036
   Reddy GSKK, 2007, J MED CHEM, V50, P4316, DOI 10.1021/jm070284z
   Saranya N, 2012, CURR COMPUT-AID DRUG, V8, P10, DOI 10.2174/157340912799218534
   Stanford University HIV Drug Resistance Database, 2019, HIV DRUG RESISTANCE, V0, P0
   Tong JB, 2017, J MOL STRUCT, V1129, P17, DOI 10.1016/j.molstruc.2016.09.052
   Tong JB, 2016, J CHEMOMETR, V30, P523, DOI 10.1002/cem.2809
   Torbeev VY, 2012, ORG BIOMOL CHEM, V10, P5887, DOI 10.1039/c2ob25569c
   Wang YX, 1996, BIOCHEMISTRY-US, V35, P9945, DOI 10.1021/bi961268z
   Weber IT, 2013, J MED CHEM, V56, P5631, DOI 10.1021/jm400684f
   Wlodawer A, 1998, ANNU REV BIOPH BIOM, V27, P249, DOI 10.1146/annurev.biophys.27.1.249
   YAMAZAKI T, 1994, J AM CHEM SOC, V116, P10791, DOI 10.1021/ja00102a057
   Yoshida T, 2009, CURR COMPUT-AID DRUG, V5, P38, DOI 10.2174/157340909787580845
NR 49
TC 6
Z9 7
U1 3
U2 13
PU FUTURE SCI LTD
PI LONDON
PA UNITED HOUSE, 2 ALBERT PL, LONDON, N3 1QB, ENGLAND
SN 1756-8919
EI 1756-8927
J9 FUTURE MED CHEM
JI Future Med. Chem.
PD FEB 15
PY 2020
VL 12
IS 4
BP 299
EP 309
DI 10.4155/fmc-2019-0241
PG 11
WC Chemistry, Medicinal
SC Pharmacology & Pharmacy
GA LC9NO
UT WOS:000525660900004
PM 31983244
DA 2024-01-16
ER

PT J
AU Nakamura, T
   Nakamura, T
   Amano, M
   Miyakawa, T
   Yamagata, Y
   Matsuoka, M
   Nakata, H
AF Nakamura, Tomofumi
   Nakamura, Teruya
   Amano, Masayuki
   Miyakawa, Toshikazu
   Yamagata, Yuriko
   Matsuoka, Masao
   Nakata, Hirotomo
TI A Conformational Escape Reaction of HIV-1 against an Allosteric Integrase Inhibitor
SO JOURNAL OF VIROLOGY
LA English
DT Article
DE HIV-1 RNA; HIV-1 integrase; HIV-1 maturation; NCINIs
ID small-molecule inhibitors; virus type-1 integrase; antiretroviral therapy; catalytic domain; protein; binding; assay; multimerization; replacement; resistance
AB HIV-1 often acquires drug-resistant mutations in spite of the benefits of antiretroviral therapy (ART). HIV-1 integrase (IN) is essential for the concerted integration of HIV-1 DNA into the host genome. IN further contributes to HIV-1 RNA binding, which is required for HIV-1 maturation. Non-catalytic-site integrase inhibitors (NCINIs) have been developed as allosteric IN inhibitors, which perform anti HIV-1 activity by a multimodal mode of action such as inhibition of the IN-lens epithelium-derived growth factor (LEDGF)/p75 interaction in the early stage and disruption of functional IN multimerization in the late stage of HIV-1 replication. Here, we show that IN undergoes an adaptable conformational change to escape from NCINIs. We observed that NCINI-resistant HIV-1 variants have accumulated 4 amino acid mutations by passage 26 (P26) in the IN-encoding region. We employed highperformance liquid chromatography (HPLC), thermal stability assays, and X-ray crystallographic analysis to show that some amino acid mutations affect the stability and/or dimerization interface of the IN catalytic core domains (CCDs), potentially resulting in the severely decreased multimerization of full-length IN proteins (IN undermultimerization). This undermultimerized IN via NCINI-related mutations was stabilized by HIV-1 RNA and restored to the same level as that of wild-type HIV-1 in viral particles. Recombinant HIV-1 clones with IN undermultimerization propagated similarly to wild-type HIV-1. Our study revealed that HIV-1 can eventually counteract NCINI-induced IN overmultimerization by IN undermultimerization as one of the escape mechanisms. Our findings provide information on the understanding of IN multimerization with or without HIV-1 RNA and may influence the development of anti HIV-1 strategies. IMPORTANCE Understanding the mechanism of HIV-1 resistance to anti-HIV-1 drugs could lead to the development of novel drugs with increased efficiency, resulting in more effective ART. ART composed of more potent and long-acting anti-HIV-1 drugs can greatly improve drug adherence and also provide HIV-1 prevention such as pre exposure prophylaxis. NCINIs with a multimodal mode of action exert potent anti HIV-1 effects through IN overmultimerization during HIV-1 maturation. However, HIV-1 can acquire some mutations that cause IN undermultimerization to alleviate NCINI-induced IN overmultimerization. This undermultimerized IN was efficiently stabilized by HIV-1 RNA and restored to the same level as that of wild-type HIV-1. Our findings revealed that HIV-1 eventually acquires such a conformational escape reaction to overcome the unique NCINI actions. The investigation into drug-resistant mutations associated with HIV-1 protein multimerization may facilitate the elucidation of its molecular mechanism and functional multimerization, allowing us to develop more potent anti-HIV-1 drugs and unique treatment strategies.
C1 [Nakamura, Tomofumi; Amano, Masayuki; Miyakawa, Toshikazu; Matsuoka, Masao; Nakata, Hirotomo] Kumamoto Univ, Grad Sch Med Sci, Fac Life Sci, Dept Hematol Rheumatol & Infect Dis, Kumamoto, Japan.
   [Nakamura, Teruya] Kumamoto Univ, Prior Org Innovat & Excellence, Kumamoto, Japan.
   [Nakamura, Teruya; Yamagata, Yuriko] Kumamoto Univ, Grad Sch Pharmaceut Sci, Kumamoto, Japan.
C3 Kumamoto University; Kumamoto University; Kumamoto University
RP Nakata, H (通讯作者)，Kumamoto Univ, Grad Sch Med Sci, Fac Life Sci, Dept Hematol Rheumatol & Infect Dis, Kumamoto, Japan.
EM nakatahi@gpo.kumamoto-u.ac.jp
FU Japan Society for the Promotion of Science [JP16K15521, JP18K16180, JP18K08436]; Development of Novel Drugs for Treating HIV-1 Infection and AIDS
CR Adams PD, 2010, ACTA CRYSTALLOGR D, V66, P213, DOI 10.1107/S0907444909052925
   Amadori C, 2017, RETROVIROLOGY, V14, P0, DOI 10.1186/s12977-017-0373-2
   Amano M, 2007, ANTIMICROB AGENTS CH, V51, P2143, DOI 10.1128/AAC.01413-06
   Balakrishnan M, 2013, PLOS ONE, V8, P0, DOI 10.1371/journal.pone.0074163
   Cassel JA, 2010, J BIOMOL SCREEN, V15, P1099, DOI 10.1177/1087057110382778
   Cherepanov P, 2003, J BIOL CHEM, V278, P372, DOI 10.1074/jbc.M209278200
   Christ F, 2012, ANTIMICROB AGENTS CH, V56, P4365, DOI 10.1128/AAC.00717-12
   Christ F, 2010, NAT CHEM BIOL, V6, P442, DOI 10.1038/nchembio.370
   Demeulemeester J, 2012, J BIOMOL SCREEN, V17, P618, DOI 10.1177/1087057111436343
   Desimmie BA, 2015, RETROVIROLOGY, V12, P0, DOI 10.1186/s12977-014-0134-4
   Desimmie BA, 2013, RETROVIROLOGY, V10, P0, DOI 10.1186/1742-4690-10-57
   Dowers E, 2018, HIV AIDS-RES PALLIAT, V10, P215, DOI 10.2147/HIV.S157855
   DYDA F, 1994, SCIENCE, V266, P1981, DOI 10.1126/science.7801124
   Emsley P, 2004, ACTA CRYSTALLOGR D, V60, P2126, DOI 10.1107/S0907444904019158
   Engelman A, 1999, ADV VIRUS RES, V52, P411, DOI 10.1016/S0065-3527(08)60309-7
   Feng L, 2013, J BIOL CHEM, V288, P15813, DOI 10.1074/jbc.M112.443390
   Fenwick C, 2014, ANTIMICROB AGENTS CH, V58, P3233, DOI 10.1128/AAC.02719-13
   Flexner C, 2010, CLIN INFECT DIS, V50, P1041, DOI 10.1086/651118
   Fontana J, 2015, J VIROL, V89, P9765, DOI 10.1128/JVI.01522-15
   Ghosh AK, 2004, J ORG CHEM, V69, P7822, DOI 10.1021/jo049156y
   Gulick RM, 2019, ANNU REV MED, V70, P137, DOI 10.1146/annurev-med-041217-013717
   Günthard HF, 2019, CLIN INFECT DIS, V68, P177, DOI 10.1093/cid/ciy463
   Gupta K, 2016, PLOS BIOL, V14, P0, DOI 10.1371/journal.pbio.1002584
   Hare S, 2009, PLOS PATHOG, V5, P0, DOI 10.1371/journal.ppat.1000515
   Hombrouck A, 2007, PLOS PATHOG, V3, P0, DOI 10.1371/journal.ppat.0030047
   Hoyte AC, 2017, J BIOL CHEM, V292, P19814, DOI 10.1074/jbc.M117.816645
   JENKINS TM, 1995, P NATL ACAD SCI USA, V92, P6057, DOI 10.1073/pnas.92.13.6057
   Jurado KA, 2013, P NATL ACAD SCI USA, V110, P8690, DOI 10.1073/pnas.1300703110
   Kanters S, 2017, LANCET HIV, V4, PE31, DOI 10.1016/S2352-3018(16)30206-5
   Kessl JJ, 2016, CELL, V166, P1257, DOI 10.1016/j.cell.2016.07.044
   Kessl JJ, 2012, J BIOL CHEM, V287, P16801, DOI 10.1074/jbc.M112.354373
   Le Rouzic E, 2013, RETROVIROLOGY, V10, P0, DOI 10.1186/1742-4690-10-144
   Lu R, 2004, J VIROL, V78, P12735, DOI 10.1128/JVI.78.23.12735-12746.2004
   May MT, 2014, AIDS, V28, P1193, DOI 10.1097/QAD.0000000000000243
   Nakamura T, 2016, J VIROL METHODS, V236, P196, DOI 10.1016/j.jviromet.2016.07.023
   Niesen FH, 2007, NAT PROTOC, V2, P2212, DOI 10.1038/nprot.2007.321
   Otwinowski Z, 1997, METHOD ENZYMOL, V276, P307, DOI 10.1016/S0076-6879(97)76066-X
   Passos DO, 2017, SCIENCE, V355, P89, DOI 10.1126/science.aah5163
   Sharma A, 2014, PLOS PATHOG, V10, P0, DOI 10.1371/journal.ppat.1004171
   Shkriabai N, 2014, J BIOL CHEM, V289, P26430, DOI 10.1074/jbc.M114.589572
   Slaughter A, 2014, RETROVIROLOGY, V11, P0, DOI 10.1186/s12977-014-0100-1
   Trickey A, 2017, LANCET HIV, V4, PE349, DOI 10.1016/S2352-3018(17)30066-8
   Tsiang M, 2012, J BIOL CHEM, V287, P21189, DOI 10.1074/jbc.M112.347534
   ULLMAN EF, 1994, P NATL ACAD SCI USA, V91, P5426, DOI 10.1073/pnas.91.12.5426
   Vagin A, 2010, ACTA CRYSTALLOGR D, V66, P22, DOI 10.1107/S0907444909042589
NR 45
TC 5
Z9 5
U1 1
U2 11
PU AMER SOC MICROBIOLOGY
PI WASHINGTON
PA 1752 N ST NW, WASHINGTON, DC 20036-2904 USA
SN 0022-538X
EI 1098-5514
J9 J VIROL
JI J. Virol.
PD OCT 15
PY 2020
VL 94
IS 19
BP 
EP 
DI 10.1128/JVI.00486-20
PG 20
WC Virology
SC Virology
GA NT5TI
UT WOS:000573002700009
PM 32611758
DA 2024-01-16
ER

PT J
AU Shete, A
   Dhayarkar, S
   Dhamanage, A
   Kulkarni, S
   Ghate, M
   Sangle, S
   Medhe, U
   Verma, V
   Rajan, S
   Hattori, T
   Gangakhedkar, R
AF Shete, Ashwini
   Dhayarkar, Sampada
   Dhamanage, Ashwini
   Kulkarni, Smita
   Ghate, Manisha
   Sangle, Shashikala
   Medhe, Uttam
   Verma, Vinita
   Rajan, Shobini
   Hattori, Toshio
   Gangakhedkar, Raman
TI Possible role of plasma Galectin-9 levels as a surrogate marker of viremia in HIV infected patients on antiretroviral therapy in resource-limited settings
SO AIDS RESEARCH AND THERAPY
LA English
DT Article
DE HIV; Galectin-9; Surrogate marker; Viral load; Immune-activation markers
ID c-reactive protein; soluble cd14; activation; initiation
AB Background Early detection of viremia in HIV infected patients on anti-retroviral therapy (ART) is important to prevent disease progression as well as accumulation of drug resistance mutations. This makes HIV viral load (VL) monitoring indispensable in HIV infected patients on ART. However VL, being an expensive test, results in heavy financial burden on health services. Hence, cheaper surrogate markers of viremia are desired to reduce overall cost of management of HIV infected patients. Methods We enrolled aviremic (n = 63, M:F = 31:32) and viremic (n = 43, M:F = 21:22) HIV infected patients at 1 year after ART initiation. Viremic individuals were identified as those having a plasma VL of more than 1000 copies/mu l and aviremic individuals as less than 40 copies/mu l. The study participants also included immuno-virologically discordant patients as they demonstrate differential degrees of immune-reconstitution and are likely to harbour concomitant infections influencing levels of immune-activation markers screened as the surrogate markers. Immune activation markers viz. plasma hs-CRP, soluble-CD14 and Galectin-9 levels were estimated by ELISA, IL-6 by luminex assay and percentages of CD38+ CD8+ cells were determined by flow cytometry. The levels were compared between viremic and aviremic patients and correlated with plasma viral load. Receiver operated curve (ROC) analysis was done for plasma Galectin-9 levels. Results Viremic patients had significantly higher levels of Galectin-9 and %CD38+ CD8+ cells (p values < 0.0001) than aviremic patients. Levels of the other activation markers did not differ between viremic and aviremic individuals. Galectin-9 levels (r = 0.76) and %CD38+ CD8+ cells (r = 0.39) correlated positively with VL. Area under curve for Galectin-9 levels for distinguishing between viremic and aviremic individuals was 0.98. Youden index, sensitivity, specificity, positive predictive value and negative predictive value for Galectin-9 levels were 0.87, 0.97, 0.90, 0.87 and 0.98, respectively, at the cut-off value of 5.79 ng/ml. Conclusions Plasma Galectin-9 levels could identify viremic individuals with sensitivity and specificity of more than 90%. Thus, they showed a potential to serve as a surrogate marker of viremia in HIV infected patients on ART and would have cost implications on HIV management especially in resource-limited settings. However, the findings need to be confirmed in the patients on ART for different durations of time.
C1 [Shete, Ashwini; Dhayarkar, Sampada; Dhamanage, Ashwini; Kulkarni, Smita; Ghate, Manisha; Gangakhedkar, Raman] ICMR Natl AIDS Res Inst, MIDC, 73-G Block, Pune, Maharashtra, India.
   [Sangle, Shashikala] BJ Med Coll, Jai Prakash Narayan Rd,Near Pune Railway Stn, Pune, Maharashtra, India.
   [Sangle, Shashikala] Sassoon Gen Hosp, Jai Prakash Narayan Rd,Near Pune Railway Stn, Pune, Maharashtra, India.
   [Medhe, Uttam] Yashwantrao Chavan Mem Hosp, Pune, Maharashtra, India.
   [Verma, Vinita; Rajan, Shobini] Natl AIDS Control Org, Chandralok Bldg 36, New Delhi, India.
   [Hattori, Toshio] Kibi Int Univ, Okayama, Japan.
   [Dhamanage, Ashwini] Natl Ctr Cell Sci, Univ Pune Campus,Univ Rd, Pune, Maharashtra, India.
   [Gangakhedkar, Raman] Indian Council Med Res, POB 4911, New Delhi, India.
C3 Indian Council of Medical Research (ICMR); ICMR - National AIDS Research Institute (NARI); B.J. Govt. Medical College & Sassoon General Hospitals, Pune; Department of Biotechnology (DBT) India; National Centre for Cell Science, Pune (NCCS); Indian Council of Medical Research (ICMR)
RP Shete, A (通讯作者)，ICMR Natl AIDS Res Inst, MIDC, 73-G Block, Pune, Maharashtra, India.
EM ashete@nariindia.org
FU National AIDS Control Organisation, India [T-11020/39/2013-NACO (RD)]
CR Abdel-Mohsen M, 2016, PLOS PATHOG, V12, P0, DOI 10.1371/journal.ppat.1005677
   Aghokeng AF, 2014, CLIN INFECT DIS, V58, P99, DOI 10.1093/cid/cit627
   Baroncelli S, 2009, J CLIN VIROL, V46, P367, DOI 10.1016/j.jcv.2009.09.011
   Boulougoura A, 2016, CURR OPIN HIV AIDS, V11, P191, DOI 10.1097/COH.0000000000000241
   Brook G, 2018, SEX TRANSM INFECT, V94, P394, DOI 10.1136/sextrans-2018-053688
   Colomb F, 2019, FRONT IMMUNOL, V10, P0, DOI 10.3389/fimmu.2019.00267
   Equils O, 2001, J IMMUNOL, V166, P2342, DOI 10.4049/jimmunol.166.4.2342
   Florence E, 2004, INT J STD AIDS, V15, P538, DOI 10.1258/0956462041558159
   HIVgov, 2018, HIV BASICS OV DAT TR, V0, P0
   Hoffmann CJ, 2009, CLIN INFECT DIS, V49, P1928, DOI 10.1086/648444
   Jost S, 2013, RETROVIROLOGY, V10, P0, DOI 10.1186/1742-4690-10-74
   Lau B, 2006, ARCH INTERN MED, V166, P64, DOI 10.1001/archinte.166.1.64
   Lederman MM, 2011, J INFECT DIS, V204, P1217, DOI 10.1093/infdis/jir507
   Li H, 2012, HEPATOLOGY, V56, P1342, DOI 10.1002/hep.25777
   Lien E, 1998, BLOOD, V92, P2084, DOI 10.1182/blood.V92.6.2084.418k26_2084_2092
   Liu KT, 2016, INT J MOL SCI, V17, P0, DOI 10.3390/ijms17060832
   Malherbe G, 2014, MEDIAT INFLAMM, V2014, P0, DOI 10.1155/2014/198413
   Mengshol JA, 2010, PLOS ONE, V5, P0, DOI 10.1371/journal.pone.0009504
   NACO MoHaFW Government of India, 2018, NAT TECHN GUID ANT T, V0, P0
   Nicastri E, 2005, J MED VIROL, V76, P153, DOI 10.1002/jmv.20352
   Njuguna ANJKWR, 2016, ADV MOL DIAG, V1, P107
   Novis CL, 2013, RETROVIROLOGY, V10, P0, DOI 10.1186/1742-4690-10-119
   Peter T, 2017, LANCET INFECT DIS, V17, PE26, DOI 10.1016/S1473-3099(16)30212-2
   Reddy PBJ, 2011, J IMMUNOL, V187, P5745, DOI 10.4049/jimmunol.1102105
   Rollenhagen C, 2011, MUCOSAL IMMUNOL, V4, P671, DOI 10.1038/mi.2011.34
   Rosso R, 2010, SCAND J IMMUNOL, V71, P45, DOI 10.1111/j.1365-3083.2009.02345.x
   Sandler NG, 2011, J INFECT DIS, V203, P780, DOI 10.1093/infdis/jiq118
   Casotti JAS, 2011, REV INST MED TROP SP, V53, P301, DOI 10.1590/S0036-46652011000600001
   Sharma S, 2011, P NATL ACAD SCI USA, V108, P19001, DOI 10.1073/pnas.1107087108
   Shete A, 2019, INT J INFECT DIS, V81, P114, DOI 10.1016/j.ijid.2019.01.017
   Shikuma CM, 2011, AIDS RES HUM RETROV, V27, P461, DOI 10.1089/aid.2010.0154
   Shiratori B, 2017, INT J MOL SCI, V18, P0, DOI 10.3390/ijms18010019
   Shive CL, 2012, JAIDS-J ACQ IMM DEF, V61, P145, DOI 10.1097/QAI.0b013e31825ddbbf
   Tandon R, 2014, AIDS RES HUM RETROV, V30, P654, DOI 10.1089/aid.2014.0004
   UNAIDS, 2017, 90-90-90-AN AMBITIOUS TREATMENT TARGET TO HELP END THE AIDS EPIDEMIC R/OL, V0, P0
   WHO G Switzerland, 2017, WHATS NEW TREATM MON, V0, P0
NR 36
TC 11
Z9 11
U1 0
U2 0
PU BMC
PI LONDON
PA CAMPUS, 4 CRINAN ST, LONDON N1 9XW, ENGLAND
SN 1742-6405
EI 
J9 AIDS RES THER
JI Aids Res. Ther.
PD JUL 16
PY 2020
VL 17
IS 1
BP 
EP 
DI 10.1186/s12981-020-00298-9
PG 9
WC Infectious Diseases
SC Infectious Diseases
GA MP7NY
UT WOS:000552389300002
PM 32678033
DA 2024-01-16
ER

PT J
AU Chen, JZ
   Wang, W
   Sun, HB
   Pang, LX
   Yin, BH
AF Chen, Jianzhong
   Wang, Wei
   Sun, Haibo
   Pang, Laixue
   Yin, Baohua
TI Mutation-mediated influences on binding of anaplastic lymphoma kinase to crizotinib decoded by multiple replica Gaussian accelerated molecular dynamics
SO JOURNAL OF COMPUTER-AIDED MOLECULAR DESIGN
LA English
DT Article
DE anaplastic lymphoma kinase; MR-GaMD simulations; Free energy landscapes; Drug resistance; MM-GBSA; Principal component analysis
ID receptor tyrosine kinase; free-energy perturbation; particle mesh ewald; hiv-1 protease; conformational-changes; efficient generation; oncogenic activation; am1-bcc model; alk; inhibitors
AB Anaplastic lymphoma kinase (ALK) has been thought to be a prospective target of anti-drug resistance design in treatment of tumors and specific neuron diseases. It is highly useful for the seeking of possible strategy alleviating drug resistance to probe the mutation-mediated effect on binding of inhibitors to ALK. In the current work, multiple replica Gaussian accelerated molecular dynamics (MR-GaMD) simulations, molecular mechanics generalized Born surface area (MM-GBSA) and free energy landscapes were coupled to explore influences of mutations L1198F, L1198F/C1156Y, and C1156Y on the binding of the first ALK inhibitor crizotinib to ALK. The results suggest that three mutations obviously affect structural flexibility, motion modes and conformational changes of ALKs. L1198F and L1198F/C1156Y strengthen the binding of crizotinib to the mutated ALKs but C1156Y induces evident drug resistance toward crizotinib. Analyses of free energy landscapes show that stability in the orientation and positions of crizotinib relative to ALK plays a vital role in alleviating drug resistance of mutations toward crizotinib. Residue-based free energy decomposition method was utilized to evaluate the contributions of separate residues to the binding of crizotinib. The results not only indicate that the tuning of point mutation L1198F on interaction networks of crizotinib with ALK can be regarded as a possible strategy to relieve drug resistance of the mutated ALK but also further verify that residues L1122, V1130, L1196, L1198, M1199, and L1256 can be used as efficient targets of anti-drug resistance design induced by mutations.
C1 [Chen, Jianzhong; Wang, Wei; Sun, Haibo; Pang, Laixue] Shandong Jiaotong Univ, Sch Sci, Jinan 250357, Peoples R China.
   [Yin, Baohua] Shandong Univ Tradit Chinese Med, Sch Pharm, Jinan 250355, Peoples R China.
C3 Shandong Jiaotong University; Shandong University of Traditional Chinese Medicine
RP Chen, JZ (通讯作者)，Shandong Jiaotong Univ, Sch Sci, Jinan 250357, Peoples R China.; Yin, BH (通讯作者)，Shandong Univ Tradit Chinese Med, Sch Pharm, Jinan 250355, Peoples R China.
EM chenjianzhong1970@163.com; baohuayin@163.com
FU National Natural Science Foundation of China [11504206]; Shandong Provincial Natural Science Foundation [ZR2017MA040]; key research and development project of Shandong province [2018GSF121014, 2019GGX102050]
CR AMADEI A, 1993, PROTEINS, V17, P412, DOI 10.1002/prot.340170408
   An XL, 2020, ACS CHEM NEUROSCI, V11, P628, DOI 10.1021/acschemneuro.9b00630
   AQVIST J, 1990, J PHYS CHEM-US, V94, P8021, DOI 10.1021/j100384a009
   Bas DC, 2008, PROTEINS, V73, P765, DOI 10.1002/prot.22102
   Bilsland JG, 2008, NEUROPSYCHOPHARMACOL, V33, P685, DOI 10.1038/sj.npp.1301446
   Bresler SC, 2014, CANCER CELL, V26, P682, DOI 10.1016/j.ccell.2014.09.019
   Bryan MC, 2012, J MED CHEM, V55, P1698, DOI 10.1021/jm201565s
   Case DA, 2005, J COMPUT CHEM, V26, P1668, DOI 10.1002/jcc.20290
   Chen JZ, 2020, PHYS CHEM CHEM PHYS, V22, P21238, DOI 10.1039/d0cp03766d
   Chen JZ, 2020, ACS CHEM NEUROSCI, V11, P1811, DOI 10.1021/acschemneuro.0c00234
   Chen JZ, 2020, PHYS CHEM CHEM PHYS, V22, P2262, DOI 10.1039/c9cp05704h
   Chen JZ, 2019, ACS CHEM NEUROSCI, V10, P4303, DOI 10.1021/acschemneuro.9b00348
   Chen JZ, 2019, NUCLEIC ACIDS RES, V47, P6618, DOI 10.1093/nar/gkz499
   Chen JZ, 2017, PHYS CHEM CHEM PHYS, V19, P30239, DOI 10.1039/c7cp05418a
   Chen JZ, 2015, J CHEM INF MODEL, V55, P1903, DOI 10.1021/acs.jcim.5b00173
   Cheung NKV, 2013, NAT REV CANCER, V13, P397, DOI 10.1038/nrc3526
   Chiarle R, 2008, NAT REV CANCER, V8, P11, DOI 10.1038/nrc2291
   Cui JJ, 2011, J MED CHEM, V54, P6342, DOI 10.1021/jm2007613
   DARDEN T, 1993, J CHEM PHYS, V98, P10089, DOI 10.1063/1.464397
   Ding Y, 2008, J PHYS CHEM B, V112, P11396, DOI 10.1021/jp8015886
   Duan LL, 2019, FRONT CHEM, V7, P0, DOI 10.3389/fchem.2019.00540
   Duan LL, 2016, J AM CHEM SOC, V138, P5722, DOI 10.1021/jacs.6b02682
   Epstein LF, 2012, J BIOL CHEM, V287, P37447, DOI 10.1074/jbc.M112.391425
   ESSMANN U, 1995, J CHEM PHYS, V103, P8577, DOI 10.1063/1.470117
   Fu TT, 2018, ACS CHEM NEUROSCI, V9, P1492, DOI 10.1021/acschemneuro.8b00059
   Fushimi M, 2019, J MED CHEM, V62, P4915, DOI 10.1021/acs.jmedchem.8b01630
   Götz AW, 2012, J CHEM THEORY COMPUT, V8, P1542, DOI 10.1021/ct200909j
   Gohlke H, 2003, J MOL BIOL, V330, P891, DOI 10.1016/S0022-2836(03)00610-7
   Griffin CA, 1999, CANCER RES, V59, P2776
   Gummadi VR, 2013, BIOORG MED CHEM LETT, V23, P4911, DOI 10.1016/j.bmcl.2013.06.071
   HAYWARD S, 1995, PROTEINS, V23, P177, DOI 10.1002/prot.340230207
   He MY, 2019, BIOPOLYMERS, V110, P0, DOI 10.1002/bip.23257
   He MY, 2018, ACS CHEM NEUROSCI, V9, P1783, DOI 10.1021/acschemneuro.8b00105
   Hou TJ, 2011, J COMPUT CHEM, V32, P866, DOI 10.1002/jcc.21666
   Hu GD, 2020, INT J MOL SCI, V21, P0, DOI 10.3390/ijms21061926
   Hu GD, 2018, INT J MOL SCI, V19, P0, DOI 10.3390/ijms19113524
   Huang QH, 2014, J MED CHEM, V57, P1170, DOI 10.1021/jm401805h
   Huang WS, 2016, J MED CHEM, V59, P4948, DOI 10.1021/acs.jmedchem.6b00306
   Humphrey W, 1996, J MOL GRAPH MODEL, V14, P33, DOI 10.1016/0263-7855(96)00018-5
   ICHIYE T, 1991, PROTEINS, V11, P205, DOI 10.1002/prot.340110305
   Iwahara T, 1997, ONCOGENE, V14, P439, DOI 10.1038/sj.onc.1200849
   Izaguirre JA, 2001, J CHEM PHYS, V114, P2090, DOI 10.1063/1.1332996
   Jakalian A, 2002, J COMPUT CHEM, V23, P1623, DOI 10.1002/jcc.10128
   Jakalian A, 2000, J COMPUT CHEM, V21, P132, DOI 10.1002/(SICI)1096-987X(20000130)21:2<132::AID-JCC5>3.0.CO;2-P
   Janoueix-Lerosey I, 2008, NATURE, V455, P967, DOI 10.1038/nature07398
   Jensen JH, 2005, PROTEINS, V61, P704, DOI 10.1002/prot.20660
   Johnson TW, 2018, ACS MED CHEM LETT, V9, P872, DOI 10.1021/acsmedchemlett.8b00348
   Johnson TW, 2014, J MED CHEM, V57, P4720, DOI 10.1021/jm500261q
   JORGENSEN WL, 1983, J CHEM PHYS, V79, P926, DOI 10.1063/1.445869
   Kim D-W, 2017, J CLIN ONCOL, V0, P0
   Kong XT, 2019, J MED CHEM, V62, P10927, DOI 10.1021/acs.jmedchem.9b00446
   Le Grand S, 2013, COMPUT PHYS COMMUN, V184, P374, DOI 10.1016/j.cpc.2012.09.022
   Lee CC, 2010, BIOCHEM J, V430, P425, DOI 10.1042/BJ20100609
   LEVY RM, 1984, BIOPOLYMERS, V23, P1099, DOI 10.1002/bip.360230610
   Lin BH, 2020, PHYS CHEM CHEM PHYS, V22, P8870, DOI 10.1039/d0cp00763c
   Maier JA, 2015, J CHEM THEORY COMPUT, V11, P3696, DOI 10.1021/acs.jctc.5b00255
   Mano H, 2008, CANCER SCI, V99, P2349, DOI 10.1111/j.1349-7006.2008.00972.x
   Marsilje TH, 2013, J MED CHEM, V56, P5675, DOI 10.1021/jm400402q
   Miao YL, 2016, P NATL ACAD SCI USA, V113, P12162, DOI 10.1073/pnas.1614538113
   Miao YL, 2015, J CHEM THEORY COMPUT, V11, P3584, DOI 10.1021/acs.jctc.5b00436
   Miao YL, 2014, J CHEM THEORY COMPUT, V10, P2677, DOI 10.1021/ct500090q
   Michellys PY, 2016, BIOORG MED CHEM LETT, V26, P1090, DOI 10.1016/j.bmcl.2015.11.049
   Miller BR, 2012, J CHEM THEORY COMPUT, V8, P3314, DOI 10.1021/ct300418h
   Mori M, 2014, MOL CANCER THER, V13, P329, DOI 10.1158/1535-7163.MCT-13-0395
   MORRIS SW, 1994, SCIENCE, V263, P1281, DOI 10.1126/science.8122112
   Morris SW, 1997, ONCOGENE, V14, P2175, DOI 10.1038/sj.onc.1201062
   Mossé YP, 2008, NATURE, V455, P930, DOI 10.1038/nature07261
   Nagarajan N, 2017, J CELL BIOCHEM, V118, P3462, DOI 10.1002/jcb.26004
   Onufriev A, 2004, PROTEINS, V55, P383, DOI 10.1002/prot.20033
   Pan PC, 2017, ACS CENTRAL SCI, V3, P1208, DOI 10.1021/acscentsci.7b00419
   Ricci CG, 2019, ACS CENTRAL SCI, V5, P651, DOI 10.1021/acscentsci.9b00020
   Roe DR, 2013, J CHEM THEORY COMPUT, V9, P3084, DOI 10.1021/ct400341p
   Roskoski R, 2013, PHARMACOL RES, V68, P68, DOI 10.1016/j.phrs.2012.11.007
   RYCKAERT JP, 1977, J COMPUT PHYS, V23, P327, DOI 10.1016/0021-9991(77)90098-5
   Salomon-Ferrer R, 2013, J CHEM THEORY COMPUT, V9, P3878, DOI 10.1021/ct400314y
   Salomon-Ferrer R, 2013, WIRES COMPUT MOL SCI, V3, P198, DOI 10.1002/wcms.1121
   Shaw AT, 2016, LANCET ONCOL, V17, P234, DOI 10.1016/S1470-2045(15)00488-X
   Shaw AT, 2016, NEW ENGL J MED, V374, P54, DOI 10.1056/NEJMoa1508887
   Shaw AT, 2011, CLIN CANCER RES, V17, P2081, DOI 10.1158/1078-0432.CCR-10-1591
   Soda M, 2007, NATURE, V448, P561, DOI 10.1038/nature05945
   Song D, 2017, J CHEM INF MODEL, V57, P1166, DOI 10.1021/acs.jcim.7b00135
   Sun HY, 2014, PHYS CHEM CHEM PHYS, V16, P22035, DOI 10.1039/c4cp03179b
   Sun HY, 2014, PHYS CHEM CHEM PHYS, V16, P16719, DOI 10.1039/c4cp01388c
   Sun ZX, 2020, J COMPUT AID MOL DES, V34, P589, DOI 10.1007/s10822-020-00294-1
   Tu CH, 2016, J MED CHEM, V59, P3906, DOI 10.1021/acs.jmedchem.6b00106
   Tu J, 2019, J CELL BIOCHEM, V120, P562, DOI 10.1002/jcb.27412
   Uchibori K, 2017, NAT COMMUN, V8, P0, DOI 10.1038/ncomms14768
   Wang CH, 2018, FRONT MOL BIOSCI, V4, P0, DOI 10.3389/fmolb.2017.00087
   Wang JN, 2019, FRONT MOL BIOSCI, V6, P0, DOI 10.3389/fmolb.2019.00112
   Wang JN, 2019, J PHYS CHEM B, V123, P6462, DOI 10.1021/acs.jpcb.9b04867
   Wang JM, 2004, J COMPUT CHEM, V25, P1157, DOI 10.1002/jcc.20035
   Wang RG, 2020, PHYS CHEM CHEM PHYS, V22, P4464, DOI 10.1039/c9cp06657h
   Wang W, 2000, J MOL BIOL, V303, P567, DOI 10.1006/jmbi.2000.4057
   Wang W, 2001, P NATL ACAD SCI USA, V98, P14937, DOI 10.1073/pnas.251265598
   Webb B, 2014, CURRENT PROTOCOLS BI, V0, P2015
   Webb TR, 2009, EXPERT REV ANTICANC, V9, P331, DOI 10.1586/14737140.9.3.331
   Wu EL, 2008, CHEM-EUR J, V14, P8704, DOI 10.1002/chem.200800277
   Xiao ZR, 2019, PHYS CHEM CHEM PHYS, V21, P20951, DOI 10.1039/c9cp02851j
   Xu Y, 2019, J PHYS CHEM LETT, V10, P5815, DOI 10.1021/acs.jpclett.9b02209
   Xue WW, 2018, ACS CHEM NEUROSCI, V9, P1128, DOI 10.1021/acschemneuro.7b00490
   Xue WW, 2018, PHYS CHEM CHEM PHYS, V20, P6606, DOI 10.1039/c7cp07869b
   Yang MJ, 2011, J STRUCT BIOL, V173, P57, DOI 10.1016/j.jsb.2010.07.013
   Yu Hong, 2011, CHINESE JOURNAL OF PATHOLOGY, V40, P561, DOI 10.3760/cma.j.issn.0529-5807.2011.08.016
   Zhang PL, 2016, BIOORG MED CHEM LETT, V26, P1910, DOI 10.1016/j.bmcl.2016.03.017
   Zhang SY, 2019, J AM CHEM SOC, V141, P15884, DOI 10.1021/jacs.9b06977
   Zhang Y, 2019, ACS CHEM NEUROSCI, V10, P2467, DOI 10.1021/acschemneuro.8b00729
NR 106
TC 23
Z9 24
U1 0
U2 16
PU SPRINGER
PI DORDRECHT
PA VAN GODEWIJCKSTRAAT 30, 3311 GZ DORDRECHT, NETHERLANDS
SN 0920-654X
EI 1573-4951
J9 J COMPUT AID MOL DES
JI J. Comput.-Aided Mol. Des.
PD DEC 15
PY 2020
VL 34
IS 12
BP 1289
EP 1305
DI 10.1007/s10822-020-00355-5
EA OCT 2020
PG 17
WC Biochemistry & Molecular Biology; Biophysics; Computer Science, Interdisciplinary Applications
SC Biochemistry & Molecular Biology; Biophysics; Computer Science
GA OH8UK
UT WOS:000579321900001
PM 33073300
DA 2024-01-16
ER

PT J
AU Louis, FJ
   Domercant, JW
   Ignacio, C
   Gianella, S
   Galbaud, G
   Leonard, M
   Smith, DM
   Chaillon, A
AF Jean Louis, Frantz
   Domercant, Jean Wysler
   Ignacio, Caroline
   Gianella, Sara
   Galbaud, Guethina
   Leonard, Maureen
   Smith, Davey M.
   Chaillon, Antoine
TI High Prevalence of HIV-1 Drug Resistance and Dynamics of Transmission Among High-Risk Populations in Port-au-Prince, Haiti
SO JAIDS-JOURNAL OF ACQUIRED IMMUNE DEFICIENCY SYNDROMES
LA English
DT Article
DE HIV drug resistance; clustering; men having sex with men; female sex workers
ID safety; adults
AB Background: In low HIV prevalence settings, understanding the transmission dynamics and the impact of drug resistance is critical to curb down the epidemic. This study aims to explore the prevalence and dynamics of transmission of HIV drug-resistance mutations (DRMs) among key populations in Haiti. Settings: Eligible participants (naive, treated) were selected from 7 key population friendly health care centers in Port-au-Prince, Haiti, from September 2018 to July 2019. Methods: A total of 119 HIV-1 pol sequences were analyzed from men having sex with men (MSM), female sex workers (FSWs), and their sexual partners. Screening for HIV DRMs was performed using the Stanford University Drug Resistance Database. Phylogenetic and network analyses using HIV-TRACE software were performed to infer putative relationships and shared DRMs. Results: Of the 119 participants, 62.2% were men (74/119), and 75.7% of them (56/74) reported MSM as a main risk factor. The overall DRM prevalence was 58.8% (70/119). A DRM was observed in 37.5% of MSM (21/56), 82.2% of FSWs (37/45), and 66.7% (12/18) among FSWs' clients. In a multivariate model, age and FSWs were significant predictors for DRMs (P = 0.001). Transmission network analysis found 24 of the 119 (20.2%) genetically linked individuals forming 8 clusters. Clustering participants were mostly MSM (15/24; 62.5%). Five clusters (62.5%) had shared DRMs, and K103N and M184V were the main shared mutations. Conclusions: High prevalence of HIV DRMs was observed among MSM, FSWs, and their clients in Port-au-Prince, Haiti. Network analysis revealed frequent DRM transmission among genetically linked individuals, highlighting the need for appropriate interventions to limit HIV transmission in these high-risk populations.
C1 [Jean Louis, Frantz; Domercant, Jean Wysler; Galbaud, Guethina; Leonard, Maureen; Smith, Davey M.; Chaillon, Antoine] EQUIP MatCH, Petion Ville, Haiti.
   [Ignacio, Caroline; Gianella, Sara] Univ Calif San Diego, Div Infect Dis, San Diego, CA 92103 USA.
C3 University of California System; University of California San Diego
RP Louis, FJ (通讯作者)，EQUIP MatCH, Petion Ville, Haiti.
EM frantz_jeanlouis@yahoo.fr
FU USAID grant through EQUIP-MatCH [AID-OAA-A-15-00070]; USAID grant through NIH Grant Research (San Diego Center for AIDS Research)
CR Acevedo W, 2007, REV MED CHILE, V135, P1406, DOI /S0034-98872007001100006
   Charles M, 2008, B WORLD HEALTH ORGAN, V86, P970, DOI 10.2471/BLT.07.050120
   Clutter DS, 2016, INFECT GENET EVOL, V46, P292, DOI 10.1016/j.meegid.2016.08.031
   Collins-Fairclough AM, 2015, AIDS RES HUM RETROV, V31, P841, DOI 10.1089/aid.2015.0040
   FHI 360 LINKAGES, 2017, PROGRAMMATIC MAPPING, V0, P0
   Fogel JM, 2020, AIDS, V34, P91, DOI 10.1097/QAD.0000000000002394
   Fonner VA, 2016, AIDS, V30, P1973, DOI 10.1097/QAD.0000000000001145
   Goldenberg SM, 2016, AIDS BEHAV, V20, P977, DOI 10.1007/s10461-015-1102-2
   Grabowski MK, 2014, CURR OPIN HIV AIDS, V9, P126, DOI 10.1097/COH.0000000000000040
   Institut Ha┬u┬╗tien de lEnfance (IHE) et ICF, 2018, P TION VILLE HA TI R, V0, P0
   Lama JR, 2006, JAIDS-J ACQ IMM DEF, V42, P501, DOI 10.1097/01.qai.0000221677.29693.dd
   Lennox JL, 2009, LANCET, V374, P796, DOI 10.1016/S0140-6736(09)60918-1
   Lewis F, 2008, PLOS MED, V5, P392, DOI 10.1371/journal.pmed.0050050
   Little SJ, 2014, PLOS ONE, V9, P0, DOI 10.1371/journal.pone.0098443
   Louis FJ, 2019, PEDIATR INFECT DIS J, V38, P503, DOI 10.1097/INF.0000000000002270
   Maxim Biomedical, 2013, MAXIM HIV 1 LIMITING, V0, P0
   Mehta SR, 2015, EBIOMEDICINE, V2, P1456, DOI 10.1016/j.ebiom.2015.07.024
   Mehta SR, 2011, INFECT GENET EVOL, V11, P975, DOI 10.1016/j.meegid.2011.03.009
   Ministere de la Sante Publique et de la Population Programme National de Lutte Contre le VIH/Sida, 2016, RAPP RED 2014 2015 E, V0, P0
   Ministere de la Sante Publique et de la Population Programme National de Lutte contre les IST/VIHSIDA, 2019, B SURV EP VIH SID, V20, P0
   Murillo W, 2012, J MED VIROL, V84, P1514, DOI 10.1002/jmv.23381
   Novitsky V, 2014, AIDS RES HUM RETROV, V30, P1226, DOI 10.1089/aid.2014.0173
   Okoronkwo I, 2013, ISRN AIDS, V2013, P0
   Pond SLK, 2018, MOL BIOL EVOL, V35, P1812, DOI 10.1093/molbev/msy016
   Poon AFY, 2016, LANCET HIV, V3, PE231, DOI 10.1016/S2352-3018(16)00046-1
   Sedia Biosciences Corporation, 2016, SEDIA HIV 1 LAG AVID, V0, P0
   Stecher M, 2019, CLIN MICROBIOL INFEC, V25, P0, DOI 10.1016/j.cmi.2018.09.025
   Stecher M, 2018, SCI REP-UK, V8, P0, DOI 10.1038/s41598-018-25004-8
   Stellbrink HJ, 2013, AIDS, V27, P1771, DOI 10.1097/QAD.0b013e3283612419
   TAMURA K, 1993, MOL BIOL EVOL, V10, P512, DOI 10.1093/oxfordjournals.molbev.a040023
   U.S. Department of State PEPFAR Country and Regional Operational Plans, 2019, HAIT COUNTR OP PLAN, V0, P0
   Wertheim JO, 2011, MOL BIOL EVOL, V28, P3355, DOI 10.1093/molbev/msr170
   Wheeler WH, 2010, AIDS, V24, P1203, DOI 10.1097/QAD.0b013e3283388742
   WHO, 2016, CONSOLIDATED GUIDELINES ON HIV PREVENTION, V0, P0
NR 34
TC 2
Z9 2
U1 0
U2 1
PU LIPPINCOTT WILLIAMS & WILKINS
PI PHILADELPHIA
PA TWO COMMERCE SQ, 2001 MARKET ST, PHILADELPHIA, PA 19103 USA
SN 1525-4135
EI 1077-9450
J9 JAIDS-J ACQ IMM DEF
JI JAIDS
PD DEC 1
PY 2020
VL 85
IS 4
BP 416
EP 422
DI 10.1097/QAI.0000000000002475
PG 7
WC Immunology; Infectious Diseases
SC Immunology; Infectious Diseases
GA OP0VX
UT WOS:000587800200009
PM 33136738
DA 2024-01-16
ER

PT J
AU Yan, LT
   Yu, FT
   Zhang, HM
   Zhao, HX
   Wang, LH
   Liang, ZY
   Zhang, X
   Wu, L
   Liang, HY
   Yang, SY
   Tang, YX
   Zhang, FJ
AF Yan, Liting
   Yu, Fengting
   Zhang, Huimin
   Zhao, Hongxin
   Wang, Linghang
   Liang, Zaiyan
   Zhang, Xia
   Wu, Liang
   Liang, Hongyuan
   Yang, Siyuan
   Tang, Yunxia
   Zhang, Fujie
TI Transmitted and Acquired HIV-1 Drug Resistance from a Family: A Case Study
SO INFECTION AND DRUG RESISTANCE
LA English
DT Article
DE HIV-1; drug resistance; minor mutation; sexually transmitted diseases; next-generation sequencing
ID immunodeficiency-virus type-1; minority populations; infection; recommendations; aids
AB Antiretroviral drug resistance has become a major threat to the adequate management of human immunodeficiency virus (HIV) infection, but little attention has been paid to the spread and evolution of drug-resistant strains in the family. Here, we described a case of transmitted as well as acquired HIV drug resistance among a father, mother and infant. Epidemiological data were obtained retrospectively. Drug resistance mutations (DRMs) of three patients were tested using a validated In-house Sanger-based sequencing (SBS) method and the Vela next-generation sequencing (NGS) platform. Gene evolution analysis was also performed. According to the epidemiological history and phylogenetic data, in late pregnancy of the mother, the infant's father transmitted HIV-1 to her, and then the mother to the baby, leading to the transmission of V106I as a common mutation of three persons. The mutant frequency was 99.57% (father), 95.38% (mother) and 99.73% (infant), respectively. Mother also acquired K101E (41.03%), K103N (27.56%) and minor mutation of V106M (4.30%) after improperly discontinuing antiretroviral regimen of lamivudine (3TC), tenofovir (TDF) and efavirenz (EFV). Such acquired mutations increased the drug resistance scores on non-nucleoside reverse transcriptase inhibitors (NNRTIs) doravirine, EFV, etravirine, nevirapine and rilpivirine from 10, 0, 10, 10 and 10 to 65, 135, 25, 150 and 55, respectively. Therefore, sexually transmitted diseases, especially DRMs of HIV-1 in families, are of concern and draw attention to the need for enhanced drug-resistance prevention efforts, and accurate surveillance by more sensitive methods in complicated cases.
C1 [Yan, Liting; Yu, Fengting; Zhang, Huimin; Zhao, Hongxin; Wang, Linghang; Liang, Zaiyan; Zhang, Xia; Wu, Liang; Liang, Hongyuan; Yang, Siyuan; Tang, Yunxia; Zhang, Fujie] Capital Med Univ, Beijing Ditan Hosp, Beijing 100015, Peoples R China.
   [Yan, Liting; Yu, Fengting; Zhao, Hongxin; Wang, Linghang; Liang, Zaiyan; Zhang, Xia; Wu, Liang; Liang, Hongyuan; Yang, Siyuan; Tang, Yunxia; Zhang, Fujie] Capital Med Univ, Clin Ctr HIV AIDS, Beijing, Peoples R China.
   [Zhang, Huimin] Beijing Ditan Hosp, Dept Pediat, Beijing, Peoples R China.
C3 Capital Medical University; Capital Medical University; Capital Medical University
RP Zhang, FJ (通讯作者)，Capital Med Univ, Beijing Ditan Hosp, Beijing 100015, Peoples R China.
EM treatment@chinaaids.cn
FU National Science and Technology Major Project, Ministry of Science and Technology of China [2018ZX10302-102]
CR Beyrer C, 2017, NEW ENGL J MED, V377, P1605, DOI 10.1056/NEJMp1710608
   Charpentier C, 2004, J VIROL, V78, P4234, DOI 10.1128/JVI.78.8.4234-4247.2004
   Cingolani A, 2015, HIV MED, V16, P412, DOI 10.1111/hiv.12226
   Cingolani A, 2014, J INT AIDS SOC, V17, P106, DOI 10.7448/IAS.17.4.19653
   Clavel F, 2004, NEW ENGL J MED, V350, P1023, DOI 10.1056/NEJM2ra025195
   Delobel P, 2011, PLOS ONE, V6, P0, DOI 10.1371/journal.pone.0021655
   Devereux HL, 1999, AIDS, V13, PF123, DOI 10.1097/00002030-199912240-00001
   Dykes C, 2004, J INFECT DIS, V189, P1091, DOI 10.1086/382033
   Halvas EK, 2006, J CLIN MICROBIOL, V44, P2612, DOI 10.1128/JCM.00449-06
   Halvas EK, 2010, J INFECT DIS, V201, P672, DOI 10.1086/650542
   Hirsch MS, 2008, CLIN INFECT DIS, V47, P266, DOI 10.1086/589297
   Izopet J, 2000, AIDS, V14, P2247, DOI 10.1097/00002030-200010200-00005
   Johnson JA, 2008, PLOS MED, V5, P1112, DOI 10.1371/journal.pmed.0050158
   Johnson MA, 1999, CLIN PHARMACOKINET, V36, P41, DOI 10.2165/00003088-199936010-00004
   Kearney BP, 2004, CLIN PHARMACOKINET, V43, P595, DOI 10.2165/00003088-200443090-00003
   Lecossier D, 2005, JAIDS-J ACQ IMM DEF, V38, P37, DOI 10.1097/00126334-200501010-00007
   Markowitz M, 2005, LANCET, V365, P1031, DOI 10.1016/S0140-6736(05)74227-6
   Moscona R, 2017, J INT AIDS SOC, V20, P0, DOI 10.7448/IAS.20.1.21846
   Owens DK, 2019, JAMA-J AM MED ASSOC, V322, P349, DOI 10.1001/jama.2019.9365
   Paredes R, 2010, ANTIVIR RES, V85, P245, DOI 10.1016/j.antiviral.2009.09.015
   Phillips AN, 2018, LANCET HIV, V5, PE146, DOI 10.1016/S2352-3018(17)30190-X
   Saag MS, 2018, JAMA-J AM MED ASSOC, V320, P379, DOI 10.1001/jama.2018.8431
   Stekler JD, 2018, PLOS MED, V15, P0, DOI 10.1371/journal.pmed.1002537
   Tang JW, 2004, J CLIN VIROL, V30, P1, DOI 10.1016/j.jcv.2003.12.002
   Tucker JD, 2010, NEW ENGL J MED, V362, P1658, DOI 10.1056/NEJMp0911149
   Tzou PL, 2018, J CLIN MICROBIOL, V56, P0, DOI 10.1128/JCM.00105-18
   Vercauteren J, 2009, J INFECT DIS, V200, P1503, DOI 10.1086/644505
   Vrouenraets SME, 2007, EXPERT OPIN PHARMACO, V8, P851, DOI 10.1517/14656566.8.6.851
   Wallis CL, 2017, J INFECT DIS, V216, PS851, DOI 10.1093/infdis/jix409
   Wheeler WH, 2010, AIDS, V24, P1203, DOI 10.1097/QAD.0b013e3283388742
   WHO, 2013, CONSOLIDATED GUIDELINES ON THE USE OF ANTIRETROVIRAL DRUGS FOR TREATING AND PREVENTING HIV INFECTION: RECOMMENDATIONS FOR A PUBLIC HEALTH APPROACH, V0, P0
   Wittkop L, 2011, LANCET INFECT DIS, V11, P363, DOI 10.1016/S1473-3099(11)70032-9
   Workowski KA, 2007, CLIN INFECT DIS, V44, PS73, DOI 10.1086/511430
   Workowski KA, 2015, MMWR RECOMM REP, V64, P1
   World Health Organization, 2019, HIV DRUG RESISTANCE REPORT 2019, V0, P0
   World Health Organization, 2019, UPDATE OF RECOMMENDATIONS ON FIRSTAND SECOND -LINE ANTIRETROVIRAL REGIMENS, V0, P0
   Yeganeh N, 2018, CLIN INFECT DIS, V66, P1770, DOI 10.1093/cid/cix1104
   YOUNG SD, 1995, ANTIMICROB AGENTS CH, V39, P2602, DOI 10.1128/AAC.39.12.2602
NR 38
TC 3
Z9 3
U1 0
U2 0
PU DOVE MEDICAL PRESS LTD
PI ALBANY
PA PO BOX 300-008, ALBANY, AUCKLAND 0752, NEW ZEALAND
SN 1178-6973
EI 
J9 INFECT DRUG RESIST
JI Infect. Drug Resistance
PD JUN 15
PY 2020
VL 13
IS 
BP 3763
EP 3770
DI 10.2147/IDR.S272232
PG 8
WC Infectious Diseases; Pharmacology & Pharmacy
SC Infectious Diseases; Pharmacology & Pharmacy
GA OE5NW
UT WOS:000580577900002
PM 33122923
DA 2024-01-16
ER

PT J
AU Zeng, R
   Ren, DD
   Gong, XW
   Wei, M
   Gao, LY
   Yu, AP
   Zhang, DF
   Mi, YQ
   Ma, P
AF Zeng, Rui
   Ren, Doudou
   Gong, Xiaowen
   Wei, Min
   Gao, Liying
   Yu, Aiping
   Zhang, Defa
   Mi, Yuqiang
   Ma, Ping
TI HIV-1 Genetic Diversity and High Prevalence of Pretreatment Drug Resistance in Tianjin, China
SO AIDS RESEARCH AND HUMAN RETROVIRUSES
LA English
DT Article
DE HIV-1; genotype; pretreatment drug resistance; mutation
ID mutations; crf01-ae; province
AB Diversity of genotypes and prevalence of pretreatment drug resistance (PDR) are challenges for the epidemic control and vaccine development of HIV-1. However, little is known about the situation in Tianjin. Blood samples were collected from newly diagnosed, antiretroviral treatment (ART)-naive HIV/AIDS patients from January 2016 to November 2019. The target fragment in thepolgene was sequenced after RNA extraction and gene amplification. The HIV-1 genotype was identified by phylogenetic analysis. Drug resistance was carried out using the Stanford University HIVdb algorithm. A total of 305polsequences from 279 non-PDR individuals and 35 PDR individuals were successfully amplified. The most prevalent genotype was CRF01_AE (65.6%, 200/305), followed by CRF07_BC (22.0%, 67/305) and B (3.0%, 9/305). A variety of circulating recombinant forms (CRFs) and unique recombinant forms were found. The overall incidence of PDR was 11.5% (35/305), with 9.8% (30/305) to non-nucleoside reverse transcriptase (RT) inhibitors (NNRTIs). The most frequent mutation pattern against NNRTIs was V179D/E/T (6.9%, 21/305), with M184V (1.0%, 3/305) and K65R (1.0%, 3/305) against nucleoside RT inhibitors (NRTIs). M64L (0.1%, 1/305) was the sole mutation found against protease inhibitors (PIs). Eight variants generated at least low-level resistance to NNRTIs (2.6%, 8/305), which was much higher than that to NRTIs (1.6%, 5/305) and PIs (0/305) (p < .05). Genotypic drug resistance testing before initiating ART in newly diagnosed HIV/AIDS patients may be necessary in Tianjin, China. The non-NNRTI-based regimen may be preferred as initial therapy in Tianjin.
C1 [Zeng, Rui] Tianjin Med Univ, Grad Sch, Tianjin, Peoples R China.
   [Zeng, Rui; Gao, Liying; Yu, Aiping; Zhang, Defa; Mi, Yuqiang; Ma, Ping] Tianjin Second Peoples Hosp, Dept Infect Dis, 7 Sudi South Rd, Tianjin 300192, Peoples R China.
   [Ren, Doudou; Wei, Min] Nankai Univ, Sch Med, Tianjin, Peoples R China.
   [Gong, Xiaowen] Tianjin Med Univ, Epidemiol & Biostat Inst, Tianjin, Peoples R China.
C3 Tianjin Medical University; Nankai University; Tianjin Medical University
RP Mi, YQ; Ma, P (通讯作者)，Tianjin Second Peoples Hosp, Dept Infect Dis, 7 Sudi South Rd, Tianjin 300192, Peoples R China.
EM yuqiangmi68@163.com; mapingtianjin@163.com
FU China's 13th Five-Year major National Science and Technology Projects: AIDS and hepatitis and other major infectious disease control and prevention [2017ZX10202102005004, 2017ZX10202101001]
CR Abram ME, 2014, J VIROL, V88, P7589, DOI 10.1128/JVI.00302-14
   Chen ZW, 2018, J MED VIROL, V90, P1210, DOI 10.1002/jmv.25072
   Feng Y, 2013, AIDS, V27, P1793, DOI 10.1097/QAD.0b013e328360db2d
   Hamers RL, 2012, LANCET INFECT DIS, V12, P307, DOI 10.1016/S1473-3099(11)70255-9
   Han Xiao-xu, 2005, ZHONGHUA YI XUE ZA ZHI, V85, P760
   He X, 2012, PLOS ONE, V7, P0, DOI 10.1371/journal.pone.0047289
   Hemelaar J, 2013, J INFECTION, V66, P391, DOI 10.1016/j.jinf.2012.10.026
   Li TT, 2017, VIROL SIN, V32, P271, DOI 10.1007/s12250-017-4002-y
   Li TS, 2018, CHIN J AIDS STD, V24, P1266
   Lu XL, 2017, PLOS ONE, V12, P0, DOI 10.1371/journal.pone.0171481
   Lu XL, 2017, AIDS RES THER, V14, P0, DOI 10.1186/s12981-017-0133-3
   National Health Commission of the Peoples Republic of China, 2019, CHIN J AIDS STD, V25, P1205, DOI 10.13419/J.CNKI.AIDS.2019.12.01
   Robertson DL, 2000, SCIENCE, V288, P55, DOI 10.1126/science.288.5463.55d
   Song YX, 2018, EPIDEMIOL INFECT, V146, P339, DOI 10.1017/S0950268817003016
   Wang ZY, 2019, BMC INFECT DIS, V19, P0, DOI 10.1186/s12879-019-3927-1
   Xuan QC, 2018, BMC INFECT DIS, V18, P0, DOI 10.1186/s12879-018-3130-9
   Yang Y, 2018, MEDICINE, V97, P0, DOI 10.1097/MD.0000000000009826
   Yuan R, 2016, EPIDEMIOL INFECT, V144, P2144, DOI 10.1017/S0950268816000212
   Zhang F, 2019, 2018 4TH INTERNATIONAL CONFERENCE ON SYSTEMS, V0, P0
   Zhang FJ, 2007, AIDS, V21, PS143, DOI 10.1097/01.aids.0000304710.10036.2b
   Zhang L, 2015, INT J STD AIDS, V26, P291, DOI 10.1177/0956462414543841
NR 25
TC 10
Z9 10
U1 0
U2 4
PU MARY ANN LIEBERT, INC
PI NEW ROCHELLE
PA 140 HUGUENOT STREET, 3RD FL, NEW ROCHELLE, NY 10801 USA
SN 0889-2229
EI 1931-8405
J9 AIDS RES HUM RETROV
JI Aids Res. Hum. Retrovir.
PD OCT 1
PY 2020
VL 36
IS 10
BP 852
EP 861
DI 10.1089/aid.2020.0056
EA AUG 2020
PG 10
WC Immunology; Infectious Diseases; Virology
SC Immunology; Infectious Diseases; Virology
GA NW9WO
UT WOS:000562898800001
PM 32539490
DA 2024-01-16
ER

PT J
AU Macdonald, V
   Mbuagbaw, L
   Jordan, MR
   Mathers, B
   Jay, S
   Baggaley, R
   Verster, A
   Bertagnolio, S
AF Macdonald, Virginia
   Mbuagbaw, Lawrence
   Jordan, Michael R.
   Mathers, Bradley
   Jay, Sharon
   Baggaley, Rachel
   Verster, Annette
   Bertagnolio, Silvia
TI Prevalence of pretreatment HIV drug resistance in key populations: a systematic review and meta-analysis
SO JOURNAL OF THE INTERNATIONAL AIDS SOCIETY
LA English
DT Review
DE men who have sex with men; sex workers; people who inject drugs; prisoners; transgender; HIV drug resistance
ID preexposure prophylaxis; infection; coverage; burden; impact; risk
AB Introduction WHO's 2019 report on HIV drug resistance (HIVDR) documents a high prevalence of pretreatment drug resistance (PDR) among populations initiating first-line antiretroviral therapy (ART) in low- and middle-income countries (LMIC). However, systematic evidence on the prevalence of PDR among key populations remains limited. We performed a systematic review to characterize levels of PDR in key population groups and compared them to levels of PDR in the "general population" across different geographical regions. Methods Ten electronic databases were searched for papers published until February 2019 that included predefined search terms. We included studies that reported the number of successfully tested genotypes and the number of genotypes with drug resistance mutations among antiretroviral therapy treatment naive people, recently infected people, or people initiating first-line ART from key populations. To assess the prevalence of PDR for each key population, we pooled estimates using random-effects meta-analysis of proportions. Where possible, we computed the differences in the odds of PDR (any, and by drug class) present in each key population compared to the "general population". The I-2 statistic (a measure of heterogeneity between studies) is reported. Results and discussion A total of 332 datasets (from 218 studies) and 63,111 people with successful HIVDR genotyping were included in the analysis. The pooled prevalence estimate of any PDR was high among men who have sex with men (13.0%, 95% CI 11.0 to 14.0%, I-2 = 93.19), sex workers (17.0%, 95% CI 6.0 - 32.0, I-2 = 87.31%) and people in prisons (18.0%, 95% CI 11.0 to 25.0, I-2 = 70.18%), but less so among people who inject drugs (7.0%, 95% CI 5.0 to 10.0, I-2 = 90.23). Overall, men who have sex with men were more likely to carry any PDR compared to the "general population," a finding which was statistically significant (odds ratio (OR) 1.28, 95% CI 1.13 - 1.46, I-2 48.9%). Conclusions High prevalence of PDR found in key populations highlights the need to increase access to effective first-line HIV treatment. The low prevalence of nucleotide reverse transcriptase inhibitor (NRTI) PDR suggests that current WHO recommendations for pre-exposure prophylaxis (PrEP) regimens will remain effective and can be scaled up to prevent new HIV infections in high-risk groups.
C1 [Macdonald, Virginia; Mathers, Bradley; Jay, Sharon; Baggaley, Rachel; Verster, Annette; Bertagnolio, Silvia] WHO, Dept HIV Hepatitis & Sexually Transmitted Dis, Geneva, Switzerland.
   [Mbuagbaw, Lawrence] McMaster Univ, Dept Hlth Res Methods Evidence & Impact, Hamilton, ON, Canada.
   [Mbuagbaw, Lawrence] St Josephs Hlth Care Hamilton, Biostat Unit, Father Sean OSullivan Res Ctr, Hamilton, ON, Canada.
   [Jordan, Michael R.] Tufts Med Ctr, Div Geog Med, Boston, MA 02111 USA.
   [Jordan, Michael R.] Tufts Univ, Sch Med, Dept Publ Hlth & Community Med, Boston, MA 02111 USA.
   [Jordan, Michael R.] Tufts Ctr Integrated Management Antimicrobial Res, Boston, MA USA.
   [Jordan, Michael R.] Levy Ctr Integrated Management Antimicrobial Resi, Boston, MA USA.
C3 World Health Organization; McMaster University; Tufts Medical Center; Tufts University; Massachusetts Department of Public Health
RP Macdonald, V (通讯作者)，Ave Appia 20, CH-1202 Geneva, Switzerland.
EM macdonaldv@who.int; mbuagblc@mcmaster.ca; mjordan@tuftsmedicalcenter.org; mathersb@who.int; sharonjay2011@gmail.com; baggaleyr@who.int; versteran@who.int; bertagnolios@who.int
FU Netherlands Department of Foreign Affairs; Bill and Melinda Gates Foundation
CR Andreis S, 2017, J GLOB ANTIMICROB RE, V10, P106, DOI 10.1016/j.jgar.2017.05.011
   Augusto AD, 2016, AIDS BEHAV, V20, P799, DOI 10.1007/s10461-015-1140-9
   Bennett DE, 2009, PLOS ONE, V4, P0, DOI 10.1371/journal.pone.0004724
   Castel AD, 2015, JAIDS-J ACQ IMM DEF, V70, P520, DOI 10.1097/QAI.0000000000000780
   Cottrell ML, 2013, CLIN PHARMACOKINET, V52, P981, DOI 10.1007/s40262-013-0093-2
   Cowan FM, 2016, J ACQ IMMUN DEF SYND, V74, P375
   Delaugerre C, 2018, AIDS, V32, P2353, DOI 10.1097/QAD.0000000000001960
   Fonner VA, 2016, AIDS, V30, P1973, DOI 10.1097/QAD.0000000000001145
   Gupta RK, 2018, LANCET INFECT DIS, V18, P346, DOI 10.1016/S1473-3099(17)30702-8
   Harbord RM, 2008, STATA J, V8, P493, DOI 10.1177/1536867X0800800403
   Higgins JPT, 2010, SURGERY, V0, P0, DOI DOI 10.1016/J.SURG.2009.06.030
   Holland CE, 2016, PUBLIC HEALTH REP, V131, P773, DOI 10.1177/0033354916677237
   Hoy D, 2012, J CLIN EPIDEMIOL, V65, P934, DOI 10.1016/j.jclinepi.2011.11.014
   Krakower D, 2014, AIDS BEHAV, V18, P1712, DOI 10.1007/s10461-014-0839-3
   Larney S, 2017, LANCET GLOB HEALTH, V5, PE1208, DOI 10.1016/S2214-109X(17)30373-X
   Lin D, 2019, BMC PUBLIC HEALTH, V19, P0, DOI 10.1186/s12889-019-7135-0
   Nyaga VN, 2014, ARCH PUBLIC HEALTH, V72, P0, DOI 10.1186/2049-3258-72-39
   Pham QD, 2014, AIDS, V28, P2751, DOI 10.1097/QAD.0000000000000494
   Shafer RW, 2006, J INFECT DIS, V194, PS51, DOI 10.1086/505356
   Shannon K, 2018, LANCET, V392, P698, DOI 10.1016/S0140-6736(18)31439-9
   Stekler JD, 2015, ANTIVIR THER, V20, P77, DOI 10.3851/IMP2780
   Tsai Hung-Chin, 2018, ONCOTARGET, V9, P24927, DOI 10.18632/oncotarget.24837
   UNAIDS, 2019, UNAIDS DATA 2019, V0, P0
   UNAIDS, 2014, DAT 2020, V0, P0
   Uthman OA, 2017, AIDS CARE, V29, P489, DOI 10.1080/09540121.2016.1223799
   van de Vijver DAMC, 2013, AIDS, V27, P2943, DOI 10.1097/01.aids.0000433237.63560.20
   Wensing Annemarie M, 2019, TOP ANTIVIR MED, V27, P111
   Wheelock A, 2012, BMJ OPEN, V2, P0, DOI 10.1136/bmjopen-2012-001234
   WHO, 2018, DEF REG GROUP, V0, P0
   World Bank, 2016, NEW COUNTR CLASS INC, V0, P0
   World Health Organisation (WHO), 2019, UPD REC 1 2 LIN ANTR, V0, P0
   World Health Organization, 2017, GUIDELINES ON THE PUBLIC HEALTH RESPONSE TO PRETREATMENT HIV DRUG RESISTANCE, V0, P0
   World Health Organization, 2019, HIV DRUG RESISTANCE REPORT 2019, V0, P0
NR 34
TC 17
Z9 20
U1 0
U2 7
PU JOHN WILEY & SONS LTD
PI CHICHESTER
PA THE ATRIUM, SOUTHERN GATE, CHICHESTER PO19 8SQ, W SUSSEX, ENGLAND
SN 
EI 1758-2652
J9 J INT AIDS SOC
JI J. Int. AIDS Soc.
PD DEC 15
PY 2020
VL 23
IS 12
BP 
EP 
DI 10.1002/jia2.25656
PG 11
WC Immunology; Infectious Diseases
SC Immunology; Infectious Diseases
GA PL4DX
UT WOS:000603075700001
PM 33369131
DA 2024-01-16
ER

PT J
AU Segujja, F
   Omooja, J
   Lunkuse, S
   Nanyonjo, M
   Nabirye, SE
   Nassolo, F
   Lule, DB
   Bbosa, N
   Kateete, DP
   Ssenyonga, W
   Mayanja, Y
   Nsubuga, RN
   Seeley, J
   Kaleebu, P
   Ssemwanga, D
AF Segujja, Farouk
   Omooja, Jonah
   Lunkuse, Sandra
   Nanyonjo, Maria
   Nabirye, Stella Esther
   Nassolo, Faridah
   Lule, Daniel Bugembe
   Bbosa, Nicholas
   Kateete, David Patrick
   Ssenyonga, William
   Mayanja, Yunia
   Nsubuga, Rebecca Namugabwe
   Seeley, Janet
   Kaleebu, Pontiano
   Ssemwanga, Deogratius
TI High Levels of Acquired HIV Drug Resistance Following Virological Nonsuppression in HIV-Infected Women from a High-Risk Cohort in Uganda
SO AIDS RESEARCH AND HUMAN RETROVIRUSES
LA English
DT Article
DE HIV drug resistance; virological suppression; virological failure; women at high risk; Uganda
ID 1st-line antiretroviral therapy; female sex workers; failure; efavirenz; kampala; individuals; country; adults; need; art
AB HIV drug resistance (HIVDR) is of increasing health concern, especially among key populations. We investigated the prevalence of virological suppression (VS), prevalence and correlates of HIVDR in HIV-infected women, enrolled in a high-risk cohort. We enrolled 267 women initiated on first-line antiretroviral therapy (ART) between 2015 and 2018. Participants' plasma samples were analyzed for HIV RNA viral load (VL) and genotypic resistance testing was performed on those with VL nonsuppression (defined as VL >= 1,000 copies/mL). We used the Stanford HIVDR database-algorithm to assess HIVDR mutations and logistic regression to assess risk factors for VL nonsuppression and HIVDR. We observed an overall VS prevalence of 76.0% (203/267) and detected respective acquired drug resistance prevalence to non-nucleoside reverse transcriptase inhibitors (NNRTIs) and nucleoside reverse transcriptase inhibitors (NRTIs) of 81.3% [confidence interval (CI) 67.4-91.1] and 45.8% (CI 31.4-60.8) among the 48 successfully genotyped VL nonsuppressors. NNRTI mutations were observed in 81.3% (39/48) of the genotyped participants and 45.8% (22/48) had both NRTI and NNRTI mutations. The mutation K103N was detected in 62.5% (30/48) of participants, 41.7% (20/48) had M184V/I, 14.6% had K65R, and 12.5% (6/48) had thymidine analog mutations (TAMs). None of the analyzed potential risk factors, including age and duration on ART, was significantly correlated with VL nonsuppression or HIVDR. Although high levels of NNRTI mutations support the transition to dolutegravir, the presence of NRTI mutations, especially TAMs, may compromise dolutegravir-based regimens or other second-line ART options. The moderate VS prevalence and high HIVDR prevalence therefore call for timely ART switching and intensive adherence counseling.
C1 [Segujja, Farouk; Omooja, Jonah; Lunkuse, Sandra; Nanyonjo, Maria; Nabirye, Stella Esther; Nassolo, Faridah; Lule, Daniel Bugembe; Bbosa, Nicholas; Ssenyonga, William; Mayanja, Yunia; Nsubuga, Rebecca Namugabwe; Seeley, Janet; Kaleebu, Pontiano; Ssemwanga, Deogratius] Uganda Virus Res Inst UVRI, Med Res Council MRC, Entebbe, Uganda.
   [Segujja, Farouk; Omooja, Jonah; Lunkuse, Sandra; Nanyonjo, Maria; Nabirye, Stella Esther; Nassolo, Faridah; Lule, Daniel Bugembe; Bbosa, Nicholas; Ssenyonga, William; Mayanja, Yunia; Nsubuga, Rebecca Namugabwe; Seeley, Janet; Kaleebu, Pontiano; Ssemwanga, Deogratius] London Sch Hyg & Trop Med LSHTM, Uganda Res Unit, Entebbe, Uganda.
   [Segujja, Farouk; Omooja, Jonah; Kateete, David Patrick] Makerere Univ, Coll Hlth Sci, Dept Med Microbiol, Kampala, Uganda.
   [Segujja, Farouk; Omooja, Jonah; Kateete, David Patrick] Makerere Univ, Coll Hlth Sci, Dept Immunol & Mol Biol, Kampala, Uganda.
   [Seeley, Janet] London Sch Hyg & Trop Med, London, England.
   [Kaleebu, Pontiano; Ssemwanga, Deogratius] Uganda Virus Res Inst, Entebbe, Uganda.
C3 Makerere University; Makerere University; University of London; London School of Hygiene & Tropical Medicine; Uganda Virus Research Institute
RP Ssemwanga, D (通讯作者)，UVRI, MRC, Plot 51-59 Nakiwogo Rd,POB 49, Entebbe, Uganda.; Ssemwanga, D (通讯作者)，Uganda Virus Res Inst, LSHTM Uganda Res Unit, Plot 51-59 Nakiwogo Rd,POB 49, Entebbe, Uganda.
EM deogratius.ssemwanga@mrcuganda.org
FU UK MRC under the MRC/DFID Concordat agreement; UK Department of International Development (DFID) under the MRC/DFID Concordat agreement; European and Developing Countries Clinical Trials Partnership [TMA 2015 CDF982]
CR Abaasa A, 2019, VACCINE, V37, P2065, DOI 10.1016/j.vaccine.2019.02.072
   Apostolova N, 2015, J ANTIMICROB CHEMOTH, V70, P2693, DOI 10.1093/jac/dkv183
   Ayouba A, 2019, NEW ENGL J MED, V381, P816, DOI 10.1056/NEJMoa1904340
   Baral S, 2012, LANCET INFECT DIS, V12, P538, DOI 10.1016/S1473-3099(12)70066-X
   Baumann A, 2019, JAIDS-J ACQ IMM DEF, V80, P481, DOI 10.1097/QAI.0000000000001943
   Bennett DE, 2009, PLOS ONE, V4, P0, DOI 10.1371/journal.pone.0004724
   Boender TS, 2016, J ANTIMICROB CHEMOTH, V71, P2918, DOI 10.1093/jac/dkw218
   Boulle Charlotte, 2016, OPEN FORUM INFECT DIS, V3, Pofw233, DOI 10.1093/ofid/ofw233
   CDC MoH, 2017, UG POP BAS HIV IMP A, V0, P0
   Clutter DS, 2016, INFECT GENET EVOL, V46, P292, DOI 10.1016/j.meegid.2016.08.031
   Coetzee J, 2017, PLOS ONE, V0, P12
   Ford N, 2015, JAIDS-J ACQ IMM DEF, V69, P422, DOI 10.1097/QAI.0000000000000606
   Gregson J, 2017, LANCET INFECT DIS, V17, P296, DOI 10.1016/s1473-3099(16)30469-8
   Gregson J, 2016, LANCET INFECT DIS, V16, P565, DOI 10.1016/S1473-3099(15)00536-8
   Gupta RK, 2018, LANCET INFECT DIS, V18, P346, DOI 10.1016/S1473-3099(17)30702-8
   Gupta RK, 2012, LANCET, V380, P1250, DOI 10.1016/S0140-6736(12)61038-1
   Hamers RL, 2012, CLIN INFECT DIS, V54, P1660, DOI 10.1093/cid/cis254
   Kaleebu P, 2015, PLOS ONE, V10, P0, DOI 10.1371/journal.pone.0145536
   Kantor R, 2018, AIDS, V32, P2485, DOI 10.1097/QAD.0000000000001964
   Kasamba I, 2019, SEX TRANSM DIS, V46, P407, DOI 10.1097/OLQ.0000000000000978
   Kiwanuka N, 2013, J INT AIDS SOC, V16, P0, DOI 10.7448/IAS.16.1.18621
   Liu TF, 2006, CLIN INFECT DIS, V42, P1608, DOI 10.1086/503914
   Mackie N, 2006, ANTIRETROVIRAL RESIS, V0, P0
   Mayanja Y, 2018, AIDS BEHAV, V22, P1053, DOI 10.1007/s10461-017-1973-5
   MoH, 2018, CONS GUID PREV TREAT, V0, P0
   Namakoola Ivan, 2016, BMC RES NOTES, V9, P515, DOI 10.1186/s13104-016-2309-7
   Ndashimye E, 2018, AIDS RES HUM RETROV, V34, P404, DOI 10.1089/aid.2017.0205
   Neubert J, 2016, INTERVIROLOGY, V59, P301, DOI 10.1159/000477811
   Omooja J, 2019, J ANTIMICROB CHEMOTH, V74, P3021, DOI 10.1093/jac/dkz261
   Rhee SY, 2017, EBIOMEDICINE, V18, P225, DOI 10.1016/j.ebiom.2017.03.024
   Rhee SY, 2003, NUCLEIC ACIDS RES, V31, P298, DOI 10.1093/nar/gkg100
   Ssemwanga D, 2015, AIDS REV, V17, P3
   Ssemwanga D, 2012, CLIN INFECT DIS, V54, PS339, DOI 10.1093/cid/cir937
   Stamatakis A, 2014, BIOINFORMATICS, V30, P1312, DOI 10.1093/bioinformatics/btu033
   Taieb F, 2017, PLOS ONE, V12, P0, DOI 10.1371/journal.pone.0174767
   Tang MW, 2012, INTERVIROLOGY, V55, P98, DOI 10.1159/000331998
   Uganda AIDS Commission, 2016, NAT HIV AIDS STRAT P, V0, P0
   Uganda AIDS Commission, 2016, HIV AIDS UG COUNTR P, V0, P0
   UNAIDS, 2016, GLOB ACT PLAN REP, V0, P0
   UNAIDS, 2017, 90-90-90-AN AMBITIOUS TREATMENT TARGET TO HELP END THE AIDS EPIDEMIC R/OL, V0, P0
   Vandepitte J, 2011, SEX TRANSM DIS, V38, P316, DOI 10.1097/OLQ.0b013e3182099545
   Venter WDF, 2019, NEW ENGL J MED, V381, P803, DOI 10.1056/NEJMoa1902824
   von Braun A, 2018, JAIDS-J ACQ IMM DEF, V78, P566, DOI 10.1097/QAI.0000000000001717
   WHO Group, 2017, HIV DRUG RES REP, V0, P0
   Woods CK, 2012, J CLIN MICROBIOL, V50, P1936, DOI 10.1128/JCM.06689-11
   World Health Organisation Group, 2019, UPD REC 1 2 LIN ANT, V0, P0
   World Health Organization, 2019, HIV DRUG RESISTANCE REPORT 2019, V0, P0
NR 48
TC 0
Z9 0
U1 0
U2 6
PU MARY ANN LIEBERT, INC
PI NEW ROCHELLE
PA 140 HUGUENOT STREET, 3RD FL, NEW ROCHELLE, NY 10801 USA
SN 0889-2229
EI 1931-8405
J9 AIDS RES HUM RETROV
JI Aids Res. Hum. Retrovir.
PD SEP 1
PY 2020
VL 36
IS 9
BP 782
EP 791
DI 10.1089/aid.2019.0279
EA JUN 2020
PG 10
WC Immunology; Infectious Diseases; Virology
SC Immunology; Infectious Diseases; Virology
GA NM0CF
UT WOS:000544378400001
PM 32475121
DA 2024-01-16
ER

PT J
AU Kouamou, V
   Manasa, J
   Katzenstein, D
   McGregor, AM
   Ndhlovu, CE
   Makadzange, T
AF Kouamou, Vinie
   Manasa, Justen
   Katzenstein, David
   McGregor, Alan M.
   Ndhlovu, Chiratidzo E.
   Makadzange, Tariro
TI Diagnostic Accuracy of Pan-Degenerate Amplification and Adaptation Assay for HIV-1 Drug Resistance Mutation Analysis in Low- and Middle-Income Countries
SO JOURNAL OF CLINICAL MICROBIOLOGY
LA English
DT Article
DE ART; diagnostic accuracy; genotyping; low- and middle-income countries; mutation; PANDAA; point mutation assays; human immunodeficiency virus
ID antiretroviral therapy; nevirapine resistance; failure; infection; variants; regimens; infants; impact
AB HIV drug resistance (HIVDR) is a barrier to sustained virologic suppression in low- and middle-income countries (LMICs). Point mutation assays targeting priority drug resistance mutations (DRMs) are being evaluated to improve access to HIVDR testing. In a cross-sectional study (June 2018 to September 2019), we evaluated the diagnostic accuracy of a simple and rapid HIVDR assay (the pan-degenerate amplification and adaptation (PANDAA] assay targeting the mutations K65R, K103NS, M184VI, Y181C, and G190A) compared to Sanger sequencing and next-generation sequencing (NGS). Plasma samples from adolescents and young adults (aged 10 to 24 years) failing antiretroviral therapy (viral load, >1,000 copies/ml on 2 consecutive occasions 1 month apart) were analyzed. Sensitivity and specificity of the PANDAA assay were determined by a proprietary application designed by Aldatu Biosciences. Agreement between genotyping methods was evaluated using Cohen's kappa coefficient. One hundred fifty samples previously characterized by Sanger sequencing were evaluated using PANDAA. For all DRMs detected, PANDAA showed a sensitivity and specificity of 98% and 94%, respectively. For nucleotide reverse transcriptase inhibitor DRMs, sensitivity and specificity were 98% (95% confidence interval (CI], 92% to 100%) and 100% (94% to 100%), respectively. For non-nucleotide reverse transcriptase inhibitor DRMs, sensitivity and specificity were 100% (97% to 100%) and 76% (61% to 87%), respectively. PANDAA showed strong agreement with Sanger sequencing for K65R, K103NS, M184VI, and G190A (kappa > 0.85) and substantial agreement for Y181C (kappa = 0.720). Of the 21 false-positive samples genotyped by PANDAA, only 6 (29%) were identified as low-abundance variants by NGS. With the high sensitivity and specificity to detect major DRMs, PANDAA could represent a simple and rapid alternative HIVDR assay in LMICs.
C1 [Kouamou, Vinie; McGregor, Alan M.; Ndhlovu, Chiratidzo E.; Makadzange, Tariro] Univ Zimbabwe, Coll Hlth Sci, Dept Med, Harare, Zimbabwe.
   [Manasa, Justen] Univ Zimbabwe, Coll Hlth Sci, Dept Med Microbiol, Harare, Zimbabwe.
   [Katzenstein, David] Biomed Res & Training Inst, Dept Mol Biol, Harare, Zimbabwe.
   [Makadzange, Tariro] Harvard Med Sch, Boston, MA 02115 USA.
   [Makadzange, Tariro] Gilead Sci, San Mateo, CA USA.
C3 University of Zimbabwe; University of Zimbabwe; Biomedical Research Training Institute; Harvard University; Harvard Medical School; Gilead Sciences
RP Kouamou, V (通讯作者)，Univ Zimbabwe, Coll Hlth Sci, Dept Med, Harare, Zimbabwe.
EM kvinie2005@yahoo.fr
FU HIV Research Trust Scholarship; NIH, R21; National Institute of Allergy and Infectious Diseases (NIAID) [1R21AI124402-01]; Aldatu Biosciences, Massachusetts, USA; NIH K-grant
CR [Anonymous], 2014, JOINT UN PROGR HIV A, V0, P0
   Boltz VF, 2011, P NATL ACAD SCI USA, V108, P9202, DOI 10.1073/pnas.1105688108
   Buckton AJ, 2011, ANTIVIR THER, V16, P9, DOI 10.3851/IMP1687
   Chimukangara B, 2017, J VIROL METHODS, V243, P151, DOI 10.1016/j.jviromet.2016.11.010
   Clutter DS, 2017, J INFECT DIS, V216, P387, DOI 10.1093/infdis/jix338
   De Luca A, 2014, PLOS ONE, V9, P0, DOI 10.1371/journal.pone.0109148
   Duarte HA, 2018, AIDS, V32, P2301, DOI 10.1097/QAD.0000000000001934
   Duarte HA, 2017, J INFECT DIS, V216, PS824, DOI 10.1093/infdis/jix413
   Gianella S, 2011, J VIROL, V85, P8359, DOI 10.1128/JVI.02582-10
   Gregson J, 2016, LANCET INFECT DIS, V16, P565, DOI 10.1016/S1473-3099(15)00536-8
   Gupta RK, 2018, LANCET INFECT DIS, V18, P346, DOI 10.1016/S1473-3099(17)30702-8
   Illumina, 2019, NEXTERA XT DNA LIB P, V0, P0
   Inzaule Seth C, 2016, LANCET INFECT DIS, V16, Pe267, DOI 10.1016/S1473-3099(16)30118-9
   Kearse M, 2012, BIOINFORMATICS, V28, P1647, DOI 10.1093/bioinformatics/bts199
   Kouamou V, 2019, AIDS, V33, P1729, DOI 10.1097/QAD.0000000000002284
   LANDIS JR, 1977, BIOMETRICS, V33, P159, DOI 10.2307/2529310
   Lataillade M, 2010, PLOS ONE, V5, P0, DOI 10.1371/journal.pone.0010952
   Lehman DA, 2012, JAIDS-J ACQ IMM DEF, V60, P225, DOI 10.1097/QAI.0b013e3182515730
   LEITNER T, 1993, BIOTECHNIQUES, V15, P120
   Lessells RJ, 2014, BMC HEALTH SERV RES, V14, P0, DOI 10.1186/1472-6963-14-116
   Lessells RJ, 2013, AIDS REV, V15, P221
   Li JZ, 2011, JAMA-J AM MED ASSOC, V305, P1327, DOI 10.1001/jama.2011.375
   Liu TF, 2006, CLIN INFECT DIS, V42, P1608, DOI 10.1086/503914
   Luz PM, 2015, JAIDS-J ACQ IMM DEF, V68, P152, DOI 10.1097/QAI.0000000000000426
   MacLeod IJ, 2010, J CLIN VIROL, V48, P162, DOI 10.1016/j.jcv.2010.03.017
   MacLeod IJ, 2019, BIORXIV, V0, P0, DOI DOI 10.1101/795054.
   Manasa J, 2014, J VIS EXP, V2014, P51242
   Meldrum Cliff, 2011, CLIN BIOCHEM REV, V32, P177
   Metzner KJ, 2010, J INFECT DIS, V201, P1063, DOI 10.1086/651136
   Muri L, 2017, AIDS, V31, P61, DOI 10.1097/QAD.0000000000001273
   Mutsvangwa J, 2014, J VIROL METHODS, V210, P36, DOI 10.1016/j.jviromet.2014.09.005
   Ngarina M, 2015, BMC INFECT DIS, V15, P0, DOI 10.1186/s12879-015-0914-z
   Phillips AN, 2017, J INFECT DIS, V215, P1362, DOI 10.1093/infdis/jix089
   Rhee SY, 2015, PLOS ONE, V10, P0, DOI 10.1371/journal.pone.0145772
   Saag MS, 2018, JAMA-J AM MED ASSOC, V320, P379, DOI 10.1001/jama.2018.8431
   Simen BB, 2009, J INFECT DIS, V199, P693, DOI 10.1086/596736
   Stekler JD, 2011, PLOS ONE, V6, P0, DOI 10.1371/journal.pone.0028952
   Van Dyke RB, 2012, CLIN INFECT DIS, V54, P285, DOI 10.1093/cid/cir798
   Vilsker M, 2019, BIOINFORMATICS, V35, P871, DOI 10.1093/bioinformatics/bty695
   Wallis CL, 2014, CLIN INFECT DIS, V59, P706, DOI 10.1093/cid/ciu314
   Weinstein MC, 2001, ANN INTERN MED, V134, P440, DOI 10.7326/0003-4819-134-6-200103200-00008
   World Health Organization, 2018, UPDATED RECOMMENDATIONS ON FIRST-LINE AND SECOND-LINE ANTIRETROVIRAL REGIMENS AND POST-EXPOSURE PROPHYLAXIS AND RECOMMENDATIONS ON EARLY INFANT DIAGNOSIS OF HIV, V0, P0
   World Health Organization, 2018, WHO HIVRESNET M REP, V0, P0
NR 43
TC 9
Z9 9
U1 0
U2 5
PU AMER SOC MICROBIOLOGY
PI WASHINGTON
PA 1752 N ST NW, WASHINGTON, DC 20036-2904 USA
SN 0095-1137
EI 1098-660X
J9 J CLIN MICROBIOL
JI J. Clin. Microbiol.
PD SEP 15
PY 2020
VL 58
IS 9
BP 
EP 
DI 10.1128/JCM.01045-20
PG 10
WC Microbiology
SC Microbiology
GA NW6HX
UT WOS:000575116900012
PM 32522826
DA 2024-01-16
ER

PT J
AU Xu, CB
   Xin, YJ
   Chen, MH
   Ba, MY
   Guo, QL
   Zhu, CG
   Guo, Y
   Shi, JG
AF Xu, Chengbo
   Xin, Yijing
   Chen, Minghua
   Ba, Mingyu
   Guo, Qinglan
   Zhu, Chenggen
   Guo, Ying
   Shi, Jiangong
TI Discovery, synthesis, and optimization of an <i>N</i>-alkoxy indolylacetamide against HIV-1 carrying NNRTI-resistant mutations from the Isatis indigotica root.
SO EUROPEAN JOURNAL OF MEDICINAL CHEMISTRY
LA English
DT Article
DE Isatis indigotica; N-Alkyloxy indole derivative; HIV-1 inhibitor; Derivative synthesis; Structure-activity relationship; NNRTI
ID reverse-transcriptase inhibitors; ban lan gen; aqueous extract; drug-resistance; nonnucleoside inhibitors; highly potent; design; enantiomers; mechanisms; alkaloids
AB From an aqueous decoction of the traditional Chinese medicine "ban lan gen" (the Isatis indigotica root), an antiviral natural product CI - 39 was isolated as an NNRTI (non-nucleoside reverse transcriptase inhibitor) (EC50 = 3.40 mu M). Its novel structure was determined as methyl (1-methoxy-1H-indol-3-yl)acetamidobenzoate by spectroscopic data and confirmed by single crystal X-ray diffraction. Through synthesis and structure-activity relationship (SAR) investigation of CI - 39 and 57 new derivatives (24 with EC50 values of 0.06-8.55 mu M), two optimized derivatives 10f and 10i (EC50: 0.06 mu M and 0.06 mu M) having activity comparable to that of NVP (EC50 = 0.03 mu M) were obtained. Further evaluation verified that 10f and 10i were RT DNA polymerase inhibitors and exhibited better activities and drug resistance folds compared to NVP against seven NNRTI-resistant strains carrying different mutations. Especially, 10i (EC50 = 0.43 mu M) was more active to the L100I/K103N double-mutant strain as compared to both NVP (EC50 = 0.76 mu M) and EFV (EC50 = 1.08 mu M). The molecular docking demonstrated a possible binding pattern between 10i and RT and revealed activity mechanism of 10i against the NNRTI-resistant strains. Copyright (C) 2020 Elsevier Masson SAS. All rights reserved.
C1 [Xu, Chengbo; Xin, Yijing; Chen, Minghua; Ba, Mingyu; Guo, Qinglan; Zhu, Chenggen; Guo, Ying; Shi, Jiangong] Chinese Acad Med Sci & Peking Union Med Coll, Inst Mat Med, State Key Lab Bioact Substance & Funct Nat Med, Beijing 100050, Peoples R China.
   [Chen, Minghua] Chinese Acad Med Sci & Peking Union Med Coll, Inst Med Biotechnol, Beijing 100050, Peoples R China.
C3 Chinese Academy of Medical Sciences - Peking Union Medical College; Peking Union Medical College; Chinese Academy of Medical Sciences - Peking Union Medical College; Institute of Medicinal Biotechnology - CAMS; Peking Union Medical College
RP Guo, Y; Shi, JG (通讯作者)，Chinese Acad Med Sci & Peking Union Med Coll, Inst Mat Med, State Key Lab Bioact Substance & Funct Nat Med, Beijing 100050, Peoples R China.
EM yingguo@imm.ac.cn; shijg@imm.ac.cn
FU National Natural Science Foundation of China [81630094, 81473256]; CAMS Innovation Fund for Medical Science of China [2017-12M-3-010, 2016-12M-1-014]; Science and Technology Program of Beijing [Z151100000115008]; Drug Innovation Major Project of China [2018ZX09711001-004-004, 2018ZX09711001-003-002, 2015ZX09102-023]
CR Brigg S, 2016, BIOORG MED CHEM LETT, V26, P1580, DOI 10.1016/j.bmcl.2016.02.006
   Cao Ying-li, 2009, YAOXUE XUEBAO, V44, P355
   Chan AH, 2017, P NATL ACAD SCI USA, V114, P9725, DOI 10.1073/pnas.1711463114
   Chen MH, 2016, CHINESE CHEM LETT, V27, P643, DOI 10.1016/j.cclet.2016.01.042
   Chen MH, 2012, ORG LETT, V14, P5668, DOI 10.1021/ol302660t
   Chen MH, 2012, J NAT PROD, V75, P1167, DOI 10.1021/np3002833
   Chinsembu KC, 2019, REV BRAS FARMACOGN, V29, P504, DOI 10.1016/j.bjp.2018.10.006
   Corona A, 2016, PLOS ONE, V11, P0, DOI 10.1371/journal.pone.0147225
   Das K, 2008, P NATL ACAD SCI USA, V105, P1466, DOI 10.1073/pnas.0711209105
   Devale TL, 2017, BIOORG CHEM, V70, P256, DOI 10.1016/j.bioorg.2017.01.006
   Douek DC, 2009, ANNU REV MED, V60, P471, DOI 10.1146/annurev.med.60.041807.123549
   Dousson C, 2016, J MED CHEM, V59, P1891, DOI 10.1021/acs.jmedchem.5b01430
   Engelman A, 2012, NAT REV MICROBIOL, V10, P279, DOI 10.1038/nrmicro2747
   Famiglini V, 2017, J MED CHEM, V60, P6528, DOI 10.1021/acs.jmedchem.6b01906
   Famiglini V, 2014, EUR J MED CHEM, V80, P101, DOI 10.1016/j.ejmech.2014.04.027
   da Silva CCF, 2019, REV BRAS FARMACOGN, V29, P309, DOI 10.1016/j.bjp.2019.04.001
   Figiel M, 2017, NUCLEIC ACIDS RES, V45, P3341, DOI 10.1093/nar/gkx004
   Ghosh SK, 2014, RSC ADV, V4, P63147, DOI 10.1039/c4ra10309b
   Gill MSA, 2019, EUR J MED CHEM, V179, P423, DOI 10.1016/j.ejmech.2019.06.058
   Guo JM, 2019, J ASIAN NAT PROD RES, V21, P76, DOI 10.1080/10286020.2017.1417266
   Guo QL, 2018, ACTA PHARM SIN B, V8, P933, DOI 10.1016/j.apsb.2018.08.005
   Gupta RK, 2018, LANCET INFECT DIS, V18, P346, DOI 10.1016/S1473-3099(17)30702-8
   Habibi P, 2019, PLANT BIOTECHNOL J, V17, P1868, DOI 10.1111/pbi.13110
   Han S, 2020, EUR J MED CHEM, V185, P0, DOI 10.1016/j.ejmech.2019.111874
   Hdoufane I, 2019, J MOL STRUCT, V1193, P429, DOI 10.1016/j.molstruc.2019.05.056
   Hopkins AL, 2004, J MED CHEM, V47, P5912, DOI 10.1021/jm040071z
   Hsiou Y, 2001, J MOL BIOL, V309, P437, DOI 10.1006/jmbi.2001.4648
   Hsuan SL, 2009, J ETHNOPHARMACOL, V123, P61, DOI 10.1016/j.jep.2009.02.028
   Hu M, 2019, J EXP CLIN CANC RES, V38, P0, DOI 10.1186/s13046-019-1062-x
   Jiangsu New Medical College,, 1986, DICT TRAD CHIN MED, V1, P126
   Kumar S, 2019, EUR J MED CHEM, V183, P0, DOI 10.1016/j.ejmech.2019.111714
   KURSANOV DN, 1974, SYNTHESIS-STUTTGART, V0, P633
   Li X, 2017, EUR J MED CHEM, V126, P190, DOI 10.1016/j.ejmech.2016.10.009
   Li X, 2016, EXPERT OPIN THER PAT, V26, P629, DOI 10.1517/13543776.2016.1135902
   Liu JF, 2007, ORG LETT, V9, P4127, DOI 10.1021/ol701540y
   Liu YF, 2016, J ASIAN NAT PROD RES, V18, P1, DOI 10.1080/10286020.2015.1117452
   Liu YF, 2015, CHINESE CHEM LETT, V26, P931, DOI 10.1016/j.cclet.2015.05.052
   Liu YF, 2015, J ASIAN NAT PROD RES, V17, P689, DOI 10.1080/10286020.2015.1055729
   Liu YF, 2017, ACTA PHARM SIN B, V7, P179, DOI 10.1016/j.apsb.2016.09.004
   Liu YF, 2016, ACTA PHARM SIN B, V6, P141, DOI 10.1016/j.apsb.2016.01.003
   Ma XH, 2013, J NAT PROD, V76, P2298, DOI 10.1021/np400683h
   Meleddu R, 2017, J ENZYM INHIB MED CH, V32, P130, DOI 10.1080/14756366.2016.1238366
   MENG JB, 1994, J HETEROCYCLIC CHEM, V31, P121, DOI 10.1002/jhet.5570310121
   Meng LJ, 2018, CHINESE CHEM LETT, V29, P119, DOI 10.1016/j.cclet.2017.05.019
   Meng LJ, 2017, J ASIAN NAT PROD RES, V19, P529, DOI 10.1080/10286020.2017.1320547
   Meng LJ, 2018, CHINESE CHEM LETT, V29, P1257, DOI 10.1016/j.cclet.2017.12.001
   Meng LJ, 2017, ACTA PHARM SIN B, V7, P638, DOI 10.1016/j.apsb.2017.09.006
   Meng LJ, 2017, ACTA PHARM SIN B, V7, P334, DOI 10.1016/j.apsb.2017.04.003
   Namasivayam V, 2019, J MED CHEM, V62, P4851, DOI 10.1021/acs.jmedchem.8b00843
   Pawar V, 2010, BIOORGAN MED CHEM, V18, P3198, DOI 10.1016/j.bmc.2010.03.030
   Pu CL, 2017, BIOORG MED CHEM LETT, V27, P4150, DOI 10.1016/j.bmcl.2017.07.026
   Ren J, 2001, J MOL BIOL, V312, P795, DOI 10.1006/jmbi.2001.4988
   Ren JS, 2008, VIRUS RES, V134, P157, DOI 10.1016/j.virusres.2007.12.018
   Sang YL, 2019, J MED CHEM, V62, P11430, DOI 10.1021/acs.jmedchem.9b01446
   Sarafianos SG, 2009, J MOL BIOL, V385, P693, DOI 10.1016/j.jmb.2008.10.071
   Seyed MA, 2019, BIOCATAL AGR BIOTECH, V17, P529, DOI 10.1016/j.bcab.2019.01.008
   SOMEI M, 1989, HETEROCYCLES, V29, P1251, DOI 10.3987/COM-89-5037
   Sonar VP, 2017, EUR J MED CHEM, V130, P248, DOI 10.1016/j.ejmech.2017.02.054
   Tang J, 2019, EUR J MED CHEM, V166, P390, DOI 10.1016/j.ejmech.2019.01.081
   Tian L, 2018, P NATL ACAD SCI USA, V115, P507, DOI 10.1073/pnas.1719746115
   Tomakinian T, 2015, SYNLETT, V26, P1269, DOI 10.1055/s-0034-1380346
   Tramontano E, 2019, ANTIVIR RES, V171, P0, DOI 10.1016/j.antiviral.2019.104613
   Wang Xiao-Liang, 2013, ZHONGGUO ZHONG YAO ZA ZHI, V38, P1172
   World Health Organization, 2021, HIV/AIDS, V0, P0
   Yang Ying, 2012, YAOXUE XUEBAO, V47, P1011
   Zhang DW, 2017, J NAT PROD, V80, P3242, DOI 10.1021/acs.jnatprod.7b00659
   Zhang XY, 2019, ANTIVIR RES, V167, P68, DOI 10.1016/j.antiviral.2019.03.014
   Zhang XQ, 2018, ACTA PHARM SIN B, V8, P131, DOI 10.1016/j.apsb.2018.01.012
   Zhao HD, 2020, J NAT PROD, V83, P134, DOI 10.1021/acs.jnatprod.9b00993
   Zhao T, 2019, EUR J MED CHEM, V182, P0, DOI 10.1016/j.ejmech.2019.111619
   Zhu M, 2020, EUR J MED CHEM, V186, P0, DOI 10.1016/j.ejmech.2019.111900
NR 75
TC 18
Z9 18
U1 2
U2 32
PU ELSEVIER FRANCE-EDITIONS SCIENTIFIQUES MEDICALES ELSEVIER
PI ISSY-LES-MOULINEAUX
PA 65 RUE CAMILLE DESMOULINS, CS50083, 92442 ISSY-LES-MOULINEAUX, FRANCE
SN 0223-5234
EI 1768-3254
J9 EUR J MED CHEM
JI Eur. J. Med. Chem.
PD MAR 1
PY 2020
VL 189
IS 
BP 
EP 
DI 10.1016/j.ejmech.2020.112071
PG 19
WC Chemistry, Medicinal
SC Pharmacology & Pharmacy
GA KT0KS
UT WOS:000518700000035
PM 32004936
DA 2024-01-16
ER

PT J
AU Tchounga, BK
   Charpentier, C
   Coffie, PA
   Dabis, F
   Descamps, D
   Eholie, SP
   Ekouevi, DK
AF Tchounga, Boris K.
   Charpentier, Charlotte
   Coffie, Patrick A.
   Dabis, Francois
   Descamps, Diane
   Eholie, Serge P.
   Ekouevi, Didier K.
TI Survival among antiretroviral-experienced HIV-2 patients experiencing virologic failure with drug resistance mutations in Cote d'Ivoire West Africa
SO PLOS ONE
LA English
DT Article
ID vitro phenotypic susceptibility; viral load assay; hiv-2-infected patients; reverse-transcriptase; inhibitor resistance; integrase inhibitors; senegal implications; clinical-use; virus; therapy
AB Introduction The long-term prognosis of HIV-2-infected patients receiving antiretroviral therapy (ART) is still challenging, due to the intrinsic resistance to non-nucleoside reverse transcriptase inhibitors (NNRTI) and the suboptimal response to some protease inhibitors (PI). The objective was to describe the 5-years outcomes among HIV-2 patients harboring drug-resistant viruses. Methods A clinic-based cohort of HIV-2-patients experiencing virologic failure, with at least one drug resistance mutation was followed from January 2012 to August 2017 in Cote d'Ivoire. Follow-up data included death, lost to follow-up (LTFU), immuno-virological responses. The Kaplan-Meier curve was used to estimate survival rates. Results A total of 31 HIV-2 patients with virologic failure and with at least one drug resistance mutation were included. Two-third of them were men, 28(90.3%) were on PI-based ART-regimen at enrolment and the median age was 50 years (IQR = 46-54). The median baseline CD4 count and viral load were 456 cells/mm(3)and 3.7 log(10)c/mL respectively, and the participants have been followed-up in median 57 months (IQR = 24-60). During this period, 21 (67.7%) patients switched at least one antiretroviral drug, including two (6.5%) and three (9.7%) who switched to a PI-based and an integrase inhibitor-based regimen respectively. A total of 10(32.3%) patients died and 4(12.9%) were LTFU. The 36 and 60-months survival rates were 68.5% and 64.9%, respectively. Among the 17 patients remaining in care, six(35.3%) had an undetectable viral load (<50 c/mL) and for the 11 others, the viral load ranged from 2.8 to 5.6 log(10)c/mL. Twelve patients were receiving lopinavir at the time of first genotype, five(42%) had a genotypic susceptibility score (GSS) <= 1 and 4(33%) a GSS >2. Conclusions The 36-months survival rate among ART-experienced HIV-2 patients with drug-resistant viruses is below 70%,lower than in HIV-1. There is urgent need to improve access to second-line ART for patients living with HIV-2 in West Africa
C1 [Tchounga, Boris K.] Programme PACCI, Site Rech ANRS Cote dIvoire, Abidjan, Cote Ivoire.
   [Charpentier, Charlotte; Descamps, Diane] Univ Paris, INSERM, UMR 1137, IAME, Paris, France.
   [Coffie, Patrick A.; Eholie, Serge P.] Univ Felix Houphouet Boigny, Dept Dermatol & Malad Infect, UFR Sci Med, Abidjan, Cote Ivoire.
   [Dabis, Francois; Ekouevi, Didier K.] Univ Bordeaux, Ctr Inserm 1219, Bordeaux, France.
   [Dabis, Francois; Ekouevi, Didier K.] Univ Bordeaux, Inst Sante Publ Epidemiol & Dev, Bordeaux, France.
   [Tchounga, Boris K.] Elizabeth Glazer Pediat AIDS Fdn Yaounde Off, Yaounde, Cameroon.
   [Dabis, Francois] Agence Natl Rech SIDA & Hepatites, Paris, France.
   [Ekouevi, Didier K.] Univ Lome, Fac Sci Sante, Dept Sante Publ, Lome, Togo.
C3 Universite Paris Cite; Institut National de la Sante et de la Recherche Medicale (Inserm); Universite Felix Houphouet-Boigny; Institut National de la Sante et de la Recherche Medicale (Inserm); Universite de Bordeaux; Universite de Bordeaux
RP Tchounga, BK (通讯作者)，Programme PACCI, Site Rech ANRS Cote dIvoire, Abidjan, Cote Ivoire.; Tchounga, BK (通讯作者)，Elizabeth Glazer Pediat AIDS Fdn Yaounde Off, Yaounde, Cameroon.
EM boris.tchounga@yahoo.fr
FU National Cancer Institute (NCI); Eunice Kennedy Shriver National Institute of Child Health & Human Development (NICHD); National Institute of Allergy and Infectious Diseases (NIAID) [5U01AI069919]; EDCTP2 Training and Mobility Action [TMA 2016 CDF 1597 EDIIMark-2]
CR [Anonymous], 2017, PAN ANT GUID AD AD G, V0, P288
   Avettand-Fenoel V, 2014, J CLIN MICROBIOL, V0, P0
   Ba S, 2018, CLIN INFECT DIS, V67, P1588, DOI 10.1093/cid/ciy324
   Balestre E, 2016, J INT AIDS SOC, V19, P0, DOI 10.7448/IAS.19.1.20044
   Benard A, 2011, CLIN INFECT DIS, V52, P1257, DOI 10.1093/cid/cir123
   Borrego P, 2013, AIDS REV, V15, P49
   Caixas U, 2012, J ANTIMICROB CHEMOTH, V67, P2538, DOI 10.1093/jac/dks240
   Campbell-Yesufu OT, 2011, CLIN INFECT DIS, V52, P780, DOI 10.1093/cid/ciq248
   Chang M, 2012, J CLIN VIROL, V55, P128, DOI 10.1016/j.jcv.2012.06.024
   Charpentier C, 2014, AIDS, V28, P1161, DOI 10.1097/QAD.0000000000000244
   Charpentier C, 2011, ANTIVIR THER, V16, P937, DOI 10.3851/IMP1826
   Charpentier C, 2010, AIDS, V24, P2753, DOI 10.1097/QAD.0b013e32833f9e36
   Damond F, 2004, ANTIVIR THER, V9, P635
   Descamps D, 2015, CLIN INFECT DIS, V60, P1521, DOI 10.1093/cid/civ124
   Ekouevi DK, 2013, PLOS ONE, V8, P0, DOI 10.1371/journal.pone.0066135
   Faria NR, 2012, J GEN VIROL, V93, P889, DOI 10.1099/vir.0.038638-0
   Gilleece Y, 2010, HIV MED, V11, P611, DOI 10.1111/j.1468-1293.2010.00889.x
   Gottlieb GS, 2008, AIDS, V22, P2069, DOI 10.1097/QAD.0b013e32830edd44
   Gottlieb GS, 2009, CLIN INFECT DIS, V48, P476, DOI 10.1086/596504
   Jallow S, 2009, J CLIN MICROBIOL, V47, P2200, DOI 10.1128/JCM.01654-08
   Kong R, 2012, J VIROL, V86, P947, DOI 10.1128/JVI.06155-11
   Matheron S, 2008, AIDS, V22, P2073, DOI 10.1097/QAD.0b013e32830edd59
   Matheron S, 2018, CLIN INFECT DIS, V67, P1161, DOI 10.1093/cid/ciy245
   Morlat P, 2016, PRISE CHARGE MED PER, V0, P18
   Peterson K, 2011, AIDS RES TREAT, V2011, P0, DOI 10.1155/2011/463704
   PNLS Cote dIvoire, 2015, DIR NAT 2015 PRIS CH, V0, P0
   Raugi DN, 2013, ANTIMICROB AGENTS CH, V57, P2751, DOI 10.1128/AAC.00405-13
   Ren J, 2002, P NATL ACAD SCI USA, V99, P14410, DOI 10.1073/pnas.222366699
   Roquebert B, 2008, J ANTIMICROB CHEMOTH, V62, P914, DOI 10.1093/jac/dkn335
   Roquebert B, 2008, AIDS, V22, P2045, DOI 10.1097/QAD.0b013e32830f4c7d
   Smith RA, 2015, RETROVIROLOGY, V12, P0, DOI 10.1186/s12977-015-0146-8
   Smith RA, 2012, PLOS ONE, V7, P0, DOI 10.1371/journal.pone.0045372
   Styer LM, 2013, J CLIN VIROL, V58, PE127, DOI 10.1016/j.jcv.2013.09.007
   Tchounga B, 2016, CURR OPIN HIV AIDS, V0, P0
   Visseaux B, 2016, INFECT GENET EVOL J, V0, P0
   Visseaux B, 2012, ANTIMICROB AGENTS CH, V56, P137, DOI 10.1128/AAC.05313-11
   Waldrop G, 2016, TROP MED INT HEALTH, V21, P1124, DOI 10.1111/tmi.12746
   WHO, 2013, CONSOLIDATED GUIDELINES ON THE USE OF ANTIRETROVIRAL DRUGS FOR TREATING AND PREVENTING HIV INFECTION: RECOMMENDATIONS FOR A PUBLIC HEALTH APPROACH, V0, P0
   WHO, 2019, WHO CLASS TUM, V0, P16
   Witvrouw M, 2004, ANTIVIR THER, V9, P57
   World Health Organization, 2018, 2016 CONS GUID US S, V0, P82
NR 41
TC 1
Z9 1
U1 0
U2 3
PU PUBLIC LIBRARY SCIENCE
PI SAN FRANCISCO
PA 1160 BATTERY STREET, STE 100, SAN FRANCISCO, CA 94111 USA
SN 1932-6203
EI 
J9 PLOS ONE
JI PLoS One
PD AUG 5
PY 2020
VL 15
IS 8
BP 
EP 
DI 10.1371/journal.pone.0236642
PG 11
WC Multidisciplinary Sciences
SC Science & Technology - Other Topics
GA NB3DK
UT WOS:000560393300062
PM 32756581
DA 2024-01-16
ER

PT J
AU Arquez, MA
   Martín-Alonso, S
   Gorelick, RJ
   Scott, WA
   Acosta-Hoyos, AJ
   Menéndez-Arias, L
AF Arquez, Moises A.
   Martin-Alonso, Samara
   Gorelick, Robert J.
   Scott, Walter A.
   Acosta-Hoyos, Antonio J.
   Menendez-Arias, Luis
TI Nucleocapsid Protein Precursors NCp9 and NCp15 Suppress ATP-Mediated Rescue of AZT-Terminated Primers by HIV-1 Reverse Transcriptase
SO ANTIMICROBIAL AGENTS AND CHEMOTHERAPY
LA English
DT Article
DE HIV; reverse transcriptase; nucleocapsid protein; RNase H; drug resistance; AZT; NC protein; human immunodeficiency virus
ID immunodeficiency-virus type-1; thymidine nucleotide analogs; nucleic acid interactions; gag cleavage sites; viral fitness; dipeptide insertion; chaperone activity; connection domain; zinc-finger; resistance
AB In HIV-1, development of resistance to AZT (3'-azido-3'-deoxythymidine) is mediated by the acquisition of thymidine analogue resistance mutations (TAMs) (i.e., M41L, D67N, K70R, L210W, T215F/Y, and K219E/Q) in the viral reverse transcriptase (RT). Clinically relevant combinations of TAMs, such as M41L/T215Y or D67N/K70R/T215F/K219Q, enhance the ATP-mediated excision of AZT monophosphate (AZTMP) from the 3' end of the primer, allowing DNA synthesis to continue. Additionally, during HIV-1 maturation, the Gag polyprotein is cleaved to release a mature nucleocapsid protein (NCp7) and two intermediate precursors (NCp9 and NCp15). NC proteins interact with the viral genome and facilitate the reverse transcription process. Using wild-type and TAM-containing RTs, we showed that both NCp9 and NCp15 inhibited ATP-mediated rescue of AZTMP-terminated primers annealed to RNA templates but not DNA templates, while NCp7 had no effect on rescue activity. RNase H inactivation by introducing the active-site mutation E478Q led to the loss of the inhibitory effect shown by NCp9. NCp15 had a stimulatory effect on the RT's RNase H activity not observed with NCp7 and NCp9. However, analysis of RNase H cleavage patterns revealed that in the presence of NCp9, RNA/DNA complexes containing duplexes of 12 bp had reduced stability in comparison with those obtained in the absence of NC or with NCp7 or NCp15. These effects are expected to have a strong influence on the inhibitory action of NCp9 and NCp15 by affecting the efficiency of RNA-dependent DNA polymerization after unblocking DNA primers terminated with AZTMP and other nucleotide analogues.
C1 [Arquez, Moises A.; Acosta-Hoyos, Antonio J.] Univ Simon Bolivar, Fac Ciencias Basicas & Biomed, Lab Genet & Biol Mol, Grp Invest Genet, Barranquilla, Colombia.
   [Arquez, Moises A.] Univ Valle, Ciencias Biomed, Cali, Colombia.
   [Martin-Alonso, Samara; Menendez-Arias, Luis] CSIC, Ctr Biol Mol Severo Ochoa, Madrid, Spain.
   [Martin-Alonso, Samara; Menendez-Arias, Luis] Univ Autonoma Madrid, Madrid, Spain.
   [Gorelick, Robert J.] Frederick Natl Lab Canc Res, AIDS & Canc Virus Program, Frederick, MD USA.
   [Scott, Walter A.] Univ Miami, Miller Sch Med, Dept Biochem & Mol Biol, Miami, FL 33136 USA.
C3 Universidad del Valle; Consejo Superior de Investigaciones Cientificas (CSIC); CSIC - Centro de Biologia Molecular Severo Ochoa (CBM); Autonomous University of Madrid; National Institutes of Health (NIH) - USA; NIH National Cancer Institute (NCI); Frederick National Laboratory for Cancer Research; University of Miami
RP Acosta-Hoyos, AJ (通讯作者)，Univ Simon Bolivar, Fac Ciencias Basicas & Biomed, Lab Genet & Biol Mol, Grp Invest Genet, Barranquilla, Colombia.; Menéndez-Arias, L (通讯作者)，CSIC, Ctr Biol Mol Severo Ochoa, Madrid, Spain.; Menéndez-Arias, L (通讯作者)，Univ Autonoma Madrid, Madrid, Spain.
EM aacosta24@unisimonbolivar.edu.co; lmenendez@cbm.csic.es
FU Spanish National Research Council (CSIC) [COOPA20299]; Ministry of Science and Innovation of Spain [PID2019-104176RB-I00/AEI/10.13039/501100011033, BES-2017-079836]; National Institutes of Health [AI-39973]; CSIC [2019AEP001]; Government of the Atlantico Department (Colombia) [01032015000033]; General Royalty System; Fundacion Ramon Areces; National Cancer Institute, National Institutes of Health [HSN261200800001E]
CR Acosta-Hoyos AJ, 2012, J VIROL, V86, P5122, DOI 10.1128/JVI.05767-11
   Acosta-Hoyos AJ, 2010, VIRUSES-BASEL, V2, P372, DOI 10.3390/v2020372
   Arion D, 1998, BIOCHEMISTRY-US, V37, P15908, DOI 10.1021/bi981200e
   Arts EJ, 2012, CSH PERSPECT MED, V2, P0, DOI 10.1101/cshperspect.a007161
   Bampi C, 2006, J BIOL CHEM, V281, P11736, DOI 10.1074/jbc.M600290200
   Beltz H, 2005, J MOL BIOL, V348, P1113, DOI 10.1016/j.jmb.2005.02.042
   Betancor G, 2010, ANTIMICROB AGENTS CH, V54, P4799, DOI 10.1128/AAC.00716-10
   Boretto J, 2001, ANAL BIOCHEM, V292, P139, DOI 10.1006/abio.2001.5045
   Brehm JH, 2008, BIOCHEMISTRY-US, V47, P14020, DOI 10.1021/bi8014778
   Carteau S, 1999, J VIROL, V73, P6670, DOI 10.1128/JVI.73.8.6670-6679.1999
   Clavel F, 2010, VIRUSES-BASEL, V2, P1411, DOI 10.3390/v2071411
   Codoñer FM, 2017, SCI REP-UK, V7, P0, DOI 10.1038/s41598-017-03260-4
   Coren LV, 2007, J VIROL, V81, P10047, DOI 10.1128/JVI.02496-06
   Cruceanu M, 2006, NUCLEIC ACIDS RES, V34, P593, DOI 10.1093/nar/gkj458
   Dam E, 2009, PLOS PATHOG, V5, P0, DOI 10.1371/journal.ppat.1000345
   Darlix JL, 2011, J MOL BIOL, V410, P565, DOI 10.1016/j.jmb.2011.03.037
   De Clercq E, 2013, ADV PHARMACOL, V67, P317, DOI 10.1016/B978-0-12-405880-4.00009-3
   de Marco A, 2012, J VIROL, V86, P13708, DOI 10.1128/JVI.01704-12
   Delviks-Frankenberry KA, 2008, P NATL ACAD SCI USA, V105, P10943, DOI 10.1073/pnas.0804660105
   Delviks-Frankenberry KA, 2007, J VIROL, V81, P6837, DOI 10.1128/JVI.02820-06
   Doyon L, 1996, J VIROL, V70, P3763, DOI 10.1128/JVI.70.6.3763-3769.1996
   Ehteshami M, 2008, J BIOL CHEM, V283, P22222, DOI 10.1074/jbc.M803521200
   Feng YX, 1996, P NATL ACAD SCI USA, V93, P7577, DOI 10.1073/pnas.93.15.7577
   Garg D, 2014, VIRUS RES, V193, P135, DOI 10.1016/j.virusres.2014.07.004
   Gatanaga H, 2002, J BIOL CHEM, V277, P5952, DOI 10.1074/jbc.M108005200
   HENDERSON LE, 1992, J VIROL, V66, P1856, DOI 10.1128/JVI.66.4.1856-1865.1992
   Hughes SH, 2015, MICROBIOL SPECTR, V3, P0, DOI 10.1128/microbiolspec.MDNA3-0027-2014
   Iraci N, 2018, DRUG DISCOV TODAY, V23, P687, DOI 10.1016/j.drudis.2018.01.022
   Jalalirad M, 2010, VIROLOGY, V407, P225, DOI 10.1016/j.virol.2010.08.013
   Kafaie J, 2009, VIROLOGY, V385, P233, DOI 10.1016/j.virol.2008.11.028
   KATI WM, 1992, J BIOL CHEM, V267, P25988
   Kim J, 2012, J MOL BIOL, V415, P866, DOI 10.1016/j.jmb.2011.12.034
   Kozísek M, 2012, ANTIMICROB AGENTS CH, V56, P4320, DOI 10.1128/AAC.00465-12
   Lee SK, 2012, J BIOL CHEM, V287, P40867, DOI 10.1074/jbc.R112.399444
   Lee SK, 2009, J VIROL, V83, P8536, DOI 10.1128/JVI.00317-09
   Levin JG, 2010, RNA BIOL, V7, P754, DOI 10.4161/rna.7.6.14115
   Maguire MF, 2002, J VIROL, V76, P7398, DOI 10.1128/JVI.76.15.7398-7406.2002
   MartinHernandez AM, 1997, NUCLEIC ACIDS RES, V25, P1383, DOI 10.1093/nar/25.7.1383
   Mas A, 2002, J MOL BIOL, V323, P181, DOI 10.1016/S0022-2836(02)00911-7
   Mas A, 2000, EMBO J, V19, P5752, DOI 10.1093/emboj/19.21.5752
   Matamoros T, 2005, J MOL BIOL, V349, P451, DOI 10.1016/j.jmb.2005.04.004
   Matamoros T, 2004, J BIOL CHEM, V279, P24569, DOI 10.1074/jbc.M312658200
   McCauley MJ, 2015, P NATL ACAD SCI USA, V112, P13555, DOI 10.1073/pnas.1510100112
   Menéndez-Arias L, 1998, BIOCHEMISTRY-US, V37, P16636, DOI 10.1021/bi981830g
   Menéndez-Arias L, 2008, VIRUS RES, V134, P124, DOI 10.1016/j.virusres.2007.12.015
   Menéndez-Arias L, 2017, VIRUS RES, V234, P153, DOI 10.1016/j.virusres.2016.12.019
   Menéndez-Arias L, 2013, ANTIVIR RES, V98, P93, DOI 10.1016/j.antiviral.2013.01.007
   Meyer PR, 2004, J BIOL CHEM, V279, P45389, DOI 10.1074/jbc.M405072200
   Meyer PR, 1999, MOL CELL, V4, P35, DOI 10.1016/S1097-2765(00)80185-9
   Meyer PR, 2000, ANTIMICROB AGENTS CH, V44, P3465, DOI 10.1128/AAC.44.12.3465-3472.2000
   Mirambeau G, 2006, J MOL BIOL, V364, P496, DOI 10.1016/j.jmb.2006.08.065
   Mirambeau G, 2010, RNA BIOL, V7, P724, DOI 10.4161/rna.7.6.13777
   Myint L, 2004, ANTIMICROB AGENTS CH, V48, P444, DOI 10.1128/AAC.48.2.444-452.2004
   Nikolenko GN, 2007, P NATL ACAD SCI USA, V104, P317, DOI 10.1073/pnas.0609642104
   Nikolenko GN, 2005, P NATL ACAD SCI USA, V102, P2093, DOI 10.1073/pnas.0409823102
   Ohishi M, 2011, NUCLEIC ACIDS RES, V39, P3404, DOI 10.1093/nar/gkq1314
   Parry CM, 2009, J VIROL, V83, P9094, DOI 10.1128/JVI.02356-08
   Pettit SC, 1998, ADV EXP MED BIOL, V436, P15
   Poljak L, 2003, J MOL BIOL, V329, P411, DOI 10.1016/S0022-2836(03)00472-8
   Radzio J, 2008, MOL PHARMACOL, V73, P601, DOI 10.1124/mol.107.038596
   Rein A, 2010, RNA BIOL, V7, P700, DOI 10.4161/rna.7.6.13685
   Sancineto L, 2018, DRUG DISCOV TODAY, V23, P260, DOI 10.1016/j.drudis.2017.10.017
   Sarafianos SG, 2001, EMBO J, V20, P1449, DOI 10.1093/emboj/20.6.1449
   Schultz SJ, 2006, J BIOL CHEM, V281, P1943, DOI 10.1074/jbc.M510504200
   Shehu-Xhilaga M, 2001, J VIROL, V75, P9156, DOI 10.1128/JVI.75.19.9156-9164.2001
   Sun M, 2014, J VIROL, V88, P1271, DOI 10.1128/JVI.02151-13
   Tamiya S, 2004, J VIROL, V78, P12030, DOI 10.1128/JVI.78.21.12030-12040.2004
   Tanchou V, 1998, J VIROL, V72, P4442, DOI 10.1128/JVI.72.5.4442-4447.1998
   Thomas JA, 2008, VIRUS RES, V134, P39, DOI 10.1016/j.virusres.2007.12.006
   Thomas JA, 2006, VIROLOGY, V353, P41, DOI 10.1016/j.virol.2006.05.014
   Tong WJ, 1997, BIOCHEMISTRY-US, V36, P5749, DOI 10.1021/bi962410z
   Tu XY, 2010, NAT STRUCT MOL BIOL, V17, P1202, DOI 10.1038/nsmb.1908
   van Maarseveen NM, 2012, RETROVIROLOGY, V9, P0, DOI 10.1186/1742-4690-9-29
   Wang W, 2014, NUCLEIC ACIDS RES, V42, P7145, DOI 10.1093/nar/gku335
   White KL, 2004, ANTIMICROB AGENTS CH, V48, P992, DOI 10.1128/AAC.48.3.992-1003.2004
   Wu TY, 2014, VIRUS RES, V193, P52, DOI 10.1016/j.virusres.2014.06.004
   Wu TY, 2010, VIROLOGY, V405, P556, DOI 10.1016/j.virol.2010.06.042
   Yap SH, 2007, PLOS MED, V4, P1887, DOI 10.1371/journal.pmed.0040335
   Zennou V, 1998, J VIROL, V72, P3300, DOI 10.1128/JVI.72.4.3300-3306.1998
NR 79
TC 1
Z9 1
U1 0
U2 4
PU AMER SOC MICROBIOLOGY
PI WASHINGTON
PA 1752 N ST NW, WASHINGTON, DC 20036-2904 USA
SN 0066-4804
EI 1098-6596
J9 ANTIMICROB AGENTS CH
JI Antimicrob. Agents Chemother.
PD OCT 15
PY 2020
VL 64
IS 10
BP 
EP 
DI 10.1128/AAC.00958-20
PG 15
WC Microbiology; Pharmacology & Pharmacy
SC Microbiology; Pharmacology & Pharmacy
GA TU3HB
UT WOS:000680929700012
PM 32747359
DA 2024-01-16
ER

PT J
AU Ekong, E
   Ndembi, N
   Okonkwo, P
   Dakum, P
   Idoko, J
   Banigbe, B
   Okuma, J
   Agaba, P
   Blattner, W
   Adebamowo, C
   Charurat, M
AF Ekong, Ernest
   Ndembi, Nicaise
   Okonkwo, Prosper
   Dakum, Patrick
   Idoko, John
   Banigbe, Bolanle
   Okuma, James
   Agaba, Patricia
   Blattner, William
   Adebamowo, Clement
   Charurat, Manhattan
TI Epidemiologic and viral predictors of antiretroviral drug resistance among persons living with HIV in a large treatment program in Nigeria
SO AIDS RESEARCH AND THERAPY
LA English
DT Article
DE Antiretroviral therapy; Acquired drug resistance; Predictors; HIV drug resistance testing; Low Middle Income Countries (LMICs); Resource-limited settings
ID virological failure; infected adults; social support; cell count; therapy; mutations; adherence; outcm; haart; emtricitabine
AB Background Expanded access to combination antiretroviral therapy (cART) throughout sub-Saharan Africa over the last decade has remarkably improved the prognosis of persons living with HIV (PLWH). However, some PLWH experience virologic rebound after a period of viral suppression, usually followed by selection of drug resistant virus. Determining factors associated with drug resistance can inform patient management and healthcare policies, particularly in resource-limited settings where drug resistance testing is not routine. Methods A case-control study was conducted using data captured from an electronic medical record in a large treatment program in Nigeria. Cases PLWH receiving cART who developed acquired drug resistance (ADR) and controls were those without ADR between 2004 and 2011. Each case was matched to up to 2 controls by sex, age, and education. Logistic regression was used estimate odds ratios (ORs) and 95% confidence intervals (CIs) for factors associated with ADR. Results We evaluated 159 cases with ADR and 299 controls without ADR. In a multivariate model, factors associated with ADR included older age (OR = 2.35 [age 30-40 years 95% CI 1.29, 4.27], age 41 + years OR = 2.31 [95% CI 1.11, 4.84], compared to age 17-30), higher education level (secondary OR 2.14 [95% CI 1.1.11-4.13]), compared to primary and tertiary), non-adherence to care (OR = 2.48 [95% CI 1.50-4.00]), longer treatment duration (OR = 1.80 [95% CI 1.37-2.35]), lower CD4 count((OR = 0.95 [95% CI 0.95-0.97]) and higher viral load (OR = 1.97 [95% CI 1.44-2.54]). Conclusions Understanding these predictors may guide programs in developing interventions to identify patients at risk of developing ADR and implementing prevention strategies.
C1 [Ekong, Ernest; Ndembi, Nicaise; Dakum, Patrick; Okuma, James] Inst Human Virol Nigeria, Dept Prevent Care & Treatment, Plot 252,Herbert Macaulay Way, Abuja, Nigeria.
   [Ekong, Ernest; Ndembi, Nicaise; Dakum, Patrick; Blattner, William; Adebamowo, Clement; Charurat, Manhattan] Univ Maryland, Sch Med, Inst Human Virol, Baltimore, MD 21201 USA.
   [Idoko, John; Agaba, Patricia] AIDS Prevent Initiat, Abuja, Nigeria.
   [Idoko, John; Agaba, Patricia] Jos Univ Teaching Hosp, Jos, Nigeria.
C3 University System of Maryland; University of Maryland Baltimore
RP Ekong, E; Ndembi, N (通讯作者)，Inst Human Virol Nigeria, Dept Prevent Care & Treatment, Plot 252,Herbert Macaulay Way, Abuja, Nigeria.; Ekong, E; Ndembi, N (通讯作者)，Univ Maryland, Sch Med, Inst Human Virol, Baltimore, MD 21201 USA.
EM ernestekong@ihvnigeria.org; nndembi@ihvnigeria.org
FU US National Institute of Health (NIH) [NIH R01 AI147331-01]
CR [Anonymous], 2006, WHO GUIDELINES 2006, V0, P0
   [Anonymous], 2003, WHO GUIDELINES 2003, V0, P0
   Bangsberg DR, 2003, AIDS, V17, P1925, DOI 10.1097/00002030-200309050-00011
   Boender TS, 2015, CLIN INFECT DIS, V61, P1749, DOI 10.1093/cid/civ656
   Boender TS, 2015, CLIN INFECT DIS, V61, P1453, DOI 10.1093/cid/civ556
   Boyd MA, 2015, LANCET HIV, V2, PE42, DOI 10.1016/S2352-3018(14)00061-7
   Bulteel N, 2014, J INFECTION, V68, P77, DOI 10.1016/j.jinf.2013.09.005
   Burgess MJ, 2015, HIV AIDS-RES PALLIAT, V7, P251, DOI 10.2147/HIV.S39655
   Ceccarelli L, 2012, J MED VIROL, V84, P721, DOI 10.1002/jmv.23244
   Chary A, 2017, EXPERT REV CLIN PHAR, V10, P1329, DOI 10.1080/17512433.2017.1377610
   De Beaudrap P, 2013, JAIDS-J ACQ IMM DEF, V62, P381, DOI 10.1097/QAI.0b013e31827a2a7a
   Gregson J, 2016, LANCET INFECT DIS, V16, P565, DOI 10.1016/S1473-3099(15)00536-8
   Hamers RL, 2013, CURR OPIN HIV AIDS, V8, P19, DOI 10.1097/COH.0b013e32835b7f94
   Hamers RL, 2012, LANCET INFECT DIS, V12, P307, DOI 10.1016/S1473-3099(11)70255-9
   Ironson G, 2015, AIDS BEHAV, V19, P1388, DOI 10.1007/s10461-014-0877-x
   Johannessen A, 2009, BMC INFECT DIS, V9, P0, DOI 10.1186/1471-2334-9-108
   Jose S, 2016, HIV MED, V17, P368, DOI 10.1111/hiv.12302
   Kabugo C, 2005, JAIDS-J ACQ IMM DEF, V38, P578, DOI 10.1097/01.qai.0000134742.26338.2f
   Katz IT, 2013, J INT AIDS SOC, V16, P0, DOI 10.7448/IAS.16.3.18640
   Kelly J, 2014, J INT AIDS SOC, V17, P85, DOI 10.7448/IAS.17.4.19618
   Khienprasit N, 2011, AIDS RES THER, V8, P0, DOI 10.1186/1742-6405-8-42
   Kiecolt-Glaser JK, 2017, ANNU REV CLIN PSYCHO, V13, P421, DOI 10.1146/annurev-clinpsy-032816-045111
   Laurent C, 2005, JAIDS-J ACQ IMM DEF, V38, P14, DOI 10.1097/00126334-200501010-00003
   Li JZ, 2011, JAMA-J AM MED ASSOC, V305, P1327, DOI 10.1001/jama.2011.375
   Li MJ, 2014, AIDS EDUC PREV, V26, P471, DOI 10.1521/aeap.2014.26.5.471
   Ma DY, 2013, DEV COMP IMMUNOL, V39, P91, DOI 10.1016/j.dci.2011.12.013
   Margot NA, 2009, JAIDS-J ACQ IMM DEF, V52, P209, DOI 10.1097/QAI.0b013e3181b05f7c
   Molloy GJ, 2008, EUR J CARDIOV PREV R, V15, P557, DOI 10.1097/HJR.0b013e3283063929
   Mpondo Bonaventura C T, 2016, J AGING RES, V2016, P2404857, DOI 10.1155/2016/2404857
   OConnor JL, 2013, J INFECT DIS, V208, P40, DOI 10.1093/infdis/jis731
   Obirikorang C, 2013, PREDICTORS ADHERENCE, V2013, P0, DOI 10.1155/2013/873939
   Palella FJ, 2016, J ANTIMICROB CHEMOTH, V71, P2654, DOI 10.1093/jac/dkw196
   Palmer DB, 2013, FRONT IMMUNOL, V4, P0, DOI 10.3389/fimmu.2013.00316
   Palumbo R, 2015, INT J HEALTH POLICY, V4, P417, DOI 10.15171/ijhpm.2015.95
   Petersen ML, 2014, AIDS, V28, P2097, DOI 10.1097/QAD.0000000000000349
   Phillips AN, 2017, J INFECT DIS, V215, P1362, DOI 10.1093/infdis/jix089
   Rachlis B, 2014, PLOS ONE, V9, P0, DOI 10.1371/journal.pone.0101875
   Rossouw TM, 2015, PLOS ONE, V10, P0, DOI 10.1371/journal.pone.0133452
   S Puttamaswin, 2019, CLIN INFECT DIS, V0, P0
   Seyler C, 2007, AIDS, V21, P1157, DOI 10.1097/QAD.0b013e3281c615da
   Sigaloff KCE, 2011, JAIDS-J ACQ IMM DEF, V58, P23, DOI 10.1097/QAI.0b013e318227fc34
   Ssemwanga D, 2015, AIDS REV, V17, P3
   Takada S, 2014, ANN BEHAV MED, V48, P26, DOI 10.1007/s12160-013-9576-5
   Uy J, 2009, JAIDS-J ACQ IMM DEF, V51, P450, DOI 10.1097/QAI.0b013e3181acb630
   Uzochukwu BSC, 2009, HEALTH POLICY PLANN, V24, P189, DOI 10.1093/heapol/czp006
   Weaver ERN, 2014, PLOS ONE, V9, P0, DOI 10.1371/journal.pone.0107543
   World Health Organization, 2016, GLOBAL ACTION PLAN ON HIV DRUG RESISTANCE 2017-2021, V0, P0
   World Health Organization, 2010, WHO GUIDELINES 2010, V0, P0
NR 49
TC 8
Z9 9
U1 0
U2 2
PU BMC
PI LONDON
PA CAMPUS, 4 CRINAN ST, LONDON N1 9XW, ENGLAND
SN 1742-6405
EI 
J9 AIDS RES THER
JI Aids Res. Ther.
PD FEB 17
PY 2020
VL 17
IS 1
BP 
EP 
DI 10.1186/s12981-020-0261-z
PG 8
WC Infectious Diseases
SC Infectious Diseases
GA KQ8FT
UT WOS:000517156800001
PM 32066473
DA 2024-01-16
ER

PT J
AU Zhang, KY
   Wei, B
   Tang, ZY
   Wei, YH
   Zhao, ZY
   Li, DD
   Tao, CM
AF Zhang, Keyi
   Wei, Bin
   Tang, Zhuoyun
   Wei, Yinhao
   Zhao, Zhongyi
   Li, Dongdong
   Tao, Chuanmin
TI Acute HIV infection in a large teaching hospital in western China: Clinical, virological, and molecular epidemiological characteristics
SO JOURNAL OF MEDICAL VIROLOGY
LA English
DT Article
DE AHI; clinical characteristics; HIV; molecular epidemiological characteristics; virological characteristics
ID transmission network characteristics; seroconversion; diagnosis; msm
AB Objective To provide information on clinical, virological, and molecular epidemiological characteristics for early identification, diagnosis, and treatment of acute HIV infection (AHI). Methods A retrospective study was conducted with patients with AHI from 2012 to 2017 in West China Hospital. Results A total of 47 patients with AHI were found using a fourth-generation kit. Thirteen (27.66%) of these patients were negative if tested by third-generation tests. Median age of patients with AHI was 26 and 91.49% of them were males. Homosexual contact was responsible for 46.81% of AHI transmission. Among the individuals with AHI, 80.85% were outpatients. Common symptoms/signs were fever, headache, rash, cough and sputum, and sore throat. The syphilis coinfection rate was 17.24%. Most of the AHI was distributed in Fiebig stages IV (61.70%) and II (27.66%) with different clinical and virological characteristics. The increasing trend of cut-off index values was obvious in the course of AHI, helpful for auxiliary diagnosis. The main genetic forms of AHI were CRF07_BC and CRF01_AE, and a rare subtype CRF55_01B in Sichuan province was found. The drug resistance mutation rate was relatively high (17.65%) and five different mutations were identified. Conclusions Fourth-generation assays are strongly recommended for screening AHI compared to third-generation ones. Different clinical and virological characteristics in different Fiebig stages were found. Young individuals and outpatients were the majority of patients with AHI and this deserves special attention. Attention should also be paid to the rare CRF55_01B in Sichuan province and surveillance of HIV resistance ought to be strengthened.
C1 [Zhang, Keyi; Wei, Bin; Tang, Zhuoyun; Wei, Yinhao; Zhao, Zhongyi; Li, Dongdong; Tao, Chuanmin] Sichuan Univ, West China Hosp, Dept Lab Med, 37 Guo Xue Alley, Chengdu 610041, Peoples R China.
C3 Sichuan University
RP Tao, CM (通讯作者)，Sichuan Univ, West China Hosp, Dept Lab Med, 37 Guo Xue Alley, Chengdu 610041, Peoples R China.
EM taocm@scu.edu.cn
FU Sichuan Province Health and Family Planning Commission [Sichuan Health Office issued [2017] 70]
CR AIDS and Hepatitis C Professional Group Society of Infectious Diseases Chinese Medical Association, 2018, ZHONGHUA NEI KE ZA ZHI, V57, P867, DOI 10.3760/cma.j.issn.0578-1426.2018.12.002
   Alexander TS, 2016, CLIN VACCINE IMMUNOL, V23, P249, DOI 10.1128/CVI.00053-16
   Ammassari A, 2014, J INT AIDS SOC, V17, P121, DOI 10.7448/IAS.17.4.19676
   Ananworanich J, 2015, CURR OPIN HIV AIDS, V10, P18, DOI 10.1097/COH.0000000000000122
   Chen SS, 2012, PLOS ONE, V7, P0, DOI 10.1371/journal.pone.0036784
   Cohen MS, 2011, NEW ENGL J MED, V364, P1943, DOI 10.1056/NEJMra1011874
   Dehne KL, 2016, LANCET HIV, V3, PE323, DOI 10.1016/S2352-3018(16)30035-2
   Fiebig EW, 2003, AIDS, V17, P1871, DOI 10.1097/00002030-200309050-00005
   Han XX, 2015, SCI REP-UK, V5, P0, DOI 10.1038/srep18147
   Han XX, 2013, GENOME ANNOUNCEMENTS, V1, P0, DOI 10.1128/genomeA.00050-12
   Ly TD, 2000, J CLIN MICROBIOL, V38, P2459
   Miller WC, 2010, CURR OPIN HIV AIDS, V5, P277, DOI 10.1097/COH.0b013e32833a0d3a
   NCAIDS NCSTD China CDC, 2018, CHIN J AIDS STD, V24, P1075, DOI 10.13419/J.CNKI.AIDS.2018.11.01
   Owen SM, 2014, LABORATORY TESTING FOR THE DIAGNOSIS OF HIV INFECTION: UPDATED RECOMMENDATIONS, V0, P0, DOI DOI 10.15620/CDC.23447
   Pines HA, 2016, AIDS, V30, P2875, DOI 10.1097/QAD.0000000000001256
   Qiao YC, 2019, INT J INFECT DIS, V81, P215, DOI 10.1016/j.ijid.2019.02.016
   Robb ML, 2016, CURR OPIN HIV AIDS, V11, P555, DOI 10.1097/COH.0000000000000316
   Rutstein SE, 2017, J INT AIDS SOC, V20, P0, DOI 10.7448/IAS.20.1.21579
   Su L, 2018, SCI REP-UK, V8, P0, DOI 10.1038/s41598-018-33996-6
   Sullivan PS, 2012, AIDS, V26, P175, DOI 10.1097/QAD.0b013e32834ed8c8
   Zhang ZM, 2017, ARCH VIROL, V162, P3329, DOI 10.1007/s00705-017-3485-z
   Zhu SY, 2016, INT J STD AIDS, V27, P213, DOI 10.1177/0956462415579589
NR 24
TC 2
Z9 2
U1 0
U2 5
PU WILEY
PI HOBOKEN
PA 111 RIVER ST, HOBOKEN 07030-5774, NJ USA
SN 0146-6615
EI 1096-9071
J9 J MED VIROL
JI J. Med. Virol.
PD DEC 15
PY 2020
VL 92
IS 12
BP 3288
EP 3294
DI 10.1002/jmv.26282
EA AUG 2020
PG 7
WC Virology
SC Virology
GA OM9RO
UT WOS:000561297800001
PM 32644261
DA 2024-01-16
ER

PT J
AU Obasa, AE
   Mikasi, SG
   Brado, D
   Cloete, R
   Singh, K
   Neogi, U
   Jacobs, GB
AF Obasa, Adetayo Emmanuel
   Mikasi, Sello Given
   Brado, Dominik
   Cloete, Ruben
   Singh, Kamlendra
   Neogi, Ujjwal
   Jacobs, Graeme Brendon
TI Drug Resistance Mutations Against Protease, Reverse Transcriptase and Integrase Inhibitors in People Living With HIV-1 Receiving Boosted Protease Inhibitors in South Africa
SO FRONTIERS IN MICROBIOLOGY
LA English
DT Article
DE HIV-1; reverse transcriptase inhibitor (RTI); protease inhibitor (PI); integrase strand-transfer inhibitor (InSTI); resistance; South Africa; resistance-associated mutations (RAMs); combination antiretroviral therapy (cART)
ID strand transfer inhibitors; antiretroviral therapy; prospective cohort; treatment-naive; national-survey; raltegravir; prevalence; type-1; dolutegravir; elvitegravir
AB The South African national combination antiretroviral therapy (cART) roll-out program started in 2006, with over 4.4 million people accessing treatment since it was first introduced. HIV-1 drug resistance can hamper the success of cART. This study determined the patterns of HIV-1 drug-resistance associated mutations (RAMs) in People Living with HIV-1 (PLHIV-1). Receiving first (for children below 3 years of age) and second-line (for adults) cART regimens in South Africa. During 2017 and 2018, 110 patients plasma samples were selected, 96 samples including those of 17 children and infants were successfully analyzed. All patients were receiving a boosted protease inhibitor (bPI) as part of their cART regimen. The viral sequences were analyzed for RAMs through genotypic resistance testing. We performed genotypic resistance testing (GRT) for Protease inhibitors (PIs), Reverse transcriptase inhibitors (RTIs) and Integrase strand transfer inhibitors (InSTIs). Viral sequences were subtyped using REGAv3 and COMET. Based on the PR/RT sequences, HIV-1 subtypes were classified as 95 (99%) HIV-1 subtype C (HIV-1C) while one sample as 02_AG. Integrase sequencing was successful for 89 sequences, and all the sequences were classified as HIV-1C (99%, 88/89) except one sequence classified CRF02_AG, as observed in PR/RT. Of the 96 PR/RT sequences analyzed, M184V/I (52/96; 54%) had the most frequent RAM nucleoside reverse transcriptase inhibitor (NRTI). The most frequent non-nucleoside reverse transcriptase inhibitor (NNRTI) RAM was K103N/S (40/96, 42%). Protease inhibitor (PI) RAMs M46I and V82A were present in 12 (13%) of the sequences analyzed. Among the InSTI major RAM two (2.2%) sequences have Y143R and T97A mutations while one sample had T66I. The accessory RAM E157Q was identified in two (2.2%). The data indicates that the majority of the patients failed on bPIs didn't have any mutation; therefore adherence could be major issue in these groups of individuals. We propose continued viral load monitoring for better management of infected PLHIV.
C1 [Obasa, Adetayo Emmanuel; Mikasi, Sello Given; Jacobs, Graeme Brendon] Stellenbosch Univ, Fac Med & Hlth Sci, Dept Pathol, Div Med Urol, Cape Town, South Africa.
   [Obasa, Adetayo Emmanuel; Singh, Kamlendra; Neogi, Ujjwal] Stockholm Univ, Karolinska Inst, Div Clin Microbiol, Dept Lab Med, Stockholm, Sweden.
   [Brado, Dominik] Univ Wurzburg, Div Virol, Inst Virol & Immunobiol, Fac Med, Wurzburg, Germany.
   [Cloete, Ruben] Univ Western Cape, South African Natl Bioinformat Inst, South African Med Res Council, Bioinformat Unit, Bellville, South Africa.
   [Singh, Kamlendra] Univ Missouri, Dept Mol Microbiol & Immunol, Columbia, MO USA.
   [Singh, Kamlendra] Univ Missouri, Christopher S Bond Life Sci Ctr, Columbia, MO USA.
C3 University of Cape Town; Stellenbosch University; Karolinska Institutet; Stockholm University; University of Wurzburg; University of the Western Cape; South African Medical Research Council; University of Missouri System; University of Missouri Columbia; University of Missouri System; University of Missouri Columbia
RP Obasa, AE (通讯作者)，Stellenbosch Univ, Fac Med & Hlth Sci, Dept Pathol, Div Med Urol, Cape Town, South Africa.; Obasa, AE (通讯作者)，Stockholm Univ, Karolinska Inst, Div Clin Microbiol, Dept Lab Med, Stockholm, Sweden.
EM obasa@sun.ac.za; graeme@sum.ac.za
FU National Research Foundation of South Africa; Poliomyelitis Research Foundation of South Africa; NHLS Research Trust; Stellenbosch University; Harry Crossley Foundation; Swedish Research Council [2017-01330]
CR Ajose O, 2012, AIDS, V26, P929, DOI 10.1097/QAD.0b013e328351f5b2
   Amanda H, 2016, LANCET HIV, V3, P1, DOI 10.1186/s40945-017-0033-39
   BRADO D, 2018, SCI REP-UK, V8, P0, DOI 10.1038/s41598-018-22914-22915
   Bronze M, 2012, PLOS ONE, V7, P0, DOI 10.1371/journal.pone.0034708
   Chimbetete C, 2018, OPEN FORUM INFECT DI, V5, P0, DOI 10.1093/ofid/ofy005
   Collier D, 2017, CLIN INFECT DIS, V64, P1006, DOI 10.1093/cid/cix015
   Doyle T, 2015, J ANTIMICROB CHEMOTH, V70, P3080, DOI 10.1093/jac/dkv243
   Fourati S, 2015, J ANTIMICROB CHEMOTH, V70, P1507, DOI 10.1093/jac/dku535
   Hightower KE, 2011, ANTIMICROB AGENTS CH, V55, P4552, DOI 10.1128/AAC.00157-11
   Jacobs GB, 2008, AIDS RES HUM RETROV, V24, P1009, DOI 10.1089/aid.2008.0028
   Joint United Nations Programme on HIV/AIDS (UNAIDS), 2018, COUNTR REP S AFR, V0, P0
   Lombaard J, 2016, PEDIATR INFECT DIS J, V35, P1215, DOI 10.1097/INF.0000000000001275
   Marconi VC, 2008, CLIN INFECT DIS, V46, P1589, DOI 10.1086/587109
   Meintjes G, 2017, S AFR J HIV MED, V18, P0, DOI 10.4102/sajhivmed.v18i1.776
   Mesplède T, 2015, VIRUSES-BASEL, V7, P3703, DOI 10.3390/v7072790
   Neogi U, 2018, AIDS, V32, P469, DOI 10.1097/QAD.0000000000001726
   Neogi U, 2016, AIDS RES HUM RETROV, V32, P80, DOI 10.1089/aid.2015.0266
   Penrose Kerri J, 2018, ANTIVIRAL CHEMISTRY & CHEMOTHERAPY, V26, P0, DOI 10.1177/2040206618762985
   Pineda-Peña AC, 2013, INFECT GENET EVOL, V19, P337, DOI 10.1016/j.meegid.2013.04.032
   Plantier JC, 2006, AIDS, V20, P1345, DOI 10.1097/01.aids.0000232251.66533.ca
   Rossouw TM, 2017, HIV MED, V18, P104, DOI 10.1111/hiv.12400
   Rossouw TM, 2015, PLOS ONE, V10, P0, DOI 10.1371/journal.pone.0133452
   Rousseau CM, 2006, J VIROL METHODS, V136, P118, DOI 10.1016/j.jviromet.2006.04.009
   Sigaloff KCE, 2012, J INFECT DIS, V205, P1739, DOI 10.1093/infdis/jis261
   Steegen K, 2017, J ANTIMICROB CHEMOTH, V72, P210, DOI 10.1093/jac/dkw358
   Steegen K, 2016, J INFECT DIS, V214, P1826, DOI 10.1093/infdis/jiw491
   Steegen K, 2016, PLOS ONE, V11, P0, DOI 10.1371/journal.pone.0166305
   Sutherland KA, 2016, SCI REP-UK, V6, P0, DOI 10.1038/srep38153
   Trickey A, 2017, LANCET HIV, V4, PE349, DOI 10.1016/S2352-3018(17)30066-8
   UNAIDS, 2017, DAT 2017 PROGR HIV A, V0, P0
   Van Zyl GU, 2013, PLOS ONE, V8, P0, DOI 10.1371/journal.pone.0067188
   van Zyl GU, 2011, J MED VIROL, V83, P1764, DOI 10.1002/jmv.22189
   Wallis CL, 2011, AIDS RES TREAT, V2011, P0, DOI 10.1155/2011/769627
NR 33
TC 15
Z9 16
U1 1
U2 11
PU FRONTIERS MEDIA SA
PI LAUSANNE
PA AVENUE DU TRIBUNAL FEDERAL 34, LAUSANNE, CH-1015, SWITZERLAND
SN 
EI 1664-302X
J9 FRONT MICROBIOL
JI Front. Microbiol.
PD MAR 20
PY 2020
VL 11
IS 
BP 
EP 
DI 10.3389/fmicb.2020.00438
PG 9
WC Microbiology
SC Microbiology
GA LA0OE
UT WOS:000523655700001
PM 32265875
DA 2024-01-16
ER

PT J
AU Zhang, D
   Wu, JJ
   Zhang, Y
   Shen, YL
   Dai, SY
   Wang, XL
   Xing, H
   Lin, J
   Han, JW
   Li, JY
   Qin, YZ
   Liu, YJ
   Miao, LF
   Su, B
   Li, HP
   Li, L
AF Zhang, Dong
   Wu, Jianjun
   Zhang, Yu
   Shen, Yuelan
   Dai, Sheying
   Wang, Xiaolin
   Xing, Hui
   Lin, Jin
   Han, Jingwan
   Li, Jingyun
   Qin, Yizu
   Liu, Yongjian
   Miao, Lifeng
   Su, Bin
   Li, Hanping
   Li, Lin
TI Genetic characterization of HIV-1 epidemic in Anhui Province, China
SO VIROLOGY JOURNAL
LA English
DT Article
DE HIV; Subtypes; Transmission network; Transmitted drug resistance
ID transmission; sex; surveillance; prevalence; behaviors; selection; network; people; men; age
AB Background Anhui Province in China is facing a severe HIV epidemic with an increasing number of newly diagnosed cases. Methods In this study, HIV genetic characteristics in the province were investigated. Newly reported HIV-positive individuals from 15 districts of Anhui Province were enrolled and interviewed. Total viral RNA was extracted from plasma isolated from blood samples. We amplified and sequenced an HIV pol fragment of the 1062 bp. The sequences were used for determination of HIV subtypes and the presence of drug resistance mutations. Transmission networks were constructed to explore possible relationships. And all of assembled partial pol genes were submitted to the Stanford HIV Drug Resistance Database website to find the transmitted drug resistance. Results Partial pol gene sequences were obtained from 486 cases. The results showed that MSM was the most dominant transmission route (253, 52.06%), followed by heterosexual transmission (210, 43.21%) and blood-borne transmission (1, 0.21%). Many subtypes were identified, including CRF01_AE (226, 46.50%), CRF07_BC (151, 31.07%), subtype B (28, 5.76%), CRF08_BC (20, 4.12%), CRF55_01B (15, 3.09%), CRF68_01B (7, 1.44%), CRF67_01B (3, 0.62%), CRF57_BC (2, 0.41%), CRF59_01B (2, 0.41%), CRF79_0107 (2, 0.41%), subtype C (2, 0.41%), CRF64_BC (1, 0.21%), and circulating recombinant forms (URFs) (27, 5.55%). Four transmission subnetworks containing high transmission risk individuals (with degree >= 4) were identified based on CRF01_AE and CRF07_BC sequences, including two CRF01_AE transmission subnetworks constituted by elderly people with average ages of 67.9 and 61.5 years. Infection occurred most likely through heterosexual transmission, while the other two CRF07_BC transmission subnetworks consist mainly of MSMs with average ages of 31.73 and 34.15. The level of HIV-transmitted drug resistance is 3.09%. Conclusions The simultaneous spread of multiple HIV subtypes in Anhui province underscores that close surveillance of the local HIV epidemic is necessary. Furthermore, the elderly people were frequently involved, arguing for behaviour intervention in this specific population besides the MSM risk group.
C1 [Zhang, Dong; Zhang, Yu; Wang, Xiaolin; Han, Jingwan; Li, Jingyun; Liu, Yongjian; Li, Hanping; Li, Lin] Beijing Inst Microbiol & Epidemiol, Dept Aids Res, State Key Lab Pathogen & Biosecur, 20 Dongda St, Beijing 100071, Peoples R China.
   [Wu, Jianjun; Shen, Yuelan; Dai, Sheying; Lin, Jin; Qin, Yizu; Miao, Lifeng; Su, Bin] Anhui Prov Ctr Dis Control & Prevent, Hefei 230601, Peoples R China.
   [Xing, Hui] Chinese Ctr Dis Control & Prevent, Natl Ctr AIDS STD Control & Prevent, State Key Lab Infect Dis Prevent & Control, Beijing 102206, Peoples R China.
C3 Beijing Institute of Microbiology & Epidemiology; Chinese Center for Disease Control & Prevention; National Center for AIDS/STD Control & Prevention, Chinese Center for Disease Control & Prevention
RP Li, HP; Li, L (通讯作者)，Beijing Inst Microbiol & Epidemiol, Dept Aids Res, State Key Lab Pathogen & Biosecur, 20 Dongda St, Beijing 100071, Peoples R China.; Su, B (通讯作者)，Anhui Prov Ctr Dis Control & Prevent, Hefei 230601, Peoples R China.
EM sub602@126.com; hanpingline@163.com; dearwood@sina.com
FU Anhui Provincial Program of Prevent Medicine Public Health [2017jk002]; NSFC [81773493, 81273137]; State Key Laboratory of Pathogen and Biosecurity (AMMS); National Key S&T Special Projects on Major Infectious Diseases [2018ZX10721102, 2018ZX10732101-001-003, 2017YFC1200800]; National Grand Program on Key Infectious Disease Control [2017ZX10201101]
CR Adams J, 2013, AM J PUBLIC HEALTH, V103, P322, DOI 10.2105/AJPH.2012.300908
   Patiño-Galindo JA, 2017, VIRUS EVOL, V3, P0, DOI 10.1093/ve/vex029
   [Anonymous], 2012, LEGAL THEORY, V0, P0, DOI DOI 10.13419/j.cnki.aids.2012.01.005
   Batorsky R, 2011, P NATL ACAD SCI USA, V108, P5661, DOI 10.1073/pnas.1102036108
   Beckman N, 2008, BMJ-BRIT MED J, V337, P0, DOI 10.1136/bmj.a279
   Bennett DE, 2009, PLOS ONE, V4, P0, DOI 10.1371/journal.pone.0004724
   Billings E, 2019, PLOS ONE, V14, P0, DOI 10.1371/journal.pone.0217063
   Carr JK, 1996, J VIROL, V70, P5935, DOI 10.1128/JVI.70.9.5935-5943.1996
   de Oliveira T, 2005, BIOINFORMATICS, V21, P3797, DOI 10.1093/bioinformatics/bti607
   Elia J, 2012, NAT GENET, V44, P78, DOI 10.1038/ng.1013
   Feng YJ, 2010, JAIDS-J ACQ IMM DEF, V53, PS74, DOI 10.1097/QAI.0b013e3181c7dd16
   Galinsky AM, 2012, ARCH SEX BEHAV, V41, P875, DOI 10.1007/s10508-011-9873-7
   Gui X, 2008, AIDS CHINA, V0, P0
   Karraker A, 2011, J GERONTOL B-PSYCHOL, V66, P502, DOI 10.1093/geronb/gbr058
   NCAIDS NCSTD C CDC, 2018, CHIN J AIDS STD, V24, P965, DOI 10.13419/J.CNKI.AIDS.2018.10.01
   Oster AM, 2015, JAIDS-J ACQ IMM DEF, V70, P444, DOI 10.1097/QAI.0000000000000809
   Shen YL, 2014, AIDS RES THER, V11, P0, DOI 10.1186/1742-6405-11-19
   Smith DA, 2009, AIDS, V23, P225, DOI 10.1097/QAD.0b013e32831d2a81
   Sun LW, 2019, AIDS RES HUM RETROV, V35, P494, DOI 10.1089/aid.2018.0263
   Tamura K, 2013, MOL BIOL EVOL, V30, P2725, DOI 10.1093/molbev/mst197
   Wang Zhen-li, 2005, JOURNAL OF CHINA INSTITUTE OF COMMUNICATIONS, V26, P1
   Wertheim JO, 2014, J INFECT DIS, V209, P304, DOI 10.1093/infdis/jit524
   Wertheim JO, 2011, MOL BIOL EVOL, V28, P3355, DOI 10.1093/molbev/msr170
   Wu JJ, 2019, BMC INFECT DIS, V19, P0, DOI 10.1186/s12879-019-4187-9
   Wu JJ, 2015, AIDS RES HUM RETROV, V31, P926, DOI 10.1089/aid.2015.0107
   Xu JQ, 2006, CHINESE MED J-PEKING, V119, P1941, DOI 10.1097/00029330-200612010-00002
   Zhang DP, 2007, J INFECTION, V55, P456, DOI 10.1016/j.jinf.2007.06.015
   Zhang JF, 2017, SCI REP-UK, V7, P0, DOI 10.1038/s41598-017-14108-2
   Zhang ZB, 2017, GEOSCI J, V2, P1
   Zhao JT, 2016, SCI REP-UK, V6, P0, DOI 10.1038/srep21976
   Zhao Q, 2018, AIDS CARE, V30, P523, DOI 10.1080/09540121.2018.1429560
NR 31
TC 18
Z9 22
U1 1
U2 9
PU BMC
PI LONDON
PA CAMPUS, 4 CRINAN ST, LONDON N1 9XW, ENGLAND
SN 
EI 1743-422X
J9 VIROL J
JI Virol. J.
PD FEB 3
PY 2020
VL 17
IS 1
BP 
EP 
DI 10.1186/s12985-020-1281-y
PG 8
WC Virology
SC Virology
GA KL8QL
UT WOS:000513683100001
PM 32014042
DA 2024-01-16
ER

PT J
AU Parkin, NT
   Avila-Rios, S
   Bibby, DF
   Brumme, CJ
   Eshleman, SH
   Harrigan, PR
   Howison, M
   Hunt, G
   Ji, HZ
   Kantor, R
   Ledwaba, J
   Lee, ER
   Matías-Florentino, M
   Mbisa, JL
   Noguera-Julian, M
   Paredes, R
   Rivera-Amill, V
   Swanstrom, R
   Zaccaro, DJ
   Zhang, YF
   Zhou, ST
   Jennings, C
AF Parkin, Neil T.
   Avila-Rios, Santiago
   Bibby, David F.
   Brumme, Chanson J.
   Eshleman, Susan H.
   Harrigan, P. Richard
   Howison, Mark
   Hunt, Gillian
   Ji, Hezhao
   Kantor, Rami
   Ledwaba, Johanna
   Lee, Emma R.
   Matias-Florentino, Margarita
   Mbisa, Jean L.
   Noguera-Julian, Marc
   Paredes, Roger
   Rivera-Amill, Vanessa
   Swanstrom, Ronald
   Zaccaro, Daniel J.
   Zhang, Yinfeng
   Zhou, Shuntai
   Jennings, Cheryl
TI Multi-Laboratory Comparison of Next-Generation to Sanger-Based Sequencing for HIV-1 Drug Resistance Genotyping
SO VIRUSES-BASEL
LA English
DT Article
DE HIV-1; drug resistance; genotyping; NGS
ID immunodeficiency-virus type-1; mutations; deep; technology; impact; risk
AB Next-generation sequencing (NGS) is increasingly used for HIV-1 drug resistance genotyping. NGS methods have the potential for a more sensitive detection of low-abundance variants (LAV) compared to standard Sanger sequencing (SS) methods. A standardized threshold for reporting LAV that generates data comparable to those derived from SS is needed to allow for the comparability of data from laboratories using NGS and SS. Ten HIV-1 specimens were tested in ten laboratories using Illumina MiSeq-based methods. The consensus sequences for each specimen using LAV thresholds of 5%, 10%, 15%, and 20% were compared to each other and to the consensus of the SS sequences (protease 4-99; reverse transcriptase 38-247). The concordance among laboratories' sequences at different thresholds was evaluated by pairwise sequence comparisons. NGS sequences generated using the 20% threshold were the most similar to the SS consensus (average 99.6% identity, range 96.1-100%), compared to 15% (99.4%, 88.5-100%), 10% (99.2%, 87.4-100%), or 5% (98.5%, 86.4-100%). The average sequence identity between laboratories using thresholds of 20%, 15%, 10%, and 5% was 99.1%, 98.7%, 98.3%, and 97.3%, respectively. Using the 20% threshold, we observed an excellent agreement between NGS and SS, but significant differences at lower thresholds. Understanding how variation in NGS methods influences sequence quality is essential for NGS-based HIV-1 drug resistance genotyping.
C1 [Parkin, Neil T.] Data First Consulting Inc, Sebastopol, CA 95472 USA.
   [Avila-Rios, Santiago; Matias-Florentino, Margarita] Inst Nacl Enfermedades Resp, Ctr Invest Enfermedades Infecciosas, Mexico City 14080, DF, Mexico.
   [Bibby, David F.; Mbisa, Jean L.] Publ Hlth England, Natl Infect Serv, London NW9 5EQ, England.
   [Brumme, Chanson J.] British Columbia Ctr Excellence HIV AIDS, Vancouver, BC V6Z 1Y6, Canada.
   [Brumme, Chanson J.] Univ British Columbia, Div Infect Dis, Fac Med, Vancouver, BC V5Z 1M9, Canada.
   [Eshleman, Susan H.; Zhang, Yinfeng] Johns Hopkins Univ, Sch Med, Dept Pathol, Baltimore, MD 21205 USA.
   [Harrigan, P. Richard] Univ British Columbia, Div Aids, Dept Med, Vancouver, BC V5Z 1M9, Canada.
   [Howison, Mark] Res Improving Peoples Lives, Providence, RI 02903 USA.
   [Hunt, Gillian; Ledwaba, Johanna] Natl Inst Communicable Dis, ZA-2192 Johannesburg, South Africa.
   [Ji, Hezhao; Lee, Emma R.] Publ Hlth Agcy Canada, JC Wilt Infect Dis Res Ctr, Natl HIV & Retrovirol Labs, Winnipeg, MB R3E 3R2, Canada.
   [Kantor, Rami] Brown Univ, Div Infect Dis, Alpert Med Sch, Providence, RI 02912 USA.
   [Noguera-Julian, Marc; Paredes, Roger] IrsiCaixa AIDS Res Inst, Badalona 08916, Catalonia, Spain.
   [Rivera-Amill, Vanessa] Ponce Hlth Sci Univ, Ponce Res Inst, Immunol Reference Lab, Ctr Res Resources, Ponce, PR 00716 USA.
   [Swanstrom, Ronald; Zhou, Shuntai] Univ N Carolina, Lineberger Comprehens Canc Ctr, Chapel Hill, NC 27514 USA.
   [Zaccaro, Daniel J.] RTI Int, Res Triangle Pk, NC 27709 USA.
   [Jennings, Cheryl] Rush Med Coll, Chicago, IL 60612 USA.
C3 Public Health England; B.C. Centre for Excellence in HIV/AIDS; University of British Columbia; Johns Hopkins University; University of British Columbia; National Institute for Communicable Diseases (NICD); Public Health Agency of Canada; Brown University; Institut de Recerca de la Sida - IrsiCaixa; Ponce Health Sciences University; University of North Carolina; University of North Carolina Chapel Hill; Research Triangle Institute; Rush University
RP Parkin, NT (通讯作者)，Data First Consulting Inc, Sebastopol, CA 95472 USA.
EM nparkin@datafirstconsulting.com; santiago.avila@cieni.org.mx; david.bibby@phe.gov.uk; cbrumme@cfenet.ubc.ca; seshlem@jhmi.edu; richard.harrigan@ubc.ca; mhowison@ripl.org; gillianh@nicd.ac.za; hezhao.ji@canada.ca; rkantor@brown.edu; johannal@nicd.ac.za; emmar.lee@canada.ca; margarita.matias@cieni.org.mx; tamyo.mbisa@phe.gov.uk; mnoguera@irsicaixa.es; rparedes@irsicaixa.es; vrivera@psm.edu; ron_swanstrom@med.unc.edu; dzaccaro@rti.org; yinfengzh@gmail.com; shuntaiz@email.unc.edu; cheryl_jennings@rush.edu
FU Mexican Government (Comision de Equidad y Genero de las Legislaturas LX-LXI y Comision de Igualdad de Genero de la Legislatura LXII de la H. Camara de Diputados de la Republica Mexicana); Consejo Nacional de Ciencia y Tecnologia (CONACyT) [SALUD-2017-01-289725]; Canadian Federal Initiative to Address HIV and AIDS; Public Health Agency of Canada; NIH [R01AI136058, R01AI120792, K24AI134359, P30AI042853]; National Institutes of Minority Health and Health Disparities [U54 MD007579, R01AI140970, P30 AI50410]; NIAID [5R01 AI140970, UM1AI069613, HHSN272201200023C]
CR [Anonymous], 2019, HIV DRUG RES REP, V0, P0
   Avila-Ríos S, 2016, LANCET HIV, V3, PE579, DOI 10.1016/S2352-3018(16)30119-9
   Barzon L, 2013, J CLIN VIROL, V58, P346, DOI 10.1016/j.jcv.2013.03.003
   Casadellà M, 2017, VIRUS RES, V239, P69, DOI 10.1016/j.virusres.2016.10.019
   Church JD, 2006, J MOL DIAGN, V8, P430, DOI 10.2353/jmoldx.2006.050148
   Cunningham E, 2017, J ANTIMICROB CHEMOTH, V72, P227, DOI 10.1093/jac/dkw404
   Garcia-Diaz A, 2014, J INT AIDS SOC, V17, P159, DOI 10.7448/IAS.17.4.19752
   Halvas EK, 2006, J CLIN MICROBIOL, V44, P2612, DOI 10.1128/JCM.00449-06
   Howison M, 2019, BIOINFORMATICS, V35, P2029, DOI 10.1093/bioinformatics/bty919
   Huang DD, 2005, J CLIN MICROBIOL, V43, P3963, DOI 10.1128/JCM.43.8.3963-3970.2005
   Inzaule SC, 2018, LANCET HIV, V5, PE638, DOI 10.1016/S2352-3018(18)30177-2
   Jabara CB, 2011, P NATL ACAD SCI USA, V108, P20166, DOI 10.1073/pnas.1110064108
   Ji HZ, 2018, J INT AIDS SOC, V21, P0, DOI 10.1002/jia2.25193
   LARDER BA, 1993, NATURE, V365, P671, DOI 10.1038/365671a0
   Lee ER, 2020, SCI REP-UK, V10, P0, DOI 10.1038/s41598-020-58544-z
   LEITNER T, 1993, BIOTECHNIQUES, V15, P120
   Li JZ, 2013, CLIN INFECT DIS, V56, P1667, DOI 10.1093/cid/cit125
   Li JZ, 2013, J INFECT DIS, V207, P893, DOI 10.1093/infdis/jis925
   Li JZ, 2012, AIDS, V26, P185, DOI 10.1097/QAD.0b013e32834e9d7d
   Li JZ, 2011, JAMA-J AM MED ASSOC, V305, P1327, DOI 10.1001/jama.2011.375
   May S, 2020, J CLIN VIROL, V127, P0, DOI 10.1016/j.jcv.2020.104376
   Mbunkah HA, 2020, J INFECT DIS, V221, P1584, DOI 10.1093/infdis/jiz650
   Noguera-Julian M, 2017, J INFECT DIS, V216, PS829, DOI 10.1093/infdis/jix397
   Paredes R, 2010, J INFECT DIS, V201, P662, DOI 10.1086/650543
   Parikh UM, 2017, CURR OPIN HIV AIDS, V12, P182, DOI 10.1097/COH.0000000000000344
   Parkin N, 2012, CLIN INFECT DIS, V54, PS266, DOI 10.1093/cid/cir992
   Parkin N, 2012, CLIN INFECT DIS, V54, PS273, DOI 10.1093/cid/cir982
   Raymond S, 2018, J ANTIMICROB CHEMOTH, V73, P1152, DOI 10.1093/jac/dky003
   Taylor T, 2019, SCI REP-UK, V9, P0, DOI 10.1038/s41598-019-45328-3
   Tzou PL, 2020, PLOS ONE, V15, P0, DOI 10.1371/journal.pone.0225352
   Van Laethem K, 2015, CURR OPIN VIROL, V14, P16, DOI 10.1016/j.coviro.2015.06.001
   Weber J, 2019, J MOL DIAGN, V21, P961, DOI 10.1016/j.jmoldx.2019.06.003
   World Health Organisation, 2019, WHO HIV DRUG RES REP, V0, P0
   World Health Organization, 2017, WHO HIV DRUG RES REP, V0, P0
   World Health Organization, 2017, 73 WHO, V0, P0
   Zhou ST, 2015, J VIROL, V89, P8540, DOI 10.1128/JVI.00522-15
NR 36
TC 25
Z9 25
U1 2
U2 7
PU MDPI
PI BASEL
PA ST ALBAN-ANLAGE 66, CH-4052 BASEL, SWITZERLAND
SN 
EI 1999-4915
J9 VIRUSES-BASEL
JI Viruses-Basel
PD JUL 15
PY 2020
VL 12
IS 7
BP 
EP 
DI 10.3390/v12070694
PG 13
WC Virology
SC Virology
GA MX6OQ
UT WOS:000557841200001
PM 32605062
DA 2024-01-16
ER

PT J
AU Panpradist, N
   Beck, IA
   Ruth, PS
   Avila-Ríos, S
   García-Morales, C
   Soto-Nava, M
   Tapia-Trejo, D
   Matias-Florentino, M
   Paz-Juarez, HE
   del Arenal-Sancheze, S
   Reyes-Terán, G
   Lutz, BR
   Frenkel, LM
AF Panpradist, Nuttada
   Beck, Ingrid A.
   Ruth, Parker S.
   Avila-Rios, Santiago
   Garcia-Morales, Claudia
   Soto-Nava, Maribel
   Tapia-Trejo, Daniela
   Matias-Florentino, Margarita
   Paz-Juarez, Hector E.
   del Arenal-Sancheze, Silvia
   Reyes-Teran, Gustavo
   Lutz, Barry R.
   Frenkel, Lisa M.
TI Near point-of-care, point-mutation test to detect drug resistance in HIV-1: a validation study in a Mexican cohort
SO AIDS
LA English
DT Article
DE ART switching; individualized medicine; NNRT-based regimen; OLA-Simple; personalized medicine; TLD switching
ID oligonucleotide ligation assay; dolutegravir; level
[truncated: 1,685,809 more chars]
