# Supplementary material for: Development and emerging trends of drug resistance mutations in HIV: a bibliometric analysis based on CiteSpace
Source: Front Microbiol. 2024 May 15;15:1374582. doi: 10.3389/fmicb.2024.1374582 (PMC11133539; doi:10.3389/fmicb.2024.1374582)
Supplement: Supplementary file 1 [file Data_Sheet_1.ZIP › data/download2021u244.txt]

PT J
AU Kurle, SN
   Kandaswami, S
   Gadhe, S
   Patil, A
   Sarkar, R
   Mehta, S
   Gangakhedkar, R
   Arumugam, V
   Chawla, U
AF Kurle, Swarali N.
   Kandaswami, Sudarshan
   Gadhe, Sharda
   Patil, Ajit
   Sarkar, Rohit
   Mehta, Sonal
   Gangakhedkar, Raman
   Arumugam, Viswanathan
   Chawla, Umesh
TI HIV-1 Drug Resistance Among Treatment-Naive Transgenders from India
SO AIDS RESEARCH AND HUMAN RETROVIRUSES
LA English
DT Article
DE transgender; HIV-1; primary drug resistance; India
ID virus type-1 protease; reverse-transcriptase; mutations; impact
AB Transgenders (TGs) are highly affected by HIV with high prevalence of 3.14% in India. Since 2017, targeted preventive efforts have been initiated by the government and HIV-infected TGs are being provided the antiretroviral (ART) treatment. Information on the primary HIV drug resistance is crucial for appropriate treatment selection to curb further spread of HIV in this population. In this study, we analyzed HIV-1 pol gene sequences from 36 TGs for presence of drug resistance mutations. To our knowledge, this first study from India reports high-level primary drug resistance (13.8%) among the TG population. Mutations M184V, A98G, K103N, G190A, and Y318F associated with resistance to nucleoside reverse transcriptase inhibitor and non-nucleoside reverse transcriptase inhibitors were observed. All pol gene sequences revealed HIV-1 subtype C in all study TG. High-level HIV-1 drug resistance warrant nationwide larger studies on TGs to understand the level of primary ART drug resistance among this population.
C1 [Kurle, Swarali N.; Gadhe, Sharda; Patil, Ajit] ICMR Natl AIDS Res Inst, HIV Drug Resistance Lab, 73 G Block, Pune 411026, Maharashtra, India.
   [Kandaswami, Sudarshan; Sarkar, Rohit; Mehta, Sonal; Arumugam, Viswanathan; Chawla, Umesh] India HIV AIDS Alliance, New Delhi, India.
   [Gangakhedkar, Raman] Indian Council Med Res, New Delhi, India.
C3 Indian Council of Medical Research (ICMR); ICMR - National AIDS Research Institute (NARI); Indian Council of Medical Research (ICMR)
RP Kurle, SN (通讯作者)，ICMR Natl AIDS Res Inst, HIV Drug Resistance Lab, 73 G Block, Pune 411026, Maharashtra, India.
EM skurle@nariindia.org
CR [Anonymous], 2016, PREV GAP REP, V0, P0
   Bacheler L, 2001, J VIROL, V75, P4999, DOI 10.1128/JVI.75.11.4999-5008.2001
   Basson AE, 2015, ANTIMICROB AGENTS CH, V59, P960, DOI 10.1128/AAC.04215-14
   Harrigan PR, 2005, AIDS, V19, P549, DOI 10.1097/01.aids.0000163930.68907.37
   Kantor R, 2006, CURR OPIN INFECT DIS, V19, P594, DOI 10.1097/QCO.0b013e3280109122
   Mousavi SM, 2010, ARCH VIROL, V155, P329, DOI 10.1007/s00705-009-0583-6
   NACO, 2018, OP GUID CAR SUPP CTR, V0, P0
   NACO, 2018, IND HIV EST 2017 TEC, V0, P0
   National Aids Control Organization (NACO), 2019, ANNUAL REPORT 2018-2019, V0, P0
   Rhee SY, 2004, ANTIMICROB AGENTS CH, V48, P3122, DOI 10.1128/AAC.48.8.3122-3126.2004
   Seth P, 2010, INDIAN J VIROL, V21, P3, DOI 10.1007/s13337-010-0001-4
   Svicher V, 2005, ANTIMICROB AGENTS CH, V49, P2015, DOI 10.1128/AAC.49.5.2015-2025.2005
   Tamura K, 2013, MOL BIOL EVOL, V30, P2725, DOI 10.1093/molbev/mst197
   UNAIDS, 2014, THE GAP REPORT, V0, P0
   Winter S, 2016, LANCET, V388, P390, DOI 10.1016/S0140-6736(16)00683-8
NR 15
TC 0
Z9 0
U1 0
U2 1
PU MARY ANN LIEBERT, INC
PI NEW ROCHELLE
PA 140 HUGUENOT STREET, 3RD FL, NEW ROCHELLE, NY 10801 USA
SN 0889-2229
EI 1931-8405
J9 AIDS RES HUM RETROV
JI Aids Res. Hum. Retrovir.
PD DEC 1
PY 2021
VL 37
IS 12
BP 990
EP 993
DI 10.1089/aid.2021.0157
EA NOV 2021
PG 4
WC Immunology; Infectious Diseases; Virology
SC Immunology; Infectious Diseases; Virology
GA YJ9BU
UT WOS:000722330400001
PM 34652967
DA 2024-01-16
ER

PT J
AU Yin, YQ
   Zhou, Y
   Lu, J
   Liu, XY
   Shi, LG
   Fu, GF
   Huan, XP
   Fang, SH
   Liu, YX
   Wang, B
   Ding, JP
AF Yin, Yueqi
   Zhou, Ying
   Lu, Jing
   Liu, Xiaoyan
   Shi, Lingen
   Fu, Gengfeng
   Huan, Xiping
   Fang, Shenghao
   Liu, Yuxiang
   Wang, Bei
   Ding, Jianping
TI Molecular Epidemiology of HIV-1 in Jiangsu Province, Southeast China: Genotypes and HIV-1 Transmission Networks Among Newly Diagnosed Men Having Sex with Men in 2017
SO AIDS RESEARCH AND HUMAN RETROVIRUSES
LA English
DT Article
DE MSM; HIV-1 transmission network; molecular epidemiology; transmitted drug resistance
ID drug-resistance; prevalence
AB Investigation of disease and intervention in populations of men having sex with men (MSM) has garnered attention globally, a primary reason being the rapid increase in the prevalence of human immunodeficiency virus (HIV)-1 among MSM. The purpose of this study was to understand the current HIV-1 molecular characteristics and characterize HIV-1 transmission networks in the MSM population. Nine hundred and fourteen newly diagnosed HIV-positive MSM were included in this study. The HIV-1polgene region was amplified and sequenced. A maximum likelihood phylogenetic tree was constructed, and transmission clusters were identified using 1.5% distance and 0.9 bootstrap values. In total, 767 sequences were successfully obtained, with CRF01_AE being the major genotype (43.3%, 332/767), followed by CRF07_BC (31.3%, 240/767), CRF67_01B (7.2%, 55/767), and URF (6.4%, 49/767). The transmitted HIV drug resistance rate was 4.0% (31/767), and the most common mutations were E138G (n = 4) and G190A (n = 4). A total of 182 (23.7%) sequences were included in the HIV-1 transmission networks, forming 79 clusters. Four clusters were identified as fast-growing, and the proportion of young MSM was higher than that of non-MSM (51.6% vs. 31.8%). The genetic diversity of HIV-1 in Jiangsu was complex, and cross-region transmission might exist for CRF67_01B. Transmission among young MSM within networks was greater than the other age groups; thus, they could be essential in the control of the HIV epidemic in Jiangsu. This study was approved by the ethical review board of the National Center for AIDS/STD Control and Prevention (Project No. X140617334).
C1 [Yin, Yueqi; Liu, Yuxiang; Wang, Bei] Southeast Univ, Dept Epidemiol & Hlth Stat, Key Lab Environm Med Engn, Minist Educ,Sch Publ Hlth, Nanjing, Peoples R China.
   [Zhou, Ying; Lu, Jing; Liu, Xiaoyan; Shi, Lingen; Fu, Gengfeng; Huan, Xiping; Ding, Jianping] Jiangsu Prov Ctr Dis Control & Prevent, Dept HIV STD Prevent & Control, Jiangsu Rd 172, Nanjing 210009, Peoples R China.
   [Fang, Shenghao] Mt Sinai Hlth Syst, New York, NY USA.
C3 Southeast University - China; Jiangsu Provincial Center for Disease Control & Prevention; Icahn School of Medicine at Mount Sinai
RP Ding, JP (通讯作者)，Jiangsu Prov Ctr Dis Control & Prevent, Dept HIV STD Prevent & Control, Jiangsu Rd 172, Nanjing 210009, Peoples R China.; Wang, B (通讯作者)，Minist Educ, Sch Publ Hlth, Dept Epidemiol & Hlth Stat, Key Lab Environm Med Engn, Dingjiaqiao Rd 87, Nanjing 210009, Peoples R China.
EM wangbeilxb@163.com; jpding@sina.com
FU Postgraduate Research & Practice Innovation Program of Jiangsu Province [KYCX17_ 0184, 0701-184160070478]
CR Bao yan GK, 2014, CHIN PRIM HLTH CARE, V28, P74
   Bennett DE, 2009, PLOS ONE, V4, P0, DOI 10.1371/journal.pone.0004724
   [CDC US National Center for HIV/ AIDS VH ST D and TB Prevention], 2018, DET RESP HIV TRANSM, V0, P0
   Feng Yibing, 2015, ZHONGHUA LIU XING BING XUE ZA ZHI, V36, P752
   Gao Yu, 2017, CHINESE JOURNAL OF APPLIED AND ENVIRONMENTAL BIOLOGY, V23, P734, DOI 10.3724/SP.J.1145.2016.09039
   Guo HX, 2015, BMC PUBLIC HEALTH, V15, P0, DOI 10.1186/s12889-015-1489-8
   Guo HX, 2014, AIDS RES HUM RETROV, V30, P706, DOI 10.1089/aid.2014.0012
   Guo HX, 2009, SEX TRANSM DIS, V36, P120, DOI 10.1097/OLQ.0b013e31818d3fa0
   Hou LJ, 2015, ARCH VIROL, V160, P2051, DOI 10.1007/s00705-015-2481-4
   Lu Jing ZY, 2016, JIANGSU J PREV MED, V27, P388
   Metzig C, 2019, PLOS COMPUT BIOL, V15, P0, DOI 10.1371/journal.pcbi.1006761
   NCAIDS NCSTD China CDC, 2018, CHIN J AIDS STD, V24, P111, DOI 10.13419/J.CNKI.AIDS.2018.02.01
   Novitsky V, 2014, AIDS RES HUM RETROV, V30, P1226, DOI 10.1089/aid.2014.0173
   Oster AM, 2018, JAIDS-J ACQ IMM DEF, V79, P543, DOI 10.1097/QAI.0000000000001856
   Poon AFY, 2016, LANCET HIV, V3, PE231, DOI 10.1016/S2352-3018(16)00046-1
   [谭唯 Tan Wei], 2018, 中国艾滋病性病 CHINESE JOURNAL OF AIDS & STD, V24, P502
   UNAIDS, 2020, DATA 2020, V0, P0
   [王绪琴 Wang Xuqin], 2017, 中国艾滋病性病 CHINESE JOURNAL OF AIDS & STD, V23, P1119
   Wertheim JO, 2018, J INFECT DIS, V218, P1943, DOI 10.1093/infdis/jiy431
   WHO:, 2018, HIV DRUG RES REP 201, V0, P0
   Wu JJ, 2013, PLOS ONE, V8, P0, DOI 10.1371/journal.pone.0054322
   Xiao P P, 2017, ZHONGHUA YU FANG YI XUE ZA ZHI, V51, P988, DOI 10.3760/cma.j.issn.0253-9624.2017.11.007
   Yang Hai-tao, 2003, ZHONGHUA LIU XING BING XUE ZA ZHI, V24, P976
   Yang J Z, 2017, ZHONGHUA LIU XING BING XUE ZA ZHI, V38, P1551, DOI 10.3760/cma.j.issn.0254-6450.2017.11.023
   Yang Y, 2018, MEDICINE, V97, P0, DOI 10.1097/MD.0000000000009826
   Yin Y Q, 2020, ZHONGHUA LIU XING BING XUE ZA ZHI, V41, P244, DOI 10.3760/cma.j.issn.0254-6450.2020.02.019
   Zheng M N, 2018, ZHONGHUA LIU XING BING XUE ZA ZHI, V39, P619, DOI 10.3760/cma.j.issn.0254-6450.2018.05.015
   [周莹 Zhou Ying], 2017, 南京医科大学学报. 自然科学版 JOURNAL OF NANJING MEDICAL UNIVERSITY. NATURAL SCIENCES EDITION, V37, P256
   Zhu ZP, 2019, BMJ OPEN, V9, P0, DOI 10.1136/bmjopen-2018-021955
NR 29
TC 8
Z9 12
U1 3
U2 21
PU MARY ANN LIEBERT, INC
PI NEW ROCHELLE
PA 140 HUGUENOT STREET, 3RD FL, NEW ROCHELLE, NY 10801 USA
SN 0889-2229
EI 1931-8405
J9 AIDS RES HUM RETROV
JI Aids Res. Hum. Retrovir.
PD JAN 1
PY 2021
VL 37
IS 1
BP 62
EP 69
DI 10.1089/aid.2020.0165
EA OCT 2020
PG 8
WC Immunology; Infectious Diseases; Virology
SC Immunology; Infectious Diseases; Virology
GA SG5PI
UT WOS:000583916300001
PM 32972239
DA 2024-01-16
ER

PT J
AU Hiscox, JA
   Khoo, SH
   Stewart, JP
   Owen, A
AF Hiscox, Julian A.
   Khoo, Saye H.
   Stewart, James P.
   Owen, Andrew
TI Shutting the gate before the horse has bolted: is it time for a conversation about SARS-CoV-2 and antiviral drug resistance?
SO JOURNAL OF ANTIMICROBIAL CHEMOTHERAPY
LA English
DT Article
ID class-wide resistance; influenza a(h3n2); infection; virus
AB This article provides a brief overview of drug resistance to antiviral therapy as well as known and emergent variability in key SARS-CoV-2 viral sequences. The purpose is to stimulate deliberation about the need to consider drug resistance prior to widespread roll-out of antivirals for SARS-CoV-2. Many existing candidate agents have mechanisms of action involving drug targets Likely to be critical for future drug development. Resistance emerged quickly with monotherapies deployed for other pulmonary viruses such as influenza virus, and in HIV mutations in key drug targets compromised efficacy of multiple drugs within a class. The potential for drug resistance in SARS-CoV-2 has not yet been rigorously debated or assessed, and we call for more academic and industry research on this potentially important future threat prior to widespread roll-out of monotherapies for COVID-19 treatment and prevention.
C1 [Hiscox, Julian A.; Stewart, James P.] Univ Liverpool, Inst Infect Vet & Ecol Sci, Dept Infect Biol & Microbiomes, Liverpool, Merseyside, England.
   [Hiscox, Julian A.] ASTAR, Infect Dis Horizontal Technol Ctr ID HTC, Singapore, Singapore.
   [Khoo, Saye H.; Owen, Andrew] Univ Liverpool, Dept Pharmacol & Therapeut Mat Innovat Factory, Liverpool L7 3NY, Merseyside, England.
   [Owen, Andrew] Univ Liverpool, Ctr Excellence Long Acting Therapeut CELT, Liverpool L69 38X, Merseyside, England.
C3 University of Liverpool; Agency for Science Technology & Research (A*STAR); University of Liverpool; University of Liverpool
RP Owen, A (通讯作者)，Univ Liverpool, Dept Pharmacol & Therapeut Mat Innovat Factory, Liverpool L7 3NY, Merseyside, England.; Owen, A (通讯作者)，Univ Liverpool, Ctr Excellence Long Acting Therapeut CELT, Liverpool L69 38X, Merseyside, England.
EM aowen@liverpool.ac.uk
FU EPSRC [EP/R024804/1, EP/S012265/1]; NIH [R01AI134091, R24AI118397]; European Commission [761104]; Unitaid (project LONGEVITY); Unitaid; Wellcome Trust; Medical Research Council; BBSRC [BB/N022505/1, BB/R00904X/1, BB/R018863/1]; UK Research and Innovation; Innovate UK; British Council/BEIS [332228521]; MRC [MR/R010145/1]; US Food and Drug Administration [75F40120C00085]; BBSRC [BB/R00904X/1, BB/R018863/1, BB/N022505/1] Funding Source: UKRI; EPSRC [EP/R024804/1, EP/S012265/1] Funding Source: UKRI; MRC [MR/R010145/1] Funding Source: UKRI
CR Agostini ML, 2018, MBIO, V9, P0, DOI 10.1128/mBio.00221-18
   [Anonymous], 2020, VIRUS EVOL, V0, P0, DOI DOI 10.1093/ve/veaa061
   Artese A, 2020, DRUG RESIST UPDATE, V53, P0, DOI 10.1016/j.drup.2020.100721
   BJORNSON AB, 1991, AM REV RESPIR DIS, V143, P1062, DOI 10.1164/ajrccm/143.5_Pt_1.1062
   Bobrowski T, 2020, MOL THER, V29, P873
   Carroll MW, 2015, NATURE, V524, P97, DOI 10.1038/nature14594
   Choi B, 2020, NEW ENGL J MED, V383, P2291, DOI 10.1056/NEJMc2031364
   Davidson AD, 2020, GENOME MED, V12, P0, DOI 10.1186/s13073-020-00763-0
   Deyde VM, 2007, J INFECT DIS, V196, P249, DOI 10.1086/518936
   Dorward DA, 2021, AM J RESP CRIT CARE, V203, P192, DOI 10.1164/rccm.202008-3265OC
   Dunning J, 2014, LANCET INFECT DIS, V14, P1259, DOI 10.1016/S1473-3099(14)70821-7
   Duwe Susanne, 2017, GMS INFECT DIS, V5, PDoc04, DOI 10.3205/id000030
   Enane LA, 2021, PAEDIATR INT CHILD H, V41, P65, DOI 10.1080/20469047.2020.1853350
   Gottlieb RL, 2021, JAMA-J AM MED ASSOC, V325, P632, DOI 10.1001/jama.2021.0202
   Gu HJ, 2020, SCIENCE, V369, P1603, DOI 10.1126/science.abc4730
   Hoffmann M, 2021, CELL, V184, P2384, DOI 10.1016/j.cell.2021.03.036
   Horby P, 1900, V58, V0, P133
   Hung IFN, 2017, CHEST, V151, P1069, DOI 10.1016/j.chest.2016.11.012
   Hussain M, 2017, INFECT DRUG RESIST, V10, P121, DOI 10.2147/IDR.S105473
   Iwu CJ, 2020, PAN AFR MED J, V35, P0, DOI 10.11604/pamj.supp.2020.35.23713
   Jalily PH, 2020, ANTIVIR RES, V178, P0, DOI 10.1016/j.antiviral.2020.104780
   Jeffreys L, 2020, REMDESIVIR IVERMECTI, V0, P0, DOI DOI 10.1101/2020.12.23.424232
   Kennedy DA, 2020, PLOS BIOL, V18, P0, DOI 10.1371/journal.pbio.3001000
   Koopmans M, 2021, LANCET INFECT DIS, V21, P18, DOI 10.1016/S1473-3099(20)30912-9
   Lampejo T, 2020, EUR J CLIN MICROBIOL, V39, P1201, DOI 10.1007/s10096-020-03840-9
   Mahase E, 2020, BMJ-BRIT MED J, V371, P0, DOI 10.1136/bmj.m4944
   Mauro Z, 2007, AIDS, V21, P1824, DOI 10.1097/QAD.0b013e328273bbf5
   Moore SC, 2020, VIRUSES-BASEL, V12, P0, DOI 10.3390/v12101164
   Munnink BBO, 2021, SCIENCE, V371, P172, DOI 10.1126/science.abe5901
   Nguyenla X, 2020, DISCOVERY SARS COV 2, V0, P0, DOI DOI 10.1101/2020.09.18.302398
   Ogando NS, 2020, J GEN VIROL, V101, P925, DOI 10.1099/jgv.0.001453
   Pillaiyar T, 2021, MED RES REV, V41, P72, DOI 10.1002/med.21724
   Tegally H, 2020, EMERGENCE RAPID SPRE, V0, P0, DOI DOI 10.1101/2020.12.21.20248640
   Tozzi V, 2006, ANTIVIR THER, V11, P553
   Twomey JD, 2020, DRUG RESIST UPDATE, V53, P0, DOI 10.1016/j.drup.2020.100733
   Williamson BN, 2020, NATURE, V585, P273, DOI 10.1038/s41586-020-2423-5
   Young BE, 2020, LANCET, V396, P603, DOI 10.1016/S0140-6736(20)31757-8
   Zaccarelli M, 2005, AIDS, V19, P1081, DOI 10.1097/01.aids.0000174455.01369.ad
NR 38
TC 8
Z9 8
U1 0
U2 3
PU OXFORD UNIV PRESS
PI OXFORD
PA GREAT CLARENDON ST, OXFORD OX2 6DP, ENGLAND
SN 0305-7453
EI 1460-2091
J9 J ANTIMICROB CHEMOTH
JI J. Antimicrob. Chemother.
PD SEP 15
PY 2021
VL 76
IS 9
BP 2230
EP 2233
DI 10.1093/jac/dkab189
EA JUN 2021
PG 4
WC Infectious Diseases; Microbiology; Pharmacology & Pharmacy
SC Infectious Diseases; Microbiology; Pharmacology & Pharmacy
GA UL3NH
UT WOS:000692561500002
PM 34142123
DA 2024-01-16
ER

PT J
AU Agniswamy, J
   Kneller, DW
   Ghosh, AK
   Weber, IT
AF Agniswamy, Johnson
   Kneller, Daniel W.
   Ghosh, Arun K.
   Weber, Irene T.
TI Novel HIV PR inhibitors with C4-substituted <i>bis</i>-THF and <i>bis</i>-fluoro-benzyl target the two active site mutations of highly drug resistant mutant PR<SUP>S17</SUP>
SO BIOCHEMICAL AND BIOPHYSICAL RESEARCH COMMUNICATIONS
LA English
DT Article
DE Drug resistance; HIV protease; Protease inhibitor; X-ray crystallography
ID resolution crystal-structures; protease inhibitors; clinical inhibitors; darunavir; binding; therapy
AB The emergence of multidrug resistant (MDR) HIV strains severely reduces the effectiveness of antiretroviral therapy. Clinical inhibitor darunavir (1) has picomolar binding affinity for HIV-1 protease (PR), however, drug resistant variants like PRS17 show poor inhibition by 1, despite the presence of only two mutated residues in the inhibitor-binding site. Antiviral inhibitors that target MDR proteases like PRS17 would be valuable as therapeutic agents. Inhibitors 2 and 3 derived from 1 through substitutions at P1, P2 and P2. positions exhibit 3.4- to 500-fold better inhibition than clinical inhibitors for PRS17 with the exception of amprenavir. Crystal structures of PRS17/2 and PRS17/3 reveal how these inhibitors target the two active site mutations of PRS17. The substituted methoxy P2 group of 2 forms new interactions with G48V mutation, while the modified bis-fluoro-benzyl P1 group of 3 forms a halogen interaction with V82S mutation, contributing to improved inhibition of PRS17. (C) 2021 Elsevier Inc. All rights reserved.
C1 [Agniswamy, Johnson; Kneller, Daniel W.; Weber, Irene T.] Georgia State Univ, Dept Biol, Atlanta, GA 30303 USA.
   [Ghosh, Arun K.] Purdue Univ, Dept Chem, W Lafayette, IN 47907 USA.
   [Ghosh, Arun K.] Purdue Univ, Dept Med Chem, W Lafayette, IN 47907 USA.
   [Weber, Irene T.] Georgia State Univ, Dept Chem, Atlanta, GA 30303 USA.
   [Kneller, Daniel W.] Oak Ridge Natl Lab, Neutron Scattering Div, POB 2009, Oak Ridge, TN 37831 USA.
C3 University System of Georgia; Georgia State University; Purdue University System; Purdue University West Lafayette Campus; Purdue University; Purdue University System; Purdue University; Purdue University West Lafayette Campus; University System of Georgia; Georgia State University; United States Department of Energy (DOE); Oak Ridge National Laboratory
RP Weber, IT (通讯作者)，Georgia State Univ, Dept Biol, Atlanta, GA 30303 USA.
EM iweber@gsu.edu
FU National Institute of Health [AI150461, AI150466]; Georgia State University Molecular Basis of Disease fellowship
CR Agniswamy J, 2019, ACS OMEGA, V4, P8707, DOI 10.1021/acsomega.9b00683
   Agniswamy J, 2016, PLOS ONE, V11, P0, DOI 10.1371/journal.pone.0168616
   Agniswamy J, 2012, BIOCHEMISTRY-US, V51, P2819, DOI 10.1021/bi2018317
   Aoki M, 2017, ELIFE, V6, P0, DOI 10.7554/eLife.28020
   Bhaskaran K, 2008, JAMA-J AM MED ASSOC, V300, P51, DOI 10.1001/jama.300.1.51
   Cihlar T, 2016, CURR OPIN VIROL, V18, P50, DOI 10.1016/j.coviro.2016.03.004
   Clemente JC, 2006, BIOCHEMISTRY-US, V45, P5468, DOI 10.1021/bi051886s
   de Meyer S, 2008, AIDS RES HUM RETROV, V24, P379, DOI 10.1089/aid.2007.0173
   Dierynck I, 2007, J VIROL, V81, P13845, DOI 10.1128/JVI.01184-07
   El Bouzidi K, 2016, J ANTIMICROB CHEMOTH, V71, P3487, DOI 10.1093/jac/dkw343
   Emsley P, 2004, ACTA CRYSTALLOGR D, V60, P2126, DOI 10.1107/S0907444904019158
   Ghosh AK, 2008, ACCOUNTS CHEM RES, V41, P78, DOI 10.1021/ar7001232
   Ghosh AK, 2018, CHEMMEDCHEM, V13, P803, DOI 10.1002/cmdc.201700824
   Ghosh AK, 2011, ACS MED CHEM LETT, V2, P298, DOI 10.1021/ml100289m
   Godfrey C, 2017, J INFECT DIS, V216, PS798, DOI 10.1093/infdis/jix137
   Huang DZ, 2012, J CHEM THEORY COMPUT, V8, P1786, DOI 10.1021/ct300032r
   Kantor R, 2002, ANTIMICROB AGENTS CH, V46, P1086, DOI 10.1128/AAC.46.4.1086-1092.2002
   Lederman MM, 1998, J INFECT DIS, V178, P70, DOI 10.1086/515591
   Louis JM, 2011, P NATL ACAD SCI USA, V108, P9072, DOI 10.1073/pnas.1102278108
   Lv ZT, 2015, HIV AIDS-RES PALLIAT, V7, P95, DOI 10.2147/HIV.S79956
   Martin P, 2005, STRUCTURE, V13, P1887, DOI 10.1016/j.str.2005.11.005
   McCoy AJ, 2005, ACTA CRYSTALLOGR D, V61, P458, DOI 10.1107/S0907444905001617
   Murshudov GN, 1997, ACTA CRYSTALLOGR D, V53, P240, DOI 10.1107/S0907444996012255
   Otwinowski Z, 1997, METHOD ENZYMOL, V276, P307, DOI 10.1016/S0076-6879(97)76066-X
   Park JH, 2016, BIOCHEMISTRY-US, V55, P2390, DOI 10.1021/acs.biochem.6b00012
   Rhee SY, 2010, ANTIMICROB AGENTS CH, V54, P4253, DOI 10.1128/AAC.00574-10
   Riddler SA, 2008, NEW ENGL J MED, V358, P2095, DOI 10.1056/NEJMoa074609
   Saag MS, 2018, JAMA-J AM MED ASSOC, V320, P379, DOI 10.1001/jama.2018.8431
   Shafer RW, 1999, NUCLEIC ACIDS RES, V27, P348, DOI 10.1093/nar/27.1.348
   Shahriar R, 2009, ANTIMICROB AGENTS CH, V53, P4869, DOI 10.1128/AAC.00592-09
   Storoni LC, 2004, ACTA CRYSTALLOGR D, V60, P432, DOI 10.1107/S0907444903028956
   Surleraux DLNG, 2005, J MED CHEM, V48, P1813, DOI 10.1021/jm049560p
   Tie YF, 2005, FEBS J, V272, P5265, DOI 10.1111/j.1742-4658.2005.04923.x
   Tie YF, 2004, J MOL BIOL, V338, P341, DOI 10.1016/j.jmb.2004.02.052
   Walensky RP, 2006, J INFECT DIS, V194, P11, DOI 10.1086/505147
   Wensing Annemarie M, 2019, TOP ANTIVIR MED, V27, P111
   Yu X, 2014, BMC GENOM, V0, P13
   Yu X, 2015, BMC BIOINF, V16, P11
   Yu Xiaxia, 2013, PROC SIAM INT CONF DATA MIN, V2013, P342
NR 39
TC 3
Z9 3
U1 1
U2 9
PU ACADEMIC PRESS INC ELSEVIER SCIENCE
PI SAN DIEGO
PA 525 B ST, STE 1900, SAN DIEGO, CA 92101-4495 USA
SN 0006-291X
EI 1090-2104
J9 BIOCHEM BIOPH RES CO
JI Biochem. Biophys. Res. Commun.
PD AUG 20
PY 2021
VL 566
IS 
BP 30
EP 35
DI 10.1016/j.bbrc.2021.05.094
EA JUN 2021
PG 6
WC Biochemistry & Molecular Biology; Biophysics
SC Biochemistry & Molecular Biology; Biophysics
GA SO5ML
UT WOS:000659016200005
PM 34111669
DA 2024-01-16
ER

PT J
AU Lan, Y
   Li, LH
   Deng, XZ
   Cai, XL
   Li, JB
   Fan, QH
   Li, LY
   Cai, WP
   Lei, CL
   Hu, FY
AF Lan, Yun
   Li, Linghua
   Deng, Xizi
   Cai, Xiaoli
   Li, Junbin
   Fan, Qinghong
   Li, Liya
   Cai, Weiping
   Lei, Chunliang
   Hu, Fengyu
TI Near Full-Length Genomic Characterization of a Novel HIV-1 B/C Recombinant Form Identified in Guangdong Province, China
SO AIDS RESEARCH AND HUMAN RETROVIRUSES
LA English
DT Article
DE HIV-1; unique recombinant form; drug resistance; mutation
ID reverse-transcriptase; subtype
AB The wide variety of new HIV-1 recombinant variants are a predominant challenge for understanding the molecular epidemiology and preventing the spread of the HIV-1 epidemic. In this study, we confirmed a novel HIV-1 unique B/C recombinant (ZLQ01186) isolated from a male patient infected with HIV-1 through injection drug use in Foshan city, Guangdong Province. The near full-length genome was amplified, and then the polymerase chain reaction products were sequenced by Sanger sequencing. The genomic sequence of the strain, with two subtype B segments inserted into the subtype C backbone, was 8,953 bp in length, extending from 647 to 9,599 bp according to the HXB2 genome. In addition, this B/C recombinant strain contained the non-nucleoside reverse transcriptase inhibitor resistance mutation K103N and the integrase strand transfer inhibitor other resistance mutation L74I according to the Stanford University HIV Drug Resistance Database program. The drug resistance profile indicates high-level resistance against efavirenz and rilpivirine. This study identified a recombinant between the main circulating strains, indicating a more complicated trend of the HIV-1 epidemic in Guangdong, China.
C1 [Lan, Yun; Li, Linghua; Deng, Xizi; Cai, Xiaoli; Li, Junbin; Fan, Qinghong; Li, Liya; Cai, Weiping; Lei, Chunliang; Hu, Fengyu] Guangzhou Med Univ, Guangzhou Peoples Hosp 8, Inst Infect Dis, 627 Dongfeng East Rd, Guangzhou 510060, Peoples R China.
C3 Guangzhou Medical University
RP Lei, CL; Hu, FY (通讯作者)，Guangzhou Med Univ, Guangzhou Peoples Hosp 8, Inst Infect Dis, 627 Dongfeng East Rd, Guangzhou 510060, Peoples R China.
EM gz8hlcl@126.com; gz8hhfy@126.com
FU National Grand Program on Key Infectious Disease Control [2018ZX10302103-002, 2017ZX10202101-003]; Joint-Innovative Program in Healthcare for Special Scientific Research Projects of Guangzhou [201803040002]; Guangzhou Science and Technology Plan Project [202002030028]
CR Delviks-Frankenberry KA, 2016, PLOS PATHOG, V12, P0, DOI 10.1371/journal.ppat.1005646
   Eshleman SH, 2006, AIDS RES HUM RETROV, V22, P289, DOI 10.1089/aid.2006.22.289
   Han Z G, 2017, ZHONGHUA LIU XING BING XUE ZA ZHI, V38, P805, DOI 10.3760/cma.j.issn.0254-6450.2017.06.023
   Li TY, 2019, AIDS RES HUM RETROV, V35, P668, DOI 10.1089/aid.2019.0025
   Lin P, 2001, ZHONGHUA LIU XING BING XUE ZA ZHI, V22, P194
   Lole KS, 1999, J VIROL, V73, P152, DOI 10.1128/JVI.73.1.152-160.1999
   Lunar MM, 2020, VIRUSES-BASEL, V12, P0, DOI 10.3390/v12010063
   Nazziwa J, 2020, SCI REP-UK, V10, P0, DOI 10.1038/s41598-020-59944-x
   Rhee SY, 2003, NUCLEIC ACIDS RES, V31, P298, DOI 10.1093/nar/gkg100
   Tamura K, 2013, MOL BIOL EVOL, V30, P2725, DOI 10.1093/molbev/mst197
   Zhou PP, 2019, BMC INFECT DIS, V19, P0, DOI 10.1186/s12879-019-3788-7
NR 11
TC 1
Z9 1
U1 0
U2 2
PU MARY ANN LIEBERT, INC
PI NEW ROCHELLE
PA 140 HUGUENOT STREET, 3RD FL, NEW ROCHELLE, NY 10801 USA
SN 0889-2229
EI 1931-8405
J9 AIDS RES HUM RETROV
JI Aids Res. Hum. Retrovir.
PD JUL 1
PY 2021
VL 37
IS 7
BP 566
EP 571
DI 10.1089/aid.2020.0278
EA JAN 2021
PG 6
WC Immunology; Infectious Diseases; Virology
SC Immunology; Infectious Diseases; Virology
GA TE9OQ
UT WOS:000607607600001
PM 33287631
DA 2024-01-16
ER

PT J
AU Sherry, D
   Worth, R
   Ismail, ZS
   Sayed, Y
AF Sherry, Dean
   Worth, Roland
   Ismail, Zaahida Sheik
   Sayed, Yasien
TI Cantilever-centric mechanism of cooperative non-active site mutations in HIV protease: Implications for flap dynamics
SO JOURNAL OF MOLECULAR GRAPHICS & MODELLING
LA English
DT Article
DE HIV Protease; Non-active site mutations; Molecular dynamics; South african subtype; Cooperative mutations
ID human-immunodeficiency-virus; drug-resistant mutants; molecular-dynamics; crystal-structures; wild-type; antiretroviral therapy; structural-analysis; inhibitor binding; cross-resistance; ligand docking
AB The HIV-1 protease is an important drug target in antiretroviral therapy due to the crucial role it plays in viral maturation. A greater understanding of the dynamics of the protease as a result of drug-induced mutations has been successfully elucidated using computational models in the past. We performed induced-fit docking studies and molecular dynamics simulations on the wild-type South African HIV-1 subtype C protease and two nonactive site mutation-containing protease variants; HP3 PR and HP4 PR. The HP3 PR contained the I13V, I62V, and V77I mutations while HP4 PR contained the same mutations with the addition of the L33F mutation. The simulations were initiated in a cubic cell universe containing explicit solvent, with the protease variants beginning in the fully closed conformation. The trajectory for each simulation totalled 50 ns. The results indicate that the mutations increase the dynamics of the flap, hinge, fulcrum and cantilever regions when compared to the wild-type protease while in complex with protease inhibitors. Specifically, these mutations result in the protease favouring the semi-open conformation when in complex with inhibitors. Moreover, the HP4 PR adopted curled flap tip conformers which coordinated several water molecules into the active site in a manner that may reduce inhibitor binding affinity. The mutations affected the thermodynamic landscape of inhibitor binding as there were fewer observable chemical contacts between the mutated variants and saquinavir, atazanavir and darunavir. These data help to elucidate the biophysical basis for the selection of cooperative non-active site mutations by the HI virus.
C1 [Sherry, Dean; Worth, Roland; Ismail, Zaahida Sheik; Sayed, Yasien] Univ Witwatersrand, Sch Mol & Cell Biol, Prot Struct Funct Res Unit, ZA-2050 Johannesburg, South Africa.
C3 University of Witwatersrand
RP Sayed, Y (通讯作者)，Univ Witwatersrand, Sch Mol & Cell Biol, Prot Struct Funct Res Unit, ZA-2050 Johannesburg, South Africa.
EM Yasien.Sayed@wits.ac.za
FU South African Medical Research Council; South African National Research Foundation (NRF) [CPRR210118582137]; STFC [ST/R002754/1] Funding Source: UKRI
CR Borman AM, 1996, J GEN VIROL, V77, P419, DOI 10.1099/0022-1317-77-3-419
   Chetty S, 2016, J BIOMOL STRUCT DYN, V34, P135, DOI 10.1080/07391102.2015.1018326
   Clemente JC, 2004, BIOCHEMISTRY-US, V43, P12141, DOI 10.1021/bi049459m
   COLLINS JR, 1995, NAT STRUCT BIOL, V2, P334, DOI 10.1038/nsb0495-334
   Doyon L, 1996, J VIROL, V70, P3763, DOI 10.1128/JVI.70.6.3763-3769.1996
   Foulkes-Murzycki JE, 2007, STRUCTURE, V15, P225, DOI 10.1016/j.str.2007.01.006
   Freedberg DI, 2002, PROTEIN SCI, V11, P221, DOI 10.1110/ps.33202
   Friesner RA, 2004, J MED CHEM, V47, P1739, DOI 10.1021/jm0306430
   Galiano L, 2009, J AM CHEM SOC, V131, P430, DOI 10.1021/ja807531v
   GOTTLINGER HG, 1989, P NATL ACAD SCI USA, V86, P5781, DOI 10.1073/pnas.86.15.5781
   Grant BJ, 2006, BIOINFORMATICS, V22, P2695, DOI 10.1093/bioinformatics/btl461
   Greenwood JR, 2010, J COMPUT AID MOL DES, V24, P591, DOI 10.1007/s10822-010-9349-1
   GUSTCHINA A, 1990, FEBS LETT, V269, P269, DOI 10.1016/0014-5793(90)81171-J
   GUSTCHINA A, 1991, PROTEINS, V10, P325, DOI 10.1002/prot.340100406
   Harder E, 2016, J CHEM THEORY COMPUT, V12, P281, DOI 10.1021/acs.jctc.5b00864
   Hornak V, 2006, P NATL ACAD SCI USA, V103, P915, DOI 10.1073/pnas.0508452103
   Hornak V, 2007, DRUG DISCOV TODAY, V12, P132, DOI 10.1016/j.drudis.2006.12.011
   Ishima R, 1999, STRUCTURE, V7, P1047, DOI 10.1016/S0969-2126(99)80172-5
   Ishima R, 2001, J MOL BIOL, V305, P515, DOI 10.1006/jmbi.2000.4321
   Johnson Victoria A, 2003, TOP HIV MED, V11, P215
   JORGENSEN WL, 1983, J CHEM PHYS, V79, P926, DOI 10.1063/1.445869
   KESZTHELYI A, 2016, J AIDS CLIN RES, V7, P0, DOI 10.4172/2155-6113.1000581
   Kozal M, 2004, AIDS PATIENT CARE ST, V18, P199, DOI 10.1089/108729104323038874
   Kozísek M, 2014, FEBS J, V281, P1834, DOI 10.1111/febs.12743
   LASKOWSKI RA, 1993, J APPL CRYSTALLOGR, V26, P283, DOI 10.1107/S0021889892009944
   LOUIS JM, 1991, EUR J BIOCHEM, V199, P361, DOI 10.1111/j.1432-1033.1991.tb16132.x
   Louis JM, 2007, ADV PHARMACOL, V55, P261, DOI 10.1016/S1054-3589(07)55008-8
   Lv ZT, 2015, HIV AIDS-RES PALLIAT, V7, P95, DOI 10.2147/HIV.S79956
   Mahalingam B, 2001, PROTEINS, V43, P455, DOI 10.1002/prot.1057
   Mahalingam B, 2002, PROTEINS, V48, P107, DOI 10.1002/prot.10140
   Mammano F, 1998, J VIROL, V72, P7632, DOI 10.1128/JVI.72.9.7632-7637.1998
   Mark P, 2001, J PHYS CHEM A, V105, P9954, DOI 10.1021/jp003020w
   Maschera B, 1996, J BIOL CHEM, V271, P33231, DOI 10.1074/jbc.271.52.33231
   Muzammil S, 2003, BIOCHEMISTRY-US, V42, P631, DOI 10.1021/bi027019u
   Naicker P, 2014, FEBS J, V281, P5395, DOI 10.1111/febs.13084
   Naicker P, 2013, J BIOMOL STRUCT DYN, V31, P1370, DOI 10.1080/07391102.2012.736774
   Nalam MNL, 2010, J VIROL, V84, P5368, DOI 10.1128/JVI.02531-09
   NICHOLSON LK, 1995, NAT STRUCT BIOL, V2, P274, DOI 10.1038/nsb0495-274
   Nijhuis M, 1999, AIDS, V13, P2349, DOI 10.1097/00002030-199912030-00006
   Ohtaka H, 2002, PROTEIN SCI, V11, P1908, DOI 10.1110/ps.0206402
   Olsen DB, 1999, J BIOL CHEM, V274, P23699, DOI 10.1074/jbc.274.34.23699
   Perryman AL, 2004, PROTEIN SCI, V13, P1108, DOI 10.1110/ps.03468904
   Pettersen EF, 2004, J COMPUT CHEM, V25, P1605, DOI 10.1002/jcc.20084
   Prabu-Jeyabalan M, 2002, STRUCTURE, V10, P369, DOI 10.1016/S0969-2126(02)00720-7
   Ragland DA, 2014, J AM CHEM SOC, V136, P11956, DOI 10.1021/ja504096m
   Reddy SVG, 2015, J BIOMOL STRUCT DYN, V33, P2695, DOI 10.1080/07391102.2015.1004834
   Rhee SY, 2010, ANTIMICROB AGENTS CH, V54, P4253, DOI 10.1128/AAC.00574-10
   Rhee SY, 2005, J INFECT DIS, V192, P456, DOI 10.1086/431601
   Schaffer L, 1998, PROTEINS, V33, P295, DOI 10.1002/(SICI)1097-0134(19981101)33:2&lt;295::AID-PROT12&gt;3.0.CO;2-F
   Scott WRP, 2000, STRUCTURE, V8, P1259, DOI 10.1016/S0969-2126(00)00537-2
   Shafer RW, 1999, J VIROL, V73, P6197, DOI 10.1128/JVI.73.7.6197-6202.1999
   Shelley JC, 2007, J COMPUT AID MOL DES, V21, P681, DOI 10.1007/s10822-007-9133-z
   Shuman CF, 2003, ANTIVIR RES, V58, P235, DOI 10.1016/S0166-3542(03)00002-0
   Sievers F, 2011, MOL SYST BIOL, V7, P0, DOI 10.1038/msb.2011.75
   Skjrven L, 2014, BMC BIOINFORMATICS, V15, P0, DOI 10.1186/s12859-014-0399-6
   SWAIN AL, 1990, P NATL ACAD SCI USA, V87, P8805, DOI 10.1073/pnas.87.22.8805
   Thompson MA, 2010, JAMA-J AM MED ASSOC, V304, P321, DOI 10.1001/jama.2010.1004
   Todd MJ, 2000, BIOCHEMISTRY-US, V39, P11876, DOI 10.1021/bi001013s
   Todd MJ, 1999, PROTEINS, V36, P147, DOI 10.1002/(SICI)1097-0134(19990801)36:2<147::AID-PROT2>3.0.CO;2-3
   Tóth G, 2006, BIOCHEMISTRY-US, V45, P6606, DOI 10.1021/bi060188k
   Velazquez-Campoy A, 2001, J CELL BIOCHEM, V84, P82, DOI 10.1002/jcb.10068
   Velazquez-Campoy A, 2001, ARCH BIOCHEM BIOPHYS, V390, P169, DOI 10.1006/abbi.2001.2333
   Velazquez-Campoy A, 2001, P NATL ACAD SCI USA, V98, P6062, DOI 10.1073/pnas.111152698
   Volberding PA, 2010, LANCET, V376, P49, DOI 10.1016/S0140-6736(10)60676-9
   Wassenaar TA, 2006, J COMPUT CHEM, V27, P316, DOI 10.1002/jcc.20341
   Weber IT, 2015, FUTURE MED CHEM, V7, P1023, DOI 10.4155/FMC.15.44
   Weber IT, 2009, VIRUSES-BASEL, V1, P1110, DOI 10.3390/v1031110
   Wensing AM, 2017, TOP ANTIVIR MED, V24, P132
   WLODAWER A, 1993, ANNU REV BIOCHEM, V62, P543, DOI 10.1146/annurev.bi.62.070193.002551
   WLODAWER A, 1989, SCIENCE, V245, P616, DOI 10.1126/science.2548279
   Zondagh J, 2018, J MOL GRAPH MODEL, V82, P1, DOI 10.1016/j.jmgm.2018.03.006
NR 71
TC 3
Z9 3
U1 2
U2 4
PU ELSEVIER SCIENCE INC
PI NEW YORK
PA STE 800, 230 PARK AVE, NEW YORK, NY 10169 USA
SN 1093-3263
EI 1873-4243
J9 J MOL GRAPH MODEL
JI J. Mol. Graph.
PD JUL 15
PY 2021
VL 106
IS 
BP 
EP 
DI 10.1016/j.jmgm.2021.107931
EA MAY 2021
PG 19
WC Biochemical Research Methods; Biochemistry & Molecular Biology; Computer Science, Interdisciplinary Applications; Crystallography; Mathematical & Computational Biology
SC Biochemistry & Molecular Biology; Computer Science; Crystallography; Mathematical & Computational Biology
GA SS6SW
UT WOS:000661886600002
PM 34030114
DA 2024-01-16
ER

PT J
AU Gomez-Martinez, J
   Foulongne, V
   Laureillard, D
   Nagot, N
   Montès, B
   Cantaloube, JF
   Van de Perre, P
   Fournier-Wirth, C
   Molès, JP
   Brès, JC
AF Gomez-Martinez, Julien
   Foulongne, Vincent
   Laureillard, Didier
   Nagot, Nicolas
   Montes, Brigitte
   Cantaloube, Jean-Francois
   Van de Perre, Philippe
   Fournier-Wirth, Chantal
   Moles, Jean-Pierre
   Bres, Jean-Charles
TI Near-point-of-care assay with a visual readout for detection of HIV-1 drug resistance mutations: A proof-of-concept study
SO TALANTA
LA English
DT Article
DE HIV-1; Drug resistance mutations; Rapid testing; Lateral flow test; Multiplex detection; Near POC
ID antiretroviral treatment; subtype; extension; genes
AB Human immunodeficiency virus (HIV) infection is a chronic disease that can be treated with antiretroviral (ARV) therapy. However, the success of this treatment has been jeopardized by the emergence of HIV infections resistant to ARV drugs. In low-to middle-income countries (LMICs), where transmission of resistant viruses has increased over the past decade, there is an urgent need to improve access to HIV drug resistance testing. Here, we present a proof-of-concept study of a rapid and simple molecular method to detect two major mutations (K103 N, Y181C) conferring resistance to first-line nonnucleoside reverse transcriptase inhibitor regimens. Our near-pointof-care (near-POC) diagnostic test, combining a sequence-specific primer extension and a lateral flow DNA microarray strip, allows visual detection of HIV drug resistance mutations (DRM) in a short turnaround time (4 h 30). The assay has a limit of detection of 100 copies of plasmid DNA and has a higher sensitivity than standard Sanger sequencing. The analytical performance was assessed by use of 16 plasma samples from individuals living with HIV-1 and results demonstrated the specificity and the sensitivity of this approach for multiplex detection of the two DRMs in a single test. Furthermore, this near-POC assay could be easily taylored to detect either new DRMs or DRM of from various HIV clades and might be useful for pre-therapy screening in LMICs with high levels of transmitted drug resistance.
C1 [Gomez-Martinez, Julien; Foulongne, Vincent; Laureillard, Didier; Nagot, Nicolas; Cantaloube, Jean-Francois; Van de Perre, Philippe; Fournier-Wirth, Chantal; Moles, Jean-Pierre; Bres, Jean-Charles] Univ Montpellier, INSERM, EFS, Pathogenesis & Control Chron & Emerging Infect, F-34394 Montpellier, France.
   [Foulongne, Vincent; Montes, Brigitte] Ctr Hosp Univ Montpellier, Lab Virol, Montpellier, France.
   [Laureillard, Didier] Ctr Hosp Univ Caremeau, Dept Infect & Trop Dis, Nimes, France.
C3 Universite de Montpellier; Institut National de la Sante et de la Recherche Medicale (Inserm); Universite de Montpellier; CHU de Montpellier; Universite de Montpellier; CHU de Nimes
RP Brès, JC (通讯作者)，Univ Montpellier, INSERM, EFS, Pathogenesis & Control Chron & Emerging Infect, F-34394 Montpellier, France.
EM jean-charles.bres@efs.sante.fr
FU ANRS [12387]; Etablissement Francais du Sang
CR [Anonymous], 2017, 90 90 90 AN AMB TREA, V0, P0
   Barr JN, 2016, GENOME STABILITY: FROM VIRUS TO HUMAN APPLICATION, V0, PP21, DOI 10.1016/B978-0-12-803309-8.00002-1
   Clutter DS, 2019, J MOL DIAGN, V21, P580, DOI 10.1016/j.jmoldx.2019.02.005
   Dincer C, 2017, TRENDS BIOTECHNOL, V35, P728, DOI 10.1016/j.tibtech.2017.03.013
   Drain PK, 2014, LANCET INFECT DIS, V14, P239, DOI 10.1016/S1473-3099(13)70250-0
   Fountoglou N, 2016, ANAL BIOANAL CHEM, V408, P1943, DOI 10.1007/s00216-016-9310-9
   Gomez-Martinez J, 2018, ANAL CHEM, V90, P7502, DOI 10.1021/acs.analchem.8b01078
   Gupta RK, 2018, LANCET INFECT DIS, V18, P346, DOI 10.1016/S1473-3099(17)30702-8
   Gupta RK, 2012, LANCET, V380, P1250, DOI 10.1016/S0140-6736(12)61038-1
   Hamers RL, 2012, LANCET INFECT DIS, V12, P307, DOI 10.1016/S1473-3099(11)70255-9
   Inzaule SC, 2018, LANCET HIV, V5, PE638, DOI 10.1016/S2352-3018(18)30177-2
   Kouamou V, 2020, J CLIN MICROBIOL, V58, P0, DOI 10.1128/JCM.01045-20
   MacLeod IJ, 2019, PANDAA MONIUM INTENT, V0, P0
   Natoli ME, 2018, ANAL BIOCHEM, V544, P64, DOI 10.1016/j.ab.2017.12.008
   Panpradist N, 2019, EBIOMEDICINE, V0, P0
   Panpradist N, 2020, AIDS, V34, P1331, DOI 10.1097/QAD.0000000000002524
   Panpradist N, 2016, PLOS ONE, V11, P0, DOI 10.1371/journal.pone.0145962
   Papanikos F, 2012, ANAL CHIM ACTA, V727, P61, DOI 10.1016/j.aca.2012.03.041
   Parikh UM, 2017, CURR OPIN HIV AIDS, V12, P182, DOI 10.1097/COH.0000000000000344
   Peeling RW, 2006, SEX TRANSM INFECT, V82, PV1, DOI 10.1136/sti.2006.024265
   Petropoulou M, 2015, CLIN CHIM ACTA, V446, P241, DOI 10.1016/j.cca.2015.04.016
   Phanuphak P, 2014, JAIDS-J ACQ IMM DEF, V66, P74, DOI 10.1097/QAI.0000000000000108
   Phillips AN, 2017, J INFECT DIS, V215, P1362, DOI 10.1093/infdis/jix089
   Rhee SY, 2015, PLOS MED, V12, P0, DOI 10.1371/journal.pmed.1001810
   Rhee SY, 2006, AIDS, V20, P643, DOI 10.1097/01.aids.0000216363.36786.2b
   Shafer RW, 2006, J INFECT DIS, V194, PS51, DOI 10.1086/505356
   Simen BB, 2009, J INFECT DIS, V199, P693, DOI 10.1086/596736
   Weng YW, 2019, BMC INFECT DIS, V19, P0, DOI 10.1186/s12879-019-4389-1
   World Health Organization, 2019, HIV DRUG RESISTANCE REPORT 2019, V0, P0
   Yager P, 2008, ANNU REV BIOMED ENG, V10, P107, DOI 10.1146/annurev.bioeng.10.061807.160524
   Zhang GQ, 2016, J CLIN MICROBIOL, V54, P220, DOI 10.1128/JCM.02833-15
   Zhang GQ, 2013, J CLIN MICROBIOL, V51, P3666, DOI 10.1128/JCM.01669-13
   Zhang L, 2015, J MOL DIAGN, V17, P679, DOI 10.1016/j.jmoldx.2015.07.001
NR 33
TC 2
Z9 2
U1 2
U2 16
PU ELSEVIER
PI AMSTERDAM
PA RADARWEG 29, 1043 NX AMSTERDAM, NETHERLANDS
SN 0039-9140
EI 1873-3573
J9 TALANTA
JI Talanta
PD AUG 15
PY 2021
VL 231
IS 
BP 
EP 
DI 10.1016/j.talanta.2021.122378
EA APR 2021
PG 7
WC Chemistry, Analytical
SC Chemistry
GA SN5CE
UT WOS:000658306800034
PM 33965042
DA 2024-01-16
ER

PT J
AU Gurleen
   Sharma, A
   Arora, SK
AF Gurleen
   Sharma, Aman
   Arora, Sunil K.
TI Human Immunodeficiency Virus-1 Subtype-C Genetically Diversify to Acquire Higher Replication Competence in Human Host with Comorbidities
SO AIDS RESEARCH AND HUMAN RETROVIRUSES
LA English
DT Article
DE human immunodeficiency virus-1; HIV-TB coinfection; intravenous drug abuse; comorbid conditions; HIV replication competence
ID reverse-transcriptase; drug susceptibility; substance-abuse; hiv; immunopathogenesis; tuberculosis; mutations; outcm
AB Unusual disease progression is observed in the HIV-1 infected patients who are either coinfected with Mycobacterium tuberculosis (Mtb) or concomitantly on intravenous drug use (IDU). The mechanism involved in the breakdown of host immune defense and the synergistic effect in both the conditions are still not well understood. In this study, we aimed to highlight the emergence of genetically diversified variants of virus in these two cohorts among HIV-1 subtype-C infected population from a Northern state of India. A cross-sectional study was performed on treatment-naive HIV-1 subtype-C infected individuals constituting three different cohorts of HIV-1 monoinfected, HIV-1-M. tuberculosis (HIV-TB) coinfected, and HIV-1 infected individuals on substance abuse (HIV-IDU) for acquisition of genetic alterations in terms of frequency of drug resistance (DR) mutations in reverse transcriptase gene. The data reveal a significantly higher viral load, higher death rate, and higher frequency of major DR mutations in the genome of viral isolates from HIV-TB and HIV-IDU cohorts as compared with HIV monoinfected. Majority of the mutations found in the HIV-TB coinfected and HIV-IDU cohorts conferred high level of resistance to the first-line treatment regimen (Lamivudine with Tenofovir or zidovudine or Abacavir and Nevirapine or Efavirenz). Our findings support the hypothesis that the HIV-1 evolve while replicating in the host with Mtb coinfection or substance abuse, with the emergence and accumulation of genetically diversified quasi-species. Further studies are warranted to understand the association of such genetic variations with increased replication competence and faster rate of disease progression in such individuals.
C1 [Gurleen; Arora, Sunil K.] Postgrad Inst Med Educ & Res PGIMER, Dept Immunopathol, Chandigarh 160012, India.
   [Sharma, Aman] Postgrad Inst Med Educ & Res PGIMER, Dept Internal Med, Chandigarh, India.
C3 Post Graduate Institute of Medical Education & Research (PGIMER), Chandigarh; Post Graduate Institute of Medical Education & Research (PGIMER), Chandigarh
RP Arora, SK (通讯作者)，Postgrad Inst Med Educ & Res PGIMER, Dept Immunopathol, Chandigarh 160012, India.
EM arora.sunilkumar@pgimer.edu.in
CR [Anonymous], 2019, NDDTC REP MAGN SUBST, V0, P0
   Atluri VSR, 2016, FRONT MICROBIOL, V7, P0, DOI 10.3389/fmicb.2016.00221
   Ayalew MB, 2017, AIDS RES TREAT, V2017, P0, DOI 10.1155/2017/5415298
   Balakrishnan P, 2005, AIDS RES HUM RETROV, V21, P301, DOI 10.1089/aid.2005.21.301
   Durvasula R, 2014, BEHAV MED, V40, P43, DOI 10.1080/08964289.2013.866540
   Falvo JV, 2010, CURR DIR AUTOIMMUN, V11, P27, DOI 10.1159/000289196
   FAUCI AS, 1993, J ACQ IMMUN DEF SYND, V6, P655
   Getahun H, 2010, CLIN INFECT DIS, V50, PS201, DOI 10.1086/651492
   Goletti D, 1996, J IMMUNOL, V157, P1271
   Letvin NL, 2003, NAT MED, V9, P861, DOI 10.1038/nm0703-861
   Lucas GM, 2011, LIFE SCI, V88, P948, DOI 10.1016/j.lfs.2010.09.025
   Paiardini M, 2004, IMMUNOL RES, V29, P253, DOI 10.1385/IR:29:1-3:253
   Parkin NT, 2004, ANTIMICROB AGENTS CH, V48, P437, DOI 10.1128/AAC.48.2.437-443.2004
   Petropoulos CJ, 2000, ANTIMICROB AGENTS CH, V44, P920, DOI 10.1128/AAC.44.4.920-928.2000
   Rhee SY, 2003, NUCLEIC ACIDS RES, V31, P298, DOI 10.1093/nar/gkg100
   Schutz C, 2010, EUR RESPIR J, V36, P1460, DOI 10.1183/09031936.00110210
   Skalski Linda M, 2016, CURR DRUG ABUSE REV, V9, P126, DOI 10.2174/1874473709666160502124503
   Snedecor SJ, 2014, AIDS RES HUM RETROV, V30, P753, DOI 10.1089/AID.2013.0262
   Stirrup OT, 2018, AIDS RES THER, V15, P0, DOI 10.1186/s12981-018-0198-7
   Svarovskaia ES, 2008, JAIDS-J ACQ IMM DEF, V48, P428, DOI 10.1097/QAI.0b013e31817bbe93
   Tyurina A, 2013, DRUG ALCOHOL DEPEN, V132, P74, DOI 10.1016/j.drugalcdep.2013.01.009
NR 21
TC 0
Z9 0
U1 0
U2 1
PU MARY ANN LIEBERT, INC
PI NEW ROCHELLE
PA 140 HUGUENOT STREET, 3RD FL, NEW ROCHELLE, NY 10801 USA
SN 0889-2229
EI 1931-8405
J9 AIDS RES HUM RETROV
JI Aids Res. Hum. Retrovir.
PD MAY 1
PY 2021
VL 37
IS 5
BP 391
EP 398
DI 10.1089/aid.2020.0118
EA JAN 2021
PG 8
WC Immunology; Infectious Diseases; Virology
SC Immunology; Infectious Diseases; Virology
GA RY0XK
UT WOS:000607144900001
PM 33238722
DA 2024-01-16
ER

PT J
AU Park, SY
   Faraci, G
   Murphy, G
   Pilcher, C
   Busch, MP
   Lee, HY
AF Park, Sung Yong
   Faraci, Gina
   Murphy, Gary
   Pilcher, Christopher
   Busch, Michael P.
   Lee, Ha Youn
TI Microdrop Human Immunodeficiency Virus Sequencing for Incidence and Drug Resistance Surveillance
SO JOURNAL OF INFECTIOUS DISEASES
LA English
DT Article
DE HIV; Incidence; Drug resistance mutations; Genomic surveillance
ID hiv incidence assay; amplification
AB Background. Precise and cost-efficient human immunodeficiency virus (HIV) incidence and drug resistance surveillances are in high demand for the advancement of the 90-90-90 "treatment for all" target. Methods. We developed microdrop HIV sequencing for the HIV incidence and drug resistance assay (H IDA), a single-blood-draw surveillance tool for incidence and drug resistance mutation (DRM) detection. We amplified full-length HIV envelope and poi gene sequences within microdroplets, and this compartmental amplification with long-read high-throughput sequencing enabled us to recover multiple unique sequences. Results. We achieved greater precision in determining the stage of infection than current incidence assays, with a 1.2% false recency rate (proportion of misclassified chronic infections) and a 262-day mean duration of recent infection (average time span of recent infection classification) from 83 recently infected and 81 chronically infected individuals. Microdrop HIV sequencing demonstrated an increased capacity to detect minority variants and linked DRMs. By screening all 93 World Health Organization surveillance DRMs, we detected 6 pretreatment drug resistance mutations with 2.6%-13.2% prevalence and cross-linked mutations. Conclusions. HIDA with microdrop HIV sequencing may promote global HIV real-time surveillance by serving as a precise and high-throughput cross-sectional survey tool that can be generalized for surveillance of other pathogens.
C1 [Park, Sung Yong; Faraci, Gina; Lee, Ha Youn] Univ Southern Calif, Dept Mol Microbiol & Immunol, Keck Sch Med, 1450 Biggy St, Los Angeles, CA 90089 USA.
   [Murphy, Gary] Publ Hlth England, London, England.
   [Pilcher, Christopher] Univ Calif San Francisco, Dept Med, San Francisco, CA 94143 USA.
   [Busch, Michael P.] Vitalant Res Inst, Res & Sci Programs, San Francisco, CA USA.
   [Busch, Michael P.] Univ Calif San Francisco, Dept Lab Med, San Francisco, CA USA.
C3 University of Southern California; Public Health England; University of California System; University of California San Francisco; Vitalant; Vitalant Research Institute; University of California System; University of California San Francisco
RP Lee, HY (通讯作者)，Univ Southern Calif, Dept Mol Microbiol & Immunol, Keck Sch Med, 1450 Biggy St, Los Angeles, CA 90089 USA.
EM hayoun@usc.edu
FU National Institute of Allergy and Infectious Diseases, National Institutes of Health [R01-AI095066]; Bill & Melinda Gates Foundation [OPP1017716, OPP1062806, OPP1115799]; Bill and Melinda Gates Foundation [OPP1115799, OPP1062806] Funding Source: Bill and Melinda Gates Foundation
CR Alam SM, 2013, P NATL ACAD SCI USA, V110, P18214, DOI 10.1073/pnas.1317855110
   Bill & Melinda Gates Foundation, 2012, NEW BIOM HIV INC MEA, V0, P0
   Boltz VF, 2016, RETROVIROLOGY, V13, P0, DOI 10.1186/s12977-016-0321-6
   Carr A, 2019, AIDS, V33, P443, DOI 10.1097/QAD.0000000000002077
   Chimukangara B, 2019, ECLINICALMEDICINE, V9, P26, DOI 10.1016/j.eclinm.2019.03.006
   Clutter DS, 2016, INFECT GENET EVOL, V46, P292, DOI 10.1016/j.meegid.2016.08.031
   Dennis AM, 2018, J INFECT DIS, V218, P1777, DOI 10.1093/infdis/jiy426
   Eid J, 2009, SCIENCE, V323, P133, DOI 10.1126/science.1162986
   Ge QY, 2007, ANAL BIOCHEM, V367, P173, DOI 10.1016/j.ab.2007.05.008
   Hori M, 2007, BIOCHEM BIOPH RES CO, V352, P323, DOI 10.1016/j.bbrc.2006.11.037
   Jabara CB, 2011, P NATL ACAD SCI USA, V108, P20166, DOI 10.1073/pnas.1110064108
   Kassanjee R, 2016, AIDS, V30, P2361, DOI 10.1097/QAD.0000000000001209
   Kassanjee R, 2014, AIDS, V28, P2439, DOI 10.1097/QAD.0000000000000429
   Keele BF, 2008, P NATL ACAD SCI USA, V105, P7552, DOI 10.1073/pnas.0802203105
   Kim AA, 2018, AIDS RES HUM RETROV, V34, P863, DOI 10.1089/aid.2017.0316
   Kleyn TJ, 2014, ANN PHARMACOTHER, V48, P470, DOI 10.1177/1060028013519246
   Ko SH, 2020, CROI, V0, P0
   Lan F, 2016, NAT COMMUN, V7, P0, DOI 10.1038/ncomms11784
   Li H, 2010, PLOS PATHOG, V6, P0, DOI 10.1371/journal.ppat.1000890
   Machado LY, 2019, PLOS ONE, V14, P0, DOI 10.1371/journal.pone.0221879
   Mendoza Y, 2016, PLOS ONE, V11, P0, DOI 10.1371/journal.pone.0154317
   Park SY, 2018, BIOINFORMATICS, V34, P2046, DOI 10.1093/bioinformatics/bty073
   Park SY, 2017, SCI REP-UK, V7, P0, DOI 10.1038/s41598-017-07490-4
   Park SY, 2014, J VIROL, V88, P2977, DOI 10.1128/JVI.03128-13
   Park SY, 2011, AIDS, V25, PF13, DOI 10.1097/QAD.0b013e328349f089
   Persaud D, 2013, NEW ENGL J MED, V369, P1828, DOI 10.1056/NEJMoa1302976
   Pinheiro LB, 2012, ANAL CHEM, V84, P1003, DOI 10.1021/ac202578x
   Rhee SY, 2015, PLOS MED, V12, P0, DOI 10.1371/journal.pmed.1001810
   Salazar-Gonzalez JF, 2008, J VIROL, V82, P3952, DOI 10.1128/JVI.02660-07
   Sempa JB, 2019, PLOS ONE, V14, P0, DOI 10.1371/journal.pone.0220345
   Sharon D, 2013, NAT BIOTECHNOL, V31, P1009, DOI 10.1038/nbt.2705
   Silver N, 2018, AIDS RES THER, V15, P0, DOI 10.1186/s12981-018-0206-y
   Stadeli KM, 2013, ANTIVIR THER, V18, P115, DOI 10.3851/IMP2437
   Steegen K, 2016, PLOS ONE, V11, P0, DOI 10.1371/journal.pone.0166305
   Stella-Ascariz N, 2017, J INFECT DIS, V216, PS847, DOI 10.1093/infdis/jix430
   Strain MC, 2013, PLOS ONE, V8, P0, DOI 10.1371/journal.pone.0055943
   Taffa N, 2018, J ANTIMICROB CHEMOTH, V73, P3137, DOI 10.1093/jac/dky278
   Tewhey R, 2009, NAT BIOTECHNOL, V27, P1025, DOI 10.1038/nbt.1583
   Tilgner H, 2014, P NATL ACAD SCI USA, V111, P9869, DOI 10.1073/pnas.1400447111
   Wang B, 2016, NAT COMMUN, V7, P0, DOI 10.1038/ncomms11708
   Wenger AM, 2019, NAT BIOTECHNOL, V37, P1155, DOI 10.1038/s41587-019-0217-9
   Williams R, 2006, NAT METHODS, V3, P545, DOI 10.1038/NMETH896
   World Health Organization, 2009, HIV DRUG RES TRAN MO, V0, P0
   World Health Organization, 2018, UPDATED RECOMMENDATIONS ON FIRST-LINE AND SECOND-LINE ANTIRETROVIRAL REGIMENS AND POST-EXPOSURE PROPHYLAXIS AND RECOMMENDATIONS ON EARLY INFANT DIAGNOSIS OF HIV: INTERIM GUIDELINES, V0, P0
   World Health Organization working group on HIV incidence measurement and data use, 2018, M REP, V0, P0
NR 47
TC 5
Z9 5
U1 0
U2 2
PU OXFORD UNIV PRESS INC
PI CARY
PA JOURNALS DEPT, 2001 EVANS RD, CARY, NC 27513 USA
SN 0022-1899
EI 1537-6613
J9 J INFECT DIS
JI J. Infect. Dis.
PD SEP 15
PY 2021
VL 224
IS 6
BP 1048
EP 1059
DI 10.1093/infdis/jiab060
EA JAN 2021
PG 12
WC Immunology; Infectious Diseases; Microbiology
SC Immunology; Infectious Diseases; Microbiology
GA UY7CH
UT WOS:000701676800016
PM 33517458
DA 2024-01-16
ER

PT J
AU Gupta, S
   Balasubramanian, S
   Senapati, S
AF Gupta, Suchetana
   Balasubramanian, Sangeetha
   Senapati, Sanjib
TI Understanding the mechanism of HIV-1 protease inhibition by monoclonal antibodies
SO JOURNAL OF MOLECULAR GRAPHICS & MODELLING
LA English
DT Article
DE HIV-1 protease; Monoclonal antibodies; Model protease-mAB complexes; Potential interaction sites; Molecular dynamics simulations; Protein-protein docking
ID dimerization inhibition; brownian dynamics; association; simulation; resistance; prediction; zdock
AB HIV-1 protease is an essential enzyme in the life cycle of human immunodeficiency virus (HIV) and hence is one of the most important targets for antiviral drug design. Although there are ten FDA approved drugs against HIV protease (PR), their long term usage elicits mutations leading to drug resistance. As a result, novel therapeutic approaches are being explored including synthetic antibodies. Recently, a murine monoclonal antibody, mAB1696 (mAB) was reported to inhibit PR by preventing dimerization. Crystallographic data could reveal only six protease residues that interact with mAB. The present study employs a range of computational techniques, starting from protein-protein docking to all-atomic molecular dynamics simulations to generate plausible 3D structures of PR-mAB complex. Results show that mAB interacts very strongly with several PR dimer interface residues, such as Gln7, Arg8 (N-terminal), Cys95, Leu97 (C-terminal), Thr26, Gly27 (active site), Gly49, Ile50 (flap), apart from its interactions with the PR epitope region, Pro1-Trp6 (N-terminal). These observations support the hypothesis that binding of mAB prevents the dimerization of PR. The interactions and binding conformations identified in this study could form the basis for designing allosteric inhibitors preventing the dimerization of HIV-1 Protease. (c) 2020 Elsevier Inc. All rights reserved.
C1 [Gupta, Suchetana; Balasubramanian, Sangeetha; Senapati, Sanjib] Indian Inst Technol Madras, BJM Sch Biosci, Chennai 600036, Tamil Nadu, India.
   [Gupta, Suchetana; Balasubramanian, Sangeetha] Indian Inst Technol Madras, Dept Biotechnol, Chennai 600036, Tamil Nadu, India.
C3 Indian Institute of Technology System (IIT System); Indian Institute of Technology (IIT) - Madras; Indian Institute of Technology System (IIT System); Indian Institute of Technology (IIT) - Madras
RP Senapati, S (通讯作者)，Indian Inst Technol Madras, BJM Sch Biosci, Chennai 600036, Tamil Nadu, India.
EM sanjibs@iitm.ac.in
FU IIT Madras
CR Ahsan M, 2020, BIOCHEMISTRY-US, V59, P3316, DOI 10.1021/acs.biochem.0c00341
   Ahsan M, 2019, J PHYS CHEM B, V123, P7955, DOI 10.1021/acs.jpcb.9b04575
   Aoki M, 2012, J VIROL, V86, P13384, DOI 10.1128/JVI.07234-11
   Appadurai R, 2017, BIOCHEMISTRY-US, V56, P2907, DOI 10.1021/acs.biochem.7b00139
   Appadurai R, 2016, BIOCHEMISTRY-US, V55, P1529, DOI 10.1021/acs.biochem.5b00946
   Baker NA, 2001, P NATL ACAD SCI USA, V98, P10037, DOI 10.1073/pnas.181342398
   Boggetto N, 2002, BIOL CHEM, V383, P1321, DOI 10.1515/BC.2002.150
   Brik A, 2003, ORG BIOMOL CHEM, V1, P5, DOI 10.1039/b208248a
   Case DAD, 2012, AMBER12, V0, P0
   Chen R, 2003, PROTEINS, V52, P80, DOI 10.1002/prot.10389
   de la Torre JG, 2000, J MAGN RESON, V147, P138, DOI 10.1006/jmre.2000.2170
   Dominguez C, 2003, J AM CHEM SOC, V125, P1731, DOI 10.1021/ja026939x
   Drag M, 2010, NAT REV DRUG DISCOV, V9, P690, DOI 10.1038/nrd3053
   Elcock AH, 1999, J MOL BIOL, V291, P149, DOI 10.1006/jmbi.1999.2919
   ERMAK DL, 1978, J CHEM PHYS, V69, P1352, DOI 10.1063/1.436761
   ESSMANN U, 1995, J CHEM PHYS, V103, P8577, DOI 10.1063/1.470117
   Gabdoulline RR, 1997, BIOPHYS J, V72, P1917, DOI 10.1016/S0006-3495(97)78838-6
   Gabdoulline RR, 1996, J PHYS CHEM-US, V100, P3868, DOI 10.1021/jp953109f
   Gabdoulline RR, 1998, METHODS, V14, P329, DOI 10.1006/meth.1998.0588
   Genheden S, 2015, EXPERT OPIN DRUG DIS, V10, P449, DOI 10.1517/17460441.2015.1032936
   Gupta S, 2019, J MOL STRUCT, V1198, P0, DOI 10.1016/j.molstruc.2019.126893
   Hayashi H, 2014, P NATL ACAD SCI USA, V111, P12234, DOI 10.1073/pnas.1400027111
   Humphrey W, 1996, J MOL GRAPH MODEL, V14, P33, DOI 10.1016/0263-7855(96)00018-5
   Ishima R, 2003, J BIOL CHEM, V278, P43311, DOI 10.1074/jbc.M307549200
   JORGENSEN WL, 1983, J CHEM PHYS, V79, P926, DOI 10.1063/1.445869
   Koh Y, 2007, J BIOL CHEM, V282, P28709, DOI 10.1074/jbc.M703938200
   KOHL NE, 1988, P NATL ACAD SCI USA, V85, P4686, DOI 10.1073/pnas.85.13.4686
   Lescar J, 1999, PROTEIN SCI, V8, P2686
   Louis JM, 2003, J BIOL CHEM, V278, P6085, DOI 10.1074/jbc.M209726200
   Lv ZT, 2015, HIV AIDS-RES PALLIAT, V7, P95, DOI 10.2147/HIV.S79956
   Pagadala Nataraj S, 2017, BIOPHYS REV, V9, P91, DOI 10.1007/s12551-016-0247-1
   Pierce BG, 2014, BIOINFORMATICS, V30, P1771, DOI 10.1093/bioinformatics/btu097
   Pietrucci F, 2015, SCI REP-UK, V5, P0, DOI 10.1038/srep18555
   Rezacova P, 2001, STRUCTURE, V9, P887, DOI 10.1016/S0969-2126(01)00654-2
   Roe DR, 2013, J CHEM THEORY COMPUT, V9, P3084, DOI 10.1021/ct400341p
   Shao JY, 2007, J CHEM THEORY COMPUT, V3, P2312, DOI 10.1021/ct700119m
   SPINELLI S, 1991, BIOCHIMIE, V73, P1391, DOI 10.1016/0300-9084(91)90169-2
   Stouracova R, 1998, GEN PHYSIOL BIOPHYS, V17, P6
   van Zundert GCP, 2016, J MOL BIOL, V428, P720, DOI 10.1016/j.jmb.2015.09.014
   WALLACE AC, 1995, PROTEIN ENG, V8, P127, DOI 10.1093/protein/8.2.127
   Watkins T, 2003, ANTIMICROB AGENTS CH, V47, P759, DOI 10.1128/AAC.47.2.759-769.2003
   Wright DW, 2014, J CHEM THEORY COMPUT, V10, P1228, DOI 10.1021/ct4007037
   Yu ZH, 1996, J AM CHEM SOC, V118, P5846, DOI 10.1021/ja954069w
   Zutshi R, 1997, J AM CHEM SOC, V119, P4841, DOI 10.1021/ja962496j
NR 44
TC 3
Z9 3
U1 0
U2 5
PU ELSEVIER SCIENCE INC
PI NEW YORK
PA STE 800, 230 PARK AVE, NEW YORK, NY 10169 USA
SN 1093-3263
EI 1873-4243
J9 J MOL GRAPH MODEL
JI J. Mol. Graph.
PD MAR 15
PY 2021
VL 103
IS 
BP 
EP 
DI 10.1016/j.jmgm.2020.107826
EA JAN 2021
PG 11
WC Biochemical Research Methods; Biochemistry & Molecular Biology; Computer Science, Interdisciplinary Applications; Crystallography; Mathematical & Computational Biology
SC Biochemistry & Molecular Biology; Computer Science; Crystallography; Mathematical & Computational Biology
GA RX9DW
UT WOS:000647518200002
PM 33418466
DA 2024-01-16
ER

PT J
AU Zhang, Y
   Luo, YH
   Li, Y
   Zhang, YW
   Wu, WY
   Peng, H
   Han, LJ
   Chen, YK
   Ruan, LG
   Yang, RG
AF Zhang, Yan
   Luo, Yanhe
   Li, Yang
   Zhang, Yawu
   Wu, Wenying
   Peng, Hong
   Han, Lijun
   Chen, Yaokai
   Ruan, Lianguo
   Yang, Rongge
TI Genetic Diversity, Complicated Recombination, and Deteriorating Drug Resistance Among HIV-1-Infected Individuals in Wuhan, China
SO AIDS RESEARCH AND HUMAN RETROVIRUSES
LA English
DT Article
DE HIV-1; genotypes; drug resistance; Wuhan city
AB To identify genotype distribution and drug resistance in people infected by HIV-1 in Wuhan, China, 105 infected people diagnosed with HIV-1 from January to December in 2019 were involved in this study. Ninety-eight gag genes, 101 PR genes, and 98 RT genes were successfully amplified. The phylogenetic analysis results showed that CRF01_AE (38.2%) and CRF07_BC (35.3%) were the two dominant genotypes, followed by CRF55_01B (6.9%), CRF59_01B (2.0%), B (2.0%), B' (2.0%), CRF08_BC (1.0%), CRF80_0107 (1.0%), and unique recombinant form (URF) (11.8%). Most URFs were the recombinants between CRF01_AE and CRF07_BC or CRF07_BC and CRF55_01B. Among the 93 subjects of antiretroviral therapy (ART)-naive, transmitted drug resistance against non-nucleoside reverse transcriptase inhibitors (NNRTIs) was 23.9%, of which V179D/E was the most frequent mutation, accounting for 18.2%. Among the 12 subjects of ART-experienced, drug resistance to first-line regimens developed severely.
C1 [Zhang, Yan; Li, Yang; Wu, Wenying; Yang, Rongge] Chinese Acad Sci, Res Grp HIV1 Mol Epidemiol & Virol, State Key Lab Virol, Wuhan Inst Virol, Wuhan 430071, Peoples R China.
   [Zhang, Yan; Li, Yang] Univ Chinese Acad Sci, Beijing, Peoples R China.
   [Luo, Yanhe; Zhang, Yawu; Peng, Hong; Han, Lijun; Ruan, Lianguo] Wuhan Jinyintan Hosp, Dept Infect Dis, Wuhan 430071, Peoples R China.
   [Chen, Yaokai] Chongqing Publ Hlth Med Ctr, Div Infect Dis, Chongqing, Peoples R China.
C3 Chinese Academy of Sciences; Wuhan Institute of Virology, CAS; Chinese Academy of Sciences; University of Chinese Academy of Sciences, CAS; Wuhan Jinyintan Hospital
RP Yang, RG (通讯作者)，Chinese Acad Sci, Res Grp HIV1 Mol Epidemiol & Virol, State Key Lab Virol, Wuhan Inst Virol, Wuhan 430071, Peoples R China.; Ruan, LG (通讯作者)，Wuhan Jinyintan Hosp, Dept Infect Dis, Wuhan 430071, Peoples R China.
EM jianxing1014@foxmail.com; ryang@wh.iov.cn
FU National Natural Science Foundation of China; National Science and Tech-nology Major Project of China [31761133007, 2018ZX10302104]
CR Dawson Q, 2020, LANCET INFECT DIS, V20, P35
   Gupta S, 2020, ECLINICALMEDICINE, V18, P0, DOI 10.1016/j.eclinm.2019.100251
   He X, 2012, PLOS ONE, V7, P0, DOI 10.1371/journal.pone.0047289
   Kumar S, 2016, MOL BIOL EVOL, V33, P1870, DOI 10.1093/molbev/msv279
   Liu YJ, 2020, INFECT GENET EVOL, V77, P0, DOI 10.1016/j.meegid.2019.104098
   Lole KS, 1999, J VIROL, V73, P152, DOI 10.1128/JVI.73.1.152-160.1999
   Min H, 2020, AIDS RES HUM RETROV, V36, P134
   Shu ZJ, 2018, ARCH VIROL, V163, P2111, DOI 10.1007/s00705-018-3825-7
   Su R, 2003, AIDS, V17, P2515, DOI 10.1097/00002030-200311210-00015
   World Health Organization, 2019, HIV DRUG RESISTANCE REPORT 2019, V0, P0
   Wu Y, 2017, PLOS ONE, V12, P0, DOI 10.1371/journal.pone.0175770
   Wu ZY, 2019, CURR HIV-AIDS REP, V16, P458, DOI 10.1007/s11904-019-00471-4
   Yuan HB, 2020, INT J INFECT DIS, V90, P125, DOI 10.1016/j.ijid.2019.10.035
NR 13
TC 4
Z9 4
U1 0
U2 8
PU MARY ANN LIEBERT, INC
PI NEW ROCHELLE
PA 140 HUGUENOT STREET, 3RD FL, NEW ROCHELLE, NY 10801 USA
SN 0889-2229
EI 1931-8405
J9 AIDS RES HUM RETROV
JI Aids Res. Hum. Retrovir.
PD MAR 1
PY 2021
VL 37
IS 3
BP 246
EP 251
DI 10.1089/aid.2020.0142
EA SEP 2020
PG 6
WC Immunology; Infectious Diseases; Virology
SC Immunology; Infectious Diseases; Virology
GA QS9LR
UT WOS:000574529400001
PM 32878449
DA 2024-01-16
ER

PT J
AU Barik, SK
   Bansal, AK
   Mohanty, PS
   Tripathy, SP
   Hanna, LE
   Karunaianantham, R
   Pattabiraman, S
   Singh, TP
   Tandon, R
   Tomar, S
   Jena, S
   Patil, SA
   Mohanty, KK
AF Barik, Sushanta Kumar
   Bansal, Avi Kumar
   Mohanty, Partha Sarathi
   Tripathy, Srikanth Prasad
   Hanna, Luke Elizabeth
   Karunaianantham, Ramesh
   Pattabiraman, Sathyamoorthy
   Singh, Tej Pal
   Tandon, Rekha
   Tomar, Sheetal
   Jena, Srikanta
   Patil, Shripad A.
   Mohanty, Keshar Kunja
TI Detection of Drug Resistance Mutations in the Reverse Transcriptase Gene of HIV-1-Infected North Indian Population Failing First-Line Antiretroviral Therapy "A Follow-Up Cohort Study"
SO AIDS RESEARCH AND HUMAN RETROVIRUSES
LA English
DT Article
DE HIV; AIDS; ART; drug resistance; mutation
ID treatment failure; hiv; type-1; accumulation; k65r
AB We aim to characterize the drug resistance mutations in reverse transcriptase gene of HIV-1 subtype C-infected North Indian population in those who are failing first-line antiretroviral therapy (ART) and if these mutations are associated with mortality. We also attempted the assessment of switch over to second-line antiretroviral therapy in these patients. Based on the immunological marker CD4 count (<350 cubic/mm), 192 HIV/AIDS patients were selected and viral load was estimated in those who were enrolled from December 2009 to November 2016. Based on viral load, genotyping was carried out in 57 HIV-1 isolates (VL >= 1,000 copies/mL) by sequencing and drug resistance mutations were examined through the Stanford HIV Drug Resistance Database, USA. Among them, 21 (36.84%) first-line ART failure patients were shifted to second-line ART. These patients were followed for a period wide ranging from 10 months to 11 years. Drug resistance mutation M184V (ATG to GTA) (63.15%) associated with lamivudine and abacavir and K103N (AAG or AAA to AAU) (36.84%) associated with efavirenz and nevirapine were predominantly identified in first-line ART failure patients. During follow-up, it was observed that 3 out of 21 who were in second-line ART died, whereas 9 out of 36 died who were in the first-line ART. No mutation could be associated with mortality although TAM-2 mutations were absent in patients who died. This study indorses the need for a facility for viral load estimation and resistance monitoring in each treatment failure patient and availability of appropriate antiretroviral therapies.
C1 [Barik, Sushanta Kumar; Bansal, Avi Kumar; Mohanty, Partha Sarathi; Patil, Shripad A.; Mohanty, Keshar Kunja] Natl JALMA Inst Leprosy & Other Mycobacterial Dis, Indian Council Med Res, Agra 282004, Uttar Pradesh, India.
   [Tripathy, Srikanth Prasad; Hanna, Luke Elizabeth; Karunaianantham, Ramesh; Pattabiraman, Sathyamoorthy] Natl Inst Res TB, Indian Council Med Res, Chennai, Tamil Nadu, India.
   [Singh, Tej Pal; Tandon, Rekha; Tomar, Sheetal] Sarojini Naidu Med Coll, Agra, Uttar Pradesh, India.
   [Jena, Srikanta] Ravenshaw Univ, Zool Dept, Cuttack, India.
C3 Indian Council of Medical Research (ICMR); ICMR - National JALMA Institute for Leprosy & Other Mycobacterial Diseases, Agra; Indian Council of Medical Research (ICMR); ICMR - National Institute for Research in Tuberculosis (NIRT); Ravenshaw University
RP Mohanty, KK (通讯作者)，Natl JALMA Inst Leprosy & Other Mycobacterial Dis, Indian Council Med Res, Agra 282004, Uttar Pradesh, India.
EM keshar63@yahoo.com
FU project "Characterization of drug-resistant HIV-1 mutants of Agra region, India by genomic and proteomic approaches'' [80/990/2015-ECD-I]
CR [Anonymous], 2010, WHOHIV201230, V0, P1
   [Anonymous], 2006, ETHICAL GUIDELINES B, V0, P1
   Azam M, 2012, BMC INFECT DIS, V12, P0
   Barth RE, 2012, ANTIVIR THER, V17, P377, DOI 10.3851/IMP2010
   Beyrer C, 2017, NEW ENGL J MED, V377, P1605, DOI 10.1056/NEJMp1710608
   Brenner Bluma G, 2009, HIV THERAPY, V3, P583, DOI 10.2217/hiv.09.40
   Chauhan CK, 2019, AIDS RES TREAT, V2019, P0, DOI 10.1155/2019/1525646
   Check E, 2003, NATURE, V424, P361, DOI 10.1038/424361a
   Clutter DS, 2016, INFECT GENET EVOL, V46, P292, DOI 10.1016/j.meegid.2016.08.031
   Delaunay C, 2005, J VIROL, V79, P9572, DOI 10.1128/JVI.79.15.9572-9578.2005
   Deshpande A, 2007, AIDS RES HUM RETROV, V23, P335, DOI 10.1089/aid.2006.0183
   Deshpande A, 2010, AIDS RES HUM RETROV, V26, P343, DOI 10.1089/aid.2009.0217
   Dolling D, 2012, BMJ-BRIT MED J, V345, P0, DOI 10.1136/bmj.e5253
   Doualla-Bell F, 2009, J INT AIDS SOC, V12, P0, DOI 10.1186/1758-2652-12-25
   Dutta N, 2017, HIV AIDS REV, V16, P258, DOI 10.5114/hivar.2017.72027
   El Annaz H, 2012, AIDS RES HUM RETROV, V28, P944, DOI 10.1089/aid.2011.0278
   El-Khatib Ziad, 2011, J AIDS CLIN RES, V2, P0
   Frentz D, 2014, PLOS ONE, V9, P0, DOI 10.1371/journal.pone.0094495
   Günthard HF, 2019, CLIN INFECT DIS, V68, P177, DOI 10.1093/cid/ciy463
   Hammer SM, 2011, NEW ENGL J MED, V365, P561, DOI 10.1056/NEJMe1107487
   Harjani Raj, 2016, INDIAN J SEX TRANSM DIS AIDS, V37, P167
   Hawkins C, 2017, J ANTIMICROB CHEMOTH, V72, P2060, DOI 10.1093/jac/dkx098
   Kandathil AJ, 2009, INDIAN J MED MICROBI, V27, P231, DOI 10.4103/0255-0857.53205
   Karade S, 2018, INT J INFECT DIS, V66, P33, DOI 10.1016/j.ijid.2017.10.020
   Li JJ, 2019, VIROL J, V16, P0, DOI 10.1186/s12985-018-1112-6
   Lin B, 2017, PLOS ONE, V12, P0, DOI 10.1371/journal.pone.0181997
   Little SJ, 2001, BRIT MED J, V322, P1074, DOI 10.1136/bmj.322.7294.1074
   Maldarelli F, 2013, J VIROL, V87, P10313, DOI 10.1128/JVI.01225-12
   Marsh K, 2019, AIDS, V33, PS213, DOI 10.1097/QAD.0000000000002355
   Memarnejadian A, 2019, INTERVIROLOGY, V62, P72, DOI 10.1159/000501255
   Ministry of Health and Family welfare of India NACO, 2013, ANT THER GUID HIV IN, V0, P40
   NACO, 2007, GOVT INDIA ANTIRETRO, V0, P1
   NACO, 2004, NATL GUIDELINES IMPL, V0, P1
   Neogi U, 2013, PLOS ONE, V8, P0, DOI 10.1371/journal.pone.0055421
   Nesakumar M, 2019, AIDS RES HUM RETROV, V35, P775, DOI 10.1089/aid.2019.0022
   Rajesh L, 2009, AIDS RES HUM RETROV, V25, P1179, DOI 10.1089/aid.2009.0110
   Seth P, 2010, NATURE WORK ONGOING, V0, P93
   Sharp PM, 2010, PHILOS T R SOC B, V365, P2487, DOI 10.1098/rstb.2010.0031
   Shen CL, 2011, PLOS ONE, V6, P0, DOI 10.1371/journal.pone.0025956
   Siddappa NB, 2004, J CLIN MICROBIOL, V42, P2742, DOI 10.1128/JCM.42.6.2742-2751.2004
   Sigaloff KCE, 2012, AIDS RES HUM RETROV, V28, P171, DOI 10.1089/aid.2011.0136
   Sinha S, 2012, AIDS RES TREAT, V2012, P0, DOI 10.1155/2012/905823
   Tandon R, 2018, J GEN PRACT, V6, P1
   Thirunavukarasu Dharmalingam, 2016, J INT ASSOC PROVID AIDS CARE, V15, P261, DOI 10.1177/2325957415603508
   WHO, 2012, HIV DRUG RESISTANCE, V0, P0
   World Health Organization, 2010, ANT THER HIV INF AD, V0, P1
NR 46
TC 3
Z9 3
U1 0
U2 3
PU MARY ANN LIEBERT, INC
PI NEW ROCHELLE
PA 140 HUGUENOT STREET, 3RD FL, NEW ROCHELLE, NY 10801 USA
SN 0889-2229
EI 1931-8405
J9 AIDS RES HUM RETROV
JI Aids Res. Hum. Retrovir.
PD OCT 1
PY 2021
VL 37
IS 10
BP 796
EP 805
DI 10.1089/aid.2020.0132
EA FEB 2021
PG 10
WC Immunology; Infectious Diseases; Virology
SC Immunology; Infectious Diseases; Virology
GA WJ5JE
UT WOS:000624026500001
PM 33390085
DA 2024-01-16
ER

PT J
AU Visalli, G
   Facciolà, A
   Costanzo, MG
   Di Pietro, A
AF Visalli, Giuseppa
   Facciola, Alessio
   Costanzo, Maria Giovanna
   Di Pietro, Angela
TI The Continuous Surveillance of InSTI Resistance Could be an Important Public Health Tool in the Fight Against HIV Infection
SO CURRENT HIV RESEARCH
LA English
DT Article
DE HIv infection; highly active antiRetroviral therapy; drug&nbsp; resistance&nbsp; surveillance; undetectable viral load&nbsp; public health
ID strand transfer inhibitors; drug-resistance; integrase inhibitors; prevention; management; education; transmission; dolutegravir; hiv/aids; patterns
AB Aims: To evaluate the frequency of the InSTIs mutations in a large cohort of HIV -infected people. Background: The Highly Active Anti-Retroviral Therapy (HAART) allows turning HIV infection from a fatal disease to chronic infection, and Integrase Strand Transfer Inhibitors (InSTIs) represent the cornerstone of this treatment. However, the spread of HIV-1 drug resistance mutations represents an emerging threat to the long-term success of HIV treatment programs. Objectives: To evaluate the trend of the HIV drug resistance to InSTIs in a large cohort of HIV positive people in order to assess the risk represented by these subjects in the spread of the HIV infection to the community. Methods: A cross-sectional study was conducted analysing all the InSTIs resistance tests performed in HIV positive subjects during 2017-2019 by the HIV Laboratory of the University Hospital "Gaetano Martino" of Messina, Italy. Results: In 2017-2019, 252 InSTIs resistance tests were performed, with 59 (23.4%), 88 (34.9%), and 105 (41.7%) tests respectively in the three considered years. Overall, 28 (11.1%) samples showed resistance to at least one of the four InSTIs. We observed a significant percentage increase of 95% in the resistance to all four drugs. Conclusion: InSTI resistance is not rare. Therefore, continuous surveillance along with incessant health education and a wide offer of the HIV test, can be the most important tools in the fight against HIV infection.
C1 [Visalli, Giuseppa; Facciola, Alessio; Costanzo, Maria Giovanna; Di Pietro, Angela] Univ Messina, Dept Biomed & Dent Sci, Morphofunct Imaging, Messina, Italy.
C3 University of Messina
RP Facciolà, A (通讯作者)，Univ Messina, Dept Biomed & Dent Sci, Morphofunct Imaging, Messina, Italy.
EM afacciola@unime.it
CR Ambrosioni J, 2017, J ANTIMICROB CHEMOTH, V72, P205, DOI 10.1093/jac/dkw376
   Azmach NN, 2019, CURR HIV RES, V17, P161, DOI 10.2174/1570162X17666190919130229
   Bereczky T, 2019, BMJ-BRIT MED J, V366, P0, DOI 10.1136/bmj.l5554
   Bertuccio MP, 2014, CURR HIV RES, V12, P32, DOI 10.2174/1570162X12666140512112112
   Bettiker RL, 2018, CURR OPIN HIV AIDS, V13, P354, DOI 10.1097/COH.0000000000000473
   Beyrer C, 2017, NEW ENGL J MED, V377, P1605, DOI 10.1056/NEJMp1710608
   Borawski EA, 2015, J SCHOOL HEALTH, V85, P189, DOI 10.1111/josh.12234
   Brenner BG, 2018, VIRUSES-BASEL, V10, P0, DOI 10.3390/v10010010
   Brenner BG, 2017, VIRUS RES, V239, P1, DOI 10.1016/j.virusres.2016.07.006
   Brenner BG, 2016, J ANTIMICROB CHEMOTH, V71, P1948, DOI 10.1093/jac/dkw071
   Cahn P, 2018, CURR OPIN HIV AIDS, V13, P341, DOI 10.1097/COH.0000000000000469
   Ceccarelli M, 2019, DERMATOL THER, V32, P0, DOI 10.1111/dth.12806
   Ceccarelli Manuela, 2018, ONCOTARGET, V9, P17171, DOI 10.18632/oncotarget.24660
   Chong HH, 2012, PLOS ONE, V7, P0, DOI 10.1371/journal.pone.0032599
   Clutter DS, 2016, INFECT GENET EVOL, V46, P292, DOI 10.1016/j.meegid.2016.08.031
   Daleo F, 2017, EUR REV MED PHARMACO, V21, P5859, DOI 10.26355/eurrev_201712_14035
   DAndrea F, 2019, EUR REV MED PHARMACO, V23, P1158, DOI 10.26355/eurrev_201902_17007
   da Silva D, 2010, J ANTIMICROB CHEMOTH, V65, P1262, DOI 10.1093/jac/dkq099
   Delelis O, 2008, RETROVIROLOGY, V5, P0, DOI 10.1186/1742-4690-5-114
   Facciolà A, 2017, EUR REV MED PHARMACO, V21, P5868, DOI 10.26355/eurrev_201712_14036
   Facciolà A, 2020, EPIDEMIOL PREV, V44, P235, DOI 10.19191/EP20.4.P235.053
   Facciola A, 2020, DERMATOL THER, V33, P0, DOI 10.1111/dth.13180
   Grobler JA, 2014, CURR OPIN VIROL, V8, P98, DOI 10.1016/j.coviro.2014.07.006
   Hajimandi Z, 2019, CURR HIV RES, V17, P214, DOI 10.2174/1570162X17666190911125359
   Hofstra LM, 2016, CLIN INFECT DIS, V62, P655, DOI 10.1093/cid/civ963
   Hurt CB, 2014, CLIN INFECT DIS, V58, P423, DOI 10.1093/cid/cit697
   Jacobson JM, 2010, J INFECT DIS, V201, P1481, DOI 10.1086/652190
   Jones A, 2014, LANCET, V384, P272, DOI 10.1016/S0140-6736(13)62230-8
   Kassaye SG, 2016, CLIN INFECT DIS, V63, P836, DOI 10.1093/cid/ciw382
   Kim MB, 2016, EXPERT OPIN INV DRUG, V25, P1377, DOI 10.1080/13543784.2016.1254615
   Kobayashi M, 2011, ANTIMICROB AGENTS CH, V55, P813, DOI 10.1128/AAC.01209-10
   Lalezari J, 2011, JAIDS-J ACQ IMM DEF, V57, P118, DOI 10.1097/QAI.0b013e318213c2c0
   Lepik KJ, 2015, DRUG RESISTANCE EMER, V0, P0
   Ma ZQ, 2014, HEALTH EDUC RES, V29, P330, DOI 10.1093/her/cyt110
   Marier JF, 2011, ANTIMICROB AGENTS CH, V55, P2768, DOI 10.1128/AAC.00713-10
   McNairy ML, 2014, CLIN INFECT DIS, V59, PS12, DOI 10.1093/cid/ciu251
   Mesplède T, 2015, VIRUSES-BASEL, V7, P3703, DOI 10.3390/v7072790
   Mesplède T, 2014, ANN MED, V46, P123, DOI 10.3109/07853890.2014.883169
   Mesplède T, 2012, CURR OPIN HIV AIDS, V7, P401, DOI 10.1097/COH.0b013e328356db89
   Milaszewski D, 2012, J EVID-INFORM SOC WO, V9, P213, DOI 10.1080/15433714.2010.494979
   Palanisamy N, 2017, AIDS RES THER, V14, P0, DOI 10.1186/s12981-016-0130-y
   Petersen A, 2018, EUROSURVEILLANCE, V23, P22, DOI 10.2807/1560-7917.ES.2018.23.44.1700633
   Powers KA, 2014, P NATL ACAD SCI USA, V111, P15867, DOI 10.1073/pnas.1418496111
   Ray S, 2010, MINI-REV MED CHEM, V10, P147, DOI 10.2174/138955710791185145
   Rhee SY, 2016, J VIROL, V90, P6058, DOI 10.1128/JVI.00495-16
   Rhee SY, 2009, J INFECT DIS, V200, P453, DOI 10.1086/600073
   Rodger AJ, 2019, LANCET, V393, P2428, DOI 10.1016/S0140-6736(19)30418-0
   Rossetti B, 2018, HIV MED, V19, P619, DOI 10.1111/hiv.12640
   Rullo EV, 2019, MOL MED REP, V19, P1987, DOI 10.3892/mmr.2019.9840
   Ryom L, 2020, HIV MED, V21, P617, DOI 10.1111/hiv.12878
   Stekler JD, 2015, ANTIVIR THER, V20, P77, DOI 10.3851/IMP2780
   Thompson M, 2016, AIDS, V30, P869, DOI 10.1097/QAD.0000000000000988
   Tostevin A, 2017, HIV MED, V18, P204, DOI 10.1111/hiv.12414
   Visalli G, 2019, J PREV MED HYG, V60, PE84, DOI 10.15167/2421-4248/jpmh2019.60.2.1079
   Visalli G, 2017, J PREV MED HYG, V58, P0
   Visalli G, 2014, J PREV MED HYG, V55, P17
   Visseaux B, 2015, PLOS ONE, V10, P0, DOI 10.1371/journal.pone.0134904
   WHO, 2017, GLOBAL ACTION PLAN ON HIV DRUG RESISTANCE 2017-21, V0, P0
   You JZ, 2016, PLOS ONE, V11, P0, DOI 10.1371/journal.pone.0160087
   Zhang HW, 2016, AIDS RES THER, V13, P0, DOI 10.1186/s12981-016-0091-1
NR 74
TC 0
Z9 0
U1 0
U2 1
PU BENTHAM SCIENCE PUBL LTD
PI SHARJAH
PA EXECUTIVE STE Y-2, PO BOX 7917, SAIF ZONE, 1200 BR SHARJAH, U ARAB EMIRATES
SN 1570-162X
EI 1873-4251
J9 CURR HIV RES
JI Curr. HIV Res.
PD JUN 15
PY 2021
VL 19
IS 4
BP 358
EP 367
DI 10.2174/1570162X19666210301104636
PG 10
WC Immunology; Infectious Diseases; Virology
SC Immunology; Infectious Diseases; Virology
GA UM0XU
UT WOS:000693064300009
PM 33645483
DA 2024-01-16
ER

PT J
AU Sun, YY
   Kang, DW
   Da, F
   Zhang, T
   Li, P
   Zhang, BD
   De Clercq, E
   Pannecouque, C
   Zhan, P
   Liu, XY
AF Sun, Yanying
   Kang, Dongwei
   Da, Feng
   Zhang, Tao
   Li, Pei
   Zhang, Baodan
   De Clercq, Erik
   Pannecouque, Christophe
   Zhan, Peng
   Liu, Xinyong
TI Identification of novel potent HIV-1 inhibitors by exploiting the tolerant regions of the NNRTIs binding pocket
SO EUROPEAN JOURNAL OF MEDICINAL CHEMISTRY
LA English
DT Article
DE HIV-1; DAPY; NNRTIs; NNIBP; Tolerant regions
ID reverse-transcriptase inhibitors; drug-resistance; derivatives; discovery; mutation; assay
AB With our previously identified potent NNRTIs 25a and HBS-11c as leads, series of novel thiophene[3,2-d] pyrimidine and thiophene[2,3-d]pyrimidine derivatives were designed via molecular hybridization strategy. All the target compounds were evaluated for their anti-HIV-1 activity and cytotoxicity in MT-4 cells. Compounds 16a1 and 16b1 turned out to be the most potent inhibitors against WT and mutant HIV-1 strains (L100I, K103N, and E138K), with EC50 values ranging from 0.007 mu M to 0.043 mu M. Gratifyingly, 16b1 exhibited significantly reduced cytotoxicity (CC50 > 217.5 mu M) and improved water solubility (S = 49.3 mu g/mL at pH 7.0) compared to the lead 25a (S < 1 mu g/mL at pH 7.0, CC50 = 2.30 mM). Moreover, molecular docking was also conducted to rationalize the structure-activity relationships of these novel derivatives and to understand their key interactions with the binding pocket. (C) 2021 Elsevier Masson SAS. All rights reserved.
C1 [Sun, Yanying; Kang, Dongwei; Da, Feng; Zhang, Tao; Li, Pei; Zhang, Baodan; Zhan, Peng; Liu, Xinyong] Shandong Univ, Cheeloo Coll Med, Sch Pharmaceut Sci, Dept Med Chem,Key Lab Chem Biol,Minist Educ, 44 West Culture Rd, Jinan 250012, Shandong, Peoples R China.
   [De Clercq, Erik; Pannecouque, Christophe] Katholieke Univ Leuven, Lab Virol & Chemotherapy, Rega Inst Med Res, Herestr 49 Postbus 1043,09-A097, B-3000 Leuven, Belgium.
   [Sun, Yanying; Da, Feng; Zhang, Tao; Zhan, Peng; Liu, Xinyong] China Belgium Collaborat Res Ctr Innovat Antivira, 44 West Culture Rd, Jinan 250012, Shandong, Peoples R China.
   [Kang, Dongwei] Shandong Univ, Suzhou Res Inst, SIP, Room522,Bldg H NUSP,388 Ruoshui Rd, Suzhou 215123, Jiangsu, Peoples R China.
C3 Shandong University; KU Leuven; Shandong University
RP Kang, DW; Zhan, P; Liu, XY (通讯作者)，Shandong Univ, Cheeloo Coll Med, Sch Pharmaceut Sci, Dept Med Chem,Key Lab Chem Biol,Minist Educ, 44 West Culture Rd, Jinan 250012, Shandong, Peoples R China.
EM kangdongwei@sdu.edu.cn; zhanpeng1982@163.com; xinyongl@sdu.edu.cn
FU National Natural Science Foundation of China (NSFC) [81973181, 81903453]; Shandong Provincial Key research and development project [2019JZZY021011]; Natural Science Foundation of Jiangsu Province [BK2019041035]; Shandong Provincial Natural Science Foundation [ZR2019BH011, ZR2020YQ61]; China Postdoctoral Science Foundation [2019T120596]; Young Scholars Program of Shandong University (YSPSDU) [2016WLJH32]; National Science and Technology Major Projects for "Major New Drugs Innovation and Development" [2019ZX09301126]; Taishan Scholar Program at Shandong Province
CR Bec G, 2013, J AM CHEM SOC, V135, P9743, DOI 10.1021/ja4018418
   Beyrer C, 2017, NEW ENGL J MED, V377, P1605, DOI 10.1056/NEJMp1710608
   Feng MZ, 2015, ANTIMICROB AGENTS CH, V59, P590, DOI 10.1128/AAC.04201-14
   Hombrouck A, 2008, ANTIMICROB AGENTS CH, V52, P2069, DOI 10.1128/AAC.00911-07
   Huang BS, 2019, J MED CHEM, V62, P2083, DOI 10.1021/acs.jmedchem.8b01729
   Kang DW, 2020, ACS INFECT DIS, V6, P2225, DOI 10.1021/acsinfecdis.0c00327
   Kang DW, 2020, J MED CHEM, V63, P4837, DOI 10.1021/acs.jmedchem.0c00117
   Kang DW, 2020, EUR J MED CHEM, V193, P0, DOI 10.1016/j.ejmech.2020.112237
   Kang DW, 2020, ACTA PHARMACOL SIN B, V10, P878, DOI 10.1016/j.apsb.2019.08.013
   Kang DW, 2020, J MED CHEM, V63, P1298, DOI 10.1021/acs.jmedchem.9b01769
   Kang DW, 2019, COMMUN CHEM, V2, P0, DOI 10.1038/s42004-019-0174-8
   Kang DW, 2019, J MED CHEM, V62, P1484, DOI 10.1021/acs.jmedchem.8b01656
   Kang DW, 2017, J MED CHEM, V60, P4424, DOI 10.1021/acs.jmedchem.7b00332
   Kang DW, 2016, J MED CHEM, V59, P7991, DOI 10.1021/acs.jmedchem.6b00738
   Lehman DA, 2012, JAIDS-J ACQ IMM DEF, V60, P225, DOI 10.1097/QAI.0b013e3182515730
   Margolis DM, 2020, CELL, V181, P189, DOI 10.1016/j.cell.2020.03.005
   Namasivayam V, 2019, J MED CHEM, V62, P4851, DOI 10.1021/acs.jmedchem.8b00843
   Pannecouque C, 2008, NAT PROTOC, V3, P427, DOI 10.1038/nprot.2007.517
   Sang YL, 2019, J MED CHEM, V62, P11430, DOI 10.1021/acs.jmedchem.9b01446
   Shattock RJ, 2011, SCIENCE, V333, P42, DOI 10.1126/science.1206399
   SUZUKI K, 1993, J VIROL METHODS, V44, P189, DOI 10.1016/0166-0934(93)90054-U
   Wang L, 2020, ACCOUNTS CHEM RES, V53, P218, DOI 10.1021/acs.accounts.9b00450
   Xu HT, 2011, J VIROL, V85, P11300, DOI 10.1128/JVI.05584-11
   Yang Y, 2018, ELIFE, V7, P0, DOI 10.7554/eLife.36340
   Zhan P, 2016, J MED CHEM, V59, P2849, DOI 10.1021/acs.jmedchem.5b00497
   Zhan P, 2013, MED RES REV, V33, PE1, DOI 10.1002/med.20241
   Zhuang CL, 2020, ACTA PHARMACOL SIN B, V10, P961, DOI 10.1016/j.apsb.2019.11.010
   Zuo XF, 2018, EXPERT OPIN THER PAT, V28, P299, DOI 10.1080/13543776.2018.1438410
NR 28
TC 5
Z9 6
U1 0
U2 12
PU ELSEVIER FRANCE-EDITIONS SCIENTIFIQUES MEDICALES ELSEVIER
PI ISSY-LES-MOULINEAUX
PA 65 RUE CAMILLE DESMOULINS, CS50083, 92442 ISSY-LES-MOULINEAUX, FRANCE
SN 0223-5234
EI 1768-3254
J9 EUR J MED CHEM
JI Eur. J. Med. Chem.
PD MAR 15
PY 2021
VL 214
IS 
BP 
EP 
DI 10.1016/j.ejmech.2021.113204
EA FEB 2021
PG 11
WC Chemistry, Medicinal
SC Pharmacology & Pharmacy
GA QX9AH
UT WOS:000629633800008
PM 33567378
DA 2024-01-16
ER

PT J
AU Posada-Céspedes, S
   Van Zyl, G
   Montazeri, H
   Kuipers, J
   Rhee, SY
   Kouyos, R
   Günthard, HF
   Beerenwinkel, N
AF Posada-Cespedes, Susana
   Van Zyl, Gert
   Montazeri, Hesam
   Kuipers, Jack
   Rhee, Soo-Yon
   Kouyos, Roger
   Guenthard, Huldrych F.
   Beerenwinkel, Niko
TI Comparing mutational pathways to lopinavir resistance in HIV-1 subtypes B versus C
SO PLOS COMPUTATIONAL BIOLOGY
LA English
DT Article
ID cancer progression models; drug-resistance; reverse-transcriptase; antiretroviral therapy; evolutionary pathways; protease; patterns; diversity; emergence; sequences
AB Author summary There is a disparity in the distribution of infections by HIV-1 subtype in the world. Subtype B is predominant in America, Australia and western and central Europe, and most therapeutic strategies are based on research and clinical studies on this subtype. However, non-B subtypes represent the majority of global HIV-1 infections; e.g., subtype C alone accounts for nearly half of all HIV-1 infections. We present a statistical framework enabling the comparison of patterns of accumulating mutations in different HIV-1 subtypes. Specifically, we compare the temporal ordering of lopinavir resistance mutations in HIV-1 subtypes B versus C. To this end, we combine the Hidden Conjunctive Bayesian Network (H-CBN) model with an approximate inference scheme enabling comparisons of larger networks. We show that the development of resistance to lopinavir differs significantly between subtypes B and C, such that findings based on subtype B sequences can not always be applied to sybtype C. The described methodology is suitable for comparing different subgroups in the context of other evolutionary processes. Although combination antiretroviral therapies seem to be effective at controlling HIV-1 infections regardless of the viral subtype, there is increasing evidence for subtype-specific drug resistance mutations. The order and rates at which resistance mutations accumulate in different subtypes also remain poorly understood. Most of this knowledge is derived from studies of subtype B genotypes, despite not being the most abundant subtype worldwide. Here, we present a methodology for the comparison of mutational networks in different HIV-1 subtypes, based on Hidden Conjunctive Bayesian Networks (H-CBN), a probabilistic model for inferring mutational networks from cross-sectional genotype data. We introduce a Monte Carlo sampling scheme for learning H-CBN models for a larger number of resistance mutations and develop a statistical test to assess differences in the inferred mutational networks between two groups. We apply this method to infer the temporal progression of mutations conferring resistance to the protease inhibitor lopinavir in a large cross-sectional cohort of HIV-1 subtype C genotypes from South Africa, as well as to a data set of subtype B genotypes obtained from the Stanford HIV Drug Resistance Database and the Swiss HIV Cohort Study. We find strong support for different initial mutational events in the protease, namely at residue 46 in subtype B and at residue 82 in subtype C. The inferred mutational networks for subtype B versus C are significantly different sharing only five constraints on the order of accumulating mutations with mutation at residue 54 as the parental event. The results also suggest that mutations can accumulate along various alternative paths within subtypes, as opposed to a unique total temporal ordering. Beyond HIV drug resistance, the statistical methodology is applicable more generally for the comparison of inferred mutational networks between any two groups.
C1 [Posada-Cespedes, Susana; Kuipers, Jack; Beerenwinkel, Niko] Swiss Fed Inst Technol, Dept Biosyst Sci & Engn, Basel, Switzerland.
   [Posada-Cespedes, Susana; Kuipers, Jack; Beerenwinkel, Niko] SIB Swiss Inst Bioinformat, Basel, Switzerland.
   [Van Zyl, Gert] Stellenbosch Univ, Fac Med & Hlth Sci, Div Med Virol, Cape Town, South Africa.
   [Van Zyl, Gert] Natl Hlth Lab Serv, Cape Town, South Africa.
   [Montazeri, Hesam] Univ Tehran, Inst Biochem & Biophys, Dept Bioinformat, Tehran, Iran.
   [Rhee, Soo-Yon] Stanford Univ, Dept Med, Stanford, CA 94305 USA.
   [Kouyos, Roger; Guenthard, Huldrych F.] Univ Hosp Zurich, Div Infect Dis, Zurich, Switzerland.
   [Kouyos, Roger; Guenthard, Huldrych F.] Univ Hosp Zurich, Hosp Epidemiol, Zurich, Switzerland.
   [Kouyos, Roger; Guenthard, Huldrych F.] Univ Zurich, Inst Med Virol, Zurich, Switzerland.
C3 Swiss Federal Institutes of Technology Domain; ETH Zurich; Swiss Institute of Bioinformatics; Stellenbosch University; University of Tehran; Stanford University; University of Zurich; University Zurich Hospital; University of Zurich; University Zurich Hospital; University of Zurich
RP Beerenwinkel, N (通讯作者)，Swiss Fed Inst Technol, Dept Biosyst Sci & Engn, Basel, Switzerland.; Beerenwinkel, N (通讯作者)，SIB Swiss Inst Bioinformat, Basel, Switzerland.
EM niko.beerenwinkel@bsse.ethz.ch
FU Swiss National Science Foundation [179 571, 148522]; SHCS Research Foundation; Yvonne Jacob Foundation; National Institute of Allergy and Infectious Diseases (NIAID) of the National Institute of Health (NIH) [AI136618]
CR Ariyoshi K, 2003, JAIDS-J ACQ IMM DEF, V33, P336, DOI 10.1097/00126334-200307010-00007
   Barber TJ, 2012, J ANTIMICROB CHEMOTH, V67, P995, DOI 10.1093/jac/dkr569
   Beerenwinkel N, 2005, J INFECT DIS, V191, P1953, DOI 10.1086/430005
   Beerenwinkel N, 2005, J COMPUT BIOL, V12, P584, DOI 10.1089/cmb.2005.12.584
   Beerenwinkel N, 2009, BIOMETRIKA, V96, P645, DOI 10.1093/biomet/asp023
   Beerenwinkel N, 2007, BERNOULLI, V13, P893, DOI 10.3150/07-BEJ6133
   Beerenwinkel N, 2007, BIOSTATISTICS, V8, P53, DOI 10.1093/biostatistics/kxj033
   BOUCHER CAB, 1992, J INFECT DIS, V165, P105, DOI 10.1093/infdis/165.1.105
   Buendia P, 2009, BIOINFORMATICS, V25, P2522, DOI 10.1093/bioinformatics/btp466
   Champenois K, 2008, J MED VIROL, V80, P1871, DOI 10.1002/jmv.21315
   Chen S, 1999, SIGNAL PROCESS, V79, P117, DOI 10.1016/S0165-1684(99)00084-5
   CONDRA JH, 1995, NATURE, V374, P569, DOI 10.1038/374569a0
   Deforche K, 2006, BIOINFORMATICS, V22, P2975, DOI 10.1093/bioinformatics/btl508
   Deforche K, 2008, AIDS, V22, P2107, DOI 10.1097/QAD.0b013e32830fe940
   Diaz-Uriarte R, 2019, PLOS COMPUT BIOL, V15, P0, DOI 10.1371/journal.pcbi.1007246
   Diaz-Uriarte R, 2018, BIOINFORMATICS, V34, P836, DOI 10.1093/bioinformatics/btx663
   Foulkes AS, 2003, J AM STAT ASSOC, V98, P859, DOI 10.1198/016214503000000792
   Gerstung M, 2009, BIOINFORMATICS, V25, P2809, DOI 10.1093/bioinformatics/btp505
   Grossman Z, 2014, PLOS ONE, V9, P0, DOI 10.1371/journal.pone.0086239
   Günthard HF, 2019, CLIN INFECT DIS, V68, P177, DOI 10.1093/cid/ciy463
   Hainke K, 2012, BIOMETRICAL J, V54, P617, DOI 10.1002/bimj.201100186
   Han YS, 2016, INFECT GENET EVOL, V46, P286, DOI 10.1016/j.meegid.2016.06.047
   Hemelaar J, 2019, LANCET INFECT DIS, V19, P143, DOI 10.1016/S1473-3099(18)30647-9
   Hemelaar J, 2012, TRENDS MOL MED, V18, P182, DOI 10.1016/j.molmed.2011.12.001
   Hoff KJ, 2009, BMC GENOMICS, V10, P0, DOI 10.1186/1471-2164-10-520
   INGBER L, 1993, MATH COMPUT MODEL, V18, P29, DOI 10.1016/0895-7177(93)90204-C
   Ingber L, 1996, CONTROL AND CYBERNETICS, V25, P33
   Kantor R, 2005, PLOS MED, V2, P325, DOI 10.1371/journal.pmed.0020112
   Kantor R, 2006, CURR OPIN INFECT DIS, V19, P594, DOI 10.1097/QCO.0b013e3280109122
   Kempf DJ, 2004, J INFECT DIS, V189, P51, DOI 10.1086/380509
   KIRKPATRICK S, 1983, SCIENCE, V220, P671, DOI 10.1126/science.220.4598.671
   Knops E, 2010, AIDS, V24, P779, DOI 10.1097/QAD.0b013e328336784d
   LARDER BA, 1989, SCIENCE, V246, P1155, DOI 10.1126/science.2479983
   Lawyer G, 2011, AIDS RES THER, V8, P0, DOI 10.1186/1742-6405-8-26
   Marie V, 2019, BIOINFORMATICS, V35, P3219, DOI 10.1093/bioinformatics/btz076
   Martinez-Cajas JL, 2009, J INT AIDS SOC, V12, P0, DOI 10.1186/1758-2652-12-11
   Molla A, 1996, NAT MED, V2, P760, DOI 10.1038/nm0796-760
   Montazeri H, 2016, BIOINFORMATICS, V32, P727, DOI 10.1093/bioinformatics/btw459
   Nijhuis M, 1999, AIDS, V13, P2349, DOI 10.1097/00002030-199912030-00006
   Obasa AE, 2021, BMC INFECT DIS, V21, P0, DOI 10.1186/s12879-021-05905-2
   Parikh UM, 2017, CURR OPIN HIV AIDS, V12, P182, DOI 10.1097/COH.0000000000000344
   Parkin NT, 2003, AIDS, V17, P955, DOI 10.1097/00002030-200305020-00003
   Pieniazek D, 2000, AIDS, V14, P1489, DOI 10.1097/00002030-200007280-00004
   Pond SLK, 2009, CLIN INFECT DIS, V48, P1306, DOI 10.1086/598503
   Rabi SA, 2013, J CLIN INVEST, V123, P3848, DOI 10.1172/JCI67399
   Ramazzotti D, 2018, EVOL BIOINFORM, V14, P0, DOI 10.1177/1176934318785167
   Ramazzotti D, 2015, BIOINFORMATICS, V31, P3016, DOI 10.1093/bioinformatics/btv296
   Rhee SY, 2003, NUCLEIC ACIDS RES, V31, P298, DOI 10.1093/nar/gkg100
   Rosenbloom DIS, 2012, NAT MED, V18, P1378, DOI 10.1038/nm.2892
   Saag MS, 2018, JAMA-J AM MED ASSOC, V320, P379, DOI 10.1001/jama.2018.8431
   Sahali S, 2008, AIDS REV, V10, P4
   Scherrer AU, 2012, PLOS ONE, V7, P0, DOI 10.1371/journal.pone.0050307
   Schoeni-Affolter F, 2010, INT J EPIDEMIOL, V39, P1179, DOI 10.1093/ije/dyp321
   Shafer RW, 2008, AIDS REV, V10, P67
   Shafer RW, 2006, J INFECT DIS, V194, PS51, DOI 10.1086/505356
   Srivatsa S, 2018, BIOINFORMATICS, V34, P519, DOI 10.1093/bioinformatics/bty240
   Stadeli KM, 2013, ANTIVIR THER, V18, P115, DOI 10.3851/IMP2437
   Vergne L, 2000, J CLIN MICROBIOL, V38, P3919, DOI 10.1128/JCM.38.11.3919-3925.2000
   Von Wyl V, 2007, ARCH INTERN MED, V167, P1782, DOI 10.1001/archinte.167.16.1782
   von Wyl V, 2013, PLOS ONE, V8, P0, DOI 10.1371/journal.pone.0077691
   Wainberg MA, 2004, AIDS, V18, PS63, DOI 10.1097/00002030-200406003-00012
   Yang WL, 2015, J ANTIMICROB CHEMOTH, V70, P3323, DOI 10.1093/jac/dkv257
NR 62
TC 1
Z9 1
U1 0
U2 1
PU PUBLIC LIBRARY SCIENCE
PI SAN FRANCISCO
PA 1160 BATTERY STREET, STE 100, SAN FRANCISCO, CA 94111 USA
SN 1553-734X
EI 1553-7358
J9 PLOS COMPUT BIOL
JI PLoS Comput. Biol.
PD SEP 15
PY 2021
VL 17
IS 9
BP 
EP 
DI 10.1371/journal.pcbi.1008363
PG 25
WC Biochemical Research Methods; Mathematical & Computational Biology
SC Biochemistry & Molecular Biology; Mathematical & Computational Biology
GA US1HK
UT WOS:000697187000008
PM 34491984
DA 2024-01-16
ER

PT J
AU Chimukangara, B
   Lessells, RJ
   Singh, L
   Grigalionyte, I
   Yende-Zuma, N
   Adams, R
   Dawood, H
   Dlamini, L
   Buthelezi, S
   Chetty, S
   Diallo, K
   Duffus, WA
   Mogashoa, M
   Hagen, MB
   Giandhari, J
   de Oliveira, T
   Moodley, P
   Padayatchi, N
   Naidoo, K
AF Chimukangara, Benjamin
   Lessells, Richard J.
   Singh, Lavanya
   Grigalionyte, Indra
   Yende-Zuma, Nonhlanhla
   Adams, Rochelle
   Dawood, Halima
   Dlamini, Linda
   Buthelezi, Sibonisile
   Chetty, Sheldon
   Diallo, Karidia
   Duffus, Wayne A.
   Mogashoa, Mary
   Hagen, Melissa B.
   Giandhari, Jennifer
   de Oliveira, Tulio
   Moodley, Pravi
   Padayatchi, Nesri
   Naidoo, Kogieleum
TI Acquired HIV drug resistance and virologic monitoring in a HIV hyper-endemic setting in KwaZulu-Natal Province, South Africa
SO AIDS RESEARCH AND THERAPY
LA English
DT Article
DE HIV-1; Acquired drug resistance; Antiretroviral treatment; Viraemia; KwaZulu-Natal
ID 2nd-line antiretroviral therapy; national-survey; tenofovir; dolutegravir; lamivudine; mutations
AB Background Introduction of tenofovir (TDF) plus lamivudine (3TC) and dolutegravir (DTG) in first- and second-line HIV treatment regimens in South Africa warrants characterization of acquired HIV-1 drug resistance (ADR) mutations that could impact DTG-based antiretroviral therapy (ART). In this study, we sought to determine prevalence of ADR mutations and their potential impact on susceptibility to drugs used in combination with DTG among HIV-positive adults (>= 18 years) accessing routine care at a selected ART facility in KwaZulu-Natal, South Africa. Methods We enrolled adult participants in a cross-sectional study between May and September 2019. Eligible participants had a most recent documented viral load (VL) >= 1000 copies/mL after at least 6 months on ART. We genotyped HIV-1 reverse transcriptase and protease genes by Sanger sequencing and assessed ADR. We characterized the effect of ADR mutations on the predicted susceptibility to drugs used in combination with DTG. Results From 143 participants enrolled, we obtained sequence data for 115 (80%), and 92.2% (95% CI 85.7-96.4) had ADR. The proportion with ADR was similar for participants on first-line ART (65/70, 92.9%, 95% CI 84.1-97.6) and those on second-line ART (40/44, 90.9%, 95% CI 78.3-97.5), and was present for the single participant on third-line ART. Approximately 89% (62/70) of those on first-line ART had dual class NRTI and NNRTI resistance and only six (13.6%) of those on second-line ART had major PI mutations. Most participants (82%) with first-line viraemia maintained susceptibility to Zidovudine (AZT), and the majority of them had lost susceptibility to TDF (71%) and 3TC (84%). Approximately two in every five TDF-treated individuals had thymidine analogue mutations (TAMs). Conclusions Susceptibility to AZT among most participants with first-line viraemia suggests that a new second-line regimen of AZT + 3TC + DTG could be effective. However, atypical occurrence of TAMs in TDF-treated individuals suggests a less effective AZT + 3TC + DTG regimen in a subpopulation of patients. As most patients with first-line viraemia had at least low-level resistance to TDF and 3TC, identifying viraemia before switch to TDF + 3TC + DTG is important to avoid DTG functional monotherapy. These findings highlight a need for close monitoring of outcomes on new standardized treatment regimens.
C1 [Chimukangara, Benjamin; Grigalionyte, Indra; Yende-Zuma, Nonhlanhla; Adams, Rochelle; Dawood, Halima; de Oliveira, Tulio; Padayatchi, Nesri; Naidoo, Kogieleum] Univ KwaZulu Natal, Ctr AIDS Programme Res South Africa CAPRISA, Durban, South Africa.
   [Chimukangara, Benjamin; Moodley, Pravi] Univ KwaZulu Natal, Sch Lab Med & Med Sci, Dept Virol, Durban, South Africa.
   [Chimukangara, Benjamin; Moodley, Pravi] Natl Hlth Lab Serv, Durban, South Africa.
   [Chimukangara, Benjamin] NIH, Crit Care Med Dept, Clin Ctr, Bldg 10, Bethesda, MD 20892 USA.
   [Lessells, Richard J.; Singh, Lavanya; Giandhari, Jennifer; de Oliveira, Tulio] Univ KwaZulu Natal, Doris Duke Med Res Inst, Coll Hlth Sci, KwaZulu Natal Res & Innovat Platform KRISP, Durban, South Africa.
   [Yende-Zuma, Nonhlanhla; Naidoo, Kogieleum] South African Med Res Council SAMRC, CAPRISA HIV TB Pathogenesis & Treatment Res Unit, Durban, South Africa.
   [Dawood, Halima] Greys Hosp, Dept Med, Infect Dis, Durban, South Africa.
   [Dlamini, Linda] Natl Dept Hlth, Pretoria, South Africa.
   [Buthelezi, Sibonisile; Chetty, Sheldon] East Boom Community Hlth Ctr, Pietermaritzburg, South Africa.
   [Diallo, Karidia; Duffus, Wayne A.; Mogashoa, Mary; Hagen, Melissa B.] Ctr Dis Control & Prevent, Div Global HIV & TB, Ctr Global Hlth, Pretoria, South Africa.
C3 University of Kwazulu Natal; University of Kwazulu Natal; National Institutes of Health (NIH) - USA; NIH Clinical Center (CC); University of Kwazulu Natal
RP Chimukangara, B (通讯作者)，Univ KwaZulu Natal, Ctr AIDS Programme Res South Africa CAPRISA, Durban, South Africa.; Chimukangara, B (通讯作者)，Univ KwaZulu Natal, Sch Lab Med & Med Sci, Dept Virol, Durban, South Africa.; Chimukangara, B (通讯作者)，Natl Hlth Lab Serv, Durban, South Africa.; Chimukangara, B (通讯作者)，NIH, Crit Care Med Dept, Clin Ctr, Bldg 10, Bethesda, MD 20892 USA.
EM Benjamin.Chimukangara@caprisa.org
FU President's Emergency Plan for AIDS Relief (PEPFAR) through the Centers for Disease Control and Prevention [GH001142]
CR Blanco JL, 2018, CURR OPIN INFECT DIS, V31, P237, DOI 10.1097/qco.0000000000000453
   Chimukangara B, 2019, ECLINICALMEDICINE, V9, P26, DOI 10.1016/j.eclinm.2019.03.006
   Chimukangara B, 2019, AIDS RES HUM RETROV, V35, P129, DOI 10.1089/aid.2018.0202
   Ekong E, 2020, AIDS RES THER, V17, P0, DOI 10.1186/s12981-020-0261-z
   El-Khatib Z, 2011, PLOS ONE, V6, P0, DOI 10.1371/journal.pone.0017518
   Fox MP, 2020, J INT AIDS SOC, V23, P0, DOI 10.1002/jia2.25542
   Hamers RL, 2013, CURR OPIN HIV AIDS, V8, P19, DOI 10.1097/COH.0b013e32835b7f94
   Hermans LE, 2020, J INT AIDS SOC, V23, P0, DOI 10.1002/jia2.25501
   Inzaule S, 2013, J CLIN MICROBIOL, V51, P529, DOI 10.1128/JCM.02347-12
   Joly V, 2004, ANTIMICROB AGENTS CH, V48, P172, DOI 10.1128/AAC.48.1.172-175.2004
   Keene CM, 2021, AIDS, V35, P1423, DOI 10.1097/QAD.0000000000002936
   Levison JH, 2012, PLOS ONE, V7, P0, DOI 10.1371/journal.pone.0032144
   Liu TF, 2006, CLIN INFECT DIS, V42, P1608, DOI 10.1086/503914
   Mackie N, 2006, ANTIRETROVIRAL RESISTANCE IN CLINICAL PRACTICE, V0, P0
   Manasa J, 2013, PLOS ONE, V8, P0, DOI 10.1371/journal.pone.0072152
   Mondi A, 2019, J INT AIDS SOC, V22, P0, DOI 10.1002/jia2.25227
   Moyo S, 2020, PLOS ONE, V15, P0, DOI 10.1371/journal.pone.0241071
   Murphy RA, 2010, AIDS, V24, P1007, DOI 10.1097/QAD.0b013e3283333639
   Naeger LK, 2016, ANTIVIR THER, V21, P481, DOI 10.3851/IMP3033
   Obasa AE, 2020, FRONT MICROBIOL, V11, P0, DOI 10.3389/fmicb.2020.00438
   Paton NI, 2021, NEW ENGL J MED, V385, P330, DOI 10.1056/NEJMoa2101609
   Quercia R, 2018, JAIDS-J ACQ IMM DEF, V78, P125, DOI 10.1097/QAI.0000000000001660
   Radzio-Basu J, 2019, NAT COMMUN, V10, P0, DOI 10.1038/s41467-019-10047-w
   Republic of South Africa National Department of Health, 2019, 2019 ART CLIN GUID M, V0, P0
   Rhee SY, 2020, OPEN FORUM INFECT DI, V7, P0, DOI 10.1093/ofid/ofaa316
   Shafer RW, 2008, AIDS REV, V10, P67
   Shroufi A, 2019, AIDS, V33, P1635, DOI 10.1097/QAD.0000000000002234
   Singh A, 2011, JAIDS-J ACQ IMM DEF, V58, P233, DOI 10.1097/QAI.0b013e318228667f
   Skhosana L, 2015, PLOS ONE, V10, P0, DOI 10.1371/journal.pone.0118145
   South African National Department of Health, 2015, GUIDELINES IMPLEMENT, V0, P0
   South African National Department of Health, 2020, NAT GUID MAN HIV AD, V0, P0
   Steegen K, 2017, J ANTIMICROB CHEMOTH, V72, P210, DOI 10.1093/jac/dkw358
   Steegen K, 2016, J INFECT DIS, V214, P1826, DOI 10.1093/infdis/jiw491
   Sunpath H, 2012, AIDS, V26, P1679, DOI 10.1097/QAD.0b013e328356886d
   UNAIDS, 2014, FAST-TRACK: ENDING THE AIDS EPIDEMIC BY 2030, V0, P0
   Whitcomb JM, 2003, J INFECT DIS, V188, P992, DOI 10.1086/378281
   World Health Organization, 2016, PROGRESS REPORT 2016: PREVENT HIV, V0, P0
   World Health Organization (WHO), 2019, POL BRIEF UPD REC 1, V0, P0
NR 38
TC 2
Z9 3
U1 0
U2 4
PU BMC
PI LONDON
PA CAMPUS, 4 CRINAN ST, LONDON N1 9XW, ENGLAND
SN 1742-6405
EI 
J9 AIDS RES THER
JI Aids Res. Ther.
PD OCT 16
PY 2021
VL 18
IS 1
BP 
EP 
DI 10.1186/s12981-021-00393-5
PG 8
WC Infectious Diseases
SC Infectious Diseases
GA WH5FG
UT WOS:000707702800002
PM 34656129
DA 2024-01-16
ER

PT J
AU Ota, R
   So, KA
   Tsuda, M
   Higuchi, Y
   Yamashita, F
AF Ota, Ryosaku
   So, Kanako
   Tsuda, Masahiro
   Higuchi, Yuriko
   Yamashita, Fumiyoshi
TI Prediction of HIV drug resistance based on the 3D protein structure: Proposal of molecular field mapping
SO PLOS ONE
LA English
DT Article
ID dimerization inhibition; crystal-structures; binding; comfa; amprenavir; mutations; mechanism; indinavir
AB A method for predicting HIV drug resistance by using genotypes would greatly assist in selecting appropriate combinations of antiviral drugs. Models reported previously have had two major problems: lack of information on the 3D protein structure and processing of incomplete sequencing data in the modeling procedure. We propose obtaining the 3D structural information of viral proteins by using homology modeling and molecular field mapping, instead of just their primary amino acid sequences. The molecular field potential parameters reflect the physicochemical characteristics associated with the 3D structure of the proteins. We also introduce the Bayesian conditional mutual information theory to estimate the probabilities of occurrence of all possible protein candidates from an incomplete sequencing sample. This approach allows for the effective use of uncertain information for the modeling process. We applied these data analysis techniques to the HIV-1 protease inhibitor dataset and developed drug resistance prediction models with reasonable performance.
C1 [Ota, Ryosaku; Higuchi, Yuriko; Yamashita, Fumiyoshi] Kyoto Univ, Grad Sch Pharmaceut Sci, Dept Drug Delivery Res, Kyoto, Japan.
   [So, Kanako; Tsuda, Masahiro; Yamashita, Fumiyoshi] Kyoto Univ, Grad Sch Pharmaceut Sci, Dept Appl Pharmaceut & Pharmacokinet, Kyoto, Japan.
C3 Kyoto University; Kyoto University
RP Yamashita, F (通讯作者)，Kyoto Univ, Grad Sch Pharmaceut Sci, Dept Drug Delivery Res, Kyoto, Japan.; Yamashita, F (通讯作者)，Kyoto Univ, Grad Sch Pharmaceut Sci, Dept Appl Pharmaceut & Pharmacokinet, Kyoto, Japan.
EM yama@pharm.kyoto-u.ac.jp
FU Japan Society for the Promotion of Science [JP20J15557, JP18K06747]
CR Akiba T, 2019, KDD19: PROCEEDINGS OF THE 25TH ACM SIGKDD INTERNATIONAL CONFERENCCE ON KNOWLEDGE DISCOVERY AND DATA MINING, V0, PP2623, DOI 10.1145/3292500.3330701
   Awasthi M, 2018, MED CHEM RES, V27, P1167, DOI 10.1007/s00044-018-2138-4
   Beerenwinkel N, 2002, P NATL ACAD SCI USA, V99, P8271, DOI 10.1073/pnas.112177799
   Beerenwinkel N, 2003, NUCLEIC ACIDS RES, V31, P3850, DOI 10.1093/nar/gkg575
   Breiman L, 2001, MACH LEARN, V45, P5
   CHEN ZG, 1994, J BIOL CHEM, V269, P26344
   Chicco D, 2020, BMC GENOMICS, V21, P0, DOI 10.1186/s12864-019-6413-7
   Clemente JC, 2004, BIOCHEMISTRY-US, V43, P12141, DOI 10.1021/bi049459m
   CRAMER RD, 1988, J AM CHEM SOC, V110, P5959, DOI 10.1021/ja00226a005
   Dolinsky TJ, 2004, NUCLEIC ACIDS RES, V32, PW665, DOI 10.1093/nar/gkh381
   Dorn M, 2014, COMPUT BIOL CHEM, V53, P251, DOI 10.1016/j.compbiolchem.2014.10.001
   Fawcett T, 2006, PATTERN RECOGN LETT, V27, P861, DOI 10.1016/j.patrec.2005.10.010
   Fiser A, 2003, METHOD ENZYMOL, V374, P461, DOI 10.1016/S0076-6879(03)74020-8
   França LTC, 2002, Q REV BIOPHYS, V35, P169, DOI 10.1017/S0033583502003797
   Günthard HF, 2019, CLIN INFECT DIS, V68, P177, DOI 10.1093/cid/ciy463
   Guyon I, 2002, MACH LEARN, V46, P389, DOI 10.1023/A:1012487302797
   Hayashi H, 2014, P NATL ACAD SCI USA, V111, P12234, DOI 10.1073/pnas.1400027111
   Ishima R, 2010, PROTEINS, V78, P1015, DOI 10.1002/prot.22625
   Katoh K, 2013, MOL BIOL EVOL, V30, P772, DOI 10.1093/molbev/mst010
   Ke G, 2017, PROC INT C NEURAL IN, V0, PP3146, DOI 10.5555/3294996.3295074
   Kim KH, 1998, PERSPECT DRUG DISCOV, V12, P257, DOI 10.1023/A:1017010811581
   King NM, 2012, ACS CHEM BIOL, V7, P1536, DOI 10.1021/cb300191k
   Koh Y, 2011, J VIROL, V85, P10079, DOI 10.1128/JVI.05121-11
   Kohavi Ron, 1995, P 14 INT JOINT C ART, V0, P1137
   Kozísek M, 2007, J MOL BIOL, V374, P1005, DOI 10.1016/j.jmb.2007.09.083
   Kuritzkes DR, 2011, CURR OPIN VIROL, V1, P582, DOI 10.1016/j.coviro.2011.10.020
   LINDGREN F, 1993, J CHEMOMETR, V7, P45, DOI 10.1002/cem.1180070104
   Mahalingam B, 2004, EUR J BIOCHEM, V271, P1516, DOI 10.1111/j.1432-1033.2004.04060.x
   Martí-Renom MA, 2000, ANNU REV BIOPH BIOM, V29, P291, DOI 10.1146/annurev.biophys.29.1.291
   May ACW, 2004, STRUCTURE, V12, P737, DOI 10.1016/j.str.2004.04.001
   Muzammil S, 2007, J VIROL, V81, P5144, DOI 10.1128/JVI.02706-06
   Pethel SD, 2014, ENTROPY-SWITZ, V16, P2839, DOI 10.3390/e16052839
   Pettersen EF, 2004, J COMPUT CHEM, V25, P1605, DOI 10.1002/jcc.20084
   Rhee SY, 2003, NUCLEIC ACIDS RES, V31, P298, DOI 10.1093/nar/gkg100
   Rogers AR, 2009, GENETICS, V182, P839, DOI 10.1534/genetics.108.093153
   Serganov A, 2008, NATURE, V455, P1263, DOI 10.1038/nature07326
   Shen CH, 2010, FEBS J, V277, P3699, DOI 10.1111/j.1742-4658.2010.07771.x
   Shen CH, 2016, BMC BIOINFORMATICS, V17, P0, DOI 10.1186/s12859-016-1114-6
   Smola AJ, 2004, STAT COMPUT, V14, P199, DOI 10.1023/B:STCO.0000035301.49549.88
   Steiner MC, 2020, VIRUSES-BASEL, V12, P0, DOI 10.3390/v12050560
   Stoll V, 2002, BIOORGAN MED CHEM, V10, P2803, DOI 10.1016/S0968-0896(02)00051-2
   Strehl A, 2002, J MACH LEARN RES, V0, P0
   Sun J, 2009, GENE DEV, V23, P2900, DOI 10.1101/gad.1851909
   Tarasova O, 2018, MOLECULES, V23, P0, DOI 10.3390/molecules23112751
   Todd MJ, 1998, J MOL BIOL, V283, P475, DOI 10.1006/jmbi.1998.2090
   Vinter J G, 1987, J COMPUT AIDED MOL DES, V1, P31, DOI 10.1007/BF01680556
   Wang RG, 2020, PHYS CHEM CHEM PHYS, V22, P4464, DOI 10.1039/c9cp06657h
   Wang X-S, 2006, DERIVATION COULOMBS, V0, P0
   Wong-Sam A, 2018, ACS OMEGA, V3, P12132, DOI 10.1021/acsomega.8b01683
   Yu XX, 2014, BMC GENOMICS, V15, P0, DOI 10.1186/1471-2164-15-S5-S1
NR 50
TC 4
Z9 4
U1 0
U2 9
PU PUBLIC LIBRARY SCIENCE
PI SAN FRANCISCO
PA 1160 BATTERY STREET, STE 100, SAN FRANCISCO, CA 94111 USA
SN 1932-6203
EI 
J9 PLOS ONE
JI PLoS One
PD AUG 4
PY 2021
VL 16
IS 8
BP 
EP 
DI 10.1371/journal.pone.0255693
PG 15
WC Multidisciplinary Sciences
SC Science & Technology - Other Topics
GA UA6IY
UT WOS:000685264900006
PM 34347839
DA 2024-01-16
ER

PT J
AU Sarkhouh, H
   Chehadeh, W
AF Sarkhouh, Horeyah
   Chehadeh, Wassim
TI CODEHOP-Mediated PCR Improves HIV-1 Genotyping and Detection of Variants by MinION Sequencing
SO MICROBIOLOGY SPECTRUM
LA English
DT Article
DE HIV-1 genotyping; drug resistance; CODEHOP; MinION sequencing; variants
ID hybrid oligonucleotide primers; drug-resistance; antiretroviral treatment; mutation; amplification; specificity; formamide; discovery; failure; program
AB HIV-1 is genetically heterogeneous, having different subtypes and circulating recombinant forms (CRFs). HIV-1 genotyping is used to determine drug resistance profiles and is based on the use of a mixture of consensus and degenerate primers targeting the pol gene. However, the use of this type of primers is associated with either PCR bias or PCR failure. Consensus-degenerate hybrid oligonucleotide primers (CODEHOPs) can detect and identify unknown and distantly related gene sequences by PCR. CODEHOPs designed using different HIV-1 subtypes and CRFs were evaluated for HIV-1 genotyping by Sanger and MinION sequencing. A total of 321 plasma samples were used for the validation of CODEHOP-mediated HIV-1 genotyping. CODEHOP-mediated PCR showed 100% sensitivity and specificity, with limits of detection and genotyping below 200 copies/ml. The headto-head evaluation of CODEHOP-mediated PCR and standard PCR showed 97 to 98% and 82 to 84% PCR success rates, respectively. There was 100% agreement between the CODEHOP and the reference method in the drug resistance profiles determined by Sanger-based sequencing. Using MinION sequencing, the CODEHOP-mediated PCR scheme resulted in better depth of genome coverage and detection of more drug resistance variants in the protease and reverse transcriptase genes than the standard amplification scheme. The overall prevalences of drug resistance mutations were 17.1% in treatment-experienced patients and 1.2% in treatment-naive patients. They were mainly associated with resistance to reverse transcriptase inhibitors and were linked to virological failure and the patient's treatment history. Findings from this study suggest that the performance of HIV-1 genotyping is improved by using CODEHOP-mediated PCR. IMPORTANCE HIV-1 drug resistance is the main cause of treatment failure. Regular surveillance of resistance-associated mutations in HIV-1 genomes is essential for the optimal management of HIV-1 infections. Due to HIV-1's genetic diversity, different HIV-1 genotypes are circulating worldwide. Standard primers used in the amplification of HIV-1 RNA have not been designed to cover all HIV-1 genotypes and are the main cause of amplification and drug resistance test failure. In this study, new sets of PCR primers targeting the protease, reverse transcriptase, and integrase genes were designed using the CODEHOP approach. They were compared to primers recommended in part by WHO for drug resistance testing using in-house PCR. Unsuccessful HIV-1 RNA amplification was less likely to occur with CODEHOP primers, leading to fewer test failures and lower cost. Furthermore, CODEHOP primers were more effective than standard primers for the detection of minority resistant variants by MinION sequencing.
C1 [Sarkhouh, Horeyah; Chehadeh, Wassim] Kuwait Univ, Fac Med, Dept Microbiol, Jabriya, Kuwait.
C3 Kuwait University
RP Chehadeh, W (通讯作者)，Kuwait Univ, Fac Med, Dept Microbiol, Jabriya, Kuwait.
EM wassim.chehadeh@ku.edu.kw
FU Kuwait University, College of Graduate Studies; Kuwait University Research Administration [YM 01/19]
CR [Anonymous], 2010, WHO MAN HIV DRUG RES, V0, P0
   [Anonymous], 2010, FASTQC QUALITY CONTR, V0, P0, DOI DOI 10.1186/1472-6963-10-122
   Arias A, 2018, INT J ENV RES PUB HE, V15, P0, DOI 10.3390/ijerph15081697
   Assoumou L, 2017, J ANTIMICROB CHEMOTH, V72, P1769, DOI 10.1093/jac/dkx042
   Ben Chehida S, 2021, MICROORGANISMS, V9, P0, DOI 10.3390/microorganisms9050903
   Boyce R, 2009, NUCLEIC ACIDS RES, V37, PW222, DOI 10.1093/nar/gkp379
   Bull RA, 2020, NAT COMMUN, V11, P0, DOI 10.1038/s41467-020-20075-6
   Casadellà M, 2016, AIDS, V30, P1137, DOI 10.1097/QAD.0000000000001033
   Chouhy D, 2018, J GEN VIROL, V99, P109, DOI 10.1099/jgv.0.000988
   Chung WY, 2016, PLOS ONE, V11, P0, DOI 10.1371/journal.pone.0167532
   Cingolani Pablo, 2012, FRONTIERS IN GENETICS, V3, P35, DOI 10.3389/fgene.2012.00035
   Clavel F, 2000, ADV PHARMACOL, V49, P41
   Clutter DS, 2017, J INFECT DIS, V216, P387, DOI 10.1093/infdis/jix338
   Dai L, 2012, IUBMB LIFE, V64, P825, DOI 10.1002/iub.1078
   Danecek P, 2021, GIGASCIENCE, V10, P0, DOI 10.1093/gigascience/giab008
   DAQUILA RT, 1991, NUCLEIC ACIDS RES, V19, P3749, DOI 10.1093/nar/19.13.3749
   De Coster W, 2018, BIOINFORMATICS, V34, P2666, DOI 10.1093/bioinformatics/bty149
   Dong K, 2019, TOHOKU J EXP MED, V247, P1, DOI 10.1620/tjem.247.1
   Dudley DM, 2014, RETROVIROLOGY, V11, P0, DOI 10.1186/s12977-014-0122-8
   Gao J, 2016, CLIN LAB, V62, P689, DOI 10.7754/Clin.Lab.2015.150837
   Gupta S, 2017, BIOMED RES INT, V2017, P0, DOI 10.1155/2017/
   Itokawa K, 2020, PLOS ONE, V15, P0, DOI 10.1371/journal.pone.0239403
   JI JP, 1992, BIOCHEMISTRY-US, V31, P954, DOI 10.1021/bi00119a002
   Koboldt DC, 2012, GENOME RES, V22, P568, DOI 10.1101/gr.129684.111
   Kumar S, 2018, MOL BIOL EVOL, V35, P1547, DOI 10.1093/molbev/msy096
   Kyeyune F, 2016, ANTIMICROB AGENTS CH, V60, P3380, DOI 10.1128/AAC.00038-16
   Lataillade M, 2012, PLOS ONE, V7, P0, DOI 10.1371/journal.pone.0030118
   Li H, 2018, BIOINFORMATICS, V34, P3094, DOI 10.1093/bioinformatics/bty191
   Li H, 2011, BIOINFORMATICS, V27, P2987, DOI 10.1093/bioinformatics/btr509
   Li JZ, 2012, AIDS, V26, P185, DOI 10.1097/QAD.0b013e32834e9d7d
   Li JZ, 2011, JAMA-J AM MED ASSOC, V305, P1327, DOI 10.1001/jama.2011.375
   LIU H, 1994, BIOTECHNIQUES, V16, P24
   Liu SL, 1996, SCIENCE, V273, P415, DOI 10.1126/science.273.5274.415
   Liu TF, 2006, CLIN INFECT DIS, V42, P1608, DOI 10.1086/503914
   Los Alamos National Laboratory, 2021, HIV SEQ DAT, V0, P0
   Mapleson D, 2015, BIOINFORMATICS, V31, P1824, DOI 10.1093/bioinformatics/btv056
   Martin M, 2016, WHATSHAP FAST ACCURA, V0, P0, DOI DOI 10.1101/085050
   Oroz M, 2019, SCI REP-UK, V9, P0, DOI 10.1038/s41598-019-53520-8
   Oxford Nanopore Technologies Ltd, 2018, MED SEQ CORR ONT RES, V0, P0
   Parczewski M, 2012, BMC INFECT DIS, V12, P0, DOI 10.1186/1471-2334-12-368
   Poplin R, 2017, GENOMICS, V0, P0, DOI DOI 10.1101/201178
   Robinson JT, 2017, CANCER RES, V77, PE31, DOI 10.1158/0008-5472.CAN-17-0337
   Rose TM, 2005, VIROL J, V2, P0, DOI 10.1186/1743-422X-2-20
   Rose TM, 1998, NUCLEIC ACIDS RES, V26, P1628, DOI 10.1093/nar/26.7.1628
   Rose TM, 2003, NUCLEIC ACIDS RES, V31, P3763, DOI 10.1093/nar/gkg524
   Rowley CF, 2008, J VIROL METHODS, V149, P69, DOI 10.1016/j.jviromet.2008.01.005
   Santoro MM, 2014, CLIN INFECT DIS, V58, P1156, DOI 10.1093/cid/ciu020
   SARKAR G, 1990, NUCLEIC ACIDS RES, V18, P7465, DOI 10.1093/nar/18.24.7465
   Shafer RW, 2006, J INFECT DIS, V194, PS51, DOI 10.1086/505356
   Shafer Robert W, 2001, HIV SEQ COMPEND, V2001, P1
   Shedlovskiy D, 2017, RNA BIOL, V14, P1722, DOI 10.1080/15476286.2017.1345417
   Silver N, 2018, AIDS RES THER, V15, P0, DOI 10.1186/s12981-018-0206-y
   Simpson JT, 2017, NAT METHODS, V14, P407, DOI 10.1038/nmeth.4184
   Taylor BS, 2008, NEW ENGL J MED, V358, P1590, DOI 10.1056/NEJMra0706737
   Varghese V, 2009, JAIDS-J ACQ IMM DEF, V52, P309, DOI 10.1097/QAI.0b013e3181bca669
   Wang CL, 2007, GENOME RES, V17, P1195, DOI 10.1101/gr.6468307
   Wensing AMJ, 2017, HDB ANTIMICROBIAL RE, V0, P567
   Zhang H, 2003, NATURE, V424, P94, DOI 10.1038/nature01707
NR 58
TC 2
Z9 2
U1 1
U2 4
PU AMER SOC MICROBIOLOGY
PI WASHINGTON
PA 1752 N ST NW, WASHINGTON, DC 20036-2904 USA
SN 2165-0497
EI 
J9 MICROBIOL SPECTR
JI Microbiol. Spectr.
PD OCT 15
PY 2021
VL 9
IS 2
BP 
EP 
DI 10.1128/Spectrum.01432-21
PG 11
WC Microbiology
SC Microbiology
GA XM1XT
UT WOS:000728629300178
PM 34668751
DA 2024-01-16
ER

PT J
AU Sebastiao, CS
   Morais, J
   Brito, M
AF Sebastiao, Cruz S.
   Morais, Joana
   Brito, Miguel
TI Clinical and Public Health Implications of HIV-1 Genetic Diversity and Drug Resistance Mutations in Angola: A Systematic Review
SO AIDS REVIEWS
LA English
DT Review
DE HIV-1; Genetic diversity; Drug resistance mutation; Antiretroviral therapy failure; Angola
ID molecular epidemiology; non-b; type-1; variability; prevalence; infection; portugal; spread
AB HIV-1 genetic diversity and drug resistance mutations (DRMs) remain a public health concern mainly in low- and middle-income countries. In this review, we estimated the HIV-1 molecular evolution over the past 40 years (1980-2019) in Angola to help guide affordable strategies for HIV-1 epidemic surveillance. We searched for studies written in English or Portuguese on HIV-1 diversity and DRMs carried out in Angola and published between 1980 and 2019. This review yielded eight studies describing a total of 493 samples. No HIV-1 Group N, O, and P were identified, whereas all non-B subtypes from Group M were identified. About 66% of HIV-1 subtypes were pure subtype and 34% recombinant strains. The frequency of recombinant strains increases from 1980 to 2019 (23.6%-41.4%, p<0.001). The subtypes C, F1, CRF02_AG, and the recombinant U/H were the most frequent. One DRM in the PIs was found (I54 M), 22 in the nucleoside reverse transcriptase inhibitors (NRTIs), and 18 in the non-nucleoside reverse transcriptase inhibitors (NNRTIs). The major DRM in the NRTIs was the M184V, whereas the G190A, K103N, and Y181C were the major DRMs in the NNRTIs. Over the past 40 years, the frequency of the DRM M184V (50-64.3%, p=0.363), G190A (17.2- 46.2%, p=0.021), and K103N (34.5-42.3%, p=0.551) increased, while the frequency of Y181C (17.2-7.7%, p= 0.289) decreased. The current review shows an increase in HIV-1 genetic complexity and DRMs in Angola. Our findings suggest the need to include PIs or integrase strand transfer inhibitors in the firstline antiretroviral therapy regimens in Angola. (AIDS Rev. 2020;22:48-56)
C1 [Sebastiao, Cruz S.; Morais, Joana] Inst Nacl Invest Saude, Mol Biol Lab, Luanda, Angola.
   [Sebastiao, Cruz S.; Morais, Joana; Brito, Miguel] Ctr Invest Saude Angola, Luanda, Angola.
   [Sebastiao, Cruz S.] Univ Agostinho Neto, Inst Super Ciencias Saude, Luanda, Angola.
   [Sebastiao, Cruz S.] Univ NOVA Lisboa, Fac Ciencias Med, NOVA Med Sch, Lab Immunobiol & Pathogenesis CEDOC, Lisbon, Portugal.
   [Morais, Joana] Univ Agostinho Neto, Fac Med, Luanda, Angola.
   [Brito, Miguel] Inst Politecn Lisboa, Escola Super Tecnol Saude Lisboa, Hlth & Technol Res Ctr, Lisbon, Portugal.
C3 University Agostinho Neto; Universidade Nova de Lisboa; University Agostinho Neto; Universidade de Lisboa; Polytechnic Institute of Lisbon
RP Brito, M (通讯作者)，Ctr Invest Saude Angola, Luanda, Angola.; Brito, M (通讯作者)，Inst Politecn Lisboa, Escola Super Tecnol Saude Lisboa, Hlth & Technol Res Ctr, Lisbon, Portugal.
EM miguel.brito@estesl.ipl.pt
CR Afonso JM, 2012, PLOS ONE, V7, P0, DOI 10.1371/journal.pone.0042996
   Castelbranco EPAF, 2010, AIDS RES HUM RETROV, V26, P1313, DOI 10.1089/aid.2010.0111
   [Anonymous], 2016, 24 ATS, V0, P0
   Bártolo I, 2005, AIDS RES HUM RETROV, V21, P306, DOI 10.1089/aid.2005.21.306
   Bártolo I, 2016, AIDS RES HUM RETROV, V32, P822, DOI 10.1089/aid.2016.0084
   Bártolo I, 2014, PLOS ONE, V9, P0, DOI 10.1371/journal.pone.0113626
   Bártolo I, 2009, ANTIMICROB AGENTS CH, V53, P3156, DOI 10.1128/AAC.00110-09
   Bártolo I, 2009, INFECT GENET EVOL, V9, P672, DOI 10.1016/j.meegid.2008.05.003
   Bbosa N, 2019, CURR OPIN HIV AIDS, V14, P153, DOI 10.1097/COH.0000000000000534
   Bello G, 2012, INFECT GENET EVOL, V12, P1079, DOI 10.1016/j.meegid.2012.03.014
   Butler IF, 2007, CURR HIV RES, V5, P23, DOI 10.2174/157016207779316297
   Carvalho A, 2015, J CLIN MICROBIOL, V53, P1506, DOI 10.1128/JCM.03611-14
   Clemente S, 2008, EPIDEMIOLOGIA MOL IN, V0, P0
   de Mendoza C, 2020, AIDS REV, V22, P44, DOI 10.24875/AIDSRev.M20000029
   de Mendoza C, 2017, AIDS, V31, P1353, DOI 10.1097/QAD.0000000000001485
   Esteves A, 2002, AIDS RES HUM RETROV, V18, P313, DOI 10.1089/088922202753519089
   Faria NR, 2012, J GEN VIROL, V93, P889, DOI 10.1099/vir.0.038638-0
   da Silva RFCF, 2009, ANTIVIR THER, V14, P0
   Garrido C, 2008, J ANTIMICROB CHEMOTH, V61, P694, DOI 10.1093/jac/dkm515
   Gilks CF, 2006, LANCET, V368, P505, DOI 10.1016/S0140-6736(06)69158-7
   Hemelaar J, 2018, LANCET INFCET DIS, V3099, P1
   Inzaule SC, 2019, LANCET INFECT DIS, V19, PE246, DOI 10.1016/S1473-3099(18)30710-2
   Johnson Victoria A, 2011, TOP ANTIVIR MED, V19, P156
   Lai A, 2014, J MED VIROL, V86, P186, DOI 10.1002/jmv.23783
   Leitner T, 2015, HIV SEQUENCE COMPEND, V0, P0
   Lemey P, 2009, PLOS COMPUT BIOL, V5, P0, DOI 10.1371/journal.pcbi.1000520
   Afonso JM, 2012, INFECT GENET EVOL, V12, P1458, DOI 10.1016/j.meegid.2012.05.005
   National Institute of Fighting against AIDS, 2006, PLAN ESTR NAC CONTR, V0, P0
   National Institute of Fighting against AIDS, 2015, NORM TRAT ANT, V0, P159
   Palma AC, 2007, INFECT GENET EVOL, V7, P391, DOI 10.1016/j.meegid.2007.01.009
   Perrin L, 2003, LANCET INFECT DIS, V3, P22, DOI 10.1016/S1473-3099(03)00484-5
   Pineda-Peña AC, 2016, INFECT GENET EVOL, V46, P219, DOI 10.1016/j.meegid.2016.08.009
   RAYFIELD M, 1988, J INFECT DIS, V158, P1170, DOI 10.1093/infdis/158.6.1170
   Requena S, 2019, AIDS, V33, P2167, DOI 10.1097/QAD.0000000000002338
   Santoro Maria Mercedes, 2013, ISRN MICROBIOL, V2013, P481314, DOI 10.1155/2013/481314
   Sebastiao CS, 2019, PLOS ONE, V14, P0, DOI 10.1371/journal.pone.0225251
   Sharp PM, 2011, CSH PERSPECT MED, V1, P0, DOI 10.1101/cshperspect.a006841
   Ssemwanga D, 2015, AIDS REV, V17, P3
   UNAIDS, 2019, UNAIDS DATA 2019, V0, P0
   Vahlne A, 2009, RETROVIROLOGY, V6, P0, DOI 10.1186/1742-4690-6-40
   Van de Vijver DA, 2006, EPIDEMIOLOGY, V0, P17
   Wallis CL, 2017, J INFECT DIS, V216, PS851, DOI 10.1093/infdis/jix409
   Wang YC, 2014, AIDS RES THER, V11, P0, DOI 10.1186/1742-6405-11-36
   WHO, 2019, HIV DRUG RESISTANCE REPORT 2019, V0, P0
   World Health Organization, 2013, ANT MED LOW MIDDL IN, V0, P0
NR 45
TC 4
Z9 4
U1 0
U2 3
PU PERMANYER PUBL
PI BARCELONA
PA MALLORCA, 310, BARCELONA, 08037, SPAIN
SN 1139-6121
EI 1698-6997
J9 AIDS REV
JI Aids Rev.
PD JAN-MAR 15
PY 2021
VL 23
IS 1
BP 48
EP 56
DI 10.24875/AIDSRev.20000057
PG 9
WC Immunology; Infectious Diseases
SC Immunology; Infectious Diseases
GA XU3YK
UT WOS:000734204500005
DA 2024-01-16
ER

PT J
AU Semengue, ENJ
   Armenia, D
   Inzaule, S
   Santoro, MM
   Dambaya, B
   Takou, D
   Teto, G
   Nka, AD
   Yagai, B
   Fabeni, L
   Chenwi, C
   Beloumou, GA
   Ndjeyep, SCD
   Colizzi, V
   Perno, CF
   Ceccherini-Silberstein, F
   Fokam, J
AF Semengue, Ezechiel Ngoufack Jagni
   Armenia, Daniele
   Inzaule, Seth
   Santoro, Maria Mercedes
   Dambaya, Beatrice
   Takou, Desire
   Teto, Georges
   Nka, Alex Durand
   Yagai, Bouba
   Fabeni, Lavinia
   Chenwi, Collins
   Beloumou, Grace Angong
   Ndjeyep, Sandrine Claire Djupsa
   Colizzi, Vittorio
   Perno, Carlo-Federico
   Ceccherini-Silberstein, Francesca
   Fokam, Joseph
TI Baseline integrase drug resistance mutations and conserved regions across HIV-1 clades in Cameroon: implications for transition to dolutegravir in resource-limited settings
SO JOURNAL OF ANTIMICROBIAL CHEMOTHERAPY
LA English
DT Article
ID 1st-line antiretroviral therapy; strand transfer inhibitors; type-1 genetic diversity; viral replication; treatment program; naive; susceptibility; raltegravir; infection; subtypes
AB Background: Transition to dolutegravir-based regimens in resource-limited settings (RLS) requires prior understanding of HIV-1 integrase variants and conserved regions. Therefore, we evaluated integrase drug resistance mutations (DRMs) and conserved regions amongst integrase strand transfer inhibitor (INSTI)-naive patients harbouring diverse HIV-1 clades in Cameroon. Methods: A cross-sectional study was conducted amongst 918 INSTI-naive patients from Cameroon (89 ART-naive and 829 ART-experienced patients). HIV-1 sequences were interpreted regarding INSTI-DRMs using the Stanford HIVdb v8.9-1 and the 2019 IAS-USA list. Amino acid positions with <1% variability were considered as highly conserved. Subtyping was performed by phylogeny. Results: Overall prevalence (95% CI) of INSTI-DRMs was 0.8% (0.4-1.7), with 0.0% (0.0-4.0) amongst ART-naive versus 0.9% (0.5-1.9) amongst ART-experienced patients; P=0.44. Accessory mutations (95% CI) were found in 33.8% (30.9-37.0), with 38.2% (28.1-49.1) amongst ART-naive versus 33.4% (30.4-36.7) amongst ART-experienced patients; P=0.21. Of 288 HIV-1 integrase amino acid positions, 58.3% were highly conserved across subtypes in the following major regions: V75-G82, E85-P90, H114-G118, K127-W132, E138-G149, Q168-L172, T174-V180, W235-A239 and L241-D253. Wide genetic diversity was found (37 clades), including groups M (92.3%), N (1.4%), O (6.2%) and P (0.1%). Amongst group M, CRF02_AG was predominant (47.4%), with a significantly higher frequency (95% CI) of accessory mutations compared with non-AG [41.4% (36.8-46.0) versus 27.1% (23.3-31.2) respectively; P<0.001]. Conclusions: The low baseline of INSTI-DRMs (<1%) in Cameroon suggests effectiveness of dolutegravir-based regimens. In spite of high conservation across clades, the variability of accessory mutations between major circulating strains underscores the need for monitoring the selection of INSTI-DRMs while scaling up dolutegravir-based regimens in RLS.
C1 [Semengue, Ezechiel Ngoufack Jagni; Dambaya, Beatrice; Takou, Desire; Teto, Georges; Nka, Alex Durand; Yagai, Bouba; Chenwi, Collins; Beloumou, Grace Angong; Ndjeyep, Sandrine Claire Djupsa; Colizzi, Vittorio; Perno, Carlo-Federico; Fokam, Joseph] Chantal BIYA Int Reference Ctr Res HIV AIDS Preve, Virol Lab, Yaounde, Cameroon.
   [Semengue, Ezechiel Ngoufack Jagni; Armenia, Daniele; Santoro, Maria Mercedes; Nka, Alex Durand; Yagai, Bouba; Colizzi, Vittorio; Ceccherini-Silberstein, Francesca] Univ Roma Tor Vergata, Dept Expt Med, Rome, Italy.
   [Semengue, Ezechiel Ngoufack Jagni; Nka, Alex Durand; Colizzi, Vittorio] Evangel Univ Cameroon, Bandjoun, Cameroon.
   [Armenia, Daniele] St Camillus Int Univ Hlth & Med Sci, Rome, Italy.
   [Inzaule, Seth] Univ Amsterdam, Dept Global Hlth, Acad Med Ctr, Amsterdam, Netherlands.
   [Inzaule, Seth] Amsterdam Inst Global Hlth & Dev, Amsterdam, Netherlands.
   [Dambaya, Beatrice] Univ Yaounde I, Fac Sci, Yaounde, Cameroon.
   [Fabeni, Lavinia] Natl Inst Infect Dis Lazzaro Spallanzani IRCCS, Lab Virol, Rome, Italy.
   [Chenwi, Collins; Fokam, Joseph] Univ Yaounde I, Fac Med & Biomed Sci, Yaounde, Cameroon.
   [Perno, Carlo-Federico] Bambino Gesu Pediat Hosp, IRCCS, Rome, Italy.
   [Fokam, Joseph] Minist Publ Hlth, Natl HIV Drug Resistance Working Grp, Yaounde, Cameroon.
   [Fokam, Joseph] Univ Buea, Fac Hlth Sci, Buea, Cameroon.
C3 University of Rome Tor Vergata; University of Amsterdam; Academic Medical Center Amsterdam; University of Yaounde I; IRCCS Lazzaro Spallanzani; University of Yaounde I; IRCCS Bambino Gesu
RP Fokam, J (通讯作者)，Chantal BIYA Int Reference Ctr Res HIV AIDS Preve, Virol Lab, Yaounde, Cameroon.; Fokam, J (通讯作者)，Univ Yaounde I, Fac Med & Biomed Sci, Yaounde, Cameroon.; Fokam, J (通讯作者)，Minist Publ Hlth, Natl HIV Drug Resistance Working Grp, Yaounde, Cameroon.; Fokam, J (通讯作者)，Univ Buea, Fac Hlth Sci, Buea, Cameroon.
EM josephfokam@gmail.com
FU Chantal BIYA International Reference Centre for Research on HIV/AIDS Prevention and Management (CIRCB); Chair of Virology of the Faculty of Medicine and Surgery of the University of Rome "Tor Vergata"
CR Abram ME, 2017, PLOS ONE, V12, P0, DOI 10.1371/journal.pone.0172206
   Acharya A, 2020, INT J MOL SCI, V21, P0, DOI 10.3390/ijms21051553
   Avalos A, 2018, 27 INT WORKSH HIV DR, V0, P0
   Bobkova MR, 2014, HIV DRUG RESISTANCE, V0, P0
   Brado D, 2018, SCI REP-UK, V8, P0, DOI 10.1038/s41598-018-22914-5
   Calza L, 2020, J MED VIROL, V92, P929, DOI 10.1002/jmv.25896
   Capel E, 2013, VIROLOGY, V444, P274, DOI 10.1016/j.virol.2013.06.023
   Ceccherini-Silberstein F, 2010, J ANTIMICROB CHEMOTH, V65, P2305, DOI 10.1093/jac/dkq326
   Ceccherini-Silberstein F, 2010, ANTIMICROB AGENTS CH, V54, P3938, DOI 10.1128/AAC.01720-09
   Ceccherini-Silberstein F, 2009, AIDS REV, V11, P17
   Celotti A, 2020, HIV RES CLIN PRACT, V21, P24, DOI 10.1080/25787489.2020.1734753
   Chin BS, 2017, INFECT CHEMOTHER, V49, P1, DOI 10.3947/ic.2017.49.1.1
   Véras NMC, 2011, AIDS RES HUM RETROV, V27, P1173, DOI 10.1089/aid.2010.0333
   Daar ES, 2018, LANCET HIV, V5, PE347, DOI 10.1016/S2352-3018(18)30091-2
   Daar ES, 2005, THERAPY, V2, P131, DOI 10.2217/14750708.2.1.131
   Depatureaux A, 2014, ANTIMICROB AGENTS CH, V58, P7141, DOI 10.1128/AAC.03819-14
   Derache A, 2019, J ANTIMICROB CHEMOTH, V74, P473, DOI 10.1093/jac/dky428
   Dow DE, 2014, INFECT DIS THER, V3, P83, DOI 10.1007/s40121-014-0029-7
   Doyle T, 2015, J ANTIMICROB CHEMOTH, V70, P3080, DOI 10.1093/jac/dkv243
   El Bouzidi K, 2020, J ANTIMICROB CHEMOTH, V75, P1575, DOI 10.1093/jac/dkaa033
   Fabeni L, 2017, J CLIN MICROBIOL, V55, P2827, DOI 10.1128/JCM.00656-17
   Fernandez C, 2019, HIV AIDS-RES PALLIAT, V11, P179, DOI 10.2147/HIV.S184642
   Fokam J, 2011, ARCH VIROL, V156, P1235, DOI 10.1007/s00705-011-0982-3
   Fokam J, 2011, PEDIATR INFECT DIS J, V30, P1062, DOI 10.1097/INF.0b013e31822db54c
   Gallant J, 2017, LANCET, V390, P2063, DOI 10.1016/S0140-6736(17)32299-7
   Han YS, 2016, INFECT GENET EVOL, V46, P286, DOI 10.1016/j.meegid.2016.06.047
   Hemelaar J, 2019, LANCET INFECT DIS, V19, P143, DOI 10.1016/S1473-3099(18)30647-9
   Inzaule SC, 2019, LANCET INFECT DIS, V19, PE246, DOI 10.1016/S1473-3099(18)30710-2
   Inzaule SC, 2018, J ANTIMICROB CHEMOTH, V73, P1167, DOI 10.1093/jac/dky005
   Jacobson JM, 2017, CURR OPIN HIV AIDS, V12, P343, DOI 10.1097/COH.0000000000000374
   Kanters S, 2016, LANCET HIV, V3, PE510, DOI 10.1016/S2352-3018(16)30091-1
   Liang JM, 2015, J VIROL, V89, P11269, DOI 10.1128/JVI.01881-15
   Loizidou EZ, 2009, BIOORGAN MED CHEM, V17, P4806, DOI 10.1016/j.bmc.2009.04.058
   Machado LD, 2019, FRONT MICROBIOL, V10, P0, DOI 10.3389/fmicb.2019.01981
   Mesplède T, 2015, AIDS, V29, P1459, DOI 10.1097/QAD.0000000000000752
   Monleau M, 2012, AIDS RES HUM RETROV, V28, P957, DOI 10.1089/aid.2011.0326
   Mphahlele MK, 2015, THESIS U WITWATERSRA, V0, P0
   Nanfack AJ, 2017, CURR HIV RES, V15, P66, DOI 10.2174/1570162X14666161230105417
   Ndashimye E, 2019, INFECT DIS POVERTY, V8, P0, DOI 10.1186/s40249-019-0573-1
   Nlend AEN, 2017, PEDIATR INFECT DIS J, V36, P1067, DOI 10.1097/INF.0000000000001672
   Nyamache AK, 2012, AIDS RES HUM RETROV, V28, P933, DOI 10.1089/aid.2011.0122
   Obasa AE, 2020, FRONT MICROBIOL, V11, P0, DOI 10.3389/fmicb.2020.00438
   Papathanasopoulos MA, 2010, AIDS RES HUM RETROV, V26, P705, DOI 10.1089/aid.2009.0281
   Quashie PK, 2015, J VIROL, V89, P3163, DOI 10.1128/JVI.03353-14
   Quashie PK, 2012, J VIROL, V86, P2696, DOI 10.1128/JVI.06591-11
   Republic of Cameroon Ministry of Public Health Chantal BIYA International Reference Centre, 2019, NEW HIV GUID STRAT D, V0, P0
   Rhee SY, 2019, J ANTIMICROB CHEMOTH, V74, P3135, DOI 10.1093/jac/dkz256
   Rhee SY, 2008, RETROVIROLOGY, V5, P0, DOI 10.1186/1742-4690-5-74
   Rogers L, 2018, FRONT MICROBIOL, V9, P0, DOI 10.3389/fmicb.2018.01754
   Rusconi S, 2013, CLIN MICROBIOL INFEC, V19, P936, DOI 10.1111/1469-0691.12100
   Santoro Maria Mercedes, 2013, ISRN MICROBIOL, V2013, P481314, DOI 10.1155/2013/481314
   Scutari R, 2020, J GLOB ANTIMICROB RE, V20, P163, DOI 10.1016/j.jgar.2019.07.015
   Sepha M, 2020, ETHIOP J HEALTH SCI, V30, P37, DOI 10.4314/ejhs.v30i1.6
   Serrao E, 2009, RETROVIROLOGY, V6, P0, DOI 10.1186/1742-4690-6-25
   Stanford University, 2019, INSTI RES COMM HIV D, V0, P0
   Thierry E, 2017, FRONT MICROBIOL, V7, P0, DOI 10.3389/fmicb.2016.02165
   Turriziani O, 2012, AIDS RES HUM RETROV, V28, P1729, DOI 10.1089/aid.2011.0266
   Tzou PL, 2020, J ANTIMICROB CHEMOTH, V75, P170, DOI 10.1093/jac/dkz417
   Vitoria M, 2018, AIDS, V32, P1551, DOI 10.1097/QAD.0000000000001845
   Wainberg MA, 2016, CAN J MICROBIOL, V62, P375, DOI 10.1139/cjm-2015-0725
   Wensing Annemarie M, 2019, TOP ANTIVIR MED, V27, P111
   World Health Organization, 2016, CONGUID UANT DRU, V0, P0
   World Health Organization, 2018, UPDATED RECOMMENDATIONS ON FIRST-LINE AND SECOND-LINE ANTIRETROVIRAL REGIMENS AND POST-EXPOSURE PROPHYLAXIS AND RECOMMENDATIONS ON EARLY INFANT DIAGNOSIS OF HIV, V0, P0
   Yamaguchi J, 2020, JAIDS-J ACQ IMM DEF, V83, P319, DOI 10.1097/QAI.0000000000002246
NR 64
TC 12
Z9 11
U1 0
U2 2
PU OXFORD UNIV PRESS
PI OXFORD
PA GREAT CLARENDON ST, OXFORD OX2 6DP, ENGLAND
SN 0305-7453
EI 1460-2091
J9 J ANTIMICROB CHEMOTH
JI J. Antimicrob. Chemother.
PD MAY 15
PY 2021
VL 76
IS 5
BP 1277
EP 1285
DI 10.1093/jac/dkab004
PG 9
WC Infectious Diseases; Microbiology; Pharmacology & Pharmacy
SC Infectious Diseases; Microbiology; Pharmacology & Pharmacy
GA RZ9WB
UT WOS:000648949700022
PM 33501504
DA 2024-01-16
ER

PT J
AU Cecchini, D
   Sfalcin, J
   Zapiola, I
   Gómez, A
   Giuliano, SF
   Mammana, L
   Seravalle, A
   Rodríguez, C
   Fay, F
   Bouzas, MB
AF Cecchini, Diego
   Sfalcin, Javier
   Zapiola, Ines
   Gomez, Alan
   Fernandez Giuliano, Silvina
   Mammana, Lilia
   Seravalle, Analia
   Rodriguez, Claudia
   Fay, Fabian
   Belen Bouzas, Maria
TI Reverse transcriptase and protease inhibitors mutational viral load in HIV infected pregnant women with transmitted drug resistance in Argentina
SO REVISTA ESPANOLA DE QUIMIOTERAPIA
LA English
DT Article
DE drug resistance; HIV; pregnancy
AB Objective. Argentina has reported high levels of transmitted drug resistance (TDR), in HIV-infected pregnant women by population sequencing. We aimed to describe, in patients with TDR, the percentage of quasispecies harboring resistance mutations (RAMs) and mutational load (ML). Patients and Methods. Retrospective study in a cohort of 40 naive HIV-infected pregnant women, whose pretreatment samples had been genotyped by TRUGENE (period 2008-2014). Samples were re-sequenced with Ultra-deep Sequencing and ML was calculated considering baseline HIV-1 RNA load multiplied by the frequency of quasispecies harboring RAMs. Results. TDR for NNRTIs, NRTIs and PIs was 17.5% (n=7 patients), 10% (n=4), 12.5% (n=5) respectively. Predominant NNRTI RAMs were K103N (n=4; 10%) and G190A/E/S (n=3; 7.5%). For NNRTIs, 78% of RAMs were present in >93.5% of viral population and ML was >1000 copies/mL (c/mL) for 89%, with a median (IQR) of 8330 c/ml (7738-29796). The following NRTI RAMs were described (per patient: % of quasispecies, ML): T215I (99.7%, 11014 c/ml); D67G (1.28%, 502 c/mL); M41L (79.8%, 88578 c/mL) and M184I (1.02%, 173 c/mL). Most frequent PI-RAMs were I85V, M46I, I50V and L90M (n=2, 5% each). For PIs, quasispecies with RAMs were <2.3% of viral population and ML was <350 c/mL for 77.8% of them. Conclusion. NNRTI-RAMs are predominant within the viral population, usually exceeding the threshold of 1000 c/mL, indicating potential higher risk of perinatal transmission. Conversely, PI mutations appear mostly as minority variants, with potential lower risk of transmission. Among NRTI, quasispecies harboring RAMs and ML values were variable.
C1 [Cecchini, Diego; Rodriguez, Claudia] Hosp Argerich, Infect Dis Unit, Buenos Aires, DF, Argentina.
   [Sfalcin, Javier; Gomez, Alan; Seravalle, Analia; Fay, Fabian] CIBIC, Rosario, Argentina.
   [Zapiola, Ines; Fernandez Giuliano, Silvina; Mammana, Lilia; Belen Bouzas, Maria] Hosp Francisco J Muniz, Virol Unit, Buenos Aires, DF, Argentina.
C3 University of Buenos Aires
RP Cecchini, D (通讯作者)，Hosp Cosme Argerich, Almirante Brown 240,1155AHD, Buenos Aires, DF, Argentina.
EM diegocec@gmail.com
CR Arias A, 2018, INT J ENV RES PUB HE, V15, P0, DOI 10.3390/ijerph15081697
   Avila-Rios S, 2016, PLOS ONE, V11, P0, DOI 10.1371/journal.pone.0158560
   Bissio E, 2017, J ANTIMICROB CHEMOTH, V72, P504, DOI 10.1093/jac/dkw445
   Dimeglio C, 2019, J ANTIMICROB CHEMOTH, V74, P718, DOI 10.1093/jac/dky495
   EACSEuropean Guidelines for the treatment of people living with HIV (PLWH) in Europe, 2019, GUIDELINES, V0, P0
   Gupta RK, 2018, LANCET INFECT DIS, V18, P346, DOI 10.1016/S1473-3099(17)30702-8
   Hamers RL, 2016, LANCET HIV, V3, PE553, DOI 10.1016/S2352-3018(16)30151-5
   Lee ER, 2020, SCI REP-UK, V10, P0, DOI 10.1038/s41598-020-58544-z
   Luzuriaga K, 2016, NEW ENGL J MED, V374, P761, DOI 10.1056/NEJMra1505256
   Namasivayam V, 2019, J MED CHEM, V62, P4851, DOI 10.1021/acs.jmedchem.8b00843
   Paredes R, 2017, PLOS ONE, V12, P0, DOI 10.1371/journal.pone.0181357
   Parikh UM, 2017, CURR OPIN HIV AIDS, V12, P182, DOI 10.1097/COH.0000000000000344
   Rhee SY, 2020, J INT AIDS SOC, V23, P0, DOI 10.1002/jia2.25611
   Taylor T, 2019, SCI REP-UK, V9, P0, DOI 10.1038/s41598-019-45328-3
   Wang J, 2006, VIROLOGY, V348, P462, DOI 10.1016/j.virol.2006.01.014
   WHO, 2012, GLOBAL TUBERCULOSIS REPORT 2012, V0, P1
   Zapiola I, 2016, MEDICINA-BUENOS AIRE, V76, P349
NR 20
TC 0
Z9 0
U1 1
U2 3
PU SOCIEDAD ESPANOLA QUIMIOTERAPIA
PI MADRID
PA UNIV COMPLUTENSE MADRID, MICROBIOLOGY DEPT, SCHOOL MEDICINE, AVDA COMPLUTENSE S/N, MADRID, 28040, SPAIN
SN 0214-3429
EI 1988-9518
J9 REV ESP QUIM
JI Rev. Esp. Quim.
PD AUG 15
PY 2021
VL 34
IS 4
BP 371
EP 375
DI 10.37201/req/022.2021
PG 5
WC Microbiology; Pharmacology & Pharmacy
SC Microbiology; Pharmacology & Pharmacy
GA YO0WI
UT WOS:000747668400013
PM 34085506
DA 2024-01-16
ER

PT J
AU Zhang, ZJ
   Su, J
   Shen, X
   Pei, B
   Zhu, F
   Ji, HC
   Shi, TT
   Yan, YD
AF Zhang, Zhenjiang
   Su, Jing
   Shen, Xin
   Pei, Bing
   Zhu, Fang
   Ji, Huichun
   Shi, Tingting
   Yan, Youde
TI Evaluation of the Outcome of Antiviral Therapy among Individuals Infected HIV-1 in Suqian District of Jiangsu Province, China
SO IRANIAN JOURNAL OF PUBLIC HEALTH
LA English
DT Article
DE HIV-1; Prevalence; Drug resistant mutation sites; China
ID adherence
AB Background: To evaluate the condition of antiviral therapy (ART) for individuals infected HIV-1 in Suqian district of Jiangsu Province, China. Methods: Altogether, 561 HIV-positive patients who received antiviral therapy in Suqian district in 2019 were recruited. EDTA anticoagulated blood was collected and separated to obtain the plasma samples. Viral load (VL) were tested for evaluating the outcome of ART. Then samples with VL beyond 1000IU/ mL were used to conduct the molecular test in order to master the characters of HIV-1 and the prevalence of resistance strains. Results: VL results showed that the virus in 91.1% of the patients who received continuous antiviral treatment for more than 6 months were effectively inhibited (VL = 1000 IU / ml). Among the 50 patients who failed in the treatment, 46 HIV-1 pol gene sequences were obtained, and the positive rate was 92.0%. The most prevalent strain was CRF_ 07bc (32.6%), and new epidemic strains, such as 67_01B. 79_0107. 87_cpx, were popular in this district. Drug resistance test results showed that 56.5% of the patients failed in antiviral treatment due to drug resistance, mainly resistant to the national first-line antiviral drug 3TC. Drug-resistant strains were not found in 43.5% of the patients. Conclusion: ART achieved a satisfied result in Suqian district, but the main cause resulting in ART-failure was resistant, so it is very necessary to enhance the education of adherence prior to the initiation of ART.
C1 [Zhang, Zhenjiang; Zhu, Fang; Ji, Huichun; Yan, Youde] Nanjing Med Univ, Dept Infect Dis, Affiliated Suqian Peoples Hosp 1, Suqian 223800, Jiangsu, Peoples R China.
   [Su, Jing] Nanjing Med Univ, Dept Hematol, Affiliated Suqian Peoples Hosp 1, Suqian 223800, Jiangsu, Peoples R China.
   [Shen, Xin; Pei, Bing] Nanjing Med Univ, Dept Clin Lab, Affiliated Suqian Peoples Hosp 1, Suqian 223800, Jiangsu, Peoples R China.
   [Shi, Tingting] Nanjing Med Univ, Dept Ophthalmol, Affiliated Suqian Peoples Hosp 1, Suqian 223800, Jiangsu, Peoples R China.
C3 Nanjing Medical University; Nanjing Medical University; Nanjing Medical University; Nanjing Medical University
RP Yan, YD (通讯作者)，Nanjing Med Univ, Dept Infect Dis, Affiliated Suqian Peoples Hosp 1, Suqian 223800, Jiangsu, Peoples R China.
EM ypoi43@163.com
CR Dong K, 2019, TOHOKU J EXP MED, V247, P1, DOI 10.1620/tjem.247.1
   Hao Y, 2014, CHIN. J DIS CONTROL PREVENT, V18, P369
   Kalichman SC, 2003, SEX TRANSM INFECT, V79, P59, DOI 10.1136/sti.79.1.59
   Kiertiburanakul S, 2014, J INT AIDS SOC, V17, P0, DOI 10.7448/IAS.17.1.18804
   Li HP, 2016, BMC INFECT DIS, V16, P0, DOI 10.1186/s12879-016-1928-x
   Liang SJ, 2015, FRONT PUBLIC HEALTH, V3, P0, DOI 10.3389/fpubh.2015.00244
   Weiser S, 2003, JAIDS-J ACQ IMM DEF, V34, P281, DOI 10.1097/00126334-200311010-00004
   Williams AB, 1999, NURS CLIN N AM, V34, P113
   Xu YF, 2018, ARCH VIROL, V163, P2233, DOI 10.1007/s00705-018-3839-1
   Zhao S, 2018, SCI REP-UK, V8, P0, DOI 10.1038/s41598-018-29202-2
NR 10
TC 0
Z9 0
U1 0
U2 5
PU IRANIAN SCIENTIFIC SOCIETY MEDICAL ENTOMOLOGY
PI TEHRAN
PA SCHOOL PUBLIC HEALTH & INST HEALTH RESEARCH, TEHRAN UNIV MEDICAL SCIENCES, P O BOX  6446-14155, TEHRAN, 00000, IRAN
SN 2251-6085
EI 2251-6093
J9 IRAN J PUBLIC HEALTH
JI Iran J. Public Health
PD JUL 15
PY 2021
VL 50
IS 8
BP 1586
EP 1594
DI 
PG 9
WC Public, Environmental & Occupational Health
SC Public, Environmental & Occupational Health
GA TQ3GK
UT WOS:000678171900008
PM 34917529
DA 2024-01-16
ER

PT J
AU Charpentier, C
   Storto, A
   Soulié, C
   Ferré, VM
   Wirden, M
   Joly, V
   Lambert-Niclot, S
   Palich, R
   Morand-Joubert, L
   Landman, R
   Lacombe, K
   Katlama, C
   Ghosn, J
   Marcelin, AG
   Calvez, V
   Descamps, D
AF Charpentier, Charlotte
   Storto, Alexandre
   Soulie, Cathia
   Ferre, Valentine Marie
   Wirden, Marc
   Joly, Veronique
   Lambert-Niclot, Sidonie
   Palich, Romain
   Morand-Joubert, Laurence
   Landman, Roland
   Lacombe, Karine
   Katlama, Christine
   Ghosn, Jade
   Marcelin, Anne-Genevieve
   Calvez, Vincent
   Descamps, Diane
TI Prevalence of genotypic baseline risk factors for cabotegravir plus rilpivirine failure among ARV-naive patients
SO JOURNAL OF ANTIMICROBIAL CHEMOTHERAPY
LA English
DT Article
ID resistance; mutations
AB Background: Multivariable baseline factor analysis across cabotegravir+rilpivirine clinical trials showed that HIV-1 subtypes A6/A1 and the presence of rilpivirine resistance-associated mutations (RAMs) were associated with an increased risk of virological failure of this dual therapy. The aim of this study was to describe the prevalence of genotypic baseline risk factors for cabotegravir+rilpivirine failure among ARV-naive patients. Patients and methods: From 2010 to 2020, 4212 sequences from ARV-naive patients were collected from three large Parisian academic hospital genotypic databases. Cabotegravir and rilpivirine RAMs were defined according to the ANRS algorithm. Results: Among 4212 ARV-naive patients, 38.6% were infected with subtype B, 32.4% with CRF02_AG (32.4%) and 5.1% with subtype A (85.5% being A6/A1 subtype). Overall, the presence of at least one cabotegravir or rilpivirine RAM was 16.2% and 14.3%, respectively. Considering genotypic resistance interpretation, using the ANRS algorithm, 0.74% (n=31), 6.2% (n=261) and 0.09% (n=4) of sequences were resistant to cabotegravir, rilpivirine or both, respectively. The overall prevalence of L74I in integrase and E138A in RT was 13.0% and 3.2%, respectively, and stable over the decade. Thus, adding 183 subtype A6/A1 sequences to 244 sequences interpreted as resistant to rilpivirine led to 427 (10.1%) sequences combining both baseline virological risk factors for cabotegravir+rilpivirine dual-therapy failure. Conclusions: Among large sequence databases, when adding prevalence of rilpivirine-resistant viruses and HIV-1 subtype A6/A1 sequences, 10.1% of patients would not be eligible for cabotegravir+rilpivirine dual therapy. These data re-emphasize the need for a pre-therapeutic genotypic resistance test to detect polymorphisms and transmitted drug resistance and to define HIV-1 subtype.
C1 [Charpentier, Charlotte; Storto, Alexandre; Ferre, Valentine Marie; Descamps, Diane] Univ Paris, Hop Bichat Claude Bernard, AP HP, Serv Virol,INSERM,IAME,UMR 1137, F-75018 Paris, France.
   [Soulie, Cathia; Wirden, Marc; Marcelin, Anne-Genevieve; Calvez, Vincent] Sorbonne Univ, Hop Univ Pitie Salpetriere Charles Foix, AP HP,INSERM, Lab Virol,Inst Pierre Louis Epidemiol & Sante Pub, F-75013 Paris, France.
   [Joly, Veronique; Landman, Roland; Ghosn, Jade] Univ Paris, Hop Bichat Claude Bernard, AP HP, Serv Malad Infect & Trop,INSERM,IAME,UMR 1137, F-75018 Paris, France.
   [Lambert-Niclot, Sidonie; Morand-Joubert, Laurence] UPMC Univ Paris 06, St Antoine Hosp, AP HP,Sorbonne Univ,UMR S 1136, Lab Virol,INSERM,Inst Pierre Louis Epidemiol & Sa, Paris, France.
   [Palich, Romain; Katlama, Christine] UPMC Univ Paris 06, Hop Pitie Salpetriere, AP HP,UMR S 1136, Serv Malad Infect & Trop,INSERM,Sorbonne Univ, Paris, France.
   [Lacombe, Karine] UPMC Univ Paris 06, CHU St Antoine, AP HP, Serv Malad Infect & Trop,INSERM,Sorbonne Univ, Paris, France.
C3 Assistance Publique Hopitaux Paris (APHP); Universite Paris Cite; Hopital Universitaire Hotel-Dieu - APHP; Institut National de la Sante et de la Recherche Medicale (Inserm); Hopital Universitaire Paul-Brousse - APHP; Hopital Universitaire Bichat-Claude Bernard - APHP; Assistance Publique Hopitaux Paris (APHP); Universite Paris Cite; Hopital Universitaire Hotel-Dieu - APHP; Institut National de la Sante et de la Recherche Medicale (Inserm); Sorbonne Universite; Hopital Universitaire Charles-Foix - APHP; Hopital Universitaire Pitie-Salpetriere - APHP; Hopital Universitaire Paul-Brousse - APHP; Assistance Publique Hopitaux Paris (APHP); Universite Paris Cite; Hopital Universitaire Bichat-Claude Bernard - APHP; Hopital Universitaire Paul-Brousse - APHP; Hopital Universitaire Hotel-Dieu - APHP; Institut National de la Sante et de la Recherche Medicale (Inserm); Sorbonne Universite; Assistance Publique Hopitaux Paris (APHP); Universite Paris Cite; Hopital Universitaire Hotel-Dieu - APHP; Institut National de la Sante et de la Recherche Medicale (Inserm); Hopital Universitaire Saint-Antoine - APHP; Hopital Universitaire Paul-Brousse - APHP; Assistance Publique Hopitaux Paris (APHP); Hopital Universitaire Pitie-Salpetriere - APHP; Hopital Universitaire Paul-Brousse - APHP; Universite Paris Cite; Hopital Universitaire Hotel-Dieu - APHP; Institut National de la Sante et de la Recherche Medicale (Inserm); Sorbonne Universite; Assistance Publique Hopitaux Paris (APHP); Sorbonne Universite; Hopital Universitaire Saint-Antoine - APHP; Institut National de la Sante et de la Recherche Medicale (Inserm); Hopital Universitaire Paul-Brousse - APHP; Universite Paris Cite; Hopital Universitaire Hotel-Dieu - APHP
RP Charpentier, C (通讯作者)，Univ Paris, Hop Bichat Claude Bernard, AP HP, Serv Virol,INSERM,IAME,UMR 1137, F-75018 Paris, France.
EM charlotte.charpentier@aphp.fr
FU Agence Nationale de recherche sur le SIDA et les hepatites virales (ANRS)-Maladies Infectieuses Emergentes
CR Aboud M, 2019, LANCET HIV, V6, PE576, DOI 10.1016/S2352-3018(19)30149-3
   Assoumou L, 2019, J ANTIMICROB CHEMOTH, V74, P1417, DOI 10.1093/jac/dkz011
   Bennett DE, 2009, PLOS ONE, V4, P0, DOI 10.1371/journal.pone.0004724
   Charpentier C, 2018, J ANTIMICROB CHEMOTH, V73, P1039, DOI 10.1093/jac/dkx511
   Cutrell AG, 2021, AIDS, V35, P1333, DOI 10.1097/QAD.0000000000002883
   Jeffrey J, 2020, C RETR OPP INF BOST, V0, P0
   Joly V, 2019, J ANTIMICROB CHEMOTH, V74, P739, DOI 10.1093/jac/dky467
   Lambert-Niclot S, 2013, J ANTIMICROB CHEMOTH, V68, P1237, DOI 10.1093/jac/dkt003
   Oliveira M, 2018, RETROVIROLOGY, V15, P0, DOI 10.1186/s12977-018-0440-3
   Orkin C, 2020, NEW ENGL J MED, V382, P1124, DOI 10.1056/NEJMoa1909512
   Overton ET, 2020, LANCET, V396, P1994, DOI 10.1016/S0140-6736(20)32666-0
   Swindells S, 2020, NEW ENGL J MED, V382, P1112, DOI 10.1056/NEJMoa1904398
   Taiwo BO, 2018, CLIN INFECT DIS, V66, P1794, DOI 10.1093/cid/cix1131
   van Wyk J, 2020, CLIN INFECT DIS, V71, P1920, DOI 10.1093/cid/ciz1243
   Visseaux B, 2020, J ANTIMICROB CHEMOTH, V75, P183, DOI 10.1093/jac/dkz404
   Wensing Annemarie M, 2019, TOP ANTIVIR MED, V27, P111
   Xu HT, 2013, ANTIMICROB AGENTS CH, V57, P3100, DOI 10.1128/AAC.00348-13
NR 17
TC 13
Z9 13
U1 1
U2 3
PU OXFORD UNIV PRESS
PI OXFORD
PA GREAT CLARENDON ST, OXFORD OX2 6DP, ENGLAND
SN 0305-7453
EI 1460-2091
J9 J ANTIMICROB CHEMOTH
JI J. Antimicrob. Chemother.
PD NOV 15
PY 2021
VL 76
IS 11
BP 2983
EP 2987
DI 10.1093/jac/dkab161
EA MAY 2021
PG 5
WC Infectious Diseases; Microbiology; Pharmacology & Pharmacy
SC Infectious Diseases; Microbiology; Pharmacology & Pharmacy
GA XZ3TL
UT WOS:000737577800033
PM 34015097
DA 2024-01-16
ER

PT J
AU Fabeni, L
   Rozera, G
   Berno, G
   Giombini, E
   Gori, C
   Orchi, N
   De Carli, G
   Pittalis, S
   Puro, V
   Pinnetti, C
   Mondi, A
   Camici, M
   Plazzi, MM
   Antinori, A
   Capobianchi, MR
   Abbate, I
AF Fabeni, Lavinia
   Rozera, Gabriella
   Berno, Giulia
   Giombini, Emanuela
   Gori, Caterina
   Orchi, Nicoletta
   De Carli, Gabriella
   Pittalis, Silvia
   Puro, Vincenzo
   Pinnetti, Carmela
   Mondi, Annalisa
   Camici, Marta
   Plazzi, Maria Maddalena
   Antinori, Andrea
   Capobianchi, Maria Rosaria
   Abbate, Isabella
TI Molecular Transmission Dynamics of Primary HIV Infections in Lazio Region, Years 2013-2020
SO VIRUSES-BASEL
LA English
DT Article
DE HIV primary infection; spread and epidemiology; phylogenetic analysis; ultra-deep sequencing
ID drug-resistance; surveillance; mutations; evolution; viremia
AB Molecular investigation of primary HIV infections (PHI) is crucial to describe current dynamics of HIV transmission. Aim of the study was to investigate HIV transmission clusters (TC) in PHI referred during the years 2013-2020 to the National Institute for Infectious Diseases in Rome (INMI), that is the Lazio regional AIDS reference centre, and factors possibly associated with inclusion in TC. These were identified by phylogenetic analysis, based on population sequencing of pol; a more in depth analysis was performed on TC of B subtype, using ultra-deep sequencing (UDS) of env. Of 270 patients diagnosed with PHI during the study period, 229 were enrolled (median follow-up 168 (IQR 96-232) weeks). Median age: 39 (IQR 32-48) years; 94.8% males, 86.5% Italians, 83.4% MSM, 56.8% carrying HIV-1 subtype B. Of them, 92.6% started early treatment within a median of 4 (IQR 2-7) days after diagnosis; median time to sustained suppression was 20 (IQR 8-32) weeks. Twenty TC (median size 3, range 2-9 individuals), including 68 patients, were identified. A diagnosis prior to 2015 was the unique factor associated with inclusion in a TC. Added value of UDS was the identification of shared quasispecies components in transmission pairs within TC.
C1 [Fabeni, Lavinia; Rozera, Gabriella; Berno, Giulia; Giombini, Emanuela; Capobianchi, Maria Rosaria; Abbate, Isabella] Natl Inst Infect Dis, Virol & Biosafety Labs Unit, Lazzaro Spallanzani IRCCS, I-00149 Rome, Italy.
   [Gori, Caterina] San Camillo Forlanini Hosp, Lab Clin Pathol, I-00149 Rome, Italy.
   [Orchi, Nicoletta; De Carli, Gabriella; Pittalis, Silvia; Puro, Vincenzo] Natl Inst Infect Dis, AIDS Referral Ctr, Lazzaro Spallanzani IRCCS, I-00149 Rome, Italy.
   [Pinnetti, Carmela; Mondi, Annalisa; Camici, Marta; Plazzi, Maria Maddalena; Antinori, Andrea] Natl Inst Infect Dis, HIV AIDS Clin Dept, Lazzaro Spallanzani IRCCS, I-00149 Rome, Italy.
C3 IRCCS Lazzaro Spallanzani; Azienda Ospedaliera San Camillo-Forlanini; IRCCS Lazzaro Spallanzani; IRCCS Lazzaro Spallanzani
RP Abbate, I (通讯作者)，Natl Inst Infect Dis, Virol & Biosafety Labs Unit, Lazzaro Spallanzani IRCCS, I-00149 Rome, Italy.
EM lavinia.fabeni@inmi.it; gabriella.rozera@inmi.it; giulia.berno@inmi.it; emanuela.giombini@inmi.it; caterina.gori@inmi.it; nicoletta.orchi@inmi.it; gabriella.decarli@inmi.it; silvia.pittalis@inmi.it; vincenzo.puro@inmi.it; carmela.pinnetti@inmi.it; annalisa.mondi@inmi.it; marta.camici@inmi.it; maria.capobianchi@inmi.it; andrea.antinori@inmi.it; maria.capobianchi@inmi.it; isabella.abbate@inmi.it
FU Italian Ministry of Health
CR Abbate I, 2011, AIDS, V25, P611, DOI 10.1097/QAD.0b013e328343489e
   Aldous JL, 2012, CLIN INFECT DIS, V55, P1135, DOI 10.1093/cid/cis612
   Alteri C, 2011, J ANTIMICROB CHEMOTH, V66, P2615, DOI 10.1093/jac/dkr354
   Antinori A, 2017, NEW MICROBIOL, V40, P86
   Bennett DE, 2009, PLOS ONE, V4, P0, DOI 10.1371/journal.pone.0004724
   Beyrer C, 2013, AIDS, V27, P2665, DOI 10.1097/01.aids.0000432449.30239.fe
   Brenner B, 2013, AIDS, V27, P1045, DOI 10.1097/QAD.0b013e32835cffd9
   Brenner BG, 2007, J INFECT DIS, V195, P951, DOI 10.1086/512088
   Brown AJL, 2011, J INFECT DIS, V204, P1463, DOI 10.1093/infdis/jir550
   Chaillon A, 2017, RETROVIROLOGY, V14, P0, DOI 10.1186/s12977-017-0339-4
   Cohen MS, 2011, NEW ENGL J MED, V364, P1943, DOI 10.1056/NEJMra1011874
   Danel C, 2015, NEW ENGL J MED, V373, P808, DOI 10.1056/NEJMoa1507198
   Dennis AM, 2018, AIDS RES HUM RETROV, V34, P879, DOI 10.1089/AID.2018.0039
   Drummond AJ, 2005, MOL BIOL EVOL, V22, P1185, DOI 10.1093/molbev/msi103
   Drummond AJ, 2007, BMC EVOL BIOL, V7, P0, DOI 10.1186/1471-2148-7-214
   Fabeni L, 2017, J ANTIMICROB CHEMOTH, V72, P2837, DOI 10.1093/jac/dkx231
   Fabeni L, 2019, SEX TRANSM INFECT, V95, P619, DOI 10.1136/sextrans-2019-054017
   Fabeni L, 2017, J CLIN MICROBIOL, V55, P2827, DOI 10.1128/JCM.00656-17
   Fiebig EW, 2003, AIDS, V17, P1871, DOI 10.1097/00002030-200309050-00005
   Fonner VA, 2016, AIDS, V30, P1973, DOI 10.1097/QAD.0000000000001145
   Frange P, 2015, J ANTIMICROB CHEMOTH, V70, P2084, DOI 10.1093/jac/dkv049
   Gibson KM, 2020, SCI REP-UK, V10, P0, DOI 10.1038/s41598-020-58410-y
   Grant RM, 2010, NEW ENGL J MED, V363, P2587, DOI 10.1056/NEJMoa1011205
   Hollingsworth TD, 2008, J INFECT DIS, V198, P687, DOI 10.1086/590501
   Hue S, 2005, AIDS, V19, P449, DOI 10.1097/01.aids.0000161778.15568.a1
   Kroon E, 2018, AIDS, V32, P2373, DOI 10.1097/QAD.0000000000001956
   Lengauer T, 2007, NAT BIOTECHNOL, V25, P1407, DOI 10.1038/nbt1371
   Lunar MM, 2013, AIDS RES HUM RETROV, V29, P343, DOI 10.1089/aid.2012.0152
   Lundgren D, 2015, NEW ENGL J MED, V373, P795, DOI 10.1056/NEJMoa1506816
   Miller WC, 2010, CURR OPIN HIV AIDS, V5, P277, DOI 10.1097/COH.0b013e32833a0d3a
   Montoya V, 2016, INFECT GENET EVOL, V43, P329, DOI 10.1016/j.meegid.2016.06.015
   Pao D, 2005, AIDS, V19, P85, DOI 10.1097/00002030-200501030-00010
   Patiño-Galindo JA, 2016, INFECT GENET EVOL, V40, P91, DOI 10.1016/j.meegid.2016.02.028
   Pilcher CD, 2001, AIDS, V15, P837, DOI 10.1097/00002030-200105040-00004
   Pineda-Peña AC, 2014, PLOS ONE, V9, P0, DOI 10.1371/journal.pone.0101738
   Ragonnet-Cronin ML, 2016, SCI REP-UK, V6, P0, DOI 10.1038/srep32251
   Ronquist F, 2003, BIOINFORMATICS, V19, P1572, DOI 10.1093/bioinformatics/btg180
   Rose R, 2020, AIDS, V34, P2037, DOI 10.1097/QAD.0000000000002662
   Rozera G, 2014, J ANTIMICROB CHEMOTH, V69, P3085, DOI 10.1093/jac/dku255
   Santoro MM, 2014, CLIN INFECT DIS, V58, P1156, DOI 10.1093/cid/ciu020
   Simen BB, 2014, J VIROL METHODS, V204, P31, DOI 10.1016/j.jviromet.2014.04.007
   Suchard MA, 2001, MOL BIOL EVOL, V18, P1001, DOI 10.1093/oxfordjournals.molbev.a003872
   Suligoi B, 2003, JAIDS-J ACQ IMM DEF, V32, P424, DOI 10.1097/00126334-200304010-00012
   TAJIMA F, 1984, MOL BIOL EVOL, V1, P269
   TAMURA K, 1993, MOL BIOL EVOL, V10, P512, DOI 10.1093/oxfordjournals.molbev.a040023
   Tavare S, 1986, LECTURES ON MATHEMATICS IN THE LIFE SCIENCES (AMERICAN MATHEMATICAL SOCIETY), V17, P57
   Todesco E, 2019, AIDS, V33, P691, DOI 10.1097/QAD.0000000000002105
   Vega Y, 2015, PLOS ONE, V10, P0, DOI 10.1371/journal.pone.0125699
   Wensing Annemarie M, 2019, TOP ANTIVIR MED, V27, P111
   Yousef KP, 2016, JAIDS-J ACQ IMM DEF, V73, P356, DOI 10.1097/QAI.0000000000001122
   Yu FJ, 2018, SCI REP-UK, V8, P0, DOI 10.1038/s41598-018-19783-3
NR 52
TC 3
Z9 3
U1 1
U2 1
PU MDPI
PI BASEL
PA ST ALBAN-ANLAGE 66, CH-4052 BASEL, SWITZERLAND
SN 
EI 1999-4915
J9 VIRUSES-BASEL
JI Viruses-Basel
PD FEB 15
PY 2021
VL 13
IS 2
BP 
EP 
DI 10.3390/v13020176
PG 13
WC Virology
SC Virology
GA QO7BG
UT WOS:000623294600001
PM 33503987
DA 2024-01-16
ER

PT J
AU White, KL
   Osman, N
   Cuadra-Foy, E
   Brenner, BG
   Shivakumar, D
   Campigotto, F
   Tsiang, M
   Morganelli, PA
   Novikov, N
   Lazerwith, SE
   Jin, HL
   Niedziela-Majka, A
AF White, Kirsten L.
   Osman, Nathan
   Cuadra-Foy, Ernesto
   Brenner, Bluma G.
   Shivakumar, Devleena
   Campigotto, Federico
   Tsiang, Manuel
   Morganelli, Philip A.
   Novikov, Nikolai
   Lazerwith, Scott E.
   Jin, Haolun
   Niedziela-Majka, Anita
TI Long Dissociation of Bictegravir from HIV-1 Integrase-DNA Complexes
SO ANTIMICROBIAL AGENTS AND CHEMOTHERAPY
LA English
DT Article
DE HIV; bictegravir; dolutegravir; drug resistance; integrase; integrase inhibitors
ID strand-transfer inhibitor; resistance profiles; structural basis; cabotegravir; dolutegravir
AB The HIV integrase (IN) strand transfer inhibitor (INSTI) bictegravir (BIC) has a long dissociation half-life (t(1/2)) from wild-type IN-DNA complexes: BIC 163 h > dolute-gravir (DTG) 96 h > raltegravir (RAL) 10 h > elvitegravir (EVG) 3.3 h. In cells, BIC had more durable antiviral activity against wild-type HIV after drug washout than RAL or EVG. BIC also had a longer t(1/2) and maintained longer antiviral activity after drug washout than DTG with the clinically relevant resistance IN mutant G140S1+Q148H. Structural analyses indicate that BIC makes more contacts with the IN-DNA complex than DTG mainly via its bicyclic ring system, which may contribute to more prolonged residence time and resilience against many resistance mutations.
C1 [White, Kirsten L.; Shivakumar, Devleena; Campigotto, Federico; Tsiang, Manuel; Morganelli, Philip A.; Novikov, Nikolai; Lazerwith, Scott E.; Jin, Haolun; Niedziela-Majka, Anita] Gilead Sci Inc, 353 Lakeside Dr, Foster City, CA 94404 USA.
   [Osman, Nathan; Cuadra-Foy, Ernesto; Brenner, Bluma G.] McGill Univ, McGill Univ AIDS Ctr, Jewish Gen Hosp, Lady Davis Inst Med Res, Montreal, PQ, Canada.
   [Osman, Nathan; Cuadra-Foy, Ernesto; Brenner, Bluma G.] McGill Univ, Dept Microbiol & Immunol, Montreal, PQ, Canada.
C3 Gilead Sciences; Lady Davis Institute; McGill University; McGill University
RP White, KL (通讯作者)，Gilead Sci Inc, 353 Lakeside Dr, Foster City, CA 94404 USA.
EM kwhite@gilead.com
CR Blanco JL, 2018, CURR OPIN INFECT DIS, V31, P237, DOI 10.1097/qco.0000000000000453
   Blanco JL, 2011, J INFECT DIS, V203, P1204, DOI 10.1093/infdis/jir025
   Cahn P, 2020, HIV GLASGOW, V0, P0
   Cevik M, 2020, OPEN FORUM INFECT DI, V7, P0, DOI 10.1093/ofid/ofaa202
   Cook NJ, 2020, SCIENCE, V367, P806, DOI 10.1126/science.aay4919
   Friesner RA, 2004, J MED CHEM, V47, P1739, DOI 10.1021/jm0306430
   Hightower KE, 2011, ANTIMICROB AGENTS CH, V55, P4552, DOI 10.1128/AAC.00157-11
   Jacobson MP, 2004, PROTEINS, V55, P351, DOI 10.1002/prot.10613
   Jones GS, 2009, ANTIMICROB AGENTS CH, V53, P1194, DOI 10.1128/AAC.00984-08
   Józwik IK, 2020, TRENDS PHARMACOL SCI, V41, P611, DOI 10.1016/j.tips.2020.06.003
   Lesbats P, 2016, CHEM REV, V116, P12730, DOI 10.1021/acs.chemrev.6b00125
   Neogi U, 2018, AIDS, V32, P469, DOI 10.1097/QAD.0000000000001726
   Oliveira M, 2018, RETROVIROLOGY, V15, P0, DOI 10.1186/s12977-018-0440-3
   Orkin C, 2020, NEW ENGL J MED, V382, P1124, DOI 10.1056/NEJMoa1909512
   Osman N, 2018, AIDS, V32, P1773, DOI 10.1097/QAD.0000000000001903
   Passos DO, 2020, SCIENCE, V367, P810, DOI 10.1126/science.aay8015
   Patani GA, 1996, CHEM REV, V96, P3147, DOI 10.1021/cr950066q
   Quan YD, 2003, AIDS RES HUM RETROV, V19, P743, DOI 10.1089/088922203769232548
   Santoro MM, 2020, INT J ANTIMICROB AG, V56, P0, DOI 10.1016/j.ijantimicag.2020.106027
   Smith RA, 2019, ANTIMICROB AGENTS CH, V63, P0, DOI 10.1128/AAC.00014-19
   Smith SJ, 2018, RETROVIROLOGY, V15, P0, DOI 10.1186/s12977-018-0420-7
   Swindells S, 2020, NEW ENGL J MED, V382, P1112, DOI 10.1056/NEJMoa1904398
   Taiwo BO, 2018, CLIN INFECT DIS, V66, P1689, DOI 10.1093/cid/cix1083
   THOMPSON JD, 1994, NUCLEIC ACIDS RES, V22, P4673, DOI 10.1093/nar/22.22.4673
   Tsiang M, 2016, ANTIMICROB AGENTS CH, V60, P7086, DOI 10.1128/AAC.01474-16
NR 25
TC 10
Z9 11
U1 1
U2 2
PU AMER SOC MICROBIOLOGY
PI WASHINGTON
PA 1752 N ST NW, WASHINGTON, DC 20036-2904 USA
SN 0066-4804
EI 1098-6596
J9 ANTIMICROB AGENTS CH
JI Antimicrob. Agents Chemother.
PD MAY 15
PY 2021
VL 65
IS 5
BP 
EP 
DI 10.1128/AAC.02406-20
PG 7
WC Microbiology; Pharmacology & Pharmacy
SC Microbiology; Pharmacology & Pharmacy
GA RP3DN
UT WOS:000641612600056
PM 33649107
DA 2024-01-16
ER

PT J
AU Madyadi, A
   Dhoro, M
   Shamu, T
   Washaya, T
   Kouamou, V
   Chimukangara, B
   Katzenstein, D
   Manasa, J
AF Madyadi, Amanda
   Dhoro, Milcah
   Shamu, Tinei
   Washaya, Tendai
   Kouamou, Vinie
   Chimukangara, Benjamin
   Katzenstein, David
   Manasa, Justen
TI HIV-1 Genetic Diversity and Natural Polymorphisms of the Integrase Gene in Integrase Inhibitor-Naive Patients in Harare, Zimbabwe
SO AIDS RESEARCH AND HUMAN RETROVIRUSES
LA English
DT Article
DE HIV-1 integrase gene; integrase strand transfer inhibitors; pretreatment drug resistance; natural polymorphisms; Zimbabwe
ID resistance; sequences
AB Previously used as part of salvage therapy, integrase strand transfer inhibitors (INSTIs) have become part of the preferred antiretroviral therapy (ART) first-line regimen in most low- to middle-income countries. With the extensive use of dolutegravir in first-line ART, drug resistance mutations to INSTIs are inevitable. Therefore, active monitoring and surveillance of INSTI drug resistance is required. The aim of this study was to evaluate the genetic diversity of the integrase gene and determine pretreatment INSTI resistance in Harare, Zimbabwe. Forty-four HIV-1 Integrase sequences from 65 were obtained from treatment-naive individuals using a custom genotyping method. Drug resistance mutations were determined using the Stanford HIV Drug Resistance Interpretation program. Viral subtyping was done by phylogenetic analysis and the REGA HIV subtyping tool determined recombinants. Natural polymorphisms were evaluated relative to the global subtype B and C consensus sequences. One hundred ninety-two sequences from the region were accessed from GenBank to assess differences between the Zimbabwean sequences and those from neighboring countries. No major INSTI resistance mutations were detected; however, the L74I polymorphism was detected in three sequences of the 44 (6.8%). There was little genetic variability in the Integrase gene, with a mean genetic distance range of 0.053015. The subtype C consensus was identical to the global subtype C consensus and varied from the global subtype B consensus at five major positions: T124A, V201I, T218I, D278A, and S283G. This study has provided baseline sequence data on the presence of HIV-1 subtype C Integrase gene drug resistance mutations from Harare, Zimbabwe.
C1 [Madyadi, Amanda; Washaya, Tendai; Katzenstein, David] Biomed Res & Training Inst, Dept Mol Biol, Harare, Zimbabwe.
   [Madyadi, Amanda; Dhoro, Milcah; Kouamou, Vinie; Manasa, Justen] Univ Zimbabwe, Dept Clin Pharmacol, Harare, Zimbabwe.
   [Madyadi, Amanda; Dhoro, Milcah; Kouamou, Vinie; Manasa, Justen] Univ Zimbabwe, Dept Med Microbiol, Harare, Zimbabwe.
   [Shamu, Tinei] Newlands Clin, Dept Mol Biol, Harare, Zimbabwe.
   [Shamu, Tinei] Univ Bern, Inst Social & Prevent Med, Bern, Switzerland.
   [Shamu, Tinei] Univ Bern, Grad Sch Hlth Sci, Bern, Switzerland.
   [Chimukangara, Benjamin] Ctr AIDS Programme Res South Africa, Durban, South Africa.
   [Chimukangara, Benjamin] Univ KwaZulu Natal, Dept Virol, Durban, South Africa.
   [Chimukangara, Benjamin] NIH, Dept Crit Care Med, Ctr Clin, Bethesda, MD 20892 USA.
   [Katzenstein, David] Stanford Univ, Sch Med, Stanford, CA 94305 USA.
C3 Biomedical Research Training Institute; University of Zimbabwe; University of Zimbabwe; University of Bern; University of Bern; University of Kwazulu Natal; National Institutes of Health (NIH) - USA; NIH Clinical Center (CC); Stanford University
RP Madyadi, A (通讯作者)，Biomed Res & Training Inst, 10 Seagrave Rd, Harare, Zimbabwe.
EM amandamadyadi@yahoo.com
CR [Anonymous], 2018, ADDENDUM 2016 GUIDEL, V0, P0
   Ariën KK, 2005, J VIROL, V79, P8979, DOI 10.1128/JVI.79.14.8979-8990.2005
   Bessong PO, 2013, INT J MOL SCI, V14, P5013, DOI 10.3390/ijms14035013
   Codoñer FM, 2010, ANTIVIR RES, V88, P281, DOI 10.1016/j.antiviral.2010.09.016
   da Silva D, 2010, J ANTIMICROB CHEMOTH, V65, P1262, DOI 10.1093/jac/dkq099
   Inzaule SC, 2018, J ANTIMICROB CHEMOTH, V73, P1167, DOI 10.1093/jac/dky005
   Liu TF, 2006, CLIN INFECT DIS, V42, P1608, DOI 10.1086/503914
   Low A, 2009, ANTIMICROB AGENTS CH, V53, P4275, DOI 10.1128/AAC.00397-09
   Manasa J, 2014, JOVE-J VIS EXP, V0, P0, DOI DOI 10.3791/51242
   National Medicine and Therapeutics Policy Advisory Committee & The AIDS and TB Directorate Ministry of Health and Child, 2019, GUID ANT THER PREV T, V0, P0
   Oliveira MF, 2012, AIDS RES HUM RETROV, V28, P1788, DOI 10.1089/aid.2012.0058
   Orta-Resendiz A, 2020, AIDS RES THER, V17, P0, DOI 10.1186/s12981-020-0262-y
   Pialoux G, 2015, PLOS ONE, V10, P0, DOI 10.1371/journal.pone.0145885
   Pineda-Peña AC, 2013, INFECT GENET EVOL, V19, P337, DOI 10.1016/j.meegid.2013.04.032
   Rhee SY, 2006, AIDS, V20, P643, DOI 10.1097/01.aids.0000216363.36786.2b
   Seatla KK, 2019, PLOS ONE, V14, P0, DOI 10.1371/journal.pone.0224292
   Shamu T, 2017, PLOS ONE, V12, P0, DOI 10.1371/journal.pone.0186726
   Simmons B, 2020, NATURE RESOUR, V0, P0, DOI DOI 10.1038/S41467-020-19801-X
   UNAIDS, 2015, UNDERSTANDING FAST-TRACK: ACCELERATING ACTION TO END THE AIDS EPIDEMIC BY 2030, V0, P0
   Venter WDF, 2017, SAMJ S AFR MED J, V107, P33, DOI 10.7196/SAMJ.2017.v107i1.12058
   Wensing Annemarie M, 2019, TOP ANTIVIR MED, V27, P111
   WHO, 2013, CONSOLIDATED GUIDELINES ON THE USE OF ANTIRETROVIRAL DRUGS FOR TREATING AND PREVENTING HIV INFECTION: RECOMMENDATIONS FOR A PUBLIC HEALTH APPROACH, V0, P0
NR 22
TC 3
Z9 3
U1 0
U2 0
PU MARY ANN LIEBERT, INC
PI NEW ROCHELLE
PA 140 HUGUENOT STREET, 3RD FL, NEW ROCHELLE, NY 10801 USA
SN 0889-2229
EI 1931-8405
J9 AIDS RES HUM RETROV
JI Aids Res. Hum. Retrovir.
PD DEC 1
PY 2021
VL 37
IS 12
BP 954
EP 961
DI 10.1089/aid.2021.0084
PG 8
WC Immunology; Infectious Diseases; Virology
SC Immunology; Infectious Diseases; Virology
GA YJ9BU
UT WOS:000744822200009
PM 34714124
DA 2024-01-16
ER

PT J
AU Sk, MF
   Haridev, S
   Roy, R
   Kar, P
AF Sk, M. F.
   Haridev, S.
   Roy, R.
   Kar, P.
TI Investigating potency of TMC-126 against wild-type and mutant variants of HIV-1 protease: a molecular dynamics and free energy study
SO SAR AND QSAR IN ENVIRONMENTAL RESEARCH
LA English
DT Article
DE Molecular dynamics; HIV-1 protease; MM-PBSA; mutations; drug resistance
ID drug-resistance; configurational entropy; multidrug-resistance; antiviral inhibitors; polar solvation; mm-pbsa; flap; binding; mechanism; mutation
AB A detailed computational study was performed to investigate the conformational changes of flap region and the mechanism underlying the binding of the inhibitor TMC-126 to HIV-1 protease (PR1) and its mutant variants through molecular dynamics simulations in conjunction with the molecular mechanics Poisson-Boltzmann (MM-PBSA) free energy calculation. Further, we have studied the effectiveness of the inhibitor against HIV-2 protease (PR2). The MM-PBSA calculation suggests that TMC-126 loses its potency against mutant variants and PR2 compared to wild-type PR1 mainly due to the loss in intermolecular electrostatic interactions. The potency of the inhibitor decreases in the order: wild type PR1 > M46L > MDR20 > I50V > PR2 > V32I > A28S. Our study reveals that the flap of PR1 adopts a semi-open conformation due to the mutation I50V or MDR20. The dissimilar nature of the movement of the flap tip of both monomers is evident from the dynamic cross-correlation map. The protein structural network analysis displays that mutation causes structural rearrangements and changes the communication path between residues. Overall, we believe our study may help explore and accelerate the development of novel HIV-1/HIV-2 protease inhibitors with better potency.
C1 [Sk, M. F.; Roy, R.; Kar, P.] Indian Inst Technol Indore, Dept Biosci & Biomed Engn, Indore, Madhya Pradesh, India.
   [Haridev, S.] Indian Inst Technol Indore, Dept Phys, Indore, Madhya Pradesh, India.
C3 Indian Institute of Technology System (IIT System); Indian Institute of Technology (IIT) - Indore; Indian Institute of Technology System (IIT System); Indian Institute of Technology (IIT) - Indore
RP Kar, P (通讯作者)，Indian Inst Technol Indore, Dept Biosci & Biomed Engn, Indore, Madhya Pradesh, India.
EM parimal@iiti.ac.in
CR Agniswamy J, 2012, BIOCHEMISTRY-US, V51, P2819, DOI 10.1021/bi2018317
   Bandyopadhyay P, 2006, CHEM BIOL DRUG DES, V67, P155, DOI 10.1111/j.1747-0285.2006.00348.x
   Barin F, 2007, AIDS, V21, P2351, DOI 10.1097/QAD.0b013e3282f15637
   Bas DC, 2008, PROTEINS, V73, P765, DOI 10.1002/prot.22102
   BERENDSEN HJC, 1984, J CHEM PHYS, V81, P3684, DOI 10.1063/1.448118
   Case DA, 2016, AMBER, V0, P0
   Case DA, 2005, J COMPUT CHEM, V26, P1668, DOI 10.1002/jcc.20290
   Chakrabarty B, 2016, NUCLEIC ACIDS RES, V44, PW375, DOI 10.1093/nar/gkw383
   Chen JZ, 2015, J CHEM INF MODEL, V55, P1903, DOI 10.1021/acs.jcim.5b00173
   Chetty S, 2016, J BIOMOL STRUCT DYN, V34, P135, DOI 10.1080/07391102.2015.1018326
   Cihlar T, 2006, J MOL BIOL, V363, P635, DOI 10.1016/j.jmb.2006.07.073
   Clavel F, 2004, NEW ENGL J MED, V350, P1023, DOI 10.1056/NEJM2ra025195
   COFFIN JM, 1995, SCIENCE, V267, P483, DOI 10.1126/science.7824947
   DARDEN T, 1993, J CHEM PHYS, V98, P10089, DOI 10.1063/1.464397
   Foulkes-Murzycki JE, 2007, STRUCTURE, V15, P225, DOI 10.1016/j.str.2007.01.006
   Foulkes-Murzycki JE, 2013, ACS CHEM BIOL, V8, P513, DOI 10.1021/cb3006193
   Fulbabu M, 2020, FRONT MOL BIOSCI, V7, P0, DOI 10.3389/fmolb.2020.590165
   Ghosh AK, 1998, BIOORG MED CHEM LETT, V8, P687, DOI 10.1016/S0960-894X(98)00098-5
   Ghosh AK, 2016, J MED CHEM, V59, P5172, DOI 10.1021/acs.jmedchem.5b01697
   Goddard TD, 2018, PROTEIN SCI, V27, P14, DOI 10.1002/pro.3235
   Gohlke H, 2003, J MOL BIOL, V330, P891, DOI 10.1016/S0022-2836(03)00610-7
   Hahn BH, 2000, SCIENCE, V287, P607, DOI 10.1126/science.287.5453.607
   Heal JW, 2012, BIOINFORMATICS, V28, P350, DOI 10.1093/bioinformatics/btr683
   Hornak V, 2006, P NATL ACAD SCI USA, V103, P915, DOI 10.1073/pnas.0508452103
   Hou TJ, 2007, J MED CHEM, V50, P1177, DOI 10.1021/jm0609162
   Jakalian A, 2002, J COMPUT CHEM, V23, P1623, DOI 10.1002/jcc.10128
   Jakhmola S, 2021, ACS CHEM NEUROSCI, V12, P3060, DOI 10.1021/acschemneuro.1c00350
   Joint United Nations Programme on HIV/ AIDS,, 2020, REPORT GLOBAL HIVAID, V0, P0
   Jonniya NA, 2022, J BIOMOL STRUCT DYN, V40, P1400, DOI 10.1080/07391102.2020.1827035
   Jonniya NA, 2019, ACS OMEGA, V4, P17404, DOI 10.1021/acsomega.9b02187
   JORGENSEN WL, 1983, J CHEM PHYS, V79, P926, DOI 10.1063/1.445869
   Kar P, 2013, J PHYS CHEM B, V117, P5793, DOI 10.1021/jp3085292
   Kar P, 2012, J PHYS CHEM B, V116, P2605, DOI 10.1021/jp211768n
   Kar P, 2011, J PHYS CHEM B, V115, P7661, DOI 10.1021/jp201538t
   KARPLUS M, 1981, MACROMOLECULES, V14, P325, DOI 10.1021/ma50003a019
   Sadiq SK, 2010, PROTEINS, V78, P2873, DOI 10.1002/prot.22806
   Knecht V, 2010, J PHYS CHEM B, V114, P12701, DOI 10.1021/jp1048698
   Kollman PA, 2000, ACCOUNTS CHEM RES, V33, P889, DOI 10.1021/ar000033j
   Kovalevsky AY, 2008, J MOL BIOL, V384, P178, DOI 10.1016/j.jmb.2008.09.031
   Leonis G, 2013, J CHEM INF MODEL, V53, P2141, DOI 10.1021/ci4002102
   Li D, 2012, J MOL MODEL, V18, P1841, DOI 10.1007/s00894-011-1205-2
   Li H, 2005, PROTEINS, V61, P704, DOI 10.1002/prot.20660
   Liu FL, 2008, J MOL BIOL, V381, P102, DOI 10.1016/j.jmb.2008.05.062
   Maier JA, 2015, J CHEM THEORY COMPUT, V11, P3696, DOI 10.1021/acs.jctc.5b00255
   Masand VH, 2021, CHEMOMETR INTELL LAB, V217, P0, DOI 10.1016/j.chemolab.2021.104394
   MILLER M, 1989, NATURE, V337, P576, DOI 10.1038/337576a0
   Naicker P, 2013, J BIOMOL STRUCT DYN, V31, P1370, DOI 10.1080/07391102.2012.736774
   NAVIA MA, 1989, NATURE, V337, P615, DOI 10.1038/337615a0
   Ohtaka H, 2003, BIOCHEMISTRY-US, V42, P13659, DOI 10.1021/bi0350405
   Ohtaka H, 2002, PROTEIN SCI, V11, P1908, DOI 10.1110/ps.0206402
   Paterlini MG, 1998, CHEM PHYS, V236, P243, DOI 10.1016/S0301-0104(98)00214-6
   Perryman AL, 2004, PROTEIN SCI, V13, P1108, DOI 10.1110/ps.03468904
   Price DJ, 2004, J CHEM PHYS, V121, P10096, DOI 10.1063/1.1808117
   Roy R, 2022, J BIOMOL STRUCT DYN, V40, P6556, DOI 10.1080/07391102.2021.1897680
   RYCKAERT JP, 1977, J COMPUT PHYS, V23, P327, DOI 10.1016/0021-9991(77)90098-5
   Scott WRP, 2000, STRUCTURE, V8, P1259, DOI 10.1016/S0969-2126(00)00537-2
   Seibold SA, 2007, PROTEINS, V69, P551, DOI 10.1002/prot.21535
   Shankar U, 2022, J BIOMOL STRUCT DYN, V40, P4815, DOI 10.1080/07391102.2021.1874529
   Simonson T, 2002, ACCOUNTS CHEM RES, V35, P430, DOI 10.1021/ar010030m
   Singh S, 2021, J BIOMOL STRUCT DYN, V39, P6249, DOI 10.1080/07391102.2020.1796810
   Sk MF, 2021, J BIOMOL STRUCT DYN, V39, P5892, DOI 10.1080/07391102.2020.1794965
   Sk MF, 2021, J BIOMOL STRUCT DYN, V39, P3649, DOI 10.1080/07391102.2020.1768149
   Sk MF, 2021, J BIOMOL STRUCT DYN, V39, P988, DOI 10.1080/07391102.2020.1724196
   Soares RO, 2010, J MOL GRAPH MODEL, V29, P137, DOI 10.1016/j.jmgm.2010.05.007
   Todd MJ, 2000, BIOCHEMISTRY-US, V39, P11876, DOI 10.1021/bi001013s
   Toth G, 2006, J MOL GRAPH MODEL, V24, P465, DOI 10.1016/j.jmgm.2005.08.008
   Tzoupis H, 2011, J COMPUT AID MOL DES, V25, P959, DOI 10.1007/s10822-011-9475-4
   Wang JM, 2001, ABSTR PAP AM CHEM S, V222, P0
   Wang JM, 2004, J COMPUT CHEM, V25, P1157, DOI 10.1002/jcc.20035
   Wang W, 2001, P NATL ACAD SCI USA, V98, P14937, DOI 10.1073/pnas.251265598
   Wu TD, 2003, J VIROL, V77, P4836, DOI 10.1128/JVI.77.8.4836-4847.2003
   Xu Y, 2006, PROTEINS, V64, P1058, DOI 10.1002/prot.21044
   Yoshimura K, 2002, J VIROL, V76, P1349, DOI 10.1128/JVI.76.3.1349-1358.2002
   Yu YX, 2021, SAR QSAR ENVIRON RES, V32, P615, DOI 10.1080/1062936X.2021.1939149
   Zhu ZW, 2003, BIOCHEMISTRY-US, V42, P1326, DOI 10.1021/bi020496s
NR 75
TC 6
Z9 6
U1 0
U2 9
PU TAYLOR & FRANCIS LTD
PI ABINGDON
PA 2-4 PARK SQUARE, MILTON PARK, ABINGDON OR14 4RN, OXON, ENGLAND
SN 1062-936X
EI 1029-046X
J9 SAR QSAR ENVIRON RES
JI SAR QSAR Environ. Res.
PD NOV 2
PY 2021
VL 32
IS 11
BP 941
EP 962
DI 10.1080/1062936X.2021.1999318
PG 22
WC Chemistry, Multidisciplinary; Computer Science, Interdisciplinary Applications; Environmental Sciences; Mathematical & Computational Biology; Toxicology
SC Chemistry; Computer Science; Environmental Sciences & Ecology; Mathematical & Computational Biology; Toxicology
GA WY9RU
UT WOS:000719614800004
PM 34787532
DA 2024-01-16
ER

PT J
AU Salaam-Dreyer, Z
   Streicher, EM
   Sirgel, FA
   Menardo, F
   Borrell, S
   Reinhard, M
   Doetsch, A
   Cudahy, PGT
   Mohr-Holland, E
   Daniels, J
   Dippenaar, A
   Nicol, MP
   Gagneux, S
   Warren, RM
   Cox, H
AF Salaam-Dreyer, Zubeida
   Streicher, Elizabeth M.
   Sirgel, Frederick A.
   Menardo, Fabrizio
   Borrell, Sonia
   Reinhard, Miriam
   Doetsch, Anna
   Cudahy, Patrick G. T.
   Mohr-Holland, Erika
   Daniels, Johnny
   Dippenaar, Anzaan
   Nicol, Mark P.
   Gagneux, Sebastien
   Warren, Robin M.
   Cox, Helen
TI Rifampicin-Monoresistant Tuberculosis Is Not the Same as Multidrug-Resistant Tuberculosis: a Descriptive Study from Khayelitsha, South Africa
SO ANTIMICROBIAL AGENTS AND CHEMOTHERAPY
LA English
DT Article
DE tuberculosis; drug resistance; whole-genome sequencing; rifampin-monoresistant TB; multidrug-resistant TB; MDR-TB; drug resistance evolution; human immunodeficiency virus; rifampin
ID xpert mycobacterium-tuberculosis/rifampicin; drug-resistance; risk-factors; mutations; system
AB Rifampin monoresistance (RMR; rifampin resistance and isoniazid susceptibility) accounts for 38% of all rifampin-resistant tuberculosis (RR-TB) in South Africa and is increasing. We aimed to compare RMR-TB with multidrug-resistant TB (MDR-TB) in a setting with high TB, RR-TB, and HIV burdens. Patient-level clinical data and stored RR Mycobacterium tuberculosis isolates from 2008 to 2017 with available whole-genome sequencing (WGS) data were used to describe risk factors associated with RMR-TB and to compare RR-conferring mutations between RMR-TB and MDR-TB. A subset of isolates with particular RR-conferring mutations were subjected to semiquantitative rifampin phenotypic drug susceptibility testing. Among 2,041 routinely diagnosed RR-TB patients, 463 (22.7%) had RMR-TB. HIV-positive individuals (adjusted odds ratio [aOR], 1.4; 95% confidence interval [CI], 1.1 to 1.9) and diagnosis between 2013 and 2017 versus between 2008 and 2012 (aOR, 1.3; 95% CI, 1.1 to 1.7) were associated with RMR-TB. Among 1,119 (54.8%) patients with available WGS data showing RR-TB, significant differences in the distribution of rpoB RR-conferring mutations between RMR and MDR isolates were observed. Mutations associated with high-level RR were more commonly found among MDR isolates (811/889 [90.2%] versus 162/230 [70.4%] among RMR isolates; P < 0.0001). In particular, the rpoB L430P mutation, conferring low-level RR, was identified in 32/230 (13.9%) RMR isolates versus 10/889 (1.1%) in MDR isolates (P < 0.0001). Among 10 isolates with an rpoB L430P mutation, 7 were phenotypically susceptible using the critical concentration of 0.5 mu g/ml (range, 0.125 to 1 mu g/ml). The majority (215/230 [93.5%]) of RMR isolates showed susceptibility to all other TB drugs, highlighting the potential benefits of WGS for simplified treatment. These data suggest that the evolution of RMR-TB differs from MDR-TB with a potential contribution from HIV infection.
C1 [Salaam-Dreyer, Zubeida; Cox, Helen] Univ Cape Town, Dept Pathol, Div Med Microbiol, Cape Town, South Africa.
   [Streicher, Elizabeth M.; Sirgel, Frederick A.; Warren, Robin M.] Stellenbosch Univ, DST NRF Ctr Excellence Biomed TB Res, Div Mol Biol & Human Genet, SAMRC Ctr TB Res,Fac Med & Hlth Sci, Stellenbosch, South Africa.
   [Menardo, Fabrizio; Borrell, Sonia; Reinhard, Miriam; Doetsch, Anna; Gagneux, Sebastien] Swiss Trop & Publ Hlth Inst, Basel, Switzerland.
   [Menardo, Fabrizio; Borrell, Sonia; Reinhard, Miriam; Doetsch, Anna; Gagneux, Sebastien] Univ Basel, Basel, Switzerland.
   [Cudahy, Patrick G. T.] Yale Sch Med, Dept Internal Med, Sect Infect Dis, New Haven, CT USA.
   [Mohr-Holland, Erika; Daniels, Johnny] Med Sans Frontieres, Cape Town, South Africa.
   [Dippenaar, Anzaan] Univ Antwerp, Fac Med & Hlth Sci, Inst Global Hlth, Family Med & Populat Hlth,TB Omics Res Consortium, Antwerp, Belgium.
   [Nicol, Mark P.] Univ Western Australia, Sch Biomed Sci, Div Infect & Immun, Perth, WA, Australia.
   [Cox, Helen] Univ Cape Town, Inst Infect Dis & Mol Med, Cape Town, South Africa.
   [Cox, Helen] Univ Cape Town, Wellcome Ctr Infect Dis Res, Cape Town, South Africa.
C3 University of Cape Town; National Research Foundation - South Africa; Stellenbosch University; University of Basel; Swiss Tropical & Public Health Institute; University of Basel; Yale University; University of Antwerp; University of Western Australia; University of Cape Town; University of Cape Town
RP Cox, H (通讯作者)，Univ Cape Town, Dept Pathol, Div Med Microbiol, Cape Town, South Africa.; Cox, H (通讯作者)，Univ Cape Town, Inst Infect Dis & Mol Med, Cape Town, South Africa.; Cox, H (通讯作者)，Univ Cape Town, Wellcome Ctr Infect Dis Res, Cape Town, South Africa.
EM Helen.cox@uct.ac.za
FU South African National Research Foundation [107799]; Swiss National Science Foundation [107799]; Wellcome Trust [099818/Z/12/Z]; Wellcome Trust [099818/Z/12/Z] Funding Source: Wellcome Trust
CR Al-Mutairi NM, 2019, BMC INFECT DIS, V19, P0, DOI 10.1186/s12879-018-3638-z
   Allix-Béguec C, 2018, NEW ENGL J MED, V379, P1403, DOI 10.1056/NEJMoa1800474
   Andre E, 2017, CLIN MICROBIOL INFEC, V23, P167, DOI 10.1016/j.cmi.2016.09.006
   Bisimwa BC, 2021, CLIN INFECT DIS, V73, PE362, DOI 10.1093/cid/ciaa873
   Cox H, 2014, INT J TUBERC LUNG D, V18, P441, DOI 10.5588/ijtld.13.0742
   Cox H, 2018, LANCET INFECT DIS, V18, PE282, DOI 10.1016/S1473-3099(18)30104-X
   Daskapan A, 2019, CLIN PHARMACOKINET, V58, P747, DOI 10.1007/s40262-018-0716-8
   Di Angelantonio E, 2019, LANCET GLOB HEALTH, V7, PE1332, DOI 10.1016/S2214-109X(19)30318-3
   Dooley KE, 2018, AM J RESP CRIT CARE, V198, P558, DOI 10.1164/rccm.201806-1140ED
   Dorman SE, 2020, WORLD LUNG HLTH C, V0, P0
   Furin J, 2019, LANCET, V393, P1642, DOI 10.1016/S0140-6736(19)30308-3
   Gagneux S, 2006, SCIENCE, V312, P1944, DOI 10.1126/science.1124410
   Gurbanova E, 2017, MICROB DRUG RESIST, V23, P1045, DOI 10.1089/mdr.2016.0149
   Ho J, 2013, J ANTIMICROB CHEMOTH, V68, P2915, DOI 10.1093/jac/dkt284
   Ismail NA, 2018, LANCET INFECT DIS, V18, P779, DOI 10.1016/S1473-3099(18)30222-6
   Miotto P, 2018, J CLIN MICROBIOL, V56, P0, DOI 10.1128/JCM.01599-17
   Miotto P, 2017, EUR RESPIR J, V50, P0, DOI 10.1183/13993003.01354-2017
   Mukinda FK, 2012, INT J TUBERC LUNG D, V16, P196, DOI 10.5588/ijtld.11.0116
   Munsiff SS, 1997, CLIN INFECT DIS, V25, P1465, DOI 10.1086/516146
   Ocheretina O, 2015, PLOS ONE, V10, P0, DOI 10.1371/journal.pone.0129207
   Phelan JE, 2019, GENOME MED, V11, P0, DOI 10.1186/s13073-019-0650-x
   Ridzon R, 1998, AM J RESP CRIT CARE, V157, P1881, DOI 10.1164/ajrccm.157.6.9712009
   Rigouts L, 2013, J CLIN MICROBIOL, V51, P2641, DOI 10.1128/JCM.02741-12
   Sandman L, 1999, AM J RESP CRIT CARE, V159, P468, DOI 10.1164/ajrccm.159.2.9805097
   Seijger C, 2019, PLOS ONE, V14, P0, DOI 10.1371/journal.pone.0213718
   Sharling L, 2020, CLIN INFECT DIS, V70, P1596, DOI 10.1093/cid/ciz491
   Shea J, 2021, J CLIN MICROBIOL, V59, P0, DOI 10.1128/JCM.01885-20
   Somoskovi A, 2001, RESP RES, V2, P164, DOI 10.1186/rr54
   Torrea G, 2019, SCI REP-UK, V9, P0, DOI 10.1038/s41598-019-48401-z
   Van Deun A, 2015, INT J TUBERC LUNG D, V19, P185, DOI 10.5588/ijtld.14.0651
   Van Deun A, 2009, J CLIN MICROBIOL, V47, P3501, DOI 10.1128/JCM.01209-09
   Vernon A, 1999, LANCET, V353, P1843, DOI 10.1016/S0140-6736(98)11467-8
   Villegas L, 2016, PLOS ONE, V11, P0, DOI 10.1371/journal.pone.0152933
   Warren R, 2006, J CLIN MICROBIOL, V44, P254, DOI 10.1128/JCM.44.1.254-256.2006
   World Health Organization, 2021, TECHNICAL REPORT ON CRITICAL CONCENTRATIONS FOR DRUG SUSCEPTIBILITY TESTING OF ISONIAZID AND THE RIFAMYCINS (RIFAMPICIN, V0, P0
   World Health Organization, 2019, WHO TREATM GUID MULT, V0, P0
   Zignol M, 2018, LANCET INFECT DIS, V18, P675, DOI 10.1016/S1473-3099(18)30073-2
NR 38
TC 4
Z9 4
U1 0
U2 0
PU AMER SOC MICROBIOLOGY
PI WASHINGTON
PA 1752 N ST NW, WASHINGTON, DC 20036-2904 USA
SN 0066-4804
EI 1098-6596
J9 ANTIMICROB AGENTS CH
JI Antimicrob. Agents Chemother.
PD OCT 15
PY 2021
VL 65
IS 11
BP 
EP 
DI 10.1128/AAC.00364-21
PG 11
WC Microbiology; Pharmacology & Pharmacy
SC Microbiology; Pharmacology & Pharmacy
GA YN8MQ
UT WOS:000747507200004
PM 34460307
DA 2024-01-16
ER

PT J
AU Rhee, SY
   Tzou, PL
   Shafer, RW
AF Rhee, Soo-Yon
   Tzou, Philip L.
   Shafer, Robert W.
TI Temporal Trends in HIV-1 Mutations Used for the Surveillance of Transmitted Drug Resistance
SO VIRUSES-BASEL
LA English
DT Article
DE HIV-1; antiretroviral therapy; drug resistance; surveillance
ID reverse-transcriptase inhibitor; virological failure; protease mutations; naive individuals; amino-acids; susceptibility; tenofovir; gene; lopinavir/ritonavir; rilpivirine
AB In 2009, a list of nonpolymorphic HIV-1 drug resistance mutations (DRMs), called surveillance DRMs (SDRMs), was created to monitor transmitted drug resistance (TDR). Since 2009, TDR increased and antiretroviral therapy (ART) practices changed. We examined the changing prevalence of SDRMs and identified candidate SDRMs defined as nonpolymorphic DRMs present on >= 1 expert DRM list and in >= 0.1% of ART-experienced persons. Candidate DRMs were further characterized according to their association with antiretrovirals and changing prevalence. Among NRTI-SDRMs, tenofovir-associated mutations increased in prevalence while thymidine analog mutations decreased in prevalence. Among candidate NRTI-SDRMs, there were six tenofovir-associated mutations including three which increased in prevalence (K65N, T69deletion, K70G/N/Q/T). Among candidate NNRTI-SDRMs, six that increased in prevalence were associated with rilpivirine (E138K/Q, V179L, H221Y) or doravirine (F227C/L) resistance. With the notable exceptions of I47A and I50L, most PI-SDRMs decreased in prevalence. Three candidate PI-SDRMs were accessory darunavir-resistance mutations (L10F, T74P, L89V). Adding the candidate SDRMs listed above was estimated to increase NRTI, NNRTI, and PI TDR prevalence by 0.1%, 0.3%, and 0.3%, respectively. We describe trends in the prevalence of nonpolymorphic HIV-1 DRMs in ART-experienced persons. These data should be considered in decisions regarding SDRM list updates and TDR monitoring.
C1 [Rhee, Soo-Yon; Tzou, Philip L.; Shafer, Robert W.] Stanford Univ, Dept Med, Stanford, CA 94305 USA.
C3 Stanford University
RP Rhee, SY (通讯作者)，Stanford Univ, Dept Med, Stanford, CA 94305 USA.
EM syrhee@stanford.edu; philiptz@stanford.edu; rshafer@stanford.edu
FU National Institute of Allergy and Infectious Diseases (NIAID) of the National Institute of Health (NIH) [AI136618]
CR Azijn H, 2010, ANTIMICROB AGENTS CH, V54, P718, DOI 10.1128/AAC.00986-09
   Barber TJ, 2012, J ANTIMICROB CHEMOTH, V67, P995, DOI 10.1093/jac/dkr569
   Bennett DE, 2009, PLOS ONE, V4, P0, DOI 10.1371/journal.pone.0004724
   Bradshaw D, 2007, ANTIMICROB AGENTS CH, V51, P4489, DOI 10.1128/AAC.00687-07
   Castro H, 2013, J INFECT DIS, V208, P1459, DOI 10.1093/infdis/jit345
   Colonno R, 2004, J INFECT DIS, V189, P1802, DOI 10.1086/386291
   de Mendoza C, 2006, AIDS, V20, P1071, DOI 10.1097/01.aids.0000222084.44411.cc
   De Meyer S, 2008, P 6 EUR HIV DRUG RES, V0, P0
   Feng MZ, 2015, ANTIMICROB AGENTS CH, V59, P590, DOI 10.1128/AAC.04201-14
   Gupta RK, 2012, LANCET, V380, P1250, DOI 10.1016/S0140-6736(12)61038-1
   Hamers RL, 2011, LANCET INFECT DIS, V11, P750, DOI 10.1016/S1473-3099(11)70149-9
   Huang W, 2003, J VIROL, V77, P1512, DOI 10.1128/JVI.77.2.1512-1523.2003
   Jain V, 2011, J INFECT DIS, V203, P1174, DOI 10.1093/infdis/jiq167
   Kagan RM, 2007, ANTIVIR RES, V75, P210, DOI 10.1016/j.antiviral.2007.03.006
   Lai M-T, 2018, P 22 INT AIDS C AMST, V0, P0
   Loutfy MR, 2004, ANTIVIR THER, V9, P595
   Martinez-Cajas JL, 2012, J ANTIMICROB CHEMOTH, V67, P988, DOI 10.1093/jac/dkr582
   Megens S, 2014, ACTA CLIN BELG, V69, P348, DOI 10.1179/2295333714Y.0000000038
   Menéndez-Arias L, 2011, ANTIVIR THER, V16, P943, DOI 10.3851/IMP1889
   Mollan K, 2012, J INFECT DIS, V206, P1920, DOI 10.1093/infdis/jis613
   Rhee SY, 2020, OPEN FORUM INFECT DI, V7, P0, DOI 10.1093/ofid/ofaa316
   Rhee SY, 2020, J INT AIDS SOC, V23, P0, DOI 10.1002/jia2.25611
   Rhee SY, 2017, EBIOMEDICINE, V18, P225, DOI 10.1016/j.ebiom.2017.03.024
   Rhee SY, 2016, J VIROL, V90, P6058, DOI 10.1128/JVI.00495-16
   Rhee SY, 2015, PLOS MED, V12, P0, DOI 10.1371/journal.pmed.1001810
   Rhee SY, 2010, ANTIMICROB AGENTS CH, V54, P4253, DOI 10.1128/AAC.00574-10
   Rimsky L, 2012, JAIDS-J ACQ IMM DEF, V59, P39, DOI 10.1097/QAI.0b013e31823df4da
   Ross LL, 2006, AIDS, V20, P787, DOI 10.1097/01.aids.0000216387.60481.0e
   Shafer RW, 2007, AIDS, V21, P215, DOI 10.1097/QAD.0b013e328011e691
   Smith SJ, 2016, JAIDS-J ACQ IMM DEF, V72, P485, DOI 10.1097/QAI.0000000000001031
   Tzou PL, 2020, J ANTIMICROB CHEMOTH, V75, P170, DOI 10.1093/jac/dkz417
   Van Marck H, 2009, J VIROL, V83, P9512, DOI 10.1128/JVI.00291-09
   Yerly S, 1998, J VIROL, V72, P3520, DOI 10.1128/JVI.72.5.3520-3523.1998
NR 35
TC 6
Z9 8
U1 2
U2 2
PU MDPI
PI BASEL
PA ST ALBAN-ANLAGE 66, CH-4052 BASEL, SWITZERLAND
SN 
EI 1999-4915
J9 VIRUSES-BASEL
JI Viruses-Basel
PD MAY 15
PY 2021
VL 13
IS 5
BP 
EP 
DI 10.3390/v13050879
PG 15
WC Virology
SC Virology
GA SI3ER
UT WOS:000654708900001
PM 34064774
DA 2024-01-16
ER

PT J
AU Saladini, F
   Giammarino, F
   Hosseini, BA
   Giannini, A
   Boccuto, A
   Dragoni, F
   Vicenti, I
   Shafer, RW
   Zazzi, M
AF Saladini, Francesco
   Giammarino, Federica
   Hosseini, Behnaz A.
   Giannini, Alessia
   Boccuto, Adele
   Dragoni, Filippo
   Vicenti, Ilaria
   Shafer, Robert W.
   Zazzi, Maurizio
TI <i>In vitro</i> cross-resistance to doravirine in a panel of HIV-1 clones harbouring multiple NNRTI resistance mutations
SO JOURNAL OF ANTIMICROBIAL CHEMOTHERAPY
LA English
DT Article
ID reverse-transcriptase inhibitor; mk-1439
AB Objectives: Doravirine is a recently Licensed HIV-1 NNRTI with improved efficacy, pharmacokinetics and safety profile compared with efavirenz and Limited cross-resistance with rilpivirine and etravirine. In this in vitro study, cross-resistance to doravirine was analysed in a representative panel of NNRTI-resistant clones. Methods: In vitro phenotypic susceptibility to doravirine was assessed in 10 clinically derived infectious clones with intermediate- to high-level resistance to rilpivirine, etravirine, efavirenz and nevirapine, and in NL4-3 site-directed mutants harbouring K103N, Y181C, M230L or K103N/Y181C NNRTI mutations. Results: ALthough none of the infectious cLones harboured any of the major doravirine resistance-associated mutations (RAMs) included in the IAS-USA reference List, doravirine foLd change (FC) vaLues were comparable to or higher than those calculated for other NNRTIs, particularly etravirine and rilpivirine. As expected, single NNRTI mutations K103N and Y181C did not impair doravirine susceptibility (FC 1.4 and 1.8, respectiveLy), while reduced activity was observed with the singLe M230L or double K103N/Y181C mutations (FC 7.6 and 4.9, respectiveLy). Median FC vaLues increased significantly with increasing numbers of NNRTI RAMs (P =0.005) and were >10 in 4/4 and 1/4 cLones harbouring four and three NNRTI RAMs, respectiveLy. FC vaLues correlated weLL with predicted susceptibility as inferred by Stanford HIV Drug Resistance Database (HIVdb) and ANRS algorithms (both P< 0.001). Conclusions: Substantial cross-resistance to doravirine was detected in NNRTI-resistant viruses harbouring complex mutational patterns, even in the absence of major IAS-USA doravirine RAMs. Therefore, based on the simple IAS-USA reference List, doravirine resistance may be underestimated in viruses harbouring muLtipLe NNRTI mutations.
C1 [Saladini, Francesco; Giammarino, Federica; Hosseini, Behnaz A.; Giannini, Alessia; Boccuto, Adele; Dragoni, Filippo; Vicenti, Ilaria; Zazzi, Maurizio] Univ Siena, Dept Med Biotechnol, Siena, Italy.
   [Shafer, Robert W.] Stanford Univ, Stanford, CA 94305 USA.
C3 University of Siena; Stanford University
RP Saladini, F (通讯作者)，Univ Siena, Dept Med Biotechnol, Siena, Italy.
EM saladini6@unisi.it
FU European Union; Ministry of Science and Higher Education of the Russian Federation; ViiV Healthcare
CR Asante-Appiah E, 2020, 23 INT AIDS C 6 10 J, V0, P0, DOI DOI 10.1002/jia2.25547
   Balamane M, 2012, ANTIMICROB AGENTS CH, V56, P4522, DOI 10.1128/AAC.00648-12
   Feng MZ, 2016, ANTIMICROB AGENTS CH, V60, P2241, DOI 10.1128/AAC.02650-15
   Feng MZ, 2015, ANTIMICROB AGENTS CH, V59, P590, DOI 10.1128/AAC.04201-14
   Guerrero-Beltrán C, 2020, J ANTIMICROB CHEMOTH, V75, P1294, DOI 10.1093/jac/dkaa009
   Johnson M, 2019, JAIDS-J ACQ IMM DEF, V81, P463, DOI 10.1097/QAI.0000000000002056
   Lai MT, 2014, ANTIMICROB AGENTS CH, V58, P1652, DOI 10.1128/AAC.02403-13
   Molina JM, 2020, LANCET HIV, V7, PE16, DOI 10.1016/S2352-3018(19)30336-4
   Orkin C, 2019, CLIN INFECT DIS, V68, P535, DOI 10.1093/cid/ciy540
   Saladini F, 2018, J CLIN LAB ANAL, V32, P0, DOI 10.1002/jcla.22206
   Smith SJ, 2016, JAIDS-J ACQ IMM DEF, V72, P485, DOI 10.1097/QAI.0000000000001031
   Soulie C, 2020, J ANTIMICROB CHEMOTH, V75, P1026, DOI 10.1093/jac/dkz553
   Sterrantino G, 2019, INT J ANTIMICROB AG, V53, P515, DOI 10.1016/j.ijantimicag.2019.02.007
   Wensing Annemarie M, 2019, TOP ANTIVIR MED, V27, P111
   Wong A, 2019, JAIDS-J ACQ IMM DEF, V82, PE47, DOI 10.1097/QAI.0000000000002153
NR 17
TC 11
Z9 11
U1 0
U2 2
PU OXFORD UNIV PRESS
PI OXFORD
PA GREAT CLARENDON ST, OXFORD OX2 6DP, ENGLAND
SN 0305-7453
EI 1460-2091
J9 J ANTIMICROB CHEMOTH
JI J. Antimicrob. Chemother.
PD JAN 15
PY 2021
VL 76
IS 1
BP 130
EP 134
DI 10.1093/jac/dkaa401
PG 5
WC Infectious Diseases; Microbiology; Pharmacology & Pharmacy
SC Infectious Diseases; Microbiology; Pharmacology & Pharmacy
GA QL0ZZ
UT WOS:000620811500016
PM 32974670
DA 2024-01-16
ER

PT J
AU Mokrousov, I
   Vyazovaya, A
   Levina, K
   Gerasimova, A
   Zhuravlev, V
   Viiklepp, P
   Kütt, M
AF Mokrousov, Igor
   Vyazovaya, Anna
   Levina, Klavdia
   Gerasimova, Alena
   Zhuravlev, Viacheslav
   Viiklepp, Piret
   Kutt, Marge
TI Spatiotemporal dynamics of drug-resistant<i>Mycobacterium tuberculosis</i>: Contrasting trends and implications for tuberculosis control in EU high-priority country
SO TRANSBOUNDARY AND EMERGING DISEASES
LA English
DT Article
DE epidemic genotype; molecular epidemiology; multidrug resistance; Mycobacterium tuberculosis
ID mycobacterium-tuberculosis; beijing genotype; pulmonary tuberculosis; rapid detection; risk-factors; pcr assay; population; russia; clones; strain
AB Different and contrasting trends related to human migration and the implementation of health control programmes influence the spread of drug-resistant tuberculosis (TB). We analysed theMycobacterium tuberculosispopulation structure in Estonia, a high-priority EU country for TB control, to detect the dynamic changes and underlying factors. The study collection included 278M. tuberculosisisolates recovered in 1999 and 2014-2015. The isolates were subjected to drug susceptibility testing, genotyping and analysis of sublineage/cluster-specific markers and drug resistance mutations. The Beijing genotype was the most prevalent, and its rate increased from 28.6% in 1999 to 38.5% in 2015 (p = .09). The non-Beijing strains represented Euro-American lineage (Latin American Mediterranean [LAM], Ural, Haarlem, T, X genotypes) and Indo-Oceanic lineage (one EAI-IND isolate). The proportion of isolates resistant to two or more drugs increased from 22.4% to 29.1% (p = .1). The pre-XDR/XDR isolates were identified only within the Beijing genotype. In contrast, the drug resistance rate decreased in the LAM genotype from 42.1% to 11.8% (p = .05). The Beijing B0/W148-cluster ('successful Russian strain') included only MDR, pre-XDR or XDR isolates. All B0/W148-cluster isolates were resistant to two or more drugs compared to 28% of the Beijing 94-32-cluster (p = .0002). The Beijing genotype was not identified in the isolates from patients born in Estonia before 1940 compared to its 35.2% rate among other patients. In summary, the circulation of the highly drug-resistant isolates of the Beijing B0/W148 subtype, the increased prevalence of the Beijing genotype among HIV-coinfected patients and the increased number of patients with alcohol abuse (47.5%) present major challenges of the current TB control in Estonia. The Beijing genotype was likely brought to Estonia after 1945 due to the massive human influx from the Soviet Union. In contrast, the main genotypes of the Euro-American lineage were likely endemic in Estonia during all 20th century.
C1 [Mokrousov, Igor; Vyazovaya, Anna; Gerasimova, Alena] St Petersburg Pasteur Inst, Lab Mol Epidemiol & Evolutionary Genet, St Petersburg, Russia.
   [Levina, Klavdia; Kutt, Marge] North Estonian Med Ctr Fdn, Tallinn, Estonia.
   [Zhuravlev, Viacheslav] St Petersburg Res Inst Phthisiopulmonol, St Petersburg, Russia.
   [Viiklepp, Piret] Natl Inst Hlth Dev, Estonian TB Registry, Tallinn, Estonia.
C3 Saint-Petersburg Pasteur Institute; St. Petersburg State Research Institute of Phthisiopulmonology; National Institute for Health Development - Estonia
RP Mokrousov, I (通讯作者)，St Petersburg Pasteur Inst, 14 Mira Str, St Petersburg 197101, Russia.
EM imokrousov@mail.ru
FU Rospotrebnadzor, Russian Federation [AAAA-A16-116061410036-3.P.1.3.3.1]; Russian Science Foundation [19-1400013]; Russian Science Foundation [19-14-00013] Funding Source: Russian Science Foundation
CR Barrera L, 2008, POLICY GUIDANCE DRUG, V0, P0
   Blöndal K, 2011, INT J TUBERC LUNG D, V15, P892, DOI 10.5588/ijtld.10.0601
   Dubiley S, 2007, J CLIN MICROBIOL, V45, P4036, DOI 10.1128/JCM.01217-07
   Eesti Rahvusringhaaling, 2015, EEST RAHV, V0, P0
   Gibson AL, 2008, J CLIN MICROBIOL, V46, P1259, DOI 10.1128/JCM.02231-07
   HUNTER PR, 1988, J CLIN MICROBIOL, V26, P2465, DOI 10.1128/JCM.26.11.2465-2466.1988
   Iwamoto T, 2007, FEMS MICROBIOL LETT, V272, P282, DOI 10.1111/j.1574-6968.2007.00777.x
   Jonsson J, 2014, PLOS ONE, V9, P0, DOI 10.1371/journal.pone.0095159
   Kamerbeek J, 1997, J CLIN MICROBIOL, V35, P907, DOI 10.1128/JCM.35.4.907-914.1997
   Kangilaski J, 2005, WHITE BOOK LOSSES IN, V0, P37
   Katus K, 2000, POPULATION STUDIES, V38, P131
   Krüüner A, 2001, J CLIN MICROBIOL, V39, P3339, DOI 10.1128/JCM.39.9.3339-3345.2001
   Mäkinen J, 2011, EUR J CLIN MICROBIOL, V30, P1119, DOI 10.1007/s10096-011-1200-7
   Mokrousov I, 2005, GENOME RES, V15, P1357, DOI 10.1101/gr.3840605
   Mokrousov I, 2012, PLOS ONE, V7, P0, DOI 10.1371/journal.pone.0041318
   Mokrousov I, 2018, J CLIN MICROBIOL, V56, P0, DOI 10.1128/JCM.01551-17
   Mokrousov I, 2016, EMERG INFECT DIS, V22, P1127, DOI 10.3201/eid2206.152051
   Mokrousov I, 2015, BMC MICROBIOL, V15, P0, DOI 10.1186/s12866-015-0613-3
   Mokrousov I, 2015, TUBERCULOSIS, V95, PS167, DOI 10.1016/j.tube.2015.02.031
   Mokrousov I, 2014, J CLIN MICROBIOL, V52, P1691, DOI 10.1128/JCM.03193-13
   Mokrousov I, 2012, J CLIN MICROBIOL, V50, P3757, DOI 10.1128/JCM.02001-12
   Nakanishi N, 2013, INFECT GENET EVOL, V16, P174, DOI 10.1016/j.meegid.2013.02.007
   Pasechnik O, 2018, TUBERCULOSIS, V108, P163, DOI 10.1016/j.tube.2017.12.003
   Pole I, 2020, INFECT GENET EVOL, V78, P0, DOI 10.1016/j.meegid.2019.104126
   Portaels F, 1999, INT J TUBERC LUNG D, V3, P582
   Rahu K, 2019, INT J TUBERC LUNG D, V23, P112, DOI 10.5588/ijtld.18.0388
   Rüsch-Gerdes S, 2006, J CLIN MICROBIOL, V44, P688, DOI 10.1128/JCM.44.3.688-692.2006
   Shitikov E, 2019, J CLIN MICROBIOL, V57, P0, DOI 10.1128/jcm.00215-19
   Sinkov V, 2018, BMC GENOMICS, V19, P0, DOI 10.1186/s12864-018-5162-3
   Skiba Y, 2019, EMERG INFECT DIS, V25, P604, DOI 10.3201/eid2503.181179
   Skiba Y, 2015, TUBERCULOSIS, V95, P538, DOI 10.1016/j.tube.2015.04.012
   Smit PW, 2013, PLOS ONE, V8, P0, DOI 10.1371/journal.pone.0085027
   Supply P, 2006, J CLIN MICROBIOL, V44, P4498, DOI 10.1128/JCM.01392-06
   Tafar S, 2020, INFECT GENET EVOL, V78, P0, DOI 10.1016/j.meegid.2019.104136
   Tekkel M, 2002, INT J TUBERC LUNG D, V6, P887
   Toit K, 2014, PUBLIC HEALTH ACTION, V4, PS34, DOI 10.5588/pha.14.0045
   Umpeleva T, 2020, INFECT GENET EVOL, V79, P0, DOI 10.1016/j.meegid.2020.104174
   Vyazovaya AA, 2017, INFEKTSIYA IMMUN, V7, P367, DOI 10.15789/2220-7619-2017-4-367-374
   Vyazovaya A, 2018, J ANTIMICROB CHEMOTH, V73, P325, DOI 10.1093/jac/dkx372
   World Health Organisation, 2018, GLOB ALC REP, V0, P0
   Zalutskaya A, 2013, INT J MYCOBACT, V2, P194, DOI 10.1016/j.ijmyco.2013.08.001
NR 41
TC 2
Z9 2
U1 0
U2 4
PU WILEY-HINDAWI
PI LONDON
PA ADAM HOUSE, 3RD FL, 1 FITZROY SQ, LONDON, WIT 5HE, ENGLAND
SN 1865-1674
EI 1865-1682
J9 TRANSBOUND EMERG DIS
JI Transbound. Emerg. Dis.
PD MAR 15
PY 2021
VL 68
IS 2
BP 896
EP 906
DI 10.1111/tbed.13758
EA AUG 2020
PG 11
WC Infectious Diseases; Veterinary Sciences
SC Infectious Diseases; Veterinary Sciences
GA RT6KB
UT WOS:000557586700001
PM 32737943
DA 2024-01-16
ER

PT J
AU Troyano-Hernáez, P
   Reinosa, R
   Burgos, MC
   Holguín, A
AF Troyano-Hernaez, Paloma
   Reinosa, Roberto
   Burgos, Maria Concepcion
   Holguin, Africa
TI Update in Natural Antiretroviral Resistance-Associated Mutations Among HIV Type 2 Variants and Discrepancies Across HIV Type 2 Resistance Interpretation Tools
SO AIDS RESEARCH AND HUMAN RETROVIRUSES
LA English
DT Article
DE HIV-2; drug resistance mutation; variants
AB HIV variants carry natural polymorphisms related to drug resistance (R-markers) fixed during viral evolution in the absence of antiretroviral therapy (ART) that may impact on drug susceptibility and resistance pathways. We aimed to identify the HIV type 2 (HIV-2) variant-specific R-markers at Pol in all available sequences from ART-naive subjects deposited in Los Alamos database according to reported HIV-2 drug resistance-associated mutations (DRMs) and report the performance of two online HIV-2 resistance interpretation tools (HIV2EU Tool and Stanford HIVdb Program for HIV-2) to detect them. From a total of 587 sequences, we found 23 R-markers in low frequency, in groups A, B, and G. Four were present in >10% of the sequences with no direct impact on antiretroviral susceptibility. HIV2EU Tool detected one, whereas Stanford program all four. Stanford new tool, although still under development, seems effective in detecting HIV-2 DRMs and may prove a useful tool for HIV-2 resistance interpretation when fully developed.
C1 [Troyano-Hernaez, Paloma; Reinosa, Roberto; Burgos, Maria Concepcion; Holguin, Africa] Hosp Univ Ramon & Cajal, Inst Ramon & Cajal Invest Sanitaria IRYCIS, Dept Microbiol & Parasitol,Red Invest Translac In, CIBER Epidemiol & Salud Publ CIBERESP,HIV Mol Epi, Crta Colmenar Viejo,Km 9,100, Madrid 28034, Spain.
C3 Hospital Universitario Ramon y Cajal; CIBER - Centro de Investigacion Biomedica en Red; CIBERESP
RP Holguín, A (通讯作者)，Hosp Univ Ramon & Cajal, Inst Ramon & Cajal Invest Sanitaria IRYCIS, Dept Microbiol & Parasitol,Red Invest Translac In, CIBER Epidemiol & Salud Publ CIBERESP,HIV Mol Epi, Crta Colmenar Viejo,Km 9,100, Madrid 28034, Spain.
EM labepimolvih@gmail.com
FU Bomberos Ayudan Association; Fundacion Alonso; Instituto de Salud Carlos III [PI18/00904]; European Development Regional Fund `"way to achieve Europe'' (FEDER); ISCIIIPrograma Estatal de Promocion del Talento-AES Rio Hortega exte [CM19/00057]
CR Azevedo-Pereira JM, 2016, AIDS REV, V18, P44
   Charpentier C, 2015, CLIN INFECT DIS, V61, P1346, DOI 10.1093/cid/civ572
   CLAVEL F, 1986, SCIENCE, V233, P343, DOI 10.1126/science.2425430
   de Mendoza C, 2020, AIDS REV, V22, P44, DOI 10.24875/AIDSRev.M20000029
   Desbois D, 2008, ANTIMICROB AGENTS CH, V52, P1545, DOI 10.1128/AAC.01284-07
   Menéndez-Arias L, 2014, ANTIVIR RES, V102, P70, DOI 10.1016/j.antiviral.2013.12.001
   Roquebert B, 2008, J ANTIMICROB CHEMOTH, V62, P914, DOI 10.1093/jac/dkn335
   Tuaillon E, 2004, JAIDS-J ACQ IMM DEF, V37, P1543, DOI 10.1097/00126334-200412150-00001
   Tzou PL, 2020, J INFECT DIS, V221, P1962, DOI 10.1093/infdis/jiaa026
   Visseaux B, 2016, INFECT GENET EVOL, V46, P233, DOI 10.1016/j.meegid.2016.08.010
NR 10
TC 3
Z9 3
U1 2
U2 2
PU MARY ANN LIEBERT, INC
PI NEW ROCHELLE
PA 140 HUGUENOT STREET, 3RD FL, NEW ROCHELLE, NY 10801 USA
SN 0889-2229
EI 1931-8405
J9 AIDS RES HUM RETROV
JI Aids Res. Hum. Retrovir.
PD OCT 1
PY 2021
VL 37
IS 10
BP 793
EP 795
DI 10.1089/aid.2020.0180
EA MAR 2021
PG 3
WC Immunology; Infectious Diseases; Virology
SC Immunology; Infectious Diseases; Virology
GA WJ5JE
UT WOS:000630347900001
PM 33586996
DA 2024-01-16
ER

PT J
AU Muccini, C
   Pinyakorn, S
   Sirivichayakul, S
   Kroon, E
   Sacdalan, C
   Crowell, TA
   Trichavaroj, R
   Ananworanich, J
   Vasan, S
   Phanuphak, N
   Colby, DJ
AF Muccini, Camilla
   Pinyakorn, Suteeraporn
   Sirivichayakul, Sunee
   Kroon, Eugene
   Sacdalan, Carlo
   Crowell, Trevor A.
   Trichavaroj, Rapee
   Ananworanich, Jintanat
   Vasan, Sandhya
   Phanuphak, Nittaya
   Colby, Donn J.
TI Brief Report: Prevalence Trend of Transmitted Drug Resistance in a Prospective Cohort of Thai People With Acute HIV Infection
SO JAIDS-JOURNAL OF ACQUIRED IMMUNE DEFICIENCY SYNDROMES
LA English
DT Article
DE transmitted drug resistance; acute HIV infection; men who have sex with men; Thailand
ID reverse-transcriptase; bangkok; individuals; persistence; subtype
AB Background: The greater availability of different antiretroviral therapy regimens in developing countries may influence the emergence of transmitted drug resistance (TDR). People with acute HIV infection (AHI) represent the best opportunity for real-time monitoring of TDR. This study assessed the TDR prevalence trends over time in a Thai cohort of predominantly men who have sex with men (MSM) with AHI. Methods: At the time of RV254/SEARCH010 study (NCT00796146) enrollment and before starting ART, HIV genotyping was used to identify mutations in the reverse transcriptase and protease genes. Testing for TDR mutations was obtained by a validated in-house method with TRUGENE assay in a subset. Genotype sequences were analyzed using the Stanford University HIV Drug Resistance Database. Results: Genotyping was performed for 573 participants with AHI. Their median age was 26 years (interquartile range 22-31), 97.4% were men, and 94.1% were MSM. Overall TDR prevalence was 7.0%, declining from 12.5% in 2009-2010 to 4.8% in 2017-2018. A declining resistance prevalence to nonnucleoside reverse transcriptase inhibitor emerged from 9.4% in 2009-2010 to 3.5% in 2017-2018 and to nucleoside reverse transcriptase inhibitor from 6.3% to 2.1%. Protease inhibitor resistance showed a decreased TDR level from 3.1% in 2009-2010 to 1.4% in 2017-2018. Conclusions: We report an encouraging declining trend in TDR prevalence in a Thai cohort of mainly MSM from 2009 to 2018; in 2017-2018, we observed a low TDR prevalence according to the World Health Organization definition.
C1 [Muccini, Camilla] Univ Vita Salute San Raffaele, Milan, Italy.
   [Muccini, Camilla; Kroon, Eugene; Sacdalan, Carlo; Phanuphak, Nittaya; Colby, Donn J.] Thai Red Cross AIDS Res Ctr, SEARCH, Bangkok, Thailand.
   [Pinyakorn, Suteeraporn; Crowell, Trevor A.; Vasan, Sandhya; Colby, Donn J.] Henry M Jackson Fdn Adv Mil Med, Bethesda, MD USA.
   [Pinyakorn, Suteeraporn; Crowell, Trevor A.; Vasan, Sandhya; Colby, Donn J.] Walter Reed Army Inst Res, US Mil HIV Res Program, Silver Spring, MD USA.
   [Sirivichayakul, Sunee] Chulalongkorn Univ, Fac Med, Dept Med, Bangkok, Thailand.
   [Kroon, Eugene; Sacdalan, Carlo; Trichavaroj, Rapee; Phanuphak, Nittaya; Colby, Donn J.] Inst HIV Res & Innovat, Bangkok, Thailand.
   [Trichavaroj, Rapee] US Component, Dept Retrovirol, Armed Forces Res Inst Med Sci, Bangkok, Thailand.
   [Ananworanich, Jintanat] Univ Amsterdam, Dept Global Hlth, Amsterdam, Netherlands.
C3 Vita-Salute San Raffaele University; Thai Red Cross Society; Henry M. Jackson Foundation for the Advancement of Military Medicine, Inc; Walter Reed Army Institute of Research (WRAIR); United States Department of Defense; United States Army; Chulalongkorn University; United States Department of Defense; United States Army; Walter Reed Army Institute of Research (WRAIR); Armed Forces Research Institute of Medical Science (AFRIMS); University of Amsterdam
RP Muccini, C (通讯作者)，Via Stamira DAncona 20, I-20127 Milan, Italy.
EM muccini.camilla@hsr.it
FU Henry M. Jackson Foundation for the Advancement of Military Medicine, Inc.; U.S. Department of Defense [W81XWH-07-2-0067, W81XWH-11-2-0174, W81XWH-18-2-0040]
CR Ananworanich J, 2015, JAIDS-J ACQ IMM DEF, V68, P481, DOI 10.1097/QAI.0000000000000502
   Ananworanich J, 2013, RETROVIROLOGY, V10, P0, DOI 10.1186/1742-4690-10-56
   [Anonymous], 2020, GUID PUBL HLTH RESP, V0, P0
   [Anonymous], 2017, THAILAND NATL GUIDEL, V0, P0
   Apisarnthanarak A, 2008, HIV MED, V9, P322, DOI 10.1111/j.1468-1293.2008.00562.x
   Arroyo MA, 2010, AIDS RES HUM RETROV, V26, P5, DOI 10.1089/aid.2009.0150
   Baxter JD, 2015, HIV MED, V16, P77, DOI 10.1111/hiv.12236
   Bennett DE, 2009, PLOS ONE, V4, P0, DOI 10.1371/journal.pone.0004724
   Castro H, 2013, J INFECT DIS, V208, P1459, DOI 10.1093/infdis/jit345
   Colby DJ, 2018, CLIN INFECT DIS, V67, P962, DOI 10.1093/cid/ciy321
   Colby DJ, 2016, J INT AIDS SOC, V19, P0, DOI 10.7448/IAS.19.1.20966
   Crowell, 2020, CLIN INFECT DIS, V0, P0
   Crowell TA, 2016, J INT AIDS SOC, V19, P0, DOI 10.7448/IAS.19.1.21163
   De Souza MS, 2015, AIDS, V29, P793, DOI 10.1097/QAD.0000000000000616
   Gibas KM, 2019, DRUGS, V79, P609, DOI 10.1007/s40265-019-01108-x
   Jain V, 2011, J INFECT DIS, V203, P1174, DOI 10.1093/infdis/jiq167
   Jiamsakul A, 2015, AIDS RES THER, V12, P0, DOI 10.1186/s12981-015-0043-1
   Kiertiburanakul S, 2016, PLOS ONE, V11, P0, DOI 10.1371/journal.pone.0147945
   Lai CC, 2016, J ANTIMICROB CHEMOTH, V71, P226, DOI 10.1093/jac/dkv284
   Ngo-Giang-Huong N, 2019, J ANTIMICROB CHEMOTH, V74, P462, DOI 10.1093/jac/dky443
   Phanuphak P, 2014, JAIDS-J ACQ IMM DEF, V66, P74, DOI 10.1097/QAI.0000000000000108
   Rhee SY, 2015, PLOS MED, V12, P0, DOI 10.1371/journal.pmed.1001810
   Rhee SY, 2003, NUCLEIC ACIDS RES, V31, P298, DOI 10.1093/nar/gkg100
   Rhee SY, 2006, AIDS, V20, P643, DOI 10.1097/01.aids.0000216363.36786.2b
   Shafer RW, 2006, J INFECT DIS, V194, PS51, DOI 10.1086/505356
   Shafer RW, 2000, NAT MED, V6, P1290, DOI 10.1038/81407
   Siraprapasiri T, 2016, J VIRUS ERAD, V2, P7
   Sirivichayakul S, 2015, J ANTIMICROB CHEMOTH, V70, P1146, DOI 10.1093/jac/dku499
   Sirivichoyaku S, 2008, ANTIVIR THER, V13, P109
   Sungkanuparph S, 2012, J INT AIDS SOC, V15, P0, DOI 10.1186/1758-2652-15-12
   Yanik EL, 2012, JAIDS-J ACQ IMM DEF, V61, P258, DOI 10.1097/QAI.0b013e3182618f05
   Ye JR, 2020, AIDS, V34, P609, DOI 10.1097/QAD.0000000000002468
   Ye M, 2020, INFECT DRUG RESIST, V13, P1123, DOI 10.2147/IDR.S246462
NR 33
TC 0
Z9 0
U1 1
U2 2
PU LIPPINCOTT WILLIAMS & WILKINS
PI PHILADELPHIA
PA TWO COMMERCE SQ, 2001 MARKET ST, PHILADELPHIA, PA 19103 USA
SN 1525-4135
EI 1077-9450
J9 JAIDS-J ACQ IMM DEF
JI JAIDS
PD AUG 15
PY 2021
VL 87
IS 5
BP 1173
EP 1177
DI 10.1097/QAI.0000000000002718
PG 5
WC Immunology; Infectious Diseases
SC Immunology; Infectious Diseases
GA WN3LC
UT WOS:000711672600010
PM 34229330
DA 2024-01-16
ER

PT J
AU Serrano, D
   Santos-Reis, A
   Silva, C
   Dias, A
   Dias, B
   Toscano, C
   Conceiçao, C
   Baptista-Fernandes, T
   Nogueira, F
AF Serrano, Debora
   Santos-Reis, Ana
   Silva, Clemente
   Dias, Ana
   Dias, Brigite
   Toscano, Cristina
   Conceicao, Claudia
   Baptista-Fernandes, Teresa
   Nogueira, Fatima
TI Imported Malaria in Portugal: Prevalence of Polymorphisms in the Anti-Malarial Drug Resistance Genes <i>pfmdr1</i> and <i>pfk13</i>
SO MICROORGANISMS
LA English
DT Article
DE imported malaria; Portugal; CPLP; travel medicine
ID artemisinin resistance; plasmodium-vivax; vector; suitability; infections; culicidae; children; diptera; marker; impact
AB Malaria is one of the 'big three' killer infectious diseases, alongside tuberculosis and HIV. In non-endemic areas, malaria may occur in travelers who have recently been to or visited endemic regions. The number of imported malaria cases in Portugal has increased in recent years, mostly due to the close relationship with the community of Portuguese language countries. Samples were collected from malaria-infected patients attending Centro Hospitalar Lisboa Ocidental (CHLO) or the outpatient clinic of Instituto de Higiene e Medicina Tropical (IHMT-NOVA) between March 2014 and May 2021. Molecular characterization of Plasmodium falciparum pfk13 and pfmdr1 genes was performed. We analyzed 232 imported malaria cases. The majority (68.53%) of the patients came from Angola and only three patients travelled to a non-African country; one to Brazil and two to Indonesia. P. falciparum was diagnosed in 81.47% of the cases, P. malariae in 7.33%, P. ovale 6.47% and 1.72% carried P. vivax. No mutations were detected in pfk13. Regarding pfmdr1, the wild-type haplotype (N86/Y184/D1246) was also the most prevalent (64.71%) and N86/184F/D1246 was detected in 26.47% of the cases. The typical imported malaria case was middle-aged male, traveling from Angola, infected with P. falciparum carrying wild type pfmdr1 and pfk13. Our study highlights the need for constant surveillance of malaria parasites imported into Portugal as an important pillar of public health.
C1 [Serrano, Debora; Santos-Reis, Ana; Silva, Clemente; Dias, Brigite; Conceicao, Claudia; Nogueira, Fatima] Univ NOVA Lisboa IHMT NOVA, Global Hlth & Trop Med, Inst Higiene & Med Trop, Rua Junqueira 100, P-1349008 Lisbon, Portugal.
   [Dias, Ana; Toscano, Cristina; Baptista-Fernandes, Teresa] Ctr Hosp Lisboa Ocidental CHLO, Lab Microbiol Clin & Biol Mol, Serv Patol Clin, Rua Junqueira 126, P-1349019 Lisbon, Portugal.
C3 Universidade Nova de Lisboa; Institute of Hygiene & Tropical Medicine - UNL
RP Nogueira, F (通讯作者)，Univ NOVA Lisboa IHMT NOVA, Global Hlth & Trop Med, Inst Higiene & Med Trop, Rua Junqueira 100, P-1349008 Lisbon, Portugal.
EM a21001256@ihmt.unl.pt; anareis@ihmt.unl.pt; a21000955@ihmt.unl.pt; apdias@chlo.min-saude.pt; a21001219@ihmt.unl.pt; ctoscano@chlo.min-saude.pt; claudiaconceicao@ihmt.unl.pt; tmfernandes@chlo.min-saude.pt; fnogueira@ihmt.unl.pt
FU Fundacao para a Ciencia e Tecnologia (FCT) through GHTM [UID/04413/2020]
CR Abdulla S, 2015, BMC MED, V13, P0, DOI 10.1186/s12916-015-0445-x
   Alten BFD, 2008, EMERGING PESTS VECTO, V0, P35
   Amambua-Ngwa A, 2017, ANTIMICROB AGENTS CH, V61, P0, DOI 10.1128/AAC.00759-17
   Amaratunga C, 2019, BMC MED, V17, P0, DOI 10.1186/s12916-018-1207-3
   Amato R, 2016, ELIFE, V5, P0, DOI 10.7554/eLife.08714
   [Anonymous], 2021, PORT EST SAUD MIN SA, V0, P0
   Ansari HR, 2016, INT J PARASITOL, V46, P685, DOI 10.1016/j.ijpara.2016.05.009
   Ariey F, 2014, NATURE, V505, P50, DOI 10.1038/nature12876
   Ashley EA, 2018, LANCET, V391, P1608, DOI 10.1016/S0140-6736(18)30324-6
   Askling HH, 2012, MALARIA J, V11, P0, DOI 10.1186/1475-2875-11-328
   Baraka V, 2018, PLOS ONE, V13, P0, DOI 10.1371/journal.pone.0191922
   Barrado L, 2017, INFECTION, V45, P111, DOI 10.1007/s15010-016-0941-8
   Benali A, 2014, REMOTE SENS ENVIRON, V145, P116, DOI 10.1016/j.rse.2014.01.014
   Beshir KB, 2013, J INFECT DIS, V208, P2017, DOI 10.1093/infdis/jit431
   Betson M, 2014, PARASITOLOGY, V141, P1880, DOI 10.1017/S003118201400033X
   Blazquez J, 1974, REV SANID HIG PUBLICA (MADR), V48, P363
   Boccolini D, 2012, J MED ENTOMOL, V49, P833, DOI 10.1603/ME11252
   Bretscher MT, 2020, BMC MED, V18, P0, DOI 10.1186/s12916-020-1494-3
   Bruce-Chwatt LJ, 1980, RISE FALL MALARIA EU, V0, P0
   Butler AR, 2010, J ROY COLL PHYS EDIN, V40, P172, DOI 10.4997/JRCPE.2010.216
   Calçada C, 2020, MBIO, V11, P0, DOI 10.1128/mBio.02093-20
   Cambournac F, 1942, EPIDEMIOLOGIA SEZONI, V0, P0
   Capinha C, 2009, GEOSPATIAL HEALTH, V3, P177, DOI 10.4081/gh.2009.219
   Castro Luis, 2004, ACTA MED PORT, V17, P291
   Conceiçäo C, 2021, ACTA MEDICA PORT, V34, P842, DOI 10.20344/amp.14098
   Conrad MD, 2014, J INFECT DIS, V210, P344, DOI 10.1093/infdis/jiu141
   Cuadros J, 2002, EMERG INFECT DIS, V8, P1506, DOI 10.3201/eid0812.020105
   Daniels RF, 2017, MALARIA J, V16, P0, DOI 10.1186/s12936-016-1661-3
   Demas AR, 2018, P NATL ACAD SCI USA, V115, P12799, DOI 10.1073/pnas.1812317115
   Dimbu PR, 2021, ANTIMICROB AGENTS CH, V65, P0, DOI 10.1128/AAC.01949-20
   Dimopoulou D, 2017, J TROP PEDIATRICS, V63, P74, DOI 10.1093/tropej/fmw043
   Bargues MD, 2006, J MED ENTOMOL, V43, P508, DOI 10.1603/0022-2585(2006)43[508:RSOASF]2.0.CO;2
   Dondorp AM, 2009, NEW ENGL J MED, V361, P455, DOI 10.1056/NEJMoa0808859
   Ehrlich HY, 2021, P NATL ACAD SCI USA, V118, P0, DOI 10.1073/pnas.2100685118
   Escobar C, 2015, PLOS ONE, V10, P0, DOI 10.1371/journal.pone.0119215
   European Centre for Disease Prevention and Control, 2021, MAL ECDC ANN EP REP, V0, P0
   European Centre for Disease Prevention and Control, 2017, MULT REP LOC ACQ MAL, V0, P0
   European Centre for Disease Prevention and Control, 2019, MALARIA, V0, P0
   Fonseca Ana Gloria, 2014, MALAR RES TREAT, V2014, P373029, DOI 10.1155/2014/373029
   Fonseca AG, 2014, J TRAVEL MED, V21, P354, DOI 10.1111/jtm.12141
   Gendrot M, 2019, ACTA TROP, V196, P126, DOI 10.1016/j.actatropica.2019.05.020
   Githeko AK, 2000, B WORLD HEALTH ORGAN, V78, P1136
   Gomes E, 2016, PLOS ONE, V11, P0, DOI 10.1371/journal.pone.0164788
   Graça L, 2020, PLOS ONE, V15, P0, DOI 10.1371/journal.pone.0235437
   Greenhouse B, 2009, J INFECT DIS, V199, P758, DOI 10.1086/596741
   Groger M, 2017, MALARIA J, V16, P0, DOI 10.1186/s12936-017-1759-2
   Gunalan K, 2018, TRENDS PARASITOL, V34, P420, DOI 10.1016/j.pt.2018.02.006
   Howes RE, 2015, PLOS NEGLECT TROP D, V9, P0, DOI 10.1371/journal.pntd.0004222
   Imwong M, 2020, LANCET INFECT DIS, V20, P1470, DOI 10.1016/S1473-3099(20)30228-0
   INE PORDATA, 2021, EM TOT TYP, V0, P0
   Ishengoma DS, 2019, MALARIA J, V18, P0, DOI 10.1186/s12936-019-2730-1
   Joste V, 2021, EMERG INFECT DIS, V27, P372, DOI 10.3201/eid2702.202143
   Kayiba NK, 2021, LANCET INFECT DIS, V21, PE82, DOI 10.1016/S1473-3099(20)30493-X
   Lee K, 2009, GLOB INST, V0, P1
   Ljolje D, 2018, MALARIA J, V17, P0, DOI 10.1186/s12936-018-2233-5
   Lobo E, 2014, MALARIA J, V13, P0, DOI 10.1186/1475-2875-13-300
   Lourenço PM, 2011, J VECTOR ECOL, V36, P279, DOI 10.1111/j.1948-7134.2011.00168.x
   MalariaGEN, 2021, WELLCOME OPEN RES, V6, P42, DOI 10.12688/wellcomeopenres.16168.1
   Malmberg M, 2013, J INFECT DIS, V207, P842, DOI 10.1093/infdis/jis747
   Markus MB, 2015, TRENDS PARASITOL, V31, P239, DOI 10.1016/j.pt.2015.02.003
   Mbaye A, 2016, MALARIA J, V15, P0, DOI 10.1186/s12936-016-1490-4
   Medina Costa Rita, 2013, J PARASITOL RES, V2013, P247273, DOI 10.1155/2013/247273
   Mischlinger J, 2020, CLIN MICROBIOL REV, V33, P0, DOI 10.1128/CMR.00104-19
   Mita T, 2016, EXPERT REV ANTI-INFE, V14, P125, DOI 10.1586/14787210.2016.1106938
   Ocan M, 2019, MALARIA J, V18, P0, DOI 10.1186/s12936-019-2701-6
   Odolini S, 2012, MEDITERR J HEMATOL I, V4, P0, DOI 10.4084/MJHID.2012.031
   Okell LC, 2018, BMJ GLOB HEALTH, V3, P0, DOI 10.1136/bmjgh-2018-000999
   Otienoburu SD, 2016, MALARIA J, V15, P0, DOI 10.1186/s12936-016-1503-3
   Plucinski MM, 2017, MALARIA J, V16, P0, DOI 10.1186/s12936-017-1712-4
   RAMSDALE C D, 1975, PARASSITOLOGIA (ROME), V17, P39
   Ribeiro H, 1989, REV PORT DOEN INFEC, V12, P81
   Romi R, 2012, MALARIA J, V11, P0, DOI 10.1186/1475-2875-11-98
   Sainz-Elipe S, 2010, MALARIA J, V9, P0, DOI 10.1186/1475-2875-9-221
   Salvi C, 2016, HIST MALARIA ELIMINA, V0, P1
   Santos LC, 2012, MALARIA J, V11, P0, DOI 10.1186/1475-2875-11-96
   Shute PG, 1945, PUBLIC HEALTH LONDON, V58, P62, DOI 10.1016/S0033-3506(44)80258-X
   Singh B, 2013, CLIN MICROBIOL REV, V26, P165, DOI 10.1128/CMR.00079-12
   Singh Gajinder Pal, 2016, JOURNAL OF STRUCTURAL AND FUNCTIONAL GENOMICS, V17, P51, DOI 10.1007/s10969-016-9205-1
   Smith AD, 2008, BRIT MED J, V337, P0, DOI 10.1136/bmj.a120
   Snow RW, 2015, BMC MED, V13, P0, DOI 10.1186/s12916-014-0254-7
   SOUSA CA, 2008, THESIS U NOVA LISBOA, V0, P0
   Straimer J, 2015, SCIENCE, V347, P428, DOI 10.1126/science.1260867
   Tatem AJ, 2017, LANCET INFECT DIS, V17, P98, DOI 10.1016/S1473-3099(16)30326-7
   Thomsen TT, 2013, AM J TROP MED HYG, V88, P536, DOI 10.4269/ajtmh.12-0525
   Tsombeng FF, 2019, MALARIA J, V18, P0, DOI 10.1186/s12936-019-2916-6
   Twohig KA, 2019, PLOS NEGLECT TROP D, V13, P0, DOI 10.1371/journal.pntd.0007140
   Velasco E, 2017, MALARIA J, V16, P0, DOI 10.1186/s12936-017-1915-8
   Veletzky L, 2018, MALARIA J, V17, P0, DOI 10.1186/s12936-018-2226-4
   Vestergaard LS, 2007, AM J TROP MED HYG, V77, P153, DOI 10.4269/ajtmh.2007.77.153
   WHO, 2021, WORLD MALARIA REPORT 2021, V0, P0, DOI DOI 10.1016/S0140-6736(19)31096-7
   Woodrow CJ, 2017, FEMS MICROBIOL REV, V41, P34, DOI 10.1093/femsre/fuw037
   World Health Organization, 2016, FACT SHEET HIST MAL, V0, P0
   Xu C, 2018, SCI REP-UK, V8, P0, DOI 10.1038/s41598-018-31207-w
   Zatra R, 2012, BMC INFECT DIS, V12, P0, DOI 10.1186/1471-2334-12-307
   Zimmerman PA, 2017, AM J TROP MED HYG, V97, P636, DOI 10.4269/ajtmh.17-0461
   ZULUETA JD, 1975, B WORLD HEALTH ORGAN, V52, P109
NR 97
TC 1
Z9 1
U1 0
U2 1
PU MDPI
PI BASEL
PA ST ALBAN-ANLAGE 66, CH-4052 BASEL, SWITZERLAND
SN 
EI 2076-2607
J9 MICROORGANISMS
JI Microorganisms
PD OCT 15
PY 2021
VL 9
IS 10
BP 
EP 
DI 10.3390/microorganisms9102045
PG 12
WC Microbiology
SC Microbiology
GA WN0SU
UT WOS:000711487500001
PM 34683365
DA 2024-01-16
ER

PT J
AU Manyana, S
   Gounder, L
   Pillay, M
   Manasa, J
   Naidoo, K
   Chimukangara, B
AF Manyana, Sontaga
   Gounder, Lilishia
   Pillay, Melendhran
   Manasa, Justen
   Naidoo, Kogieleum
   Chimukangara, Benjamin
TI HIV-1 Drug Resistance Genotyping in Resource Limited Settings: Current and Future Perspectives in Sequencing Technologies
SO VIRUSES-BASEL
LA English
DT Review
DE HIV-1 drug resistance; Sanger sequencing; next generation sequencing; resource limited settings
ID blood spot specimens; antiretroviral therapy; assay; performance; integrase; mutations; plasma; system
AB Affordable, sensitive, and scalable technologies are needed for monitoring antiretroviral treatment (ART) success with the goal of eradicating HIV-1 infection. This review discusses use of Sanger sequencing and next generation sequencing (NGS) methods for HIV-1 drug resistance (HIVDR) genotyping, focusing on their use in resource limited settings (RLS). Sanger sequencing remains the gold-standard method for detecting HIVDR mutations of clinical relevance but is mainly limited by high sequencing costs and low-throughput. NGS is becoming a more common sequencing method, with the ability to detect low-abundance drug-resistant variants and reduce per sample costs through sample pooling and massive parallel sequencing. However, use of NGS in RLS is mainly limited by infrastructure costs. Given these shortcomings, our review discusses sequencing technologies for HIVDR genotyping, focusing on common in-house and commercial assays, challenges with Sanger sequencing in keeping up with changes in HIV-1 treatment programs, as well as challenges with NGS that limit its implementation in RLS and in clinical diagnostics. We further discuss knowledge gaps and offer recommendations on how to overcome existing barriers for implementing HIVDR genotyping in RLS, to make informed clinical decisions that improve quality of life for people living with HIV.
C1 [Manyana, Sontaga; Gounder, Lilishia; Pillay, Melendhran; Chimukangara, Benjamin] Univ KwaZulu Natal, Sch Lab Med & Med Sci, Dept Virol, Natl Hlth Lab Serv, ZA-4058 Durban, South Africa.
   [Manasa, Justen] Univ Zimbabwe, Fac Med & Hlth Sci, Dept Lab Med & Investigat Sci, Harare, Zimbabwe.
   [Naidoo, Kogieleum; Chimukangara, Benjamin] Ctr AIDS Programme Res South Africa CAPRISA, ZA-4013 Durban, South Africa.
   [Naidoo, Kogieleum] South African Med Res Council SAMRC, CAPRISA HIV TB Pathogenesis & Treatment Res Unit, ZA-4013 Durban, South Africa.
C3 University of Kwazulu Natal; University of Zimbabwe
RP Manyana, S (通讯作者)，Univ KwaZulu Natal, Sch Lab Med & Med Sci, Dept Virol, Natl Hlth Lab Serv, ZA-4058 Durban, South Africa.
EM 221116823@stu.ukzn.ac.za; Gounder@ukzn.ac.za; melendhra.pillay@nhls.ac.za; jmanasa@uz.edu.zw; Kogie.Naidoo@caprisa.org; ChimukangaraB@ukzn.ac.za
FU European and Developing Countries Clinical Trials Partnership (EDCTP) Career Development Fellowship [TMA2019CDF-2728]; Poliomyelitis Research Foundation [21/36]; Centre for AIDS Programme Research in South Africa (CAPRISA); Department of Virology at the University of KwaZulu-Natal; National Health Laboratory Service
CR Acharya A, 2014, PLOS ONE, V9, P0, DOI 10.1371/journal.pone.0105790
   Aitken SC, 2013, J CLIN MICROBIOL, V51, P1757, DOI 10.1128/JCM.00118-13
   Armenia D, 2015, J ANTIMICROB CHEMOTH, V70, P1865, DOI 10.1093/jac/dkv029
   Avila-Ríos S, 2020, VIRUSES-BASEL, V12, P0, DOI 10.3390/v12060617
   Becker MG, 2020, VIRUSES-BASEL, V12, P0, DOI 10.3390/v12060627
   Berry IM, 2020, J INFECT DIS, V221, PS292, DOI 10.1093/infdis/jiz286
   Boucher CA, 2018, AIDS REV, V20, P26, DOI 10.24875/AIDSRev.M18000018
   Capina R, 2020, VIRUSES-BASEL, V12, P0, DOI 10.3390/v12060645
   Chaturbhuj DN, 2014, PLOS ONE, V9, P0, DOI 10.1371/journal.pone.0087441
   Chen JHK, 2007, J CLIN VIROL, V39, P125, DOI 10.1016/j.jcv.2007.03.008
   Chen JHK, 2012, HONG KONG MED J, V18, P20
   Chrysostomou AC, 2020, INFECT GENET EVOL, V81, P0, DOI 10.1016/j.meegid.2020.104243
   Dessilly G, 2018, PLOS ONE, V13, P0, DOI 10.1371/journal.pone.0209561
   Emmadi R, 2011, J MOL DIAGN, V13, P583, DOI 10.1016/j.jmoldx.2011.05.011
   Fokam J, 2011, ARCH VIROL, V156, P1235, DOI 10.1007/s00705-011-0982-3
   Gachogo Rachael W, 2020, F1000RES, V9, P793, DOI 10.12688/f1000research.23379.1
   Günthard HF, 2019, CLIN INFECT DIS, V68, P177, DOI 10.1093/cid/ciy463
   Gupta S, 2017, BIOMED RES INT, V2017, P0, DOI 10.1155/2017/4979252
   Hearps AC, 2009, SEX HEALTH, V6, P305, DOI 10.1071/SH09041
   Inzaule SC, 2020, J INT AIDS SOC, V20, P1
   Inzaule S, 2013, J CLIN MICROBIOL, V51, P529, DOI 10.1128/JCM.02347-12
   Inzaule SC, 2017, AIDS REV, V19, P179
   Inzaule Seth C, 2016, LANCET INFECT DIS, V16, Pe267, DOI 10.1016/S1473-3099(16)30118-9
   Ji HZ, 2020, VIRUSES-BASEL, V12, P0, DOI 10.3390/v12060586
   Ji HZ, 2018, J INT AIDS SOC, V21, P0, DOI 10.1002/jia2.25193
   Kchouk M, 2017, BIOL. MED, V9, P1, DOI 10.4172/0974-8369.1000395
   Lee ER, 2020, VIRUSES-BASEL, V12, P0, DOI 10.3390/v12050550
   Lee ER, 2020, SCI REP-UK, V10, P0, DOI 10.1038/s41598-020-58544-z
   Lima VD, 2017, J INT AIDS SOC, V20, P0, DOI 10.1002/jia2.25011
   Liu L, 2012, J BIOMED BIOTECHNOL, V0, P0, DOI DOI 10.1155/2012/251364
   Magomere Edwin O, 2019, F1000RES, V8, P1518, DOI 10.12688/f1000research.20083.1
   Manasa J, 2014, JOVE-J VIS EXP, V0, P0, DOI DOI 10.3791/51242
   Mbunkah HA, 2020, J INFECT DIS, V221, P1584, DOI 10.1093/infdis/jiz650
   Noguera-Julian M, 2017, J INFECT DIS, V216, PS829, DOI 10.1093/infdis/jix397
   Parikh UM, 2017, CURR OPIN HIV AIDS, V12, P182, DOI 10.1097/COH.0000000000000344
   Parkin N, 2012, CLIN INFECT DIS, V54, PS273, DOI 10.1093/cid/cir982
   Pillay V, 2008, ANTIVIR THER, V13, P101
   Rosemary A, 2018, PLOS ONE, V13, P0, DOI 10.1371/journal.pone.0198246
   Saravanan S, 2009, J VIROL METHODS, V159, P211, DOI 10.1016/j.jviromet.2009.03.021
   Seatla KK, 2019, PLOS ONE, V14, P0, DOI 10.1371/journal.pone.0224292
   Silver N, 2018, AIDS RES THER, V15, P0, DOI 10.1186/s12981-018-0206-y
   Steegen K, 2006, J VIROL METHODS, V133, P137, DOI 10.1016/j.jviromet.2005.11.004
   Stranneheim H, 2012, BIOTECHNOL J, V7, P0, DOI 10.1002/biot.201200153
   Takou D, 2019, BMC INFECT DIS, V19, P0, DOI 10.1186/s12879-019-3871-0
   Taylor T, 2019, SCI REP-UK, V9, P0, DOI 10.1038/s41598-019-45328-3
   Tekin D, 2021, J MED VIROL, V93, P3627, DOI 10.1002/jmv.26582
   To SWC, 2013, J CLIN VIROL, V58, P299, DOI 10.1016/j.jcv.2013.06.040
   Van Laethem K, 2008, J VIROL METHODS, V153, P176, DOI 10.1016/j.jviromet.2008.07.008
   Wallis CL, 2010, J VIROL METHODS, V163, P505, DOI 10.1016/j.jviromet.2009.11.011
   Xu SH, 2011, MOL DIAGN THER, V15, P41, DOI 10.2165/11588860-000000000-00000
   Zhou ZY, 2011, PLOS ONE, V6, P0, DOI 10.1371/journal.pone.0028184
NR 55
TC 5
Z9 6
U1 0
U2 8
PU MDPI
PI BASEL
PA ST ALBAN-ANLAGE 66, CH-4052 BASEL, SWITZERLAND
SN 
EI 1999-4915
J9 VIRUSES-BASEL
JI Viruses-Basel
PD JUN 15
PY 2021
VL 13
IS 6
BP 
EP 
DI 10.3390/v13061125
PG 9
WC Virology
SC Virology
GA SZ4HU
UT WOS:000666529000001
PM 34208165
DA 2024-01-16
ER

PT J
AU Saito, A
   Yamashita, M
AF Saito, Akatsuki
   Yamashita, Masahiro
TI HIV-1 capsid variability: viral exploitation and evasion of capsid-binding molecules
SO RETROVIROLOGY
LA English
DT Review
DE HIV-1; Lentiviruses; Capsid; Host factors; Inhibitors; Sequence variation
ID immunodeficiency-virus type-1; major homology region; amino-terminal domain; postentry restriction factors; complementary assays reveal; a-dependent restriction; cyclophilin-a; human trim5-alpha; cyclosporine-a; gag protein
AB The HIV-1 capsid, a conical shell encasing viral nucleoprotein complexes, is involved in multiple post-entry processes during viral replication. Many host factors can directly bind to the HIV-1 capsid protein (CA) and either promote or prevent HIV-1 infection. The viral capsid is currently being explored as a novel target for therapeutic interventions. In the past few decades, significant progress has been made in our understanding of the capsid-host interactions and mechanisms of action of capsid-targeting antivirals. At the same time, a large number of different viral capsids, which derive from many HIV-1 mutants, naturally occurring variants, or diverse lentiviruses, have been characterized for their interactions with capsid-binding molecules in great detail utilizing various experimental techniques. This review provides an overview of how sequence variation in CA influences phenotypic properties of HIV-1. We will focus on sequence differences that alter capsid-host interactions and give a brief account of drug resistant mutations in CA and their mutational effects on viral phenotypes. Increased knowledge of the sequence-function relationship of CA helps us deepen our understanding of the adaptive potential of the viral capsid.
C1 [Saito, Akatsuki] Univ Miyazaki, Dept Vet Med, Fac Agr, Miyazaki, Miyazaki, Japan.
   [Saito, Akatsuki] Univ Miyazaki, Ctr Anim Dis Control, Miyazaki, Miyazaki, Japan.
   [Yamashita, Masahiro] Columbia Univ, Vagelos Coll Phys & Surg, Aaron Diamond AIDS Res Ctr, New York, NY 10027 USA.
C3 University of Miyazaki; University of Miyazaki; Columbia University
RP Yamashita, M (通讯作者)，Columbia Univ, Vagelos Coll Phys & Surg, Aaron Diamond AIDS Res Ctr, New York, NY 10027 USA.
EM my2661@cumc.columbia.edu
FU NIH [R01AI100720]; Japan Agency for Medical Research and Development, AMED [21jk0210039, 20fk0108163, 20fk0108451, 20fk0410033, 21fk0410033, 20wm0325009, 21wm0325009]; JSPS KAKENHI [19K06382]; CRDF Global Grant [JP21jk0210039]; Grants-in-Aid for Scientific Research [19K06382] Funding Source: KAKEN
CR Abdurahman S, 2004, J GEN VIROL, V85, P2903, DOI 10.1099/vir.0.80137-0
   Aberham C, 1996, J VIROL, V70, P3536, DOI 10.1128/JVI.70.6.3536-3544.1996
   Accola MA, 1998, J VIROL, V72, P2072, DOI 10.1128/JVI.72.3.2072-2078.1998
   Achuthan V, 2018, CELL HOST MICROBE, V24, P392, DOI 10.1016/j.chom.2018.08.002
   Ackerson B, 1998, J VIROL, V72, P303, DOI 10.1128/JVI.72.1.303-308.1998
   Adamson CS, 2006, J VIROL, V80, P10957, DOI 10.1128/JVI.01369-06
   Adamson CS, 2009, J VIROL, V83, P4884, DOI 10.1128/JVI.02659-08
   Al-Mawsawi LQ, 2014, RETROVIROLOGY, V11, P0, DOI 10.1186/s12977-014-0124-6
   Ambrose Z, 2014, VIROLOGY, V454, P371, DOI 10.1016/j.virol.2014.02.004
   Ambrose Z, 2012, J VIROL, V86, P4708, DOI 10.1128/JVI.05887-11
   Araya CL, 2011, TRENDS BIOTECHNOL, V29, P435, DOI 10.1016/j.tibtech.2011.04.003
   Arhel N, 2010, RETROVIROLOGY, V7, P0, DOI 10.1186/1742-4690-7-96
   Bähr A, 2016, VIROLOGY, V488, P51, DOI 10.1016/j.virol.2015.10.034
   Balasubramaniam M, 2019, J VIROL, V93, P0, DOI 10.1128/JVI.01741-18
   Barateau V, 2015, J VIROL, V89, P4030, DOI 10.1128/JVI.03315-14
   Battivelli E, 2011, J VIROL, V85, P11846, DOI 10.1128/JVI.05201-11
   Battivelli E, 2010, J VIROL, V84, P11010, DOI 10.1128/JVI.00758-10
   Bejarano DA, 2019, ELIFE, V8, P0, DOI 10.7554/eLife.41800
   Bester SM, 2020, SCIENCE, V370, P360, DOI 10.1126/science.abb4808
   Betancor G, 2019, CELL REP, V29, P1923, DOI 10.1016/j.celrep.2019.10.009
   Bhattacharya A, 2014, P NATL ACAD SCI USA, V111, P18625, DOI 10.1073/pnas.1419945112
   Bichel K, 2013, RETROVIROLOGY, V10, P0, DOI 10.1186/1742-4690-10-81
   BILLICH A, 1995, J VIROL, V69, P2451, DOI 10.1128/JVI.69.4.2451-2461.1995
   Biris N, 2012, P NATL ACAD SCI USA, V109, P13278, DOI 10.1073/pnas.1203536109
   Biris N, 2013, J MOL BIOL, V425, P5032, DOI 10.1016/j.jmb.2013.07.025
   Blair WS, 2010, PLOS PATHOG, V6, P0, DOI 10.1371/journal.ppat.1001220
   Blair WS, 2009, ANTIMICROB AGENTS CH, V53, P5080, DOI 10.1128/AAC.00759-09
   Blanco-Melo D, 2012, IMMUNITY, V37, P399, DOI 10.1016/j.immuni.2012.08.013
   Blanco-Rodriguez G, 2020, J VIROL, V94, P0, DOI 10.1128/JVI.00135-20
   Braaten D, 2001, EMBO J, V20, P1300, DOI 10.1093/emboj/20.6.1300
   Braaten D, 1996, J VIROL, V70, P3551, DOI 10.1128/JVI.70.6.3551-3560.1996
   Braaten D, 1996, J VIROL, V70, P4220, DOI 10.1128/JVI.70.7.4220-4227.1996
   Brass AL, 2008, SCIENCE, V319, P921, DOI 10.1126/science.1152725
   Brennan G, 2008, P NATL ACAD SCI USA, V105, P3569, DOI 10.1073/pnas.0709511105
   Brockman MA, 2007, J VIROL, V81, P12608, DOI 10.1128/JVI.01369-07
   Brun S, 2008, RETROVIROLOGY, V5, P0, DOI 10.1186/1742-4690-5-57
   Buffone C, 2018, J VIROL, V92, P0, DOI 10.1128/JVI.00648-18
   Bukovsky AA, 1997, P NATL ACAD SCI USA, V94, P10943, DOI 10.1073/pnas.94.20.10943
   Bulli L, 2016, J VIROL, V90, P7469, DOI 10.1128/JVI.00458-16
   Burdick RC, 2020, P NATL ACAD SCI USA, V117, P5486, DOI 10.1073/pnas.1920631117
   Burdick RC, 2017, PLOS PATHOG, V13, P0, DOI 10.1371/journal.ppat.1006570
   Burdick RC, 2013, P NATL ACAD SCI USA, V110, PE4780, DOI 10.1073/pnas.1315996110
   Busnadiego I, 2014, J VIROL, V88, P7738, DOI 10.1128/JVI.00214-14
   Cairns TM, 2001, J VIROL, V75, P242, DOI 10.1128/JVI.75.1.242-250.2001
   Campbell EM, 2015, NAT REV MICROBIOL, V13, P471, DOI 10.1038/nrmicro3503
   Carnes SK, 2018, J VIROL, V92, P0, DOI 10.1128/JVI.00358-18
   Carnes SK, 2018, CURR OPIN HIV AIDS, V13, P359, DOI 10.1097/COH.0000000000000472
   Chang YF, 2007, J MOL BIOL, V370, P585, DOI 10.1016/j.jmb.2007.05.020
   Chatterji U, 2005, J BIOL CHEM, V280, P40293, DOI 10.1074/jbc.M506314200
   Chen NY, 2016, RETROVIROLOGY, V13, P0, DOI 10.1186/s12977-016-0262-0
   Chin CR, 2015, CELL REP, V13, P1717, DOI 10.1016/j.celrep.2015.10.036
   Christ F, 2008, CURR BIOL, V18, P1192, DOI 10.1016/j.cub.2008.07.079
   Christensen DE, 2020, SCIENCE, V370, P187, DOI 10.1126/science.abc8420
   Cosnefroy O, 2016, RETROVIROLOGY, V13, P0, DOI 10.1186/s12977-016-0292-7
   CRAVEN RC, 1995, J VIROL, V69, P4213, DOI 10.1128/JVI.69.7.4213-4227.1995
   Craveur P, 2019, MBIO, V10, P0, DOI 10.1128/mBio.02858-18
   Daelemans D, 2010, ANTIVIR RES, V85, P418, DOI 10.1016/j.antiviral.2009.10.009
   Dahabieh MS, 2014, RETROVIROLOGY, V11, P0, DOI 10.1186/1742-4690-11-17
   De Iaco A, 2014, RETROVIROLOGY, V11, P0, DOI 10.1186/1742-4690-11-11
   De Iaco A, 2013, RETROVIROLOGY, V10, P0, DOI 10.1186/1742-4690-10-20
   De Iaco A, 2011, RETROVIROLOGY, V8, P0, DOI 10.1186/1742-4690-8-98
   Dharan A, 2020, NAT MICROBIOL, V5, P1088, DOI 10.1038/s41564-020-0735-8
   Dharan A, 2017, P NATL ACAD SCI USA, V114, PE10707, DOI 10.1073/pnas.1712033114
   Dharan A, 2016, PLOS PATHOG, V12, P0, DOI 10.1371/journal.ppat.1005700
   Di Nunzio F, 2013, VIROLOGY, V440, P8, DOI 10.1016/j.virol.2013.02.008
   Di Nunzio F, 2012, PLOS ONE, V7, P0, DOI 10.1371/journal.pone.0046037
   Diaz-Griffero F, 2006, VIROLOGY, V351, P404, DOI 10.1016/j.virol.2006.03.023
   Dick RA, 2020, PLOS PATHOG, V16, P0, DOI 10.1371/journal.ppat.1008277
   Dick RA, 2018, VIRUSES-BASEL, V10, P0, DOI 10.3390/v10110640
   Dick RA, 2018, NATURE, V560, P509, DOI 10.1038/s41586-018-0396-4
   Dicker I, 2019, PLOS ONE, V14, P0, DOI 10.1371/journal.pone.0224076
   Dicks MDJ, 2018, PLOS PATHOG, V14, P0, DOI 10.1371/journal.ppat.1007408
   Dietrich EA, 2011, J VIROL, V85, P9956, DOI 10.1128/JVI.00097-11
   Dingens AS, 2019, VIRUSES-BASEL, V11, P0, DOI 10.3390/v11050439
   Dismuke DJ, 2006, J VIROL, V80, P3712, DOI 10.1128/JVI.80.8.3712-3720.2006
   Donahue DA, 2016, J VIROL, V90, P4199, DOI 10.1128/JVI.03202-15
   DORFMAN T, 1994, J VIROL, V68, P8180, DOI 10.1128/JVI.68.12.8180-8187.1994
   Dorfman T, 1996, J VIROL, V70, P5751, DOI 10.1128/JVI.70.9.5751-5757.1996
   Dostálková A, 2020, J VIROL, V94, P0, DOI 10.1128/JVI.00991-20
   Dutrieux J, 2015, PLOS PATHOG, V11, P0, DOI 10.1371/journal.ppat.1005280
   Elsner C, 2020, P NATL ACAD SCI USA, V117, P19475, DOI 10.1073/pnas.2002481117
   Engelman AN, 2021, VIRUSES-BASEL, V13, P0, DOI 10.3390/v13010125
   Eschbach JE, 2021, J VIROL, V95, P0, DOI 10.1128/JVI.00984-20
   Fassati A, 2012, VIRUS RES, V170, P15, DOI 10.1016/j.virusres.2012.09.012
   Fernandez J, 2019, NAT MICROBIOL, V4, P1840, DOI 10.1038/s41564-019-0575-6
   Fischer DK, 2019, J VIROL, V93, P0, DOI 10.1128/JVI.00214-19
   Fitzon T, 2000, VIROLOGY, V268, P294, DOI 10.1006/viro.1999.0178
   Forshey BM, 2005, J VIROL, V79, P869, DOI 10.1128/JVI.79.2.869-875.2005
   Forshey BM, 2002, J VIROL, V76, P5667, DOI 10.1128/JVI.76.11.5667-5677.2002
   Francis AC, 2020, NAT COMMUN, V11, P0, DOI 10.1038/s41467-020-17256-8
   Francis AC, 2020, VIRUSES-BASEL, V12, P0, DOI 10.3390/v12111234
   Francis AC, 2018, VIRUSES-BASEL, V10, P0, DOI 10.3390/v10050275
   Francis AC, 2018, CELL HOST MICROBE, V23, P536, DOI 10.1016/j.chom.2018.03.009
   Francis AC, 2016, PLOS PATHOG, V12, P0, DOI 10.1371/journal.ppat.1005709
   FRANKE EK, 1994, NATURE, V372, P359, DOI 10.1038/372359a0
   Freed EO, 2015, NAT REV MICROBIOL, V13, P484, DOI 10.1038/nrmicro3490
   Fribourgh JL, 2014, CELL HOST MICROBE, V16, P627, DOI 10.1016/j.chom.2014.09.021
   Fricke T, 2014, RETROVIROLOGY, V11, P0, DOI 10.1186/s12977-014-0120-x
   Fricke T, 2014, RETROVIROLOGY, V11, P0, DOI 10.1186/s12977-014-0068-x
   Fricke T, 2013, J VIROL, V87, P10587, DOI 10.1128/JVI.01705-13
   Fricke T, 2013, RETROVIROLOGY, V10, P0, DOI 10.1186/1742-4690-10-46
   Fun A, 2011, RETROVIROLOGY, V8, P0, DOI 10.1186/1742-4690-8-70
   Gallay PA, 2013, VIRUSES-BASEL, V5, P981, DOI 10.3390/v5030981
   Gamble TR, 1996, CELL, V87, P1285, DOI 10.1016/S0092-8674(00)81823-1
   Gamble TR, 1997, SCIENCE, V278, P849, DOI 10.1126/science.278.5339.849
   Ganser-Pornillos BK, 2008, CURR OPIN STRUC BIOL, V18, P203, DOI 10.1016/j.sbi.2008.02.001
   Ganser-Pornillos BK, 2019, NAT REV MICROBIOL, V17, P546, DOI 10.1038/s41579-019-0225-2
   Ganser-Pornillos BK, 2012, ADV EXP MED BIOL, V726, P441, DOI 10.1007/978-1-4614-0980-9_20
   Ganser-Pornillos BK, 2011, P NATL ACAD SCI USA, V108, P534, DOI 10.1073/pnas.1013426108
   Ganser-Pornillos BK, 2004, J VIROL, V78, P2545, DOI 10.1128/JVI.78.5.2545-2552.2004
   Gatanaga H, 2006, J BIOL CHEM, V281, P1241, DOI 10.1074/jbc.M505920200
   Ghimire D, 2017, SCI REP-UK, V7, P0, DOI 10.1038/srep43711
   Goldstone DC, 2014, P NATL ACAD SCI USA, V111, P9609, DOI 10.1073/pnas.1402448111
   Goujon C, 2015, J VIROL, V89, P4676, DOI 10.1128/JVI.00169-15
   Goujon C, 2014, J VIROL, V88, P9017, DOI 10.1128/JVI.01269-14
   Goujon C, 2013, NATURE, V502, P559, DOI 10.1038/nature12542
   Granier C, 2013, J VIROL, V87, P10368, DOI 10.1128/JVI.01313-13
   Haddox HK, 2018, ELIFE, V7, P0, DOI 10.7554/eLife.34420
   Hatziioannou T, 2005, J VIROL, V79, P176, DOI 10.1128/JVI.79.1.176-183.2005
   Hatziioannou T, 2004, P NATL ACAD SCI USA, V101, P10774, DOI 10.1073/pnas.0402361101
   Hatziioannou T, 2004, J VIROL, V78, P6005, DOI 10.1128/JVI.78.11.6005-6012.2004
   Hatziioannou T, 2006, SCIENCE, V314, P95, DOI 10.1126/science.1130994
   Hatziioannou T, 2012, NAT REV MICROBIOL, V10, P852, DOI 10.1038/nrmicro2911
   Henning MS, 2014, PLOS PATHOG, V10, P0, DOI 10.1371/journal.ppat.1003868
   Hilditch L, 2014, CURR OPIN VIROL, V4, P32, DOI 10.1016/j.coviro.2013.11.003
   Huang PT, 2019, CELL REP, V28, P2373, DOI 10.1016/j.celrep.2019.07.079
   Hulme AE, 2015, J VIROL, V89, P5350, DOI 10.1128/JVI.00476-15
   Hulme AE, 2015, J VIROL, V89, P643, DOI 10.1128/JVI.03043-14
   Hulme AE, 2014, METHODS MOL BIOL, V1087, P37, DOI 10.1007/978-1-62703-670-2_4
   Hulme AE, 2011, P NATL ACAD SCI USA, V108, P9975, DOI 10.1073/pnas.1014522108
   Ikeda Y, 2004, J VIROL, V78, P11816, DOI 10.1128/JVI.78.21.11816-11822.2004
   Inagaki N, 2010, RETROVIROLOGY, V7, P0, DOI 10.1186/1742-4690-7-90
   Ingram Z, 2020, VIROL J, V17, P0, DOI 10.1186/s12985-020-01301-5
   Jacques DA, 2016, NATURE, V536, P349, DOI 10.1038/nature19098
   Jennings J, 2020, MBIO, V11, P0, DOI 10.1128/mBio.02820-20
   Ji S, 2018, J VIROL, V92, P0, DOI 10.1128/JVI.00499-18
   Jiang JY, 2011, VIROLOGY, V421, P253, DOI 10.1016/j.virol.2011.09.012
   Jimenez-Guardeño JM, 2019, NAT MICROBIOL, V4, P933, DOI 10.1038/s41564-019-0402-0
   Joshi A, 2006, J VIROL, V80, P7939, DOI 10.1128/JVI.00355-06
   Jun SM, 2011, STRUCTURE, V19, P1573, DOI 10.1016/j.str.2011.09.006
   Kamada K, 2006, P NATL ACAD SCI USA, V103, P16959, DOI 10.1073/pnas.0608289103
   Kane M, 2018, ELIFE, V7, P0, DOI 10.7554/eLife.35738
   Kane M, 2013, NATURE, V502, P563, DOI 10.1038/nature12653
   Keckesova Z, 2004, P NATL ACAD SCI USA, V101, P10780, DOI 10.1073/pnas.0402474101
   Kim K, 2019, NAT MICROBIOL, V4, P2044, DOI 10.1038/s41564-019-0592-5
   Kinloch NN, 2019, J VIROL, V93, P0, DOI 10.1128/JVI.01502-18
   Kirmaier A, 2014, FUTURE VIROL, V9, P483, DOI 10.2217/fvl.14.25
   Kirmaier A, 2010, PLOS BIOL, V8, P0, DOI 10.1371/journal.pbio.1000462
   Kleinpeter AB, 2020, VIRUSES-BASEL, V12, P0, DOI 10.3390/v12090940
   Knapp DJHF, 2011, J CLIN MICROBIOL, V49, P201, DOI 10.1128/JCM.01868-10
   Koh Y, 2013, J VIROL, V87, P648, DOI 10.1128/JVI.01148-12
   Kong J, 2014, PROTEIN CELL, V5, P954, DOI 10.1007/s13238-014-0113-5
   Konig R, 2008, CELL, V135, P49, DOI 10.1016/j.cell.2008.07.032
   Kono K, 2010, RETROVIROLOGY, V7, P0, DOI 10.1186/1742-4690-7-72
   Kootstra NA, 2003, P NATL ACAD SCI USA, V100, P1298, DOI 10.1073/pnas.0337541100
   Kootstra NA, 2007, AIDS, V21, P2015, DOI 10.1097/QAD.0b013e3282effa87
   Kratovac Z, 2008, J VIROL, V82, P6772, DOI 10.1128/JVI.00410-08
   Kucharska I, 2020, J VIROL, V94, P0, DOI 10.1128/JVI.01844-19
   Kumar S, 2018, J VIROL, V92, P0, DOI 10.1128/JVI.00001-18
   Kuroishi A, 2010, RETROVIROLOGY, V7, P0, DOI 10.1186/1742-4690-7-58
   Kuroishi A, 2009, RETROVIROLOGY, V6, P0, DOI 10.1186/1742-4690-6-70
   Kutluay SB, 2013, PLOS PATHOG, V9, P0, DOI 10.1371/journal.ppat.1003214
   Lahaye X, 2016, CELL REP, V15, P879, DOI 10.1016/j.celrep.2016.03.074
   Lahaye X, 2013, IMMUNITY, V39, P1132, DOI 10.1016/j.immuni.2013.11.002
   Lamorte L, 2013, ANTIMICROB AGENTS CH, V57, P4622, DOI 10.1128/AAC.00985-13
   Lee K, 2010, CELL HOST MICROBE, V7, P221, DOI 10.1016/j.chom.2010.02.007
   Lemke CT, 2012, J VIROL, V86, P6643, DOI 10.1128/JVI.00493-12
   Leschonsky B, 2007, J GEN VIROL, V88, P207, DOI 10.1099/vir.0.81894-0
   Li CL, 2021, P NATL ACAD SCI USA, V118, P0, DOI 10.1073/pnas.2019467118
   Li W, 2020, MBIO, V11, P0, DOI 10.1128/mBio.02254-20
   Li YL, 2016, ELIFE, V5, P0, DOI 10.7554/eLife.16269
   Li Y, 2009, J VIROL, V83, P10951, DOI 10.1128/JVI.00682-09
   Liang C, 2003, J VIROL, V77, P1772, DOI 10.1128/JVI.77.3.1772-1783.2003
   Liang C, 2002, J VIROL, V76, P11729, DOI 10.1128/JVI.76.22.11729-11737.2002
   Liao CH, 2007, AIDS, V21, PS19, DOI 10.1097/01.aids.0000304692.09143.1b
   Lin TY, 2006, RETROVIROLOGY, V3, P0, DOI 10.1186/1742-4690-3-70
   Lingappa JR, 2014, VIRUS RES, V193, P89, DOI 10.1016/j.virusres.2014.07.001
   Link JO, 2020, NATURE, V584, P614, DOI 10.1038/s41586-020-2443-1
   Liu ZL, 2015, RETROVIROLOGY, V12, P0, DOI 10.1186/s12977-014-0129-1
   Liu ZL, 2013, CELL HOST MICROBE, V14, P398, DOI 10.1016/j.chom.2013.08.015
   Logue EC, 2011, J VIROL, V85, P12950, DOI 10.1128/JVI.05384-11
   Lu MM, 2015, P NATL ACAD SCI USA, V112, P14617, DOI 10.1073/pnas.1516920112
   LUBAN J, 1993, CELL, V73, P1067, DOI 10.1016/0092-8674(93)90637-6
   Luban J, 2007, J VIROL, V81, P1054, DOI 10.1128/JVI.01519-06
   Luo XL, 2018, J VIROL, V92, P0, DOI 10.1128/JVI.00229-18
   Maillet S, 2020, VIRUSES-BASEL, V12, P0, DOI 10.3390/v12060636
   Malikov V, 2015, NAT COMMUN, V6, P0, DOI 10.1038/ncomms7660
   Mallery DL, 2021, SCI ADV, V7, P0, DOI 10.1126/sciadv.abe4716
   Mallery DL, 2019, CELL REP, V29, P3983, DOI 10.1016/j.celrep.2019.11.050
   Mallery DL, 2018, ELIFE, V7, P0, DOI 10.7554/eLife.35335
   Mamede JI, 2017, P NATL ACAD SCI USA, V114, PE7169, DOI 10.1073/pnas.1706245114
   Mamede JI, 2017, SCI REP-UK, V7, P0, DOI 10.1038/srep45214
   Mamede JI, 2013, RETROVIROLOGY, V10, P0, DOI 10.1186/1742-4690-10-77
   MAMMANO F, 1994, J VIROL, V68, P4927, DOI 10.1128/JVI.68.8.4927-4936.1994
   Manel N, 2010, NATURE, V467, P214, DOI 10.1038/nature09337
   Manocheewa S, 2013, PLOS ONE, V8, P0, DOI 10.1371/journal.pone.0066065
   Marcelin AG, 2020, J ANTIMICROB CHEMOTH, V75, P1588, DOI 10.1093/jac/dkaa060
   Margot NA, 2010, ANTIMICROB AGENTS CH, V54, P2345, DOI 10.1128/AAC.01784-09
   Marno KM, 2017, J VIROL, V91, P0, DOI 10.1128/JVI.01228-16
   Márquez CL, 2018, ELIFE, V7, P0, DOI 10.7554/eLife.34772
   Matreyek KA, 2014, RETROVIROLOGY, V11, P0, DOI 10.1186/s12977-014-0090-z
   Matreyek KA, 2013, PLOS PATHOG, V9, P0, DOI 10.1371/journal.ppat.1003693
   Matreyek KA, 2011, J VIROL, V85, P7818, DOI 10.1128/JVI.00325-11
   Matsuoka S, 2009, RETROVIROLOGY, V6, P0, DOI 10.1186/1742-4690-6-21
   Mattei S, 2016, CURR OPIN VIROL, V18, P27, DOI 10.1016/j.coviro.2016.02.008
   McArthur C, 2019, DISEASES-BASEL, V7, P0, DOI 10.3390/diseases7040056
   McCarthy KR, 2013, PLOS PATHOG, V9, P0, DOI 10.1371/journal.ppat.1003352
   Meehan AM, 2014, PLOS PATHOG, V10, P0, DOI 10.1371/journal.ppat.1003969
   Meier K, 2018, VIROLOGY, V523, P52, DOI 10.1016/j.virol.2018.07.024
   Melamed D, 2004, J VIROL, V78, P9675, DOI 10.1128/JVI.78.18.9675-9688.2004
   Merindol N, 2018, PLOS PATHOG, V14, P0, DOI 10.1371/journal.ppat.1007398
   Meyerson NR, 2018, PLOS PATHOG, V14, P0, DOI 10.1371/journal.ppat.1006906
   Miles RJ, 2020, ELIFE, V9, P0, DOI 10.7554/eLife.56910
   Mitra S, 2020, J VIROL, V94, P0, DOI 10.1128/JVI.00404-20
   Miyamoto T, 2011, PLOS ONE, V6, P0, DOI 10.1371/journal.pone.0022779
   Morger D, 2018, J VIROL, V92, P0, DOI 10.1128/JVI.01541-17
   Morrison JH, 2020, MBIO, V11, P0, DOI 10.1128/mBio.01854-20
   Nakayama EE, 2018, AIDS RES HUM RETROV, V34, P382, DOI 10.1089/aid.2017.0212
   Neagu MR, 2009, J CLIN INVEST, V119, P3035, DOI 10.1172/JCI39354
   Newman RM, 2008, PLOS PATHOG, V4, P0, DOI 10.1371/journal.ppat.1000003
   Ning JY, 2018, J VIROL, V92, P0, DOI 10.1128/JVI.00368-18
   Nisole S, 2004, P NATL ACAD SCI USA, V101, P13324, DOI 10.1073/pnas.0404640101
   Nomaguchi M, 2014, MICROBES INFECT, V16, P936, DOI 10.1016/j.micinf.2014.08.017
   Nomaguchi M, 2013, J VIROL, V87, P11447, DOI 10.1128/JVI.01549-13
   Nomaguchi M, 2013, MICROBES INFECT, V15, P56, DOI 10.1016/j.micinf.2012.10.013
   Novikova M, 2019, VIROL SIN, V34, P119, DOI 10.1007/s12250-019-00095-3
   Novikova M, 2018, MBIO, V9, P0, DOI 10.1128/mBio.01567-18
   Ohainle M, 2020, PLOS PATHOG, V16, P0, DOI 10.1371/journal.ppat.1008507
   OhAinle M, 2018, ELIFE, V7, P0, DOI 10.7554/eLife.39823
   Ohkura S, 2011, PLOS PATHOG, V7, P0, DOI 10.1371/journal.ppat.1002011
   Onyango CO, 2010, VACCINE, V28, PB60, DOI 10.1016/j.vaccine.2009.08.060
   Opp S, 2016, J VIROL, V90, P3056, DOI 10.1128/JVI.03146-15
   Owens CM, 2004, J VIROL, V78, P5423, DOI 10.1128/JVI.78.10.5423-5437.2004
   Pacheco B, 2016, SCI REP-UK, V6, P0, DOI 10.1038/srep37489
   Pacheco B, 2010, VIROLOGY, V408, P204, DOI 10.1016/j.virol.2010.09.019
   Peng K, 2014, ELIFE, V3, P0, DOI 10.7554/eLife.04114
   Perilla JR, 2016, TRENDS BIOCHEM SCI, V41, P410, DOI 10.1016/j.tibs.2016.02.009
   Petrillo C, 2015, MOL THER, V23, P352, DOI 10.1038/mt.2014.193
   Pineda MJ, 2007, VIROLOGY, V363, P310, DOI 10.1016/j.virol.2007.02.002
   Pizzato M, 2015, PLOS PATHOG, V11, P0, DOI 10.1371/journal.ppat.1005050
   Pornillos O, 2019, CURR OPIN VIROL, V36, P47, DOI 10.1016/j.coviro.2019.05.004
   Poston D, 2021, RETROVIROLOGY, V18, P0, DOI 10.1186/s12977-021-00571-3
   Price AJ, 2014, PLOS PATHOG, V10, P0, DOI 10.1371/journal.ppat.1004459
   Price AJ, 2012, PLOS PATHOG, V8, P0, DOI 10.1371/journal.ppat.1002896
   Price AJ, 2009, NAT STRUCT MOL BIOL, V16, P1036, DOI 10.1038/nsmb.1667
   Ptak RG, 2008, ANTIMICROB AGENTS CH, V52, P1302, DOI 10.1128/AAC.01324-07
   Qi ML, 2008, J VIROL, V82, P12001, DOI 10.1128/JVI.01518-08
   Rahm N, 2013, VIROLOGY, V441, P162, DOI 10.1016/j.virol.2013.03.021
   Rasaiyaah J, 2013, NATURE, V503, P402, DOI 10.1038/nature12769
   Rebensburg SV, 2021, NAT MICROBIOL, V6, P435, DOI 10.1038/s41564-021-00868-1
   REICIN AS, 1995, J VIROL, V69, P642, DOI 10.1128/JVI.69.2.642-650.1995
   Renner N, 2021, PLOS PATHOG, V17, P0, DOI 10.1371/journal.ppat.1009164
   Ricana CL, 2020, PLOS PATHOG, V16, P0, DOI 10.1371/journal.ppat.1008646
   Rihn SJ, 2013, PLOS PATHOG, V9, P0, DOI 10.1371/journal.ppat.1003461
   Rits MAN, 2007, MOL THER, V15, P930, DOI 10.1038/mt.sj.6300091
   Robins WP, 2013, P NATL ACAD SCI USA, V110, PE848, DOI 10.1073/pnas.1222538110
   Robinson BA, 2014, J VIROL, V88, P5718, DOI 10.1128/JVI.03609-13
   Saha B, 2020, PLOS PATHOG, V16, P0, DOI 10.1371/journal.ppat.1009017
   Saito A, 2020, AIDS RES HUM RETROV, V36, P513, DOI 10.1089/aid.2019.0250
   Saito A, 2019, VIROLOGY, V532, P118, DOI 10.1016/j.virol.2019.04.012
   Saito A, 2016, J VIROL, V90, P6918, DOI 10.1128/JVI.00019-16
   Saito A, 2016, J VIROL, V90, P5808, DOI 10.1128/JVI.03116-15
   Saito A, 2012, FRONT MICROBIOL, V3, P0, DOI 10.3389/fmicb.2012.00314
   Saito A, 2012, J GEN VIROL, V93, P594, DOI 10.1099/vir.0.038075-0
   Santos CD, 2016, PLOS PATHOG, V12, P0, DOI 10.1371/journal.ppat.1005897
   Sanz-Ramos M, 2013, J GEN VIROL, V94, P2587, DOI 10.1099/vir.0.058180-0
   Sawyer SL, 2005, P NATL ACAD SCI USA, V102, P2832, DOI 10.1073/pnas.0409853102
   Sayah DM, 2004, NATURE, V430, P569, DOI 10.1038/nature02777
   Schaller T, 2007, J VIROL, V81, P10055, DOI 10.1128/JVI.00616-07
   Schaller T, 2011, PLOS PATHOG, V7, P0, DOI 10.1371/journal.ppat.1002439
   Schmidt F, 2019, P NATL ACAD SCI USA, V116, P10504, DOI 10.1073/pnas.1818059116
   Schmitz C, 2004, J VIROL, V78, P2006, DOI 10.1128/JVI.78.4.2006-2016.2004
   Schneidewind A, 2007, J VIROL, V81, P12382, DOI 10.1128/JVI.01543-07
   Scholz I, 2005, J VIROL, V79, P1470, DOI 10.1128/JVI.79.3.1470-1479.2005
   Schommers P, 2020, CELL, V180, P471, DOI 10.1016/j.cell.2020.01.010
   Schulte B, 2015, J VIROL, V89, P8599, DOI 10.1128/JVI.00753-15
   Scoca V, 2021, VIRUSES-BASEL, V13, P0, DOI 10.3390/v13020273
   Selyutina A, 2020, CELL REP, V32, P0, DOI 10.1016/j.celrep.2020.108201
   Selyutina A, 2020, CELL REP, V30, P3766, DOI 10.1016/j.celrep.2020.02.100
   Setiawan LC, 2016, AIDS RES HUM RETROV, V32, P390, DOI 10.1089/aid.2014.0361
   Setiawan LC, 2015, VIROLOGY, V486, P239, DOI 10.1016/j.virol.2015.09.017
   Shah VB, 2014, PLOS ONE, V9, P0, DOI 10.1371/journal.pone.0092724
   Shah VB, 2013, J VIROL, V87, P422, DOI 10.1128/JVI.07177-11
   Shi J, 2006, VIROLOGY, V350, P493, DOI 10.1016/j.virol.2006.03.013
   Shi J, 2015, J VIROL, V89, P208, DOI 10.1128/JVI.01411-14
   Shi J, 2011, J VIROL, V85, P542, DOI 10.1128/JVI.01406-10
   Siddiqui MA, 2019, J VIROL, V93, P0, DOI 10.1128/JVI.00706-19
   Smaga SS, 2019, STRUCTURE, V27, P1234, DOI 10.1016/j.str.2019.04.015
   Sokolskaja E, 2006, J VIROL, V80, P2855, DOI 10.1128/JVI.80.6.2855-2862.2006
   Sokolskaja E, 2004, J VIROL, V78, P12800, DOI 10.1128/JVI.78.23.12800-12808.2004
   Soll SJ, 2013, PLOS PATHOG, V9, P0, DOI 10.1371/journal.ppat.1003667
   Song C, 2007, J VIROL, V81, P11946, DOI 10.1128/JVI.00620-07
   Song H, 2007, J VIROL, V81, P7280, DOI 10.1128/JVI.00406-07
   Sowd GA, 2021, PLOS PATHOG, V17, P0, DOI 10.1371/journal.ppat.1009190
   Sowd GA, 2016, P NATL ACAD SCI USA, V113, PE1054, DOI 10.1073/pnas.1524213113
   STRAMBIODECASTILLIA C, 1992, J VIROL, V66, P7021, DOI 10.1128/JVI.66.12.7021-7032.1992
   Stremlau M, 2006, P NATL ACAD SCI USA, V103, P5514, DOI 10.1073/pnas.0509996103
   Stremlau M, 2004, NATURE, V427, P848, DOI 10.1038/nature02343
   Stultz RD, 2017, J VIROL, V91, P0, DOI 10.1128/JVI.00034-17
   Sultana T, 2019, J VIROL, V93, P0, DOI 10.1128/JVI.00986-19
   Sultana T, 2016, J GEN VIROL, V97, P963, DOI 10.1099/jgv.0.000408
   Summers BJ, 2019, CELL HOST MICROBE, V26, P203, DOI 10.1016/j.chom.2019.07.007
   Sumner RP, 2020, EMBO J, V39, P0, DOI 10.15252/embj.2019103958
   Sun QF, 2021, VIRUSES-BASEL, V13, P0, DOI 10.3390/v13050920
   Sundquist WI, 2012, CSH PERSPECT MED, V2, P0, DOI 10.1101/cshperspect.a006924
   Takemura T, 2013, J VIROL, V87, P4086, DOI 10.1128/JVI.01319-12
   Takeuchi JS, 2013, RETROVIROLOGY, V10, P0, DOI 10.1186/1742-4690-10-50
   Tanaka M, 2016, J VIROL, V90, P1944, DOI 10.1128/JVI.02698-15
   Tang SX, 2003, J VIROL, V77, P12592, DOI 10.1128/JVI.77.23.12592-12602.2003
   Tang SX, 2001, J VIROL, V75, P9357, DOI 10.1128/JVI.75.19.9357-9366.2001
   Temple J, 2020, CURR RES STRUCT BIOL, V2, P222, DOI 10.1016/j.crstbi.2020.10.002
   THALI M, 1994, NATURE, V372, P363, DOI 10.1038/372363a0
   Thenin-Houssier S, 2016, CURR HIV RES, V14, P270, DOI 10.2174/1570162X14999160224103555
   Thippeshappa R, 2020, FRONT MICROBIOL, V11, P0, DOI 10.3389/fmicb.2020.00882
   Tipper C, 2014, J VIROL, V88, P10289, DOI 10.1128/JVI.01388-14
   Towers GJ, 2003, NAT MED, V9, P1138, DOI 10.1038/nm910
   Towers GJ, 2007, RETROVIROLOGY, V4, P0, DOI 10.1186/1742-4690-4-40
   Twizerimana AP, 2020, J VIROL, V94, P0, DOI 10.1128/JVI.01338-20
   Urano E, 2019, J VIROL, V93, P0, DOI 10.1128/JVI.02017-18
   Virgen CA, 2008, P NATL ACAD SCI USA, V105, P3563, DOI 10.1073/pnas.0709258105
   von Schwedler UK, 2003, J VIROL, V77, P5439, DOI 10.1128/JVI.77.9.5439-5450.2003
   von Schwedler UK, 1998, EMBO J, V17, P1555, DOI 10.1093/emboj/17.6.1555
   Vozzolo L, 2010, J BIOL CHEM, V285, P39314, DOI 10.1074/jbc.M110.155275
   Wacharapornin P, 2007, VIROLOGY, V358, P48, DOI 10.1016/j.virol.2006.08.031
   Wagner JM, 2016, ELIFE, V5, P0, DOI 10.7554/eLife.17063
   Waki K, 2012, PLOS PATHOG, V8, P0, DOI 10.1371/journal.ppat.1002997
   WANG CT, 1993, J VIROL, V67, P4264, DOI 10.1128/JVI.67.7.4264-4273.1993
   Wei W, 2016, EBIOMEDICINE, V8, P230, DOI 10.1016/j.ebiom.2016.04.020
   Wiegers K, 2002, VIROLOGY, V294, P289, DOI 10.1006/viro.2001.1347
   Wilbourne M, 2021, VIRUSES-BASEL, V13, P0, DOI 10.3390/v13020246
   Wilson SJ, 2008, P NATL ACAD SCI USA, V105, P3557, DOI 10.1073/pnas.0709003105
   Wu F, 2016, J VIROL, V90, P11087, DOI 10.1128/JVI.01620-16
   Wu F, 2015, J VIROL, V89, P2233, DOI 10.1128/JVI.02978-14
   Wu F, 2013, PLOS PATHOG, V9, P0, DOI 10.1371/journal.ppat.1003577
   Xie LN, 2020, RETROVIROLOGY, V17, P0, DOI 10.1186/s12977-020-00524-2
   Xu B, 2018, J VIROL, V92, P0, DOI 10.1128/JVI.00422-18
   Xu CY, 2020, PLOS BIOL, V18, P0, DOI 10.1371/journal.pbio.3001015
   Xu HZ, 2013, RETROVIROLOGY, V10, P0, DOI 10.1186/1742-4690-10-70
   Yamashita M, 2007, PLOS PATHOG, V3, P1502, DOI 10.1371/journal.ppat.0030156
   Yamashita M, 2017, TRENDS MICROBIOL, V25, P741, DOI 10.1016/j.tim.2017.04.004
   Yamashita M, 2009, J VIROL, V83, P9835, DOI 10.1128/JVI.01084-09
   Yang HT, 2012, P NATL ACAD SCI USA, V109, P18372, DOI 10.1073/pnas.1210903109
   Yang RF, 2007, J VIROL, V81, P3749, DOI 10.1128/JVI.02634-06
   Yang Y, 2014, METHODS MOL BIOL, V1087, P29, DOI 10.1007/978-1-62703-670-2_3
   Yant SR, 2019, NAT MED, V25, P1377, DOI 10.1038/s41591-019-0560-x
   Yap MW, 2004, P NATL ACAD SCI USA, V101, P10786, DOI 10.1073/pnas.0402876101
   Yin L, 1998, J VIROL, V72, P6430, DOI 10.1128/JVI.72.8.6430-6436.1998
   Ylinen LMJ, 2009, J VIROL, V83, P2044, DOI 10.1128/JVI.01876-08
   Ylinen LMJ, 2005, J VIROL, V79, P11580, DOI 10.1128/JVI.79.18.11580-11587.2005
   Yoo SH, 1997, J MOL BIOL, V269, P780, DOI 10.1006/jmbi.1997.1051
   Yufenyuy EL, 2013, RETROVIROLOGY, V10, P0, DOI 10.1186/1742-4690-10-29
   Zhang FW, 2006, VIROLOGY, V353, P396, DOI 10.1016/j.virol.2006.05.035
   Zhang W, 2015, AIMS BIOPHYS, V2, P343, DOI 10.3934/biophy.2015.3.343
   Zhao GP, 2013, NATURE, V497, P643, DOI 10.1038/nature12162
   Zhong Z, 2021, MBIO, V12, P0, DOI 10.1128/mBio.03142-20
   Zhou J, 2004, J VIROL, V78, P922, DOI 10.1128/JVI.78.2.922-929.2004
   Zhou J, 2015, J VIROL, V89, P9068, DOI 10.1128/JVI.00340-15
   Zhou LH, 2011, PLOS PATHOG, V7, P0, DOI 10.1371/journal.ppat.1002194
   Zila V, 2021, CELL, V184, P1032, DOI 10.1016/j.cell.2021.01.025
   Zila V, 2019, MBIO, V10, P0, DOI 10.1128/mBio.02501-19
NR 360
TC 12
Z9 13
U1 1
U2 8
PU BMC
PI LONDON
PA CAMPUS, 4 CRINAN ST, LONDON N1 9XW, ENGLAND
SN 
EI 1742-4690
J9 RETROVIROLOGY
JI Retrovirology
PD OCT 26
PY 2021
VL 18
IS 1
BP 
EP 
DI 10.1186/s12977-021-00577-x
PG 26
WC Virology
SC Virology
GA WN0FF
UT WOS:000711451800001
PM 34702294
DA 2024-01-16
ER

PT J
AU Seatla, KK
   Maruapula, D
   Choga, WT
   Morerinyane, O
   Lockman, S
   Novitsky, V
   Kasvosve, I
   Moyo, S
   Gaseitsiwe, S
AF Seatla, Kaelo K.
   Maruapula, Dorcas
   Choga, Wonderful T.
   Morerinyane, Olorato
   Lockman, Shahin
   Novitsky, Vladimir
   Kasvosve, Ishmael
   Moyo, Sikhulile
   Gaseitsiwe, Simani
TI Limited HIV-1 Subtype C <i>nef</i> 3′PPT Variation in Combination Antiretroviral Therapy Naive and Experienced People Living with HIV in Botswana
SO PATHOGENS
LA English
DT Article
DE HIV-1; nef; Botswana; drug resistance mutations; 3 '-polypurine tract; dolutegravir
ID type-1 polypurine tract; down-regulation; cell-surface; mutations; infection; cd4
AB Dolutegravir (DTG) is a potent anti-HIV drug that is used to treat HIV globally. There have been reports of mutations in the HIV-1 3'-polypurine tract (3'PPT) of the nef gene, contributing to DTG failure; however, there are limited 'real-world' data on this. In addition, there is a knowledge gap on the variability of 3'PPT residues in patients receiving combination antiretroviral therapy (cART) with and without viral load (VL) suppression. HIV-1 subtype C (HIV-1C) whole-genome sequences from cART naive and experienced individuals were generated using next-generation sequencing. The nef gene sequences were trimmed from the generated whole-genome sequences using standard bioinformatics tools. In addition, we generated separate integrase and nef gene sequences by Sanger sequencing of plasma samples from individuals with virologic failure (VF) while on a DTG/raltegravir (RAL)-based cART. Analysis of 3'PPT residues was performed, and comparison of proportions computed using Pearson's chi-square test with p-values < 0.05 was considered statistically significant. A total of 6009 HIV-1C full genome sequences were generated and had a median log(10) HIV-1 VL (Q1, Q3) copies/mL of 1.60 (1.60, 2.60). A total of 12 matching integrase and nef gene sequences from therapy-experienced participants failing DTG/ RAL-based cART were generated. HIV-1C 3'PPT nef gene sequences from therapy-experienced patients failing DTG cART (n = 12), cART naive individuals (n = 1263), and individuals on cART with and without virological suppression (n = 4696) all had a highly conserved 3'PPT motif with no statistically significant differences identified. Our study confirms the high conservation of the HIV-1 nef gene 3'PPT motif in 'real-world' patients and showed no differences in the motif according to VL suppression or INSTI-based cART failure. Future studies should explore other HIV-1 regions outside of the pol gene for associations with DTG failure.
C1 [Seatla, Kaelo K.; Maruapula, Dorcas; Choga, Wonderful T.; Morerinyane, Olorato; Lockman, Shahin; Moyo, Sikhulile; Gaseitsiwe, Simani] Botswana Harvard AIDS Inst Partnership, Gaborone, Botswana.
   [Seatla, Kaelo K.; Maruapula, Dorcas; Kasvosve, Ishmael] Univ Botswana, Sch Allied Hlth Profess, Fac Hlth Sci, Gaborone, Botswana.
   [Choga, Wonderful T.] Univ Cape Town, Fac Hlth Sci, Dept Pathol, Div Human Genet, ZA-7925 Cape Town, South Africa.
   [Lockman, Shahin; Moyo, Sikhulile; Gaseitsiwe, Simani] Harvard TH Chan Sch Publ Hlth, Dept Immunol & Infect Dis, Boston, MA 02115 USA.
   [Novitsky, Vladimir] Brown Univ, Warren Alpert Med Sch, Providence, RI 12321 USA.
   [Novitsky, Vladimir] Miriam Hosp, Div Infect Dis, Providence, RI 23324 USA.
C3 Botswana-Harvard AIDS Institute Partnership; University of Botswana; University of Cape Town; Harvard University; Harvard T.H. Chan School of Public Health; Brown University; Lifespan Health Rhode Island; Miriam Hospital
RP Seatla, KK (通讯作者)，Botswana Harvard AIDS Inst Partnership, Gaborone, Botswana.; Seatla, KK (通讯作者)，Univ Botswana, Sch Allied Hlth Profess, Fac Hlth Sci, Gaborone, Botswana.
EM kseatla@bhp.org.bw; dmaruapula@bhp.org.bw; wchoga@bhp.org.bw; omorerinyane@bhp.org.bw; slockman@hsph.harvard.edu; vnovi@hsph.harvard.edu; kasvosvei@ub.ac.bw; smoyo@bhp.org.bw; sgaseitsiwe@bhp.org.bw
FU Harvard University Center for AIDS Research (CFAR), an NIH-funded program [P30 AI060354]; NIH; National Institute of Allergy and Infectious Diseases; National Cancer Institute; Eunice Kennedy Shriver National Institute of Child Health and Human Development; National Heart, Lung, and Blood Institute; National Institute on Drug Abuse; National Institute of Mental Health; National Institute on Aging; National Institute of Diabetes and Digestive and Kidney Diseases; National Institute of General Medical Sciences; National Institute on Minority Health and Health Disparities; National Institute of Dental and Craniofacial Research; Office of AIDS Research; Fogarty International Center; e Sub-Saharan African Network for TB/HIV Research Excellence (SANTHE), a DELTAS Africa Initiative [DEL-15-006]; New Partnership for Africa's Development Planning and Coordinating Agency (NEPAD Agency); Wellcome Trust [107752/Z/15/Z]; UK government; National Institute of Mental Health of the National Institutes of Health under Award [D43 TW010543]; National Institutes of Health (NIH)/National Institute of Allergy and Infectious Diseases K24 mentoring grant [NIH K24 AI131928]; President's Emergency Plan for AIDS Relief (PEPFAR) through the Centers for Disease Control and Prevention (CDC) under the terms of cooperative agreements [U01 GH000447, U2G GH001911]
CR Acharya A, 2020, INT J MOL SCI, V21, P0, DOI 10.3390/ijms21051553
   ANDERSON SJ, 1994, J VIROL, V68, P3092, DOI 10.1128/JVI.68.5.3092-3101.1994
   Anstett K, 2017, RETROVIROLOGY, V14, P0, DOI 10.1186/s12977-017-0360-7
   Das AT, 2018, MBIO, V9, P0, DOI 10.1128/mBio.00006-18
   Gaolathe T, 2016, LANCET HIV, V3, PE221, DOI 10.1016/S2352-3018(16)00037-0
   GARCIA JV, 1991, NATURE, V350, P508, DOI 10.1038/350508a0
   Hall TA, 1999, NUCLEIC ACIDS SYMP. SER, V0, P95
   Jones BR, 2020, J VIROL, V94, P0, DOI 10.1128/JVI.01786-19
   Jones FD, 2007, VIROLOGY, V360, P341, DOI 10.1016/j.virol.2006.10.008
   Julias JG, 2004, J VIROL, V78, P13315, DOI 10.1128/JVI.78.23.13315-13324.2004
   Libin PJK, 2019, BIOINFORMATICS, V35, P1763, DOI 10.1093/bioinformatics/bty851
   Makhema J, 2019, NEW ENGL J MED, V381, P230, DOI 10.1056/NEJMoa1812281
   Malet I, 2019, J ANTIMICROB CHEMOTH, V74, P3440, DOI 10.1093/jac/dkz377
   Malet I, 2017, MBIO, V8, P0, DOI 10.1128/mBio.00922-17
   Oliveira M, 2018, RETROVIROLOGY, V15, P0, DOI 10.1186/s12977-018-0440-3
   Parkinson L, 2021, GUIDELINES USE ANTIR, V0, P0
   Raffi F, 2013, LANCET, V381, P735, DOI 10.1016/S0140-6736(12)61853-4
   Schwartz O, 1996, NAT MED, V2, P338, DOI 10.1038/nm0396-338
   Seatla KK, 2021, VIRUSES-BASEL, V13, P0, DOI 10.3390/v13040594
   Seatla KK, 2019, PLOS ONE, V14, P0, DOI 10.1371/journal.pone.0224292
   Watkins RL, 2013, RETROVIROLOGY, V10, P0, DOI 10.1186/1742-4690-10-125
   Wei YL, 2021, ANTIMICROB AGENTS CH, V65, P0, DOI 10.1128/AAC.02432-20
   WHO, 2019, UPDATE OF RECOMMENDATIONS ON FIRSTAND SECOND-LINE ANTIRETROVIRAL REGIMENS, V0, P0
   Wijting IEA, 2018, J INFECT DIS, V218, P688, DOI 10.1093/infdis/jiy176
NR 25
TC 2
Z9 2
U1 0
U2 0
PU MDPI
PI BASEL
PA ST ALBAN-ANLAGE 66, CH-4052 BASEL, SWITZERLAND
SN 
EI 2076-0817
J9 PATHOGENS
JI Pathogens
PD AUG 15
PY 2021
VL 10
IS 8
BP 
EP 
DI 10.3390/pathogens10081027
PG 9
WC Microbiology
SC Microbiology
GA UH4OK
UT WOS:000689912200001
PM 34451492
DA 2024-01-16
ER

PT J
AU Raugi, DN
   Nixon, RS
   Leong, S
   Faye, K
   Diatta, JP
   Sall, F
   Smith, RA
   Sall, EI
   Malomar, JJ
   Seydi, M
   Gottlieb, GS
AF Raugi, Dana N.
   Nixon, Robert S.
   Leong, Sally
   Faye, Khadim
   Diatta, Jean Phillipe
   Sall, Fatima
   Smith, Robert A.
   Sall, ElHadji Ibrahima
   Malomar, Jean Jacques
   Seydi, Moussa
   Gottlieb, Geoffrey S.
TI HIV-2 Drug Resistance Genotyping from Dried Blood Spots
SO JOURNAL OF CLINICAL MICROBIOLOGY
LA English
DT Article
DE DBS; HIV-2; antiretroviral therapy; drug resistance; drug resistance testing; human immunodeficiency virus
ID immunodeficiency-virus type-2; protease inhibitor resistance; plasma viral load; antiretroviral therapy; senegal implications; surveillance; individuals; specimens; mutations; diversity
AB The treatment of HIV-2 in resource-limited settings (RLS) is complicated by the limited availability of HIV-2-active antiretroviral drugs and inadequate access to HIV-2 viral load and drug resistance testing. Dried blood spots (DBS)-based drug resistance testing, widely studied for HIV-1, has not been reported for HIV-2 and could present an opportunity to improve care for HIV-2-infected individuals. We selected 150 DBS specimens from ongoing studies of antiretroviral therapy (ART) for HIV-2 infection in Senegal and subjected them to genotypic drug resistance testing. Total nucleic acid was extracted from DBS, reverse transcribed, PCR amplified, and analyzed by population-based Sanger sequencing, and major drug resistance-associated mutations (RAM) were identified. Parallel samples from plasma and peripheral blood mononuclear cells (PBMC) were also genotyped. We obtained 58 protease/reverse transcriptase genotypes. Plasma viral load was significantly correlated with genotyping success (P< 0.001); DBS samples with corresponding plasma viral load >250 copies/ml had a success rate of 86.8%. In paired DBS-plasma genotypes, 83.8% of RAM found in plasma were also found in DBS, and replicate DBS genotyping revealed that a single test detected 86.7% of known RAM. These findings demonstrate that DBS-based genotypic drug resistance testing for HIV-2 is feasible and can be deployed in RLS with limited infrastructure.
C1 [Raugi, Dana N.; Nixon, Robert S.; Leong, Sally; Smith, Robert A.; Gottlieb, Geoffrey S.] Univ Washington, Dept Med, Div Allergy & Infect Dis, Ctr Emerging & Re Emerging Infect Dis, Seattle, WA 98115 USA.
   [Faye, Khadim; Sall, Fatima; Seydi, Moussa] Univ Cheikh Anta Diop Dakar, Ibrahima Diop Mar Ctr Hosp Natl Univ Fann, Serv Malad Infect & Trop, Dakar, Senegal.
   [Diatta, Jean Phillipe; Sall, ElHadji Ibrahima; Malomar, Jean Jacques] Ctr Sante Ziguinchor, Ziguinchor, Senegal.
   [Gottlieb, Geoffrey S.] Univ Washington, Dept Global Hlth, Seattle, WA 98195 USA.
C3 University of Washington; University of Washington Seattle; University Cheikh Anta Diop Dakar; University of Washington; University of Washington Seattle
RP Raugi, DN (通讯作者)，Univ Washington, Dept Med, Div Allergy & Infect Dis, Ctr Emerging & Re Emerging Infect Dis, Seattle, WA 98115 USA.
EM raugid@uw.edu
FU National Institutes of Health (NIH/NIAID) [2R01-AI060466, R01-AI120765]; AIDS Clinical Trials Group [UM1-AI-068636, UM1-AI-106701]; UW CFAR Retrovirology Core [P30-AI027757]; U.S. National Institutes of Health; University of Washington; Bill & Melinda Gates Foundation; Gilead Sciences; Alere Technologies; Merck Co.; Janssen Pharmaceutica; Cerus Corporation; ViiV Healthcare; Bristol-Myers Squibb; Roche Molecular Systems; Abbott Molecular Diagnostics; Theratechnologies/TaiMed Biologics, Inc.; ANRS; Glaxo-Smith Kline
CR Abana CZ, 2019, MEDICINE, V98, P0, DOI 10.1097/MD.0000000000014313
   ADJORLOLOJOHNSON G, 1994, JAMA-J AM MED ASSOC, V272, P462, DOI 10.1001/jama.272.6.462
   Aitken SC, 2015, PLOS ONE, V10, P0, DOI 10.1371/journal.pone.0131541
   Andersson S, 2000, ARCH INTERN MED, V160, P3286, DOI 10.1001/archinte.160.21.3286
   [Anonymous], 2012, WHO MAN HIV DRUG RES, V0, P0
   Ba S, 2018, CLIN INFECT DIS, V67, P1588, DOI 10.1093/cid/ciy324
   Bertagnolio S, 2007, ANTIVIR THER, V12, P107
   Bertagnolio S, 2010, AIDS REV, V12, P195
   Buckton AJ, 2008, J ANTIMICROB CHEMOTH, V62, P1191, DOI 10.1093/jac/dkn412
   Cassol S, 1996, AIDS RES HUM RETROV, V12, P1435, DOI 10.1089/aid.1996.12.1435
   Chang M, 2012, J CLIN VIROL, V55, P128, DOI 10.1016/j.jcv.2012.06.024
   Charpentier C, 2014, AIDS, V28, P1161, DOI 10.1097/QAD.0000000000000244
   Charpentier C, 2013, CLIN INFECT DIS, V56, P1654, DOI 10.1093/cid/cit104
   Deng WJ, 2010, BIOTECHNIQUES, V48, P405, DOI 10.2144/000113370
   Diouara AAM, 2014, J INT AIDS SOC, V17, P0, DOI 10.7448/IAS.17.1.19315
   Diouara AM, 2014, J MED VIROL, V86, P45, DOI 10.1002/jmv.23778
   Ekouévl DK, 2015, PLOS ONE, V10, P0, DOI 10.1371/journal.pone.0129886
   Esbjörnsson J, 2019, LANCET HIV, V6, PE25, DOI 10.1016/S2352-3018(18)30254-6
   GAO F, 1994, J VIROL, V68, P7433, DOI 10.1128/JVI.68.11.7433-7447.1994
   Gottlieb GS, 2018, LANCET HIV, V5, PE390, DOI 10.1016/S2352-3018(18)30094-8
   Gottlieb GS, 2011, PLOS ONE, V6, P0, DOI 10.1371/journal.pone.0022204
   Gottlieb GS, 2009, CLIN INFECT DIS, V48, P476, DOI 10.1086/596504
   Gottlieb GS, 2002, J INFECT DIS, V185, P905, DOI 10.1086/339295
   Hallack R, 2008, J CLIN VIROL, V41, P283, DOI 10.1016/j.jcv.2007.12.011
   Johannessen A, 2010, ANTIVIR THER, V15, P1003, DOI 10.3851/IMP1660
   KANKI PJ, 1994, LANCET, V343, P943, DOI 10.1016/S0140-6736(94)90065-5
   MARLINK R, 1994, SCIENCE, V265, P1587, DOI 10.1126/science.7915856
   Masciotra S, 2007, AIDS, V21, P2503, DOI 10.1097/QAD.0b013e3281c618db
   Matheron S, 2018, CLIN INFECT DIS, V67, P1161, DOI 10.1093/cid/ciy245
   McNulty A, 2007, J CLIN MICROBIOL, V45, P517, DOI 10.1128/JCM.02016-06
   Menéndez-Arias L, 2014, ANTIVIR RES, V102, P70, DOI 10.1016/j.antiviral.2013.12.001
   Monleau M, 2014, J CLIN MICROBIOL, V52, P578, DOI 10.1128/JCM.02860-13
   Parry CM, 2014, J CLIN MICROBIOL, V52, P2868, DOI 10.1128/JCM.00544-14
   Pieniazek D, 2004, AIDS, V18, P495, DOI 10.1097/00002030-200402200-00016
   Raugi Dana N, 2020, CLIN INFECT DIS, V0, P0, DOI DOI 10.1093/cid/ciaa277
   Raugi DN, 2013, ANTIMICROB AGENTS CH, V57, P2751, DOI 10.1128/AAC.00405-13
   Rottinghaus EK, 2012, CLIN INFECT DIS, V54, P1187, DOI 10.1093/cid/cis015
   SIMON F, 1993, AIDS, V7, P1411, DOI 10.1097/00002030-199311000-00002
   Smith RA, 2012, PLOS ONE, V7, P0, DOI 10.1371/journal.pone.0045372
   Smith RA, 2009, J INFECT DIS, V199, P1323, DOI 10.1086/597802
   Tzou PL, 2020, J INFECT DIS, V221, P1962, DOI 10.1093/infdis/jiaa026
   van der Loeff MFS, 2002, AIDS, V16, P1775, DOI 10.1097/00002030-200209060-00010
   WHITTLE H, 1994, AIDS, V8, P1617, DOI 10.1097/00002030-199411000-00015
NR 43
TC 1
Z9 1
U1 0
U2 3
PU AMER SOC MICROBIOLOGY
PI WASHINGTON
PA 1752 N ST NW, WASHINGTON, DC 20036-2904 USA
SN 0095-1137
EI 1098-660X
J9 J CLIN MICROBIOL
JI J. Clin. Microbiol.
PD JAN 15
PY 2021
VL 59
IS 1
BP 
EP 
DI 10.1128/JCM.02303-20
PG 12
WC Microbiology
SC Microbiology
GA PI1CZ
UT WOS:000600837900035
PM 33055182
DA 2024-01-16
ER

PT J
AU Ross, J
   Jiamsakul, A
   Kumarasamy, N
   Azwa, I
   Merati, TP
   Do, CD
   Lee, MP
   Ly, PS
   Yunihastuti, E
   Nguyen, KV
   Ditangco, R
   Ng, OT
   Choi, JY
   Oka, S
   Sohn, AH
   Law, M
AF Ross, J.
   Jiamsakul, A.
   Kumarasamy, N.
   Azwa, I
   Merati, T. P.
   Do, C. D.
   Lee, M. P.
   Ly, P. S.
   Yunihastuti, E.
   Nguyen, K., V
   Ditangco, R.
   Ng, O. T.
   Choi, J. Y.
   Oka, S.
   Sohn, A. H.
   Law, M.
TI Virological failure and HIV drug resistance among adults living with HIV on second-line antiretroviral therapy in the Asia-Pacific
SO HIV MEDICINE
LA English
DT Article
DE Asia; drug resistance; HIV; second&#8208; line antiretroviral therapy; virological failure
ID resource-limited settings; inhibitor resistance; high-prevalence; mutations; regimens; outcm; type-1; 1st; switch; art
AB Objectives To assess second-line antiretroviral therapy (ART) virological failure and HIV drug resistance-associated mutations (RAMs), in support of third-line regimen planning in Asia. Methods Adults > 18 years of age on second-line ART for >= 6 months were eligible. Cross-sectional data on HIV viral load (VL) and genotypic resistance testing were collected or testing was conducted between July 2015 and May 2017 at 12 Asia-Pacific sites. Virological failure (VF) was defined as VL > 1000 copies/mL with a second VL > 1000 copies/mL within 3-6 months. FASTA files were submitted to Stanford University HIV Drug Resistance Database and RAMs were compared against the IAS-USA 2019 mutations list. VF risk factors were analysed using logistic regression. Results Of 1378 patients, 74% were male and 70% acquired HIV through heterosexual exposure. At second-line switch, median [interquartile range (IQR)] age was 37 (32-42) years and median (IQR) CD4 count was 103 (43.5-229.5) cells/mu L; 93% received regimens with boosted protease inhibitors (PIs). Median duration on second line was 3 years. Among 101 patients (7%) with VF, CD4 count > 200 cells/mu L at switch [odds ratio (OR) = 0.36, 95% confidence interval (CI): 0.17-0.77 vs. CD4 <= 50) and HIV exposure through male-male sex (OR = 0.32, 95% CI: 0.17-0.64 vs. heterosexual) or injecting drug use (OR = 0.24, 95% CI: 0.12-0.49) were associated with reduced VF. Of 41 (41%) patients with resistance data, 80% had at least one RAM to nonnucleoside reverse transcriptase inhibitors (NNRTIs), 63% to NRTIs, and 35% to PIs. Of those with PI RAMs, 71% had two or more. Conclusions There were low proportions with VF and significant RAMs in our cohort, reflecting the durability of current second-line regimens.
C1 [Ross, J.; Sohn, A. H.] Fdn Aids Res, TREAT Asia AmfAR, 388 Sukhumvit Rd,Suite 2104, Bangkok 10110, Thailand.
   [Jiamsakul, A.; Law, M.] UNSW Sydney, Kirby Inst, Kensington, NSW, Australia.
   [Kumarasamy, N.] VHS, Infect Dis Med Ctr, Chennai Antiviral Res & Treatment Clin Res Site C, Chennai, Tamil Nadu, India.
   [Azwa, I] Univ Malaya, Fac Med, Dept Med, Infect Dis Unit, Kuala Lumpur, Malaysia.
   [Merati, T. P.] Udayana Univ, Fac Med, Bali, Indonesia.
   [Merati, T. P.] Sanglah Hosp, Bali, Indonesia.
   [Do, C. D.] Bach Mai Hosp, Hanoi, Vietnam.
   [Lee, M. P.] Queen Elizabeth Hosp, Hong Kong, Peoples R China.
   [Ly, P. S.] Natl Ctr HIV AIDS Dermatol & STDs, Phnom Penh, Cambodia.
   [Yunihastuti, E.] Univ Indonesia, Fac Med, Dr Cipto Mangunkusumo Gen Hosp, Jakarta, Indonesia.
   [Nguyen, K., V] Natl Hosp Trop Dis, Hanoi, Vietnam.
   [Ditangco, R.] Res Inst Trop Med, Muntinlupa, Philippines.
   [Ng, O. T.] Tan Tock Seng Hosp, Singapore, Singapore.
   [Choi, J. Y.] Yonsei Univ, Dept Internal Med, Div Infect Dis, Coll Med, Seoul, South Korea.
   [Oka, S.] Natl Ctr Global Hlth & Med, Tokyo, Japan.
C3 University of New South Wales Sydney; Kirby Institute; Universiti Malaya; Universitas Udayana; Sanglah General Hospital; University of Indonesia; National Hospital of Tropical Diseases; Research Institute for Tropical Medicine - Philippines; Tan Tock Seng Hospital; Yonsei University; Yonsei University Health System; National Center for Global Health & Medicine - Japan
RP Ross, J (通讯作者)，Fdn Aids Res, TREAT Asia AmfAR, 388 Sukhumvit Rd,Suite 2104, Bangkok 10110, Thailand.
EM jeremy.ross@treatasia.org
FU US National Institutes of Health's National Institute of Allergy and Infectious Diseases; US National Institutes of Health's Eunice Kennedy Shriver National Institute of Child Health and Human Development; US National Institutes of Health's National Cancer Institute; US National Institutes of Health's National Institute of Mental Health; US National Institutes of Health's National Institute on Drug Abuse; National Heart, Lung, and Blood Institute; National Institute on Alcohol Abuse and Alcoholism; National Institute of Diabetes and Digestive and Kidney Diseases; Fogarty International Center, as part of the International Epidemiology Databases to Evaluate AIDS (IeDEA) [U01AI069907]; Australian Government Department of Health and Ageing; Faculty of Medicine, UNSW Sydney; ViiV Healthcare
CR Ajose O, 2012, AIDS, V26, P929, DOI 10.1097/QAD.0b013e328351f5b2
   [Anonymous], 2015, SCI REP UK, V0, P0
   [Anonymous], 2016, PROGR REP HIV WHO S, V0, P0
   [Anonymous], 2012, J AIDS CLIN RES, V0, P0
   Barennes H, 2014, PLOS ONE, V9, P0, DOI 10.1371/journal.pone.0105736
   Boender TS, 2016, J INFECT DIS, V214, P873, DOI 10.1093/infdis/jiw219
   Boettiger DC, 2015, JAIDS-J ACQ IMM DEF, V68, P186, DOI 10.1097/QAI.0000000000000411
   Chakravarty J, 2015, BMC INFECT DIS, V15, P0, DOI 10.1186/s12879-015-1270-8
   Chen JS, 2019, CURR CANCER DRUG TAR, V19, P360, DOI 10.2174/1568009618666180703154233
   Chimbetete C, 2018, OPEN FORUM INFECT DI, V5, P0, DOI 10.1093/ofid/ofy005
   Collier D, 2017, CLIN INFECT DIS, V64, P1006, DOI 10.1093/cid/cix015
   Cozzi-Lepri A, 2009, J INFECT DIS, V200, P687, DOI 10.1086/604731
   de Oliveira T, 2005, BIOINFORMATICS, V21, P3797, DOI 10.1093/bioinformatics/bti607
   Evans D, 2018, AIDS RES THER, V15, P0, DOI 10.1186/s12981-018-0196-9
   Ferradini L, 2011, J INT AIDS SOC, V14, P0, DOI 10.1186/1758-2652-14-14
   Grinsztejn B, 2019, LANCET HIV, V6, PE588, DOI 10.1016/S2352-3018(19)30146-8
   Gupta A, 2016, PLOS ONE, V11, P0, DOI 10.1371/journal.pone.0164619
   Hosseinipour MC, 2013, J INFECT DIS, V207, PS49, DOI 10.1093/infdis/jit107
   Johnston V, 2014, J INFECT DIS, V209, P711, DOI 10.1093/infdis/jit411
   Karade SK, 2016, MEDICINE, V95, P0, DOI 10.1097/MD.0000000000004886
   Koigi Peter, 2014, BMC RES NOTES, V7, P890, DOI 10.1186/1756-0500-7-890
   Kumarasamy N, 2013, CURR OPIN HIV AIDS, V8, P586, DOI 10.1097/COH.0000000000000004
   Levison JH, 2012, PLOS ONE, V7, P0, DOI 10.1371/journal.pone.0032144
   Lin B, 2017, PLOS ONE, V12, P0, DOI 10.1371/journal.pone.0181997
   Liu TF, 2006, CLIN INFECT DIS, V42, P1608, DOI 10.1086/503914
   Lorenzana SB, 2012, AIDS, V26, P1083, DOI 10.1097/QAD.0b013e32835221eb
   Maiga AI, 2012, J ANTIMICROB CHEMOTH, V67, P2943, DOI 10.1093/jac/dks310
   Martinez-Vega R, 2018, ANTIVIR THER, V23, P167, DOI 10.3851/IMP3194
   Melikian GL, 2012, ANTIMICROB AGENTS CH, V56, P2305, DOI 10.1128/AAC.05487-11
   Moorhouse M, 2019, JAIDS-J ACQ IMM DEF, V80, P73, DOI 10.1097/QAI.0000000000001883
   Paton NI, 2017, LANCET HIV, V4, PE341, DOI 10.1016/S2352-3018(17)30065-6
   Patrikar S, 2015, J AIDS CLIN RES, V6, P0, DOI 10.4172/2155-6113.1000459
   Pineda-Peña AC, 2013, INFECT GENET EVOL, V19, P337, DOI 10.1016/j.meegid.2013.04.032
   Pujades-Rodríguez M, 2010, JAMA-J AM MED ASSOC, V304, P303, DOI 10.1001/jama.2010.980
   Rawizza HE, 2013, PLOS ONE, V8, P0, DOI 10.1371/journal.pone.0073582
   Rhee SY, 2010, ANTIMICROB AGENTS CH, V54, P4253, DOI 10.1128/AAC.00574-10
   Saravanan S, 2012, CLIN INFECT DIS, V54, P995, DOI 10.1093/cid/cir967
   Ssemwanga D, 2015, AIDS REV, V17, P3
   UNAIDS, 2018, GLOB AIDS UPD 2018 M, V0, P0
   UNAIDS, 2019, 2018 GLOB HIV STAT F, V0, P0
   van Zyl GU, 2011, JAIDS-J ACQ IMM DEF, V56, P333, DOI 10.1097/QAI.0b013e31820dc0cc
   Thao VP, 2016, J ANTIMICROB CHEMOTH, V71, P762, DOI 10.1093/jac/dkv385
   Thao VP, 2015, MEDICINE, V94, P0, DOI 10.1097/MD.0000000000001715
   Wensing Annemarie M, 2019, TOP ANTIVIR MED, V27, P111
   WHO, 2018, PROGRESS REPORT, V0, P0
   WHO, 2013, CONSOLIDATED GUIDELINES ON THE USE OF ANTIRETROVIRAL DRUGS FOR TREATING AND PREVENTING HIV INFECTION: RECOMMENDATIONS FOR A PUBLIC HEALTH APPROACH, V0, P0
   World Health Organization, 2018, WHO HIV UPD GLOB EP, V0, P0
   World Health Organization, 2019, UPDATE OF RECOMMENDATIONS ON FIRSTAND SECOND -LINE ANTIRETROVIRAL REGIMENS, V0, P0
NR 48
TC 7
Z9 7
U1 0
U2 13
PU WILEY
PI HOBOKEN
PA 111 RIVER ST, HOBOKEN 07030-5774, NJ USA
SN 1464-2662
EI 1468-1293
J9 HIV MED
JI HIV Med.
PD MAR 15
PY 2021
VL 22
IS 3
BP 201
EP 211
DI 10.1111/hiv.13006
EA NOV 2020
PG 11
WC Infectious Diseases
SC Infectious Diseases
GA QH6NO
UT WOS:000586304700001
PM 33151020
DA 2024-01-16
ER

PT J
AU Chaves, YO
   Pereira, FR
   Pinheiro, RD
   Batista, DRL
   Balieiro, ACD
   de Lacerda, MVG
   Nogueira, PA
   Guimaraes, ML
AF Chaves, Yury Oliveira
   Pereira, Flavio Ribeiro
   de Souza Pinheiro, Rebeca
   Batista, Diego Rafael Lima
   da Silva Balieiro, Antonio Alcirley
   de Lacerda, Marcus Vinicius Guimaraes
   Nogueira, Paulo Afonso
   Guimaraes, Monick Lindenmeyer
TI High Detection Rate of HIV Drug Resistance Mutations among Patients Who Fail Combined Antiretroviral Therapy in Manaus, Brazil
SO BIOMED RESEARCH INTERNATIONAL
LA English
DT Article
ID treatment-naive individuals; rio-de-janeiro; subtype c; molecular epidemiology; disease progression; virological failure; genetic diversity; type-1 infection; double-blind; v3 region
AB Virologic failure may occur because of poor treatment adherence and/or viral drug resistance mutations (DRM). In Brazil, the northern region exhibits the worst epidemiological scenarios for the human immunodeficiency virus (HIV). Thus, this study is aimed at investigating the genetic diversity of HIV-1 and DRM in Manaus. The cross-sectional study included people living with HIV on combined antiretroviral therapy and who had experienced virological failure during 2018-2019. Sequencing of the protease/reverse transcriptase (PR/RT) and C2V3 of the viral envelope gp120 (Env) regions was analyzed to determine subtypes/variants of HIV-1, DRMs, and tropism. Ninety-two individuals were analyzed in the study. Approximately 72% of them were male and 74% self-declared as heterosexual. Phylogenetic inference (PR/RT-Env) showed that most sequences were B subtype, followed by BF1 or BC mosaic genomes and few F1 and C sequences. Among the variants of subtype B at PR/RT, 84.3% were pandemic (BPAN), and 15.7% were Caribbean (BCAR). The DRMs most frequent were M184I/V (82.9%) for nucleoside reverse transcriptase inhibitors (NRTI), K103N/S (63.4%) for nonnucleoside reverse transcriptase inhibitor (NNRTI), and V82A/L/M (7.3%) for protease inhibitors (PI). DRM analysis depicted high levels of resistance for lamivudine and efavirenz in over 82.9% of individuals; although, low (7.7%) cross-resistance to etravirine was observed. A low level of resistance to protease inhibitors was found and included patients that take atazanavir/ritonavir (16.6%) and lopinavir (11.1%), which confirms that these antiretrovirals can be used-for most individuals. The thymidine analog mutations-2 (TAM-2) resistance pathway was higher in BCAR than in BPAN. Similar results from other Brazilian studies regarding HIV drug resistance were observed; however, we underscore a need for additional studies regarding subtype BCAR variants. Molecular epidemiology studies are an important tool for monitoring the prevalence of HIV drug resistance and can influence the public health policies.
C1 [Chaves, Yury Oliveira; de Souza Pinheiro, Rebeca; Batista, Diego Rafael Lima; da Silva Balieiro, Antonio Alcirley; de Lacerda, Marcus Vinicius Guimaraes; Nogueira, Paulo Afonso] Fiocruz Amazonia, Inst Leonidas & Maria Deane ILMD, Lab Diagnost & Controle Doencas Infecciosas Amazo, BR-69057070 Manaus, Amazonas, Brazil.
   [Pereira, Flavio Ribeiro; de Lacerda, Marcus Vinicius Guimaraes; Nogueira, Paulo Afonso] Fundacao Med Trop Dr Heitor Vieira Dourado, Inst Pesquisa Clin Carlos Borborema, BR-69040000 Manaus, Amazonas, Brazil.
   [Guimaraes, Monick Lindenmeyer] Fiocruz MS, Inst Oswaldo Cruz, Lab AIDS & Imunol Mol, BR-21040900 Rio De Janeiro, RJ, Brazil.
C3 Fundacao Oswaldo Cruz; Fundacao Oswaldo Cruz
RP Chaves, YO (通讯作者)，Fiocruz Amazonia, Inst Leonidas & Maria Deane ILMD, Lab Diagnost & Controle Doencas Infecciosas Amazo, BR-69057070 Manaus, Amazonas, Brazil.
EM yurychaves@gmail.com; flavioribeiro.med@hotmail.com; rebeca.s.pinheiro@gmail.com; rafaelarcanjo18@gmail.com; alcirley@gmail.com; marcuslacerda.br@gmail.com; paulonogueirafiocruz@gmail.com; monicklg@ioc.fiocruz.br
FU Tropical Medicine Foundation Heitor Vieira Dourado; Carlos Borborema Research Institute in Manaus, Amazonas, Brazil; Laboratory of AIDS and Molecular Immunology, Oswaldo Cruz Institute, FIOCRUZ, Rio de Janeiro, Rio de Janeiro, Brazil; Coordination for the Improvement of Higher Education Personnel Coordenacao de Aperfeicoamento de Pessoal de Nivel Superior-CAPES) [001]; CNPq [305919/2018-0]
CR [Anonymous], 2019, MAN TECN AV EX GEN H, V0, P0
   Bacheler L, 2001, J VIROL, V75, P4999, DOI 10.1128/JVI.75.11.4999-5008.2001
   Bon I, 2013, INT J INFECT DIS, V17, PE875, DOI 10.1016/j.ijid.2013.02.020
   Cahn P, 2013, LANCET, V382, P700, DOI 10.1016/S0140-6736(13)61221-0
   Calvetti Prisla Ücker, 2014, J. BRAS. PSIQUIATR., V63, P8, DOI 10.1590/0047-2085000000002
   Carvalho BC, 2011, AIDS RES HUM RETROV, V27, P1081, DOI 10.1089/aid.2010.0334
   Cohen MS, 2016, NEW ENGL J MED, V375, P830, DOI 10.1056/NEJMoa1600693
   Cunha LKH, 2012, BRAZ J MED BIOL RES, V45, P104, DOI 10.1590/S0100-879X2012007500003
   da Costa CM, 2016, AIDS RES HUM RETROV, V32, P918, DOI 10.1089/aid.2016.0044
   de Andrade SD, 2017, J ANTIMICROB CHEMOTH, V72, P1774, DOI 10.1093/jac/dkx025
   De Luca A, 2017, BMC INFECT DIS, V17, P0, DOI 10.1186/s12879-017-2709-x
   Delatorre E, 2017, AIDS RES HUM RETROV, V33, P68, DOI 10.1089/aid.2016.0159
   DELWART EL, 1993, SCIENCE, V262, P1257, DOI 10.1126/science.8235655
   Departamento de DST, 2015, CUID INT PESS QUE VI, V0, P0
   Departamento de DST, 2019, B EPIDEMIOLOGICO HIV, V0, P0
   Departamento de DST, 2008, REC TER ANT AD INF P, V0, P0
   Diaz RS, 2015, PLOS ONE, V10, P0, DOI 10.1371/journal.pone.0139677
   Divino F, 2016, PLOS ONE, V11, P0, DOI 10.1371/journal.pone.0162112
   Duani H, 2017, BRAZ J INFECT DIS, V21, P148, DOI 10.1016/j.bjid.2016.11.009
   Crispim MAE, 2019, PLOS ONE, V14, P0, DOI 10.1371/journal.pone.0221151
   Crispim MAE, 2019, TRANSFUSION, V59, P2593, DOI 10.1111/trf.15347
   Fokam J, 2019, AIDS RES THER, V16, P0, DOI 10.1186/s12981-019-0252-0
   Gräf T, 2013, VIROLOGY, V435, P170, DOI 10.1016/j.virol.2012.08.048
   Corado ADG, 2017, PLOS ONE, V12, P0, DOI 10.1371/journal.pone.0173894
   Gupta RK, 2012, LANCET, V380, P1250, DOI 10.1016/S0140-6736(12)61038-1
   Gupta RK, 2009, LANCET INFECT DIS, V9, P409, DOI 10.1016/S1473-3099(09)70136-7
   Hanna GJ, 2000, J INFECT DIS, V181, P904, DOI 10.1086/315329
   Harrigan PR, 2000, J INFECT DIS, V181, P912, DOI 10.1086/315317
   Hoffmann CJ, 2013, JAIDS-J ACQ IMM DEF, V63, P34, DOI 10.1097/QAI.0b013e318287c1fe
   Junqueira DM, 2013, MEM I OSWALDO CRUZ, V108, P735, DOI 10.1590/0074-0276108062013010
   Katusiime C, 2014, AFR HEALTH SCI, V14, P679, DOI 10.4314/ahs.v14i3.25
   Kiwanuka N, 2008, J INFECT DIS, V197, P707, DOI 10.1086/527416
   Lopes CAF, 2015, BIOMED RES INT, V2015, P0, DOI 10.1155/2015/738528
   Madruga JV, 2007, LANCET, V370, P29, DOI 10.1016/S0140-6736(07)61047-2
   Marcelin AG, 2004, J MED VIROL, V72, P162, DOI 10.1002/jmv.10550
   de Oliveira RDM, 2015, REV SOC BRAS MED TRO, V48, P70, DOI 10.1590/0037-8682-0121-2013
   Melikian GL, 2014, J ANTIMICROB CHEMOTH, V69, P12, DOI 10.1093/jac/dkt316
   Mild M, 2010, INFECT GENET EVOL, V10, P356, DOI 10.1016/j.meegid.2009.05.003
   MORGADO MG, 1994, AIDS RES HUM RETROV, V10, P569, DOI 10.1089/aid.1994.10.569
   Morgado MG, 1998, J ACQ IMMUN DEF SYND, V18, P488, DOI 10.1097/00042560-199808150-00011
   Nachega Jean B, 2011, INFECTIOUS DISORDERS - DRUG TARGETS, V11, P167
   Novitsky V, 2007, AIDS RES HUM RETROV, V23, P868, DOI 10.1089/aid.2006.0298
   PARANA, 2018, REF CURR PAR, V0, P0
   Pimentel VF, 2013, AIDS RES HUM RETROV, V29, P1553, DOI 10.1089/aid.2013.0050
   POTTS KE, 1993, AIDS, V7, P1191, DOI 10.1097/00002030-199309000-00007
   Rhee SY, 2015, PLOS MED, V12, P0, DOI 10.1371/journal.pmed.1001810
   Saag MS, 2018, JAMA-J AM MED ASSOC, V320, P379, DOI 10.1001/jama.2018.8431
   Sanguansittianant S, 2013, J CLIN LAB ANAL, V27, P346, DOI 10.1002/jcla.21609
   Sigaloff KCE, 2012, AIDS RES HUM RETROV, V28, P171, DOI 10.1089/aid.2011.0136
   Silva LD, 2016, AIDS RES HUM RETROV, V32, P373, DOI 10.1089/aid.2015.0280
   Tang MW, 2012, DRUGS, V72, PE1, DOI 10.2165/11633630-000000000-00000
   Thirunavukarasu Dharmalingam, 2016, J INT ASSOC PROVID AIDS CARE, V15, P261, DOI 10.1177/2325957415603508
   Tscherning C, 1998, VIROLOGY, V241, P181, DOI 10.1006/viro.1997.8980
   Venner CM, 2016, EBIOMEDICINE, V13, P305, DOI 10.1016/j.ebiom.2016.10.014
   Vicente ACP, 2000, J ACQ IMMUN DEF SYND, V23, P327
   Wensing Annemarie M, 2019, TOP ANTIVIR MED, V27, P111
   Yu Y, 2018, BMC PUBLIC HEALTH, V18, P0, DOI 10.1186/s12889-018-5731-z
NR 57
TC 2
Z9 2
U1 0
U2 2
PU HINDAWI LTD
PI LONDON
PA ADAM HOUSE, 3RD FLR, 1 FITZROY SQ, LONDON, W1T 5HF, ENGLAND
SN 2314-6133
EI 2314-6141
J9 BIOMED RES INT
JI Biomed Res. Int.
PD JUN 9
PY 2021
VL 2021
IS 
BP 
EP 
DI 10.1155/2021/5567332
PG 9
WC Biotechnology & Applied Microbiology; Medicine, Research & Experimental
SC Biotechnology & Applied Microbiology; Research & Experimental Medicine
GA SX0PE
UT WOS:000664913500001
PM 34212033
DA 2024-01-16
ER

PT J
AU Engone-Ondo, JD
   Mouinga-Ondémé, A
   Lékana-Douki, SE
   Diané, A
   Mamimandjiami, AI
   Banga, O
   Ndong-Atome, GR
   Aghokeng, AF
AF Engone-Ondo, Jeordy D.
   Mouinga-Ondeme, Augustin
   Lekana-Douki, Sonia E.
   Diane, Abdoulaye
   Mamimandjiami, Antony, I
   Banga, Octavie
   Ndong-Atome, Guy-Roger
   Aghokeng, Avelin F.
TI High rate of virological failure and HIV drug resistance in semi-rural Gabon and implications for dolutegravir-based regimen efficacy
SO JOURNAL OF ANTIMICROBIAL CHEMOTHERAPY
LA English
DT Article
ID 1st-line antiretroviral treatment; sub-saharan africa; therapy; patterns; outcm
AB Background: The projected UNAIDS goal of ending AIDS by 2030 requires significant global efforts to improve current and future ART strategies. In this study, we assessed viral load (VL) suppression and acquired drug resistance, as well as future efficacy of dolutegravir-based combinations for patients Living in semi-rural regions of Gabon. Methods: Eligible study participants were adults receiving ART and recruited between 2018 and 2019 in Franceville, Gabon. VL testing was conducted to assess VL suppression and HIV drug resistance (HIVDR) testing was performed to identify resistance mutations and assess their impact on ongoing and future ART regimens. Results: We recruited 219 participants overall The median time on ART was 27 months and 216/219 participants were on first-Line ART. VL suppression (VL <1000 copies/mL) was 57.1% (95% CI 50.5-63.8) overall; 59.4% (51.4-67.5) and 52.2% (40.3-64.2) for women and men, respectively. The overall prevalence of HIVDR was 21.9% among the study population and 67.2% among those who failed ART. Presence of both NRTI and NNRTI mutations was found in 84.6% of sequences with drug resistance mutations, and full activity of a dolutegra-virbased first-line regimen including tenofovir disoproxil fumarate/lamivudin/dolutegravir was expected only for 5/39 patients with a resistant virus. Conclusions: This study shows a very Low rate of VL suppression in a semi-rural context in Africa. Moreover, the high burden of HIVDR has affected both current and newly recommended ART strategies. Better management of ART in resource-Limited settings is still a challenging ambition.
C1 [Engone-Ondo, Jeordy D.; Mouinga-Ondeme, Augustin; Diane, Abdoulaye; Mamimandjiami, Antony, I] Ctr Int Rech Med Franceville CIRMF, Unite Infect Retrovirales & Pathol Associees, BP 769, Franceville, Gabon.
   [Lekana-Douki, Sonia E.; Banga, Octavie] Ctr Int Rech Med Franceville CIRMF, Unite Emergences Virales, BP 769, Franceville, Gabon.
   [Ndong-Atome, Guy-Roger] Univ Sci & Tech Masuku USTM, Fac Sci, Dept Biochim, BP 901, Franceville, Gabon.
   [Aghokeng, Avelin F.] Unite Mixte Rech VIH & Malad Infect Associees, CIRMF SSM, Libreville, Gabon.
   [Aghokeng, Avelin F.] Univ Montpellier, MIVEGEC, CNRS 5290, UMR IRD 224, Montpellier, France.
C3 Institut de Recherche pour le Developpement (IRD); Universite de Montpellier
RP Aghokeng, AF (通讯作者)，Unite Mixte Rech VIH & Malad Infect Associees, CIRMF SSM, Libreville, Gabon.; Aghokeng, AF (通讯作者)，Univ Montpellier, MIVEGEC, CNRS 5290, UMR IRD 224, Montpellier, France.
EM avelin.aghokeng@ird.fr
FU Centre International de Recherches Medicales de Franceville (CIRMF); Institut de Recherche pour le Developpement (IRD)
CR Aghokeng AF, 2014, CLIN INFECT DIS, V58, P99, DOI 10.1093/cid/cit627
   Aghokeng AF, 2013, J INT AIDS SOC, V16, P0, DOI 10.7448/IAS.16.1.18004
   Bobkova MR, 2014, HIV DRUG RESISTANCE, V0, P0
   Boender TS, 2016, J ANTIMICROB CHEMOTH, V71, P2918, DOI 10.1093/jac/dkw218
   Boender TS, 2015, CLIN INFECT DIS, V61, P1453, DOI 10.1093/cid/civ556
   Boulle Charlotte, 2016, OPEN FORUM INFECT DIS, V3, Pofw233, DOI 10.1093/ofid/ofw233
   Dagnra AY, 2011, J INT AIDS SOC, V14, P0, DOI 10.1186/1758-2652-14-30
   Gregson J, 2016, LANCET INFECT DIS, V16, P565, DOI 10.1016/S1473-3099(15)00536-8
   Hunt GM, 2017, J ANTIMICROB CHEMOTH, V72, P3141, DOI 10.1093/jac/dkx252
   Joint United Nations Programme on HIV/AIDS, 2020, 2020 GLOBAL AIDS UPDATE-SEIZING THE MOMENT-TACKLING ENTRENCHED INEQUALITIES TO END EPIDEMICS, V0, P0
   Katz IT, 2018, JAMA-J AM MED ASSOC, V319, P1094, DOI 10.1001/jama.2018.2093
   Konou AA, 2015, AIDS RES THER, V12, P0, DOI 10.1186/s12981-015-0082-7
   Liégeois F, 2012, J INT AIDS SOC, V15, P0, DOI 10.7448/IAS.15.2.17985
   Murphy RA, 2017, AIDS RES HUM RETROV, V33, P1181, DOI 10.1089/aid.2017.0134
   Ngo-Giang-Huong N, 2019, ECLINICALMEDICINE, V9, P3, DOI 10.1016/j.eclinm.2019.03.013
   Roberts T, 2016, CLIN INFECT DIS, V62, P1043, DOI 10.1093/cid/ciw001
   Taieb F, 2014, AIDS RES HUM RETROV, V30, P623, DOI 10.1089/aid.2014.0035
   Tchouwa GF, 2018, ECLINICALMEDICINE, V1, P21, DOI 10.1016/j.eclinm.2018.06.005
   Tchouwa GF, 2018, J ANTIMICROB CHEMOTH, V73, P2468, DOI 10.1093/jac/dky221
   UNAIDS, 2014, FAST-TRACK: ENDING THE AIDS EPIDEMIC BY 2030, V0, P0
   WHO, 2019, UPDATE OF RECOMMENDATIONS ON FIRSTAND SECOND-LINE ANTIRETROVIRAL REGIMENS, V0, P0
   World Health Organization, 2019, HIV DRUG RESISTANCE REPORT 2019, V0, P0
   Zhou Peng, 2020, NATURE, V588, PE6, DOI 10.1038/s41586-020-2951-z
NR 23
TC 3
Z9 3
U1 0
U2 3
PU OXFORD UNIV PRESS
PI OXFORD
PA GREAT CLARENDON ST, OXFORD OX2 6DP, ENGLAND
SN 0305-7453
EI 1460-2091
J9 J ANTIMICROB CHEMOTH
JI J. Antimicrob. Chemother.
PD APR 15
PY 2021
VL 76
IS 4
BP 1051
EP 1056
DI 10.1093/jac/dkaa537
PG 6
WC Infectious Diseases; Microbiology; Pharmacology & Pharmacy
SC Infectious Diseases; Microbiology; Pharmacology & Pharmacy
GA RZ9VW
UT WOS:000648949200030
PM 33367796
DA 2024-01-16
ER

PT J
AU Bangalee, A
   Hans, L
   Steegen, K
AF Bangalee, Avania
   Hans, Lucia
   Steegen, Kim
TI Feasibility and clinical relevance of HIV-1 drug resistance testing in patients with low-level viraemia in South Africa
SO JOURNAL OF ANTIMICROBIAL CHEMOTHERAPY
LA English
DT Article
ID antiretroviral therapy; hiv-1-infected patients; virological failure; national-survey; prevalence; mutations; outcm
AB Objectives: To determine the feasibility of HIV genotyping at low-level viraemia (LLV) using an in-house assay in a South African population and the prevalence, as well as the clinical relevance, of drug resistance (HIVDR) in this population. Methods: We conducted an observational, retrospective, cohort study on patient samples with LLV referred for routine HIVDR testing at a public sector Johannesburg laboratory from August 2017 to October 2018. Genotyping was performed using a nested RT-PCR assay and Sanger sequencing. The genotyping success rate was evaluated for different viraemia categories. Sequences were loaded onto the Stanford HIVdb genotypic resistance tool (version 8.7) for drug resistance interpretation. Results: Plasma samples from 159 HIV-1-infected, treatment-experienced adults with LLV (5-999copies/mL) were analysed. The in-house assay performed well with an overall success rate of 78.6% (125/159, 95% CI 71.6-84.3). The prevalence of drug resistance mutations in the LLV cohort was 79.2% (99/125, 95% CI 71.2-85.4) with most patients (n=109, 68.6%) on a PI-based regimen at the time of genotyping. Of 125 sequences obtained, 73.6% (92/125) had >= 1 NRTI mutation while 70.4% (88/125) had >= 1 NNRTI mutation. Major PI mutations, including M46I and V82A, were detected in 7.2% (9/125) of patients. Conclusions: Current South African virological failure guidelines may keep patients on failing regimens for longer than necessary. Our data suggest that genotyping at LLV is feasible and implementation could result in earlier identification and referral of patients requiring third-line regimens.
C1 [Bangalee, Avania] Univ Witwatersrand, Dept Med Virol, Johannesburg, South Africa.
   [Bangalee, Avania; Hans, Lucia; Steegen, Kim] Natl Hlth Lab Serv, Johannesburg, South Africa.
   [Hans, Lucia; Steegen, Kim] Univ Witwatersrand, Dept Haematol & Mol Med, Johannesburg, South Africa.
C3 University of Witwatersrand; National Health Laboratory Service; University of Witwatersrand
RP Bangalee, A (通讯作者)，Univ Witwatersrand, Dept Med Virol, Johannesburg, South Africa.; Bangalee, A (通讯作者)，Natl Hlth Lab Serv, Johannesburg, South Africa.
EM avania.bangalee@nhls.ac.za
CR Amstutz A, 2020, PLOS MED, V17, P0, DOI 10.1371/journal.pmed.1003325
   [Anonymous], 2016, CONS GUID US ANT DRU, V0, P0
   Brown JA, 2021, J ANTIMICROB CHEMOTH, V76, P1294, DOI 10.1093/jac/dkab025
   Bruzzone B, 2014, ANTIMICROB AGENTS CH, V58, P7620, DOI 10.1128/AAC.03771-14
   Buonaguro L, 2007, J VIROL, V81, P10209, DOI 10.1128/JVI.00872-07
   CDC, 2018, 5 S AFR NAT HIV PREV, V0, P0
   Clutter DS, 2016, INFECT GENET EVOL, V46, P292, DOI 10.1016/j.meegid.2016.08.031
   Delaugerre C, 2012, PLOS ONE, V7, P0, DOI 10.1371/journal.pone.0036673
   Esber A, 2019, CLIN INFECT DIS, V69, P805, DOI 10.1093/cid/ciy989
   Gonzalez-Serna A, 2014, CLIN INFECT DIS, V58, P1165, DOI 10.1093/cid/ciu019
   Gupta S, 2017, BIOMED RES INT, V2017, P0, DOI 10.1155/2017/4979252
   Hardie D, 2019, PLOS ONE, V14, P0, DOI 10.1371/journal.pone.0219381
   Hermans LE, 2018, LANCET INFECT DIS, V18, P188, DOI 10.1016/S1473-3099(17)30681-3
   Inzaule SC, 2020, AIDS, V34, P1559, DOI 10.1097/QAD.0000000000002588
   Jordan Michael R, 2013, WORLD J AIDS, V3, P71
   Kantor R, 2018, AIDS, V32, P2485, DOI 10.1097/QAD.0000000000001964
   Kao SW, 2021, J ANTIMICROB CHEMOTH, V76, P722, DOI 10.1093/jac/dkaa510
   Labhardt ND, 2016, MEDICINE, V95, P0, DOI 10.1097/MD.0000000000003985
   Laprise C, 2013, CLIN INFECT DIS, V57, P1489, DOI 10.1093/cid/cit529
   Leierer G, 2015, PLOS ONE, V10, P0, DOI 10.1371/journal.pone.0142923
   Li JZ, 2012, ANTIMICROB AGENTS CH, V56, P5998, DOI 10.1128/AAC.01217-12
   Meintjes G, 2017, S AFR J HIV MED, V18, P0, DOI 10.4102/sajhivmed.v18i1.776
   Mens H, 2011, JOVE-J VIS EXP, V0, P0, DOI DOI 10.3791/2960
   Navarro J, 2016, ANTIVIR THER, V21, P345, DOI 10.3851/IMP3023
   Ryscavage P, 2014, ANTIMICROB AGENTS CH, V58, P3585, DOI 10.1128/AAC.00076-14
   Saison J, 2013, J MED VIROL, V85, P953, DOI 10.1002/jmv.23553
   Santoro MM, 2016, NEW MICROBIOL, V39, P91
   Santoro MM, 2014, CLIN INFECT DIS, V58, P1156, DOI 10.1093/cid/ciu020
   South African National Department of Health, 2015, GUIDELINES IMPLEMENT, V0, P0
   Steegen K, 2017, J ANTIMICROB CHEMOTH, V72, P210, DOI 10.1093/jac/dkw358
   Steegen K, 2016, J INFECT DIS, V214, P1826, DOI 10.1093/infdis/jiw491
   Swenson LC, 2014, AIDS, V28, P1125, DOI 10.1097/QAD.0000000000000203
   Taiwo B, 2011, J INFECT DIS, V204, P515, DOI 10.1093/infdis/jir353
   UNAIDS, 2017, UNAIDSJC2910E, V0, P0
   Villahermosa ML, 2000, J HUMAN VIROL, V3, P27
   Zhou ZY, 2011, PLOS ONE, V6, P0, DOI 10.1371/journal.pone.0028184
NR 36
TC 6
Z9 7
U1 0
U2 0
PU OXFORD UNIV PRESS
PI OXFORD
PA GREAT CLARENDON ST, OXFORD OX2 6DP, ENGLAND
SN 0305-7453
EI 1460-2091
J9 J ANTIMICROB CHEMOTH
JI J. Antimicrob. Chemother.
PD OCT 15
PY 2021
VL 76
IS 10
BP 2659
EP 2665
DI 10.1093/jac/dkab220
EA JUL 2021
PG 7
WC Infectious Diseases; Microbiology; Pharmacology & Pharmacy
SC Infectious Diseases; Microbiology; Pharmacology & Pharmacy
GA UY3ZK
UT WOS:000701465700024
PM 34278422
DA 2024-01-16
ER

PT J
AU Ding, YB
   Chen, M
   Wang, JB
   Yang, YC
   Feng, Y
   Wang, LJ
   Duan, S
   Lin, QR
   Xing, H
   Ma, YL
   Han, MJ
   Ma, LY
AF Ding, Yibo
   Chen, Min
   Wang, Jibao
   Yang, Yuecheng
   Feng, Yi
   Wang, Lijie
   Duan, Song
   Lin, Qianru
   Xing, Hui
   Ma, Yanling
   Han, Mengjie
   Ma, Liying
TI Increase in HIV-1-transmitted drug resistance among ART-naive youths at the China-Myanmar border during 2009 ∼ 2017
SO BMC INFECTIOUS DISEASES
LA English
DT Article
DE HIV; Transmitted drug resistance; CD4 count; Hotspots
AB Background: HIV-transmitted drug resistance (TDR) is found in antiretroviral therapy (ART)-naive populations infected with HIV-1 with TDR mutations and is important for guiding future first- and second-line ART regimens. We investigated TDR and its effect on CD4 count in ART-naive youths from the China-Myanmar border near the Golden Triangle to better understand TDR and effectively guide ART. Methods: From 2009 to 2017, 10,832 HIV-1 infected individuals were newly reported along the Dehong border of China, 573 ART-naive youths (16 similar to 25 y) were enrolled. CD4 counts were obtained from whole blood samples. HIV pol gene sequences were amplified from RNA extracted from plasma. The Stanford REGA program and jpHMM recombination prediction tool were used to determine genotypes. TDR mutations (TDRMs) were analyzed using the Stanford Calibrated Population Resistance tool. Results: The most common infection route was heterosexuals (70.51%), followed by people who inject drugs (PWID, 19.20%) and men who have sex with men (MSM) (8.90%). The distribution of HIV genotypes mainly included the unique recombinant form (URF) (44.08%), 38.68% were CRFs, 13.24% were subtype C and 4.04% were subtype B. The prevalence of TDR increased significantly from 2009 to 2017 (3.48 to 9.48%) in ART-naive youths (4.00 to 13.16% in Burmese subjects, 3.33 to 5.93% in Chinese subjects), and the resistance to non-nucleoside reverse transcriptase inhibitors (NNRTIs), nucleoside and nucleotide reverse transcriptase inhibitors (NRTIs), and protease inhibitors (PIs) were 3.49, 2.62, and 0.52%, respectively. Most (94.40%, n=34) of HIV-1-infected patients with TDRM had mutation that conferred resistance to a single drug class. The most common mutations Y181I/C and K103N, were found in 7 and 9 youths, respectively. The mean CD4 count was significantly lower among individuals with TDRMs (373/mm(3) vs. 496/mm(3), p=0.013). Conclusions: The increase in the prevalence of HIV-1 TDR increase and a low CD4 count of patients with TDRMs in the China-Myanmar border suggests the need for considering drug resistance before initiating ART in HIV recombination hotspots.
C1 [Ding, Yibo; Feng, Yi; Wang, Lijie; Lin, Qianru; Xing, Hui; Han, Mengjie; Ma, Liying] Chinese Ctr Dis Control & Prevent, Collaborat Innovat Ctr Diag & Treatment Infect Di, Natl Ctr AIDS STD Control & Prevent, State Key Lab Infect Dis Prevent & Control, 155 Changbai Rd, Beijing 102206, Peoples R China.
   [Chen, Min; Ma, Yanling] Yunnan Ctr Dis Control & Prevent, Inst AIDS STD Control & Prevent, 158 Dongsi St, Kunming 650022, Yunnan, Peoples R China.
   [Wang, Jibao; Yang, Yuecheng; Duan, Song] Dehong Dai & Jingpo Autonomous Prefecture Ctr Dis, Mangshi 678400, Peoples R China.
C3 Chinese Center for Disease Control & Prevention; National Center for AIDS/STD Control & Prevention, Chinese Center for Disease Control & Prevention; Collaborative Innovation Center for Diagnosis & Treatment of Infectious Diseases
RP Han, MJ; Ma, LY (通讯作者)，Chinese Ctr Dis Control & Prevent, Collaborat Innovat Ctr Diag & Treatment Infect Di, Natl Ctr AIDS STD Control & Prevent, State Key Lab Infect Dis Prevent & Control, 155 Changbai Rd, Beijing 102206, Peoples R China.
EM mjhan@chinaaids.cn; mal@chinaaids.cn
FU National Science and Technology Major Project [2018ZX10101002-004-003]; National Natural Science Foundation of China [81871694, 81773447, 81561128006]; National Major Project of the State Key Laboratory of Infectious Diseases Prevention and Control [2011SKLID102]
CR Andersson E, 2018, AIDS, V32, P877, DOI 10.1097/QAD.0000000000001763
   [Anonymous], 2016, WORLD DRUG REPORT 20, V0, P0
   Bar KJ, 2010, J VIROL, V84, P6241, DOI 10.1128/JVI.00077-10
   Bennett DE, 2008, ANTIVIR THER, V13, P25
   Booth CL, 2007, J ANTIMICROB CHEMOTH, V59, P517, DOI 10.1093/jac/dkl501
   Carvajal-Rodríguez A, 2007, INFECT GENET EVOL, V7, P476, DOI 10.1016/j.meegid.2007.02.001
   Chen M, 2020, EPIDEMIOL INFECT, V148, P0, DOI 10.1017/S095026882000093X
   Chen M, 2018, PLOS ONE, V13, P0, DOI 10.1371/journal.pone.0196548
   Chen M, 2012, BMC INFECT DIS, V12, P0, DOI 10.1186/1471-2334-12-382
   DCosta J, 2017, SEX HEALTH, V14, P558, DOI 10.1071/SH16190
   Delviks-Frankenberry K, 2011, VIRUSES-BASEL, V3, P1650, DOI 10.3390/v3091650
   Feng Y, 2016, SCI REP-UK, V6, P0, DOI 10.1038/srep19279
   Feng Y, 2013, AIDS, V27, P1793, DOI 10.1097/QAD.0b013e328360db2d
   Ferreira ACG, 2017, BRAZ J INFECT DIS, V21, P396, DOI 10.1016/j.bjid.2017.03.013
   Gifford RJ, 2009, BIOINFORMATICS, V25, P1197, DOI 10.1093/bioinformatics/btp134
   Grant RM, 2002, JAMA-J AM MED ASSOC, V288, P181, DOI 10.1001/jama.288.2.181
   Jia YJ, 2008, INT J EPIDEMIOL, V37, P1287, DOI 10.1093/ije/dyn196
   Li XS, 2016, AIDS RES HUM RETROV, V32, P851, DOI 10.1089/aid.2016.0029
   [李扬 Li Yang], 2017, 中国艾滋病性病 CHINESE JOURNAL OF AIDS & STD, V23, P176
   Li Z, 2012, AIDS, V26, P877, DOI 10.1097/QAD.0b013e328351430d
   Liu J, 2012, INFECT GENET EVOL, V12, P1944, DOI 10.1016/j.meegid.2012.08.001
   Liu TF, 2006, CLIN INFECT DIS, V42, P1608, DOI 10.1086/503914
   LUO CC, 1995, LANCET, V345, P1051, DOI 10.1016/S0140-6736(95)90792-0
   Panichsillapakit T, 2016, JAIDS-J ACQ IMM DEF, V71, P228, DOI 10.1097/QAI.0000000000000831
   Park M, 2016, J CLIN VIROL, V81, P53, DOI 10.1016/j.jcv.2016.06.001
   Pineda-Peña AC, 2013, INFECT GENET EVOL, V19, P337, DOI 10.1016/j.meegid.2013.04.032
   Rocheleau G, 2018, CLIN MICROBIOL INFEC, V24, P185, DOI 10.1016/j.cmi.2017.06.014
   Rouzine IM, 2005, GENETICS, V170, P7, DOI 10.1534/genetics.104.029926
   Schultze A, 2019, AIDS, V33, P315, DOI 10.1097/QAD.0000000000002046
   Stamatakis A, 2014, BIOINFORMATICS, V30, P1312, DOI 10.1093/bioinformatics/btu033
   Stanford University HIV Drug Resistance Database, 2019, HIV DRUG RESISTANCE, V0, P0
   Sungkanuparph S, 2011, CLIN INFECT DIS, V52, P1053, DOI 10.1093/cid/cir107
   Tee KK, 2008, J VIROL, V82, P9206, DOI 10.1128/JVI.00399-08
   Trebelcock WL, 2019, J INT AIDS SOC, V22, P0, DOI 10.1002/jia2.25411
   Wei HM, 2015, SCI REP-UK, V5, P0, DOI 10.1038/srep11323
   WHO, 2012, AVAILABLE WEB LINK, V0, P0
   Yang RG, 2002, AIDS, V16, P1401, DOI 10.1097/00002030-200207050-00012
   Ye J, 2019, AIDS, V0, P0
   Zhou ZY, 2011, PLOS ONE, V6, P0, DOI 10.1371/journal.pone.0028184
NR 41
TC 7
Z9 8
U1 0
U2 6
PU BMC
PI LONDON
PA CAMPUS, 4 CRINAN ST, LONDON N1 9XW, ENGLAND
SN 
EI 1471-2334
J9 BMC INFECT DIS
JI BMC Infect. Dis.
PD JAN 21
PY 2021
VL 21
IS 1
BP 
EP 
DI 10.1186/s12879-021-05794-5
PG 9
WC Infectious Diseases
SC Infectious Diseases
GA PZ6VL
UT WOS:000612878400004
PM 33478415
DA 2024-01-16
ER

PT J
AU Amamuddy, OS
   Glenister, M
   Tshabalala, T
   Bishop, ÖT
AF Amamuddy, Olivier Sheik
   Glenister, Michael
   Tshabalala, Thulani
   Bishop, Ozlem Tastan
TI MDM-TASK-web: MD-TASK and MODE-TASK web server for analyzing protein dynamics
SO COMPUTATIONAL AND STRUCTURAL BIOTECHNOLOGY JOURNAL
LA English
DT Article
DE MD-TASK; MODE-TASK; Residue network analysis; Molecular dynamics analysis; Normal mode analysis
ID hiv-1 protease; crystal-structure; network analysis; binding; simulation; software; residues
AB The web server, MDM-TASK-web, combines the MD-TASK and MODE-TASK software suites, which are aimed at the coarse-grained analysis of static and all-atom MD-simulated proteins, using a variety of non-conventional approaches, such as dynamic residue network analysis, perturbation-response scanning, dynamic cross-correlation, essential dynamics and normal mode analysis. Altogether, these tools allow for the exploration of protein dynamics at various levels of detail, spanning single residue perturbations and weighted contact network representations, to global residue centrality measurements and the investigation of global protein motion. Typically, following molecular dynamic simulations designed to investigate intrinsic and extrinsic protein perturbations (for instance induced by allosteric and orthosteric ligands, protein binding, temperature, pH and mutations), this selection of tools can be used to further describe protein dynamics. This may lead to the discovery of key residues involved in biological processes, such as drug resistance. The server simplifies the set-up required for running these tools and visualizing their results. Several scripts from the tool suites were updated and new ones were also added and integrated with 2D/3D visualization via the web interface. An embedded work-flow, integrated documentation and visualization tools shorten the number of steps to follow, starting from calculations to result visualization. The Django-powered web server (available at https://mdmtaskweb.rubi.ru. ac.za/) is compatible with all major web browsers. All scripts implemented in the web platform are freely available at https://github.com/RUBi-ZA/MD-TASK/tree/mdm-task-web and https://github.com/RUBi-ZA/ MODE-TASK/tree/mdm-task-web. (C) 2021 The Author(s). Published by Elsevier B.V. on behalf of Research Network of Computational and Structural Biotechnology.
C1 [Amamuddy, Olivier Sheik; Glenister, Michael; Tshabalala, Thulani; Bishop, Ozlem Tastan] Rhodes Univ, Dept Biochem & Microbiol, Res Unit Bioinformat RUBi, ZA-6140 Makhanda, South Africa.
C3 Rhodes University
RP Bishop, ÖT (通讯作者)，Rhodes Univ, Dept Biochem & Microbiol, Res Unit Bioinformat RUBi, ZA-6140 Makhanda, South Africa.
EM O.TastanBishop@ru.ac.za
FU National Human Genome Research Institute of the National Institutes of Health [U24HG006941]; Grand Chal-lenges Africa programme [GCA/DD/rnd3/023]; Bill & Melinda Gates Foundation (BMGF); Swed-ish International Development Cooperation Agency (SIDA); Ger-man Federal Ministry of Education and Research (BMBF); Medicines for Malaria Venture (MMV); Drug Discovery and Development Centre of University of Cape Town (H3D)
CR Abraham Mark James, 2015, SOFTWAREX, V1-2, P19, DOI 10.1016/j.softx.2015.06.001
   Alnami A, 2021, J MOL BIOL, V433, P0, DOI 10.1016/j.jmb.2021.167061
   Amamuddy OS, 2020, J CHEM INF MODEL, V60, P5080, DOI 10.1021/acs.jcim.0c00634
   Amamuddy OS, 2020, INT J MOL SCI, V21, P0, DOI 10.3390/ijms21030847
   Amamuddy OS, 2018, SCI REP-UK, V8, P0, DOI 10.1038/s41598-018-36041-8
   Amitai G, 2004, J MOL BIOL, V344, P1135, DOI 10.1016/j.jmb.2004.10.055
   Amusengeri A, 2020, MOLECULES, V25, P0, DOI 10.3390/molecules25040904
   Amusengeri A, 2019, MOLECULES, V24, P0, DOI 10.3390/molecules24010188
   [Anonymous], 2020, KNOCKOUT JS, V0, P0
   [Anonymous], 2020, BOOTSTRAP, V0, P0
   [Anonymous], 2013, DJANG, V0, P0
   Atilgan AR, 2004, BIOPHYS J, V86, P85, DOI 10.1016/S0006-3495(04)74086-2
   Atilgan C, 2010, BIOPHYS J, V99, P933, DOI 10.1016/j.bpj.2010.05.020
   Atilgan C, 2009, PLOS COMPUT BIOL, V5, P0, DOI 10.1371/journal.pcbi.1000544
   Batista PR, 2010, PHYS CHEM CHEM PHYS, V12, P2850, DOI 10.1039/b919148h
   Borges B, 2021, BBA-GEN SUBJECTS, V1865, P0, DOI 10.1016/j.bbagen.2021.129895
   Brown DK, 2017, GLOB HEART, V12, P151, DOI 10.1016/j.gheart.2017.01.009
   Brown DK, 2017, GLOB HEART, V12, P121, DOI 10.1016/j.gheart.2017.01.006
   Brown DK, 2017, BIOINFORMATICS, V33, P2768, DOI 10.1093/bioinformatics/btx349
   Brown DK, 2015, PLOS ONE, V10, P0, DOI 10.1371/journal.pone.0134273
   Chakrabarty B, 2019, NUCLEIC ACIDS RES, V47, PW462, DOI 10.1093/nar/gkz399
   Chebon-Bore L, 2021, INT J MOL SCI, V22, P0, DOI 10.3390/ijms22042138
   Chennubhotla C, 2007, PLOS COMPUT BIOL, V3, P1716, DOI 10.1371/journal.pcbi.0030172
   Chovancova E, 2012, PLOS COMPUT BIOL, V8, P0, DOI 10.1371/journal.pcbi.1002708
   Contreras-Riquelme S, 2018, PEERJ, V6, P0, DOI 10.7717/peerj.5998
   David CC, 2014, METHODS MOL BIOL, V1084, P193, DOI 10.1007/978-1-62703-658-0_11
   Dehury B, 2020, RSC ADV, V10, P31215, DOI 10.1039/d0ra04683c
   Elbe S, 2017, GLOB CHALL, V1, P33, DOI 10.1002/gch2.1018
   Fischer A, 2021, J CHEM INF MODEL, V61, P1001, DOI 10.1021/acs.jcim.0c01194
   Frappier V, 2015, NUCLEIC ACIDS RES, V43, PW395, DOI 10.1093/nar/gkv343
   Gerek ZN, 2011, PLOS COMPUT BIOL, V7, P0, DOI 10.1371/journal.pcbi.1002154
   Golbeck J, 2013, ANAL SOCIAL WEB, V0, P0
   Grant BJ, 2006, BIOINFORMATICS, V22, P2695, DOI 10.1093/bioinformatics/btl461
   Hagberg A, 2008, TECH. REP. LAUR-08-05495, V0, P0, DOI DOI 10.25080/ISSN.2575-9752
   Harris CR, 2020, NATURE, V585, P357, DOI 10.1038/s41586-020-2649-2
   Hornak V, 2006, P NATL ACAD SCI USA, V103, P915, DOI 10.1073/pnas.0508452103
   Hospital A, 2012, BIOINFORMATICS, V28, P1278, DOI 10.1093/bioinformatics/bts139
   Humphrey W, 1996, J MOL GRAPH MODEL, V14, P33, DOI 10.1016/0263-7855(96)00018-5
   Jamroz M, 2013, NUCLEIC ACIDS RES, V41, PW427, DOI 10.1093/nar/gkt332
   Juers DH, 2001, BIOCHEMISTRY-US, V40, P14781, DOI 10.1021/bi011727i
   Keretsu S, 2020, INT J MOL SCI, V21, P0, DOI 10.3390/ijms21218232
   Khairallah A, 2020, FRONT MOL BIOSCI, V7, P0, DOI 10.3389/fmolb.2020.575196
   Kimuda MP, 2019, MOLECULES, V24, P0, DOI 10.3390/molecules24010142
   Liang ZJ, 2020, BRIEF BIOINFORM, V21, P815, DOI 10.1093/bib/bbz029
   Ma SJ, 2021, BIOCHIMIE, V187, P1, DOI 10.1016/j.biochi.2021.05.001
   Macdonald EA, 1900, V2021, V0, P0, DOI DOI 10.1101/2021.04.20.440716
   Manyumwa CV, 2021, INT J MOL SCI, V22, P0, DOI 10.3390/ijms22062861
   Martin P, 2005, STRUCTURE, V13, P1887, DOI 10.1016/j.str.2005.11.005
   McGibbon RT, 2015, BIOPHYS J, V109, P1528, DOI 10.1016/j.bpj.2015.08.015
   Michaud-Agrawal N, 2011, J COMPUT CHEM, V32, P2319, DOI 10.1002/jcc.21787
   Nguyen H, 2016, **DATA OBJECT**, V0, P0, DOI DOI 10.5281/zenodo.44612
   Nyamai DW, 2020, INT J MOL SCI, V21, P0, DOI 10.3390/ijms21113803
   Penkler D, 2017, J CHEM INF MODEL, V57, P1359, DOI 10.1021/acs.jcim.6b00775
   Penkler DL, 2019, SCI REP-UK, V9, P0, DOI 10.1038/s41598-018-35835-0
   Penlder DL, 2018, J CHEM INF MODEL, V58, P383, DOI 10.1021/acs.jcim.7b00630
   Rhee SY, 2003, NUCLEIC ACIDS RES, V31, P298, DOI 10.1093/nar/gkg100
   Ribeiro AAST, 2015, BIOPHYS J, V109, P1110, DOI 10.1016/j.bpj.2015.06.013
   Rodrigues CHM, 2021, PROTEIN SCI, V30, P60, DOI 10.1002/pro.3942
   Rodrigues CHM, 2018, NUCLEIC ACIDS RES, V46, PW350, DOI 10.1093/nar/gky300
   Roe DR, 2013, J CHEM THEORY COMPUT, V9, P3084, DOI 10.1021/ct400341p
   Rose AS, 2018, BIOINFORMATICS, V34, P3755, DOI 10.1093/bioinformatics/bty419
   Ross C, 2018, BIOINFORMATICS, V34, P3759, DOI 10.1093/bioinformatics/bty427
   Ross CJ, 2018, BIOPHYS J, V114, P822, DOI 10.1016/j.bpj.2017.12.021
   Sanyanga TA, 2019, MOLECULES, V24, P0, DOI 10.3390/molecules24213987
   Schrodinger LLC, 2015, VERSION, V1, P8
   THANKI N, 1992, PROTEIN SCI, V1, P1061, DOI 10.1002/pro.5560010811
   Thibert B, 2005, BMC BIOINFORMATICS, V6, P0, DOI 10.1186/1471-2105-6-213
   Wang S, 2021, J AGR FOOD CHEM, V69, P4263, DOI 10.1021/acs.jafc.1c00721
   Wang S, 2021, INT J BIOL MACROMOL, V173, P1, DOI 10.1016/j.ijbiomac.2021.01.086
   Wang XX, 2012, NAT STRUCT MOL BIOL, V19, P424, DOI 10.1038/nsmb.2255
   Weber IT, 2015, FUTURE MED CHEM, V7, P1023, DOI 10.4155/FMC.15.44
   Weber IT, 2009, VIRUSES-BASEL, V1, P1110, DOI 10.3390/v1031110
   Williams R, 2006, BIOCHEMISTRY-US, V45, P5421, DOI 10.1021/bi0524262
   WLODAWER A, 1989, SCIENCE, V245, P616, DOI 10.1126/science.2548279
   Xiao F, 2020, J CHEM INF MODEL, V60, P3632, DOI 10.1021/acs.jcim.0c00447
   Yan WY, 2020, FRONT MOL BIOSCI, V7, P0, DOI 10.3389/fmolb.2020.582702
   Yang JF, 2020, BRIEF BIOINFORM, V21, P2206, DOI 10.1093/bib/bbz141
NR 77
TC 15
Z9 15
U1 1
U2 11
PU ELSEVIER
PI AMSTERDAM
PA RADARWEG 29, 1043 NX AMSTERDAM, NETHERLANDS
SN 2001-0370
EI 
J9 COMPUT STRUCT BIOTEC
JI Comp. Struct. Biotechnol. J..
PD JUN 15
PY 2021
VL 19
IS 
BP 5059
EP 5071
DI 10.1016/j.csbj.2021.08.043
EA SEP 2021
PG 13
WC Biochemistry & Molecular Biology; Biotechnology & Applied Microbiology
SC Biochemistry & Molecular Biology; Biotechnology & Applied Microbiology
GA WH9HC
UT WOS:000707978700005
PM 34589183
DA 2024-01-16
ER

PT J
AU Parikh, UM
   Penrose, KJ
   Heaps, AL
   Halvas, EK
   Goetz, BJ
   Gordon, KC
   Hardesty, R
   Sethi, R
   Schwarzmann, W
   Szydlo, DW
   Husnik, MJ
   Chandran, U
   Palanee-Phillips, T
   Baeten, JM
   Mellors, JW
AF Parikh, Urvi M.
   Penrose, Kerri J.
   Heaps, Amy L.
   Halvas, Elias K.
   Goetz, B. Jay
   Gordon, Kelley C.
   Hardesty, Russell
   Sethi, Rahil
   Schwarzmann, William
   Szydlo, Daniel W.
   Husnik, Marla J.
   Chandran, Uma
   Palanee-Phillips, Thesla
   Baeten, Jared M.
   Mellors, John W.
TI HIV-1 drug resistance among individuals who seroconverted in the ASPIRE dapivirine ring trial
SO JOURNAL OF THE INTERNATIONAL AIDS SOCIETY
LA English
DT Article
DE dapivirine; HIV-1 drug resistance; HIV-1 prevention; next-generation sequencing; non-nucleoside reverse transcriptase inhibitors (NNRTI); pre-exposure prophylaxis (PrEP)
ID reverse-transcriptase; immunodeficiency-virus; vaginal ring; subtype c; safety; susceptibility; rilpivirine; mutations
AB Introduction A potential concern with the use of dapivirine (DPV) for HIV prevention is the selection of a drug-resistant virus that could spread and reduce the effectiveness of non-nucleoside reverse transcriptase (NNRTI)-based first-line antiretroviral therapy. We evaluated HIV-1 seroconversions in MTN-020/ASPIRE for selection of drug resistance and evaluated the genetic basis for observed reductions in susceptibility to DPV. Methods MTN-020/ASPIRE was a placebo-controlled, Phase III safety and effectiveness study of DPV ring for HIV-1 prevention conducted at 15 sites in South Africa, Zimbabwe, Malawi and Uganda between 2012 and 2015. Plasma from individuals who seroconverted in ASPIRE was analysed for HIV-1 drug resistance using both population Sanger sequencing and next-generation sequencing (NGS) with unique molecular identifiers to report mutations at >= 1% frequency. DPV susceptibility of plasma-derived recombinant HIV-1 containing bulk-cloned full-length reverse transcriptase sequences from MTN-020/ASPIRE seroconversions was determined in TZM-bl cells. Statistical significance was calculated using the Fisher's exact test. Results Plasma from all 168 HIV seroconversions were successfully tested by Sanger sequencing; 57 of 71 DPV arm and 82 of 97 placebo (PLB) arm participants had NGS results at 1% sensitivity. Overall, 18/168 (11%) had NNRTI mutations including K101E, K103N/S, V106M, V108I, E138A/G, V179D/I/T and H221Y. Five samples from both arms had low-frequency NNRTI mutations that were not detected by Sanger sequencing. The frequency of NNRTI mutations from the DPV arm (11%) was not different from the PLB arm (10%; p = 0.80). The E138A mutation was detected in both the DPV (3 of 71 [4.2%]) and PLB arm (5 of 97 [5.2%]) and conferred modest reductions in DPV susceptibility in some reverse transcriptase backgrounds but not others. Conclusions HIV-1 drug resistance including NNRTI resistance did not differ between the DPV and placebo arms of the MTN-020/ASPIRE study, indicating that drug resistance was not preferentially acquired or selected by the DPV ring and that the preventive benefit of DPV ring outweighs resistance risk.
C1 [Hardesty, Russell] Albany Stratton Vet Adm Med Ctr, Albany, NY USA.
   [Baeten, Jared M.] Gilead Sci, Foster City, CA USA.
   [Parikh, Urvi M.; Penrose, Kerri J.; Heaps, Amy L.; Halvas, Elias K.; Goetz, B. Jay; Gordon, Kelley C.; Hardesty, Russell; Sethi, Rahil; Schwarzmann, William; Chandran, Uma; Mellors, John W.] Univ Pittsburgh, Dept Med, Div Infect Dis, Pittsburgh, PA 15261 USA.
   [Szydlo, Daniel W.; Husnik, Marla J.] Fred Hutchinson Canc Res Ctr, 1124 Columbia St, Seattle, WA 98104 USA.
   [Palanee-Phillips, Thesla] Wits Reprod Hlth & HIV Inst, Johannesburg, South Africa.
   [Baeten, Jared M.] Univ Washington, Dept Global Hlth, Seattle, WA 98195 USA.
   [Baeten, Jared M.] Univ Washington, Dept Med, Seattle, WA USA.
   [Baeten, Jared M.] Univ Washington, Dept Epidemiol, Seattle, WA 98195 USA.
C3 Gilead Sciences; Pennsylvania Commonwealth System of Higher Education (PCSHE); University of Pittsburgh; Fred Hutchinson Cancer Center; University of Washington; University of Washington Seattle; University of Washington; University of Washington Seattle; University of Washington; University of Washington Seattle
RP Parikh, UM (通讯作者)，Univ Pittsburgh, 5830 Scaife Hall,3550 Terrace St, Pittsburgh, PA 15261 USA.
EM ump3@pitt.edu
FU National Institute of Allergy and Infectious Diseases; Eunice Kennedy Shriver National Institute of Child Health and Human Development; National Institute of Mental Health [UM1AI068633, UM1AI068615, UM1AI106707]
CR Baeten JM, 2019, J INT AIDS SOC, V22, P29
   Baeten JM, 2016, NEW ENGL J MED, V375, P2121, DOI 10.1056/NEJMoa1506110
   Basson AE, 2015, ANTIMICROB AGENTS CH, V59, P960, DOI 10.1128/AAC.04215-14
   Boltz VF, 2016, RETROVIROLOGY, V13, P0, DOI 10.1186/s12977-016-0321-6
   Brehm JH, 2012, CLIN INFECT DIS, V55, P737, DOI 10.1093/cid/cis501
   Brown ER, 2020, J INT AIDS SOC, V23, P0, DOI 10.1002/jia2.25634
   Bunge KE, 2020, JAIDS-J ACQ IMM DEF, V83, P135, DOI 10.1097/QAI.0000000000002244
   Chen BA, 2015, JAIDS-J ACQ IMM DEF, V70, P242, DOI 10.1097/QAI.0000000000000702
   Chimukangara B, 2019, ECLINICALMEDICINE, V9, P26, DOI 10.1016/j.eclinm.2019.03.006
   Chimukangara B, 2019, AIDS RES HUM RETROV, V35, P129, DOI 10.1089/aid.2018.0202
   European Medicines Agency, 2020, DAP VAG RING 25 MG H, V0, P0
   Fletcher P, 2009, ANTIMICROB AGENTS CH, V53, P487, DOI 10.1128/AAC.01156-08
   Giannini A, 2019, J ANTIMICROB CHEMOTH, V74, P607, DOI 10.1093/jac/dky479
   Gupta RK, 2018, LANCET INFECT DIS, V18, P346, DOI 10.1016/S1473-3099(17)30702-8
   Keys JR, 2015, AIDS RES HUM RETROV, V31, P658, DOI 10.1089/aid.2014.0031
   Kumar S, 2016, MOL BIOL EVOL, V33, P1870, DOI 10.1093/molbev/msv279
   Liu TF, 2006, CLIN INFECT DIS, V42, P1608, DOI 10.1086/503914
   Macdonald V, 2020, J INT AIDS SOC, V23, P0, DOI 10.1002/jia2.25656
   McCormick K, 2018, COMPARISON OF HIV DRUG-RESISTANT MUTANT DETECTION BY NGS WITH AND WITHOUT UNIQUE MOLECULAR IDENTIFIERS (UMI), V0, P0
   Melody K, 2015, ANTIMICROB AGENTS CH, V59, P7762, DOI 10.1128/AAC.01937-15
   Mungati More, 2016, BMC RES NOTES, V9, P302, DOI 10.1186/s13104-016-2101-8
   Muniz CP, 2014, J ANTIMICROB CHEMOTH, V69, P2741, DOI 10.1093/jac/dku214
   Murphy DJ, 2019, INT J PHARMACEUT, V565, P351, DOI 10.1016/j.ijpharm.2019.05.027
   Nel A, 2016, NEW ENGL J MED, V375, P2133, DOI 10.1056/NEJMoa1602046
   Nel A, 2014, AIDS, V28, P1479, DOI 10.1097/QAD.0000000000000280
   Parikh U, 2019, 28 INT WORKSH HIV DR, V0, P0
   Penrose KJ, 2017, ANTIMICROB AGENTS CH, V61, P0, DOI 10.1128/AAC.01805-16
   Rhee SY, 2020, J INT AIDS SOC, V23, P0, DOI 10.1002/jia2.25611
   Schader SM, 2012, ANTIMICROB AGENTS CH, V56, P751, DOI 10.1128/AAC.05821-11
   Shi CF, 1997, ANTIMICROB AGENTS CH, V41, P2781, DOI 10.1128/AAC.41.12.2781
   Sia D, 2016, BMC PUBLIC HEALTH, V16, P0, DOI 10.1186/s12889-016-3783-5
   Sluis-Cremer N, 2014, ANTIVIR RES, V107, P31, DOI 10.1016/j.antiviral.2014.04.001
   World Health Organization, 2021, WHO RECOMMENDS THE DAPIVIRINE VAGINAL RING AS A NEW CHOICE FOR HIV PREVENTION FOR WOMEN AT SUBSTANTIAL RISK OF HIV INFECTION, V0, P0
   Xu HT, 2013, ANTIMICROB AGENTS CH, V57, P3100, DOI 10.1128/AAC.00348-13
   Zhou ST, 2015, J VIROL, V89, P8540, DOI 10.1128/JVI.00522-15
NR 35
TC 7
Z9 7
U1 0
U2 1
PU JOHN WILEY & SONS LTD
PI CHICHESTER
PA THE ATRIUM, SOUTHERN GATE, CHICHESTER PO19 8SQ, W SUSSEX, ENGLAND
SN 
EI 1758-2652
J9 J INT AIDS SOC
JI J. Int. AIDS Soc.
PD NOV 15
PY 2021
VL 24
IS 11
BP 
EP 
DI 10.1002/jia2.25833
PG 10
WC Immunology; Infectious Diseases
SC Immunology; Infectious Diseases
GA XK2VQ
UT WOS:000727329800010
PM 34762770
DA 2024-01-16
ER

PT J
AU McCluskey, SM
   Kamelian, K
   Musinguzi, N
   Kigozi, S
   Boum, Y
   Bwana, MB
   Muzoora, C
   Brumme, ZL
   Carrington, M
   Carlson, J
   Foley, B
   Hunt, PW
   Martin, JN
   Bangsberg, DR
   Harrigan, PR
   Siedner, MJ
   Haberer, JE
   Lee, GQ
AF McCluskey, Suzanne M.
   Kamelian, Kimia
   Musinguzi, Nicholas
   Kigozi, Simone
   Boum, Yap
   Bwana, Mwebesa B.
   Muzoora, Conrad
   Brumme, Zabrina L.
   Carrington, Mary
   Carlson, Jonathan
   Foley, Brian
   Hunt, Peter W.
   Martin, Jeffrey N.
   Bangsberg, David R.
   Harrigan, P. Richard
   Siedner, Mark J.
   Haberer, Jessica E.
   Lee, Guinevere Q.
TI Pre-treatment integrase inhibitor resistance is uncommon in antiretroviral therapy-naive individuals with HIV-1 subtype A1 and D infections in Uganda
SO AIDS
LA English
DT Article
DE dolutegravir; HIV integrase; HIV-1; integrase strand transfer inhibitors; mutation; sub-Saharan Africa; Uganda
ID drug-resistance; prevalence; system
AB Objective: Dolutegravir (DTG) is now a preferred component of first-line antiretroviral therapy (ART). However, prevalence data on natural resistance to integrase inhibitors [integrase strand transfer inhibitors (INSTIs)] in circulating non-subtype B HIV-1 in sub-Saharan Africa is scarce. Our objective is to report prevalence of pre-treatment integrase polymorphisms associated with resistance to INSTIs in an ART-naive cohort with diverse HIV-1 subtypes. Design: We retrospectively examined HIV-1 integrase sequences from Uganda. Methods: Plasma samples were derived from the Uganda AIDS Rural Treatment Outcomes (UARTO) cohort, reflecting enrollment from 2002 to 2010, prior to initiation of ART. HIV-1 integrase was amplified using nested-PCR and Sanger-sequenced (HXB2 4230-5093). Stanford HIVdb v8.8 was used to infer clinically significant INSTI-associated mutations. Human leukocyte antigen (HLA) typing was performed for all study participants. Results: Plasma samples from 511 ART-naive individuals (subtype: 48% A1, 39% D) yielded HIV-1 integrase genotyping results. Six out of 511 participants (1.2%) had any major INSTI-associated mutations. Of these, two had E138T (subtype A1), three had E138E/K (subtype D), and one had T66T/I (subtype D). No participants had mutations traditionally associated with high levels of INSTI resistance. HLA genotypes A*02:01/05/14, B*44:15, and C*04:07 predicted the presence of L74I, a mutation recently observed in association with long-acting INSTI cabotegravir virologic failure. Conclusion: We detected no HIV-1 polymorphisms associated with high levels of DTG resistance in Uganda in the pre-DTG era. Our results support widespread implementation of DTG but careful monitoring of patients on INSTI with virologic failure is warranted to determine if unique mutations predict failure for non-B subtypes of HIV-1.
C1 [McCluskey, Suzanne M.; Siedner, Mark J.; Haberer, Jessica E.; Lee, Guinevere Q.] Massachusetts Gen Hosp, Boston, MA 02114 USA.
   [McCluskey, Suzanne M.; Siedner, Mark J.; Haberer, Jessica E.; Lee, Guinevere Q.] Harvard Med Sch, Boston, MA 02115 USA.
   [Kamelian, Kimia; Harrigan, P. Richard] Univ British Columbia, Div AIDS, Vancouver, BC, Canada.
   [Musinguzi, Nicholas; Kigozi, Simone; Boum, Yap; Bwana, Mwebesa B.; Muzoora, Conrad; Siedner, Mark J.] Mbarara Univ Sci & Technol, Mbarara, Uganda.
   [Brumme, Zabrina L.] Simon Fraser Univ, Burnaby, BC, Canada.
   [Brumme, Zabrina L.; Lee, Guinevere Q.] BC Ctr Excellence HIV AIDS, Vancouver, BC, Canada.
   [Carrington, Mary] NCI, Lab Integrat Canc Immunol, Frederick Natl Lab Canc Res, Bas Sci Program, Bethesda, MD 20892 USA.
   [Carrington, Mary] Ragon Inst MGH MIT & Harvard, Boston, MA USA.
   [Carlson, Jonathan] Microsoft Res, Seattle, WA USA.
   [Foley, Brian] Los Alamos Natl Lab, Los Alamos, NM USA.
   [Hunt, Peter W.; Martin, Jeffrey N.] Univ Calif San Francisco, San Francisco, CA 94143 USA.
   [Bangsberg, David R.] Oregon Hlth & Sci Univ, Portland, OR USA.
   [Lee, Guinevere Q.] Weill Cornell Med, New York, NY 10021 USA.
C3 Harvard University; Massachusetts General Hospital; Harvard University; Harvard Medical School; University of British Columbia; Mbarara University of Science & Technology; Simon Fraser University; B.C. Centre for Excellence in HIV/AIDS; National Institutes of Health (NIH) - USA; NIH National Cancer Institute (NCI); Frederick National Laboratory for Cancer Research; Harvard University; Massachusetts Institute of Technology (MIT); Ragon Institute; Microsoft; United States Department of Energy (DOE); Los Alamos National Laboratory; University of California System; University of California San Francisco; Oregon Health & Science University; Cornell University; Weill Cornell Medicine
RP Lee, GQ (通讯作者)，Weill Cornell Med, Dept Med, Div Infect Dis, BB 524 413 East 69th St, New York, NY 10021 USA.
EM gul4001@med.cornell.edu
FU National Institutes of Health [K23 AI143470, T32 AI007387, R21AI150398, UM1 CA181255, P30 AI027763, R01 MH054907, K24 MH114732]; Frederick National Laboratory for Cancer Research [HHSN261200800001E]; Intramural Research Program of the NIH; Frederick National Lab; Center for Cancer Research; Canadian Institutes for Health Research [PJT-148621]; Michael Smith Foundation for Health Research; Weill Cornell Medicine Kellen Junior Female Faculty Award
CR Bbosa N, 2019, CURR OPIN HIV AIDS, V14, P153, DOI 10.1097/COH.0000000000000534
   Buonaguro L, 2007, J VIROL, V81, P10209, DOI 10.1128/JVI.00872-07
   Carlson JM, 2014, SCIENCE, V345, P0, DOI 10.1126/science.1254031
   Carlson JM, 2012, J VIROL, V86, P13202, DOI 10.1128/JVI.01998-12
   Clutter DS, 2016, INFECT GENET EVOL, V46, P292, DOI 10.1016/j.meegid.2016.08.031
   de Oliveira T, 2005, BIOINFORMATICS, V21, P3797, DOI 10.1093/bioinformatics/bti607
   Derache A, 2019, CLIN INFECT DIS, V69, P207, DOI 10.1093/cid/ciy881
   Gatanaga H, 2017, AIDS, V31, P1935, DOI 10.1097/QAD.0000000000001575
   Inzaule SC, 2018, J ANTIMICROB CHEMOTH, V73, P1167, DOI 10.1093/jac/dky005
   Kinloch NN, 2019, J VIROL, V93, P0, DOI 10.1128/JVI.01502-18
   Kuiken FB, 2010, HIV SEQUENCE COMPEND, V0, P0
   Landovitz R, 2020, AIDS 2020 2020 C VIR AIDS 2020 2020 C VIR, V0, P0
   Lee GQ, 2014, AIDS RES HUM RETROV, V30, P896, DOI 10.1089/aid.2014.0043
   Liu TF, 2006, CLIN INFECT DIS, V42, P1608, DOI 10.1086/503914
   Malet I, 2017, MBIO, V8, P0, DOI 10.1128/mBio.00922-17
   McCluskey SM, 2018, AIDS PATIENT CARE ST, V32, P257, DOI 10.1089/apc.2018.0020
   Moonsamy PV, 2013, TISSUE ANTIGENS, V81, P141, DOI 10.1111/tan.12071
   Ndashimye E, 2018, AIDS RES HUM RETROV, V34, P404, DOI 10.1089/aid.2017.0205
   Orkin C, 2020, NEW ENGL J MED, V382, P1124, DOI 10.1056/NEJMoa1909512
   Orkin CKA, 2019, C RETR OPP INF SEATT C RETR OPP INF SEATT, V0, P0
   Overton ET, 2019, 10 INT AIDS SOC C HI, V0, P0
   SIEPEL AC, 1995, AIDS RES HUM RETROV, V11, P1413, DOI 10.1089/aid.1995.11.1413
   Smith JA, 2020, J INFECT DIS, V0, P0
   Swindells S A-VJ, 2019, C RETR OPP INF SEATT C RETR OPP INF SEATT, V0, P0
   Swindells S, 2020, NEW ENGL J MED, V382, P1112, DOI 10.1056/NEJMoa1904398
   Tang MW, 2012, DRUGS, V72, PE1, DOI 10.2165/11633630-000000000-00000
   Woods CK, 2012, J CLIN MICROBIOL, V50, P1936, DOI 10.1128/JCM.06689-11
   World Health Organization, 2019, UPDATE OF RECOMMENDATIONS ON FIRSTAND SECOND -LINE ANTIRETROVIRAL REGIMENS, V0, P0
   World Health Organization, 2017, HIV DRUG RES REP 201 HIV DRUG RES REP 201, V0, P0
NR 30
TC 8
Z9 8
U1 0
U2 3
PU LIPPINCOTT WILLIAMS & WILKINS
PI PHILADELPHIA
PA TWO COMMERCE SQ, 2001 MARKET ST, PHILADELPHIA, PA 19103 USA
SN 0269-9370
EI 1473-5571
J9 AIDS
JI Aids
PD JUN 1
PY 2021
VL 35
IS 7
BP 1083
EP 1089
DI 10.1097/QAD.0000000000002854
PG 7
WC Immunology; Infectious Diseases; Virology
SC Immunology; Infectious Diseases; Virology
GA TT6DU
UT WOS:000680438100009
PM 33635845
DA 2024-01-16
ER

PT J
AU Wang, RG
   Zheng, QC
AF Wang, Ruige
   Zheng, Qingchuan
TI Multiple Molecular Dynamics Simulations and Free-Energy Predictions Uncover the Susceptibility of Variants of HIV-1 Protease against Inhibitors Darunavir and KNI-1657
SO LANGMUIR
LA English
DT Article
ID solvated interaction energy; mm-pbsa; drug-resistance; wild-type; thermodynamic integration; saquinavir complexes; binding; amprenavir; mutations; mechanism
AB HIV-1 protease (PR) is considered to be the main targets of anti-AIDS drug design because of its role in the proteolytic processing of viral polyproteins. However, the emergence of drug-resistant HIV has become a major problem in the therapy of HIV-1-infected patients. Focused on the complexes of wild type (WT) PR and two mutant PRs (V32I/L33F/I54M/V821 and V321/L33F/IS4M/184 V) with inhibitors Darunavir (DRV) and KNI-1657 (KNI), respectively, we have conducted research on the conformational dynamics and the resistance mechanism caused by residue mutations through multiple molecular dynamics (MD) simulations combined with an energy (MM-PBSA and solvated interaction energy (SIE)) prediction. The results indicate that mutated residues of PR alter the distance between flap regions and catalytic sites, the volume of the inner catalytic site, and the curling degree of the flap tips, thereby affecting DRV and KNI inhibitor binding to PR These mutated residues reduced the binding affinity of the two mutant PRs to DRV, resulting in drug resistance, whereas the two mutant PRs increase the binding affinity with KNI, indicating they enhance the sensitivity to KNI. Compared with the WT PR, the changes in van der Waals interaction and electrostatic interaction in the two variant PRs play a vital part in the binding of PR with DRV and KNI. These results may supply valuable guidance for the design of anti-AIDS drugs targeting PR.
C1 [Wang, Ruige] Jilin Univ, Coll Chem, Inst Theoret Chem, Changchun 130023, Peoples R China.
   [Zheng, Qingchuan] Jilin Univ, Coll Chem, Inst Theoret Chem, Minist Educ, Changchun 130023, Peoples R China.
   [Zheng, Qingchuan] Jilin Univ, Coll Life Sci, Key Lab Mol Enzymol & Engn, Minist Educ, Changchun 130023, Peoples R China.
C3 Jilin University; Jilin University; Jilin University
RP Zheng, QC (通讯作者)，Jilin Univ, Coll Chem, Inst Theoret Chem, Minist Educ, Changchun 130023, Peoples R China.; Zheng, QC (通讯作者)，Jilin Univ, Coll Life Sci, Key Lab Mol Enzymol & Engn, Minist Educ, Changchun 130023, Peoples R China.
EM zhengqc@jlu.edu.cn
CR Bashford D, 2000, ANNU REV PHYS CHEM, V51, P129, DOI 10.1146/annurev.physchem.51.1.129
   Beyrer C, 2017, NEW ENGL J MED, V377, P1605, DOI 10.1056/NEJMp1710608
   Case DA, 2005, J COMPUT CHEM, V26, P1668, DOI 10.1002/jcc.20290
   CASE DA, 1994, CURR OPIN STRUC BIOL, V4, P285, DOI 10.1016/S0959-440X(94)90321-2
   Chen HY, 2019, ACS CHEM NEUROSCI, V10, P677, DOI 10.1021/acschemneuro.8b00489
   Chen JZ, 2019, ACS CHEM NEUROSCI, V10, P4303, DOI 10.1021/acschemneuro.9b00348
   Chen JZ, 2018, PROTEINS, V86, P1294, DOI 10.1002/prot.25610
   Chen JZ, 2015, J CHEM INF MODEL, V55, P1903, DOI 10.1021/acs.jcim.5b00173
   Chen JZ, 2009, J MOL MODEL, V15, P1245, DOI 10.1007/s00894-009-0452-y
   Cui QZ, 2008, J MOL BIOL, V379, P787, DOI 10.1016/j.jmb.2008.04.035
   Curry HB, 1944, QUART. OF APP. MATHS, V2, P258, DOI 10.1090/qam/10667
   DARDEN T, 1993, J CHEM PHYS, V98, P10089, DOI 10.1063/1.464397
   De Clercq E, 2004, CHEM BIODIVERS, V1, P44, DOI 10.1002/cbdv.200490012
   DeLano WL, 2002, PYMOL MOL GRAPHICS S, V0, P0
   Duan Y, 2003, J COMPUT CHEM, V24, P1999, DOI 10.1002/jcc.10349
   FLETCHER R, 1964, COMPUT J, V7, P149, DOI 10.1093/comjnl/7.2.149
   Fumakia M, 2016, REV MED VIROL, V26, P4, DOI 10.1002/rmv.1853
   Ghosh AK, 2016, J MED CHEM, V59, P6826, DOI 10.1021/acs.jmedchem.6b00639
   Gupta S, 2019, J MOL STRUCT, V1198, P0, DOI 10.1016/j.molstruc.2019.126893
   HARTE WE, 1993, J AM CHEM SOC, V115, P3883, DOI 10.1021/ja00063a005
   He MY, 2018, ACS CHEM NEUROSCI, V9, P1783, DOI 10.1021/acschemneuro.8b00105
   Hidaka K, 2018, J MED CHEM, V61, P5138, DOI 10.1021/acs.jmedchem.7b01709
   Hill AM, 2016, J VIRUS ERAD, V2, P193
   Hou TJ, 2007, J MED CHEM, V50, P1177, DOI 10.1021/jm0609162
   Hou TJ, 2011, J CHEM INF MODEL, V51, P69, DOI 10.1021/ci100275a
   Huang DZ, 2012, J CHEM THEORY COMPUT, V8, P1786, DOI 10.1021/ct300032r
   Huang ZM, 2018, NAT CHEM BIOL, V14, P1118, DOI 10.1038/s41589-018-0150-0
   Inoue M, 2017, FEBS OPEN BIO, V7, P88, DOI 10.1002/2211-5463.12160
   JORGENSEN WL, 1983, J CHEM PHYS, V79, P926, DOI 10.1063/1.445869
   Leonis G, 2013, J CHEM INF MODEL, V53, P2141, DOI 10.1021/ci4002102
   Li L, 2012, J CHEM INF MODEL, V52, P2715, DOI 10.1021/ci300375k
   Liu HX, 2010, MOL PHARMACEUT, V7, P75, DOI 10.1021/mp900131p
   Lu SY, 2019, ACCOUNTS CHEM RES, V52, P492, DOI 10.1021/acs.accounts.8b00570
   Luo R, 2002, J COMPUT CHEM, V23, P1244, DOI 10.1002/jcc.10120
   MacArthur RD, 2007, LANCET, V369, P1143, DOI 10.1016/S0140-6736(07)60499-1
   Maisuradze GG, 2007, PROTEINS, V67, P569, DOI 10.1002/prot.21344
   Mittal S, 2012, J AM CHEM SOC, V134, P4163, DOI 10.1021/ja2095766
   Naïm M, 2007, J CHEM INF MODEL, V47, P122, DOI 10.1021/ci600406v
   Olsson MHM, 2011, J CHEM THEORY COMPUT, V7, P525, DOI 10.1021/ct100578z
   Pan PC, 2017, ACS CENTRAL SCI, V3, P1208, DOI 10.1021/acscentsci.7b00419
   Purisima EO, 1998, J COMPUT CHEM, V19, P1494, DOI 10.1002/(SICI)1096-987X(199810)19:13<1494::AID-JCC6>3.0.CO;2-L
   RYCKAERT JP, 1977, J COMPUT PHYS, V23, P327, DOI 10.1016/0021-9991(77)90098-5
   Shafer RW, 2008, AIDS REV, V10, P67
   SITKOFF D, 1994, J PHYS CHEM-US, V98, P1978, DOI 10.1021/j100058a043
   Ngo ST, 2015, CHEM BIOL DRUG DES, V86, P546, DOI 10.1111/cbdd.12518
   Sulea T, 2011, J CHEM INF MODEL, V51, P2066, DOI 10.1021/ci2000242
   Sun HY, 2014, PHYS CHEM CHEM PHYS, V16, P22035, DOI 10.1039/c4cp03179b
   Sun HY, 2014, PHYS CHEM CHEM PHYS, V16, P16719, DOI 10.1039/c4cp01388c
   Swanson JMJ, 2004, BIOPHYS J, V86, P67, DOI 10.1016/S0006-3495(04)74084-9
   Tzoupis H, 2014, J PHYS CHEM B, V118, P9538, DOI 10.1021/jp502687q
   Tzoupis H, 2013, J CHEM THEORY COMPUT, V9, P1754, DOI 10.1021/ct301063k
   Vanangamudi M, 2020, CURR OPIN PHARMACOL, V54, P179, DOI 10.1016/j.coph.2020.10.009
   Man VH, 2019, ACS CHEM NEUROSCI, V10, P4643, DOI 10.1021/acschemneuro.9b00473
   Voshavar C, 2019, CURR TOP MED CHEM, V19, P1571, DOI 10.2174/1568026619666190619115243
   Wang JM, 2001, J AM CHEM SOC, V123, P5221, DOI 10.1021/ja003834q
   Wang JM, 2004, J COMPUT CHEM, V25, P1157, DOI 10.1002/jcc.20035
   Wang RG, 2020, LANGMUIR, V36, P13817, DOI 10.1021/acs.langmuir.0c02151
   Xue WW, 2014, J CHEM INF MODEL, V54, P621, DOI 10.1021/ci400060j
   Yang B, 2011, J COMPUT CHEM, V32, P416, DOI 10.1002/jcc.21630
NR 59
TC 4
Z9 4
U1 1
U2 24
PU AMER CHEMICAL SOC
PI WASHINGTON
PA 1155 16TH ST, NW, WASHINGTON, DC 20036 USA
SN 0743-7463
EI 
J9 LANGMUIR
JI Langmuir
PD DEC 14
PY 2021
VL 37
IS 49
BP 14407
EP 14418
DI 10.1021/acs.langmuir.1c02348
PG 12
WC Chemistry, Multidisciplinary; Chemistry, Physical; Materials Science, Multidisciplinary
SC Chemistry; Materials Science
GA YI9HO
UT WOS:000744152300019
PM 34851643
DA 2024-01-16
ER

PT J
AU Wenk, BM
   Mbunkah, HA
   Nsanwe, NN
   Mbu, ET
   Besong, LM
   Sama, BA
   Orock, E
   Leemann, C
   Metzner, KJ
AF Wenk, Benjamin M.
   Mbunkah, Herbert A.
   Nsanwe, Ndi N.
   Mbu, Eyongetah T.
   Besong, Lydia M.
   Sama, Bella A.
   Orock, Emmanuel
   Leemann, Christine
   Metzner, Karin J.
TI Prevalence of integrase strand transfer inhibitor resistance mutations in antiretroviral-naive HIV-1-infected individuals in Cameroon
SO JOURNAL OF ANTIMICROBIAL CHEMOTHERAPY
LA English
DT Article
AB Objectives: In Cameroon, the integrase (IN) strand transfer inhibitor (INSTI) dolutegravir was recently introduced for the treatment of HIV-1 infection. Since pretreatment HIV-1 drug resistance can jeopardize the success of ART, and considering the high heterogeneity of circulating HIV-1 subtypes in Cameroon, we investigated the prevalence of pretreatment HIV-1 resistance to INSTIs. Methods: Fingerprick dried blood spot samples were collected from 339 newly diagnosed HIV-1-infected individuals between 2015 and 2016 in four hospitals in Cameroon. Universal primers were designed to amplify the HIV-1 IN region from amino acid 1 to 276. Amplicons were sequenced with Illumina next-generation sequencing and analysed with the Polymorphism Analysis Sequencing (PASeq) platform, using the Stanford HIV Drug Resistance Database to interpret HIV-1 drug resistance mutations (DRMs). Results: The amplification/sequencing success rate was 75.2% with 255/339 sequences obtained. Applying a cut-off of 1%, major DRMs to INSTIs were detected in 13 (5.1%) individuals, but only 1 individual harboured an INSTI DRM (E92G) at a nucleotide frequency >= 15%. However, 140/255 (54.9%) individuals harboured polymorphic accessory INSTI DRMs, mainly at high frequencies. In Line with that observation, HIV-1 subtype diversity among individuals was high. Conclusions: Pretreatment HIV-1 resistance to INSTIs was Low in the study sites, which supports the use of INSTIs in Cameroon. Nevertheless, further studies are necessary to assess the impact of polymorphic accessory INSTI DRMs on INSTI-based ART regimens.
C1 [Wenk, Benjamin M.; Mbunkah, Herbert A.; Leemann, Christine; Metzner, Karin J.] Univ Zurich, Univ Hosp Zurich, Div Infect Dis & Hosp Epidemiol, Ramistr 100, CH-8091 Zurich, Switzerland.
   [Mbunkah, Herbert A.] Paul Ehrlich Inst, Paul Ehrlich Str 51-59, D-63225 Langen, Germany.
   [Nsanwe, Ndi N.; Mbu, Eyongetah T.] Reg Hosp Bamenda, POB 863, Mankon Bamenda, Cameroon.
   [Besong, Lydia M.] Dist Hosp Kumba, Meme Div, Kumba, South West Regi, Cameroon.
   [Sama, Bella A.] Dist Hosp Ndop, Ngoketunjia Div, Ngo Ketunjia, North West Regi, Cameroon.
   [Orock, Emmanuel] Reg Hosp Ngaoundere, Ave Rue Ahidjo Ngaoundere, Adamawa, Cameroon.
   [Metzner, Karin J.] Univ Zurich, Inst Med Virol, Winterthurerstr 190, CH-8057 Zurich, Switzerland.
C3 University of Zurich; University Zurich Hospital; Paul Ehrlich Institute; University of Zurich
RP Metzner, KJ (通讯作者)，Univ Zurich, Univ Hosp Zurich, Div Infect Dis & Hosp Epidemiol, Ramistr 100, CH-8091 Zurich, Switzerland.; Metzner, KJ (通讯作者)，Univ Zurich, Inst Med Virol, Winterthurerstr 190, CH-8057 Zurich, Switzerland.
EM karin.metzner@usz.ch
FU Swiss Federal Commission for Scholarships (FCS); Hartmann Muller Foundation for Medical Research [1899]; ESTHER Switzerland (The Ensemble pour une Solidarite Therapeutique Hospitalie re En Reseau) (ESTHER 2017 project)
CR Agyingi L, 2014, J MED VIROL, V86, P385, DOI 10.1002/jmv.23846
   Charpentier C, 2018, J ANTIMICROB CHEMOTH, V73, P1039, DOI 10.1093/jac/dkx511
   Mbunkah HA, 2020, J INFECT DIS, V221, P1584, DOI 10.1093/infdis/jiz650
   Mbunkah HA, 2018, J ANTIMICROB CHEMOTH, V73, P1917, DOI 10.1093/jac/dky103
   Ndongmo CB, 2006, AIDS RES HUM RETROV, V22, P812, DOI 10.1089/aid.2006.22.812
   Rhee SY, 2003, NUCLEIC ACIDS RES, V31, P298, DOI 10.1093/nar/gkg100
   Sterne JAC, 2005, LANCET, V366, P378, DOI 10.1016/S0140-6736(05)67022-5
   World Health Organization, 2017, GUIDELINES ON THE PUBLIC HEALTH RESPONSE TO PRETREATMENT HIV DRUG RESISTANCE, V0, P0
   World Health Organization, 2018, UPDATED RECOMMENDATIONS ON FIRST-LINE AND SECOND-LINE ANTIRETROVIRAL REGIMENS AND POST-EXPOSURE PROPHYLAXIS AND RECOMMENDATIONS ON EARLY INFANT DIAGNOSIS OF HIV, V0, P0
NR 10
TC 5
Z9 5
U1 1
U2 3
PU OXFORD UNIV PRESS
PI OXFORD
PA GREAT CLARENDON ST, OXFORD OX2 6DP, ENGLAND
SN 0305-7453
EI 1460-2091
J9 J ANTIMICROB CHEMOTH
JI J. Antimicrob. Chemother.
PD JAN 15
PY 2021
VL 76
IS 1
BP 124
EP 129
DI 10.1093/jac/dkaa383
PG 6
WC Infectious Diseases; Microbiology; Pharmacology & Pharmacy
SC Infectious Diseases; Microbiology; Pharmacology & Pharmacy
GA QL0ZZ
UT WOS:000620811500015
PM 32954411
DA 2024-01-16
ER

PT J
AU Gabillard, D
   N'takpé, JB
   Chaix, ML
   Kouame, GM
   Moh, R
   Toni, TD
   Le Carrou, J
   Karcher, S
   Badje, A
   Emieme, A
   Menan, H
   Danel, C
   Anglaret, X
   Eholié, SP
AF Gabillard, Delphine
   N'takpe, Jean-Baptiste
   Chaix, Marie-Laure
   Kouame, Gerard M.
   Moh, Raoul
   Toni, Thomas-d'Aquin
   Le Carrou, Jerome
   Karcher, Sophie
   Badje, Anani
   Emieme, Arlette
   Menan, Herve
   Danel, Christine
   Anglaret, Xavier
   Eholie, Serge P.
TI Virological failure and drug resistance in West African HIV-infected adults who started ART immediately or deferred ART initiation
SO JOURNAL OF ANTIMICROBIAL CHEMOTHERAPY
LA English
DT Article
ID 1st-line antiretroviral therapy; cell counts; follow-up; accumulation; mutations; haart; trial
AB Background: Asymptomatic HIV-infected people who start ART early may feel less motivated and neglect compliance. This might promote the emergence of resistance. Methods: In the Temprano trial, ART-naive HIV-infected adults with high CD4 counts were randomly assigned to start ART immediately (immediate group) or defer ART until the WHO criteria were met (deferred group). All participants were monitored for 30months. Those in the deferred group who started ART were monitored for longer, until they had completed 30months on ART. We compared the rate of virological failure and drug resistance between the immediate and deferred groups 30months after ART initiation. Results: Of the 2056 participants in Temprano, 1033 were assigned to start ART immediately and 1023 to defer ART. Of the latter, 488 started ART during trial follow-up. Patients in the deferred group who started ART had a lower median CD4 count (280 versus 465cells/mm(3)) and a higher median plasma HIV-1 RNA (5.1 versus 4.7 log(10)copies/mL) at baseline. During follow-up, participants in both groups had similar antiretroviral drug exposure. Thirty months after ART initiation, patients in the deferred group had a higher rate of virological failure (35.3% versus 29.9%, P=0.04) and a lower genotypic susceptibility score (P=0.04). Conclusions: Starting ART early decreases the risk of virological failure and drug resistance in the medium term. This benefit is of particular importance in countries where access to viral load monitoring and the number of antiretroviral drug lines is limited.
C1 [Gabillard, Delphine; N'takpe, Jean-Baptiste; Kouame, Gerard M.; Le Carrou, Jerome; Karcher, Sophie; Danel, Christine; Anglaret, Xavier] Univ Bordeaux, INSERM U1219, IRD, Bordeaux, France.
   [Gabillard, Delphine; N'takpe, Jean-Baptiste; Kouame, Gerard M.; Moh, Raoul; Toni, Thomas-d'Aquin; Le Carrou, Jerome; Karcher, Sophie; Badje, Anani; Emieme, Arlette; Menan, Herve; Danel, Christine; Anglaret, Xavier; Eholie, Serge P.] ANRS Res Ctr, Programme PACCI, Abidjan, Cote Ivoire.
   [Chaix, Marie-Laure] Univ Paris, Lab Virol, AP HP, INSERM U941,Hop St Louis, Paris, France.
   [Moh, Raoul; Eholie, Serge P.] Univ Felix Houphouet Boigny, Dept Dermatol & Malad Infect, Abidjan, Cote Ivoire.
   [Toni, Thomas-d'Aquin; Eholie, Serge P.] CHU Treichville, CeDReS, Abidjan, Cote Ivoire.
C3 Universite de Bordeaux; Institut de Recherche pour le Developpement (IRD); Institut National de la Sante et de la Recherche Medicale (Inserm); Institut National de la Sante et de la Recherche Medicale (Inserm); Assistance Publique Hopitaux Paris (APHP); Universite Paris Cite; Hopital Universitaire Hotel-Dieu - APHP; Hopital Universitaire Saint-Louis - APHP; Hopital Universitaire Paul-Brousse - APHP; Universite Felix Houphouet-Boigny; University Hospital Medical Center at Treichville
RP Gabillard, D (通讯作者)，Univ Bordeaux, INSERM U1219, IRD, Bordeaux, France.; Gabillard, D (通讯作者)，ANRS Res Ctr, Programme PACCI, Abidjan, Cote Ivoire.
EM delphine.gabillard@u-bordeaux.fr
FU French National Agency for AIDS and viral hepatitis research (ANRS, Paris, France) [ANRS 12136, ANRS 12253]
CR Altfeld M, 2001, J EXP MED, V193, P169, DOI 10.1084/jem.193.2.169
   Boender TS, 2016, J ANTIMICROB CHEMOTH, V71, P2918, DOI 10.1093/jac/dkw218
   Carrieri MP, 2003, ANTIVIR THER, V8, P585
   Danel C, 2015, NEW ENGL J MED, V373, P808, DOI 10.1056/NEJMoa1507198
   Eholie SP, 2019, LANCET HIV, V6, PE750, DOI 10.1016/S2352-3018(19)30228-0
   El-Khatib Z, 2010, AIDS, V24, P1679, DOI 10.1097/QAD.0b013e32833a097b
   Fogel JM, 2016, JAIDS-J ACQ IMM DEF, V72, P304, DOI 10.1097/QAI.0000000000000951
   Frentz D, 2010, PLOS ONE, V5, P0, DOI 10.1371/journal.pone.0011505
   Grinsztejn B, 2014, LANCET INFECT DIS, V14, P281, DOI 10.1016/S1473-3099(13)70692-3
   Haas AD, 2015, LANCET HIV, V2, PE271, DOI 10.1016/S2352-3018(15)00087-9
   Hamers RL, 2012, CLIN INFECT DIS, V54, P1660, DOI 10.1093/cid/cis254
   Hanson DL, 2009, AIDS RES HUM RETROV, V25, P489, DOI 10.1089/aid.2008.0273
   Heestermans T, 2016, BMJ GLOB HEALTH, V1, P0, DOI 10.1136/bmjgh-2016-000125
   Hosseinipour MC, 2013, J INFECT DIS, V207, PS49, DOI 10.1093/infdis/jit107
   Iwuji C, 2018, J INT AIDS SOC, V21, P0, DOI 10.1002/jia2.25112
   Izugbara CO, 2011, SOCIOL HEALTH ILL, V33, P869, DOI 10.1111/j.1467-9566.2010.01328.x
   Lam WY, 2015, BIOMED RES INT, V2015, P0, DOI 10.1155/2015/217047
   Lambert-Niclot S, 2016, J ANTIMICROB CHEMOTH, V71, P1056, DOI 10.1093/jac/dkv427
   Lima VD, 2015, AIDS, V29, P1871, DOI 10.1097/QAD.0000000000000790
   Lodi S, 2013, PLOS ONE, V8, P0, DOI 10.1371/journal.pone.0075608
   Lundgren D, 2015, NEW ENGL J MED, V373, P795, DOI 10.1056/NEJMoa1506816
   Madec Y, 2013, PLOS ONE, V8, P0, DOI 10.1371/journal.pone.0082724
   Messou E, 2011, JAIDS-J ACQ IMM DEF, V57, PS34, DOI 10.1097/QAI.0b013e3182208003
   Messou E, 2011, JAIDS-J ACQ IMM DEF, V56, P356, DOI 10.1097/QAI.0b013e3182084b5a
   Moosa A, 2019, BMC INFECT DIS, V19, P0, DOI 10.1186/s12879-019-4410-8
   Ouattara E, 2013, J INT AIDS SOC, V16, P0, DOI 10.7448/IAS.16.1.18059
   Palumbo PJ, 2018, JAIDS-J ACQ IMM DEF, V77, P484, DOI 10.1097/QAI.0000000000001623
   Rhee SY, 2009, J INFECT DIS, V200, P453, DOI 10.1086/600073
   Rouet F, 2005, J CLIN MICROBIOL, V43, P2709, DOI 10.1128/JCM.43.6.2709-2717.2005
   Sigaloff KCE, 2012, AIDS RES HUM RETROV, V28, P171, DOI 10.1089/aid.2011.0136
   Strain MC, 2005, J INFECT DIS, V191, P1410, DOI 10.1086/428777
   Uy J, 2009, JAIDS-J ACQ IMM DEF, V51, P450, DOI 10.1097/QAI.0b013e3181acb630
   WHO, 2013, CONSOLIDATED GUIDELINES ON THE USE OF ANTIRETROVIRAL DRUGS FOR TREATING AND PREVENTING HIV INFECTION: RECOMMENDATIONS FOR A PUBLIC HEALTH APPROACH, V0, P0
   World Health Organization, 2015, GUIDELINE ON WHEN TO START ANTIRETROVIRAL THERAPY AND ON PRE-EXPOSURE PROPHYLAXIS FOR HIV, V0, P0
   Zaccarelli M, 2003, ANTIVIR THER, V8, P51
NR 36
TC 0
Z9 0
U1 0
U2 0
PU OXFORD UNIV PRESS
PI OXFORD
PA GREAT CLARENDON ST, OXFORD OX2 6DP, ENGLAND
SN 0305-7453
EI 1460-2091
J9 J ANTIMICROB CHEMOTH
JI J. Antimicrob. Chemother.
PD OCT 15
PY 2021
VL 76
IS 10
BP 2666
EP 2674
DI 10.1093/jac/dkab225
EA JUL 2021
PG 9
WC Infectious Diseases; Microbiology; Pharmacology & Pharmacy
SC Infectious Diseases; Microbiology; Pharmacology & Pharmacy
GA UY3ZK
UT WOS:000701465700025
PM 34533197
DA 2024-01-16
ER

PT J
AU Bertagnolio, S
   Hermans, L
   Jordan, MR
   Avila-Rios, S
   Iwuji, C
   Derache, A
   Delaporte, E
   Wensing, A
   Aves, T
   Borhan, ASM
   Leenus, A
   Parkin, N
   Doherty, M
   Inzaule, S
   Mbuagbaw, L
AF Bertagnolio, Silvia
   Hermans, Lucas
   Jordan, Michael R.
   Avila-Rios, Santiago
   Iwuji, Collins
   Derache, Anne
   Delaporte, Eric
   Wensing, Annemarie
   Aves, Theresa
   Borhan, A. S. M.
   Leenus, Alvin
   Parkin, Neil
   Doherty, Meg
   Inzaule, Seth
   Mbuagbaw, Lawrence
TI Clinical Impact of Pretreatment Human Immunodeficiency Virus Drug Resistance in People Initiating Nonnucleoside Reverse Transcriptase Inhibitor-Containing Antiretroviral Therapy: A Systematic Review and Meta-analysis
SO JOURNAL OF INFECTIOUS DISEASES
LA English
DT Review
DE pretreatment HIV drug resistance; HIV drug resistance; virological failure; treatment failure; ART; NNRTIs
ID hiv-infected children; virological failure; prevalence; combination; genotype; outcm; regimen; women
AB Background. Increased access to antiretroviral therapy (ART) has resulted in rising levels of pretreatment human immunodeficiency virus drug resistance (PDR). This is the first systematic review and meta-analysis to assess the impact of PDR on treatment outcomes among people initiating nonnucleoside reverse transcriptase inhibitor (NNRTI)-based ART, including the combination of efavirenz (EFV), tenofovir (TDF), and lamivudine or emtricitabine (XTC). Methods. We systematically reviewed studies and conference proceedings comparing treatment outcomes in populations initiating NNRTI-based ART with and without PDR. We conducted subgroup analyses by regimen: (1) NNRTIs + 2 nucleoside reverse transcriptase inhibitors (NRTIs), (2) EFV + 2 NRTIs, or (3) EFV/TDF/XTC; by population (children vs adults); and by definition of resistance (PDR vs NNRTI PDR). Results. Among 6197 studies screened, 32 were analyzed (31 441 patients). We found that individuals with PDR initiating NNRTIs across all the subgroups had increased risk of virological failure compared to those without PDR. Risk of acquisition of new resistance mutations and ART switch was also higher in people with PDR. Conclusions. This review shows poorer treatment outcomes in the presence of PDR, supporting the World Health Organization's recommendation to avoid using NNRTIs in countries where levels of PDR are high.
C1 [Bertagnolio, Silvia; Doherty, Meg; Inzaule, Seth] WHO, Global HIV Hepatitis & STI Programmes, 20 Ave Appia, CH-1211 Geneva, Switzerland.
   [Hermans, Lucas; Wensing, Annemarie] Univ Med Ctr Utrecht, Dept Med Microbiol, Virol, Utrecht, Netherlands.
   [Hermans, Lucas; Wensing, Annemarie] Univ Witwatersrand, Wits Reprod Hlth & HIV Inst, Johannesburg, South Africa.
   [Jordan, Michael R.] Tufts Univ, Sch Med, Dept Publ Hlth & Community Med, Boston, MA 02111 USA.
   [Jordan, Michael R.] Tufts Med Ctr, Div Geog Med & Infect Dis, Boston, MA 02111 USA.
   [Jordan, Michael R.] Tufts Ctr Integrated Management Antimicrobial Res, Boston, MA USA.
   [Avila-Rios, Santiago] Inst Nacl Enfermedades Resp, Ctr Invest Enfermedades Infecciosas, Mexico City, DF, Mexico.
   [Iwuji, Collins] Univ Sussex, Brighton & Sussex Med Sch, Dept Global Hlth & Infect, Falmer, England.
   [Derache, Anne] Africa Hlth Res Inst, Kwa Zulu, South Africa.
   [Delaporte, Eric] Univ Montpellier, Inst Rech Dev, Inst Natl Sante & Rech Med, TransVIHMI, Montpellier, France.
   [Aves, Theresa; Borhan, A. S. M.; Leenus, Alvin; Mbuagbaw, Lawrence] McMaster Univ, Dept Hlth Res Methods Evidence & Impact, Hamilton, ON, Canada.
   [Parkin, Neil] Data First Consulting, Sebastopol, CA USA.
C3 World Health Organization; Utrecht University; Utrecht University Medical Center; University of Witwatersrand; Massachusetts Department of Public Health; Tufts University; Tufts Medical Center; University of Sussex; University of Brighton; Africa Health Research Institute; Universite de Montpellier; Institut National de la Sante et de la Recherche Medicale (Inserm); Institut de Recherche pour le Developpement (IRD); McMaster University
RP Bertagnolio, S (通讯作者)，WHO, Global HIV Hepatitis & STI Programmes, 20 Ave Appia, CH-1211 Geneva, Switzerland.
EM bertagnolios@who.int
FU WHO; Bill & Melinda Gates Foundation; Netherlands Organisation for Health Research and Development (ZonMW/WOTRO) [205300004]
CR [Anonymous], 2020, HIV MARK REP, V0, P0
   Avila-Ríos S, 2016, LANCET HIV, V3, PE579, DOI 10.1016/S2352-3018(16)30119-9
   Ayouba A, 2019, NEW ENGL J MED, V381, P816, DOI 10.1056/NEJMoa1904340
   Bannister WP, 2008, JAIDS-J ACQ IMM DEF, V48, P324, DOI 10.1097/QAI.0b013e31817ae5c0
   Bansi L, 2010, JAIDS-J ACQ IMM DEF, V53, P633, DOI 10.1097/QAI.0b013e3181c070d2
   Bennett DE, 2009, PLOS ONE, V4, P0, DOI 10.1371/journal.pone.0004724
   Boender TS, 2015, CLIN INFECT DIS, V61, P1749, DOI 10.1093/cid/civ656
   Boerma RS, 2016, J INT AIDS SOC, V19, P0, DOI 10.7448/IAS.19.1.21140
   Borroto-Esoda K, 2007, AIDS RES HUM RETROV, V23, P988, DOI 10.1089/aid.2006.0310
   Chaix ML, 2007, ANTIVIR THER, V12, P1305
   Choudhary M, 2020, C RETR OPP INF BOST, V0, P0
   Chung MH, 2020, LANCET HIV, V7, PE104, DOI 10.1016/S2352-3018(19)30337-6
   Clutter DS, 2016, JAIDS-J ACQ IMM DEF, V72, P171, DOI 10.1097/QAI.0000000000000942
   Crowell CS, 2017, PEDIATR INFECT DIS J, V36, PE258, DOI 10.1097/INF.0000000000001575
   Derache A, 2019, CLIN INFECT DIS, V69, P207, DOI 10.1093/cid/ciy881
   Gupta RK, 2018, LANCET INFECT DIS, V18, P346, DOI 10.1016/S1473-3099(17)30702-8
   Hamers RL, 2012, LANCET INFECT DIS, V12, P307, DOI 10.1016/S1473-3099(11)70255-9
   Hermans LE, 2019, C RETR OPP INF SEATT, V0, P0
   Hong SY, 2015, JAIDS-J ACQ IMM DEF, V68, P463, DOI 10.1097/QAI.0000000000000509
   Inzaule SC, 2019, CLIN INFECT DIS, V68, P2159, DOI 10.1093/cid/ciy1070
   Inzaule SC, 2019, AIDS, V33, P1797, DOI 10.1097/QAD.0000000000002277
   Kantor R, 2015, CLIN INFECT DIS, V60, P1541, DOI 10.1093/cid/civ102
   Kityo C, 2017, J ANTIMICROB CHEMOTH, V72, P2587, DOI 10.1093/jac/dkx188
   Knyphausen FZ, 2014, PLOS ONE, V9, P0, DOI 10.1371/journal.pone.0095956
   Kuritzkes DR, 2008, J INFECT DIS, V197, P867, DOI 10.1086/528802
   Lai CC, 2012, J ANTIMICROB CHEMOTH, V67, P1254, DOI 10.1093/jac/dkr601
   Lee GQ, 2014, AIDS RES HUM RETROV, V30, P896, DOI 10.1089/aid.2014.0043
   Li YJ, 2015, JAIDS-J ACQ IMM DEF, V68, P289, DOI 10.1097/QAI.0000000000000473
   Liu TF, 2006, CLIN INFECT DIS, V42, P1608, DOI 10.1086/503914
   Lockman S, 2010, NEW ENGL J MED, V363, P1499, DOI 10.1056/NEJMoa0906626
   McCluskey SM, 2018, AIDS PATIENT CARE ST, V32, P257, DOI 10.1089/apc.2018.0020
   Migone C, 2019, INT AIDS SOC M MEX C, V0, P0
   Ngo-Giang-Huong N, 2016, BMC INFECT DIS, V16, P0, DOI 10.1186/s12879-016-1968-2
   Coelho LPO, 2019, ARCH VIROL, V164, P699, DOI 10.1007/s00705-018-04122-8
   Palumbo PJ, 2018, JAIDS-J ACQ IMM DEF, V77, P484, DOI 10.1097/QAI.0000000000001623
   Phanuphak P, 2014, JAIDS-J ACQ IMM DEF, V66, P74, DOI 10.1097/QAI.0000000000000108
   Phillips AN, 2018, LANCET HIV, V5, PE146, DOI 10.1016/S2352-3018(17)30190-X
   Phillips AN, 2017, J INFECT DIS, V215, P1362, DOI 10.1093/infdis/jix089
   Shet A, 2015, TROP MED INT HEALTH, V20, P1462, DOI 10.1111/tmi.12563
   Simmons B, 2020, NATURE RESOUR, V0, P0, DOI DOI 10.1038/S41467-020-19801-X
   Taniguchi T, 2012, AIDS RES HUM RETROV, V28, P259, DOI 10.1089/aid.2011.0022
   Thi, 2018, C RETR OPP INF BOST, V0, P0
   Wensing Annemarie M, 2019, TOP ANTIVIR MED, V27, P111
   WHO, 2019, HIV DRUG RES REP, V0, P0
   Wittkop L, 2011, LANCET INFECT DIS, V11, P363, DOI 10.1016/S1473-3099(11)70032-9
NR 50
TC 26
Z9 29
U1 2
U2 7
PU OXFORD UNIV PRESS INC
PI CARY
PA JOURNALS DEPT, 2001 EVANS RD, CARY, NC 27513 USA
SN 0022-1899
EI 1537-6613
J9 J INFECT DIS
JI J. Infect. Dis.
PD AUG 1
PY 2021
VL 224
IS 3
BP 377
EP 388
DI 10.1093/infdis/jiaa683
PG 12
WC Immunology; Infectious Diseases; Microbiology
SC Immunology; Infectious Diseases; Microbiology
GA UA6DF
UT WOS:000685249700002
PM 33202025
DA 2024-01-16
ER

PT J
AU Schwartz, EJ
   Costris-Vas, C
   Smith, SR
AF Schwartz, Elissa J.
   Costris-Vas, Christian
   Smith, Stacey R.
TI Modelling Mutation in Equine Infectious Anemia Virus Infection Suggests a Path to Viral Clearance with Repeated Vaccination
SO VIRUSES-BASEL
LA English
DT Article
DE equine infectious anemia virus; mutation; vaccination; antibody infusion; mathematical model; impulsive differential equations
ID combined immunodeficiency; immunological model; drug-resistance; hiv-1 infection; in-vivo; horses
AB Equine infectious anemia virus (EIAV) is a lentivirus similar to HIV that infects horses. Clinical and experimental studies demonstrating immune control of EIAV infection hold promise for efforts to produce an HIV vaccine. Antibody infusions have been shown to block both wild-type and mutant virus infection, but the mutant sometimes escapes. Using these data, we develop a mathematical model that describes the interactions between antibodies and both wild-type and mutant virus populations, in the context of continual virus mutation. The aim of this work is to determine whether repeated vaccinations through antibody infusions can reduce both the wild-type and mutant strains of the virus below one viral particle, and if so, to examine the vaccination period and number of infusions that ensure eradication. The antibody infusions are modelled using impulsive differential equations, a technique that offers insight into repeated vaccination by approximating the time-to-peak by an instantaneous change. We use impulsive theory to determine the maximal vaccination intervals that would be required to reduce the wild-type and mutant virus levels below one particle per horse. We show that seven boosts of the antibody vaccine are sufficient to eradicate both the wild-type and the mutant strains. In the case of a mutant virus infection that is given infusions of antibodies targeting wild-type virus (i.e., simulation of a heterologous infection), seven infusions were likewise sufficient to eradicate infection, based upon the data set. However, if the period between infusions was sufficiently increased, both the wild-type and mutant virus would eventually persist in the form of a periodic orbit. These results suggest a route forward to design antibody-based vaccine strategies to control viruses subject to mutant escape.
C1 [Schwartz, Elissa J.] Washington State Univ, Sch Biol Sci, Dept Math & Stat, Pullman, WA 99164 USA.
   [Costris-Vas, Christian; Smith, Stacey R.] Univ Ottawa, Dept Math, Ottawa, ON K1N 6N5, Canada.
   [Smith, Stacey R.] Univ Ottawa, Fac Med, Ottawa, ON K1N 6N5, Canada.
C3 Washington State University; University of Ottawa; University of Ottawa
RP Smith, SR (通讯作者)，Univ Ottawa, Dept Math, Ottawa, ON K1N 6N5, Canada.; Smith, SR (通讯作者)，Univ Ottawa, Fac Med, Ottawa, ON K1N 6N5, Canada.
EM ejs@wsu.edu; ccost069@uottawa.ca; stacey.smith@uottawa.ca
CR Al-arydah M, 2012, INT SCH RES NOT, V2012, P0, DOI 10.5402/2012/802450
   Albayrak H, 2010, TROP ANIM HEALTH PRO, V42, P1593, DOI 10.1007/s11250-010-9611-5
   Allen LJS, 2015, MATH BIOSCI, V270, P237, DOI 10.1016/j.mbs.2015.04.001
   [Anonymous], 1993, IMPULSIVE DIFFERENTI, V0, P0
   Bainov DD, 1989, SYSTEMS IMPULSIVE EF, V0, P0
   Balamuralitharan S, 2017, INT J PURE APPL MATH, V113, P196
   Bolfa P, 2016, EQUINE VET J, V48, P140, DOI 10.1111/evj.12466
   Cangelosi RA, 2018, FRONT MICROBIOL, V9, P0, DOI 10.3389/fmicb.2018.00054
   Canini L, 2014, PLOS COMPUT BIOL, V10, P0, DOI 10.1371/journal.pcbi.1003568
   Ciupe SM, 2014, J THEOR BIOL, V343, P1, DOI 10.1016/j.jtbi.2013.11.003
   Cook RF, 2013, VET MICROBIOL, V167, P181, DOI 10.1016/j.vetmic.2013.09.031
   Dorey-Robinson DLW, 2019, TRANSBOUND EMERG DIS, V66, P2311, DOI 10.1111/tbed.13286
   Geethamalini S, 2019, RESULTS APPL MATH, V2, P0, DOI 10.1016/j.rinam.2019.100025
   Geethamalini S, 2018, ADV DIFFER EQU-NY, V0, P0, DOI DOI 10.1186/s13662-018-1808-3
   Handel A, 2009, J THEOR BIOL, V256, P117, DOI 10.1016/j.jtbi.2008.09.021
   Issel CJ, 2014, VET CLIN N AM-EQUINE, V30, P561, DOI 10.1016/j.cveq.2014.08.002
   ISSEL CJ, 1984, J AM VET MED ASSOC, V184, P293
   Jara M, 2020, FRONT ECOL EVOL, V8, P0, DOI 10.3389/fevo.2020.00127
   Kot M, 2001, ELEMENTS MATH ECOLOG, V0, P0
   Lakshmikantham V, 1989, SERIES IN MODERN APPLIED MATHEMATICS, V0, P0
   Leroux C, 2004, VET RES, V35, P485, DOI 10.1051/vetres:2004020
   MANSKY LM, 1995, J VIROL, V69, P5087, DOI 10.1128/JVI.69.8.5087-5094.1995
   MCGUIRE TC, 1975, CLIN IMMUNOL IMMUNOP, V3, P555, DOI 10.1016/0090-1229(75)90080-X
   Rong LB, 2007, B MATH BIOL, V69, P2027, DOI 10.1007/s11538-007-9203-3
   Schwartz EJ, 2013, APPL MATH, V4, P171, DOI 10.4236/AM.2013.48A023
   Schwartz EJ, 2002, AIDS, V16, P341, DOI 10.1097/00002030-200202150-00004
   Schwartz EJ, 2018, VIROLOGY, V513, P108, DOI 10.1016/j.virol.2017.09.023
   Schwartz EJ, 2014, VACCINES-BASEL, V2, P397, DOI 10.3390/vaccines2020397
   Schwartz EJ, 2015, J VIROL, V89, P6945, DOI 10.1128/JVI.00137-15
   Smith RJ, 2005, B MATH BIOL, V67, P783, DOI 10.1016/j.bulm.2004.10.004
   Smith RJ, 2004, B MATH BIOL, V66, P1259, DOI 10.1016/j.bulm.2003.12.004
   Smith RJ, 2008, MATH BIOSCI, V212, P180, DOI 10.1016/j.mbs.2008.02.001
   Taylor SD, 2011, J VIROL, V85, P6814, DOI 10.1128/JVI.00077-11
   Taylor SD, 2010, J VIROL, V84, P6536, DOI 10.1128/JVI.00218-10
   Wang HN, 2018, ONCOTARGET, V9, P1356, DOI 10.18632/oncotarget.20381
   WILER R, 1995, P NATL ACAD SCI USA, V92, P11485, DOI 10.1073/pnas.92.25.11485
NR 36
TC 1
Z9 1
U1 2
U2 8
PU MDPI
PI BASEL
PA ST ALBAN-ANLAGE 66, CH-4052 BASEL, SWITZERLAND
SN 
EI 1999-4915
J9 VIRUSES-BASEL
JI Viruses-Basel
PD DEC 15
PY 2021
VL 13
IS 12
BP 
EP 
DI 10.3390/v13122450
PG 15
WC Virology
SC Virology
GA XZ0GA
UT WOS:000737340000001
PM 34960718
DA 2024-01-16
ER

PT J
AU Mikasi, SG
   Isaacs, D
   Ikomey, GM
   Shimba, H
   Cloete, R
   Jacobs, GB
AF Mikasi, Sello Given
   Isaacs, Darren
   Ikomey, George Mondinde
   Shimba, Henerico
   Cloete, Ruben
   Jacobs, Graeme Brendon
TI HIV-1 Drug Resistance Mutation Analyses of Cameroon-Derived Integrase Sequences
SO AIDS RESEARCH AND HUMAN RETROVIRUSES
LA English
DT Article
DE HIV-1; integrase; resistance; Cameroon; diversity; CRF02_AG
ID dolutegravir; raltegravir
AB HIV-1 integrase (IN) is a primary target for combination antiretroviral therapy. Only a limited number of studies report on the emergence of resistance-associated mutations (RAMs) in Cameroon. We observed that 1.4% of sequence from treatment-naive patients had IN strand transfer inhibitor (INSTI) RAMs. These mutations confer resistance to raltegravir and elvitegravir. We also observed that 10.1% of the sequences have INSTI accessory RAMs. HIV-1 CRF02_AG was the predominant subtype (44.7%) in this study analyses. The occurrence of INSTI RAMs among the sequences at baseline needs to be monitored carefully.
C1 [Mikasi, Sello Given; Shimba, Henerico; Jacobs, Graeme Brendon] Stellenbosch Univ, Fac Med & Hlth Sci, Dept Pathol, Div Med Virol, ZA-7505 Cape Town, South Africa.
   [Isaacs, Darren] Univ Western Cape, South African Natl Bioinformat Inst, South African Med Res Council, Bioinformat Unit, Cape Town, South Africa.
   [Ikomey, George Mondinde; Cloete, Ruben] Univ Yaounde I, Fac Med & Biomed Sci, Ctr Study & Control Communicable Dis, Yaounde, Cameroon.
   [Shimba, Henerico] Bugando Med Ctr, Mwanza, Tanzania.
C3 Stellenbosch University; University of Cape Town; South African Medical Research Council; University of the Western Cape; University of Yaounde I
RP Mikasi, SG; Jacobs, GB (通讯作者)，Stellenbosch Univ, Fac Med & Hlth Sci, Dept Pathol, Div Med Virol, ZA-7505 Cape Town, South Africa.
EM mikasi@sun.ac.za; graeme@sun.ac.za
FU National Research Foundation (NRF) of South Africa; Poliomyelitis Research Foundation (PRF) of South Africa; Poliomyelitis Research Foundation (PRF); Harry Crossley Foundation; South African Research Chairs Initiative of the Department of Science, Technology (DST); South African Medical Research Council (SAMRC), Higher Education Department, next Generation of Programme (nGAP)
CR Anstett K, 2016, J ANTIMICROB CHEMOTH, V71, P2083, DOI 10.1093/jac/dkw109
   Asante-Appiah E, 1999, ADV VIRUS RES, V52, P351, DOI 10.1016/S0065-3527(08)60306-1
   Blanco JL, 2018, CURR OPIN INFECT DIS, V31, P237, DOI 10.1097/qco.0000000000000453
   Cahn P, 2013, LANCET, V382, P700, DOI 10.1016/S0140-6736(13)61221-0
   Castagna A, 2014, J INFECT DIS, V210, P354, DOI 10.1093/infdis/jiu051
   Geretti AM, 2012, CURR OPIN INFECT DIS, V25, P677, DOI 10.1097/QCO.0b013e32835a1de7
   Loizidou EZ, 2009, BIOCHEMISTRY-US, V48, P4, DOI 10.1021/bi8019349
   Mikasi SG, 2020, AIDS RES HUM RETROV, V36, P450, DOI 10.1089/aid.2019.0264
   Pineda-Peña AC, 2013, INFECT GENET EVOL, V19, P337, DOI 10.1016/j.meegid.2013.04.032
   Quashie PK, 2015, J VIROL, V89, P3163, DOI 10.1128/JVI.03353-14
   Tongo M, 2013, VIROL J, V10, P0, DOI 10.1186/1743-422X-10-29
   Turriziani O, 2012, AIDS RES HUM RETROV, V28, P1729, DOI 10.1089/aid.2011.0266
   Zheng RL, 1996, P NATL ACAD SCI USA, V93, P13659, DOI 10.1073/pnas.93.24.13659
NR 13
TC 3
Z9 3
U1 0
U2 0
PU MARY ANN LIEBERT, INC
PI NEW ROCHELLE
PA 140 HUGUENOT STREET, 3RD FL, NEW ROCHELLE, NY 10801 USA
SN 0889-2229
EI 1931-8405
J9 AIDS RES HUM RETROV
JI Aids Res. Hum. Retrovir.
PD JAN 1
PY 2021
VL 37
IS 1
BP 54
EP 56
DI 10.1089/aid.2020.0022
EA AUG 2020
PG 3
WC Immunology; Infectious Diseases; Virology
SC Immunology; Infectious Diseases; Virology
GA SG5PI
UT WOS:000558947300001
PM 32640829
DA 2024-01-16
ER

PT J
AU Kantzanou, M
   Karalexi, MA
   Papachristou, H
   Vasilakis, A
   Rokka, C
   Katsoulidou, A
AF Kantzanou, Maria
   Karalexi, Maria A.
   Papachristou, Helen
   Vasilakis, Alexis
   Rokka, Chrysoula
   Katsoulidou, Antigoni
TI Transmitted drug resistance among HIV-1 drug-naive patients in Greece
SO INTERNATIONAL JOURNAL OF INFECTIOUS DISEASES
LA English
DT Article
DE Resistance mutations; Transmitted drug resistance; Antiretroviral-naive patients; HIV-1 subtypes; Protease inhibitors; HIV genetic heterogeneity
ID molecular epidemiology; 1st-line regimens; infection; transmission; prevalence; lamivudine
AB Objectives: Despite the success of antiretroviral treatment (ART), the persisting transmitted drug resistance (TDR) and HIV genetic heterogeneity affect the efficacy of treatment. This study explored the prevalence of TDR among ART-naive HIV patients in Greece during the period 2016-2019. Methods: Genotypic resistance testing was available for 438 ART-naive HIV patients. Multivariable Poisson regression models were fitted. Results: The majority of patients were male, and there was a slight predominance of Hellenic (26.5%) over non-Hellenic (21.9%) nationality. The prevalence of TDR was 7.8%. There was a predominance of mutations for non-nucleoside reverse-transcriptase inhibitors (5.7%) over nucleoside reversetranscriptase inhibitors (0.2%). No mutations to protease inhibitors were detected. The prevalence of resistance was 22.1% based on all mutations identified through the HIVdb interpretation system. The most frequent resistance sites were E138A (9.6%), K103N (6.4%), and K101E (2.1%). The majority of detected mutations were confined to subtype A (52.6%), followed by B (19.6%). Non-Hellenic nationality was significantly associated with an increased risk of TDR (relative risk 1.32, 95% confidence interval 1.04-1.69). Conclusions: Non-B HIV infections predominate in Greece, with an increasing trend in recent years. The prevalence of TDR remains stable. Ongoing surveillance of resistance testing is needed to secure the long-term success of ART. (C) 2021 The Authors. Published by Elsevier Ltd on behalf of International Society for Infectious Diseases.
C1 [Kantzanou, Maria; Karalexi, Maria A.] Natl & Kapodistrian Univ Athens, Med Sch, Dept Hyg Epidemiol & Med Stat, 75 Mikras Asias, Athens 11527, Greece.
   [Kantzanou, Maria; Papachristou, Helen; Vasilakis, Alexis; Rokka, Chrysoula; Katsoulidou, Antigoni] Natl & Kapodistrian Univ Athens, Med Sch, Dept Hyg Epidemiol & Med Stat, Natl Retrovirus Reference Ctr NRRC, 75 Mikras Asias, Athens 11527, Greece.
C3 National & Kapodistrian University of Athens; National & Kapodistrian University of Athens
RP Karalexi, MA (通讯作者)，Natl & Kapodistrian Univ Athens, Med Sch, Dept Hyg Epidemiol & Med Stat, 75 Mikras Asias, Athens 11527, Greece.
EM marykaralexi@windowslive.com
CR [Anonymous], 2017, GUIDELINES PUBLIC HE, V0, P0
   Antoniadou ZA, 2014, AIDS RES HUM RETROV, V30, P225, DOI 10.1089/aid.2013.0166
   Armenia D, 2017, HIV MED, V18, P21, DOI 10.1111/hiv.12388
   Assoumou L, 2019, J ANTIMICROB CHEMOTH, V74, P1417, DOI 10.1093/jac/dkz011
   Beloukas A, 2016, INFECT GENET EVOL, V46, P180, DOI 10.1016/j.meegid.2016.06.033
   Boffito M, 2020, AIDS RES HUM RETROV, V36, P13, DOI 10.1089/aid.2019.0171
   Capetti A, 2015, EXPERT OPIN PHARMACO, V16, P2689, DOI 10.1517/14656566.2015.1109632
   Chan W, 2019, HELIYON, V5, P0, DOI 10.1016/j.heliyon.2019.e02411
   Charpentier C, 2014, J ANTIMICROB CHEMOTH, V69, P2819, DOI 10.1093/jac/dku211
   Clotet B, 2007, LANCET, V369, P1169, DOI 10.1016/S0140-6736(07)60497-8
   de Melo MG, 2019, INT J INFECT DIS, V87, P128, DOI 10.1016/j.ijid.2019.08.004
   Dorward J, 2018, LANCET HIV, V5, PE400, DOI 10.1016/S2352-3018(18)30093-6
   Ferretti F, 2019, HIV RES CLIN PRACT, V20, P107, DOI 10.1080/25787489.2020.1716159
   Fida M, 2019, DRUG TODAY, V55, P297, DOI 10.1358/dot.2019.55.5.2962947
   Frank TD, 2019, LANCET HIV, V6, PE831, DOI 10.1016/S2352-3018(19)30196-1
   Gagliardini R, 2018, OPEN FORUM INFECT DI, V5, P0, DOI 10.1093/ofid/ofy113
   Günthard HF, 2019, CLIN INFECT DIS, V68, P177, DOI 10.1093/cid/ciy463
   Gupta RK, 2018, LANCET INFECT DIS, V18, P346, DOI 10.1016/S1473-3099(17)30702-8
   Gutman R, 2015, STAT MED, V34, P3381, DOI 10.1002/sim.6532
   Hofstra LM, 2016, CLIN INFECT DIS, V62, P655, DOI 10.1093/cid/civ963
   Kline RL, 2019, ANN EPIDEMIOL, V33, P84, DOI 10.1016/j.annepidem.2019.02.010
   Knauth DR, 2020, CAD SAUDE PUBLICA, V36, P0, DOI 10.1590/0102-311X00170118
   Lai A, 2016, PLOS ONE, V11, P0, DOI 10.1371/journal.pone.0146097
   Leal Andréa Fachel, 2015, REV. BRAS. EPIDEMIOL., V18, P143, DOI 10.1590/1809-4503201500050011
   Machnowska P, 2019, PLOS ONE, V14, P0, DOI 10.1371/journal.pone.0209605
   Maggiorella MT, 2020, SCI REP-UK, V10, P0, DOI 10.1038/s41598-020-59084-2
   Mazzuti L, 2020, J GLOB ANTIMICROB RE, V20, P298, DOI 10.1016/j.jgar.2019.08.024
   Miller V, 2002, HIV MED, V3, P135, DOI 10.1046/j.1468-1293.2002.00101.x
   OMalley G, 2019, CURR HIV-AIDS REP, V16, P141, DOI 10.1007/s11904-019-00437-6
   Oroz M, 2019, SCI REP-UK, V9, P0, DOI 10.1038/s41598-019-53520-8
   Paraskevis D, 2017, INFECT GENET EVOL, V54, P183, DOI 10.1016/j.meegid.2017.07.003
   Pham QD, 2014, AIDS, V28, P2751, DOI 10.1097/QAD.0000000000000494
   Picchio GR, 2014, ANTIVIR THER, V19, P819, DOI 10.3851/IMP2771
   Rhee SY, 2019, CLIN INFECT DIS, V68, P213, DOI 10.1093/cid/ciy453
   Rhee SY, 2015, PLOS MED, V12, P0, DOI 10.1371/journal.pmed.1001810
   Salemi M, 2008, AIDS RES HUM RETROV, V24, P771, DOI 10.1089/aid.2007.0181
   Scott LJ, 2020, DRUGS, V80, P61, DOI 10.1007/s40265-019-01247-1
   Seaman SR, 2012, BIOMETRICS, V68, P129, DOI 10.1111/j.1541-0420.2011.01666.x
   Svicher V, 2010, JAIDS-J ACQ IMM DEF, V55, P336, DOI 10.1097/QAI.0b013e3181e6763f
   Vizcarra P, 2020, INFECT DIS-NOR, V52, P202, DOI 10.1080/23744235.2019.1694696
   Wensing Annemarie M, 2019, TOP ANTIVIR MED, V27, P111
   Wertheim JO, 2017, VIRUS EVOL, V3, P0, DOI 10.1093/ve/vex008
   Ye JR, 2020, AIDS, V34, P609, DOI 10.1097/QAD.0000000000002468
   Yeo JY, 2020, VIRUSES-BASEL, V12, P0, DOI 10.3390/v12030297
   Zuo LL, 2020, ECLINICALMEDICINE, V18, P0, DOI 10.1016/j.eclinm.2019.100238
NR 45
TC 5
Z9 5
U1 0
U2 3
PU ELSEVIER SCI LTD
PI OXFORD
PA THE BOULEVARD, LANGFORD LANE, KIDLINGTON, OXFORD OX5 1GB, OXON, ENGLAND
SN 1201-9712
EI 1878-3511
J9 INT J INFECT DIS
JI Int. J. Infect. Dis.
PD APR 15
PY 2021
VL 105
IS 
BP 
EP 
DI 10.1016/j.ijid.2021.02.043
EA MAR 2021
PG 7
WC Infectious Diseases
SC Infectious Diseases
GA TT2VM
UT WOS:000680208600008
PM 33592343
DA 2024-01-16
ER

PT J
AU Tekin, D
   Gokengin, D
   Onay, H
   Erensoy, S
   Sertoz, R
AF Tekin, Duygu
   Gokengin, Deniz
   Onay, Huseyin
   Erensoy, Selda
   Sertoz, Ruchan
TI Investigation of drug resistance against protease, reverse transcriptase, and integrase inhibitors by next-generation sequencing in HIV-positive patients
SO JOURNAL OF MEDICAL VIROLOGY
LA English
DT Article
DE anti&#8208; retrovirus drug; antiviral agents; human immunodeficiency virus; integrase inhibitors; non&#8208; nucleoside reverse transcriptase inhibitor; nucleoside analog reverse transcriptase; protease inhibitor; virus classification
ID antiretroviral treatment; performance; infection; variants; failure; risk
AB Our aim was to investigate the mutations in protease (PR), reverse transcriptase (RT), and integrase (IN) gene regions in human immunodeficiency virus (HIV) using a single amplicon via next-generation sequencing (NGS). The study included plasma samples from 49 HIV-1-positive patients, which were referred for HIV-1 drug resistance testing during 2017. A nested polymerase chain reaction (PCR) was performed after the RNA extraction and one-step reverse transcription stages. The sequencing of the HIV genome in the PR, RT, and IN gene regions was carried out using MiSeq NGS technology. Sanger sequencing (SS) was used to analyze resistance mutations in the PR and RT gene regions using a ViroSeq HIV-1 Genotyping System. PCR products were analyzed with an ABI3500 GeneticAnalyzer (Applied Biosystems). Resistance mutations detected with NGS at frequencies above 20% were identical to the SS results. Resistance to at least one antiretroviral (ARV) drug was 22.4% (11 of 49) with NGS and 10.2% (5 of 49) with SS. At least one low-frequency resistance mutation was detected in 18.3% (9 of 49) of the samples. Low-frequency resistance mutations resulted in virological failure in only one patient. The cost of the analyses was reduced by sample pooling and multiplex analysis using the MiSeq system. This is the first study in Turkey to use NGS technologies for the detection of resistance mutations in all three gene (PR, RT, IN) regions using a single amplicon. Our findings suggest that NGS is more sensitive and cost-effective than the SS method.
C1 [Tekin, Duygu] Tepecik Training & Res Hosp, Dept Med Microbiol, TR-35110 Izmir, Turkey.
   [Gokengin, Deniz] Ege Univ, Dept Clin Microbiol & Infect Dis, Med Sch, Izmir, Turkey.
   [Onay, Huseyin] Ege Univ, Dept Med Genet, Med Sch, Izmir, Turkey.
   [Erensoy, Selda; Sertoz, Ruchan] Ege Univ, Dept Med Microbiol, Med Sch, Izmir, Turkey.
C3 Izmir Tepecik Training & Research Hospital; Ege University; Ege University; Ege University
RP Tekin, D (通讯作者)，Tepecik Training & Res Hosp, Dept Med Microbiol, TR-35110 Izmir, Turkey.
EM duygutekin1989@gmail.com
CR Alvarez M, 2019, J ANTIMICROB CHEMOTH, V74, P1693, DOI 10.1093/jac/dkz067
   Baxter JD, 2015, HIV MED, V16, P77, DOI 10.1111/hiv.12236
   Brooks KM, 2019, PHARMACOTHERAPY, V39, P576, DOI 10.1002/phar.2246
   Choopanya K, 2013, LANCET, V381, P2083, DOI 10.1016/S0140-6736(13)61127-7
   Cohen MS, 2016, NEW ENGL J MED, V375, P830, DOI 10.1056/NEJMoa1600693
   Cozzi-Lepri A, 2015, J ANTIMICROB CHEMOTH, V70, P930, DOI 10.1093/jac/dku426
   Dalmat RR, 2018, J CLIN MICROBIOL, V56, P0, DOI 10.1128/JCM.01443-18
   Dolling D, 2012, BMJ-BRIT MED J, V345, P0, DOI 10.1136/bmj.e5253
   Dudley DM, 2014, RETROVIROLOGY, V11, P0, DOI 10.1186/s12977-014-0122-8
   Dudley DM, 2012, PLOS ONE, V7, P0, DOI 10.1371/journal.pone.0036494
   Ekici H, 2014, J ANTIMICROB CHEMOTH, V69, P3349, DOI 10.1093/jac/dku278
   Eshleman SH, 2004, J CLIN MICROBIOL, V42, P2711, DOI 10.1128/JCM.42.6.2711-2717.2004
   Fokam J, 2018, MEDICINE, V97, P0, DOI 10.1097/MD.0000000000010176
   Goodman DD, 2011, AIDS, V25, P325, DOI 10.1097/QAD.0b013e3283427dcb
   Ji HZ, 2018, J INT AIDS SOC, V21, P0, DOI 10.1002/jia2.25193
   Ji HZ, 2018, JAIDS-J ACQ IMM DEF, V78, PE1, DOI 10.1097/QAI.0000000000001649
   Kyeyune F, 2016, ANTIMICROB AGENTS CH, V60, P3380, DOI 10.1128/AAC.00038-16
   Lapointe HR, 2015, ANTIMICROB AGENTS CH, V59, P6824, DOI 10.1128/AAC.01490-15
   Le TT, 2009, PLOS ONE, V4, P0, DOI 10.1371/journal.pone.0005189
   Li JZ, 2011, JAMA-J AM MED ASSOC, V305, P1327, DOI 10.1001/jama.2011.375
   Modica S, 2019, HIV MED, V20, P137, DOI 10.1111/hiv.12692
   National Institutes of Health . Department of Health and Human Services, 2020, GUIDELINES USE ANTIR, V0, P0
   Nykoluk M, 2016, HYDRA WEB USER GUIDE, V0, P0
   Panel on Antiretroviral Guidelines for Adults and Adolescents, 2020, GUID AD AD GUID US A, V0, P0
   Pou C, 2014, CLIN INFECT DIS, V59, P578, DOI 10.1093/cid/ciu287
   Sili U, 2018, CURR HIV RES, V16, P216, DOI 10.2174/1570162X16666180910130112
   Simen BB, 2014, J VIROL METHODS, V204, P31, DOI 10.1016/j.jviromet.2014.04.007
   Simen BB, 2009, J INFECT DIS, V199, P693, DOI 10.1086/596736
   Taylor T, 2019, SCI REP-UK, V9, P0, DOI 10.1038/s41598-019-45328-3
   Thys K, 2015, J VIROL METHODS, V221, P29, DOI 10.1016/j.jviromet.2015.04.022
   Tzou PL, 2018, J CLIN MICROBIOL, V56, P0, DOI 10.1128/JCM.00105-18
   Varghese V, 2009, JAIDS-J ACQ IMM DEF, V52, P309, DOI 10.1097/QAI.0b013e3181bca669
   Wang CL, 2007, GENOME RES, V17, P1195, DOI 10.1101/gr.6468307
   Woods CK, 2012, J CLIN MICROBIOL, V50, P1936, DOI 10.1128/JCM.06689-11
NR 34
TC 5
Z9 5
U1 0
U2 6
PU WILEY
PI HOBOKEN
PA 111 RIVER ST, HOBOKEN 07030-5774, NJ USA
SN 0146-6615
EI 1096-9071
J9 J MED VIROL
JI J. Med. Virol.
PD JUN 15
PY 2021
VL 93
IS 6
BP 3627
EP 3633
DI 10.1002/jmv.26582
EA OCT 2020
PG 7
WC Virology
SC Virology
GA RM3DO
UT WOS:000585023500001
PM 33026651
DA 2024-01-16
ER

PT J
AU Leidner, F
   Yilmaz, NK
   Schiffer, CA
AF Leidner, Florian
   Yilmaz, Nese Kurt
   Schiffer, Celia A.
TI Deciphering Complex Mechanisms of Resistance and Loss of Potency through Coupled Molecular Dynamics and Machine Learning
SO JOURNAL OF CHEMICAL THEORY AND COMPUTATION
LA English
DT Article
ID hiv-1 protease; drug-resistance; dihydrofolate-reductase; active-site; force-field; mutations; inhibitors; binding; recognition; variants
AB Drug resistance threatens many critical therapeutics through mutations in the drug target. The molecular mechanisms by which combinations of mutations, especially those remote from the active site, alter drug binding to confer resistance are poorly understood and thus difficult to counteract. A machine learning strategy was developed that coupled parallel molecular dynamics simulations with experimental potency to identify specific conserved mechanisms underlying resistance. Physical features were extracted from the simulations, analyzed, and integrated into one consistent and interpretable elastic network model. To rigorously test this strategy, HIV-1 protease variants with diverse mutations were used, with potencies ranging from picomolar to micromolar to the drug darunavir. Feature reduction resulted in a model with four specific features that predicts for both the training and test sets inhibitor binding free energy within 1 kcal/mol of the experimental value over this entire range of potency. These predictive features are physically interpretable, as they vary specifically with affinity and diagonally transverse across the protease homodimer. This physics-based strategy of parallel molecular dynamics and machine learning captures mechanisms by which complex combinations of mutations confer resistance and identify critical features that serve as bellwethers of affinity, which will be critical in future drug design.
C1 [Leidner, Florian; Yilmaz, Nese Kurt; Schiffer, Celia A.] Univ Massachusetts, Sch Med, Dept Biochem & Mol Pharmacol, Worcester, MA 01605 USA.
C3 University of Massachusetts System; University of Massachusetts Worcester
RP Schiffer, CA (通讯作者)，Univ Massachusetts, Sch Med, Dept Biochem & Mol Pharmacol, Worcester, MA 01605 USA.
EM Celia.Schiffer@umassmed.edu
FU NIH National Institute of General Medical Sciences [P01 GM109767, R01 GM135919]
CR Babrzadeh F, 2013, J ANTIMICROB CHEMOTH, V68, P414, DOI 10.1093/jac/dks409
   Beierlein JM, 2010, J MED CHEM, V53, P7327, DOI 10.1021/jm100727t
   Berman HM, 2000, NUCLEIC ACIDS RES, V28, P235, DOI 10.1093/nar/28.1.235
   Blair JMA, 2015, NAT REV MICROBIOL, V13, P42, DOI 10.1038/nrmicro3380
   Casey TM, 2015, METHOD ENZYMOL, V564, P153, DOI 10.1016/bs.mie.2015.07.019
   Chang MW, 2011, J MOL BIOL, V410, P756, DOI 10.1016/j.jmb.2011.03.038
   Foulkes-Murzycki JE, 2007, STRUCTURE, V15, P225, DOI 10.1016/j.str.2007.01.006
   Goldfarb NE, 2015, BIOCHEMISTRY-US, V54, P422, DOI 10.1021/bi501088e
   Gubareva LV, 2004, VIRUS RES, V103, P199, DOI 10.1016/j.virusres.2004.02.034
   Harder E, 2016, J CHEM THEORY COMPUT, V12, P281, DOI 10.1021/acs.jctc.5b00864
   Heaslet H, 2009, PROTEINS, V76, P706, DOI 10.1002/prot.22383
   Henes M, 2019, SELECTION HIV 1 RESI, V0, P0, DOI DOI 10.1101/837120
   Henes M, 2019, BIOCHEMISTRY-US, V58, P3711, DOI 10.1021/acs.biochem.9b00446
   Henes M, 2019, ACS CHEM BIOL, V14, P2441, DOI 10.1021/acschembio.9b00370
   Hou T, 2008, PROTEINS, V71, P1163, DOI 10.1002/prot.21808
   Hu GD, 2016, INT J MOL SCI, V17, P0, DOI 10.3390/ijms17060819
   Jacobson MP, 2004, PROTEINS, V55, P351, DOI 10.1002/prot.10613
   Jacobson MP, 2002, J MOL BIOL, V320, P597, DOI 10.1016/S0022-2836(02)00470-9
   Jorgensen WL, 1996, J AM CHEM SOC, V118, P11225, DOI 10.1021/ja9621760
   JORGENSEN WL, 1983, J CHEM PHYS, V79, P926, DOI 10.1063/1.445869
   KOLLMAN P, 1993, CHEM REV, V93, P2395, DOI 10.1021/cr00023a004
   Kozal MJ, 1996, NAT MED, V2, P753, DOI 10.1038/nm0796-753
   Leidner F, 2019, J CHEM INF MODEL, V59, P3679, DOI 10.1021/acs.jcim.9b00457
   Leidner F, 2018, J CHEM THEORY COMPUT, V14, P2784, DOI 10.1021/acs.jctc.8b00097
   Lockbaum GJ, 2019, ACS INFECT DIS, V5, P316, DOI 10.1021/acsinfecdis.8b00336
   Longley DB, 2005, J PATHOL, V205, P275, DOI 10.1002/path.1706
   Lontok E, 2015, HEPATOLOGY, V62, P1623, DOI 10.1002/hep.27934
   Mcgee TD, 2014, J PHYS CHEM B, V118, P12577, DOI 10.1021/jp504011c
   Mittal S, 2012, J AM CHEM SOC, V134, P4163, DOI 10.1021/ja2095766
   Morgillo F, 2016, ESMO OPEN, V1, P0, DOI 10.1136/esmoopen-2016-000060
   Murdoch WJ, 2019, P NATL ACAD SCI USA, V116, P22071, DOI 10.1073/pnas.1900654116
   Muzammil S, 2003, BIOCHEMISTRY-US, V42, P631, DOI 10.1021/bi027019u
   Nalam MNL, 2010, J VIROL, V84, P5368, DOI 10.1128/JVI.02531-09
   Nan XL, 2017, ONCOTARGET, V8, P75712, DOI 10.18632/oncotarget.20095
   Ode H, 2005, J PHYS CHEM B, V109, P565, DOI 10.1021/jp046860+
   Pedregosa F, 2011, JOURNAL OF MACHINE LEARNING RESEARCH, V12, P2825
   Piana S, 2001, J AM CHEM SOC, V123, P8730, DOI 10.1021/ja003145e
   Prabu-Jeyabalan M, 2002, STRUCTURE, V10, P369, DOI 10.1016/S0969-2126(02)00720-7
   Prime, 2019, SCHRODINGER RELEASE, V0, P0
   Queener SF, 2013, ANTIMICROB AGENTS CH, V57, P4990, DOI 10.1128/AAC.01161-13
   Ragland DA, 2017, J CHEM THEORY COMPUT, V13, P5671, DOI 10.1021/acs.jctc.7b00601
   Ragland DA, 2014, J AM CHEM SOC, V136, P11956, DOI 10.1021/ja504096m
   Redaelli S, 2012, AM J HEMATOL, V87, PE125, DOI 10.1002/ajh.23338
   Rhee SY, 2016, J VIROL, V90, P6058, DOI 10.1128/JVI.00495-16
   Ricordel C, 2019, ANN ONCOL, V30, P858, DOI 10.1093/annonc/mdy222
   Romano KP, 2010, P NATL ACAD SCI USA, V107, P20986, DOI 10.1073/pnas.1006370107
   Sastry GM, 2013, J COMPUT AID MOL DES, V27, P221, DOI 10.1007/s10822-013-9644-8
   Seabold S, 2010, PROC 9 PYTHON SCI C, V0, P0, DOI DOI 10.25080/Majora-92bf1922-011
   SHANNON CE, 1948, BELL SYST TECH J, V27, P379, DOI 10.1002/j.1538-7305.1948.tb01338.x
   Srivastava HK, 2012, J CHEM INF MODEL, V52, P3088, DOI 10.1021/ci300385h
   Steiner T, 2002, ANGEW CHEM INT EDIT, V41, P48, DOI 10.1002/1521-3773(20020104)41:1<48::AID-ANIE48>3.0.CO;2-U
   Strasfeld L, 2010, INFECT DIS CLIN N AM, V24, P413, DOI 10.1016/j.idc.2010.01.001
   Tsui V, 2001, BIOPOLYMERS, V56, P275, DOI 10.1002/1097-0282(2000)56:4<275::AID-BIP10024>3.0.CO;2-E
   van Maarseveen NM, 2007, J INFECT DIS, V195, P399, DOI 10.1086/510533
   Velazquez-Campoy A, 2001, P NATL ACAD SCI USA, V98, P6062, DOI 10.1073/pnas.111152698
   Wensing Annemarie M, 2016, TOP ANTIVIR MED, V24, P132
   Wensing Annemarie M, 2019, TOP ANTIVIR MED, V27, P111
   Westover D, 2018, ANN ONCOL, V29, PI10, DOI 10.1093/annonc/mdx703
   Whitfield TW, 2020, J CHEM THEORY COMPUT, V16, P1284, DOI 10.1021/acs.jctc.9b00781
   Wright DW, 2014, J CHEM THEORY COMPUT, V10, P1228, DOI 10.1021/ct4007037
   Wu SG, 2018, MOL CANCER, V17, P0, DOI 10.1186/s12943-018-0777-1
   Yerly S, 1999, LANCET, V354, P729, DOI 10.1016/S0140-6736(98)12262-6
   Yu YQ, 2015, SCI REP-UK, V5, P0, DOI 10.1038/srep10517
   Zoete V, 2002, J MOL BIOL, V315, P21, DOI 10.1006/jmbi.2001.5173
   Zou H, 2005, J R STAT SOC B, V67, P301, DOI 10.1111/j.1467-9868.2005.00503.x
NR 65
TC 6
Z9 7
U1 0
U2 9
PU AMER CHEMICAL SOC
PI WASHINGTON
PA 1155 16TH ST, NW, WASHINGTON, DC 20036 USA
SN 1549-9618
EI 1549-9626
J9 J CHEM THEORY COMPUT
JI J. Chem. Theory Comput.
PD APR 13
PY 2021
VL 17
IS 4
BP 2054
EP 2064
DI 10.1021/acs.jctc.0c01244
EA MAR 2021
PG 11
WC Chemistry, Physical; Physics, Atomic, Molecular & Chemical
SC Chemistry; Physics
GA RN9DJ
UT WOS:000640652000006
PM 33783217
DA 2024-01-16
ER

PT J
AU Li, MM
   Liang, SJ
   Zhou, C
   Chen, M
   Liang, S
   Liu, CH
   Zuo, ZB
   Liu, L
   Feng, Y
   Song, C
   Xing, H
   Ruan, YH
   Shao, YM
   Liao, LJ
AF Li, Miaomiao
   Liang, Shujia
   Zhou, Chao
   Chen, Min
   Liang, Shu
   Liu, Chunhua
   Zuo, Zhongbao
   Liu, Lei
   Feng, Yi
   Song, Chang
   Xing, Hui
   Ruan, Yuhua
   Shao, Yiming
   Liao, Lingjie
TI HIV Drug Resistance Mutations Detection by Next-Generation Sequencing during Antiretroviral Therapy Interruption in China
SO PATHOGENS
LA English
DT Article
DE HIV drug resistance; sanger sequencing; next-generation sequencing; interrupted antiretroviral therapy
ID immunodeficiency-virus type-1; sanger; mortality; infection; failure; disease; aids
AB Patients with antiretroviral therapy interruption have a high risk of virological failure when re-initiating antiretroviral therapy (ART), especially those with HIV drug resistance. Next-generation sequencing may provide close scrutiny on their minority drug resistance variant. A cross-sectional study was conducted in patients with ART interruption in five regions in China in 2016. Through Sanger and next-generation sequencing in parallel, HIV drug resistance was genotyped on their plasma samples. Rates of HIV drug resistance were compared by the McNemar tests. In total, 174 patients were included in this study, with a median 12 (interquartile range (IQR), 6-24) months of ART interruption. Most (86.2%) of them had received efavirenz (EFV)/nevirapine (NVP)-based first-line therapy for a median 16 (IQR, 7-26) months before ART interruption. Sixty-one (35.1%) patients had CRF07_BC HIV-1 strains, 58 (33.3%) CRF08_BC and 35 (20.1%) CRF01_AE. Thirty-four (19.5%) of the 174 patients were detected to harbor HIV drug-resistant variants on Sanger sequencing. Thirty-six (20.7%), 37 (21.3%), 42 (24.1%), 79 (45.4%) and 139 (79.9) patients were identified to have HIV drug resistance by next-generation sequencing at 20% (v.s. Sanger, p = 0.317), 10% (v.s. Sanger, p = 0.180), 5% (v.s. Sanger, p = 0.011), 2% (v.s. Sanger, p < 0.001) and 1% (v.s. Sanger, p < 0.001) of detection thresholds, respectively. K65R was the most common minority mutation, of 95.1% (58/61) and 93.1% (54/58) in CRF07_BC and CRF08_BC, respectively, when compared with 5.7% (2/35) in CRF01_AE (p < 0.001). In 49 patients that followed-up a median 10 months later, HIV drug resistance mutations at >20% frequency such as K103N, M184VI and P225H still existed, but with decreased frequencies. The prevalence of HIV drug resistance in ART interruption was higher than 15% in the survey. Next-generation sequencing was able to detect more minority drug resistance variants than Sanger. There was a sharp increase in minority drug resistance variants when the detection threshold was below 5%.
C1 [Li, Miaomiao; Zuo, Zhongbao; Liu, Lei; Feng, Yi; Song, Chang; Xing, Hui; Ruan, Yuhua; Shao, Yiming; Liao, Lingjie] Chinese Ctr Dis Control & Prevent, Natl Ctr AIDS STD Control & Prevent, Beijing 102206, Peoples R China.
   [Liang, Shujia] Guangxi Ctr Dis Control & Prevent, Nanning 530028, Peoples R China.
   [Zhou, Chao] Chongqing Ctr Dis Control & Prevent, Chongqing 400042, Peoples R China.
   [Chen, Min] Yunnan Ctr Dis Control & Prevent, Kunming 650022, Yunnan, Peoples R China.
   [Liang, Shu] Sichuan Ctr Dis Control & Prevent, Chengdu 610041, Sichuan, Peoples R China.
   [Liu, Chunhua] Henan Ctr Dis Control & Prevent, Zhengzhou 450016, Peoples R China.
C3 Chinese Center for Disease Control & Prevention; National Center for AIDS/STD Control & Prevention, Chinese Center for Disease Control & Prevention
RP Liao, LJ (通讯作者)，Chinese Ctr Dis Control & Prevent, Natl Ctr AIDS STD Control & Prevent, Beijing 102206, Peoples R China.
EM miaomiao_ana@163.com; liangshujia@126.com; 2008zhch@163.com; chenminyx@126.com; liangshu523@163.com; chunhua51670@163.com; zuozhongbaocdc@163.com; cdcliulei@163.com; fengyi@chinaaids.cn; songchang604@163.com; xingh09@163.com; ruanyuhua92@163.com; yshao@bjmu.edu.cn; liaoli@chinaaids.cn
FU National Natural Science Foundation of China [11971479]; Ministry of Science and Technology of China [2017ZX10201101, 2018ZX10721102-006]; State Key Laboratory of Infectious Disease Prevention and Control; Department of Science and Technology of Guangxi Zhuang Autonomous Region [AB16380213]; Key technical posts for HIV/AIDS prevention and control of Guangxi Bagui scholars; special funds for AIDS prevention and control
CR Alvarez-Uria G, 2013, GLOBAL HEALTH ACTION, V6, P1, DOI 10.3402/gha.v6i0.21682
   Ananworanich J, 2006, LANCET, V368, P459, DOI 10.1016/S0140-6736(06)69153-8
   Arias A, 2018, INT J ENV RES PUB HE, V15, P0, DOI 10.3390/ijerph15081697
   Avila-Ríos S, 2020, VIRUSES-BASEL, V12, P0, DOI 10.3390/v12060617
   Casadellà M, 2017, VIRUS RES, V239, P69, DOI 10.1016/j.virusres.2016.10.019
   Chen NY, 2020, INT J INFECT DIS, V93, P182, DOI 10.1016/j.ijid.2020.02.004
   Clutter DS, 2016, INFECT GENET EVOL, V46, P292, DOI 10.1016/j.meegid.2016.08.031
   Dessilly G, 2018, PLOS ONE, V13, P0, DOI 10.1371/journal.pone.0209561
   Devereux HL, 1999, AIDS, V13, PF123, DOI 10.1097/00002030-199912240-00001
   El-Sadr WM, 2006, NEW ENGL J MED, V355, P2283, DOI 10.1056/NEJMoa062360
   Fogel JM, 2020, J ANTIMICROB CHEMOTH, V75, P3510, DOI 10.1093/jac/dkaa352
   Guan WJ, 2020, NEW ENGL J MED, V382, P1708
   Hill AL, 2018, IMMUNOL REV, V285, P9, DOI 10.1111/imr.12698
   Hogg RS, 2002, AIDS, V16, P1051, DOI 10.1097/00002030-200205030-00012
   Iarikov DE, 2010, JAIDS-J ACQ IMM DEF, V53, P333, DOI 10.1097/QAI.0b013e3181c79ab0
   Inzaule S, 2013, J CLIN MICROBIOL, V51, P529, DOI 10.1128/JCM.02347-12
   Inzaule SC, 2018, LANCET HIV, V5, PE638, DOI 10.1016/S2352-3018(18)30177-2
   JOHN EPS, 2016, PLOS ONE, V11, P0, DOI 10.1371/JOURNAL.PONE.0146687
   Kang RH, 2020, INFECT DIS POVERTY, V9, P0, DOI 10.1186/s40249-020-00668-5
   Kavasery R, 2009, JAIDS-J ACQ IMM DEF, V50, P360, DOI 10.1097/QAI.0b013e318198a800
   Kozal MJ, 2011, ANTIVIR THER, V16, P925, DOI 10.3851/IMP1851
   Lawrence J, 2003, NEW ENGL J MED, V349, P837, DOI 10.1056/NEJMoa035103
   Lin B, 2017, PLOS ONE, V12, P0, DOI 10.1371/journal.pone.0181997
   Liu TF, 2006, CLIN INFECT DIS, V42, P1608, DOI 10.1086/503914
   Mbunkah HA, 2020, J INFECT DIS, V221, P1584, DOI 10.1093/infdis/jiz650
   Metzner KJ, 2009, CLIN INFECT DIS, V48, P239, DOI 10.1086/595703
   Mocroft A, 2007, LANCET, V370, P407, DOI 10.1016/S0140-6736(07)60948-9
   Mohamed S, 2014, J MED VIROL, V86, P394, DOI 10.1002/jmv.23853
   Moscona R, 2017, J INT AIDS SOC, V20, P0, DOI 10.7448/IAS.20.1.21846
   Nouchi A, 2018, J ANTIMICROB CHEMOTH, V73, P2141, DOI 10.1093/jac/dky130
   Nykoluk M, 2016, HYDRA WEB USER GUIDE, V0, P0
   Olsen CH, 2007, HIV MED, V8, P96, DOI 10.1111/j.1468-1293.2007.00436.x
   Paredes R, 2009, J VIROL, V83, P2038, DOI 10.1128/JVI.02154-08
   Pereira-Vaz J, 2009, J CLIN VIROL, V46, P169, DOI 10.1016/j.jcv.2009.06.019
   Poorolajal J, 2016, PUBLIC HEALTH, V139, P3, DOI 10.1016/j.puhe.2016.05.004
   Ravi RK, 2018, METHODS MOL BIOL, V1706, P223, DOI 10.1007/978-1-4939-7471-9_12
   Stelzl E, 2011, J VIROL METHODS, V178, P94, DOI 10.1016/j.jviromet.2011.08.020
   Taylor S, 2012, J ANTIMICROB CHEMOTH, V67, P675, DOI 10.1093/jac/dkr491
   Taylor T, 2019, SCI REP-UK, V9, P0, DOI 10.1038/s41598-019-45328-3
   Touloumi G, 2006, JAIDS-J ACQ IMM DEF, V42, P554, DOI 10.1097/01.qai.0000230321.85911.db
   Trabaud MA, 2017, J MED VIROL, V89, P1912, DOI 10.1002/jmv.24872
   Tzou PL, 2018, J CLIN MICROBIOL, V56, P0, DOI 10.1128/JCM.00105-18
   UNAIDS, 2020, LATEST GLOBAL REGION, V0, P0
   Wang JF, 2014, PLOS ONE, V9, P0, DOI 10.1371/journal.pone.0104882
   Xing H, 2013, PLOS ONE, V8, P0, DOI 10.1371/journal.pone.0062408
   Zhu H, 2012, PLOS ONE, V7, P0, DOI 10.1371/journal.pone.0039414
   Zuo ZB, 2016, PLOS ONE, V11, P0, DOI 10.1371/journal.pone.0166661
NR 49
TC 12
Z9 13
U1 1
U2 8
PU MDPI
PI BASEL
PA ST ALBAN-ANLAGE 66, CH-4052 BASEL, SWITZERLAND
SN 
EI 2076-0817
J9 PATHOGENS
JI Pathogens
PD MAR 15
PY 2021
VL 10
IS 3
BP 
EP 
DI 10.3390/pathogens10030264
PG 13
WC Microbiology
SC Microbiology
GA RE2AK
UT WOS:000633963700001
PM 33668946
DA 2024-01-16
ER

PT J
AU Keita, A
   Rigaill, J
   Pillet, S
   Sereme, Y
   Coulibaly, S
   Diallo, F
   Verhoeven, P
   Pozzetto, B
   Thiero, TA
   Bourlet, T
AF Keita, Abdelaye
   Rigaill, Josselin
   Pillet, Sylvie
   Sereme, Youssouf
   Coulibaly, Souleymane
   Diallo, Fode
   Verhoeven, Paul
   Pozzetto, Bruno
   Thiero, Tenin Aoua
   Bourlet, Thomas
TI Evidence of HIV-1 Genital Shedding after One Year of Antiretroviral Therapy in Females Recently Diagnosed in Bamako, Mali
SO MICROORGANISMS
LA English
DT Article
DE HIV-1; antiretroviral therapy; genital reservoir; resistance; microbiota; Mali
ID drug-resistance mutations; virus type-1 rna; women; prevalence; prevention
AB Little is known about the dynamic of HIV-1 shedding and resistance profiles in the female genital reservoir after antiretroviral therapy (ART) initiation in resource-limited countries (RLCs), which is critical for evaluating the residual sexual HIV-1 transmission risk. The present study aimed to evaluate the efficacy of 1 year duration ART at blood and genital levels in females newly diagnosed for HIV-1 from three centers in Bamako, Mali. Seventy-eight consenting females were enrolled at the time of their HIV-1 infection diagnosis. HIV-1 RNA loads (Abbott Real-Time HIV-1 assay) were tested in blood and cervicovaginal fluids (CVF) before and 12 months after ART initiation. Primary and acquired resistances to ART were evaluated by Viroseq(TM) HIV-1 genotyping assay. The vaginal microbiota was analyzed using IonTorrent NGS technology (Thermo Fisher Scientific). Proportions of primary drug resistance mutations in blood and CVF were 13.4% and 25%, respectively. Discrepant profiles were observed in 25% of paired blood/CVF samples. The acquired resistance rate was 3.1% in blood. At month 12, undetectable HIV-1 RNA load was reached in 84.6% and 75% of blood and CVF samples, respectively. A vaginal dysbiosis was associated with HIV RNA shedding. Our findings emphasize the need of reinforcing education to improve retention in care system, as well as the necessity of regular virological monitoring before and during ART and of implementing vaginal dysbiosis diagnosis and treatment in RLCs.
C1 [Keita, Abdelaye; Coulibaly, Souleymane; Thiero, Tenin Aoua] Inst Natl Rech Sante Publ INRSP, Dept Qualite Securite & Surete Biol, BP 1771, Bamako, Mali.
   [Keita, Abdelaye; Rigaill, Josselin; Pillet, Sylvie; Sereme, Youssouf; Verhoeven, Paul; Pozzetto, Bruno; Bourlet, Thomas] Univ Lyon 1, Fac Med, Ctr Int Rech Infectiol, GIMAP Team 15,Inserm,U1111,CNRS,UMR5308, F-42000 St Etienne, France.
   [Rigaill, Josselin; Pillet, Sylvie; Verhoeven, Paul; Pozzetto, Bruno; Bourlet, Thomas] Univ Hosp St Etienne, Lab Agents Infect & Hyg, Biol Pathol Dept, F-42000 St Etienne, France.
   [Diallo, Fode] ARCAD SIDA Clin, Ctr Ecoute Soins & Accompagnement CESAC, BPE 2561, Bamako, Mali.
C3 Institut National de la Sante et de la Recherche Medicale (Inserm); Universite Claude Bernard Lyon 1; Centre National de la Recherche Scientifique (CNRS); CHU de St Etienne
RP Bourlet, T (通讯作者)，Univ Lyon 1, Fac Med, Ctr Int Rech Infectiol, GIMAP Team 15,Inserm,U1111,CNRS,UMR5308, F-42000 St Etienne, France.; Bourlet, T (通讯作者)，Univ Hosp St Etienne, Lab Agents Infect & Hyg, Biol Pathol Dept, F-42000 St Etienne, France.
EM abdelaye@gmail.com; josselin.rigaill@chu-st-etienne.fr; sylvie.pillet@chu-st-etienne.fr; seremeyoussouf@yahoo.fr; sbcoulibaly1.sc@gmail.com; fodie10@yahoo.fr; paul.verhoeven@chu-st-etienne.fr; bruno.pozzetto@chu-st-etienne.fr; teninaoua@yahoo.fr; thomas.bourlet@chu-st-etienne.fr
FU INRSP (Bamako, Mali) [004/02CT/2011/INRSP/DG]
CR Aghokeng AF, 2014, CLIN INFECT DIS, V58, P99, DOI 10.1093/cid/cit627
   Baeten JM, 2011, SCI TRANSL MED, V3, P0, DOI 10.1126/scitranslmed.3001888
   Borgdorff H, 2014, ISME J, V8, P1781, DOI 10.1038/ismej.2014.26
   Brooks JP, 2017, CONTRACEPTION, V95, P405, DOI 10.1016/j.contraception.2016.11.006
   Calvez V, 2016, ANTIVIR THER, V21, P405, DOI 10.3851/IMP3024
   Cohen MS, 2016, NEW ENGL J MED, V375, P830, DOI 10.1056/NEJMoa1600693
   Critchlow C W, 1997, OBSTET GYNECOL SURV, V52, P315, DOI 10.1097/00006254-199705000-00024
   Cu-Uvin S, 2010, AIDS, V24, P2486, DOI 10.1097/QAD.0b013e32833e5043
[truncated: 1,358,421 more chars]
