# Supplementary material for: Development and emerging trends of drug resistance mutations in HIV: a bibliometric analysis based on CiteSpace
Source: Front Microbiol. 2024 May 15;15:1374582. doi: 10.3389/fmicb.2024.1374582 (PMC11133539; doi:10.3389/fmicb.2024.1374582)
Supplement: Supplementary file 1 [file Data_Sheet_1.ZIP › data/download2022u233.txt]

PT J
AU Aguilar, G
   Truong, HHM
   Ovelar, P
   Samudio, T
   Lopez, G
   García-Morales, C
   Tapia-Trejo, D
   López-Sánchez, DM
   Avila-Ríos, S
   Giron, A
   De Arias, AR
   Rios-Gonzalez, C
   McFarland, W
AF Aguilar, Gloria
   Truong, Hong-Ha M.
   Ovelar, Patricia
   Samudio, Tania
   Lopez, Gladys
   Garcia-Morales, Claudia
   Tapia-Trejo, Daniela
   Lopez-Sanchez, Dulce M.
   Avila-Rios, Santiago
   Giron, Amalia
   De Arias, Antonieta R.
   Rios-Gonzalez, Carlos
   McFarland, Willi
TI HIV drug resistance in persons initiating or reinitiating first-line antiretroviral therapy in Paraguay: Results of a National Patient Survey
SO JOURNAL OF MEDICAL VIROLOGY
LA English
DT Article
DE antiretroviral therapy; drug resistance; HIV; late treatment initiation; Paraguay
AB Human immunodeficiency virus (HIV) drug resistance increases mortality and morbidity and antiretroviral therapy (ART) costs. We describe Paraguay's first nationally representative survey on pretreatment drug resistance (PDR) conducted among persons who initiated or reinitiated ART in 2019. We conducted a cross-sectional survey of antiretroviral (ARV) drug resistance in Paraguay in 2019. Participants were sampled at four comprehensive care clinics where 90% of patients with HIV in Paraguay initiate ART. Patients included were adults >= 18 years old who initiated first-line ART or reinitiated the same first-line ART regimen after >= 3 months of discontinuation. Of 208 patients, 93.8% had no prior ART exposure, 3.8% reinitiated the same regimen, 2.4% had unknown prior ART exposure; and 31.3% had a CD4 count <200 cells/mu l. Mutations associated with resistance were present in 15.4% of patients. Mutations associated with resistance to nonnucleoside reverse transcriptase inhibitors (NNRTI) were present in 13.0% of patients, nucleoside reverse transcriptase inhibitors in 4.3%, and integrase inhibitors in 3.4%. Mutations associated with resistance to tenofovir were present in 1.0% of patients and emtricitabine/lamivudine in 1.4%. Nearly one in six patients had PDR in Paraguay's first nationally representative sample. High NNRTI PDR prevalence underscores the need to accelerate the transition to dolutegravir-based first-line ART. The low PDR prevalence of tenofovir and emtricitabine is reassuring as these ARVs are part of the World Health Organization (WHO)-recommended oral pre-exposure prophylaxis regimen. The high proportion of individuals initiating ART at a late disease stage highlights the need to improve treatment linkage strategies and implement WHO rapid ART initiation recommendations.
C1 [Aguilar, Gloria; Ovelar, Patricia; Samudio, Tania; Lopez, Gladys] Republ Paraguay Minist Publ Hlth & Social Welf, Natl Control Program HIV AIDS STI, Asuncion, Paraguay.
   [Truong, Hong-Ha M.] Univ Calif San Francisco, Dept Med, Ctr Publ Hlth Res, San Francisco, CA 94143 USA.
   [Garcia-Morales, Claudia; Tapia-Trejo, Daniela; Lopez-Sanchez, Dulce M.; Avila-Rios, Santiago] Natl Inst Resp Dis, Ctr Res Infect Dis, Mexico City, DF, Mexico.
   [Giron, Amalia] WHO, Dept Global HIV Hepatitis & STI Programmes, Geneva, Switzerland.
   [De Arias, Antonieta R.] Ctr Desarrollo Invest Cient, Asuncion, Paraguay.
   [Rios-Gonzalez, Carlos] Univ Nacl Caaguazu, Fac Ciencias Med, Direcc Invest, Coronel Oviedo, Paraguay.
   [McFarland, Willi] San Francisco Dept Publ Hlth, Ctr Publ Hlth Res, San Francisco, CA USA.
C3 University of California System; University of California San Francisco; World Health Organization; San Francisco Department of Public Health
RP Aguilar, G (通讯作者)，Republ Paraguay Minist Publ Hlth & Social Welf, Natl Control Program HIV AIDS STI, Asuncion, Paraguay.
EM dra.gloria.aguilar@gmail.com
FU Mexican Government
CR Clutter DS, 2016, INFECT GENET EVOL, V46, P292, DOI 10.1016/j.meegid.2016.08.031
   García-Morales C, 2017, J ANTIMICROB CHEMOTH, V72, P3149, DOI 10.1093/jac/dkx281
   Gupta RK, 2018, LANCET INFECT DIS, V18, P346, DOI 10.1016/S1473-3099(17)30702-8
   Liu TF, 2006, CLIN INFECT DIS, V42, P1608, DOI 10.1086/503914
   Phillips AN, 2017, J INFECT DIS, V215, P1362, DOI 10.1093/infdis/jix089
   Rhee SY, 2003, NUCLEIC ACIDS RES, V31, P298, DOI 10.1093/nar/gkg100
   Van Laethem K, 2008, J VIROL METHODS, V153, P176, DOI 10.1016/j.jviromet.2008.07.008
   World Health Organization, 2019, HIV DRUG RESISTANCE REPORT 2019, V0, P0
NR 19
TC 2
Z9 2
U1 0
U2 4
PU WILEY
PI HOBOKEN
PA 111 RIVER ST, HOBOKEN 07030-5774, NJ USA
SN 0146-6615
EI 1096-9071
J9 J MED VIROL
JI J. Med. Virol.
PD OCT 15
PY 2022
VL 94
IS 10
BP 5061
EP 5065
DI 10.1002/jmv.27933
EA JUN 2022
PG 5
WC Virology
SC Virology
GA 3U8TK
UT WOS:000818891600001
PM 35701340
DA 2024-01-16
ER

PT J
AU Larrea-Schiavon, S
   Hubert, C
   Leyva-Flores, R
   Sánchez-Domínguez, JM
   Ramírez-Hinojosa, JP
   Calva, JJ
AF Larrea-Schiavon, Silvana
   Hubert, Celia
   Leyva-Flores, Rene
   Sanchez-Dominguez, Jacqueline M.
   Pablo Ramirez-Hinojosa, Juan
   Calva, Juan J.
TI Increased Rate of Protease Inhibitor-resistance Associated Mutations in Human Immunodeficiency Viruses Infecting Mexicans who Had Been Living Abroad
SO ARCHIVES OF MEDICAL RESEARCH
LA English
DT Article
DE HIV; Protease inhibitors; Drug resistance; Transients and Migrants; Mexico
ID hiv-1 drug-resistance; migrants
AB Background. Migrants face multiple barriers to accessing health services and antiretroviral therapy (ART). We tested the hypothesis that HIV-infected ART-experienced Mexicans with a history of residence in the U.S. have a higher rate of viral drug-resistance associated mutations (RAMs) versus those without such a history . Methods. Viral genotypic resistance tests obtained from 336 HIV-infected Mexican patients throughout the country were analysed for the presence of viral-RAMs and its rate was compared between migrants and non-migrants. Adjustment for potential confounders was done though a multivariate analysis. Results. Eighty-four Mexicans who had lived for at least 3 months in the U.S. were more likely to have three or more protease inhibitor (PI)-major RAMs (aOR = 2.47; 95% CI = 1.06-5.76; p < 0.05) than in 252 individuals without this background, independently of the time spent on ART. Conclusions. A migration background is associated with a higher likelihood of the emergence of HIV variants with decreased susceptibility to several PI. (c) 2021 Instituto Mexicano del Seguro Social (IMSS). Published by Elsevier Inc. All rights reserved.
C1 [Larrea-Schiavon, Silvana] Consejo Poblac Pobreza Genero & Juventud, Mexico City, DF, Mexico.
   [Hubert, Celia] Inst Nacl Salud Publ, Ctr Invest Salud Poblac, Cuernavaca, Morelos, Mexico.
   [Leyva-Flores, Rene] Inst Nacl Salud Publ, Ctr Invest Sistemas Salud, Cuernavaca, Morelos, Mexico.
   [Sanchez-Dominguez, Jacqueline M.; Pablo Ramirez-Hinojosa, Juan; Calva, Juan J.] Inst Nacl Ciencias Med & Nutr Salvador Zubiran, Dept Infectol, Vasco de Quiroga 15, Mexico City 14080, DF, Mexico.
C3 Instituto Nacional de Salud Publica; Instituto Nacional de Salud Publica; Instituto Nacional de Ciencias Medicas y Nutricion Salvador Zubiran - Mexico
RP Calva, JJ (通讯作者)，Inst Nacl Ciencias Med & Nutr Salvador Zubiran, Dept Infectol, Vasco de Quiroga 15, Mexico City 14080, DF, Mexico.
EM juanjcalva@gmail.com
FU Aremis Villalobos and Gabriel Dorlhiac
CR Agudelo CA, 2013, WORLD J AIDS, V3, P280
   Calva JJ, 2014, OPEN FORUM INFECT DI, V1, P0, DOI 10.1093/ofid/ofu081
   Calva JJ, 2017, AIDS RES HUM RETROV, V33, P675, DOI 10.1089/aid.2016.0248
   Centro Nacional para la Prevencion y el Control del VIH y el SIDA (CENSIDA), 2007, MAN PREV VIH SIDA MI, V0, P0
   de Felipe B, 2011, VIROL J, V8, P0, DOI 10.1186/1743-422X-8-416
   Ekong E, 2020, AIDS RES THER, V17, P0, DOI 10.1186/s12981-020-0261-z
   Foladori G, 2004, MIGRACION Y DESARROL, V02, P19
   Gandini Luciana, 2015, RETORNO NUEVO ESCENA, V0, P0
   Garcia D, 2014, STATE HIVAIDS HISPAN, V0, P0
   Human Rights Watch, 2007, CHRON IND HIV AIDS S, V0, P0
   Joint United Nations Programme on HIV/AIDS (UNAIDS), 2014, 90-90-90, V0, P0
   Lima V, 2009, SOC SCI MED, V68, P1044, DOI 10.1016/j.socscimed.2008.12.043
   Lu XL, 2017, AIDS RES THER, V14, P0, DOI 10.1186/s12981-017-0133-3
   Magis-Rodríguez C, 2009, JAIDS-J ACQ IMM DEF, V51, PS21, DOI 10.1097/QAI.0b013e3181a26433
   Pimentel V, 2020, VIRUSES-BASEL, V12, P0, DOI 10.3390/v12030268
   Schultze A, 2018, ANTIVIR THER, V23, P105, DOI 10.3851/IMP3178
   Shafer RW, 2008, AIDS REV, V10, P67
   Solorio MR, 2004, JAIDS-J ACQ IMM DEF, V37, PS240, DOI 10.1097/01.qai.0000141251.16099.74
   Tanser F, 2015, CURR OPIN HIV AIDS, V10, P430, DOI 10.1097/COH.0000000000000192
   UNAIDS (Joint United Nations Programme on HIV/AIDS), 2014, GAP REP 2014, V0, P0
   United Nations General Assembly Resolution 70/1, 2015, THE 2030 AGENDA FOR SUSTAINABLE DEVELOPMENT, V0, P0
   Vidal JE, 2011, BRAZ J INFECT DIS, V15, P245, DOI 10.1016/S1413-8670(11)70183-0
   Wensing Annemarie M, 2015, TOP ANTIVIR MED, V23, P132
   World Health Organization, 2017, GLOBAL ACTION PLAN H, V0, P0
NR 24
TC 1
Z9 1
U1 0
U2 0
PU ELSEVIER SCIENCE INC
PI NEW YORK
PA STE 800, 230 PARK AVE, NEW YORK, NY 10169 USA
SN 0188-4409
EI 1873-5487
J9 ARCH MED RES
JI Arch. Med. Res.
PD APR 15
PY 2022
VL 53
IS 3
BP 296
EP 303
DI 10.1016/j.arcmed.2021.10.005
PG 8
WC Medicine, Research & Experimental
SC Research & Experimental Medicine
GA 8E6PD
UT WOS:000919091800003
PM 34750018
DA 2024-01-16
ER

PT J
AU Bihani, SC
   Gupta, GD
   Hosur, MV
AF Bihani, Subhash C.
   Gupta, Gagan Deep
   Hosur, Madhusoodan V.
TI Molecular basis for reduced cleavage activity and drug resistance in D30N HIV-1 protease
SO JOURNAL OF BIOMOLECULAR STRUCTURE & DYNAMICS
LA English
DT Article
DE Drug resistance; HIV-1 protease; nelfinavir; D30N; molecular basis
ID crystal-structures; nelfinavir; inhibitors; mutations; contacts; mutants; design
AB Nelfinavir is one of the FDA-approved HIV-1 protease inhibitors and a part of highly active anti-retroviral therapy (HAART) for the treatment of HIV-AIDS. Nelfinavir was the first HIV-1 protease inhibitor to be approved as a paediatric formulation. The application of HAART had resulted in significant improvement in the lives of AIDS patients. However, the emergence of drug resistance in HIV-1 protease has limited the use of many of these drugs including nelfinavir. A unique mutation observed frequently in patients treated with nelfinavir is D30N as it is selected exclusively by nelfinavir. The D30N mutation imparts very high resistance to nelfinavir but unlike other primary mutations does not give cross-resistance to the majority of other drugs. D30N mutation also significantly reduces cleavage activity of HIV-1 protease and affects viral fitness. Here, we have determined crystal structures of D30N HIV-1 protease in unliganded form and in complex with nelfinavir. These structures provide the rationale for reduced cleavage activity and the molecular basis of drug resistance induced by D30N mutation. The loss of coulombic interaction part of a crucial hydrogen bond between the drug and the protease is likely to play a major role in reduced affinity and resistance towards nelfinavir. The decreased catalytic activity of D30N HIV-1 protease due to altered interaction with the substrates and reduced stability of folding core may be the reason for the reduced replicative capacity of the virus harboring mutant HIV-1 protease.
C1 [Bihani, Subhash C.; Gupta, Gagan Deep] Bhabha Atom Res Ctr, Radiat Biol & Hlth Sci Div, Prot Crystallog Sect, Mumbai, Maharashtra, India.
   [Bihani, Subhash C.; Gupta, Gagan Deep] Homi Bhabha Natl Inst, Mumbai, Maharashtra, India.
   [Hosur, Madhusoodan V.] Indian Inst Sci Campus, Natl Inst Adv Studies, Sch Nat Sci & Engn, Bengaluru, India.
C3 Bhabha Atomic Research Center (BARC); Homi Bhabha National Institute
RP Bihani, SC (通讯作者)，Bhabha Atom Res Ctr, Radiat Biol & Hlth Sci Div, Prot Crystallog Sect, Mumbai 400085, Maharashtra, India.
EM scbihani@barc.gov.in
FU Department of Atomic Energy, Government of India
CR Baker NA, 2001, P NATL ACAD SCI USA, V98, P10037, DOI 10.1073/pnas.181342398
   Bihani SC, 2009, BIOCHEM BIOPH RES CO, V389, P295, DOI 10.1016/j.bbrc.2009.08.138
   Bonomi M, 2010, PLOS ONE, V5, P0, DOI 10.1371/journal.pone.0013208
   Broglia RA, 2008, CURR OPIN STRUC BIOL, V18, P60, DOI 10.1016/j.sbi.2007.10.004
   Davis DA, 2012, ANTIMICROB AGENTS CH, V56, P3620, DOI 10.1128/AAC.00055-12
   Emsley P, 2004, ACTA CRYSTALLOGR D, V60, P2126, DOI 10.1107/S0907444904019158
   Emsley P, 2010, ACTA CRYSTALLOGR D, V66, P486, DOI 10.1107/S0907444910007493
   GEHLHAAR DK, 1995, J MED CHEM, V38, P466, DOI 10.1021/jm00003a010
   Hess B, 2008, J CHEM THEORY COMPUT, V4, P435, DOI 10.1021/ct700301q
   Huang J, 2017, NAT METHODS, V14, P71, DOI 10.1038/NMETH.4067
   Humphrey W, 1996, J MOL GRAPH MODEL, V14, P33, DOI 10.1016/0263-7855(96)00018-5
   Jan JT, 2021, P NATL ACAD SCI USA, V118, P0, DOI 10.1073/pnas.2021579118
   Kabsch W, 2010, ACTA CRYSTALLOGR D, V66, P125, DOI 10.1107/S0907444909047337
   Kolli M, 2014, J VIROL, V88, P7145, DOI 10.1128/JVI.00266-14
   Kovalevsky AY, 2006, J MED CHEM, V49, P1379, DOI 10.1021/jm050943c
   Kozísek M, 2007, J MOL BIOL, V374, P1005, DOI 10.1016/j.jmb.2007.09.083
   Kumari R, 2014, J CHEM INF MODEL, V54, P1951, DOI 10.1021/ci500020m
   LAMBERT DM, 1992, ANTIMICROB AGENTS CH, V36, P982, DOI 10.1128/AAC.36.5.982
   Lapid C, 2003, PRIMERX AUTOMATED DE, V0, P0
   Liebschner D, 2019, ACTA CRYSTALLOGR D, V75, P861, DOI 10.1107/S2059798319011471
   Lv ZT, 2015, HIV AIDS-RES PALLIAT, V7, P95, DOI 10.2147/HIV.S79956
   Mahalingam B, 1999, EUR J BIOCHEM, V263, P238, DOI 10.1046/j.1432-1327.1999.00514.x
   Martinez-Picado J, 1999, J VIROL, V73, P3744, DOI 10.1128/JVI.73.5.3744-3752.1999
   Ode H, 2007, J MOL BIOL, V370, P598, DOI 10.1016/j.jmb.2007.04.081
   Painter J, 2006, ACTA CRYSTALLOGR D, V62, P439, DOI 10.1107/S0907444906005270
   Parera M, 2007, MOL BIOL EVOL, V24, P382, DOI 10.1093/molbev/msl168
   Patick AK, 1998, ANTIMICROB AGENTS CH, V42, P2637, DOI 10.1128/AAC.42.10.2637
   Perrin V, 2003, J VIROL, V77, P10172, DOI 10.1128/JVI.77.18.10172-10175.2003
   Prabu-Jeyabalan M, 2002, STRUCTURE, V10, P369, DOI 10.1016/S0969-2126(02)00720-7
   Prashar V, 2010, BIOCHEM BIOPH RES CO, V396, P1018, DOI 10.1016/j.bbrc.2010.05.049
   Rengan R, 2019, JAMA ONCOL, V5, P1464, DOI 10.1001/jamaoncol.2019.2095
   Rhee SY, 2003, NUCLEIC ACIDS RES, V31, P298, DOI 10.1093/nar/gkg100
   ROSE GD, 1993, ANNU REV BIOPH BIOM, V22, P381, DOI 10.1146/annurev.bb.22.060193.002121
   Saah AJ, 2003, J INFECT DIS, V187, P1157, DOI 10.1086/368287
   Sobolev V, 1999, BIOINFORMATICS, V15, P327, DOI 10.1093/bioinformatics/15.4.327
   Subeha MR, 2020, CANCERS, V12, P0, DOI 10.3390/cancers12113437
   Vanommeslaeghe K, 2010, J COMPUT CHEM, V31, P671, DOI 10.1002/jcc.21367
   Verkhivker G, 2008, BIOPHYS J, V95, P550, DOI 10.1529/biophysj.107.127621
   Wallqvist A, 1998, PROTEIN ENG, V11, P999, DOI 10.1093/protein/11.11.999
   Williams CJ, 2018, PROTEIN SCI, V27, P293, DOI 10.1002/pro.3330
   Wlodawer A, 1998, ANNU REV BIOPH BIOM, V27, P249, DOI 10.1146/annurev.biophys.27.1.249
   Word JM, 1999, J MOL BIOL, V285, P1735, DOI 10.1006/jmbi.1998.2401
   Yerly S, 2001, ANTIVIR THER, V6, P185
NR 43
TC 2
Z9 2
U1 0
U2 2
PU TAYLOR & FRANCIS INC
PI PHILADELPHIA
PA 530 WALNUT STREET, STE 850, PHILADELPHIA, PA 19106 USA
SN 0739-1102
EI 1538-0254
J9 J BIOMOL STRUCT DYN
JI J. Biomol. Struct. Dyn.
PD JUN 15
PY 2022
VL 40
IS 23
BP 13127
EP 13135
DI 10.1080/07391102.2021.1982007
EA SEP 2021
PG 9
WC Biochemistry & Molecular Biology; Biophysics
SC Biochemistry & Molecular Biology; Biophysics
GA 8U4DI
UT WOS:000703847600001
PM 34609269
DA 2024-01-16
ER

PT J
AU Bártolo, I
   Moranguinho, I
   Gonçalves, P
   Diniz, AR
   Borrego, P
   Martin, F
   Figueiredo, I
   Gomes, P
   Gonçalves, F
   Alves, AJS
   Alves, N
   Caixas, U
   Pinto, IV
   Barahona, I
   Melo, TMVDPE
   Taveira, N
AF Bartolo, Ines
   Moranguinho, Ines
   Goncalves, Paloma
   Diniz, Ana Rita
   Borrego, Pedro
   Martin, Francisco
   Figueiredo, Ines
   Gomes, Perpetua
   Goncalves, Fatima
   Alves, Americo J. S.
   Alves, Nuno
   Caixas, Umbelina
   Pinto, Ines, V
   Barahona, Isabel
   Pinho e Melo, Teresa M. V. D.
   Taveira, Nuno
TI High Instantaneous Inhibitory Potential of Bictegravir and the New Spiro-β-Lactam BSS-730A for HIV-2 Isolates from RAL-Naive and RAL-Failing Patients
SO INTERNATIONAL JOURNAL OF MOLECULAR SCIENCES
LA English
DT Article
DE HIV-2; antiretroviral activity; integrase inhibitors (INIs); spiro-beta-lactam BSS-730A; instantaneous inhibitory potential (IIP); drug resistance
ID vitro phenotypic susceptibility; drug-resistance mutations; response curve slope; integrase inhibitors; protease inhibitor; sequence alignment; virus; elvitegravir; raltegravir; dolutegravir
AB Integrase inhibitors (INIs) are an important class of drugs for treating HIV-2 infection, given the limited number of drugs active against this virus. While the clinical efficacy of raltegravir and dolutegravir is well established, the clinical efficacy of bictegravir for treating HIV-2 infected patients has not been determined. Little information is available regarding the activity of bictegravir against HIV-2 isolates from patients failing raltegravir-based therapy. In this study, we examined the phenotypic and matched genotypic susceptibility of HIV-2 primary isolates from raltegravir-naive and raltegravir-failing patients to raltegravir, dolutegravir, and bictegravir, and to the new spiro-beta-lactam BSS-730A. The instantaneous inhibitory potential (IIP) was calculated to help predict the clinical activity of bictegravir and BSS-730A. Isolates from raltegravir-naive patients were highly sensitive to all INIs and BSS-730A. Combined integrase mutations E92A and Q148K conferred high-level resistance to raltegravir, and E92Q and T97A conferred resistance to raltegravir and dolutegravir. The antiviral activity of bictegravir and BSS-730A was not affected by these mutations. BSS-730A displayed strong antiviral synergism with raltegravir. Mean IIP values at Cmax were similar for all INIs and were not significantly affected by resistance mutations. IIP values were significantly higher for BSS-730A than for INIs. The high IIP values of bictegravir and BSS-730A for raltegravir-naive and raltegravir-resistant HIV-2 isolates highlight their potential value for treating HIV-2 infection. Overall, the results are consistent with the high clinical efficacy of raltegravir and dolutegravir for HIV-2 infection and suggest a promising clinical profile for bictegravir and BSS-730A.
C1 [Bartolo, Ines; Moranguinho, Ines; Goncalves, Paloma; Diniz, Ana Rita; Borrego, Pedro; Martin, Francisco; Figueiredo, Ines; Taveira, Nuno] Univ Lisbon, Fac Farm, Inst Invest Med iMed ULisboa, P-1649019 Lisbon, Portugal.
   [Goncalves, Paloma; Gomes, Perpetua; Barahona, Isabel; Taveira, Nuno] Inst Super Ciencias Saude Egas Moniz, Ctr Invest Interdisciplinar Egas Moniz CiiEM, P-2829511 Caparica, Portugal.
   [Borrego, Pedro] Univ Lisbon, Ctr Adm & Polit Publ CAPP, Inst Super Ciencias Sociais & Polit ISCSP, P-1649019 Lisbon, Portugal.
   [Gomes, Perpetua; Goncalves, Fatima] Ctr Hosp Lisboa Ocidental HEM, Lab Biol Mol, SPC, LMCBM, P-1649019 Lisbon, Portugal.
   [Alves, Americo J. S.; Alves, Nuno; Pinho e Melo, Teresa M. V. D.] Univ Coimbra, Coimbra Chem Ctr Inst Mol Sci CQC IMS, Dept Chem, P-3004535 Coimbra, Portugal.
   [Caixas, Umbelina] Hosp S Jose, Serv Med 1 4, CHLC, EPE, P-1649019 Lisbon, Portugal.
   [Caixas, Umbelina] Ctr Estudos Doencas Cron CEDOC, Fac Ciencias Med, FCM Nova, P-1649019 Lisbon, Portugal.
   [Pinto, Ines, V] Hosp Cascais Dr Jose Almeida, Med Interna, P-2755009 Alcabideche, Portugal.
C3 Universidade de Lisboa; Instituto Superior de Ciencias da Saude Egas Moniz; Universidade de Lisboa; Centro Hospitalar de Lisboa Ocidental, EPE; Universidade de Coimbra; Centro Hospitalar de Lisboa Central, EPE; Universidade Nova de Lisboa
RP Taveira, N (通讯作者)，Univ Lisbon, Fac Farm, Inst Invest Med iMed ULisboa, P-1649019 Lisbon, Portugal.; Taveira, N (通讯作者)，Inst Super Ciencias Saude Egas Moniz, Ctr Invest Interdisciplinar Egas Moniz CiiEM, P-2829511 Caparica, Portugal.
EM ntaveira@ff.ul.pt
FU Fundacao para a Ciencia e Tecnologia (FCT), Portugal, Aga Khan Development Network (AKDN)-Portugal Collaborative Research Network in Portuguese-speaking countries in Africa [332821690]; FCT [UIDB/00313/2020, UIDP/QUI/00313/2020, UIDB/04138/2020, UIDP/04138/2020]; COMPETE2020-UE; FCT, Portugal [SFRH/BD/89140/2012, SFRH/BD/87488/2012, SFRH/BD/131062/2017, SFRH/BD/128910/2017]
CR Alves AJS, 2020, CURR TOP MED CHEM, V20, P140, DOI 10.2174/1568026619666191105110049
   Alves NG, 2021, EUR J MED CHEM, V219, P0, DOI 10.1016/j.ejmech.2021.113439
   Andreatta K, 2013, JAIDS-J ACQ IMM DEF, V62, P367, DOI 10.1097/QAI.0b013e31827b55f1
   Barin F, 2007, AIDS, V21, P2351, DOI 10.1097/QAD.0b013e3282f15637
   Bártolo I, 2021, ACS INFECT DIS, V7, P421, DOI 10.1021/acsinfecdis.0c00768
   Bártolo I, 2019, ANTIVIR RES, V161, P85, DOI 10.1016/j.antiviral.2018.10.018
   Berzow D, 2021, CLIN INFECT DIS, V72, P503, DOI 10.1093/cid/ciaa275
   Borrego P, 2013, AIDS, V27, P1081, DOI 10.1097/QAD.0b013e32835edc1d
   Borrego P, 2012, ANTIVIR THER, V17, P565, DOI 10.3851/IMP1996
   Camacho RJ, 2012, INTERVIROLOGY, V55, P179, DOI 10.1159/000332025
   Cavaco-Silva J, 2014, PLOS ONE, V9, P0, DOI 10.1371/journal.pone.0092747
   Cavaco-Silva P, 1998, J VIROL, V72, P3418, DOI 10.1128/JVI.72.4.3418-3422.1998
   Charpentier C, 2011, ANTIMICROB AGENTS CH, V55, P1293, DOI 10.1128/AAC.00942-10
   Charpentier C, 2010, AIDS, V24, P2753, DOI 10.1097/QAD.0b013e32833f9e36
   Chen CY, 2016, J VIROL, V90, P11062, DOI 10.1128/JVI.01451-16
   CHOU TC, 1984, ADV ENZYME REGUL, V22, P27, DOI 10.1016/0065-2571(84)90007-4
   Chou TC, 2006, PHARMACOL REV, V58, P621, DOI 10.1124/pr.58.3.10
   CLAVEL F, 1986, SCIENCE, V233, P343, DOI 10.1126/science.2425430
   Davenport YW, 2016, J VIROL, V90, P2112, DOI 10.1128/JVI.02678-15
   de Mendoza C, 2017, FUTURE VIROL, V12, P461, DOI 10.2217/fvl-2017-0037
   Decker JM, 2005, J EXP MED, V201, P1407, DOI 10.1084/jem.20042510
   Desbois D, 2008, ANTIMICROB AGENTS CH, V52, P1545, DOI 10.1128/AAC.01284-07
   Descamps D, 2015, CLIN INFECT DIS, V60, P1521, DOI 10.1093/cid/civ124
   Direcao-Geral da Saude Instituto Nacional de Saude Doutor Ricardo Jorge, 2020, INF VIH SIDA PORT 20, V0, P0
   Edgar RC, 2004, NUCLEIC ACIDS RES, V32, P1792, DOI 10.1093/nar/gkh340
   Esbjörnsson J, 2019, LANCET HIV, V6, PE25, DOI 10.1016/S2352-3018(18)30254-6
   Faria N, 2013, ENCY OF AIDS, V0, P0
   Faria NR, 2012, J GEN VIROL, V93, P889, DOI 10.1099/vir.0.038638-0
   Gaebler C, 2022, NATURE, V606, P368, DOI 10.1038/s41586-022-04597-1
   Gouy M, 2010, MOL BIOL EVOL, V27, P221, DOI 10.1093/molbev/msp259
   Koh Y, 2003, ANTIMICROB AGENTS CH, V47, P3123, DOI 10.1128/AAC.47.10.3123-3129.2003
   Le Hingrat Q, 2019, CLIN INFECT DIS, V69, P657, DOI 10.1093/cid/ciy940
   Marcelino JM, 2012, AIDS, V26, P2275, DOI 10.1097/QAD.0b013e328359a89d
   Marinello J, 2008, BIOCHEMISTRY-US, V47, P9345, DOI 10.1021/bi800791q
   MARLINK R, 1994, SCIENCE, V265, P1587, DOI 10.1126/science.7915856
   Matheron S, 2003, AIDS, V17, P2593, DOI 10.1097/00002030-200312050-00006
   McGee KS, 2018, OPEN FORUM INFECT DI, V5, P0, DOI 10.1093/ofid/ofy294
   Ni XJ, 2011, RETROVIROLOGY, V8, P0, DOI 10.1186/1742-4690-8-68
   Northrop AJ, 2020, JAIDS-J ACQ IMM DEF, V83, P65, DOI 10.1097/QAI.0000000000002212
   Nowicka-Sans B, 2012, ANTIMICROB AGENTS CH, V56, P3498, DOI 10.1128/AAC.00426-12
   Ntemgwa M, 2007, ANTIMICROB AGENTS CH, V51, P604, DOI 10.1128/AAC.00870-06
   Ntemgwa ML, 2009, ANTIMICROB AGENTS CH, V53, P3611, DOI 10.1128/AAC.00154-09
   Ntemgwa ML, 2009, ANTIMICROB AGENTS CH, V53, P708, DOI 10.1128/AAC.01109-08
   Peterson K, 2012, ANTIVIR THER, V17, P1097, DOI 10.3851/IMP2303
   Podany AT, 2020, CLIN PHARMACOKINET, V59, P1085, DOI 10.1007/s40262-020-00898-8
   Raugi DN, 2021, CLIN INFECT DIS, V72, P369, DOI 10.1093/cid/ciaa277
   Ren J, 2002, P NATL ACAD SCI USA, V99, P14410, DOI 10.1073/pnas.222366699
   Requena S, 2019, J ANTIMICROB CHEMOTH, V74, P1357, DOI 10.1093/jac/dkz007
   Requena S, 2017, J ANTIMICROB CHEMOTH, V72, P2083, DOI 10.1093/jac/dkx090
   Rocha C, 2013, RETROVIROLOGY, V10, P0, DOI 10.1186/1742-4690-10-110
   Roquebert B, 2008, J ANTIMICROB CHEMOTH, V62, P914, DOI 10.1093/jac/dkn335
   Salgado M, 2009, J CLIN VIROL, V46, P173, DOI 10.1016/j.jcv.2009.06.020
   Sampah MES, 2011, P NATL ACAD SCI USA, V108, P7613, DOI 10.1073/pnas.1018360108
   Scarsi KK, 2020, DRUGS, V80, P1649, DOI 10.1007/s40265-020-01379-9
   Shafer RW, 2006, J INFECT DIS, V194, PS51, DOI 10.1086/505356
   Shen L, 2008, NAT MED, V14, P762, DOI 10.1038/nm1777
   Shen L, 2009, TRENDS PHARMACOL SCI, V30, P610, DOI 10.1016/j.tips.2009.09.003
   Shimura K, 2008, J VIROL, V82, P764, DOI 10.1128/JVI.01534-07
   Smith RA, 2022, J INFECT DIS, V226, P497, DOI 10.1093/infdis/jiac037
   Smith RA, 2019, ANTIMICROB AGENTS CH, V63, P0, DOI 10.1128/AAC.00014-19
   Smith RA, 2018, ANTIMICROB AGENTS CH, V62, P0, DOI 10.1128/AAC.01299-18
   Smith RA, 2015, RETROVIROLOGY, V12, P0, DOI 10.1186/s12977-015-0146-8
   Smith RA, 2012, PLOS ONE, V7, P0, DOI 10.1371/journal.pone.0045372
   Sneller MC, 2022, NATURE, V606, P375, DOI 10.1038/s41586-022-04797-9
   Tchounga B, 2016, CURR OPIN HIV AIDS, V11, P537, DOI 10.1097/COH.0000000000000299
   Tie YF, 2012, PROTEIN SCI, V21, P339, DOI 10.1002/pro.2019
   Treviño A, 2015, J CLIN VIROL, V64, P12, DOI 10.1016/j.jcv.2015.01.001
   Tzou PL, 2020, J INFECT DIS, V221, P1962, DOI 10.1093/infdis/jiaa026
   van Tienen C, 2015, ENCY OF AIDS, V0, P0
   Vijayan KKV, 2017, FRONT IMMUNOL, V8, P0, DOI 10.3389/fimmu.2017.00580
   Visseaux B, 2016, INFECT GENET EVOL, V46, P233, DOI 10.1016/j.meegid.2016.08.010
   Wittkop L, 2017, J ANTIMICROB CHEMOTH, V72, P2869, DOI 10.1093/jac/dkx210
   Witvrouw M, 2004, ANTIVIR THER, V9, P57
   Xiong SW, 2017, J VIROL, V91, P0, DOI 10.1128/JVI.01839-16
   Yoshimura K, 2002, J VIROL, V76, P1349, DOI 10.1128/JVI.76.3.1349-1358.2002
   Zheng Y, 2014, AIDS, V28, P2329, DOI 10.1097/QAD.0000000000000414
NR 76
TC 1
Z9 1
U1 0
U2 3
PU MDPI
PI BASEL
PA ST ALBAN-ANLAGE 66, CH-4052 BASEL, SWITZERLAND
SN 
EI 1422-0067
J9 INT J MOL SCI
JI Int. J. Mol. Sci.
PD NOV 15
PY 2022
VL 23
IS 22
BP 
EP 
DI 10.3390/ijms232214300
PG 16
WC Biochemistry & Molecular Biology; Chemistry, Multidisciplinary
SC Biochemistry & Molecular Biology; Chemistry
GA 6K1XM
UT WOS:000887304100001
PM 36430777
DA 2024-01-16
ER

PT J
AU Zhou, ST
   Hill, CS
   Spielvogel, E
   Clark, MU
   Hudgens, MG
   Swanstrom, R
AF Zhou, Shuntai
   Hill, Collin S.
   Spielvogel, Ean
   Clark, Michael U.
   Hudgens, Michael G.
   Swanstrom, Ronald
TI Unique Molecular Identifiers and Multiplexing Amplicons Maximize the Utility of Deep Sequencing To Critically Assess Population Diversity in RNA Viruses
SO ACS INFECTIOUS DISEASES
LA English
DT Article; Early Access
DE next generation sequencing; unique molecular identifier; drug resistance mutation; viral diversity; Primer ID; template consensus sequence
ID type-1; recombination; mutations; hiv
AB Next generation sequencing (NGS)/deep sequencing has become an important tool in the study of viruses. The use of unique molecular identifiers (UMI) can overcome the limitations of PCR errors and PCR-mediated recombination and reveal the true sampling depth of a viral population being sequenced in an NGS experiment. This approach of enhanced sequence data represents an ideal tool to study both high and low abundance drug resistance mutations and more generally to explore the genetic structure of viral populations. Central to the use of the UMI/Primer ID approach is the creation of a template consensus sequence (TCS) for each genome sequenced. Here we describe a series of experiments to validate several aspects of the Multiplexed Primer ID (MPID) sequencing approach using the MiSeq platform. We have evaluated how multiplexing of cDNA synthesis and amplicons affects the sampling depth of the viral population for each individual cDNA and amplicon to understand the relationship between broader genome coverage versus maximal sequencing depth. We have validated reproducibility of the MPID assay in the detection of minority mutations in viral genomes. We have also examined the determinants that allow sequencing reads of PCR recombinants to contaminate the final TCS data set and show how such contamination can be limited. Finally, we provide several examples where we have applied MPID to analyze features of minority variants and describe limits on their detection in viral populations of HIV-1 and SARS-CoV-2 to demonstrate the generalizable utility of this approach with any RNA virus.
C1 [Zhou, Shuntai; Hill, Collin S.; Spielvogel, Ean; Clark, Michael U.; Swanstrom, Ronald] Univ N Carolina, UNC Lineberger Comprehens Canc Ctr, Chapel Hill, NC 27599 USA.
   [Clark, Michael U.] Univ N Carolina, Dept Biostat, Chapel Hill, NC 27599 USA.
   [Swanstrom, Ronald] Univ N Carolina, Dept Biochem & Biophys, Chapel Hill, NC 27599 USA.
C3 University of North Carolina; University of North Carolina Chapel Hill; University of North Carolina; University of North Carolina Chapel Hill; University of North Carolina; University of North Carolina Chapel Hill
RP Zhou, ST (通讯作者)，Univ N Carolina, UNC Lineberger Comprehens Canc Ctr, Chapel Hill, NC 27599 USA.
EM shuntaiz@email.unc.edu
FU NIGMS [P01-GM109767, R01-GM135919]; NIAID of the NIH [R01-AI140970, U19-AI142759]; UNC CFAR [P30-AI050410]; UNC Lineberger Comprehensive Cancer Center [P30-CA016086]; UNC High Throughput Sequencing Facility
CR Archer J, 2010, PLOS COMPUT BIOL, V6, P0, DOI 10.1371/journal.pcbi.1001022
   Boltz VF, 2016, RETROVIROLOGY, V13, P0, DOI 10.1186/s12977-016-0321-6
   Brodin J, 2015, PLOS ONE, V10, P0, DOI 10.1371/journal.pone.0119123
   Burke DS, 1997, EMERG INFECT DIS, V3, P253, DOI 10.3201/eid0303.970301
   Clutter DS, 2017, J INFECT DIS, V216, P387, DOI 10.1093/infdis/jix338
   Dennis AM, 2018, J INFECT DIS, V218, P1777, DOI 10.1093/infdis/jiy426
   FOLKS TM, 1986, J EXP MED, V164, P280, DOI 10.1084/jem.164.1.280
   Fu GK, 2011, P NATL ACAD SCI USA, V108, P9026, DOI 10.1073/pnas.1017621108
   Görzer I, 2010, J VIROL METHODS, V169, P248, DOI 10.1016/j.jviromet.2010.07.040
   HOLMES EC, 1992, P NATL ACAD SCI USA, V89, P4835, DOI 10.1073/pnas.89.11.4835
   Huse SM, 2007, GENOME BIOL, V8, P0, DOI 10.1186/gb-2007-8-7-r143
   Jabara CB, 2011, P NATL ACAD SCI USA, V108, P20166, DOI 10.1073/pnas.1110064108
   Jung A, 2002, NATURE, V418, P144, DOI 10.1038/418144a
   Keele BF, 2008, P NATL ACAD SCI USA, V105, P7552, DOI 10.1073/pnas.0802203105
   Kinde I, 2011, P NATL ACAD SCI USA, V108, P9530, DOI 10.1073/pnas.1105422108
   Liang RH, 2014, NUCLEIC ACIDS RES, V42, P0, DOI 10.1093/nar/gku355
   Liu SL, 1996, SCIENCE, V273, P415, DOI 10.1126/science.273.5274.415
   MEYERHANS A, 1990, NUCLEIC ACIDS RES, V18, P1687, DOI 10.1093/nar/18.7.1687
   Palmer S, 2005, J CLIN MICROBIOL, V43, P406, DOI 10.1128/JCM.43.1.406-413.2005
   Perelson AS, 1996, SCIENCE, V271, P1582, DOI 10.1126/science.271.5255.1582
   Ping LH, 2013, J VIROL, V87, P7218, DOI 10.1128/JVI.03577-12
   PRESTON BD, 1988, SCIENCE, V242, P1168, DOI 10.1126/science.2460924
   Quail MA, 2012, BMC GENOMICS, V13, P0, DOI 10.1186/1471-2164-13-341
   Salazar-Gonzalez JF, 2008, J VIROL, V82, P3952, DOI 10.1128/JVI.02660-07
   Schnell G, 2011, PLOS PATHOG, V7, P0, DOI 10.1371/journal.ppat.1002286
   Shankarappa R, 1999, J VIROL, V73, P10489, DOI 10.1128/JVI.73.12.10489-10502.1999
   Sturdevant CB, 2012, PLOS PATHOG, V8, P0, DOI 10.1371/journal.ppat.1003094
   Zhou ST, 2021, BIO-PROTOCOL, V11, P0, DOI 10.21769/BioProtoc.3938
   Zhou ST, 2015, J VIROL, V89, P8540, DOI 10.1128/JVI.00522-15
NR 29
TC 1
Z9 1
U1 0
U2 0
PU AMER CHEMICAL SOC
PI WASHINGTON
PA 1155 16TH ST, NW, WASHINGTON, DC 20036 USA
SN 2373-8227
EI 
J9 ACS INFECT DIS
JI ACS Infect. Dis.
PD NOV 3
PY 2022
VL 0
IS 
BP 
EP 
DI 10.1021/acsinfecdis.2c00319
EA NOV 2022
PG 10
WC Chemistry, Medicinal; Infectious Diseases
SC Pharmacology & Pharmacy; Infectious Diseases
GA 6B5MA
UT WOS:000881375500001
PM 36326446
DA 2024-01-16
ER

PT J
AU Sibandze, DB
   Kay, A
   Dreyer, V
   Sikhondze, W
   Dlamini, Q
   DiNardo, A
   Mtetwa, G
   Lukhele, B
   Vambe, D
   Lange, C
   Dlamini, MG
   Ness, T
   Mejia, R
   Kalsdorf, B
   Heyckendorf, J
   Kuhns, M
   Maurer, FP
   Dlamini, S
   Maphalala, G
   Niemann, S
   Mandalakas, A
AF Sibandze, Doctor B.
   Kay, Alexander
   Dreyer, Viola
   Sikhondze, Welile
   Dlamini, Qiniso
   DiNardo, Andrew
   Mtetwa, Godwin
   Lukhele, Bhekumusa
   Vambe, Debrah
   Lange, Christoph
   Glenn Dlamini, Muyalo
   Ness, Tara
   Mejia, Rojelio
   Kalsdorf, Barbara
   Heyckendorf, Jan
   Kuhns, Martin
   Maurer, Florian P.
   Dlamini, Sindisiwe
   Maphalala, Gugu
   Niemann, Stefan
   Mandalakas, Anna
TI Rapid molecular diagnostics of tuberculosis resistance by targeted stool sequencing
SO GENOME MEDICINE
LA English
DT Article
DE Tuberculosis; Drug resistance; Feces
ID mycobacterium-tuberculosis; management; children; culture
AB Background Stool is an important diagnostic specimen for tuberculosis in populations who struggle to provide sputum, such as children or people living with HIV. However, the culture of Mycobacterium tuberculosis (M. tuberculosis) complex strains from stool perform poorly. This limits the opportunity for phenotypic drug resistance testing with this specimen. Therefore, reliable molecular methods are urgently needed for comprehensive drug resistance testing on stool specimens. Methods We evaluated the performance of targeted next-generation sequencing (tNGS, Deeplex (R) Myc-TB) for the detection of mutations associated with M. tuberculosis complex drug resistance on DNA isolated from stool specimens provided by participants from a prospective cohort of patients treated for tuberculosis in Eswatini (n = 66; 56 with and 10 participants without M. tuberculosis complex DNA detected in stool by real-time quantitative PCR), and an independent German validation cohort of participants with culture-confirmed tuberculosis (n = 21). Results The tNGS assay detected M. tuberculosis complex DNA in 38 of 56 (68%) samples; for 28 of 38 (74%) samples, a full M. tuberculosis complex drug resistance prediction report was obtained. There was a high degree of concordance with sputum phenotypic drug susceptibility results (kappa = 0.82). The ability to predict resistance was concentration-dependent and successful in 7/10 (70%), 18/25 (72%), and 3/21 (14%) of samples with stool PCR concentration thresholds of > 100 femtogram per microliter (fg/mu l), 1 to 100 fg/mu l, and < 1 fg/mu l, respectively (p = 0.0004). The German cohort confirmed these results and demonstrated a similarly high concordance between stool tNGS and sputum phenotypic drug susceptibility results (kappa = 0.84). Conclusions tNGS can identify drug resistance from stool provided by tuberculosis patients. This affords the opportunity to obtain critical diagnostic information for tuberculosis patients who struggle to provide respiratory specimens.
C1 [Sibandze, Doctor B.; Glenn Dlamini, Muyalo; Dlamini, Sindisiwe; Maphalala, Gugu] Minist Hlth, Natl TB Reference Lab, Eswatini Natl Hlth Serv Lab, Mbabane, Eswatini.
   [Sibandze, Doctor B.; Kay, Alexander; Dlamini, Qiniso; Mtetwa, Godwin; Lukhele, Bhekumusa] Baylor Coll Med Childrens Fdn Eswatini, Mbabane, Eswatini.
   [Sibandze, Doctor B.; Kay, Alexander; Dlamini, Qiniso; DiNardo, Andrew; Mtetwa, Godwin; Lukhele, Bhekumusa; Lange, Christoph; Ness, Tara; Mandalakas, Anna] Baylor Coll Med, Global TB Program, Houston, TX 77030 USA.
   [Sibandze, Doctor B.; Dreyer, Viola; Sikhondze, Welile] Univ Amsterdam, Dept Global Hlth, Amsterdam UMC, Amsterdam, Netherlands.
   [Dreyer, Viola; Kalsdorf, Barbara; Niemann, Stefan] Res Ctr Borstel, Mol & Expt Mycobacteriol, Borstel, Germany.
   [Sikhondze, Welile; Vambe, Debrah; Heyckendorf, Jan; Maurer, Florian P.; Niemann, Stefan] Minist Hlth, Eswatini Natl TB Program, Mbabane, Eswatini.
   [Lange, Christoph] German Ctr Infect Res DZIF, Partner Site Hamburg Lubeck Borstel Riems, Borstel, Germany.
   [Lange, Christoph; Kalsdorf, Barbara] Res Ctr Borstel, Clin Infect Dis, Borstel, Germany.
   [Lange, Christoph; Kalsdorf, Barbara; Heyckendorf, Jan] Univ Lubeck, Resp Med & Int Hlth, Lubeck, Germany.
   [Mejia, Rojelio] Baylor Coll Med, Natl Sch Trop Med, Houston, TX 77030 USA.
   [Kalsdorf, Barbara] Univ Kiel, Cluster Precis Med Inflammat, Kiel, Germany.
   [Heyckendorf, Jan] Univ Hosp Schleswig Holstein, Dept Med, Kiel, Germany.
   [Kuhns, Martin; Maurer, Florian P.] Natl & WHO Supranat Reference Ctr Mycobacteria, Res Ctr Borstel, Borstel, Germany.
   [Maurer, Florian P.] Univ Med Ctr Hamburg Eppendorf, Inst Med Microbiol Virol & Hyg, Hamburg, Germany.
C3 Baylor College of Medicine; University of Amsterdam; Forschungszentrum Borstel; German Center for Infection Research; Forschungszentrum Borstel; University of Lubeck; Baylor College of Medicine; University of Kiel; University of Kiel; Schleswig Holstein University Hospital; Forschungszentrum Borstel; University of Hamburg; University Medical Center Hamburg-Eppendorf
RP Kay, A (通讯作者)，Baylor Coll Med Childrens Fdn Eswatini, Mbabane, Eswatini.; Kay, A; Mandalakas, A (通讯作者)，Baylor Coll Med, Global TB Program, Houston, TX 77030 USA.
EM Alexander.kay@bcm.edu; Anna.mandalakas@bcm.edu
FU US National Institutes of Health [R01AI137527, 1K01TW011482-01A1]; Thrasher Foundation [14323]; Deutsche Forschungsgemeinschaft (DFG, German Research Foundation) under Germany's Excellence Strategy [EXC 2167]; Leibniz Science Campus Evolutionary Medicine of the LUNG (EvoLUNG)
CR Abaye GE, 2017, PLOS ONE, V12, P0, DOI 10.1371/journal.pone.0177529
   André E, 2017, CLIN MICROBIOL INFEC, V23, P267E5, DOI 10.1016/j.cmi.2016.12.009
   [Anonymous], 2020, GLOBAL TUBERCULOSIS REPORT 2020, V0, P0
   Ballif M, 2015, J PEDIAT INF DIS SOC, V4, P30, DOI 10.1093/jpids/piu020
   Beckert P, 2020, GENOME MED, V12, P0, DOI 10.1186/s13073-020-00793-8
   Cepheid, 2020, XPERT MTB RIF PACK I, V0, P0
   Dickinson Becton, 2016, MYCOBACTERIA GROWTH, V0, P0
   DiNardo AR, 2018, AM J TROP MED HYG, V99, P310, DOI 10.4269/ajtmh.18-0004
   Dodd PJ, 2016, LANCET INFECT DIS, V16, P1193, DOI 10.1016/S1473-3099(16)30132-3
   Feuerriegel S, 2021, EUR RESPIR J, V57, P0, DOI 10.1183/13993003.01796-2020
   Gerbion, 2018, DIAR MTB NTM MAC REA, V0, P0
   Goig GA, 2020, LANCET MICROBE, V1, PE175, DOI 10.1016/S2666-5247(20)30060-4
   Jouet A, 2021, EUR RESPIR J, V57, P0, DOI 10.1183/13993003.02338-2020
   Kamerbeek J, 1997, J CLIN MICROBIOL, V35, P907, DOI 10.1128/JCM.35.4.907-914.1997
   Kay AW, 2020, COCHRANE DB SYST REV, V0, P0, DOI DOI 10.1002/14651858.CD013359.pub2
   Knight GM, 2019, LANCET INFECT DIS, V19, P903, DOI 10.1016/S1473-3099(19)30307-X
   Lange C, 2019, INT J TUBERC LUNG D, V23, P645, DOI 10.5588/ijtld.18.0622
   Lange C, 2019, LANCET, V394, P953, DOI 10.1016/S0140-6736(19)31882-3
   Langmead B, 2012, NAT METHODS, V9, P357, DOI 10.1038/nmeth.1923
   Maher D, 2006, INT J TUBERC LUNG D, V10, P1331
   Makhado NA, 2018, LANCET INFECT DIS, V18, P1350, DOI 10.1016/S1473-3099(18)30496-1
   Mathebula U, 2020, PUBLIC HEALTH ACTION, V10, P11, DOI 10.5588/pha.19.0051
   Mejia R, 2013, AM J TROP MED HYG, V88, P1041, DOI 10.4269/ajtmh.12-0726
   Mesfin AB, 2021, INT J TUBERC LUNG D, V25, P43, DOI 10.5588/ijtld.20.0558
   Nathavitharana RR, 2017, EUR RESPIR J, V49, P0, DOI 10.1183/13993003.01075-2016
   National Tuberculosis Control Program, 2019, KINGD ESW NAT TUB CO, V3, P0
   Rahman SMM, 2018, PLOS ONE, V13, P0, DOI 10.1371/journal.pone.0203063
   Rigouts L, 2013, J CLIN MICROBIOL, V51, P2641, DOI 10.1128/JCM.02741-12
   Roelens M, 2021, AM J RESP CRIT CARE, V204, P713, DOI 10.1164/rccm.202009-3527OC
   Sanchez-Padilla E, 2015, NEW ENGL J MED, V372, P1181, DOI 10.1056/NEJMc1413930
   Sibandze D, 2022, EUROPEAN NUCLEOTIDE, V0, P0
   Sikhondze W, 2019, INT J TUBERCUL LUNG, V0, P0
   Song R, 2021, JAMA PEDIATR, V175, P0, DOI 10.1001/jamapediatrics.2020.6069
   Van Deun A, 2009, J CLIN MICROBIOL, V47, P3501, DOI 10.1128/JCM.01209-09
   Van Deun A, 2013, J CLIN MICROBIOL, V51, P2633, DOI 10.1128/JCM.00553-13
   Walters E, 2017, J CLIN MICROBIOL, V55, P3355, DOI 10.1128/JCM.00801-17
   WHO, 2020, POLICY UPDATE, V0, P0
NR 38
TC 7
Z9 7
U1 1
U2 14
PU BMC
PI LONDON
PA CAMPUS, 4 CRINAN ST, LONDON N1 9XW, ENGLAND
SN 1756-994X
EI 
J9 GENOME MED
JI Genome Med.
PD MAY 19
PY 2022
VL 14
IS 1
BP 
EP 
DI 10.1186/s13073-022-01054-6
PG 11
WC Genetics & Heredity
SC Genetics & Heredity
GA 1I8UA
UT WOS:000797501100001
PM 35585607
DA 2024-01-16
ER

PT J
AU Karunaianantham, R
   Kumar, MN
   Gopalan, B
   Haribabu, H
   Hanna, LE
   Sanjeeva, GN
   Reddy, D
   Shet, A
   Swaminathan, S
   Padmapriyadarsini, C
AF Karunaianantham, Ramesh
   Kumar, Manohar Nesa
   Gopalan, Bindu
   Haribabu, Hemalatha
   Hanna, Luke Elizabeth
   Sanjeeva, G. N.
   Reddy, Devarajulu
   Shet, Anita
   Swaminathan, Soumya
   Padmapriyadarsini, Chandrasekaran
TI Molecular Characterization of the <i>pol</i> Gene of Vertically Transmitted HIV-1 Strains in Children with Virological Failure
SO AIDS RESEARCH AND HUMAN RETROVIRUSES
LA English
DT Article
DE vertical transmission; HIV-1 pol gene; HIV-1 drug resistance; South India; virological failure; HIV-1 subtype C
ID drug-resistance
AB HIV-1 pol gene sequences were analyzed from 77 HIV-1 positive children infected perinatally and exhibiting virological failure (VF). Viral subtyping, phylogenetic analysis, and genotypic drug resistance analysis were carried out on samples collected before start of anti retroviral treatment (ART) (baseline, BL), and at 12 months post-ART initiation (M12). Subtype C was found to be most predominant, seen in 75 of the 77 (97.4%) children. The level of pretreatment drug resistance (PDR) was 14% among these children. At BL, K103N (5), E138A/G (4), and M184V (3) were the most common mutations. At M12 the prevalence of any resistance-associated mutation (RAM) (acquired drug resistance/ADR) was 81.8% (63/77). Dual class resistance mutations were seen in 64% (49/77) of children. M184V/I, K103N/S, and Y181C were the most commonly occurring mutations, seen in 76%, 51%, and 36% children. RAMs to the second-generation non-nucleoside reverse transcriptase inhibitors (NNRTI), etravirine (ETR) and rilpivirine (RPV), were seen in 40.2% (31/77) and 48.05% (37/77) of the children, respectively. Our findings reveal similar prevalence rates of PDR and ADR in children with VF as reported in other studies. Occurrence of ETR and RPV resistance associated mutations (RAMs) is of concern and highlights the need for timely switch of regimens guided by genotypic resistance testing in perinatally infected children from India.
C1 [Karunaianantham, Ramesh; Kumar, Manohar Nesa; Haribabu, Hemalatha; Reddy, Devarajulu; Swaminathan, Soumya; Padmapriyadarsini, Chandrasekaran] ICMR Natl Inst Res TB, Chennai, India.
   [Gopalan, Bindu; Shet, Anita] St Johns Res Inst, Div Microbiol, Infect Dis Unit, Bangalore, India.
   [Gopalan, Bindu; Sanjeeva, G. N.] Indira Gandhi Inst Child Hlth, Dept Pediat, Bangalore, India.
   [Shet, Anita] Johns Hopkins Bloomberg Sch Publ Hlth, Baltimore, MD USA.
   [Swaminathan, Soumya] WHO, Publ Hlth Div, Geneva, Switzerland.
   [Padmapriyadarsini, Chandrasekaran] ICMR Natl Inst Res TB, 1 Mayor Sathiyamoorthy Rd,Chetpet, Chennai 600031, India.
C3 Indian Council of Medical Research (ICMR); ICMR - National Institute for Research in Tuberculosis (NIRT); St. John's National Academy of Health Sciences; St. John's Research Institute; Johns Hopkins University; Johns Hopkins Bloomberg School of Public Health; World Health Organization
RP Padmapriyadarsini, C (通讯作者)，ICMR Natl Inst Res TB, 1 Mayor Sathiyamoorthy Rd,Chetpet, Chennai 600031, India.
EM padmapriyadarsinic@nirt.res.in
CR [Anonymous], 1900, DOI 10.1001/JAMANETWORKOPEN.2022.13606, V0, P0
   [Anonymous], 2018, UNAIDS AIDS DATA 201, V0, P140
   [Anonymous], 2015, NACO ANN REPORT 2015, V0, P0
   Chandrasekaran P, 2018, AIDS RES THER, V15, P0, DOI 10.1186/s12981-018-0208-9
   Gupta RK, 2018, LANCET INFECT DIS, V18, P346, DOI 10.1016/S1473-3099(17)30702-8
   Kityo C, 2017, J ANTIMICROB CHEMOTH, V72, P2587, DOI 10.1093/jac/dkx188
   Liu TF, 2006, CLIN INFECT DIS, V42, P1608, DOI 10.1086/503914
   Nguyen Lam-Tung, 2015, MOL BIOL EVOL, V32, P268, DOI 10.1093/molbev/msu300
   Nuttall J, 2019, CURR INFECT DIS REP, V21, P0, DOI 10.1007/s11908-019-0663-z
   Pineda-Peña AC, 2013, INFECT GENET EVOL, V19, P337, DOI 10.1016/j.meegid.2013.04.032
   Rhee SY, 2019, J ANTIMICROB CHEMOTH, V74, P3135, DOI 10.1093/jac/dkz256
   Saravanan S, 2017, AIDS RES HUM RETROV, V33, P567, DOI 10.1089/aid.2016.0133
   Siedner MJ, 2020, NAT COMMUN, V11, P0, DOI 10.1038/s41467-020-19801-x
   Soeria-Atmadja S, 2020, ACTA PAEDIATR, V109, P2706, DOI 10.1111/apa.15320
   Struck D, 2014, NUCLEIC ACIDS RES, V42, P0, DOI 10.1093/nar/gku739
   Tadesse BT, 2019, VIRUSES-BASEL, V11, P0, DOI 10.3390/v11090877
NR 19
TC 1
Z9 1
U1 0
U2 1
PU MARY ANN LIEBERT, INC
PI NEW ROCHELLE
PA 140 HUGUENOT STREET, 3RD FL, NEW ROCHELLE, NY 10801 USA
SN 0889-2229
EI 1931-8405
J9 AIDS RES HUM RETROV
JI Aids Res. Hum. Retrovir.
PD JUN 1
PY 2022
VL 38
IS 6
BP 491
EP 496
DI 10.1089/aid.2021.0227
EA MAY 2022
PG 6
WC Immunology; Infectious Diseases; Virology
SC Immunology; Infectious Diseases; Virology
GA 8M4WA
UT WOS:000796854700001
PM 35302390
DA 2024-01-16
ER

PT J
AU Peng, QL
   Liu, XN
   Tang, X
   Zhang, QY
   Zhao, J
   Zheng, CL
   Zhao, F
   Zhou, Y
   Zhang, LK
   Sun, LQ
   Zhang, HT
   Jia, XY
   Song, Y
   Cao, TZ
   Wang, SY
   Rao, M
   Chen, ZW
   Wang, H
   He, Y
AF Peng, Qiaoli
   Liu, Xiaoning
   Tang, Xian
   Zhang, Qiuyue
   Zhao, Jin
   Zheng, Chenli
   Zhao, Fang
   Zhou, Yang
   Zhang, Lukun
   Sun, Liqin
   Zhang, Haitao
   Jia, Xinyun
   Song, Ying
   Cao, Tingzhi
   Wang, Siyuan
   Rao, Man
   Chen, Zhiwei
   Wang, Hui
   He, Yun
TI Low rate of pre-exposure prophylaxis and post-exposure prophylaxis uptake and high prevalence of transmitted drug resistance among newly diagnosed primary HIV infections in Shenzhen, China: a real-world retrospective study
SO CHINESE MEDICAL JOURNAL
LA English
DT Article
DE Antiretroviral therapy; Drug resistance; Human immunodeficiency virus-1; Post-exposure prophylaxis; Pre-exposure prophylaxis
ID antiretroviral prophylaxis; men; prevention; tenofovir; progress; therapy; impact; users; sex
AB Background:Understanding the characteristics of newly diagnosed primary human deficiency virus-1 (HIV-1) infection in the context of the post-antiretroviral therapy era and HIV drug prophylaxis is essential for achieving the new target of 95-95-95-95 by 2025. This study reported the characteristics of newly diagnosed primary HIV-1 infection in Shenzhen.Methods:This is a real-world retrospective study. Eighty-seven newly diagnosed primary HIV-1-infected patients were recruited from January 2021 to March 2022 at the Third People's Hospital of Shenzhen. Demographic, epidemiological, diagnostic, drug resistance, and medical data were described and analyzed.Results:Overall, 96.6% (84/87) of the newly identified primary HIV-1-infected patients were male, including 88.5% (77/87) men have sex with men (MSM), with a median age of 29.0 years (Q(1)-Q(3): 24.0-34.0 years); of these, 85.1% (74/87) reported high-risk sexual behaviors with casual partners. The rate of condom usage was only 28.7% (25/87). The overall rate of pre-exposure prophylaxis (PrEP) and post-exposure prophylaxis (PEP) was 8.0% (7/87, including 4 PrEP and 3 PEP cases) around the potential exposure, although 41.4% of the patients had prior awareness of such interventions. Moreover, only 19.5% (17/87) had previously used PrEP or PEP. Of those, 58.8% (10/17) of the patients obtained drugs from the internet, and only 35.3% (6/17) reported good compliance. A total of 54.0% (47/87) of subjects were diagnosed by the HIV nucleic acid test. Acute retroviral syndrome appeared in 54.0% (47/87) of patients. The prevalence of transmitted drug resistance (TDR) mutation was 33.9% (19/56), including 6 (10.7%) against nucleoside reverse transcriptase inhibitor (NRTI) plus non-nucleoside reverse transcriptase inhibitor (NNRTI), 8 (14.3%) against NNRTI, and 5 (8.9%) against protease inhibitor (PI) only.Conclusions:Owing to the low utilization rate and incorrect usage of PrEP and PEP, massive efforts are needed to promote HIV-preventive strategies in the MSM population. The extremely high prevalence of TDR mutation in this population implies the need for future pretreatment drug resistance surveillance.
C1 [Peng, Qiaoli; Liu, Xiaoning; Tang, Xian; Zhang, Qiuyue; Zhao, Fang; Zhou, Yang; Zhang, Lukun; Sun, Liqin; Zhang, Haitao; Jia, Xinyun; Song, Ying; Cao, Tingzhi; Wang, Siyuan; Rao, Man; Chen, Zhiwei; Wang, Hui; He, Yun] Southern Univ Sci & Technol, Peoples Hosp Shenzhen 3, HKU AIDS Inst, Natl Clin Res Ctr Infect Dis,Shenzhen Res Lab, Shenzhen 518112, Guangdong, Peoples R China.
   [Peng, Qiaoli; Liu, Xiaoning; Tang, Xian; Zhang, Qiuyue; Zhao, Fang; Zhou, Yang; Zhang, Lukun; Sun, Liqin; Zhang, Haitao; Jia, Xinyun; Song, Ying; Cao, Tingzhi; Wang, Siyuan; Rao, Man; Chen, Zhiwei; Wang, Hui; He, Yun] Southern Univ Sci & Technol, Affiliated Hosp 2, Shenzhen 518112, Guangdong, Peoples R China.
   [Liu, Xiaoning] Imperial Coll London, Natl Heart & Lung Inst, Fac Med, London, England.
   [Zhao, Jin; Zheng, Chenli] Shenzhen Ctr Dis Control & Prevent, Shenzhen 518073, Guangdong, Peoples R China.
   [Chen, Zhiwei] Univ Hong Kong, AIDS Inst, Li Ka Shing Fac Med, Dept Microbiol, Hong Kong 999077, Peoples R China.
C3 Southern University of Science & Technology; Southern University of Science & Technology; Imperial College London; Shenzhen Center for Disease Control & Prevention (SZCDC); University of Hong Kong
RP Wang, H; He, Y (通讯作者)，Southern Univ Sci & Technol, Peoples Hosp Shenzhen 3, HKU AIDS Inst, Natl Clin Res Ctr Infect Dis,Shenzhen Res Lab, Shenzhen 518112, Guangdong, Peoples R China.; Wang, H; He, Y (通讯作者)，Southern Univ Sci & Technol, Affiliated Hosp 2, Shenzhen 518112, Guangdong, Peoples R China.
EM jimmy114337@hotmail.com; he2020@szsy.sustech.edu.cn
FU Shenzhen Science and Technology Program [JCYJ20210324131610027, JCYJ20210324131605015, JCYJ20190809170011461, JCYJ20210324132012035]
CR Acquired Immunodeficiency Syndrome and Hepatitis C, 2021, CHINESE J AIDS & STD, V27, P1182
   Alexander TS, 2016, CLIN VACCINE IMMUNOL, V23, P249, DOI 10.1128/CVI.00053-16
   Ambrosioni J, 2021, LANCET HIV, V8, Pe166, DOI 10.1016/S2352-3018(20)30271-X
   Ambrosioni J, 2014, EXPERT REV ANTI-INFE, V12, P793, DOI 10.1586/14787210.2014.913981
   Ambrosioni J, 2012, AIDS, V26, P2079, DOI 10.1097/QAD.0b013e32835805b6
   [Anonymous], 2021, POL DECL HIV AIDS EN, V0, P0
   Avila-Ríos S, 2016, LANCET HIV, V3, PE579, DOI 10.1016/S2352-3018(16)30119-9
   Baeten JM, 2012, NEW ENGL J MED, V367, P399, DOI 10.1056/NEJMoa1108524
   Cheung KW, 2016, PLOS ONE, V11, P0, DOI 10.1371/journal.pone.0153641
   China CDC, 2020, TECHNICAL GUIDELINES, V0, P10
   Choopanya K, 2013, LANCET, V381, P2083, DOI 10.1016/S0140-6736(13)61127-7
   Cohen J, 2011, SCIENCE, V334, P1628, DOI 10.1126/science.334.6063.1628
   Cohen MS, 2011, NEW ENGL J MED, V364, P1943, DOI 10.1056/NEJMra1011874
   EACS, 2021, EACS GUID, V0, P0
   Elliott T, 2019, J INT AIDS SOC, V22, P0, DOI 10.1002/jia2.25419
   Fonner VA, 2016, AIDS, V30, P1973, DOI 10.1097/QAD.0000000000001145
   Grant RM, 2010, NEW ENGL J MED, V363, P2587, DOI 10.1056/NEJMoa1011205
   Grohskopf LA, 2013, JAIDS-J ACQ IMM DEF, V64, P79, DOI 10.1097/QAI.0b013e31828ece33
   Hattori J, 2016, JAIDS-J ACQ IMM DEF, V71, P367, DOI 10.1097/QAI.0000000000000861
   Jia D, 2019, VIROL J, V16, P0, DOI 10.1186/s12985-019-1189-6
   Krakower DS, 2015, CURR HIV-AIDS REP, V12, P127, DOI 10.1007/s11904-014-0253-5
   Marrazzo JM, 2015, NEW ENGL J MED, V372, P509, DOI 10.1056/NEJMoa1402269
   McCormack S, 2016, LANCET, V387, P53, DOI 10.1016/S0140-6736(15)00056-2
   Meyers K, 2018, AIDS BEHAV, V22, P1217, DOI 10.1007/s10461-017-1845-z
   [中国疾病预防控制中心性病艾滋病预防控制中心性病控制中心 NcaidsNcstdChina Cdc], 2018, 中国艾滋病性病 CHINESE JOURNAL OF AIDS & STD, V24, P111
   Panichsillapakit T, 2016, JAIDS-J ACQ IMM DEF, V71, P228, DOI 10.1097/QAI.0000000000000831
   Rhee SY, 2015, PLOS MED, V12, P0
   Thigpen MC, 2012, NEW ENGL J MED, V367, P423, DOI 10.1056/NEJMoa1110711
   UNAIDS, 2017, GLOB AIDS MON 2018, V0, P0
   UNAIDS, 2022, GLOBAL HIV & AIDS STATISTICS: FACT SHEET, V0, P0
   Van Damme L, 2012, NEW ENGL J MED, V367, P411, DOI 10.1056/NEJMoa1202614
   Wang H, 2022, LANCET HIV, V9, PE455, DOI 10.1016/S2352-3018(22)00138-2
   Wang ZX, 2018, PLOS ONE, V13, P0, DOI 10.1371/journal.pone.0191671
   Wu D, 2021, CLIN INFECT DIS, V73, PE2251, DOI 10.1093/cid/ciaa825
   Xu JJ, 2020, CHINESE MED J-PEKING, V133, P2840, DOI 10.1097/CM9.0000000000001181
   Xu JJ, 2020, LANCET HIV, V7, PE155, DOI 10.1016/S2352-3018(19)30293-0
   Yang WL, 2015, J INFECT DIS, V212, P28, DOI 10.1093/infdis/jiv012
   Ye JR, 2020, AIDS, V34, P609, DOI 10.1097/QAD.0000000000002468
   Zhang KY, 2020, J MED VIROL, V92, P3288, DOI 10.1002/jmv.26282
   Zhang Y, 2013, AIDS PATIENT CARE ST, V27, P137, DOI 10.1089/apc.2012.0412
   Zhao Y, 2019, CHINA CDC WEEKLY, V1, P5
   Zhou F, 2012, PLOS ONE, V7, P0, DOI 10.1371/journal.pone.0032329
   Zuo LL, 2020, ECLINICALMEDICINE, V18, P0, DOI 10.1016/j.eclinm.2019.100238
NR 44
TC 0
Z9 1
U1 3
U2 8
PU LIPPINCOTT WILLIAMS & WILKINS
PI PHILADELPHIA
PA TWO COMMERCE SQ, 2001 MARKET ST, PHILADELPHIA, PA 19103 USA
SN 0366-6999
EI 2542-5641
J9 CHINESE MED J-PEKING
JI Chin. Med. J.
PD NOV 20
PY 2022
VL 135
IS 22
BP 2730
EP 2737
DI 10.1097/CM9.0000000000002510
PG 8
WC Medicine, General & Internal
SC General & Internal Medicine
GA 9E7NF
UT WOS:000936967300012
PM 36719360
DA 2024-01-16
ER

PT J
AU Yang, HX
   Talledge, N
   Arndt, WG
   Zhang, W
   Mansky, LM
AF Yang, Huixin
   Talledge, Nathaniel
   Arndt, William G.
   Zhang, Wei
   Mansky, Louis M.
TI Human Immunodeficiency Virus Type 2 Capsid Protein Mutagenesis Reveals Amino Acid Residues Important for Virus Particle Assembly
SO JOURNAL OF MOLECULAR BIOLOGY
LA English
DT Article
ID major homology region; rous-sarcoma-virus; cryoelectron microscopy; genomic rna; interdomain linker; drug-resistance; hiv-1 gag; mutations; release
AB Human immunodeficiency virus (HIV) Gag drives virus particle assembly. The capsid (CA) domain is critical for Gag multimerization mediated by protein-protein interactions. The Gag protein interaction network defines critical aspects of the retroviral lifecycle at steps such as particle assembly and matura-tion. Previous studies have demonstrated that the immature particle morphology of HIV-2 is intriguingly distinct relative to that of HIV-1. Based upon this observation, we sought to determine the amino acid resi-dues important for virus assembly that might help explain the differences between HIV-1 and HIV-2. To do this, we conducted site-directed mutagenesis of targeted locations in the HIV-2 CA domain of Gag and analyzed various aspects of virus particle assembly. A panel of 31 site-directed mutants of residues that reside at the HIV-2 CA inter-hexamer interface, intra-hexamer interface and CA inter-domain linker were created and analyzed for their effects on the efficiency of particle production, particle morphology, particle infectivity, Gag subcellular distribution and in vitro protein assembly. Seven conserved residues between HIV-1 and HIV-2 (L19, A41,I152, K153, K157, N194, D196) and two non-conserved residues (G38, N127) were found to significantly impact Gag multimerization and particle assembly. Taken together, these observations complement structural analyses of immature HIV-2 particle morphology and Gag lattice organization as well as provide important comparative insights into the key amino acid residues that can help explain the observed differences between HIV immature particle morphology and its association with virus replication and particle infectivity.(C) 2022 Elsevier Ltd. All rights reserved.
C1 [Yang, Huixin; Talledge, Nathaniel; Arndt, William G.; Zhang, Wei; Mansky, Louis M.] Univ Minnesota Twin Cities, Inst Mol Virol, Minneapolis, MN 55455 USA.
   [Talledge, Nathaniel; Arndt, William G.; Zhang, Wei; Mansky, Louis M.] Univ Minnesota Twin Cities, Sch Dent, Div Basic Sci, Minneapolis, MN 55455 USA.
   [Talledge, Nathaniel; Zhang, Wei; Mansky, Louis M.] Univ Minnesota Twin Cities, Masonic Canc Ctr, Minneapolis, MN 55455 USA.
   [Mansky, Louis M.] Univ Minnesota Twin Cities, Comparat Mol Biosci Grad Program, St Paul, MN 55108 USA.
   [Arndt, William G.; Mansky, Louis M.] Univ Minnesota Twin Cities, Coll Sci & Engn, Characterizat Facil, Minneapolis, MN 55455 USA.
C3 University of Minnesota System; University of Minnesota Twin Cities; University of Minnesota System; University of Minnesota Twin Cities; University of Minnesota System; University of Minnesota Twin Cities; University of Minnesota System; University of Minnesota Twin Cities; University of Minnesota System; University of Minnesota Twin Cities
RP Zhang, W; Mansky, LM (通讯作者)，Univ Minnesota Twin Cities, Inst Mol Virol, Minneapolis, MN 55455 USA.
EM zhangwei@umn.edu; mansky@umn.edu
FU NIH [T32 DA007097, F32 AI150351, T32 AI083196]; American Cancer Society Postdoctoral Fellowship [PF-21-189-01MPC]; NSF through the MRSEC [DMR2011401]; NSF through NNCI [ECCS-2025124]
CR Andersson S, 2000, ARCH INTERN MED, V160, P3286, DOI 10.1001/archinte.160.21.3286
   [Anonymous], 2011, WORLD J AIDS, V0, P0
   Beach LB, 2014, J GEN VIROL, V95, P2778, DOI 10.1099/vir.0.069864-0
   Briggs JAG, 2009, P NATL ACAD SCI USA, V106, P11090, DOI 10.1073/pnas.0903535106
   Briggs JAG, 2006, J MOL BIOL, V355, P157, DOI 10.1016/j.jmb.2005.10.025
   Briggs JAG, 2011, J MOL BIOL, V410, P491, DOI 10.1016/j.jmb.2011.04.021
   Buchan DWA, 2019, NUCLEIC ACIDS RES, V47, PW402, DOI 10.1093/nar/gkz297
   Campbell-Yesufu OT, 2011, CLIN INFECT DIS, V52, P780, DOI 10.1093/cid/ciq248
   Chen B, 2016, BIOCHEMISTRY-US, V55, P2539, DOI 10.1021/acs.biochem.6b00159
   Chukkapalli V, 2008, J VIROL, V82, P2405, DOI 10.1128/JVI.01614-07
   CRAVEN RC, 1995, J VIROL, V69, P4213, DOI 10.1128/JVI.69.7.4213-4227.1995
   de Silva TI, 2008, TRENDS MICROBIOL, V16, P588, DOI 10.1016/j.tim.2008.09.003
   del Rio C, 2017, SEMIN DIAGN PATHOL, V34, P314, DOI 10.1053/j.semdp.2017.05.001
   Doi N, 2019, FRONT MICROBIOL, V10, P0, DOI 10.3389/fmicb.2019.01831
   Dostálková A, 2019, SCI REP-UK, V9, P0, DOI 10.1038/s41598-019-53483-w
   Freed EO, 2015, NAT REV MICROBIOL, V13, P484, DOI 10.1038/nrmicro3490
   Ganser BK, 1999, SCIENCE, V283, P80, DOI 10.1126/science.283.5398.80
   Ganser-Pornillos BK, 2004, J VIROL, V78, P2545, DOI 10.1128/JVI.78.5.2545-2552.2004
   Garbitt-Hirst R, 2009, J VIROL, V83, P6790, DOI 10.1128/JVI.00101-09
   GHEYSEN D, 1989, CELL, V59, P103, DOI 10.1016/0092-8674(89)90873-8
   Gottlieb GS, 2009, CLIN INFECT DIS, V48, P476, DOI 10.1086/596504
   Gres AT, 2015, SCIENCE, V349, P99, DOI 10.1126/science.aaa5936
   Grime JMA, 2016, NAT COMMUN, V7, P0, DOI 10.1038/ncomms11568
   Gudleski N, 2010, P NATL ACAD SCI USA, V107, P9358, DOI 10.1073/pnas.1000304107
   Heydenreich FM, 2017, SCI REP-UK, V7, P0, DOI 10.1038/s41598-017-07010-4
   Jiang JY, 2011, VIROLOGY, V421, P253, DOI 10.1016/j.virol.2011.09.012
   Jones DT, 1999, J MOL BIOL, V292, P195, DOI 10.1006/jmbi.1999.3091
   Kafaie J, 2008, VIROLOGY, V375, P592, DOI 10.1016/j.virol.2008.02.001
   Kucharska I, 2020, J VIROL, V94, P0, DOI 10.1128/JVI.01844-19
   Madeira F, 2019, NUCLEIC ACIDS RES, V47, PW636, DOI 10.1093/nar/gkz268
   Maldonado JO, 2014, FRONT MICROBIOL, V5, P0, DOI 10.3389/fmicb.2014.00302
   Mallery DL, 2021, SCI ADV, V7, P0, DOI 10.1126/sciadv.abe4716
   Martin JL, 2018, J VIROL, V92, P0, DOI 10.1128/JVI.00333-18
   Martin JL, 2017, J VIROL, V91, P0, DOI 10.1128/JVI.00298-17
   Martin JL, 2016, J VIROL, V90, P8074, DOI 10.1128/JVI.00666-16
   Meng X, 2012, PLOS PATHOG, V8, P0, DOI 10.1371/journal.ppat.1002886
   Miyazaki Y, 2017, FRONT MICROBIOL, V8, P0, DOI 10.3389/fmicb.2017.01082
   Molina JM, 2021, J INT AIDS SOC, V24, P0
   Nakanishi S, 2018, J MED INVESTIG, V65, P110, DOI 10.2152/jmi.65.110
   Nyamweya S, 2013, REV MED VIROL, V23, P221, DOI 10.1002/rmv.1739
   Pornillos O, 2011, NATURE, V469, P424, DOI 10.1038/nature09640
   Pornillos O, 2009, CELL, V137, P1282, DOI 10.1016/j.cell.2009.04.063
   Price AJ, 2009, NAT STRUCT MOL BIOL, V16, P1036, DOI 10.1038/nsmb.1667
   Qu K, 2018, P NATL ACAD SCI USA, V115, PE11751, DOI 10.1073/pnas.1811580115
   Rawson JM, 2013, BIOORGAN MED CHEM, V21, P7222, DOI 10.1016/j.bmc.2013.08.023
   Rawson JMO, 2016, METHODS MOL BIOL, V1354, P71, DOI 10.1007/978-1-4939-3046-3_6
   Ray M, 2010, AIDS, V24, P123, DOI 10.1097/QAD.0b013e3283324283
   Schur FKM, 2015, NATURE, V517, P505, DOI 10.1038/nature13838
   Smith RA, 2009, J INFECT DIS, V199, P1323, DOI 10.1086/597802
   Spearman P, 2016, CURR TOP MED CHEM, V16, P1154, DOI 10.2174/1568026615666150902102143
   SRINIVASAKUMAR N, 1995, J VIROL, V69, P6106, DOI 10.1128/JVI.69.10.6106-6114.1995
   STRAMBIODECASTILLIA C, 1992, J VIROL, V66, P7021, DOI 10.1128/JVI.66.12.7021-7032.1992
   Studier FW, 2005, PROTEIN EXPRES PURIF, V41, P207, DOI 10.1016/j.pep.2005.01.016
   Sundquist WI, 2012, CSH PERSPECT MED, V2, P0, DOI 10.1101/cshperspect.a006924
   Tanaka M, 2016, J VIROL, V90, P1944, DOI 10.1128/JVI.02698-15
   Thompson RF, 2016, METHODS, V100, P3, DOI 10.1016/j.ymeth.2016.02.017
   van der Loeff MFS, 2010, RETROVIROLOGY, V7, P0, DOI 10.1186/1742-4690-7-46
   von Schwedler UK, 2003, J VIROL, V77, P5439, DOI 10.1128/JVI.77.9.5439-5450.2003
   Zhang W, 2015, AIMS BIOPHYS, V2, P343, DOI 10.3934/biophy.2015.3.343
   Zhao GP, 2013, NATURE, V497, P643, DOI 10.1038/nature12162
NR 60
TC 1
Z9 1
U1 0
U2 0
PU ACADEMIC PRESS LTD- ELSEVIER SCIENCE LTD
PI LONDON
PA 24-28 OVAL RD, LONDON NW1 7DX, ENGLAND
SN 0022-2836
EI 1089-8638
J9 J MOL BIOL
JI J. Mol. Biol.
PD OCT 15
PY 2022
VL 434
IS 19
BP 
EP 
DI 10.1016/j.jmb.2022.167753
EA AUG 2022
PG 16
WC Biochemistry & Molecular Biology
SC Biochemistry & Molecular Biology
GA 4X7MX
UT WOS:000861022900008
PM 35868362
DA 2024-01-16
ER

PT J
AU Murchu, EO
   Marshall, L
   Teljeur, C
   Harrington, P
   Hayes, C
   Moran, P
   Ryan, M
AF Murchu, Eamon O.
   Marshall, Liam
   Teljeur, Conor
   Harrington, Patricia
   Hayes, Catherine
   Moran, Patrick
   Ryan, Mairin
TI Oral pre-exposure prophylaxis (PrEP) to prevent HIV: a systematic review and meta-analysis of clinical effectiveness, safety, adherence and risk compensation in all populations
SO BMJ OPEN
LA English
DT Review
DE epidemiology; HIV & AIDS; public health; infectious diseases
ID tenofovir disoproxil fumarate; double-blind; antiretroviral prophylaxis; men; infection; emtricitabine; phase-3; women; sex; alafenamide
AB Objective To conduct a systematic review and meta-analysis of randomised controlled trials (RCTs) of the effectiveness and safety of oral pre-exposure prophylaxis (PrEP) to prevent HIV. Methods Databases (PubMed, Embase and the Cochrane Register of Controlled Trials) were searched up to 5 July 2020. Search terms for 'HIV' were combined with terms for 'PrEP' or 'tenofovir/emtricitabine'. RCTs were included that compared oral tenofovir-containing PrEP to placebo, no treatment or alternative medication/dosing schedule. The primary outcome was the rate ratio (RR) of HIV infection using a modified intention-to-treat analysis. Secondary outcomes included safety, adherence and risk compensation. All analyses were stratified a priori by population: men who have sex with men (MSM), serodiscordant couples, heterosexuals and people who inject drugs (PWIDs). The quality of individual studies was assessed using the Cochrane risk-of-bias tool, and the certainty of evidence was assessed using GRADE. Results Of 2803 unique records, 15 RCTs met our inclusion criteria. Over 25 000 participants were included, encompassing 38 289 person-years of follow-up data. PrEP was found to be effective in MSM (RR 0.25, 95% CI 0.1 to 0.61; absolute rate difference (RD) -0.03, 95% CI -0.01 to -0.05), serodiscordant couples (RR 0.25, 95% CI 0.14 to 0.46; RD -0.01, 95% CI -0.01 to -0.02) and PWID (RR 0.51, 95% CI 0.29 to 0.92; RD -0.00, 95% CI -0.00 to -0.01), but not in heterosexuals (RR 0.77, 95% CI 0.46 to 1.29). Efficacy was strongly associated with adherence (p<0.01). PrEP was found to be safe, but unrecognised HIV at enrolment increased the risk of viral drug resistance mutations. Evidence for behaviour change or an increase in sexually transmitted infections was not found. Conclusions PrEP is safe and effective in MSM, serodiscordant couples and PWIDs. Additional research is needed prior to recommending PrEP in heterosexuals. No RCTs reported effectiveness or safety data for other high-risk groups, such as transgender women and sex workers. PROSPERO registration number CRD42017065937.
C1 [Murchu, Eamon O.; Marshall, Liam; Teljeur, Conor; Harrington, Patricia; Moran, Patrick; Ryan, Mairin] Hlth Informat & Qual Author, Hlth Technol Assessment Directorate, Dublin 7, Ireland.
   [Murchu, Eamon O.; Moran, Patrick] Trinity Coll Dublin, Ctr Hlth Policy & Management, Dublin 2, Ireland.
   [Hayes, Catherine] Trinity Coll Dublin, TCD Inst Populat Hlth, Dublin 24, Ireland.
   [Ryan, Mairin] Trinity Coll Dublin, Dept Pharmacol & Therapeut, Trinity Hlth Sci, Dublin 8, Ireland.
C3 Trinity College Dublin; Trinity College Dublin; Trinity College Dublin
RP Murchu, EO (通讯作者)，Hlth Informat & Qual Author, Hlth Technol Assessment Directorate, Dublin 7, Ireland.
EM eamonvalmont@gmail.com
CR Baeten JM, 2012, NEW ENGL J MED, V367, P399, DOI 10.1056/NEJMoa1108524
   Baeten JM, 2014, LANCET INFECT DIS, V14, P1055, DOI 10.1016/S1473-3099(14)70937-5
   Beisemann M, 2020, BIOMETRICAL J, V62, P1597, DOI 10.1002/bimj.201900379
   Bekker LG, 2018, LANCET HIV, V5, PE68, DOI 10.1016/S2352-3018(17)30156-X
   Chen Y, 2016, STAT MED, V35, P21, DOI 10.1002/sim.6620
   Cheng J, 2016, BMJ OPEN, V6, P0, DOI 10.1136/bmjopen-2015-010983
   Choopanya K, 2013, LANCET, V381, P2083, DOI 10.1016/S0140-6736(13)61127-7
   Cochrane Collaboration, 2021, RISK BIAS 2 ROB 2 TO, V0, P0
   Department of Health, 2019, TAOIS MIN HLTH ANN H, V0, P0
   Freeborn K, 2018, J CLIN NURS, V27, P3254, DOI 10.1111/jocn.13990
   GRADE, 1900, DEVELOPMENT AND EVALUATION, V0, P0
   Grant RM, 2014, LANCET INFECT DIS, V14, P820, DOI 10.1016/S1473-3099(14)70847-3
   Grant RM, 2010, NEW ENGL J MED, V363, P2587, DOI 10.1056/NEJMoa1011205
   Grohskopf LA, 2013, JAIDS-J ACQ IMM DEF, V64, P79, DOI 10.1097/QAI.0b013e31828ece33
   Health Protection Surveillance Centre (HPSC), 2019, HIV IR 2018 ANN EP R, V0, P0
   Health Service Executive (HSE), 2019, CLIN MAN GUID IND TA, V0, P0
   Hosek SG, 2013, JAIDS-J ACQ IMM DEF, V62, P447, DOI 10.1097/QAI.0b013e3182801081
   Huang XJ, 2018, FRONT PHARMACOL, V9, P0, DOI 10.3389/fphar.2018.00799
   Kibengo FM, 2013, PLOS ONE, V8, P0, DOI 10.1371/journal.pone.0074314
   Marrazzo JM, 2015, NEW ENGL J MED, V372, P509, DOI 10.1056/NEJMoa1402269
   Mayer KH, 2020, LANCET, V396, P239, DOI 10.1016/S0140-6736(20)31065-5
   McCormack S, 2016, LANCET, V387, P53, DOI 10.1016/S0140-6736(15)00056-2
   Moher D, 2010, INT J SURG, V8, P336, DOI 10.1016/j.ijsu.2010.02.007
   Molina JM, 2015, NEW ENGL J MED, V373, P2237, DOI 10.1056/NEJMoa1506273
   Molina JM, 2017, LANCET HIV, V4, PE402, DOI 10.1016/S2352-3018(17)30089-9
   Mutua G, 2012, PLOS ONE, V7, P0, DOI 10.1371/journal.pone.0033103
   Ogbuagu O, 2021, LANCET HIV, V8, PE397, DOI 10.1016/S2352-3018(21)00071-0
   Okwundu CI, 2012, COCHRANE DB SYST REV, V0, P0, DOI DOI 10.1002/14651858.CD007189.pub3
   Peterson Leigh, 2007, PLOS CLIN TRIALS, V2, Pe27, DOI 10.1371/journal.pctr.0020027
   Rucker G, 2008, STAT MED, V27, P746, DOI 10.1002/sim.2971
   Thigpen MC, 2012, NEW ENGL J MED, V367, P423, DOI 10.1056/NEJMoa1110711
   UNAIDS, 2020, GLOBAL HIV AND AIDS STATISTICS-2020 FACT SHEET, V0, P0
   Van Damme L, 2012, NEW ENGL J MED, V367, P411, DOI 10.1056/NEJMoa1202614
   World Health Organization, 2014, CONS GUID HIV PREV D, V0, P0
   World Health Organization, 2015, WHO EXPANDS RECOMMENDATION ON ORAL PREEXPOSURE PROPHYLAXIS OF HIV INFECTION (PREP), V0, P0
NR 35
TC 23
Z9 26
U1 0
U2 2
PU BMJ PUBLISHING GROUP
PI LONDON
PA BRITISH MED ASSOC HOUSE, TAVISTOCK SQUARE, LONDON WC1H 9JR, ENGLAND
SN 2044-6055
EI 
J9 BMJ OPEN
JI BMJ Open
PD MAY 15
PY 2022
VL 12
IS 5
BP 
EP 
DI 10.1136/bmjopen-2020-048478
PG 14
WC Medicine, General & Internal
SC General & Internal Medicine
GA 1K4QW
UT WOS:000798588400027
PM 35545381
DA 2024-01-16
ER

PT J
AU Ma, L
   Wen, JJ
   Dong, BA
   Zhou, JM
   Hu, SJ
   Wang, JX
   Wang, YC
   Zhu, M
   Cen, S
AF Ma, Ling
   Wen, Jiajia
   Dong, Biao
   Zhou, Jinming
   Hu, Shangjiu
   Wang, Juxian
   Wang, Yucheng
   Zhu, Mei
   Cen, Shan
TI Design and Evaluation of Novel HIV-1 Protease Inhibitors Containing Phenols or Polyphenols as P2 Ligands with High Activity against DRV-Resistant HIV-1 Variants
SO INTERNATIONAL JOURNAL OF MOLECULAR SCIENCES
LA English
DT Article
DE HIV-1 protease inhibitors; phenol; polyphenol; enzymatic inhibitory activity; antiviral activity; darunavir-resistant HIV-1 variant
ID antiretroviral therapy; biological evaluation; virus; theaflavins; mutations; mechanism; infection; backbone; history; entry
AB With the increasing prevalence of drug-resistant variants, novel potent HIV-1 protease inhibitors with broad-spectrum antiviral activity against multidrug-resistant causative viruses are urgently needed. Herein, we designed and synthesized a new series of HIV-1 protease inhibitors with phenols or polyphenols as the P2 ligands and a variety of sulfonamide analogs as the P2 ' ligands. A number of these new inhibitors showed superb enzymatic inhibitory activity and antiviral activity. In particular, inhibitors 15d and 15f exhibited potent enzymatic inhibitory activity in the low picomolar range, and the latter showed excellent activity against the Darunavir-resistant HIV-1 variant. Furthermore, the molecular modeling studies provided insight into the ligand-binding site interactions between inhibitors and the enzyme cavity, and they sparked inspiration for the further optimization of potent inhibitors.
C1 [Ma, Ling; Wen, Jiajia; Dong, Biao; Hu, Shangjiu; Wang, Juxian; Wang, Yucheng; Zhu, Mei; Cen, Shan] Chinese Acad Med Sci & Peking Union Med Coll, Inst Med Biotechnol, Beijing 100050, Peoples R China.
   [Zhou, Jinming] Zhejiang Normal Univ, Dept Chem, Key Lab, Minist Educ Adv Catalysis Mat, Jinhua 321004, Zhejiang, Peoples R China.
C3 Chinese Academy of Medical Sciences - Peking Union Medical College; Institute of Medicinal Biotechnology - CAMS; Peking Union Medical College; Zhejiang Normal University
RP Zhu, M; Cen, S (通讯作者)，Chinese Acad Med Sci & Peking Union Med Coll, Inst Med Biotechnol, Beijing 100050, Peoples R China.
EM zhumei@imb.pumc.edu.cn; shancen@imb.pumc.edu.cn
FU National Key Research and Development Program of China [2018YFE0107600]; National Natural Science Foundation of China [81772205, 81903679, 82204207]; CAMS Innovation Fund for Medical Sciences [2021-I2M-1-038, 2021-I2M-1-055]
CR Agniswamy J, 2013, J MED CHEM, V56, P4017, DOI 10.1021/jm400231v
   Akkina RK, 1996, J VIROL, V70, P2581, DOI 10.1128/JVI.70.4.2581-2585.1996
   Aoki M, 2018, MBIO, V9, P0, DOI 10.1128/mBio.02425-17
   Berti F, 2014, CURR PHARM DESIGN, V20, P3398, DOI 10.2174/13816128113199990628
   Bevan RJ, 2017, REGUL TOXICOL PHARM, V88, P291, DOI 10.1016/j.yrtph.2017.01.003
   Braitstein P, 2006, LANCET, V367, P817, DOI 10.1016/S0140-6736(06)68337-2
   Brik A, 2003, ORG BIOMOL CHEM, V1, P5, DOI 10.1039/b208248a
   Calland N, 2015, J VIROL, V89, P10053, DOI 10.1128/JVI.01473-15
   Cer RZ, 2009, NUCLEIC ACIDS RES, V37, PW441, DOI 10.1093/nar/gkp253
   Chowdhury P, 2018, PLOS ONE, V13, P0, DOI 10.1371/journal.pone.0198226
   de Oliveira A, 2015, ANTIVIR RES, V118, P56, DOI 10.1016/j.antiviral.2015.03.009
   Dergousova NI, 1996, APPL BIOCHEM BIOTECH, V61, P97, DOI 10.1007/BF02785692
   Esté JA, 2010, ANTIVIR RES, V85, P25, DOI 10.1016/j.antiviral.2009.10.007
   Fassina G, 2002, AIDS, V16, P939, DOI 10.1097/00002030-200204120-00020
   FRIEDMANKIEN AE, 1981, J AM ACAD DERMATOL, V5, P468, DOI 10.1016/S0190-9622(81)80010-2
   Ganguly AK, 2014, TETRAHEDRON, V70, P2894, DOI 10.1016/j.tet.2014.03.038
   Garcia JM, 2009, ANTIVIR RES, V81, P239, DOI 10.1016/j.antiviral.2008.12.004
   Ghosh AK, 2005, J MED CHEM, V48, P3576, DOI 10.1021/jm050019i
   Ghosh AK, 2004, J ORG CHEM, V69, P7822, DOI 10.1021/jo049156y
   Ghosh AK, 2008, ACCOUNTS CHEM RES, V41, P78, DOI 10.1021/ar7001232
   Ghosh AK, 2006, J MED CHEM, V49, P5252, DOI 10.1021/jm060561m
   Ghosh AK, 2006, CHEMMEDCHEM, V1, P939, DOI 10.1002/cmdc.200600103
   Ghosh AK, 2018, J MED CHEM, V61, P9722, DOI 10.1021/acs.jmedchem.8b01227
   Ghosh AK, 2018, J MED CHEM, V61, P4561, DOI 10.1021/acs.jmedchem.8b00298
   Ghosh AK, 2018, CHEMMEDCHEM, V13, P803, DOI 10.1002/cmdc.201700824
   Ghosh AK, 2017, J MED CHEM, V60, P4267, DOI 10.1021/acs.jmedchem.7b00172
   Ghosh AK, 2016, J MED CHEM, V59, P5172, DOI 10.1021/acs.jmedchem.5b01697
   Ghosh AK, 2015, J MED CHEM, V58, P5334, DOI 10.1021/acs.jmedchem.5b00676
   Ghosh AK, 2012, ANGEW CHEM INT EDIT, V51, P1778, DOI 10.1002/anie.201102762
   Hwang BS, 2015, BIOORG MED CHEM LETT, V25, P3256, DOI 10.1016/j.bmcl.2015.05.081
   KOHL NE, 1988, P NATL ACAD SCI USA, V85, P4686, DOI 10.1073/pnas.85.13.4686
   Kratz JM, 2008, MEM I OSWALDO CRUZ, V103, P437, DOI 10.1590/S0074-02762008000500005
   Lefebvre E, 2008, AIDS REV, V10, P131
   Ma Y, 2021, CHEM SOC REV, V50, P4514, DOI 10.1039/d0cs01084g
   MATAYOSHI ED, 1990, SCIENCE, V247, P954, DOI 10.1126/science.2106161
   Meher BR, 2012, J PHYS CHEM B, V116, P1884, DOI 10.1021/jp2074804
   Miller JF, 2006, BIOORG MED CHEM LETT, V16, P1788, DOI 10.1016/j.bmcl.2006.01.035
   Mirani A, 2019, CURR HIV RES, V17, P102, DOI 10.2174/1570162X17666190611121627
   Mitsuya Y, 2007, J INFECT DIS, V196, P1177, DOI 10.1086/521624
   Mohammed AF, 2013, ARCH PHARM RES, V36, P1465, DOI 10.1007/s12272-013-0153-z
   Montaner JSG, 2010, LANCET, V376, P532, DOI 10.1016/S0140-6736(10)60936-1
   NAKANO M, 1987, J ORG CHEM, V52, P1844, DOI 10.1021/jo00385a035
   Ohba M, 2017, J ANTIBIOT, V70, P443, DOI 10.1038/ja.2016.128
   Palmisano L, 2011, ANN I SUPER SANITA, V47, P44, DOI 10.4415/ANN_11_01_10
   Parai MK, 2012, J MED CHEM, V55, P6328, DOI 10.1021/jm300238h
   Rusere LN, 2019, J MED CHEM, V62, P8062, DOI 10.1021/acs.jmedchem.9b00838
   Shin MS, 2005, ANTIVIR RES, V67, P163, DOI 10.1016/j.antiviral.2005.06.005
   Tominaga H, 1999, ANAL COMMUN, V36, P47, DOI 10.1039/a809656b
   Wu YH, 2012, EVID-BASED COMPL ALT, V2012, P0, DOI 10.1155/2012/356806
   Yang J, 2012, FITOTERAPIA, V83, P348, DOI 10.1016/j.fitote.2011.11.016
   Zhu M, 2020, EUR J MED CHEM, V186, P0, DOI 10.1016/j.ejmech.2019.111900
   Zhu M, 2020, EUR J MED CHEM, V185, P0, DOI 10.1016/j.ejmech.2019.111866
   Zu M, 2012, ANTIVIR RES, V94, P217, DOI 10.1016/j.antiviral.2012.04.001
NR 53
TC 0
Z9 0
U1 1
U2 4
PU MDPI
PI BASEL
PA ST ALBAN-ANLAGE 66, CH-4052 BASEL, SWITZERLAND
SN 
EI 1422-0067
J9 INT J MOL SCI
JI Int. J. Mol. Sci.
PD NOV 15
PY 2022
VL 23
IS 22
BP 
EP 
DI 10.3390/ijms232214178
PG 15
WC Biochemistry & Molecular Biology; Chemistry, Multidisciplinary
SC Biochemistry & Molecular Biology; Chemistry
GA 6K3DK
UT WOS:000887387100001
PM 36430656
DA 2024-01-16
ER

PT J
AU Yu, D
   Liang, BY
   Yang, Y
   Liu, J
   Liang, HY
   Zhang, F
   Jiang, JX
   Huang, JG
   Zhong, SM
   Qin, C
   Jiang, JJ
   Liang, H
   Ye, L
AF Yu, Dee
   Liang, Bingyu
   Yang, Yuan
   Liu, Jie
   Liang, Huayue
   Zhang, Fei
   Jiang, Jiaxiao
   Huang, Jiegang
   Zhong, Shanmei
   Qin, Cai
   Jiang, Junjun
   Liang, Hao
   Ye, Li
TI Prevalence of Drug Resistance and Genetic Transmission Networks Among Human Immunodeficiency Virus/Acquired Immunodeficiency Syndrome Patients with Antiretroviral Therapy Failure in Guangxi, China
SO AIDS RESEARCH AND HUMAN RETROVIRUSES
LA English
DT Article
DE HIV-1 drug resistance; antiretroviral therapy; virological failure; genetic transmission networks; Guangxi
ID resource-limited settings; immunological failure; regimens
AB Prevalence of drug resistance (DR) challenges the epidemic control of human immunodeficiency virus (HIV)-1. However, little is known about DR among patients with antiretroviral therapy (ART) failure in Guangxi province, China. This cross-sectional study was aimed to investigate the prevalence of DR and the characteristics of DR sequences in the genetic transmission network among HIV-1 patients with ART failure in Guangxi. We enrolled 358 eligible patients between 2012 and 2018. Blood samples were subjected to reverse transcription polymerase chain reaction, followed by sequencing of the HIV-1 polymerase (pol) gene. An online subtyping tool and neighbor-joining phylogenetic tree were used to determine the genotype. HIV-TRACE tool was used to constructed transmission network with a pairwise genetic distance of 0.013. DR was analyzed using the Stanford University HIV Drug Resistance Database. We obtained 293 pol-sequences from participants; CRF01_AE (75.4%), CRF 08_BC (15.7%), and CRF07_BC (8.5%) were the main subtypes, and an A1 subtype was detected in Guangxi for the first time. The overall prevalence of DR was 32.4% (95/293). Among those with identified DR, 25.6% were against non-nucleoside analog reverse-transcriptase inhibitors (NNRTIs), 17.7% were against nucleoside analog reverse-transcriptase inhibitors (NRTIs), and 14.3% were against both NRTIs and NNRTIs. The common drug-resistant mutations were M184V (10.2%), K103N (10.6%) and V179D (6.1%). The patients located in the southern Guangxi [adjust odds ratio (AOR) = 10.87], or whose blood plasma were taken in 2017-2018 (AOR = 3.98) had an increased risk of DR. Of the CRF01_AE, CRF07_BC, and CRF08_BC sequences, 18.6%, 8.0%, and 13.0% fell into clusters, respectively. Nine (9.7%) sequences from patients with DR fell into three clusters. The largest cluster containing 11 individuals was the CRF01_AE subtype, 27.3% of whom were DR patients. Although the prevalence of DR among ART failure patients in Guangxi was at a low level, the continuous surveillance of DR in ART patients is necessary.
C1 [Yu, Dee; Liang, Bingyu; Liu, Jie; Liang, Huayue; Zhang, Fei; Jiang, Jiaxiao; Huang, Jiegang; Zhong, Shanmei; Qin, Cai; Jiang, Junjun; Liang, Hao; Ye, Li] Guangxi Med Univ, Sch Publ Hlth, Key Lab AIDS Prevent & Treatment, Nanning, Peoples R China.
   [Liang, Bingyu; Yang, Yuan; Huang, Jiegang; Jiang, Junjun; Liang, Hao; Ye, Li] Guangxi Med Univ, Life Sci Inst, Collaborat Innovat Ctr Regenerat Med & Med Bio Res, Nanning, Peoples R China.
   [Liang, Hao; Ye, Li] Guangxi Med Univ, Sch Publ Hlth, Guangxi Key Lab AIDS Preventionand Treatment, 22 Shuangyong Rd, Nanning 530021, Peoples R China.
C3 Guangxi Medical University; Guangxi Medical University; Guangxi Medical University
RP Liang, H; Ye, L (通讯作者)，Guangxi Med Univ, Sch Publ Hlth, Guangxi Key Lab AIDS Preventionand Treatment, 22 Shuangyong Rd, Nanning 530021, Peoples R China.
EM lianghao@gxmu.edu.cn; yeli@gxmu.edu.cn
FU National Natural Science Foundation of China (NSFC) [82060610, 82103899]; National Key Science and Technology Project of China [2018ZX10101002-001-006]; Guangxi Scientific and Technological Key Project [2018AB56092, GuikeAB18050022]; Graduate Education Innovation Program Project of Guangxi Zhuang Autonomous Region [YCBZ2021041]; National innovative training program for college students [202100001580]; Guangxi Bagui Scholar [Q24]; Guangxi Medical University Training Program for Distinguished Young Scholars
CR Mata-Marín JA, 2015, AIDS RES THER, V12, P0, DOI 10.1186/s12981-015-0072-9
   Bártolo I, 2014, PLOS ONE, V9, P0, DOI 10.1371/journal.pone.0113626
   Bennett DE, 2012, CLIN INFECT DIS, V54, PS280, DOI 10.1093/cid/cis207
   Chaillon A, 2017, INFECT GENET EVOL, V54, P98, DOI 10.1016/j.meegid.2017.06.021
   Chen HH, 2019, CURR HIV RES, V17, P85, DOI 10.2174/1570162X17666190703163838
   Chen JY, 2020, BIOMED RES INT, V2020, P0, DOI 10.1155/2020/5894124
   Chen RF, 2019, INTERVIROLOGY, V61, P281, DOI 10.1159/000499367
   Chinese Center for Disease Control and Prevention, 2017, NAT FREE AIDS ART GU, V0, P0
   Dong K, 2019, TOHOKU J EXP MED, V247, P1, DOI 10.1620/tjem.247.1
   Gagliardini R, 2018, OPEN FORUM INFECT DI, V5, P0, DOI 10.1093/ofid/ofy113
   [甘秀敏 Gan Xiumin], 2021, 中国艾滋病性病 CHINESE JOURNAL OF AIDS & STD, V27, P457
   Ge X M, 2019, ZHONGHUA LIU XING BING XUE ZA ZHI, V40, P315, DOI 10.3760/cma.j.issn.0254-6450.2019.03.011
   Gregson J, 2016, LANCET INFECT DIS, V16, P565, DOI 10.1016/S1473-3099(15)00536-8
   Gómara MJ, 2014, CURR MED CHEM, V21, P1188, DOI 10.2174/15672050113109990204
   Kan W, 2017, BMJ OPEN, V7, P0, DOI 10.1136/bmjopen-2017-016012
   La Rosa AM, 2016, LANCET HIV, V3, PE247, DOI 10.1016/S2352-3018(16)30011-X
   Li L, 2013, J MED VIROL, V85, P388, DOI 10.1002/jmv.23360
   Li TT, 2017, VIROL SIN, V32, P271, DOI 10.1007/s12250-017-4002-y
   Liao LJ, 2013, AIDS, V27, P1815, DOI 10.1097/QAD.0b013e3283611931
   Luo XL, 2019, J PHARMACOL SCI, V139, P275, DOI 10.1016/j.jphs.2018.11.016
   OConnor JL, 2013, J INFECT DIS, V208, P40, DOI 10.1093/infdis/jis731
   Oliveira MI, 2018, BMC INFECT DIS, V18, P0, DOI 10.1186/s12879-018-3400-6
   Pond SLK, 2018, MOL BIOL EVOL, V35, P1812, DOI 10.1093/molbev/msy016
   Raymond S, 2020, J CLIN VIROL, V122, P0, DOI 10.1016/j.jcv.2019.104229
   Sivamalar S, 2017, AIDS RES HUM RETROV, V33, P271, DOI 10.1089/aid.2016.0070
   Stadeli KM, 2013, ANTIVIR THER, V18, P115, DOI 10.3851/IMP2437
   World Health Organization, 2019, HIV DRUG RESISTANCE REPORT 2019, V0, P0
   Xing H, 2015, J ANTIMICROB CHEMOTH, V70, P2097, DOI 10.1093/jac/dkv078
   Zhang FD, 2017, PLOS ONE, V12, P0, DOI 10.1371/journal.pone.0165110
   Zhao DC, 2012, CHINESE MED J-PEKING, V125, P3514, DOI 10.3760/cma.j.issn.0366-6999.2012.19.028
   Zou XB, 2020, VIROL J, V17, P0, DOI 10.1186/s12985-020-01311-3
NR 32
TC 3
Z9 4
U1 1
U2 12
PU MARY ANN LIEBERT, INC
PI NEW ROCHELLE
PA 140 HUGUENOT STREET, 3RD FL, NEW ROCHELLE, NY 10801 USA
SN 0889-2229
EI 1931-8405
J9 AIDS RES HUM RETROV
JI Aids Res. Hum. Retrovir.
PD OCT 15
PY 2022
VL 38
IS 10
BP 822
EP 830
DI 10.1089/aid.2021.0181
EA OCT 2022
PG 9
WC Immunology; Infectious Diseases; Virology
SC Immunology; Infectious Diseases; Virology
GA D4IR0
UT WOS:000864743700001
PM 35972723
DA 2024-01-16
ER

PT J
AU Smith, RA
   Wu, VH
   Song, J
   Raugi, DN
   Mbaye, KD
   Seydi, M
   Gottlieb, GS
AF Smith, Robert A.
   Wu, Vincent H.
   Song, Jennifer
   Raugi, Dana N.
   Mbaye, Khardiata Diallo
   Seydi, Moussa
   Gottlieb, Geoffrey S.
TI Spectrum of Activity of Raltegravir and Dolutegravir Against Novel Treatment-Associated Mutations in HIV-2 Integrase: A Phenotypic Analysis Using an Expanded Panel of Site-Directed Mutants
SO JOURNAL OF INFECTIOUS DISEASES
LA English
DT Article
DE HIV-2; HIV-1; dolutegravir; raltegravir; antiretroviral therapy; drug resistance
ID patients failing raltegravir; drug-resistance mutations; inhibitor resistance; cross-resistance; susceptibility; polymorphism; combination; profile; virus; care
AB Background. Integrase inhibitors (INIs) are a key component of antiretroviral therapy for human immunodeficiency virus-1 (HIV-1) and HIV-2 infection. Although INI resistance pathways are well-defined for HIV-1, mutations that emerge in HIV-2 in response to INIs are incompletely characterized. Methods. We performed systematic searches of GenBank and HIV-2 drug resistance literature to identify treatment-associated mutations for phenotypic evaluation. We then constructed a library of 95 mutants of HIV-2(ROD9 )that contained single or multiple amino acid changes in the integrase protein. Each variant was tested for susceptibility to raltegravir and dolutegravir using a single-cycle indicator cell assay. Results. We observed extensive cross-resistance between raltegravir and dolutegravir in HIV-2(ROD9). HIV-2-specific integrase mutations Q91R, E92A, A153G, and H157Q/S, which have not been previously characterized, significantly increased the half maximum effective concentration (EC50) for raltegravir when introduced into 1 or more mutational backgrounds; mutations E92A/Q, T97A, and G140A/S conferred similar enhancements of dolutegravir resistance. HIV-2(ROD9) variants encoding G118R alone, or insertions of residues SREGK or SREGR at position 231, were resistant to both INIs. Conclusions. Our analysis demonstrates the contributions of novel INI-associated mutations to raltegravir and dolutegravir resistance in HIV-2. These findings should help to improve algorithms for genotypic drug resistance testing in HIV-2-infected individuals.
C1 [Smith, Robert A.; Wu, Vincent H.; Song, Jennifer; Raugi, Dana N.; Gottlieb, Geoffrey S.] Univ Washington, Ctr Emerging & Reemerging Infect Dis, Seattle, WA 98109 USA.
   [Smith, Robert A.; Wu, Vincent H.; Song, Jennifer; Raugi, Dana N.; Gottlieb, Geoffrey S.] Univ Washington, Div Allergy & Infect Dis, Dept Med, 750 Republican St,Bldg E,Box 358061, Seattle, WA 98109 USA.
   [Mbaye, Khardiata Diallo; Seydi, Moussa] Ctr Hosp Natl Univ Fann, Serv Malad Infect & Trop, Dakar, Senegal.
   [Gottlieb, Geoffrey S.] Univ Washington, Dept Global Hlth, Seattle, WA 98109 USA.
C3 University of Washington; University of Washington Seattle; University of Washington; University of Washington Seattle; University of Washington; University of Washington Seattle
RP Smith, RA (通讯作者)，Univ Washington, Div Allergy & Infect Dis, Dept Med, 750 Republican St,Bldg E,Box 358061, Seattle, WA 98109 USA.
EM smithra@u.washington.odu
FU National Institute of Allergy and Infectious Diseases at the National Institutes of Health [R01 AI120765, R24 AI136618]; University of Washington Center for AIDS Research, a National Institutes of Health [P30 AI027757]; University of Washington Royalty Research Fund [A92723]
CR Ba S, 2018, CLIN INFECT DIS, V67, P1588, DOI 10.1093/cid/ciy324
   Bercoff DP, 2010, RETROVIROLOGY, V7, P0, DOI 10.1186/1742-4690-7-98
   Berzow D, 2021, CLIN INFECT DIS, V72, P503, DOI 10.1093/cid/ciaa275
   Canducci F, 2011, J INFECT DIS, V204, P1811, DOI 10.1093/infdis/jir636
   Cavaco-Silva J, 2014, PLOS ONE, V9, P0, DOI 10.1371/journal.pone.0092747
   Charpentier C, 2018, J ANTIMICROB CHEMOTH, V73, P1039, DOI 10.1093/jac/dkx511
   Charpentier C, 2011, ANTIMICROB AGENTS CH, V55, P1293, DOI 10.1128/AAC.00942-10
   Charpentier C, 2010, AIDS, V24, P2753, DOI 10.1097/QAD.0b013e32833f9e36
   Delory T, 2016, J MED VIROL, V88, P1204, DOI 10.1002/jmv.24442
   Descamps D, 2015, CLIN INFECT DIS, V60, P1521, DOI 10.1093/cid/civ124
   Dicker IB, 2007, J BIOL CHEM, V282, P31186, DOI 10.1074/jbc.M704935200
   Frantzell A, 2015, PROGRAM ABSTRACTS 22, V0, P121
   Gottlieb GS, 2018, LANCET HIV, V5, PE390, DOI 10.1016/S2352-3018(18)30094-8
   Hachiya A, 2015, ANTIVIR RES, V119, P84, DOI 10.1016/j.antiviral.2015.04.014
   JOSHI A, 1993, BIOTECHNIQUES, V14, P880
   Kobayashi M, 2011, ANTIMICROB AGENTS CH, V55, P813, DOI 10.1128/AAC.01209-10
   Le Hingrat Q, 2022, J ANTIMICROB CHEMOTH, V77, P409, DOI 10.1093/jac/dkab387
   Le Hingrat Q, 2019, CLIN INFECT DIS, V69, P657, DOI 10.1093/cid/ciy940
   Malet I, 2017, MBIO, V8, P0, DOI 10.1128/mBio.00922-17
   Malet I, 2015, J ANTIMICROB CHEMOTH, V70, P2870, DOI 10.1093/jac/dkv197
   Margot NA, 2019, J MED VIROL, V91, P2188, DOI 10.1002/jmv.25564
   Matheron S, 2018, CLIN INFECT DIS, V67, P1161, DOI 10.1093/cid/ciy245
   Ni XJ, 2011, RETROVIROLOGY, V8, P0, DOI 10.1186/1742-4690-8-68
   Pujari S, 2020, J ANTIMICROB CHEMOTH, V75, P1950, DOI 10.1093/jac/dkaa112
   Raugi DN, 2013, ANTIMICROB AGENTS CH, V57, P2751, DOI 10.1128/AAC.00405-13
   Requena S, 2019, J ANTIMICROB CHEMOTH, V74, P1357, DOI 10.1093/jac/dkz007
   Requena S, 2017, J ANTIMICROB CHEMOTH, V72, P2083, DOI 10.1093/jac/dkx090
   Roquebert B, 2008, J ANTIMICROB CHEMOTH, V62, P914, DOI 10.1093/jac/dkn335
   Roquebert B, 2008, AIDS, V22, P2045, DOI 10.1097/QAD.0b013e32830f4c7d
   Saladini F, 2017, AIDS, V31, P2307, DOI 10.1097/qad.0000000000001616
   Salgado M, 2009, J CLIN VIROL, V46, P173, DOI 10.1016/j.jcv.2009.06.020
   Smith RA, 2019, ANTIMICROB AGENTS CH, V63, P0, DOI 10.1128/AAC.00014-19
   Smith RA, 2018, ANTIMICROB AGENTS CH, V62, P0, DOI 10.1128/AAC.01299-18
   Smith RA, 2015, ANTIMICROB AGENTS CH, V59, P7437, DOI 10.1128/AAC.01326-15
   Smith RA, 2015, RETROVIROLOGY, V12, P0, DOI 10.1186/s12977-015-0146-8
   Smith RA, 2012, PLOS ONE, V7, P0, DOI 10.1371/journal.pone.0045372
   Smith SJ, 2018, RETROVIROLOGY, V15, P0, DOI 10.1186/s12977-018-0420-7
   Treviño A, 2013, ANTIVIR THER, V18, P0
   Treviño A, 2015, J CLIN VIROL, V64, P12, DOI 10.1016/j.jcv.2015.01.001
   Tzou PL, 2020, J INFECT DIS, V221, P1962, DOI 10.1093/infdis/jiaa026
   Visseaux B, 2016, INFECT GENET EVOL, V46, P233, DOI 10.1016/j.meegid.2016.08.010
   Wijting IEA, 2018, J INFECT DIS, V218, P688, DOI 10.1093/infdis/jiy176
   Xu L, 2009, AIDS RES HUM RETROV, V25, P843, DOI 10.1089/aid.2009.0039
NR 48
TC 3
Z9 3
U1 0
U2 0
PU OXFORD UNIV PRESS INC
PI CARY
PA JOURNALS DEPT, 2001 EVANS RD, CARY, NC 27513 USA
SN 0022-1899
EI 1537-6613
J9 J INFECT DIS
JI J. Infect. Dis.
PD AUG 26
PY 2022
VL 226
IS 3
BP 497
EP 509
DI 10.1093/infdis/jiac037
EA FEB 2022
PG 13
WC Immunology; Infectious Diseases; Microbiology
SC Immunology; Infectious Diseases; Microbiology
GA 4B4KJ
UT WOS:000763526200001
PM 35134180
DA 2024-01-16
ER

PT J
AU Chimukangara, B
   Lessells, RJ
   Sartorius, B
   Gounder, L
   Manyana, S
   Pillay, M
   Singh, L
   Giandhari, J
   Govender, K
   Samuel, R
   Msomi, N
   Naidoo, K
   de Oliveira, T
   Moodley, P
   Parboosing, R
AF Chimukangara, Benjamin
   Lessells, Richard J.
   Sartorius, Benn
   Gounder, Lilishia
   Manyana, Sontaga
   Pillay, Melendhran
   Singh, Lavanya
   Giandhari, Jennifer
   Govender, Kerusha
   Samuel, Reshmi
   Msomi, Nokukhanya
   Naidoo, Kogieleum
   de Oliveira, Tulio
   Moodley, Pravi
   Parboosing, Raveen
TI HIV-1 drug resistance in adults and adolescents on protease inhibitor-based antiretroviral therapy in KwaZulu-Natal Province, South Africa
SO JOURNAL OF GLOBAL ANTIMICROBIAL RESISTANCE
LA English
DT Article
DE HIV-1; Adults and adolescents; Protease inhibitor; Drug resistance; Antiretroviral therapy; Third-line ART
ID failure; switch; predictors; outcm; program; art
AB Objectives: In low-middle-income countries, increasing levels of HIV drug resistance (HIVDR) on second-line protease inhibitor (PI)-based regimens are a cause for concern given the limited drug options for third-line antiretroviral therapy (ART). We conducted a retrospective analysis of routine HIV-1 genotyping laboratory data from KwaZulu-Natal, South Africa, to describe the frequency and patterns of HIVDR mutations and their consequent impact on standardised third-line regimens. Methods: This was a cross-sectional analysis of all HIV-1 genotypic resistance tests conducted by the National Health Laboratory Service in KwaZulu-Natal (January 2015 to December 2016) for adults and adolescents (age >= 10 years) on second-line PI-based ART with virological failure. We assigned a third-line regimen to each record based on a national treatment algorithm and calculated the genotypic susceptibility score (GSS) for that regimen. Results: Of 348 samples analysed, 287 (82.5%) had at least one drug resistance mutation (DRM) and 114 (32.8%) had at least one major PI DRM. Major PI resistance was associated with longer duration on second-line ART (aOR per 6-months = 1.11, 95% CI 1.04-1.19) and older age (aOR = 1.03, 95% CI 1.01-1.05). Of 112 patients requiring third-line ART, 12 (10.7%) had a GSS of < 2 for the algorithm-assigned third-line regimen. Conclusion: One-third of people failing second-line ART had significant PI DRMs. A subgroup of these individuals had extensive HIVDR, where the predicted activity of third-line ART was suboptimal, high-lighting the need for continuous evaluation of outcomes on third-line regimens and close monitoring for emergent HIV-1 integrase inhibitor resistance.(c) 2021 The Author(s). Published by Elsevier Ltd on behalf of International Society for Antimicrobial Chemotherapy.
C1 [Chimukangara, Benjamin; Gounder, Lilishia; Manyana, Sontaga; Pillay, Melendhran; Govender, Kerusha; Samuel, Reshmi; Msomi, Nokukhanya; Moodley, Pravi; Parboosing, Raveen] Univ KwaZulu Natal, Natl Hlth Lab Serv, Dept Virol, Durban, South Africa.
   [Chimukangara, Benjamin; Lessells, Richard J.; Naidoo, Kogieleum; de Oliveira, Tulio] Univ KwaZulu Natal, Ctr AIDS Programme Res South Afr CAPRISA, Durban, South Africa.
   [Chimukangara, Benjamin] NIH Clin Ctr, Crit Care Med Dept, Bethesda, MD USA.
   [Lessells, Richard J.; Singh, Lavanya; Giandhari, Jennifer; de Oliveira, Tulio] Univ KwaZulu Natal, Coll Hlth Sci, KwaZulu Natal Res Innovat & Sequencing Platform KR, Durban, South Africa.
   [Sartorius, Benn] Univ Oxford, Ctr Trop Med & Global Hlth, Nuffield Dept Med, Oxford, Oxon, England.
   [Naidoo, Kogieleum] South African Med Res Council SAMRC, CAPRISA HIV TB Pathogenesis & Treatment Res Unit, Durban, South Africa.
   [de Oliveira, Tulio] Univ Washington, Dept Global Hlth, Seattle, WA USA.
   [Chimukangara, Benjamin] Univ KwaZulu Natal, Sch Lab Med & Med Sci, Dept Virol, 800 Bellaire Rd, ZA-4058 Durban, South Africa.
C3 University of Kwazulu Natal; University of Kwazulu Natal; National Institutes of Health (NIH) - USA; NIH Clinical Center (CC); University of Kwazulu Natal; University of Oxford; University of Washington; University of Washington Seattle; University of Kwazulu Natal
RP Chimukangara, B (通讯作者)，Univ KwaZulu Natal, Sch Lab Med & Med Sci, Dept Virol, 800 Bellaire Rd, ZA-4058 Durban, South Africa.
EM benjiechim@gmail.com
FU Poliomyelitis Research Foundation (PRF); Letten Foundation (Norway); Stanford- SPARK program (Stanford University Medical); Technology Innovation Agency (TIA); Department of Virology at the University of KwaZulu-Natal
CR Anderson JA, 2008, AIDS RES HUM RETROV, V24, P685, DOI 10.1089/aid.2007.0127
   [Anonymous], 2018, THE FIFTH SOUTH AFRICAN NATIONAL HIV PREVALENCE, V0, P0
   Bain LE, 2017, BMJ GLOB HEALTH, V2, P0, DOI 10.1136/bmjgh-2016-000227
   Bell-Gorrod H, 2020, AM J EPIDEMIOL, V189, P811, DOI 10.1093/aje/kwaa049
   Cohen K, 2019, JAIDS-J ACQ IMM DEF, V80, P325, DOI 10.1097/QAI.0000000000001923
   Evans D, 2018, AIDS RES THER, V15, P0, DOI 10.1186/s12981-018-0196-9
   Fox MP, 2016, TROP MED INT HEALTH, V21, P1131, DOI 10.1111/tmi.12741
   Fox MP, 2012, JAIDS-J ACQ IMM DEF, V60, P428, DOI 10.1097/QAI.0b013e3182557785
   Frentz D, 2010, PLOS ONE, V5, P0, DOI 10.1371/journal.pone.0011505
   Giandhari J, 2015, AIDS RES HUM RETROV, V31, P776, DOI 10.1089/aid.2014.0349
   Jordan MR, 2020, MEDICINE, V99, P0, DOI 10.1097/MD.0000000000021661
   Kumarasamy N, 2009, CLIN INFECT DIS, V49, P306, DOI 10.1086/600044
   Levison JH, 2012, PLOS ONE, V7, P0, DOI 10.1371/journal.pone.0032144
   Levison JH, 2011, ANTIVIR THER, V16, P853, DOI 10.3851/IMP1819
   Liu TF, 2006, CLIN INFECT DIS, V42, P1608, DOI 10.1086/503914
   Manasa J, 2014, JOVE-J VIS EXP, V0, P0, DOI DOI 10.3791/51242
   Manasa J, 2013, PLOS ONE, V8, P0, DOI 10.1371/journal.pone.0072152
   Mbunkah HA, 2020, J INFECT DIS, V221, P1584, DOI 10.1093/infdis/jiz650
   Meintjes G, 2017, S AFR J HIV MED, V18, P0, DOI 10.4102/sajhivmed.v18i1.776
   Meloni ST, 2017, OPEN FORUM INFECT DI, V4, P0, DOI 10.1093/ofid/ofx233
   Moorhouse M, 2019, JAIDS-J ACQ IMM DEF, V80, P73, DOI 10.1097/QAI.0000000000001883
   Murphy RA, 2010, AIDS, V24, P1007, DOI 10.1097/QAD.0b013e3283333639
   Naidoo K, 2016, ADV CLIN CARE ACC PR, V0, P0
   Narainsamy D, 2017, S AFR J HIV MED, V18, P0, DOI 10.4102/sajhivmed.v18i1.696
   Obasa AE, 2021, BMC INFECT DIS, V21, P0, DOI 10.1186/s12879-021-05905-2
   Obasa AE, 2020, FRONT MICROBIOL, V11, P0, DOI 10.3389/fmicb.2020.00438
   Phillips AN, 2017, J INFECT DIS, V215, P1362, DOI 10.1093/infdis/jix089
   Rawizza HE, 2011, CLIN INFECT DIS, V53, P1283, DOI 10.1093/cid/cir729
   Rossouw TM, 2015, PLOS ONE, V10, P0, DOI 10.1371/journal.pone.0133452
   Shroufi A, 2019, AIDS, V33, P1635, DOI 10.1097/QAD.0000000000002234
   Singh A, 2011, JAIDS-J ACQ IMM DEF, V58, P233, DOI 10.1097/QAI.0b013e318228667f
   South African National Department of Health, 2015, NATIONAL CONSOLIDATED GUIDELINES FOR THE PREVENTION OF MOTHER-TO-CHILD TRANSMISSION OF HIV (PMTCT) AND THE MANAGEMENT OF HIV IN CHILDREN, V0, P0
   South African National Department of Health, 2020, NAT CONS GUID MAN HI, V0, P0
   Ssempijja V, 2017, BMC INFECT DIS, V17, P0, DOI 10.1186/s12879-017-2680-6
   Steegen K, 2016, J INFECT DIS, V214, P1826, DOI 10.1093/infdis/jiw491
   Stockdale AJ, 2018, CLIN INFECT DIS, V66, P1846, DOI 10.1093/cid/cix1108
   Sunpath H, 2012, AIDS, V26, P1679, DOI 10.1097/QAD.0b013e328356886d
   Thompson JA, 2019, CLIN INFECT DIS, V68, P1184, DOI 10.1093/cid/ciy589
   van Zyl GU, 2011, JAIDS-J ACQ IMM DEF, V56, P333, DOI 10.1097/QAI.0b013e31820dc0cc
   Vercauteren J, 2013, PLOS ONE, V8, P0, DOI 10.1371/journal.pone.0061436
   Wallis CL, 2011, AIDS RES TREAT, V2011, P0, DOI 10.1155/2011/769627
   WHO, 2017, GLOBAL ACTION PLAN ON HIV DRUG RESISTANCE 2017-21, V0, P0
NR 42
TC 3
Z9 4
U1 0
U2 3
PU ELSEVIER SCI LTD
PI OXFORD
PA THE BOULEVARD, LANGFORD LANE, KIDLINGTON, OXFORD OX5 1GB, OXON, ENGLAND
SN 2213-7165
EI 2213-7173
J9 J GLOB ANTIMICROB RE
JI J. Glob. Antimicrob. Resist.
PD JUN 15
PY 2022
VL 29
IS 
BP 468
EP 475
DI 10.1016/j.jgar.2021.10.023
PG 8
WC Infectious Diseases; Pharmacology & Pharmacy
SC Infectious Diseases; Pharmacology & Pharmacy
GA 6S3BS
UT WOS:000892866800010
PM 34785393
DA 2024-01-16
ER

PT J
AU Mueller, L
   Moskorz, W
   Brillen, AL
   Hillebrand, F
   Ostermann, PN
   Kiel, N
   Walotka, L
   Ptok, J
   Timm, J
   Luebke, N
   Schaal, H
AF Mueller, Lisa
   Moskorz, Wiebke
   Brillen, Anna-Lena
   Hillebrand, Frank
   Ostermann, Philipp Niklas
   Kiel, Niklas
   Walotka, Lara
   Ptok, Johannes
   Timm, Joerg
   Luebke, Nadine
   Schaal, Heiner
TI Altered HIV-1 mRNA Splicing Due to Drug-Resistance-Associated Mutations in Exon 2/2b
SO INTERNATIONAL JOURNAL OF MOLECULAR SCIENCES
LA English
DT Article
DE splicing; HIV-1; SREs
ID virus; replication; failure; activation; expression; proteins; elements; therapy
AB The underlying molecular mechanism and their general effect on the replication capacity of HIV 1 drug-resistance-associated mutations is often poorly understood. To elucidate the effect of two such mutations located in a region with a high density of spicing regulatory elements on the HIV-1-splicing outcome, bioinformatic predictions were combined with transfection and infection experiments. Results show that the previously described R263K drug-resistance-associated integrase mutation has additionally a severe effect on the ESE2b splicing regulatory element (SRE) in exon 2b, which causes loss of SD2b recognition. This was confirmed by an R263R silent mutation with a similar predicted effect on the exon 2b SRE. In contrast, a V260I mutation and its silent counterpart with a lower effect on ESS2b did not exhibit any differences in the splicing pattern. Since HIV-1 highly relies on a balanced splicing reaction, changes in the splicing outcome can contribute to changes in viral replication and might add to the effect of escape mutations toward antiviral drugs. Thus, a classification of mutations purely addressing proteins is insufficient.
C1 [Mueller, Lisa; Moskorz, Wiebke; Brillen, Anna-Lena; Hillebrand, Frank; Ostermann, Philipp Niklas; Kiel, Niklas; Walotka, Lara; Ptok, Johannes; Timm, Joerg; Luebke, Nadine; Schaal, Heiner] Heinrich Heine Univ Dusseldorf, Inst Virol, Med Fac, D-40225 Dusseldorf, Germany.
C3 Heinrich Heine University Dusseldorf
RP Mueller, L (通讯作者)，Heinrich Heine Univ Dusseldorf, Inst Virol, Med Fac, D-40225 Dusseldorf, Germany.
EM Lisa.Mueller@uni-duesseldorf.de; Wiebke.Moskorz@med.uni-duesseldorf.de; AnnaBrillen@outlook.de; frank.hillebrand@outlook.com; Philipp.Ostermann@uni-duesseldorf.de; Niklas.Kiel@hhu.de; Lara.Walotka@hhu.de; johannes.ptok@uni-duesseldorf.de; Joerg.Timm@med.uni-duesseldorf.de; Nadine.Luebke@med.uni-duesseldorf.de; schaal@uni-duesseldorf.de
CR Ahmed N, 2019, OPEN FORUM INFECT DI, V6, P0, DOI 10.1093/ofid/ofy329
   Archin NM, 2014, NAT REV MICROBIOL, V12, P750, DOI 10.1038/nrmicro3352
   Arias A, 2018, INT J ENV RES PUB HE, V15, P0, DOI 10.3390/ijerph15081697
   Asang C, 2008, NUCLEIC ACIDS RES, V36, P1450, DOI 10.1093/nar/gkm1147
   Bradley H, 2016, AIDS, V30, P2117, DOI 10.1097/QAD.0000000000001164
   Brillen AL, 2017, J VIROL, V91, P0, DOI 10.1128/JVI.00389-17
   Buchholz F, 2016, CURR OPIN VIROL, V20, P85, DOI 10.1016/j.coviro.2016.09.012
   Ceccherini-Silberstein F, 2009, AIDS REV, V11, P17
   Dlamini Z, 2017, HIV AIDS-RES PALLIAT, V9, P63, DOI 10.2147/HIV.S120576
   Emery A, 2017, J VIROL, V91, P0, DOI 10.1128/JVI.02515-16
   Erkelenz S, 2014, NUCLEIC ACIDS RES, V42, P10681, DOI 10.1093/nar/gku736
   Erkelenz S, 2013, RNA, V19, P96, DOI 10.1261/rna.037044.112
   Exline CM, 2008, J VIROL, V82, P3921, DOI 10.1128/JVI.01558-07
   Freund M, 2003, NUCLEIC ACIDS RES, V31, P6963, DOI 10.1093/nar/gkg901
   Gupta RK, 2020, LANCET HIV, V7, PE340, DOI 10.1016/S2352-3018(20)30069-2
   Hillebrand F, 2019, INT J MOL SCI, V20, P0, DOI 10.3390/ijms20051088
   Hütter G, 2009, NEW ENGL J MED, V360, P692, DOI 10.1056/NEJMoa0802905
   Jayappa Kallesh Danappa, 2012, INT J BIOCHEM MOL BIOL, V3, P70
   Jessen H, 2014, NEW ENGL J MED, V370, P682, DOI 10.1056/NEJMc1308413
   Kammler S, 2006, RETROVIROLOGY, V3, P0, DOI 10.1186/1742-4690-3-89
   Karn J, 2012, CSH PERSPECT MED, V2, P0, DOI 10.1101/cshperspect.a006916
   Karpinski J, 2016, NAT BIOTECHNOL, V34, P401, DOI 10.1038/nbt.3467
   Keita A, 2019, J ANTIMICROB CHEMOTH, V74, P165, DOI 10.1093/jac/dky382
   Koma T, 2021, VIRUSES-BASEL, V13, P0, DOI 10.3390/v13102079
   Liu RD, 2014, J ZHEJIANG UNIV-SC B, V15, P455, DOI 10.1631/jzus.B1400059
   Lübke N, 2019, NEW ENGL J MED, V381, P887, DOI 10.1056/NEJMc1806554
   LUSSO P, 1995, J VIROL, V69, P3712, DOI 10.1128/JVI.69.6.3712-3720.1995
   Mandal D, 2009, J VIROL, V83, P6067, DOI 10.1128/JVI.02231-08
   Maskew M, 2019, LANCET HIV, V6, PE760, DOI 10.1016/S2352-3018(19)30234-6
   Mesplède T, 2017, MBIO, V8, P0, DOI 10.1128/mBio.00157-17
   Montaner JSG, 2014, PLOS ONE, V9, P0, DOI 10.1371/journal.pone.0087872
   Nachega Jean B, 2011, INFECTIOUS DISORDERS - DRUG TARGETS, V11, P167
   Quang NN, 2020, RETROVIROLOGY, V17, P0, DOI 10.1186/s12977-020-00533-1
   Nomaguchi M, 2016, J VIROL, V90, P4563, DOI 10.1128/JVI.02939-15
   Ocwieja KE, 2012, NUCLEIC ACIDS RES, V40, P10345, DOI 10.1093/nar/gks753
   Ostermann PN, 2021, J VIROL, V95, P0, DOI 10.1128/JVI.00342-21
   PURCELL DFJ, 1993, J VIROL, V67, P6365, DOI 10.1128/JVI.67.11.6365-6378.1993
   Rhee SY, 2019, J ANTIMICROB CHEMOTH, V74, P3135, DOI 10.1093/jac/dkz256
   Sertznig H, 2018, VIROLOGY, V516, P176, DOI 10.1016/j.virol.2018.01.011
   Shang HT, 2015, ACTA PHARMACOL SIN, V36, P908, DOI 10.1038/aps.2015.22
   Smith SJ, 2021, VIRUSES-BASEL, V13, P0, DOI 10.3390/v13020205
   Stoltzfus CM, 2006, CURR HIV RES, V4, P43, DOI 10.2174/157016206775197655
   Stopak K, 2003, MOL CELL, V12, P591, DOI 10.1016/S1097-2765(03)00353-8
   Takata M, 2018, PLOS PATHOG, V14, P0, DOI 10.1371/journal.ppat.1006824
   Widera M, 2013, J VIROL, V87, P2707, DOI 10.1128/JVI.02755-12
   Wong RW, 2013, PLOS PATHOG, V9, P0, DOI 10.1371/journal.ppat.1003241
   Yeo G, 2004, J COMPUT BIOL, V11, P377, DOI 10.1089/1066527041410418
NR 47
TC 1
Z9 1
U1 0
U2 1
PU MDPI
PI BASEL
PA ST ALBAN-ANLAGE 66, CH-4052 BASEL, SWITZERLAND
SN 
EI 1422-0067
J9 INT J MOL SCI
JI Int. J. Mol. Sci.
PD JAN 15
PY 2022
VL 23
IS 1
BP 
EP 
DI 10.3390/ijms23010156
PG 13
WC Biochemistry & Molecular Biology; Chemistry, Multidisciplinary
SC Biochemistry & Molecular Biology; Chemistry
GA YV5YF
UT WOS:000752803000001
PM 35008581
DA 2024-01-16
ER

PT J
AU Rhee, SY
   Parkin, N
   Harrigan, PR
   Holmes, S
   Shafer, RW
AF Rhee, Soo-Yon
   Parkin, Neil
   Harrigan, P. Richard
   Holmes, Susan
   Shafer, Robert W.
TI Genotypic correlates of resistance to the HIV-1 strand transfer integrase inhibitor cabotegravir
SO ANTIVIRAL RESEARCH
LA English
DT Article
DE Cabotegravir; HIV-1 integrase; Integrase strand transfer inhibitors; Drug resistance; Mutations
ID long-acting cabotegravir; plus rilpivirine; injectable cabotegravir; cisgender men; naive adults; open-label; phase 2b; infection; prevention; dolutegravir
AB Cabotegravir (CAB) is an integrase strand transfer inhibitor (INSTI) formulated as a long-acting injectable drug approved for pre-exposure prophylaxis and use with a long acting rilpivirine formulation for therapy in patients with virological suppression. However, there has been no comprehensive review of the genetic mechanisms of CAB resistance. Studies reporting the selection of drug resistance mutations (DRMs) by CAB and the results of in vitro CAB susceptibility testing were reviewed. The impact of integrase mutations on CAB susceptibility was assessed using regularized regression analysis. The most commonly selected mutations in the 24 persons developing virological failure while receiving CAB included Q148R (n = 15), N155H (n = 7), and E138K (n = 5). T97A, G118R, G140 A/R/S, and R263K each developed in 1-2 persons. With the exception of T97A, G118R, and G140 A/R, these DRMs were also selected in vitro while G140R was selected in the SIV macaque model. Although these DRMs are similar to those occurring in persons receiving the related INSTI dolutegravir, Q148R was more likely to occur with CAB while G118R and R263K were more likely to occur with dolutegravir. Regularized regression analysis identified 14 DRMs significantly associated with reduced CAB susceptibility including six primary DRMs which reduced susceptibility on their own including G118R, Q148 H/K/R, N155H, and R263K, and eight accessory DRMs including M50I, L74 F/M, T97A, E138K, and G140 A/C/S. Isolates with Q148 H/K/R in combination with L74M, E138 A/K, G140 A/S, and N155H often had >10-fold reduced CAB susceptibility. M50I, L74M, and T97A are polymorphic mutations that alone did not appear to increase the risk of virological failure in persons receiving a CAB-containing regimen. Careful patient screening is required to prevent CAB from being used during active virus replication. Close virological monitoring is required to minimize CAB exposure to active replication to prevent the emergence of DRMs associated with cross-resistance to other INSTIs.
C1 [Rhee, Soo-Yon; Shafer, Robert W.] Dept Med, Div Infect Dis, Stanford, CA USA.
   [Parkin, Neil] Data First Consulting Inc, Sebastopol, CA USA.
   [Harrigan, P. Richard] Univ British Columbia, Dept Med, Vancouver, BC, Canada.
   [Holmes, Susan] Dept Stat, Stanford, CA USA.
   [Rhee, Soo-Yon] 1000 Welch Rd,Suite 202, Stanford, CA 94304 USA.
C3 University of British Columbia
RP Rhee, SY (通讯作者)，1000 Welch Rd,Suite 202, Stanford, CA 94304 USA.
EM syrhee@stanford.edu
FU National Institute of Al- lergy and Infectious Diseases (NIAID) of the National Institute of Health (NIH);  [AI136618]
CR Cahn P, 2013, LANCET, V382, P700, DOI 10.1016/S0140-6736(13)61221-0
   Cheung PK, 2022, J ANTIMICROB CHEMOTH, V77, P979, DOI 10.1093/jac/dkab498
   Christopoulos KA, 2023, CLIN INFECT DIS, V76, PE645, DOI 10.1093/cid/ciac631
   Cutrell AG, 2021, AIDS, V35, P1333, DOI 10.1097/QAD.0000000000002883
   DAmico R, 2023, HIV MED, V24, P202, DOI 10.1111/hiv.13370
   Dekker JG, 2022, ANTIMICROB AGENTS CH, V66, P0, DOI 10.1128/AAC.01027-21
   Delany-Moretlwe S, 2022, LANCET, V399, P1779, DOI 10.1016/S0140-6736(22)00538-4
   Eshleman SH, 2022, J INFECT DIS, V225, P1741, DOI 10.1093/infdis/jiab576
   Hachiya A, 2017, ANTIMICROB AGENTS CH, V61, P0, DOI 10.1128/AAC.00315-17
   Hassounah SA, 2017, ANTIMICROB AGENTS CH, V61, P0, DOI 10.1128/AAC.01695-17
   Hikichi Y, 2021, MBIO, V12, P0, DOI 10.1128/mBio.03134-20
   Jeffrey JL, 2022, ANTIMICROB AGENTS CH, V66, P0, DOI 10.1128/aac.01702-21
   Johnson-Oldenbuttel C, 2022, INT AIDS C, V0, P0
   Landovitz RJ, 2021, NEW ENGL J MED, V385, P595, DOI 10.1056/NEJMoa2101016
   Malet I, 2019, J ANTIMICROB CHEMOTH, V74, P3440, DOI 10.1093/jac/dkz377
   Malet I, 2017, MBIO, V8, P0, DOI 10.1128/mBio.00922-17
   Margolis DA, 2017, LANCET, V390, P1499, DOI 10.1016/S0140-6736(17)31917-7
   Margolis DA, 2015, LANCET INFECT DIS, V15, P1145, DOI 10.1016/S1473-3099(15)00152-8
   Marzinke MA, 2021, J INFECT DIS, V224, P1581, DOI 10.1093/infdis/jiab152
   McClung RP, 2022, CLIN INFECT DIS, V74, P1055, DOI 10.1093/cid/ciab583
   Ndashimye E, 2021, J ANTIMICROB CHEMOTH, V76, P2965, DOI 10.1093/jac/dkab276
   Oliveira M, 2018, RETROVIROLOGY, V15, P0, DOI 10.1186/s12977-018-0440-3
   Orkin C, 2021, LANCET HIV, V8, PE668, DOI 10.1016/S2352-3018(21)00184-3
   Orkin C, 2021, LANCET HIV, V8, Pe185, DOI 10.1016/S2352-3018(20)30340-4
   Orkin C, 2020, NEW ENGL J MED, V382, P1124, DOI 10.1056/NEJMoa1909512
   Overton ET, 2020, LANCET, V396, P1994, DOI 10.1016/S0140-6736(20)32666-0
   Paredes R, 2017, PLOS ONE, V12, P0, DOI 10.1371/journal.pone.0181357
   Paton NI, 2022, LANCET HIV, V9, PE381, DOI 10.1016/S2352-3018(22)00092-3
   Petropoulos CJ, 2000, ANTIMICROB AGENTS CH, V44, P920, DOI 10.1128/AAC.44.4.920-928.2000
   Pham HT, 2018, J INFECT DIS, V218, P698, DOI 10.1093/infdis/jiy175
   Radzio-Basu J, 2019, NAT COMMUN, V10, P0, DOI 10.1038/s41467-019-10047-w
   Rhee SY, 2019, J ANTIMICROB CHEMOTH, V74, P3135, DOI 10.1093/jac/dkz256
   Rizzardini G, 2020, JAIDS-J ACQ IMM DEF, V85, P498, DOI 10.1097/QAI.0000000000002466
   Saladini F, 2020, ANTIMICROB AGENTS CH, V64, P0, DOI 10.1128/AAC.01717-19
   Shahid A, 2019, BIORXIV, V0, P0, DOI DOI 10.1101/621755
   Smith SJ, 2021, VIRUSES-BASEL, V13, P0, DOI 10.3390/v13122501
   Smith SJ, 2020, ANTIMICROB AGENTS CH, V64, P0, DOI 10.1128/AAC.00611-20
   Smith SJ, 2018, RETROVIROLOGY, V15, P0, DOI 10.1186/s12977-018-0420-7
   Spreen WR, 2013, CURR OPIN HIV AIDS, V8, P565, DOI 10.1097/COH.0000000000000002
   Sutton KC, 2022, OPEN FORUM INFECT DI, V9, P0, DOI 10.1093/ofid/ofac067
   Swindells S, 2022, AIDS, V36, P185, DOI 10.1097/QAD.0000000000003025
   Swindells S, 2020, NEW ENGL J MED, V382, P1112, DOI 10.1056/NEJMoa1904398
   Taylor J, 2015, P NATL ACAD SCI USA, V112, P7629, DOI 10.1073/pnas.1507583112
   Tzou PL, 2020, J ANTIMICROB CHEMOTH, V75, P170, DOI 10.1093/jac/dkz417
   Underwood M, 2022, ANTIMICROB AGENTS CH, V66, P0, DOI 10.1128/AAC.01643-21
   Van Duyne R, 2019, P NATL ACAD SCI USA, V116, P9040, DOI 10.1073/pnas.1820333116
   Wei YL, 2021, ANTIMICROB AGENTS CH, V65, P0, DOI 10.1128/AAC.02432-20
   Wensing Annemarie M, 2019, TOP ANTIVIR MED, V27, P111
   Wyen C, 2022, INT AIDS C, V0, P0
   Yoshinaga T, 2018, ANTIVIR RES, V152, P1, DOI 10.1016/j.antiviral.2018.01.013
   Yoshinaga T, 2015, ANTIMICROB AGENTS CH, V59, P397, DOI 10.1128/AAC.03909-14
   Zhang WW, 2018, J INFECT DIS, V218, P1773, DOI 10.1093/infdis/jiy428
NR 53
TC 4
Z9 4
U1 0
U2 2
PU ELSEVIER
PI AMSTERDAM
PA RADARWEG 29, 1043 NX AMSTERDAM, NETHERLANDS
SN 0166-3542
EI 1872-9096
J9 ANTIVIR RES
JI Antiviral Res.
PD DEC 15
PY 2022
VL 208
IS 
BP 
EP 
DI 10.1016/j.antiviral.2022.105427
EA OCT 2022
PG 9
WC Pharmacology & Pharmacy; Virology
SC Pharmacology & Pharmacy; Virology
GA 5N9XN
UT WOS:000872139000001
PM 36191692
DA 2024-01-16
ER

PT J
AU Feng, D
   Lin, H
   Jiang, LY
   Wang, Z
   Sun, YY
   Zhou, ZX
   De Clercq, E
   Pannecouque, C
   Kang, DW
   Zhan, P
   Liu, XY
AF Feng, Da
   Lin, Hao
   Jiang, Liyang
   Wang, Zhao
   Sun, Yanying
   Zhou, Zhongxia
   De Clercq, Erik
   Pannecouque, Christophe
   Kang, Dongwei
   Zhan, Peng
   Liu, Xinyong
TI Identification of Boronate-Containing Diarylpyrimidine Derivatives as Novel HIV-1 Non-Nucleoside Reverse Transcriptase Inhibitors
SO MOLECULES
LA English
DT Article
DE HIV-1; NNRTIs; NNIBP; DAPY; boronate; drug design
ID drug-resistance; colorimetric assay; design; nnrtis
AB In this study, privileged boronic acid ester was introduced into the right wing of etravirine (ETR) to obtain a series of novel boronate-containing derivatives. These newly synthesized derivatives were evaluated for their anti-HIV potency in MT-4 cells using the MTT method, and their inhibitory activity to HIV-1 reverse transcriptase (RT) was assayed by the ELISA method. Most of the synthesized compounds displayed promising antiviral activity against the wild-type and a wide range of HIV-1 mutant strains. In particular, 4a exhibited the most potent activity against the wild-type and a panel of single mutations (L100I, K103N, Y181C, and E138K) with EC50 values ranging from 0.005 to 0.648 mu M, which were much superior to those of nevirapine (EC50 = 0.151 mu M). Moreover, 4b turned out to be an effective inhibitor against the double-mutant strains F227L + V106A and RES056 with EC50 values of 3.21 and 2.30 mu M, respectively. RT inhibition activity and molecular docking were also investigated.
C1 [Feng, Da; Lin, Hao; Jiang, Liyang; Wang, Zhao; Sun, Yanying; Zhou, Zhongxia; Kang, Dongwei; Zhan, Peng; Liu, Xinyong] Shandong Univ, Cheeloo Coll Med, Sch Pharmaceut Sci, Key Lab Chem Biol,Minist Educ,Dept Med Chem, 44 West Culture Rd, Jinan 250012, Peoples R China.
   [Zhou, Zhongxia] Shandong Univ, Dept Canc Ctr, Jinan 250117, Peoples R China.
   [De Clercq, Erik; Pannecouque, Christophe] Katholieke Univ Leuven, Lab Virol & Chemotherapy, Rega Inst Med Res, Herestr 49 Postbus 1043 09-A097, B-3000 Leuven, Belgium.
   [Kang, Dongwei; Zhan, Peng; Liu, Xinyong] China Belgium Collaborat Res Ctr Innovat Antivira, 44 West Culture Rd, Jinan 250012, Peoples R China.
C3 Shandong University; Shandong University; KU Leuven
RP Kang, DW; Zhan, P; Liu, XY (通讯作者)，Shandong Univ, Cheeloo Coll Med, Sch Pharmaceut Sci, Key Lab Chem Biol,Minist Educ,Dept Med Chem, 44 West Culture Rd, Jinan 250012, Peoples R China.; Kang, DW; Zhan, P; Liu, XY (通讯作者)，China Belgium Collaborat Res Ctr Innovat Antivira, 44 West Culture Rd, Jinan 250012, Peoples R China.
EM kangdongwei@126.com; zhanpeng1982@sdu.edu.cn; xinyongl@sdu.edu.cn
FU National Natural Science Foundation of China (NSFC) [82273773, 82204215, 81973181]; Shandong Provincial Natural Science Foundation [ZR2021ZD17, ZR2021QH301, ZR2020JQ31, ZR2020YQ61]; Foreign Cultural and Educational Experts Project [GXL20200015001]; Qilu Young Scholars Program of Shandong University; Taishan Scholar Program of Shandong Province
CR Al-Salama ZT, 2017, DRUGS, V77, P1811, DOI 10.1007/s40265-017-0820-3
   Battini L, 2019, MED RES REV, V39, P1235, DOI 10.1002/med.21544
   Beyrer C, 2017, NEW ENGL J MED, V377, P1605, DOI 10.1056/NEJMp1710608
   Chong PY, 2019, J MED CHEM, V62, P3254, DOI 10.1021/acs.jmedchem.8b01719
   Cilento ME, 2021, CHEM REV, V121, P3271, DOI 10.1021/acs.chemrev.0c00967
   Fauci AS, 2020, NEW ENGL J MED, V383, P1, DOI 10.1056/NEJMp1916753
   Feng D, 2021, CHINESE CHEM LETT, V32, P4053, DOI 10.1016/j.cclet.2021.02.033
   Feng D, 2021, EUR J MED CHEM, V211, P0, DOI 10.1016/j.ejmech.2020.113063
   Feng D, 2018, CHEM CENT J, V12, P0, DOI 10.1186/s13065-018-0504-4
   Halgren TA, 2004, J MED CHEM, V47, P1750, DOI 10.1021/jm030644s
   Huang XS, 2020, CURR HIV RES, V18, P332, DOI 10.2174/1570162X18666200620211922
   Kang DW, 2022, J MED CHEM, V65, P2458, DOI 10.1021/acs.jmedchem.1c01885
   Kang DW, 2021, J MED CHEM, V64, P4239, DOI 10.1021/acs.jmedchem.1c00268
   Kang DW, 2020, J MED CHEM, V63, P4837, DOI 10.1021/acs.jmedchem.0c00117
   Kang DW, 2020, ACTA PHARMACOL SIN B, V10, P878, DOI 10.1016/j.apsb.2019.08.013
   Kang DW, 2019, J MED CHEM, V62, P1484, DOI 10.1021/acs.jmedchem.8b01656
   Kang DW, 2017, J MED CHEM, V60, P4424, DOI 10.1021/acs.jmedchem.7b00332
   Kang DW, 2016, J MED CHEM, V59, P7991, DOI 10.1021/acs.jmedchem.6b00738
   Lehman DA, 2012, JAIDS-J ACQ IMM DEF, V60, P225, DOI 10.1097/QAI.0b013e3182515730
   Lesnikowski ZJ, 2016, EXPERT OPIN DRUG DIS, V11, P569, DOI 10.1080/17460441.2016.1174687
   Lu C, 2021, J CHEM THEORY COMPUT, V17, P4291, DOI 10.1021/acs.jctc.1c00302
   Namasivayam V, 2019, J MED CHEM, V62, P4851, DOI 10.1021/acs.jmedchem.8b00843
   Pannecouque C, 2008, NAT PROTOC, V3, P427, DOI 10.1038/nprot.2007.517
   PAUWELS R, 1988, J VIROL METHODS, V20, P309, DOI 10.1016/0166-0934(88)90134-6
   Plescia J, 2020, EUR J MED CHEM, V195, P0, DOI 10.1016/j.ejmech.2020.112270
   Sastry GM, 2013, J COMPUT AID MOL DES, V27, P221, DOI 10.1007/s10822-013-9644-8
   Song S, 2021, ACTA PHARM SIN B, V11, P3035, DOI 10.1016/j.apsb.2021.01.010
   SUZUKI K, 1993, J VIROL METHODS, V44, P189, DOI 10.1016/0166-0934(93)90054-U
   Wang Z, 2022, J MED CHEM, V65, P3729, DOI 10.1021/acs.jmedchem.1c01758
   Windsor IW, 2018, J AM CHEM SOC, V140, P14015, DOI 10.1021/jacs.8b07366
   Xu SJ, 2022, BIOORGAN MED CHEM, V53, P0, DOI 10.1016/j.bmc.2021.116531
   Zhan P, 2019, J MED CHEM, V62, P3251, DOI 10.1021/acs.jmedchem.9b00415
   Zhan P, 2016, J MED CHEM, V59, P2849, DOI 10.1021/acs.jmedchem.5b00497
NR 33
TC 2
Z9 2
U1 2
U2 13
PU MDPI
PI BASEL
PA ST ALBAN-ANLAGE 66, CH-4052 BASEL, SWITZERLAND
SN 
EI 1420-3049
J9 MOLECULES
JI Molecules
PD NOV 15
PY 2022
VL 27
IS 21
BP 
EP 
DI 10.3390/molecules27217538
PG 14
WC Biochemistry & Molecular Biology; Chemistry, Multidisciplinary
SC Biochemistry & Molecular Biology; Chemistry
GA 6F3PZ
UT WOS:000883978600001
PM 36364360
DA 2024-01-16
ER

PT J
AU Huang, SW
   Shen, MC
   Wang, WH
   Li, WY
   Wang, JH
   Tseng, CY
   Liu, PY
   Wang, LS
   Lee, YL
   Chen, YMA
   Lee, CY
   Lu, PL
   Wang, SF
AF Huang, Szu-Wei
   Shen, Mei-Chen
   Wang, Wen-Hung
   Li, Wei-You
   Wang, Jen-Hsien
   Tseng, Cheng-Yin
   Liu, Po-Yu
   Wang, Lih-Shinn
   Lee, Yu-Lin
   Chen, Yi-Ming Arthur
   Lee, Chun-Yuan
   Lu, Po-Liang
   Wang, Sheng-Fan
TI High prevalence of HIV-1 transmitted drug resistance and factors associated with time to virological failure and viral suppression in Taiwan
SO JOURNAL OF ANTIMICROBIAL CHEMOTHERAPY
LA English
DT Article
ID treatment-naive patients; combination antiretroviral therapy; cell count response; reverse-transcriptase; hiv-1-infected patients; infected individuals; double-blind; rna levels; mutations; initiation
AB Background: Integrase strand transfer inhibitor (InSTI)-based regimens have become the major first-line treatment for HIV-1-infected patients in Taiwan. Transmitted drug resistance (TDR) and several clinical characteristics are associated with time to virological failure or viral suppression; however, these have not been investigated in Taiwan. Objectives: To determine the impact of several factors on treatment outcomes in HIV-1-infected patients in Taiwan. Methods: The cohort included 164 HIV-1 treatment-naive patients in Taiwan from 2018 to 2020. Blood specimens were collected to determine the genotypic drug resistance using the Stanford University HIV drug resistance database. Cox proportional hazards models were used to identify factors associated with time to virological failure or viral suppression. Results: The prevalence of TDR in Taiwan was 27.4% and an increasing trend was seen from 2018 to 2020. TDR mutations related to NNRTIs were the most prevalent (21%) while TDR to InSTIs remained at a relatively low level (1.3%). A baseline HIV-1 viral load of >= 100 000 copies/mL was associated with a shorter time to virological failure [multivariate hazard ratio (mHR) 7.84; P = 0.018] and longer time to viral suppression (mHR 0.46; P < 0.001). Time to viral suppression was shorter in patients receiving InSTI-based regimens (mHR 2.18; P = 0.006). Different InSTI-based regimens as initial treatment did not affect the treatment outcomes. Conclusions: This study found an increasing trend of HIV-1 TDR prevalence from 2018 to 2020 in Taiwan. Baseline HIV-1 viral load and receiving InSTI-based regimens are important factors associated with time to virological failure or viral suppression.
C1 [Huang, Szu-Wei] NCI, Model Dev Sect, Basic Res Lab, Ctr Canc Res, Frederick, MD 21701 USA.
   [Shen, Mei-Chen; Wang, Wen-Hung; Lu, Po-Liang; Wang, Sheng-Fan] Kaohsiung Med Univ, Ctr Trop Med & Infect Dis, Kaohsiung, Taiwan.
   [Wang, Wen-Hung; Lee, Chun-Yuan; Lu, Po-Liang] Kaohsiung Med Univ Hosp, Dept Internal Med, Div Infect Dis, Kaohsiung, Taiwan.
   [Li, Wei-You; Chen, Yi-Ming Arthur] Fu Jen Catholic Univ, Grad Inst Biomed & Pharmaceut Sci, New Taipei, Taiwan.
   [Wang, Jen-Hsien] China Med Univ Hosp, Dept Internal Med, Div Infect Dis, Taichung, Taiwan.
   [Tseng, Cheng-Yin] Hsinchu MacKay Mem Hosp, Dept Internal Med, Hsinchu, Taiwan.
   [Liu, Po-Yu] Taichung Vet Gen Hosp, Dept Internal Med, Taichung, Taiwan.
   [Wang, Lih-Shinn] Buddhist Tzu Chi Gen Hosp, Dept Internal Med, Sect Infect Dis, Hualien, Taiwan.
   [Lee, Yu-Lin] Changhua Christian Hosp, Dept Internal Med, Changhua, Taiwan.
   [Chen, Yi-Ming Arthur] Natl Hlth Res Inst, Inst Infect Dis & Vaccinol, Zhunan Township, Miaoli County, Taiwan.
   [Lee, Chun-Yuan] Kaohsiung Med Univ, Grad Inst Med, Kaohsiung, Taiwan.
   [Lee, Chun-Yuan] Kaohsiung Municipal Siaogang Hosp, Dept Internal Med, Kaohsiung, Taiwan.
   [Wang, Sheng-Fan] Kaohsiung Med Univ, Dept Med Lab Sci & Biotechnol, Kaohsiung, Taiwan.
   [Wang, Sheng-Fan] Kaohsiung Med Univ, Kaohsiung Med Univ Hosp, Dept Med Res, Kaohsiung, Taiwan.
C3 National Institutes of Health (NIH) - USA; NIH National Cancer Institute (NCI); Kaohsiung Medical University; Kaohsiung Medical University; Kaohsiung Medical University Hospital; Fu Jen Catholic University; China Medical University Taiwan; China Medical University Hospital - Taiwan; Mackay Memorial Hospital; Taichung Veterans General Hospital; Buddhist Tzu Chi General Hospital; Hualien Tzu Chi Hospital; Changhua Christian Hospital; National Health Research Institutes - Taiwan; Kaohsiung Medical University; Kaohsiung Medical University; Kaohsiung Municipal Siao-Gang Hospital; Kaohsiung Medical University; Kaohsiung Medical University; Kaohsiung Medical University Hospital
RP Wang, SF (通讯作者)，Kaohsiung Med Univ, Ctr Trop Med & Infect Dis, Kaohsiung, Taiwan.; Wang, SF (通讯作者)，Kaohsiung Med Univ, Dept Med Lab Sci & Biotechnol, Kaohsiung, Taiwan.; Wang, SF (通讯作者)，Kaohsiung Med Univ, Kaohsiung Med Univ Hosp, Dept Med Res, Kaohsiung, Taiwan.
EM wasf1234@kmu.edu.tw
FU Taiwan Centers for Disease Control, R.O.C. [MOHW108-CDC-C-114-000109, MOHW108-CDC-C-114000105, MOHW109-CDC-C-114-000105]; Ministry of Science and Technology, R.O.C. [MOST 108-2918-I-037-001, 109-2823-8-037-002CV, 108-2320-B-037-035-MY3, 110-2918-I-037-002, 107-2923-B005-005-MY3]; Kaohsiung Medical University Research Center Grant [KMU-TC109B2]
CR Ambrosioni J, 2017, J ANTIMICROB CHEMOTH, V72, P205, DOI 10.1093/jac/dkw376
   Bacheler LT, 2000, ANTIMICROB AGENTS CH, V44, P2475, DOI 10.1128/AAC.44.9.2475-2484.2000
   Bannister WP, 2008, JAIDS-J ACQ IMM DEF, V48, P324, DOI 10.1097/QAI.0b013e31817ae5c0
   Basson AE, 2015, ANTIMICROB AGENTS CH, V59, P960, DOI 10.1128/AAC.04215-14
   Castel AD, 2016, AIDS CARE, V28, P1355, DOI 10.1080/09540121.2016.1189496
   Chan W, 2019, HELIYON, V5, P0, DOI 10.1016/j.heliyon.2019.e02411
   Chang SY, 2016, SCI REP-UK, V6, P0, DOI 10.1038/srep35779
   Cohen MS, 2016, NEW ENGL J MED, V375, P830, DOI 10.1056/NEJMoa1600693
   DAbbraccio M, 2015, AIDS REV, V17, P171
   De Luca A, 2002, ARCH INTERN MED, V162, P2125, DOI 10.1001/archinte.162.18.2125
   Egger M, 2002, LANCET, V360, P119, DOI 10.1016/S0140-6736(02)09411-4
   Gras G, 2012, JAIDS-J ACQ IMM DEF, V61, P265, DOI 10.1097/QAI.0b013e31826cc592
   Hamers RL, 2010, JAIDS-J ACQ IMM DEF, V55, P95, DOI 10.1097/QAI.0b013e3181e544e0
   Hanna DB, 2013, CLIN INFECT DIS, V56, P1174, DOI 10.1093/cid/cit003
   Hoenigl M, 2016, SCI REP-UK, V6, P0, DOI 10.1038/srep32947
   Huang HY, 2008, HIV MED, V9, P285, DOI 10.1111/j.1468-1293.2008.00561.x
   Huang SW, 2014, PLOS ONE, V9, P0, DOI 10.1371/journal.pone.0114441
   Hurt CB, 2014, CLIN INFECT DIS, V58, P423, DOI 10.1093/cid/cit697
   Jacobson K, 2018, MEDICINE, V97, P0, DOI 10.1097/MD.0000000000013016
   Kao SW, 2021, J ANTIMICROB CHEMOTH, V76, P722, DOI 10.1093/jac/dkaa510
   Lai CC, 2016, J ANTIMICROB CHEMOTH, V71, P226, DOI 10.1093/jac/dkv284
   Lai CC, 2012, J ANTIMICROB CHEMOTH, V67, P1254, DOI 10.1093/jac/dkr601
   Lennox JL, 2009, LANCET, V374, P796, DOI 10.1016/S0140-6736(09)60918-1
   Lundgren D, 2015, NEW ENGL J MED, V373, P795, DOI 10.1056/NEJMoa1506816
   Marcus JL, 2015, AIDS PATIENT CARE ST, V29, P370, DOI 10.1089/apc.2015.0040
   Margot NA, 2017, J INFECT DIS, V215, P920, DOI 10.1093/infdis/jix015
   Mbhele N, 2021, INT J ANTIMICROB AG, V57, P0, DOI 10.1016/j.ijantimicag.2021.106343
   Melikian GL, 2014, J ANTIMICROB CHEMOTH, V69, P12, DOI 10.1093/jac/dkt316
   Mitsuya Y, 2008, J VIROL, V82, P10747, DOI 10.1128/JVI.01827-07
   Mujugira A, 2016, AIDS RES HUM RETROV, V32, P148, DOI 10.1089/aid.2015.0296
   Novak RM, 2005, CLIN INFECT DIS, V40, P468, DOI 10.1086/427212
   Pham QD, 2014, AIDS, V28, P2751, DOI 10.1097/QAD.0000000000000494
   Pyngottu A, 2021, CLIN INFECT DIS, V73, PE2134, DOI 10.1093/cid/ciaa1614
   Raffi F, 2017, J ANTIMICROB CHEMOTH, V72, P3425, DOI 10.1093/jac/dkx300
   Reuman EC, 2010, J ANTIMICROB CHEMOTH, V65, P1477, DOI 10.1093/jac/dkq140
   Rhee SY, 2003, NUCLEIC ACIDS RES, V31, P298, DOI 10.1093/nar/gkg100
   Ross LL, 2018, AIDS RES HUM RETROV, V34, P672, DOI 10.1089/aid.2017.0295
   Saag MS, 2020, JAMA-J AM MED ASSOC, V324, P1651, DOI 10.1001/jama.2020.17025
   Sax PE, 2012, LANCET, V379, P2439, DOI 10.1016/S0140-6736(12)60917-9
   Scherrer AU, 2016, J INFECT DIS, V214, P399, DOI 10.1093/infdis/jiw165
   Skowron G, 2001, J ACQ IMMUN DEF SYND, V28, P313, DOI 10.1097/00126334-200112010-00002
   Song YX, 2018, EPIDEMIOL INFECT, V146, P339, DOI 10.1017/S0950268817003016
   Stephan C, 2013, HIV MED, V14, P284, DOI 10.1111/hiv.12004
   Stirrup OT, 2019, J VIRUS ERAD, V5, P204
   Tombuyzer L, 2009, ANTIVIR THER, V14, P103
   Tostevin A, 2017, HIV MED, V18, P204, DOI 10.1111/hiv.12414
   Tsai Hung-Chin, 2018, ONCOTARGET, V9, P24927, DOI 10.18632/oncotarget.24837
   Tzou PL, 2020, J ANTIMICROB CHEMOTH, V75, P170, DOI 10.1093/jac/dkz417
   Ustinov A, 2016, AIDS BEHAV, V20, P1603, DOI 10.1007/s10461-016-1297-x
   Vercauteren J, 2009, J INFECT DIS, V200, P1503, DOI 10.1086/644505
   von Wyl V, 2012, CLIN INFECT DIS, V54, P131, DOI 10.1093/cid/cir728
   Walmsley SL, 2013, NEW ENGL J MED, V369, P1807, DOI 10.1056/NEJMoa1215541
   Wang ZY, 2019, BMC INFECT DIS, V19, P0, DOI 10.1186/s12879-019-3927-1
   Watera C, 2021, J ANTIMICROB CHEMOTH, V76, P2407, DOI 10.1093/jac/dkab159
   Weng YW, 2019, BMC INFECT DIS, V19, P0, DOI 10.1186/s12879-019-4389-1
   Weng YW, 2016, J MICROBIOL IMMUNOL, V49, P487, DOI 10.1016/j.jmii.2014.08.002
   WHO, 2019, HIV DRUG RESISTANCE REPORT 2019, V0, P0
   Wittkop L, 2011, LANCET INFECT DIS, V11, P363, DOI 10.1016/S1473-3099(11)70032-9
   Wood E, 2005, JAIDS-J ACQ IMM DEF, V38, P289
   Wood E, 2003, J INFECT DIS, V188, P1421, DOI 10.1086/379201
   World Health Organization, 2017, GUIDELINES ON THE PUBLIC HEALTH RESPONSE TO PRETREATMENT HIV DRUG RESISTANCE, V0, P0
   Yerly S, 2007, AIDS, V21, P2223, DOI 10.1097/QAD.0b013e3282f0b685
   Zhang K, 2021, FRONT PHARMACOL, V12, P0, DOI 10.3389/fphar.2021.603068
NR 63
TC 7
Z9 7
U1 0
U2 1
PU OXFORD UNIV PRESS
PI OXFORD
PA GREAT CLARENDON ST, OXFORD OX2 6DP, ENGLAND
SN 0305-7453
EI 1460-2091
J9 J ANTIMICROB CHEMOTH
JI J. Antimicrob. Chemother.
PD JAN 15
PY 2022
VL 77
IS 1
BP 185
EP 195
DI 10.1093/jac/dkab361
EA OCT 2021
PG 11
WC Infectious Diseases; Microbiology; Pharmacology & Pharmacy
SC Infectious Diseases; Microbiology; Pharmacology & Pharmacy
GA YJ4IQ
UT WOS:000744497400026
PM 34648632
DA 2024-01-16
ER

PT J
AU Zhou, ST
   Hill, CS
   Spielvogel, E
   Clark, MU
   Hudgens, MG
   Swanstrom, R
AF Zhou, Shuntai
   Hill, Collin S.
   Spielvogel, Ean
   Clark, Michael U.
   Hudgens, Michael G.
   Swanstrom, Ronald
TI Unique Molecular Identifiers and Multiplexing Amplicons Maximize the Utility of Deep Sequencing To Critically Assess Population Diversity in RNA Viruses
SO ACS INFECTIOUS DISEASES
LA English
DT Article
DE next generation sequencing; unique molecular identifier; drug resistance mutation; viral diversity; Primer ID; template consensus sequence
ID type-1; recombination; mutations; hiv
AB Next generation sequencing (NGS)/deep sequencing has become an important tool in the study of viruses. The use of unique molecular identifiers (UMI) can overcome the limitations of PCR errors and PCR-mediated recombination and reveal the true sampling depth of a viral population being sequenced in an NGS experiment. This approach of enhanced sequence data represents an ideal tool to study both high and low abundance drug resistance mutations and more generally to explore the genetic structure of viral populations. Central to the use of the UMI/Primer ID approach is the creation of a template consensus sequence (TCS) for each genome sequenced. Here we describe a series of experiments to validate several aspects of the Multiplexed Primer ID (MPID) sequencing approach using the MiSeq platform. We have evaluated how multiplexing of cDNA synthesis and amplicons affects the sampling depth of the viral population for each individual cDNA and amplicon to understand the relationship between broader genome coverage versus maximal sequencing depth. We have validated reproducibility of the MPID assay in the detection of minority mutations in viral genomes. We have also examined the determinants that allow sequencing reads of PCR recombinants to contaminate the final TCS data set and show how such contamination can be limited. Finally, we provide several examples where we have applied MPID to analyze features of minority variants and describe limits on their detection in viral populations of HIV-1 and SARS-CoV-2 to demonstrate the generalizable utility of this approach with any RNA virus.
C1 [Zhou, Shuntai; Hill, Collin S.; Spielvogel, Ean; Clark, Michael U.; Swanstrom, Ronald] Univ North Carolina Chapel Hill, UNC Lineberger Comprehens Canc Ctr, Chapel Hill, NC 27599 USA.
   [Hudgens, Michael G.] Univ North Carolina Chapel Hill, Dept Biostat, Chapel Hill, NC 27599 USA.
   [Swanstrom, Ronald] Univ North Carolina Chapel Hill, Dept Biochem & Biophys, Chapel Hill, NC 27599 USA.
C3 University of North Carolina; University of North Carolina Chapel Hill; University of North Carolina School of Medicine; University of North Carolina School of Medicine; University of North Carolina; University of North Carolina Chapel Hill; University of North Carolina; University of North Carolina Chapel Hill; University of North Carolina School of Medicine
RP Zhou, ST (通讯作者)，Univ North Carolina Chapel Hill, UNC Lineberger Comprehens Canc Ctr, Chapel Hill, NC 27599 USA.
EM shuntaiz@email.unc.edu
FU NIGMS of the NIH [P01-GM109767, R01-GM135919]; NIAID of the NIH [R01-AI140970, U19-AI142759]; UNC CFAR [P30-AI050410]; UNC Lineberger Comprehensive Cancer Center [P30-CA016086]; UNC High Throughput Sequencing Facility
CR Archer J, 2010, PLOS COMPUT BIOL, V6, P0, DOI 10.1371/journal.pcbi.1001022
   Boltz VF, 2016, RETROVIROLOGY, V13, P0, DOI 10.1186/s12977-016-0321-6
   Brodin J, 2015, PLOS ONE, V10, P0, DOI 10.1371/journal.pone.0119123
   Burke DS, 1997, EMERG INFECT DIS, V3, P253, DOI 10.3201/eid0303.970301
   Clutter DS, 2017, J INFECT DIS, V216, P387, DOI 10.1093/infdis/jix338
   Dennis AM, 2018, J INFECT DIS, V218, P1777, DOI 10.1093/infdis/jiy426
   FOLKS TM, 1986, J EXP MED, V164, P280, DOI 10.1084/jem.164.1.280
   Fu GK, 2011, P NATL ACAD SCI USA, V108, P9026, DOI 10.1073/pnas.1017621108
   Görzer I, 2010, J VIROL METHODS, V169, P248, DOI 10.1016/j.jviromet.2010.07.040
   HOLMES EC, 1992, P NATL ACAD SCI USA, V89, P4835, DOI 10.1073/pnas.89.11.4835
   Huse SM, 2007, GENOME BIOL, V8, P0, DOI 10.1186/gb-2007-8-7-r143
   Jabara CB, 2011, P NATL ACAD SCI USA, V108, P20166, DOI 10.1073/pnas.1110064108
   Jung A, 2002, NATURE, V418, P144, DOI 10.1038/418144a
   Keele BF, 2008, P NATL ACAD SCI USA, V105, P7552, DOI 10.1073/pnas.0802203105
   Kinde I, 2011, P NATL ACAD SCI USA, V108, P9530, DOI 10.1073/pnas.1105422108
   Liang RH, 2014, NUCLEIC ACIDS RES, V42, P0, DOI 10.1093/nar/gku355
   Liu SL, 1996, SCIENCE, V273, P415, DOI 10.1126/science.273.5274.415
   MEYERHANS A, 1990, NUCLEIC ACIDS RES, V18, P1687, DOI 10.1093/nar/18.7.1687
   Palmer S, 2005, J CLIN MICROBIOL, V43, P406, DOI 10.1128/JCM.43.1.406-413.2005
   Perelson AS, 1996, SCIENCE, V271, P1582, DOI 10.1126/science.271.5255.1582
   Ping LH, 2013, J VIROL, V87, P7218, DOI 10.1128/JVI.03577-12
   PRESTON BD, 1988, SCIENCE, V242, P1168, DOI 10.1126/science.2460924
   Quail MA, 2012, BMC GENOMICS, V13, P0, DOI 10.1186/1471-2164-13-341
   Salazar-Gonzalez JF, 2008, J VIROL, V82, P3952, DOI 10.1128/JVI.02660-07
   Schnell G, 2011, PLOS PATHOG, V7, P0, DOI 10.1371/journal.ppat.1002286
   Shankarappa R, 1999, J VIROL, V73, P10489, DOI 10.1128/JVI.73.12.10489-10502.1999
   Sturdevant CB, 2012, PLOS PATHOG, V8, P0, DOI 10.1371/journal.ppat.1003094
   Zhou ST, 2021, BIO-PROTOCOL, V11, P0, DOI 10.21769/BioProtoc.3938
   Zhou ST, 2015, J VIROL, V89, P8540, DOI 10.1128/JVI.00522-15
NR 29
TC 1
Z9 1
U1 0
U2 0
PU AMER CHEMICAL SOC
PI WASHINGTON
PA 1155 16TH ST, NW, WASHINGTON, DC 20036 USA
SN 2373-8227
EI 
J9 ACS INFECT DIS
JI ACS Infect. Dis.
PD DEC 9
PY 2022
VL 8
IS 12
BP 2505
EP 2514
DI 10.1021/acsinfecdis.2c003192505
PG 10
WC Chemistry, Medicinal; Infectious Diseases
SC Pharmacology & Pharmacy; Infectious Diseases
GA 6V6NR
UT WOS:000895162500001
PM 36326446
DA 2024-01-16
ER

PT J
AU Panova, AE
   Vinokurov, AS
   Shemetova, AA
   Burmistrova, IA
   Shulgina, MV
   Samoilova, AG
   Vasilyeva, IA
   Vakhrusheva, DV
   Umpeleva, TV
   Eremeeva, NI
   Lavrenchuk, LS
   Golubeva, LA
   Danilova, TI
   Vasilyeva, TB
   Ugol'kova, VA
   Sosova, NV
   Lekhlyaider, MV
   Gorshkova, IA
   Romanova, TA
AF Panova, Anna E.
   Vinokurov, Anatoliy S.
   Shemetova, Anastasiya A.
   Burmistrova, Irina A.
   Shulgina, Marina, V
   Samoilova, Anastasiya G.
   Vasilyeva, Irina A.
   Vakhrusheva, Diana V.
   Umpeleva, Tatiana, V
   Eremeeva, Nataliya, I
   Lavrenchuk, Leonid S.
   Golubeva, Lyudmila A.
   Danilova, Tatiana, I
   Vasilyeva, Tatiana B.
   Ugol'kova, Vera A.
   Sosova, Nataliya, V
   Lekhlyaider, Marina, V
   Gorshkova, Irina A.
   Romanova, Tatiana A.
TI Molecular characteristics of <i>Mycobacterium tuberculosis</i> drug-resistant isolates from HIV- and HIV plus tuberculosis patients in Russia
SO BMC MICROBIOLOGY
LA English
DT Article
DE Mycobacterium tuberculosis; Genotypes; Drug-resistance conferring mutations; Beijing
ID beijing genotype; rpob mutations; rifampin; strains; family; hybridization; emergence; evolution; insights; spread
AB Background High burden of drug-resistant (DR) tuberculosis (TB) is a significant threat to national TB control programs all over the world and in the Russian Federation. Different Mycobacterium tuberculosis (MTB) genotypes are hypothesized to have specific characteristics affecting TB control programs. For example, Beijing strains are supposed to have higher mutation rates compared to strains of other genotypes and subsequently higher capability to develop drug-resistance. Results Clinical MTB isolates from HIV- and HIV+ patients from four regions of Russia were analyzed for genotypes and mutations conferring resistance to Isoniazid, Rifampicin, Ethambutol, aminoglycosides, and fluoroquinolones. Analysis of genotypes and polymorphism of genomic loci according to the HIV status of the patients - sources of MTB isolates were performed. Studied MTB isolates from HIV- TB patients belonged to 15 genotypes and from HIV + TB patients - to 6 genotypes. Beijing clinical isolates dominated in HIV- (64,7%) and HIV+ (74,4%) groups. Other isolates were of LAM (including LAM1 and LAM9), Ural, and 4 minor groups of genotypes (including 5 subclones T). The spectrum of genotypes in the HIV- group was broader than in the HIV+ group. PR of B0/W148 Beijing was significantly lower than of other Beijing genotypes in susceptible and MDR-XDR isolates. Rates of isolates belonging to non-Beijing genotypes were higher than Beijing in susceptible isolates from HIV- patients. Conclusions Beijing genotype isolates prevailed in clinical isolates of all drug susceptibility profiles both from HIV- and HIV+ patients, although B0/W148 Beijing genotype did not dominate in this study. Genome loci and mutations polymorphisms were more pronounced in clinical isolates from HIV- patients, than from HIV+.
C1 [Panova, Anna E.; Vinokurov, Anatoliy S.; Shemetova, Anastasiya A.; Burmistrova, Irina A.; Shulgina, Marina, V; Samoilova, Anastasiya G.; Vasilyeva, Irina A.] Minist Publ Heath Russian Federat NMRC PhID, Natl Med Res Ctr Phthisiopulmonol & Infect Dis, Moscow, Russia.
   [Vakhrusheva, Diana V.; Umpeleva, Tatiana, V; Eremeeva, Nataliya, I; Lavrenchuk, Leonid S.; Golubeva, Lyudmila A.] Ural Res Inst Phthisiopulmonol, Branch NMRC PhID, Ekaterinburg, Russia.
   [Danilova, Tatiana, I; Vasilyeva, Tatiana B.; Ugol'kova, Vera A.] Reg TB Dispensary Leningradskaya Oblast, St Petersburg, Russia.
   [Sosova, Nataliya, V] Reg TB Dispensary Stavropolskiy Kray, Stavropol, Russia.
   [Lekhlyaider, Marina, V; Gorshkova, Irina A.] Reg TB Dispensary Chelyabinskaya Oblast, Chelyabinsk, Russia.
   [Romanova, Tatiana A.] Reg TB Dispensary Kemerovskaya Oblast, Kemerovo, Russia.
C3 National Medical Research Center of Phthisiopulmonology & Infectious Diseases; National Medical Research Center of Phthisiopulmonology & Infectious Diseases
RP Shulgina, MV (通讯作者)，Minist Publ Heath Russian Federat NMRC PhID, Natl Med Res Ctr Phthisiopulmonol & Infect Dis, Moscow, Russia.
EM m_shulgina@mail.ru
FU Ministry of public health of the Russian Federation [.....-.18-118072390012-8]
CR [Anonymous], 2017, TREATMENT TUBERCULOS, V0, P0
   [Anonymous], 2019, CONSOLIDATED GUIDELI, V0, P0
   Beer JLde, 2014, EUROSURVEILLANCE, V19, P20742, DOI 10.2807/1560-7917.ES2014.19.11.20742
   Bespyatykh J, 2019, SCI REP-UK, V9, P0, DOI 10.1038/s41598-019-55896-z
   Bifani PJ, 2002, TRENDS MICROBIOL, V10, P45, DOI 10.1016/S0966-842X(01)02277-6
   Bollela VR, 2016, INT J TUBERC LUNG D, V20, P1099, DOI 10.5588/ijtld.15.0864
   Brudey K, 2006, BMC MICROBIOL, V6, P0, DOI 10.1186/1471-2180-6-23
   Chakravorty S, 2015, J CLIN MICROBIOL, V53, P43, DOI 10.1128/JCM.02059-14
   Coscolla M, 2021, MICROB GENOMICS, V7, P0, DOI 10.1099/mgen.0.000477
   Ford CB, 2013, NAT GENET, V45, P784, DOI 10.1038/ng.2656
   Glynn JR, 2002, EMERG INFECT DIS, V8, P843
   Gryadunov D, 2005, CLIN MICROBIOL INFEC, V11, P531, DOI 10.1111/j.1469-0691.2005.01183.x
   Gupta A, 2020, BMC INFECT DIS, V20, P0, DOI 10.1186/s12879-020-05479-5
   Hazbón MH, 2006, ANTIMICROB AGENTS CH, V50, P2640, DOI 10.1128/AAC.00112-06
   Homolka S, 2012, PLOS ONE, V7, P0, DOI 10.1371/journal.pone.0039855
   Iglesias MJ, 2020, SCI REP-UK, V10, P0, DOI 10.1038/s41598-020-77249-x
   Ignatova A, 2006, J MED MICROBIOL, V55, P1413, DOI 10.1099/jmm.0.46575-0
   Isakova J, 2018, BMC MICROBIOL, V18, P0, DOI 10.1186/s12866-018-1168-x
   Jamieson FB, 2014, J CLIN MICROBIOL, V52, P2157, DOI 10.1128/JCM.00691-14
   Kambli P, 2016, INT J MYCOBACT, V5, P1, DOI 10.1016/j.ijmyco.2015.09.001
   Köser CU, 2021, J CLIN MICROBIOL, V59, P0, DOI 10.1128/JCM.02328-20
   Liu Q, 2020, CLIN MICROBIOL INFEC, V26, P180, DOI 10.1016/j.cmi.2019.07.016
   Mabhula A, 2019, MEDCHEMCOMM, V10, P1342, DOI 10.1039/c9md00057g
   Merker M, 2015, NAT GENET, V47, P242, DOI 10.1038/ng.3195
   Mikhailovich V, 2001, J CLIN MICROBIOL, V39, P2531, DOI 10.1128/JCM.39.7.2531-2540.2001
   Mohammadi B, 2020, INT J PREVENTIVE MED, V11, P0, DOI 10.4103/ijpvm.IJPVM_114_19
   Mokrousov I, 2020, INT J ANTIMICROB AG, V56, P0, DOI 10.1016/j.ijantimicag.2020.106036
   Mokrousov I, 2013, CLIN MICROBIOL REV, V26, P342, DOI 10.1128/CMR.00087-12
   Mokrousov I, 2012, INFECT GENET EVOL, V12, P619, DOI 10.1016/j.meegid.2011.09.026
   Ngabonziza JCS, 2020, NAT COMMUN, V11, P0, DOI 10.1038/s41467-020-16626-6
   Norouzi F, 2022, PATHOG GLOB HEALTH, V116, P22, DOI 10.1080/20477724.2021.1928870
   Nguyen QH, 2018, EVOL APPL, V11, P1498, DOI 10.1111/eva.12654
   Ramaswamy S, 1998, TUBERCLE AND LUNG DISEASE, V79, P3, DOI 10.1054/tuld.1998.0002
   Seifert M, 2015, PLOS ONE, V10, P0, DOI 10.1371/journal.pone.0119628
   Shitikov E, 2017, SCI REP-UK, V7, P0, DOI 10.1038/s41598-017-10018-5
   Sreevatsan S, 1997, ANTIMICROB AGENTS CH, V41, P600, DOI 10.1128/AAC.41.3.600
   Takii T, 2019, SCI REP-UK, V9, P0, DOI 10.1038/s41598-019-49219-5
   Uddin MKM, 2020, INFECT DRUG RESIST, V13, P789, DOI 10.2147/IDR.S240408
   Vilchèze C, 2014, MICROBIOL SPECTR, V2, P0, DOI 10.1128/microbiolspec.MGM2-0014-2013
   Vyazovaya A, 2020, TUBERCULOSIS, V122, P0, DOI 10.1016/j.tube.2020.101937
   Wan L, 2020, FRONT MICROBIOL, V11, P0, DOI 10.3389/fmicb.2020.01444
   Wang WF, 2020, GENOME BIOL EVOL, V12, P3890, DOI 10.1093/gbe/evaa009
   Werngren J, 2003, J CLIN MICROBIOL, V41, P1520, DOI 10.1128/JCM.41.4.1520-1524.2003
   World Health Organization, 2021, CATALOGUE OF MUTATIONS IN MYCOBACTERIUM TUBERCULOSIS COMPLEX AND THEIR ASSOCIATION WITH DRUG RESISTANCE, V0, P0
   World Health Organization, 2021, TECHNICAL REPORT ON CRITICAL CONCENTRATIONS FOR DRUG SUSCEPTIBILITY TESTING OF ISONIAZID AND THE RIFAMYCINS (RIFAMPICIN, V0, P0
   World Health Organization, 2018, TECHNICAL MANUAL FOR DRUG SUSCEPTIBILITY TESTING OF MEDICINES USED IN THE TREATMENT OF TUBERCULOSIS, V0, P0
   World Health Organization, 2021, GLOBAL TUBERCULOSIS REPORT 2021, V0, P0
   Zhang Y, 2021, INFECT DRUG RESIST, V14, P4375, DOI 10.2147/IDR.S331890
   Zheng Q, 2018, TUBERCULOSIS, V111, P193, DOI 10.1016/j.tube.2018.06.014
   Zimenkov DV, 2016, J ANTIMICROB CHEMOTH, V71, P1520, DOI 10.1093/jac/dkw015
NR 51
TC 0
Z9 0
U1 1
U2 2
PU BMC
PI LONDON
PA CAMPUS, 4 CRINAN ST, LONDON N1 9XW, ENGLAND
SN 1471-2180
EI 
J9 BMC MICROBIOL
JI BMC Microbiol.
PD MAY 19
PY 2022
VL 22
IS 1
BP 
EP 
DI 10.1186/s12866-022-02553-7
PG 17
WC Microbiology
SC Microbiology
GA 1N6NN
UT WOS:000800770100001
PM 35590243
DA 2024-01-16
ER

PT J
AU Choudhuri, I
   Biswas, A
   Haldane, A
   Levy, RM
AF Choudhuri, Indrani
   Biswas, Avik
   Haldane, Allan
   Levy, Ronald M.
TI Contingency and Entrenchment of Drug-Resistance Mutations in HIV Viral Proteins
SO JOURNAL OF PHYSICAL CHEMISTRY B
LA English
DT Article
ID immunodeficiency-virus type-1; dynamics in-vivo; reverse-transcriptase; protease; evolution; population; transmission; landscapes; epistasis; selection
AB The ability of HIV-1 to rapidly mutate leads to antiretroviral therapy (ART) failure among infected patients. Drug-resistance mutations (DRMs), which cause a fitness penalty to intrinsic viral fitness, are compensated by accessory mutations with favorable epistatic interactions which cause an evolutionary trapping effect, but the kinetics of this overall process has not been well characterized. Here, using a Potts Hamiltonian model describing epistasis combined with kinetic Monte Carlo simulations of evolutionary trajectories, we explore how epistasis modulates the evolutionary dynamics of HIV DRMs. We show how the occurrence of a drug resistance mutation is contingent on favorable epistatic interactions with many other residues of the sequence background and that subsequent mutations entrench DRMs. We measure the time-autocorrelation of fluctuations in the likelihood of DRMs due to epistatic coupling with the sequence background, which reveals the presence of two evolutionary processes controlling DRM kinetics with two distinct time scales. Further analysis of waiting times for the evolutionary trapping effect to reverse reveals that the sequences which entrench (trap) a DRM are responsible for the slower time scale. We also quantify the overall strength of epistatic effects on the evolutionary kinetics for different mutations and show these are much larger for DRM positions than polymorphic positions, and we also show that trapping of a DRM is often caused by the collective effect of many accessory mutations, rather than a few strongly coupled ones, suggesting the importance of multiresidue sequence variations in HIV evolution. The analysis presented here provides a framework to explore the kinetic pathways through which viral proteins like HIV evolve under drug-selection pressure.
C1 [Choudhuri, Indrani; Levy, Ronald M.] Temple Univ, Dept Chem, Philadelphia, PA 19122 USA.
   [Choudhuri, Indrani; Biswas, Avik; Haldane, Allan; Levy, Ronald M.] Temple Univ, Ctr Biophys & Computat Biol, Philadelphia, PA 19122 USA.
   [Biswas, Avik; Haldane, Allan] Temple Univ, Dept Phys, Philadelphia, PA 19122 USA.
C3 Pennsylvania Commonwealth System of Higher Education (PCSHE); Temple University; Pennsylvania Commonwealth System of Higher Education (PCSHE); Temple University; Pennsylvania Commonwealth System of Higher Education (PCSHE); Temple University
RP Levy, RM (通讯作者)，Temple Univ, Dept Chem, Philadelphia, PA 19122 USA.; Haldane, A; Levy, RM (通讯作者)，Temple Univ, Ctr Biophys & Computat Biol, Philadelphia, PA 19122 USA.; Haldane, A (通讯作者)，Temple Univ, Dept Phys, Philadelphia, PA 19122 USA.
EM allan.haldane@temple.edu; ronlevy@temple.edu
FU National Institutes of Health [U54-AI150472, U54-AI170855, R35-GM132090, S10OD020095]; National Science Foundation [1934848]; Division Of Integrative Organismal Systems; Direct For Biological Sciences [1934848] Funding Source: National Science Foundation
CR [Anonymous], 2004, CONSENSUS ANCESTRAL, V0, P0
   Barton JP, 2016, BIOINFORMATICS, V32, P3089, DOI 10.1093/bioinformatics/btw328
   Barton JP, 2016, NAT COMMUN, V7, P0, DOI 10.1038/ncomms11660
   Bartona JP, 2015, P NATL ACAD SCI USA, V112, P1965, DOI 10.1073/pnas.1415386112
   Biswas A, 2022, PLOS ONE, V17, P0, DOI 10.1371/journal.pone.0262314
   Biswas A, 2019, ELIFE, V8, P0, DOI 10.7554/eLife.50524
   Bloom JD, 2010, SCIENCE, V328, P1272, DOI 10.1126/science.1187816
   Boltz VF, 2012, J VIROL, V86, P12525, DOI 10.1128/JVI.01963-12
   Borman AM, 1996, J GEN VIROL, V77, P419, DOI 10.1099/0022-1317-77-3-419
   Chang MW, 2011, J MOL BIOL, V410, P756, DOI 10.1016/j.jmb.2011.03.038
   Chen H, 2019, BIORXIV, V0, P0, DOI DOI 10.1101/518704
   Cocco S, 2018, REP PROG PHYS, V81, P0, DOI 10.1088/1361-6633/aa9965
   COFFIN JM, 1995, SCIENCE, V267, P483, DOI 10.1126/science.7824947
   Craig C, 1998, AIDS, V12, P1611, DOI 10.1097/00002030-199813000-00007
   Cuevas JM, 2015, PLOS BIOL, V13, P0, DOI 10.1371/journal.pbio.1002251
   Cutler DJ, 2000, GENETICS, V154, P1403
   Das K, 2017, ANTIMICROB AGENTS CH, V61, P0, DOI 10.1128/AAC.00224-17
   de Juan D, 2013, NAT REV GENET, V14, P249, DOI 10.1038/nrg3414
   de la Paz JA, 2020, P NATL ACAD SCI USA, V117, P5873, DOI 10.1073/pnas.1913071117
   Deng NJ, 2011, J AM CHEM SOC, V133, P9387, DOI 10.1021/ja2008032
   DePristo MA, 2005, NAT REV GENET, V6, P678, DOI 10.1038/nrg1672
   Ekeberg M, 2013, PHYS REV E, V87, P0, DOI 10.1103/PhysRevE.87.012707
   Ferguson AL, 2013, IMMUNITY, V38, P606, DOI 10.1016/j.immuni.2012.11.022
   Flynn WF, 2017, MOL BIOL EVOL, V34, P1291, DOI 10.1093/molbev/msx095
   Flynn WF, 2015, PLOS COMPUT BIOL, V11, P0, DOI 10.1371/journal.pcbi.1004249
   Foley BL, 2018, HIV SEQUENCE COMPENDIUM 2018, V0, P0, DOI DOI 10.2172/1458915
   Gandhi RT, 2003, CLIN INFECT DIS, V37, P1693, DOI 10.1086/379773
   Gong LI, 2013, ELIFE, V2, P0, DOI 10.7554/eLife.00631
   Gupta A, 2016, PLOS GENET, V12, P0, DOI 10.1371/journal.pgen.1005960
   Gupta-Wright A, 2020, LANCET HIV, V7, PE620, DOI 10.1016/S2352-3018(20)30172-7
   Haddox HK, 2018, ELIFE, V7, P0, DOI 10.7554/eLife.34420
   Haldane A, 2021, COMPUT PHYS COMMUN, V260, P0, DOI 10.1016/j.cpc.2020.107312
   Haldane A, 2019, PHYS REV E, V99, P0, DOI 10.1103/PhysRevE.99.032405
   Haq O, 2012, PLOS COMPUT BIOL, V8, P0, DOI 10.1371/journal.pcbi.1002675
   Harms MJ, 2014, NATURE, V512, P203, DOI 10.1038/nature13410
   HASTINGS WK, 1970, BIOMETRIKA, V57, P97, DOI 10.1093/biomet/57.1.97
   Henes M, 2019, ACS CHEM BIOL, V14, P2441, DOI 10.1021/acschembio.9b00370
   Izopet J, 2000, AIDS, V14, P2247, DOI 10.1097/00002030-200010200-00005
   Levy RM, 2017, CURR OPIN STRUC BIOL, V43, P55, DOI 10.1016/j.sbi.2016.11.004
   Lockless SW, 1999, SCIENCE, V286, P295, DOI 10.1126/science.286.5438.295
   Louie RHY, 2018, P NATL ACAD SCI USA, V115, PE564, DOI 10.1073/pnas.1717765115
   MANI GS, 1990, PROC R SOC SER B-BIO, V240, P29, DOI 10.1098/rspb.1990.0025
   Matthew AN, 2021, CHEM REV, V121, P3238, DOI 10.1021/acs.chemrev.0c00648
   McCandlish DM, 2016, GENETICS, V203, P1335, DOI 10.1534/genetics.116.188961
   McGee F, 2021, NAT COMMUN, V12, P0, DOI 10.1038/s41467-021-26529-9
   McLaughlin RN, 2012, NATURE, V491, P138, DOI 10.1038/nature11500
   Mézard M, 2009, J PHYSIOL-PARIS, V103, P107, DOI 10.1016/j.jphysparis.2009.05.013
   Mora T, 2011, J STAT PHYS, V144, P268, DOI 10.1007/s10955-011-0229-4
   Morcos F, 2011, P NATL ACAD SCI USA, V108, PE1293, DOI 10.1073/pnas.1111471108
   Natarajan C, 2013, SCIENCE, V340, P1324, DOI 10.1126/science.1236862
   Naumenko SA, 2012, BIOL LETTERS, V8, P825, DOI 10.1098/rsbl.2012.0356
   Ovchinnikov S, 2015, ELIFE, V4, P0, DOI 10.7554/eLife.09248
   Pennings PS, 2013, INFECT DIS REP, V5, P21, DOI 10.4081/idr.2013.s1.e5
   Perelson AS, 1996, SCIENCE, V271, P1582, DOI 10.1126/science.271.5255.1582
   Pollock DD, 2012, P NATL ACAD SCI USA, V109, PE1352, DOI 10.1073/pnas.1120084109
   Pollock DD, 1997, PROTEIN ENG, V10, P647, DOI 10.1093/protein/10.6.647
   Redd AD, 2012, J INFECT DIS, V206, P1433, DOI 10.1093/infdis/jis503
   Reddy G, 2021, ELIFE, V10, P0, DOI 10.7554/eLife.64740
   Rhee SY, 2022, LANCET MICROBE, V3, PE392, DOI 10.1016/S2666-5247(21)00250-0
   Rhee SY, 2016, J VIROL, V90, P6058, DOI 10.1128/JVI.00495-16
   Rhee SY, 2010, ANTIMICROB AGENTS CH, V54, P4253, DOI 10.1128/AAC.00574-10
   Rhee SY, 2004, ANTIMICROB AGENTS CH, V48, P3122, DOI 10.1128/AAC.48.8.3122-3126.2004
   Rhee SY, 2003, NUCLEIC ACIDS RES, V31, P298, DOI 10.1093/nar/gkg100
   Rizzato F, 2016, BMC BIOINFORMATICS, V17, P0, DOI 10.1186/s12859-016-1135-1
   Sagar M, 2009, J INFECT DIS, V199, P580, DOI 10.1086/596557
   Serohijos AWR, 2014, CURR OPIN STRUC BIOL, V26, P84, DOI 10.1016/j.sbi.2014.05.005
   Shafer RW, 2007, AIDS, V21, P215, DOI 10.1097/QAD.0b013e328011e691
   Shafer RW, 2006, J INFECT DIS, V194, PS51, DOI 10.1086/505356
   Shah P, 2015, P NATL ACAD SCI USA, V112, PE3226, DOI 10.1073/pnas.1412933112
   Shekhar K, 2013, PHYS REV E, V88, P0, DOI 10.1103/PhysRevE.88.062705
   Sirur A, 2016, J CHEM PHYS, V144, P0, DOI 10.1063/1.4941579
   Starr TN, 2018, P NATL ACAD SCI USA, V115, P4453, DOI 10.1073/pnas.1718133115
   Stein RR, 2015, PLOS COMPUT BIOL, V11, P0, DOI 10.1371/journal.pcbi.1004182
   Sulkowska JI, 2012, P NATL ACAD SCI USA, V109, P10340, DOI 10.1073/pnas.1207864109
   Theys K, 2018, CURR OPIN VIROL, V28, P92, DOI 10.1016/j.coviro.2017.12.001
   TRAVISANO M, 1995, SCIENCE, V267, P87, DOI 10.1126/science.7809610
   Wainberg Mark A, 2012, MOL BIOL INT, V2012, P256982, DOI 10.1155/2012/256982
   Weigt M, 2009, P NATL ACAD SCI USA, V106, P67, DOI 10.1073/pnas.0805923106
   Weinreich DM, 2006, SCIENCE, V312, P111, DOI 10.1126/science.1123539
   Yang WL, 2015, PLOS PATHOG, V11, P0, DOI 10.1371/journal.ppat.1004722
   Yilmaz NK, 2017, ANTIMICROBIAL DRUG R, V0, P535
   Zhang TH, 2020, PLOS GENET, V16, P0, DOI 10.1371/journal.pgen.1009009
   Zolopa AR, 1999, ANN INTERN MED, V131, P813, DOI 10.7326/0003-4819-131-11-199912070-00003
NR 85
TC 1
Z9 1
U1 0
U2 1
PU AMER CHEMICAL SOC
PI WASHINGTON
PA 1155 16TH ST, NW, WASHINGTON, DC 20036 USA
SN 1520-6106
EI 1520-5207
J9 J PHYS CHEM B
JI J. Phys. Chem. B
PD DEC 22
PY 2022
VL 126
IS 50
BP 10622
EP 10636
DI 10.1021/acs.jpcb.2c06123
EA DEC 2022
PG 15
WC Chemistry, Physical
SC Chemistry
GA 7R9TV
UT WOS:000895660600001
PM 36493468
DA 2024-01-16
ER

PT J
AU Liu, M
   He, XQ
   Deng, RN
   Tang, SQ
   Harypursat, V
   Lu, YQ
   He, K
   Huo, Q
   Yang, HH
   Liu, Q
   Chen, YK
AF Liu, Min
   He, Xiao-Qing
   Deng, Ren-Ni
   Tang, Sheng-Quan
   Harypursat, Vijay
   Lu, Yan-Qiu
   He, Kun
   Huo, Qin
   Yang, Hong-Hong
   Liu, Qian
   Chen, Yao-Kai
TI Pretreatment drug resistance in people living with HIV: A large retrospective cohort study in Chongqing, China
SO HIV MEDICINE
LA English
DT Article
DE genotype; HIV-1; mutation; pretreatment drug resistance; risk factors
ID prevalence
AB Objectives The emergence of pretreatment drug resistance (PDR) caused by increased usage of antiretroviral therapy (ART) represents a significant challenge to HIV management. In this study, we evaluated the prevalence of PDR in people living with HIV (PLWH) in Chongqing, China. Methods We retrospectively collected the data of 1110 ART-naive PLWH in Chongqing from January 1, 2018 to June 30, 2021. HIV-1 genotypes and drug resistance were analyzed using the HIV-1 pol sequence. Risk factors associated with PDR were evaluated via the logistic regression model. Results Nine genotypes were detected among 1110 participants, with CRF07_BC (55.68%) being the dominant genotype, followed by CRF01_AE (21.44%), CRF08_BC (14.14%), and other genotypes (8.74%). Of all the participants, 24.14% exhibited drug resistance mutations (DRMs). The predominant DRMs for non-nucleoside reverse transcriptase inhibitors (NNRTIs) and nucleoside reverse transcriptase inhibitors (NRTIs) were V179D/E/A/DIN (13.60%) and M184V/I (1.44%), respectively, whereas only two major DRMs (M46L and I54L) were identified for protease inhibitors (PIs). The total prevalence of PDR was 10.54%, with 2.43%, 7.66%, and 1.71% participants exhibiting PDR to NRTIs, NNRTIs, and PIs, respectively. Furthermore, female PLWH, delays in ART initiation, and the CRF08_BC genotype were associated with a higher risk of PDR. Conclusions Our study provides the first large cohort data on the prevalence of PDR in Chongqing, China. HIV-1 genotypes are diverse and complex, with a moderate level of PDR, which does not reach the threshold for the initiation of a public health response. Nevertheless, continuous surveillance of PDR is both useful and advisable.
C1 [Liu, Min; He, Xiao-Qing; Tang, Sheng-Quan; Harypursat, Vijay; Lu, Yan-Qiu; He, Kun; Huo, Qin; Yang, Hong-Hong; Liu, Qian; Chen, Yao-Kai] Chongqing Publ Hlth Med Ctr, Div Infect Dis, 109 Baoyu Rd, Chongqing 400036, Peoples R China.
   [Deng, Ren-Ni; Chen, Yao-Kai] Chongqing Publ Hlth Med Ctr, Dept Clin Lab, Chongqing, Peoples R China.
RP Chen, YK (通讯作者)，Chongqing Publ Hlth Med Ctr, Div Infect Dis, 109 Baoyu Rd, Chongqing 400036, Peoples R China.
EM yaokaichen@hotmail.com
FU Chongqing Talent Cultivation Program [cstc2021ycjh-bgzxm0275]; Chongqing Municipal Health Committee [2020MSXM097, 2020FYYX066, 2022QNXM032]; Chongqing Municipal Science and Technology Bureau [2020MSXM097, 2020FYYX066, 2022QNXM032]; Chongqing Science and Technology Bureau [cstc2020jscx-cylhX0001]
CR Bandera A, 2019, CURR OPIN PHARMACOL, V48, P24, DOI 10.1016/j.coph.2019.03.003
   Chen M, 2020, EPIDEMIOL INFECT, V148, P0, DOI 10.1017/S095026882000093X
   Chen M, 2018, PLOS ONE, V13, P0, DOI 10.1371/journal.pone.0196548
   Chen ZW, 2018, J MED VIROL, V90, P1210, DOI 10.1002/jmv.25072
   Clutter DS, 2016, INFECT GENET EVOL, V46, P292, DOI 10.1016/j.meegid.2016.08.031
   Gupta RK, 2018, LANCET INFECT DIS, V18, P346, DOI 10.1016/S1473-3099(17)30702-8
   He X, 2012, PLOS ONE, V7, P0, DOI 10.1371/journal.pone.0047289
   Louis FJ, 2020, JAIDS-J ACQ IMM DEF, V85, P416, DOI 10.1097/QAI.0000000000002475
   Kang RH, 2020, INFECT DIS POVERTY, V9, P0, DOI 10.1186/s40249-020-00668-5
   Kassaye SG, 2016, CLIN INFECT DIS, V63, P836, DOI 10.1093/cid/ciw382
   Kiertiburanakul S, 2013, PLOS ONE, V8, P0, DOI 10.1371/journal.pone.0062057
   Lee K, 2009, GLOB INST, V0, P1
   Liang S, 2020, PLOS ONE, V15, P0, DOI 10.1371/journal.pone.0243650
   Liu TF, 2006, CLIN INFECT DIS, V42, P1608, DOI 10.1086/503914
   Lu XL, 2017, PLOS ONE, V12, P0, DOI 10.1371/journal.pone.0171481
   Lu XL, 2017, AIDS RES THER, V14, P0, DOI 10.1186/s12981-017-0133-3
   McCluskey SM, 2018, AIDS PATIENT CARE ST, V32, P257, DOI 10.1089/apc.2018.0020
   Obeng BM, 2020, VIROL J, V17, P0, DOI 10.1186/s12985-020-01386-y
   Siegel R, 2012, CA-CANCER J CLIN, V62, P10, DOI 10.3322/caac.20138
   Song YX, 2018, EPIDEMIOL INFECT, V146, P339, DOI 10.1017/S0950268817003016
   Sui HS, 2014, PLOS ONE, V9, P0, DOI 10.1371/journal.pone.0091803
   Wang ZY, 2019, BMC INFECT DIS, V19, P0, DOI 10.1186/s12879-019-3927-1
   Wu GH, 2019, AIDS RES HUM RETROV, V35, P1095, DOI 10.1089/aid.2019.0096
   Yang Y, 2018, MEDICINE, V97, P0, DOI 10.1097/MD.0000000000009826
   Zeng R, 2020, AIDS RES HUM RETROV, V36, P852, DOI 10.1089/aid.2020.0056
   Zhang F, 2021, FRONT GENET, V12, P0, DOI 10.3389/fgene.2021.688292
NR 30
TC 4
Z9 4
U1 0
U2 2
PU WILEY
PI HOBOKEN
PA 111 RIVER ST, HOBOKEN 07030-5774, NJ USA
SN 1464-2662
EI 1468-1293
J9 HIV MED
JI HIV Med.
PD MAR 15
PY 2022
VL 23
IS 
BP 95
EP 105
DI 10.1111/hiv.13253
PG 11
WC Infectious Diseases
SC Infectious Diseases
GA ZT3YJ
UT WOS:000769095400012
PM 35293098
DA 2024-01-16
ER

PT J
AU Wang, BF
   He, YW
   Wen, X
   Xi, Z
AF Wang, Baifan
   He, Yinwu
   Wen, Xin
   Xi, Zhen
TI Prediction and molecular field view of drug resistance in HIV-1 protease mutants
SO SCIENTIFIC REPORTS
LA English
DT Article
ID virus type-1 protease; inhibitor resistance; mutations; binding; mechanisms
AB Conquering the mutational drug resistance is a great challenge in anti-HIV drug development and therapy. Quantitatively predicting the mutational drug resistance in molecular level and elucidating the three dimensional structure-resistance relationships for anti-HIV drug targets will help to improve the understanding of the drug resistance mechanism and aid the design of resistance evading inhibitors. Here the MB-QSAR (Mutation-dependent Biomacromolecular Quantitative Structure Activity Relationship) method was employed to predict the molecular drug resistance of HIV-1 protease mutants towards six drugs, and to depict the structure resistance relationships in HIV-1 protease mutants. MB-QSAR models were constructed based on a published data set of K-i values for HIV-1 protease mutants against drugs. Reliable MB-QSAR models were achieved and these models display both well internal and external prediction abilities. Interpreting the MB-QSAR models supplied structural information related to the drug resistance as well as the guidance for the design of resistance evading drugs. This work showed that MB-QSAR method can be employed to predict the resistance of HIV-1 protease caused by polymorphic mutations, which offer a fast and accurate method for the prediction of other drug target within the context of 3D structures.
C1 [Wen, Xin; Xi, Zhen] Nankai Univ, Collaborat Innovat Ctr Chem Sci & Engn, State Key Lab Elementoorgan Chem, Tianjin 300071, Peoples R China.
   Nankai Univ, Collaborat Innovat Ctr Chem Sci & Engn, Dept Chem Biol, Tianjin 300071, Peoples R China.
C3 Nankai University; Nankai University
RP Wen, X; Xi, Z (通讯作者)，Nankai Univ, Collaborat Innovat Ctr Chem Sci & Engn, State Key Lab Elementoorgan Chem, Tianjin 300071, Peoples R China.
EM xinwen@nankai.edu.cn; zhenxi@nankai.edu.cn
FU National Natural Science Foundation of China [21837001, 21740002]
CR Agniswamy J, 2016, PLOS ONE, V11, P0, DOI 10.1371/journal.pone.0168616
   Ali A, 2010, VIRUSES-BASEL, V2, P2509, DOI 10.3390/v2112509
   Amamuddy OS, 2018, SCI REP-UK, V8, P1
   Arts EJ, 2012, CSH PERSPECT MED, V2, P0, DOI 10.1101/cshperspect.a007161
   Bartonová V, 2008, ANTIVIR RES, V78, P275, DOI 10.1016/j.antiviral.2008.01.009
   Beerenwinkel N, 2003, NUCLEIC ACIDS RES, V31, P3850, DOI 10.1093/nar/gkg575
   Brun-Vézinet F, 2003, AIDS, V17, P1795, DOI 10.1097/00002030-200308150-00008
   Cao ZW, 2005, DRUG DISCOV TODAY, V10, P521, DOI 10.1016/S1359-6446(05)03377-5
   Clavel F, 2004, NEW ENGL J MED, V350, P1023, DOI 10.1056/NEJM2ra025195
   Clemente JC, 2006, BIOCHEMISTRY-US, V45, P5468, DOI 10.1021/bi051886s
   Clemente JC, 2004, BIOCHEMISTRY-US, V43, P12141, DOI 10.1021/bi049459m
   Clemente JC, 2003, BIOCHEMISTRY-US, V42, P15029, DOI 10.1021/bi035701y
   Coman RM, 2008, BIOCHEMISTRY-US, V47, P731, DOI 10.1021/bi7018332
   CRAMER RD, 1988, J AM CHEM SOC, V110, P5959, DOI 10.1021/ja00226a005
   Erickson JW, 1996, ANNU REV PHARMACOL, V36, P545, DOI 10.1146/annurev.pa.36.040196.002553
   Hao GF, 2010, J PHYS CHEM B, V114, P9663, DOI 10.1021/jp102546s
   He YW, 2013, CHINESE J CHEM, V31, P1171, DOI 10.1002/cjoc.201300417
   He YW, 2013, MOL INFORM, V32, P139, DOI 10.1002/minf.201200144
   Henes M, 2019, ACS CHEM BIOL, V14, P2441, DOI 10.1021/acschembio.9b00370
   Hoffman NG, 2003, VIROLOGY, V314, P536, DOI 10.1016/S0042-6822(03)00484-7
   Hosseini A, 2016, J CHEM INF MODEL, V56, P915, DOI 10.1021/acs.jcim.5b00667
   KLEBE G, 1994, J MED CHEM, V37, P4130, DOI 10.1021/jm00050a010
   Kozísek M, 2007, J MOL BIOL, V374, P1005, DOI 10.1016/j.jmb.2007.09.083
   Mason S, 2018, ANTIVIR RES, V158, P103, DOI 10.1016/j.antiviral.2018.07.020
   Menéndez-Arias L, 2010, ANTIVIR RES, V85, P210, DOI 10.1016/j.antiviral.2009.07.006
   MILLER M, 1989, NATURE, V337, P576, DOI 10.1038/337576a0
   NAVIA MA, 1989, NATURE, V337, P615, DOI 10.1038/337615a0
   Ota R, 2021, PLOS ONE, V16, P0, DOI 10.1371/journal.pone.0255693
   Pang ZL, 2020, J AGR FOOD CHEM, V68, P12729, DOI 10.1021/acs.jafc.0c04947
   Riemenschneider M, 2016, BMC BIOINFORMATICS, V17, P0, DOI 10.1186/s12859-016-1179-2
   Rinnová M, 2000, ARCH BIOCHEM BIOPHYS, V382, P22, DOI 10.1006/abbi.2000.2017
   Sasková KG, 2008, PROTEIN SCI, V17, P1555, DOI 10.1110/ps.036079.108
   Sasková KG, 2009, J VIROL, V83, P8810, DOI 10.1128/JVI.00451-09
   Svicher V, 2005, ANTIMICROB AGENTS CH, V49, P2015, DOI 10.1128/AAC.49.5.2015-2025.2005
   SWAIN AL, 1990, P NATL ACAD SCI USA, V87, P8805, DOI 10.1073/pnas.87.22.8805
   Tang MW, 2012, INTERVIROLOGY, V55, P98, DOI 10.1159/000331998
   Toor JS, 2011, ANTIVIR RES, V92, P213, DOI 10.1016/j.antiviral.2011.08.005
   Van Laethem K, 2002, ANTIVIR THER, V7, P123
   Walsh JC, 1998, AIDS, V12, P613, DOI 10.1097/00002030-199806000-00010
   Waterhouse A, 2018, NUCLEIC ACIDS RES, V46, PW296, DOI 10.1093/nar/gky427
   Weber Irene T, 2016, POSTEPY BIOCHEM, V62, P273
   Weber IT, 2009, VIRUSES-BASEL, V1, P1110, DOI 10.3390/v1031110
   Weber J, 2002, J MOL BIOL, V324, P739, DOI 10.1016/S0022-2836(02)01139-7
   Witheesuk EJ, 2005, ANTIVIR THER, V10, P157
   Wittayanarakul K, 2008, J COMPUT CHEM, V29, P673, DOI 10.1002/jcc.20821
   WLODAWER A, 1993, ANNU REV BIOCHEM, V62, P543, DOI 10.1146/annurev.bi.62.070193.002551
NR 46
TC 1
Z9 1
U1 4
U2 16
PU NATURE PORTFOLIO
PI BERLIN
PA HEIDELBERGER PLATZ 3, BERLIN, 14197, GERMANY
SN 2045-2322
EI 
J9 SCI REP-UK
JI Sci Rep
PD FEB 21
PY 2022
VL 12
IS 1
BP 
EP 
DI 10.1038/s41598-022-07012-x
PG 8
WC Multidisciplinary Sciences
SC Science & Technology - Other Topics
GA ZE7UK
UT WOS:000759084600072
PM 35190671
DA 2024-01-16
ER

PT J
AU Rhee, SY
   Boehm, M
   Tarasova, O
   Di Teodoro, G
   Abecasis, AB
   Sönnerborg, A
   Bailey, AJ
   Kireev, D
   Zazzi, M
   Shafer, RW
AF Rhee, Soo-Yon
   Boehm, Michael
   Tarasova, Olga
   Di Teodoro, Giulia
   Abecasis, Ana B.
   Sonnerborg, Anders
   Bailey, Alexander J.
   Kireev, Dmitry
   Zazzi, Maurizio
   Shafer, Robert W.
TI Spectrum of Atazanavir-Selected Protease Inhibitor-Resistance Mutations
SO PATHOGENS
LA English
DT Article
DE HIV-1; antiviral therapy; drug resistance; protease inhibitor; protease; mutation; atazanavir
ID antiretroviral drug-resistance; naive hiv-1-infected patients; hiv-1 subtype c; reverse-transcriptase; initial treatment; regimens; failure; lopinavir/ritonavir; efavirenz; tenofovir
AB Ritonavir-boosted atazanavir is an option for second-line therapy in low- and middle-income countries (LMICs). We analyzed publicly available HIV-1 protease sequences from previously PI-naive patients with virological failure (VF) following treatment with atazanavir. Overall, 1497 patient sequences were identified, including 740 reported in 27 published studies and 757 from datasets assembled for this analysis. A total of 63% of patients received boosted atazanavir. A total of 38% had non-subtype B viruses. A total of 264 (18%) sequences had a PI drug-resistance mutation (DRM) defined as having a Stanford HIV Drug Resistance Database mutation penalty score. Among sequences with a DRM, nine major DRMs had a prevalence >5%: I50L (34%), M46I (33%), V82A (22%), L90M (19%), I54V (16%), N88S (10%), M46L (8%), V32I (6%), and I84V (6%). Common accessory DRMs were L33F (21%), Q58E (16%), K20T (14%), G73S (12%), L10F (10%), F53L (10%), K43T (9%), and L241(6%). A novel nonpolymorphic mutation, L89T occurred in 8.4% of non-subtype B, but in only 0.4% of subtype B sequences. The 264 sequences included 3 (1.1%) interpreted as causing high-level, 14 (5.3%) as causing intermediate, and 27 (10.2%) as causing low-level darunavir resistance. Atazanavir selects for nine major and eight accessory DRMs, and one novel nonpolymorphic mutation occurring primarily in non-B sequences. Atazanavir-selected mutations confer low-levels of darunavir cross resistance. Clinical studies, however, are required to determine the optimal boosted PI to use for second-line and potentially later line therapy in LMICs.
C1 [Rhee, Soo-Yon; Bailey, Alexander J.; Shafer, Robert W.] Stanford Univ, Dept Med, Stanford, CA 94305 USA.
   [Boehm, Michael] Univ Cologne, Inst Virol, Fac Med, D-50935 Cologne, Germany.
   [Boehm, Michael] Univ Cologne, Univ Hosp Cologne, D-50935 Cologne, Germany.
   [Tarasova, Olga] Inst Biomed Chem, Dept Bioinformat, Moscow 119121, Russia.
   [Di Teodoro, Giulia] Sapienza Univ Rome, Dept Comp Control & Management Engn Antonio Ruber, I-00185 Rome, Italy.
   [Abecasis, Ana B.] Univ Nova Lisboa, Inst Higiene Med Trop, Global Hlth & Trop Med, P-1349008 Lisbon, Portugal.
   [Sonnerborg, Anders] Karolinska Inst, Dept Med Huddinge, Div Infect Dis, Huddinge, Sweden.
   [Kireev, Dmitry] Cent Res Inst Epidemiol, Moscow 111123, Russia.
   [Zazzi, Maurizio] Univ Siena, Dept Med Biotechnol, I-53100 Siena, Italy.
C3 Stanford University; University of Cologne; University of Cologne; Russian Academy of Medical Sciences; Institute of Biomedical Chemistry; Sapienza University Rome; Universidade Nova de Lisboa; Institute of Hygiene & Tropical Medicine - UNL; Karolinska Institutet; University of Siena
RP Rhee, SY (通讯作者)，Stanford Univ, Dept Med, Stanford, CA 94305 USA.
EM syrhee@stanford.edu; michael.boehm@uk-koeln.de; olga.a.tarasova@gmail.com; giulia.diteodoro@uniroma1.it; ana.abecasis@ihmt.unl.pt; anders.sonnerborg@ki.se; alexjamesbailey@gmail.com; dmitkireev@yandex.ru; maurizio.zazzi@unisi.it; rshafer@stanford.edu
FU National Institute of Allergy and Infectious Diseases (NIAID) of the National Institute of Health (NIH) [AI136618]; Russian Science Foundation [19-75-10097]; Fundacao para a Ciencia e Tecnologia [PTDC/SAU-INF/31990/2017, PTDC/SAU-PUB/4018/2021]; EuResist Network GEIE; Russian Science Foundation [19-75-10097] Funding Source: Russian Science Foundation
CR Abecasis AB, 2005, AIDS, V19, P1799, DOI 10.1097/01.aids.0000188422.95162.b7
   Acharya A, 2014, PLOS ONE, V9, P0, DOI 10.1371/journal.pone.0105790
   Alves BM, 2019, FRONT MICROBIOL, V10, P0, DOI 10.3389/fmicb.2019.00749
   Armenia D, 2020, J CLIN VIROL, V130, P0, DOI 10.1016/j.jcv.2020.104534
   Barber TJ, 2012, J ANTIMICROB CHEMOTH, V67, P995, DOI 10.1093/jac/dkr569
   Chimukangara B, 2017, J VIROL METHODS, V243, P151, DOI 10.1016/j.jviromet.2016.11.010
   Colonno R, 2004, J INFECT DIS, V189, P1802, DOI 10.1086/386291
   Colonno RJ, 2003, ANTIMICROB AGENTS CH, V47, P1324, DOI 10.1128/AAC.47.4.1324-1333.2003
   Lima END, 2020, INFECT GENET EVOL, V78, P0, DOI 10.1016/j.meegid.2019.104134
   de Sa DJ, 2008, AIDS RES HUM RETROV, V24, P347, DOI 10.1089/aid.2007.0203
   El-Khatib Z, 2010, AIDS, V24, P1679, DOI 10.1097/QAD.0b013e32833a097b
   Engamba DC, 2022, P C RETROVIRUSES OPP, V0, P490
   Gong YF, 2000, ANTIMICROB AGENTS CH, V44, P2319, DOI 10.1128/AAC.44.9.2319-2326.2000
   Grossman Z, 2014, PLOS ONE, V9, P0, DOI 10.1371/journal.pone.0086239
   Gulick RM, 2004, NEW ENGL J MED, V350, P1850, DOI 10.1056/NEJMoa031772
   Hoffmann CJ, 2013, ANTIVIR THER, V18, P915, DOI 10.3851/IMP2652
   HOLM S, 1979, SCAND J STAT, V6, P65
   Kantor R, 2015, CLIN INFECT DIS, V60, P1541, DOI 10.1093/cid/civ102
   Karkashadze E, 2019, J MED VIROL, V91, P235, DOI 10.1002/jmv.25245
   Kim MH, 2013, AIDS RES HUM RETROV, V29, P1617, DOI 10.1089/aid.2013.0184
   Kolomeets AN, 2014, AIDS, V28, PF1, DOI 10.1097/QAD.0000000000000485
   Kouamou V, 2019, AIDS, V33, P1729, DOI 10.1097/QAD.0000000000002284
   Laker EAO, 2019, BMC INFECT DIS, V19, P0, DOI 10.1186/s12879-019-3907-5
   Lennox JL, 2014, ANN INTERN MED, V161, P461, DOI 10.7326/M14-1084
   Makwaga O, 2020, PAN AFR MED J, V37, P0, DOI 10.11604/pamj.2020.37.311.25909
   Malan D R Niel, 2010, J INT ASSOC PHYSICIANS AIDS CARE (CHIC), V9, P34, DOI 10.1177/1545109709355828
   Molina JM, 2008, LANCET, V372, P646, DOI 10.1016/S0140-6736(08)61081-8
   Mollan K, 2012, J INFECT DIS, V206, P1920, DOI 10.1093/infdis/jis613
   Mziray SR, 2020, PLOS ONE, V15, P0, DOI 10.1371/journal.pone.0232649
   Ndashimye E, 2018, AIDS RES HUM RETROV, V34, P404, DOI 10.1089/aid.2017.0205
   Neogi U, 2016, AIDS RES HUM RETROV, V32, P80, DOI 10.1089/aid.2015.0266
   Nerrienet E, 2013, J AIDS CLIN RES, V1, P0, DOI 10.4172/2155-6113.S5-003
   Posada-Céspedes S, 2021, PLOS COMPUT BIOL, V17, P0, DOI 10.1371/journal.pcbi.1008363
   Rawizza HE, 2013, PLOS ONE, V8, P0, DOI 10.1371/journal.pone.0073582
   Rhee SY, 2007, PLOS COMPUT BIOL, V3, P836, DOI 10.1371/journal.pcbi.0030087
   Rhee SY, 2018, SCI DATA, V5, P0, DOI 10.1038/sdata.2018.148
   Rhee SY, 2016, J VIROL, V90, P6058, DOI 10.1128/JVI.00495-16
   Rhee SY, 2010, ANTIMICROB AGENTS CH, V54, P4253, DOI 10.1128/AAC.00574-10
   Rhee SY, 2003, NUCLEIC ACIDS RES, V31, P298, DOI 10.1093/nar/gkg100
   Riddler SA, 2008, NEW ENGL J MED, V358, P2095, DOI 10.1056/NEJMoa074609
   Soldi GDR, 2019, PLOS ONE, V14, P0, DOI 10.1371/journal.pone.0223210
   Rosen-Zvi M, 2008, BIOINFORMATICS, V24, PI399, DOI 10.1093/bioinformatics/btn141
   Rosenbloom DIS, 2012, NAT MED, V18, P1378, DOI 10.1038/nm.2892
   Scutari M, 2010, J STAT SOFTW, V35, P1, DOI 10.18637/jss.v035.i03
   Steegen K, 2016, J INFECT DIS, V214, P1826, DOI 10.1093/infdis/jiw491
   Stockdale AJ, 2018, CLIN INFECT DIS, V66, P1846, DOI 10.1093/cid/cix1108
   Svard J, 2017, PLOS ONE, V12, P0, DOI 10.1371/journal.pone.0178942
   Tarasova O, 2021, FRONT GENET, V12, P0, DOI 10.3389/fgene.2021.679029
   Thompson JA, 2019, CLIN INFECT DIS, V68, P1184, DOI 10.1093/cid/ciy589
   Van Zyl GU, 2013, PLOS ONE, V8, P0, DOI 10.1371/journal.pone.0067188
   Vergani B, 2008, J CLIN VIROL, V41, P154, DOI 10.1016/j.jcv.2007.10.003
   World Health Organization, 2016, CONGUID UANT DRU, V2nd, P0
   Yanchunas J, 2005, ANTIMICROB AGENTS CH, V49, P3825, DOI 10.1128/AAC.49.9.3825-3832.2005
NR 56
TC 4
Z9 4
U1 0
U2 0
PU MDPI
PI BASEL
PA ST ALBAN-ANLAGE 66, CH-4052 BASEL, SWITZERLAND
SN 
EI 2076-0817
J9 PATHOGENS
JI Pathogens
PD MAY 15
PY 2022
VL 11
IS 5
BP 
EP 
DI 10.3390/pathogens11050546
PG 16
WC Microbiology
SC Microbiology
GA 1Q3OP
UT WOS:000802601500001
PM 35631067
DA 2024-01-16
ER

PT J
AU Stockdale, AJ
   Khoo, S
AF Stockdale, Alexander J.
   Khoo, Saye
TI Doravirine: its role in HIV treatment
SO CURRENT OPINION IN HIV AND AIDS
LA English
DT Review
DE doravirine; HIV-1; nonnucleoside reverse transcriptase inhibitors
ID reverse-transcriptase inhibitor; weight-gain; resistance; pharmacokinetics; mk-1439; single; safety
AB Purpose of review We reviewed evidence concerning the novel nonnucleoside reverse transcriptase inhibitor doravirine, aiming to identify situations where it may be selected in preference to integrase inhibitors. Recent findings Doravirine is licenced for the treatment of HIV-1 in North America and Europe. In two multicentre randomized controlled trials, noninferiority with comparator drugs efavirenz and darunavir/ritonavir was observed at 96 weeks. Doravirine is associated with a lower incidence of neuropsychiatric side effects relative to efavirenz, and favourable lipid changes relative to darunavir over 96 weeks. A lower incidence of weight gain, relative to indirect comparisons with integrase inhibitors, was observed. Doravirine has a high genetic barrier to resistance with retained activity in the presence of single NNRTI mutations K103N, Y181C and G190A. Primary drug resistance is infrequent and may be higher in South Africa relative to European populations. Doravirine may be used in renal or hepatic impairment and has a low potential for drug-drug interactions. Doravirine is a well tolerated and effective agent in ART-naive patients. Direct comparison with integrase inhibitors, and evidence on the outcomes of treatment with doravirine in the presence of prior NNRTI experience are required to better elucidate which patients will benefit most from doravirine therapy.
C1 [Stockdale, Alexander J.] Univ Liverpool, Inst Infect Vet & Ecol Sci, Liverpool, Merseyside, England.
   [Khoo, Saye] Univ Liverpool, Inst Syst Mol & Integrat Biol, Biosciences Bldg,Crown St, Liverpool L69 7BE, Merseyside, England.
C3 University of Liverpool; University of Liverpool
RP Khoo, S (通讯作者)，Univ Liverpool, Inst Syst Mol & Integrat Biol, Biosciences Bldg,Crown St, Liverpool L69 7BE, Merseyside, England.
EM S.H.Khoo@liverpool.ac.uk
FU National Institute of Health Research; ViiV; Gilead; Merck; Janssen
CR Anderson MS, 2015, ANTIVIR THER, V20, P397, DOI 10.3851/IMP2920
   Ankrom Wendy, 2018, ANTIMICROB AGENTS CHEMOTHER, V62, P0, DOI 10.1128/AAC.00326-18
   [Anonymous], 2021, LIVERPOOL HIV DRUG I, V0, P0
   Bourgi K, 2020, CLIN INFECT DIS, V70, P1267, DOI 10.1093/cid/ciz407
   Boyle A, 2019, CLIN PHARMACOKINET, V58, P1553, DOI 10.1007/s40262-019-00806-9
   Brenner B, 2003, AIDS, V17, PF1, DOI 10.1097/00002030-200301030-00001
   Brenner BG, 2021, J ANTIMICROB CHEMOTH, V76, P2137, DOI 10.1093/jac/dkab126
   Byonanebye DM, 2021, AIDS, V35, P869, DOI 10.1097/QAD.0000000000002811
   ClinicalTrialsgov, 2021, CHANG WEIGHT BOD COM, V0, P0
   Côté B, 2014, BIOORG MED CHEM LETT, V24, P917, DOI 10.1016/j.bmcl.2013.12.070
   Das K, 2012, NAT STRUCT MOL BIOL, V19, P253, DOI 10.1038/nsmb.2223
   DHHS Panel on Antiretroviral Guidelines for Adults and Adolescents, 2021, GUIDELINES USE ANTIR, V0, P0
   Feng MZ, 2016, ANTIMICROB AGENTS CH, V60, P2241, DOI 10.1128/AAC.02650-15
   Fulco PP, 2021, ANN PHARMACOTHER, V55, P127, DOI 10.1177/1060028020935763
   Gatell JM, 2019, ANTIVIR THER, V24, P425, DOI 10.3851/IMP3323
   Guerrero-Beltrán C, 2020, J ANTIMICROB CHEMOTH, V75, P1294, DOI 10.1093/jac/dkaa009
   Gupta RK, 2018, LANCET INFECT DIS, V18, P346, DOI 10.1016/S1473-3099(17)30702-8
   Johnson M, 2019, JAIDS-J ACQ IMM DEF, V81, P463, DOI 10.1097/QAI.0000000000002056
   Khalilieh S, 2020, CLIN DRUG INVEST, V40, P927, DOI 10.1007/s40261-020-00934-2
   Khalilieh S, 2017, J CLIN PHARMACOL, V57, P777, DOI 10.1002/jcph.857
   Khalilieh SG, 2019, ANTIMICROB AGENTS CH, V63, P0, DOI 10.1128/aac.02016-18
   Khalilieh SG, 2018, J CLIN PHARMACOL, V58, P1044, DOI 10.1002/jcph.1103
   Khalilieh SG, 2017, CLIN DRUG INVEST, V37, P975, DOI 10.1007/s40261-017-0552-x
   Kumar P, 2021, JAIDS-J ACQ IMM DEF, V87, P801, DOI 10.1097/QAI.0000000000002642
   Lai MT, 2014, ANTIMICROB AGENTS CH, V58, P1652, DOI 10.1128/AAC.02403-13
   McCann K, 2021, AIDS, V35, P1657, DOI 10.1097/QAD.0000000000002930
   Molina JM, 2020, LANCET HIV, V7, PE16, DOI 10.1016/S2352-3018(19)30336-4
   Molina JM, 2018, LANCET HIV, V5, PE211, DOI 10.1016/S2352-3018(18)30021-3
   Orkin C, 2021, CLIN INFECT DIS, V73, P33, DOI 10.1093/cid/ciaa822
   Orkin C, 2021, AIDS, V35, P91, DOI 10.1097/QAD.0000000000002725
   Orkin C, 2019, CLIN INFECT DIS, V68, P535, DOI 10.1093/cid/ciy540
   Ruderman SA, 2021, JAIDS-J ACQ IMM DEF, V86, P339, DOI 10.1097/QAI.0000000000002556
   Ryom L, 2020, HIV MED, V21, P617, DOI 10.1111/hiv.12878
   Sax PE, 2020, CLIN INFECT DIS, V71, P1379, DOI 10.1093/cid/ciz999
   Shah S, 2021, DRUGS, V81, P299, DOI 10.1007/s40265-020-01457-y
   Soulie C, 2020, J ANTIMICROB CHEMOTH, V75, P1026, DOI 10.1093/jac/dkz553
   Soulie C, 2019, J ANTIMICROB CHEMOTH, V74, P614, DOI 10.1093/jac/dky464
   Steegen K, 2021, J INT AIDS SOC, V24, P0, DOI 10.1002/jia2.25706
   Wang XZ, 2020, J ANTIMICROB CHEMOTH, V75, P1658, DOI 10.1093/jac/dkaa038
   Wang YL, 2019, EXPERT OPIN DRUG MET, V15, P813, DOI 10.1080/17425255.2019.1673367
   Wong A, 2019, JAIDS-J ACQ IMM DEF, V82, PE47, DOI 10.1097/QAI.0000000000002153
   Yee KL, 2017, CLIN DRUG INVEST, V37, P659, DOI 10.1007/s40261-017-0513-4
NR 42
TC 11
Z9 11
U1 0
U2 9
PU LIPPINCOTT WILLIAMS & WILKINS
PI PHILADELPHIA
PA TWO COMMERCE SQ, 2001 MARKET ST, PHILADELPHIA, PA 19103 USA
SN 1746-630X
EI 1746-6318
J9 CURR OPIN HIV AIDS
JI Curr. Opin. HIV AIDS
PD JAN 15
PY 2022
VL 17
IS 1
BP 4
EP 14
DI 10.1097/COH.0000000000000709
PG 11
WC Immunology; Infectious Diseases
SC Immunology; Infectious Diseases
GA XJ7OR
UT WOS:000726972800003
PM 34740228
DA 2024-01-16
ER

PT J
AU Li, XG
   Li, YP
   Liu, HZ
   Trovao, NS
   Foley, BT
AF Li, Xingguang
   Li, Yanping
   Liu, Haizhou
   Trovao, Nidia S.
   Foley, Brian T.
TI The emergence and transmission dynamics of HIV-1 CRF07_BC in Mainland China
SO VIRUS EVOLUTION
LA English
DT Article
DE CRF07_BC; spatiotemporal and risk group dynamics; Mainland China; CRF07-1; phylogeography
ID transmitted drug-resistance; genetic diversity; sex; men; prevalence; visualization; phylodynamics; performance; phylogeny; sequences
AB A total of 1155 partial pol gene sequences of human immunodeficiency virus (HIV)-1 CRF07_BC were sampled between 1997 and 2015, spanning 13 provinces in Mainland China and risk groups [heterosexual, injecting drug users (IDU), and men who have sex with men (MSM)] to investigate the evolution, adaptation, spatiotemporal and risk group dynamics, migration patterns, and protein structure of HIV-1 CRF07_BC. Due to the unequal distribution of sequences across time, location, and risk group in the complete dataset ('full1155'), subsampling methods were used. Maximum-likelihood and Bayesian phylogenetic analysis as well as discrete trait analysis of geographical location and risk group were carried out. To study mutations of a cluster of HIV-1 CRF07_BC (CRF07-1), we performed a comparative analysis of this cluster to the other CRF07_BC sequences ('backbone_295') and mapped the mutations observed in the respective protein structure. Our findings showed that HIV-1 CRF07_BC most likely originated among IDU in Yunnan Province between October 1992 to July 1993 [95 per cent hightest posterior density (HPD): May 1989-August 1995] and that IDU in Yunnan Province and MSM in Guangdong Province likely served as the viral sources during the early and more recent spread in Mainland China. We also revealed that HIV-1 CRF07-1 has been spreading for roughly 20 years and continues to cause local transmission in Mainland China and worldwide. Overall, our study sheds light on the dynamics of HIV-1 CRF07_BC distribution patterns in Mainland China. Our research may also be useful in formulating public health policies aimed at controlling acquired immune deficiency syndrome in Mainland China and globally.
C1 [Li, Xingguang] Univ Chinese Acad Sci, Hwa Mei Hosp, Ningbo 315010, Peoples R China.
   [Li, Xingguang] Univ Chinese Acad Sci, Ningbo Inst Life & Hlth Ind, Ningbo 315000, Peoples R China.
   [Li, Yanping] Yuxi Normal Univ, Coll Chem Biol & Environm, Yuxi 653100, Peoples R China.
   [Liu, Haizhou] Chinese Acad Sci, Natl Virus Resource Venter, Wuhan Inst Virol, Wuhan 43001, Peoples R China.
   [Trovao, Nidia S.] NIH, Div Int Epidemiol & Populat Studies, Fogarty Int Ctr, Bldg 10, Bethesda, MD 20892 USA.
   [Foley, Brian T.] Los Alamos Natl Lab, HIV Databases Theoret Biol & Biophys Grp, Los Alamos, NM 87545 USA.
C3 Chinese Academy of Sciences; University of Chinese Academy of Sciences, CAS; Chinese Academy of Sciences; University of Chinese Academy of Sciences, CAS; Yuxi Normal University; Chinese Academy of Sciences; Wuhan Institute of Virology, CAS; National Institutes of Health (NIH) - USA; NIH Fogarty International Center (FIC); United States Department of Energy (DOE); Los Alamos National Laboratory
RP Li, XG (通讯作者)，Univ Chinese Acad Sci, Hwa Mei Hosp, Ningbo 315010, Peoples R China.; Li, XG (通讯作者)，Univ Chinese Acad Sci, Ningbo Inst Life & Hlth Ind, Ningbo 315000, Peoples R China.; Foley, BT (通讯作者)，Los Alamos Natl Lab, HIV Databases Theoret Biol & Biophys Grp, Los Alamos, NM 87545 USA.
EM xingguanglee@hotmail.com; btf@lanl.gov
FU National Key Research and Development Program of China [2018YFC1603803, 2021YFC2301304]; National Natural Science Foundation of China [81904040]
CR Ayres DL, 2012, SYST BIOL, V61, P170, DOI 10.1093/sysbio/syr100
   Baele G, 2013, MOL BIOL EVOL, V30, P239, DOI 10.1093/molbev/mss243
   Baele G, 2012, MOL BIOL EVOL, V29, P2157, DOI 10.1093/molbev/mss084
   Bielejec F, 2016, MOL BIOL EVOL, V33, P2167, DOI 10.1093/molbev/msw082
   Chen X, 2017, VIRULENCE, V8, P497, DOI 10.1080/21505594.2016.1226722
   Chen Y, 2021, SCI REP-UK, V11, P0, DOI 10.1038/s41598-021-87745-3
   Chen ZW, 2018, J MED VIROL, V90, P1210, DOI 10.1002/jmv.25072
   Chin BS, 2015, AIDS RES HUM RETROV, V31, P603, DOI 10.1089/aid.2014.0368
   Chow WZ, 2016, PLOS ONE, V11, P0, DOI 10.1371/journal.pone.0161853
   Darriba D, 2012, NAT METHODS, V9, P772, DOI 10.1038/nmeth.2109
   Dennis AM, 2018, AIDS RES HUM RETROV, V34, P879, DOI 10.1089/AID.2018.0039
   Di Giallonardo F, 2020, VIRUSES-BASEL, V12, P0, DOI 10.3390/v12121402
   Drummond AJ, 2005, MOL BIOL EVOL, V22, P1185, DOI 10.1093/molbev/msi103
   Drummond AJ, 2006, PLOS BIOL, V4, P699, DOI 10.1371/journal.pbio.0040088
   Drummond AJ, 2012, MOL BIOL EVOL, V29, P1969, DOI 10.1093/molbev/mss075
   Fan Q, 2021, OPEN FORUM INFECT DI, V8, P0, DOI 10.1093/ofid/ofab051
   Faria NR, 2016, SCIENCE, V352, P345, DOI 10.1126/science.aaf5036
   FELSENSTEIN J, 1985, EVOLUTION, V39, P783, DOI 10.1111/j.1558-5646.1985.tb00420.x
   Feng Y, 2016, SCI REP-UK, V6, P0, DOI 10.1038/srep19279
   Ferreira MAR, 2008, CAN J STAT, V36, P355, DOI 10.1002/cjs.5550360302
   Gelman A, 1998, STAT SCI, V13, P163
   Hall TA, 1999, NUCLEIC ACIDS SYMP. SER, V0, P95
   Han XX, 2015, SCI REP-UK, V5, P0, DOI 10.1038/srep18147
   He ZL, 2016, NUCLEIC ACIDS RES, V44, PW236, DOI 10.1093/nar/gkw370
   Hill AL, 2012, J MOL MED, V90, P543, DOI 10.1007/s00109-012-0892-1
   Katoh K, 2013, MOL BIOL EVOL, V30, P772, DOI 10.1093/molbev/mst010
   Lapovok I, 2014, AIDS RES HUM RETROV, V30, P769, DOI 10.1089/aid.2013.0291
   Lemey P, 2009, PLOS COMPUT BIOL, V5, P0, DOI 10.1371/journal.pcbi.1000520
   Li JJ, 2018, SCI REP-UK, V8, P0, DOI 10.1038/s41598-018-29201-3
   Li XY, 2015, PLOS ONE, V10, P0, DOI 10.1371/journal.pone.0129559
   Li XG, 2016, SCI REP-UK, V6, P0, DOI 10.1038/srep35822
   Li XG, 2014, PLOS ONE, V9, P0, DOI 10.1371/journal.pone.0110738
   Li Z, 2015, SCI REP-UK, V5, P0, DOI 10.1038/srep16708
   Ma XY, 2007, JAIDS-J ACQ IMM DEF, V45, P581, DOI 10.1097/QAI.0b013e31811eadbc
   Machnowska P, 2019, PLOS ONE, V14, P0, DOI 10.1371/journal.pone.0209605
   Minin VN, 2008, PHILOS T R SOC B, V363, P3985, DOI 10.1098/rstb.2008.0176
   Minin VN, 2008, J MATH BIOL, V56, P391, DOI 10.1007/s00285-007-0120-8
   OBrien JD, 2009, MOL BIOL EVOL, V26, P801, DOI 10.1093/molbev/msp003
   Pang W, 2012, AIDS, V26, P1121, DOI 10.1097/QAD.0b013e3283522c97
   Pang XW, 2021, SCI REP-UK, V11, P0, DOI 10.1038/s41598-020-79951-2
   R Core Team, 2013, R: A LANGUAGE AND ENVIRONMENT FOR STATISTICAL COMPUTING, V0, P0
   Rambaut A, 2018, SYST BIOL, V67, P901, DOI 10.1093/sysbio/syy032
   Rambaut A, 2016, VIRUS EVOL, V2, P0, DOI 10.1093/ve/vew007
   Rose PP, 2000, BIOINFORMATICS, V16, P400, DOI 10.1093/bioinformatics/16.4.400
   SIEPEL AC, 1995, AIDS RES HUM RETROV, V11, P1413, DOI 10.1089/aid.1995.11.1413
   Song YX, 2018, EPIDEMIOL INFECT, V146, P339, DOI 10.1017/S0950268817003016
   Stamatakis A, 2014, BIOINFORMATICS, V30, P1312, DOI 10.1093/bioinformatics/btu033
   Su L, 2000, J VIROL, V74, P11367, DOI 10.1128/JVI.74.23.11367-11376.2000
   Suchard MA, 2018, VIRUS EVOL, V4, P0, DOI 10.1093/ve/vey016
   Takebe Y, 2010, VACCINE, V28, PB39, DOI 10.1016/j.vaccine.2009.07.101
   Tamura K, 2004, P NATL ACAD SCI USA, V101, P11030, DOI 10.1073/pnas.0404206101
   Tamura K, 2021, MOL BIOL EVOL, V38, P3022, DOI 10.1093/molbev/msab120
   Ueda S, 2019, AIDS RES HUM RETROV, V35, P407, DOI 10.1089/AID.2018.0221
   Vrancken B, 2020, J VIROL, V94, P0, DOI 10.1128/JVI.00683-20
   Waterhouse A, 2018, NUCLEIC ACIDS RES, V46, PW296, DOI 10.1093/nar/gky427
   Waterhouse AM, 2009, BIOINFORMATICS, V25, P1189, DOI 10.1093/bioinformatics/btp033
   Wickham H, 2016, GGPLOT2 ELEGANT GRAP, V0, P0, DOI DOI 10.1007/978-3-319-24277-4
   Xie WG, 2011, SYST BIOL, V60, P150, DOI 10.1093/sysbio/syq085
   Yang ZH, 1997, MOL BIOL EVOL, V14, P717, DOI 10.1093/oxfordjournals.molbev.a025811
   Yebra G, 2018, PLOS ONE, V13, P0, DOI 10.1371/journal.pone.0192081
   Zai JJ, 2020, SCI REP-UK, V10, P0, DOI 10.1038/s41598-020-61870-x
   Zhang D, 2021, J INFECTION, V83, P76, DOI 10.1016/j.jinf.2021.04.021
   Zhao J, 2016, SCI REP-UK, V6, P0, DOI 10.1038/srep28703
   Zhong F, 2011, AIDS BEHAV, V15, P1058, DOI 10.1007/s10461-009-9619-x
NR 65
TC 4
Z9 4
U1 1
U2 10
PU OXFORD UNIV PRESS
PI OXFORD
PA GREAT CLARENDON ST, OXFORD OX2 6DP, ENGLAND
SN 
EI 2057-1577
J9 VIRUS EVOL
JI Virus Evol.
PD MAR 24
PY 2022
VL 8
IS 1
BP 
EP 
DI 10.1093/ve/veac014
PG 12
WC Virology
SC Virology
GA ZZ1DG
UT WOS:000773015600001
PM 35350472
DA 2024-01-16
ER

PT J
AU Mittelholzer, C
   Klimkait, T
AF Mittelholzer, Christian
   Klimkait, Thomas
TI Advances in Molecular Genetics Enabling Studies of Highly Pathogenic RNA Viruses
SO VIRUSES-BASEL
LA English
DT Review
DE SARS-CoV-2; HIV-1; reverse genetics; RNA viruses; cloning
ID respiratory syndrome coronavirus; drug-resistance mutations; length infectious cdna; in-vitro; reverse genetics; hiv-infection; e protein; system; dna; immunization
AB Experimental work with viruses that are highly pathogenic for humans and animals requires specialized Biosafety Level 3 or 4 facilities. Such pathogens include some spectacular but also rather seldomly studied examples such as Ebola virus (requiring BSL-4), more wide-spread and commonly studied viruses such as HIV, and the most recent example, SARS-CoV-2, which causes COVID-19. A common characteristic of these virus examples is that their genomes consist of single-stranded RNA, which requires the conversion of their genomes into a DNA copy for easy manipulation; this can be performed to study the viral life cycle in detail, develop novel therapies and vaccines, and monitor the disease course over time for chronic virus infections. We summarize the recent advances in such new genetic applications for RNA viruses in Switzerland over the last 25 years, from the early days of the HIV/AIDS epidemic to the most recent developments in research on the SARS-CoV-2 coronavirus. We highlight game-changing collaborative efforts between clinical and molecular disciplines in HIV research on the path to optimal clinical disease management. Moreover, we summarize how the modern technical evolution enabled the molecular studies of emerging RNA viruses, confirming that Switzerland is at the forefront of SARS-CoV-2 research and potentially other newly emerging viruses.
C1 [Mittelholzer, Christian; Klimkait, Thomas] Univ Basel, Dept Biomed, Peterspl 10, CH-4051 Basel, Switzerland.
C3 University of Basel
RP Klimkait, T (通讯作者)，Univ Basel, Dept Biomed, Peterspl 10, CH-4051 Basel, Switzerland.
EM thomas.klimkait@unibas.ch
CR ADACHI A, 1986, J VIROL, V59, P284, DOI 10.1128/JVI.59.2.284-291.1986
   Almazán F, 2000, P NATL ACAD SCI USA, V97, P5516, DOI 10.1073/pnas.97.10.5516
   Almazán F, 2014, VIRUS RES, V189, P262, DOI 10.1016/j.virusres.2014.05.026
   Almazán F, 2013, MBIO, V4, P0, DOI 10.1128/mBio.00650-13
   Amarilla AA, 2021, NAT COMMUN, V12, P0, DOI 10.1038/s41467-021-23779-5
   Amstutz A, 2020, CLIN INFECT DIS, V71, P2608, DOI 10.1093/cid/ciz1126
   Aubry F, 2014, J GEN VIROL, V95, P2462, DOI 10.1099/vir.0.068023-0
   BOYER JC, 1994, VIROLOGY, V198, P415, DOI 10.1006/viro.1994.1053
   Casais R, 2001, J VIROL, V75, P12359, DOI 10.1128/JVI.75.24.12359-12369.2001
   Centers for Disease Control (CDC), 1985, MMWR MORB MORTAL WKLY REP, V34, P1
   Cheung PHH, 2022, J MED VIROL, V94, P6078, DOI 10.1002/jmv.28057
   DeDiego ML, 2008, VIROLOGY, V376, P379, DOI 10.1016/j.virol.2008.03.005
   DeDiego ML, 2007, J VIROL, V81, P1701, DOI 10.1128/JVI.01467-06
   Dedoni S, 2022, MOLECULES, V27, P0, DOI 10.3390/molecules27134142
   Elsa M, 2018, SWISS MED WKLY, V148, P0, DOI 10.4414/smw.2018.14580
   Fett C, 2013, J VIROL, V87, P6551, DOI 10.1128/JVI.00087-13
   Funnell SGP, 2021, NPJ VACCINES, V6, P0, DOI 10.1038/s41541-021-00346-z
   Gall A, 2012, J CLIN MICROBIOL, V50, P3838, DOI 10.1128/JCM.01516-12
   Gutiérrez-Alvarez J, 2021, P NATL ACAD SCI USA, V118, P0, DOI 10.1073/pnas.2111075118j1of11
   Gutiérrez-Alvarez J, 2021, MBIO, V12, P0, DOI 10.1128/mBio.00103-21
   Hauser A, 2022, J CLIN EPIDEMIOL, V148, P135, DOI 10.1016/j.jclinepi.2022.02.005
   Henn MR, 2012, PLOS PATHOG, V8, P0, DOI 10.1371/journal.ppat.1002529
   Hossain MG, 2022, J MED VIROL, V94, P1815, DOI 10.1002/jmv.27539
   Hütter G, 2009, NEW ENGL J MED, V360, P692, DOI 10.1056/NEJMoa0802905
   Jimenez-Guardeño JM, 2015, PLOS PATHOG, V11, P0, DOI 10.1371/journal.ppat.1005215
   Johnson BA, 2021, NATURE, V591, P293, DOI 10.1038/s41586-021-03237-4
   Ju XH, 2021, PLOS PATHOG, V17, P0, DOI 10.1371/journal.ppat.1009439
   KAPLAN G, 1985, P NATL ACAD SCI USA, V82, P8424, DOI 10.1073/pnas.82.24.8424
   Klinnert S, 2022, J GEN VIROL, V103, P0, DOI 10.1099/jgv.0.001754
   Kouyos RD, 2018, NATURE, V561, P406, DOI 10.1038/s41586-018-0517-0
   Labhardt ND, 2018, JAMA-J AM MED ASSOC, V319, P1103, DOI 10.1001/jama.2018.1818
   Lamirande EW, 2008, J VIROL, V82, P7721, DOI 10.1128/JVI.00304-08
   LEDERGERBER B, 1994, SOZ PRAVENTIV MED, V39, P387, DOI 10.1007/BF01299670
   Lee BE, 2012, J CLIN MICROBIOL, V50, P502, DOI 10.1128/JCM.05471-11
   Liu Y, 2022, NAT COMMUN, V13, P0, DOI 10.1038/s41467-022-31930-z
   Lorenzi P, 1999, AIDS, V13, PF17, DOI 10.1097/00002030-199902040-00001
   Lorenzi P, 1997, AIDS, V11, PF95, DOI 10.1097/00002030-199712000-00002
   Ma C, 2021, J MED VIROL, V93, P4469, DOI 10.1002/jmv.26953
   Masimba P, 2013, AIDS RES HUM RETROV, V29, P1229, DOI 10.1089/AID.2011.0367
   Matsuyama S, 2020, P NATL ACAD SCI USA, V117, P7001, DOI 10.1073/pnas.2002589117
   Matsuyama S, 2010, J VIROL, V84, P12658, DOI 10.1128/JVI.01542-10
   Mélade J, 2022, EMBO REP, V23, P0, DOI 10.15252/embr.202153820
   Merel P, 2001, J VIROL METHODS, V98, P9, DOI 10.1016/S0166-0934(01)00338-X
   Muri L, 2017, AIDS, V31, P61, DOI 10.1097/QAD.0000000000001273
   Netland J, 2010, VIROLOGY, V399, P120, DOI 10.1016/j.virol.2010.01.004
   Oxenius Annette, 2003, EXPERT REV ANTI INFECT THER, V1, P129, DOI 10.1586/14787210.1.1.129
   Papasavvas E, 2004, PLOS MED, V1, P218, DOI 10.1371/journal.pmed.0010064
   Peacock TP, 2021, NAT MICROBIOL, V6, P899, DOI 10.1038/s41564-021-00908-w
   Perreau M, 2017, TRENDS MOL MED, V23, P945, DOI 10.1016/j.molmed.2017.08.006
   Piplani S, 2021, SCI REP-UK, V11, P0, DOI 10.1038/s41598-021-92388-5
   RACANIELLO VR, 1981, SCIENCE, V214, P916, DOI 10.1126/science.6272391
   Regla-Nava JA, 2015, J VIROL, V89, P3870, DOI 10.1128/JVI.03566-14
   Ruggli N, 1996, J VIROL, V70, P3478, DOI 10.1128/JVI.70.6.3478-3487.1996
   Rusert P, 2016, NAT MED, V22, P1260, DOI 10.1038/nm.4187
   Saag MS, 1996, NAT MED, V2, P625, DOI 10.1038/nm0696-625
   Stürmer M, 2012, INTERVIROLOGY, V55, P134, DOI 10.1159/000332010
   Tang MW, 2012, INTERVIROLOGY, V55, P98, DOI 10.1159/000331998
   TANIGUCHI T, 1978, NATURE, V274, P223, DOI 10.1038/274223a0
   Thiel V, 2001, J GEN VIROL, V82, P1273, DOI 10.1099/0022-1317-82-6-1273
   Torii S, 2021, CELL REP, V35, P0, DOI 10.1016/j.celrep.2021.109014
   Thao TTN, 2020, NATURE, V582, P561, DOI 10.1038/s41586-020-2294-9
   Vernazza P, 2007, AIDS, V21, P1309, DOI 10.1097/QAD.0b013e32814e6b1c
   von Braun A, 2018, JAIDS-J ACQ IMM DEF, V78, P566, DOI 10.1097/QAI.0000000000001717
   von Wyl V, 2013, PLOS ONE, V8, P0, DOI 10.1371/journal.pone.0077691
   Xie XP, 2020, CELL HOST MICROBE, V27, P841, DOI 10.1016/j.chom.2020.04.004
   Yerly S, 2003, ANTIVIR THER, V8, P411
   Yount B, 2000, J VIROL, V74, P10600, DOI 10.1128/JVI.74.22.10600-10611.2000
   Yount B, 2003, P NATL ACAD SCI USA, V100, P12995, DOI 10.1073/pnas.1735582100
   Yount B, 2002, J VIROL, V76, P11065, DOI 10.1128/JVI.76.21.11065-11078.2002
   Zhang XW, 2021, CELL, V184, P2229, DOI 10.1016/j.cell.2021.02.044
NR 78
TC 0
Z9 0
U1 3
U2 7
PU MDPI
PI BASEL
PA ST ALBAN-ANLAGE 66, CH-4052 BASEL, SWITZERLAND
SN 
EI 1999-4915
J9 VIRUSES-BASEL
JI Viruses-Basel
PD DEC 15
PY 2022
VL 14
IS 12
BP 
EP 
DI 10.3390/v14122682
PG 12
WC Virology
SC Virology
GA 7H3OR
UT WOS:000903114800001
PM 36560685
DA 2024-01-16
ER

PT J
AU Samant, N
   Nachum, G
   Tsepal, T
   Bolon, DNA
AF Samant, Neha
   Nachum, Gily
   Tsepal, Tenzin
   Bolon, Daniel N. A.
TI Sequence dependencies and biophysical features both govern cleavage of diverse cut-sites by HIV protease
SO PROTEIN SCIENCE
LA English
DT Article
DE cut site; fitness landscape; HIV protease; mutational scan
ID immunodeficiency-virus type-1; drug-resistance; substrate recognition; viral fitness; gag; coevolution; mutations; polymorphism; inhibitors; stability
AB The infectivity of HIV-1 requires its protease (PR) cleave multiple cut-sites with low sequence similarity. The diversity of cleavage sites has made it challenging to investigate the underlying sequence properties that determine binding and turnover of substrates by PR. We engineered a mutational scanning approach utilizing yeast display, flow cytometry, and deep sequencing to systematically measure the impacts of all individual amino acid changes at 12 positions in three different cut-sites (MA/CA, NC/p1, and p1/p6). The resulting fitness landscapes revealed common physical features that underlie cutting of all three cut-sites at the amino acid positions closest to the scissile bond. In contrast, positions more than two amino acids away from the scissile bond exhibited a strong dependence on the sequence background of the rest of the cut-site. We observed multiple amino acid changes in cut-sites that led to faster cleavage rates, including a preference for negative charge five and six amino acids away from the scissile bond at locations where the surface of protease is positively charged. Analysis of individual cut sites using full-length matrix-capsid proteins indicate that long-distance sequence context can contribute to cutting efficiency such that analyses of peptides or shorter engineered constructs including those in this work should be considered carefully. This work provides a framework for understanding how diverse substrates interact with HIV-1 PR and can be extended to investigate other viral PRs with similar properties.
C1 [Samant, Neha; Nachum, Gily; Tsepal, Tenzin; Bolon, Daniel N. A.] Univ Massachusetts, Chan Med Sch, Biochem & Mol Biotechnol, 364 Plantat St, Worcester, MA 01605 USA.
C3 University of Massachusetts System; University of Massachusetts Worcester
RP Bolon, DNA (通讯作者)，Univ Massachusetts, Chan Med Sch, Biochem & Mol Biotechnol, 364 Plantat St, Worcester, MA 01605 USA.
EM daniel.bolon@umassmed.edu
FU National Institutes of Health [R01GM112844]
CR Abriata LA, 2015, PLOS ONE, V10, P0, DOI 10.1371/journal.pone.0118684
   Araya CL, 2012, P NATL ACAD SCI USA, V109, P16858, DOI 10.1073/pnas.1209751109
   Ashenberg O, 2013, P NATL ACAD SCI USA, V110, P21071, DOI 10.1073/pnas.1314781111
   Bally F, 2000, AIDS RES HUM RETROV, V16, P1209, DOI 10.1089/08892220050116970
   Boder ET, 2000, METHOD ENZYMOL, V328, P430, DOI 10.1016/S0076-6879(00)28410-3
   Bolon DN, 2001, BIOCHEMISTRY-US, V40, P10047, DOI 10.1021/bi010427y
   Boucher JI, 2019, MOL BIOL EVOL, V36, P798, DOI 10.1093/molbev/msz022
   Boucher JI, 2016, PROTEIN SCI, V25, P1219, DOI 10.1002/pro.2928
   Croteau G, 1997, J VIROL, V71, P1089, DOI 10.1128/JVI.71.2.1089-1096.1997
   DOBZHANSKY T, 1973, AM BIOL TEACH, V35, P125, DOI 10.2307/4444260
   Fehér A, 2002, EUR J BIOCHEM, V269, P4114, DOI 10.1046/j.1432-1033.2002.03105.x
   Flynn JM, 2020, ELIFE, V9, P0, DOI 10.7554/eLife.53810
   Gietz RD, 2007, NAT PROTOC, V2, P31, DOI 10.1038/nprot.2007.13
   Jiang L, 2013, PLOS GENET, V9, P0, DOI 10.1371/journal.pgen.1003600
   Könnyu B, 2013, PLOS COMPUT BIOL, V9, P0, DOI 10.1371/journal.pcbi.1003103
   Kolli M, 2006, VIROLOGY, V347, P405, DOI 10.1016/j.virol.2005.11.049
   Kolli M, 2014, J VIROL, V88, P7145, DOI 10.1128/JVI.00266-14
   Kolli M, 2009, J VIROL, V83, P11027, DOI 10.1128/JVI.00628-09
   Laco GS, 2015, BIOCHIMIE, V118, P90, DOI 10.1016/j.biochi.2015.08.009
   Lee SK, 2012, J BIOL CHEM, V287, P13279, DOI 10.1074/jbc.M112.339374
   Lee SK, 2009, J VIROL, V83, P8536, DOI 10.1128/JVI.00317-09
   Mackay TFC, 2014, NAT REV GENET, V15, P22, DOI 10.1038/nrg3627
   Mahalingam B, 1999, EUR J BIOCHEM, V263, P238, DOI 10.1046/j.1432-1327.1999.00514.x
   Mammano F, 2000, J VIROL, V74, P8524, DOI 10.1128/JVI.74.18.8524-8531.2000
   Mammano F, 1998, J VIROL, V72, P7632, DOI 10.1128/JVI.72.9.7632-7637.1998
   Meyer EA, 2003, ANGEW CHEM INT EDIT, V42, P1210, DOI 10.1002/anie.200390319
   Nijhuis M, 1999, AIDS, V13, P2349, DOI 10.1097/00002030-199912030-00006
   Özen A, 2014, P NATL ACAD SCI USA, V111, P15993, DOI 10.1073/pnas.1414063111
   Özen A, 2012, J CHEM THEORY COMPUT, V8, P703, DOI 10.1021/ct200668a
   Özen A, 2011, J MOL BIOL, V410, P726, DOI 10.1016/j.jmb.2011.03.053
   OHTA T, 1973, NATURE, V246, P96, DOI 10.1038/246096a0
   PETTIT SC, 1991, J BIOL CHEM, V266, P14539
   Pettit SC, 2004, J VIROL, V78, P8477, DOI 10.1128/JVI.78.16.8477-8485.2004
   Pollock DD, 2014, P NATL ACAD SCI USA, V111, PE1450, DOI 10.1073/pnas.1401112111
   Pollock DD, 2012, P NATL ACAD SCI USA, V109, PE1352, DOI 10.1073/pnas.1120084109
   Potempa M, 2018, J MOL BIOL, V430, P5182, DOI 10.1016/j.jmb.2018.10.022
   Prabu-Jeyabalan M, 2000, J MOL BIOL, V301, P1207, DOI 10.1006/jmbi.2000.4018
   Prabu-Jeyabalan M, 2002, STRUCTURE, V10, P369, DOI 10.1016/S0969-2126(02)00720-7
   Ragland DA, 2014, J AM CHEM SOC, V136, P11956, DOI 10.1021/ja504096m
   Rocklin GJ, 2017, SCIENCE, V357, P168, DOI 10.1126/science.aan0693
   Rollins NJ, 2019, NAT GENET, V51, P1170, DOI 10.1038/s41588-019-0432-9
   Romero PA, 2015, P NATL ACAD SCI USA, V112, P7159, DOI 10.1073/pnas.1422285112
   Sanjuán R, 2006, P NATL ACAD SCI USA, V103, P14402, DOI 10.1073/pnas.0604543103
   Sarkisyan KS, 2016, NATURE, V533, P397, DOI 10.1038/nature17995
   Schneider-Nachum G, 2021, VIRUS EVOL, V7, P0, DOI 10.1093/ve/veab103
   Serohijos AWR, 2012, CELL REP, V2, P249, DOI 10.1016/j.celrep.2012.06.022
   Starr TN, 2018, P NATL ACAD SCI USA, V115, P4453, DOI 10.1073/pnas.1718133115
   Stiffler MA, 2015, CELL, V160, P882, DOI 10.1016/j.cell.2015.01.035
   THORNTON JM, 1988, BIOCHEM SOC T, V16, P927, DOI 10.1042/bst0160927
   TOZSER J, 1991, FEBS LETT, V281, P77, DOI 10.1016/0014-5793(91)80362-7
   Wiegers K, 1998, J VIROL, V72, P2846, DOI 10.1128/JVI.72.4.2846-2854.1998
   Wu TD, 2003, J VIROL, V77, P4836, DOI 10.1128/JVI.77.8.4836-4847.2003
   Zahra A, 2021, PAKISTAN J ZOOL, V112, P2021, DOI 10.17582/journal.pjz/20200525130507
   Zennou V, 1998, J VIROL, V72, P3300, DOI 10.1128/JVI.72.4.3300-3306.1998
   Zhang YM, 1997, J VIROL, V71, P6662, DOI 10.1128/JVI.71.9.6662-6670.1997
NR 55
TC 0
Z9 0
U1 2
U2 4
PU WILEY
PI HOBOKEN
PA 111 RIVER ST, HOBOKEN 07030-5774, NJ USA
SN 0961-8368
EI 1469-896X
J9 PROTEIN SCI
JI Protein Sci.
PD JUL 15
PY 2022
VL 31
IS 7
BP 
EP 
DI 10.1002/pro.4366
PG 16
WC Biochemistry & Molecular Biology
SC Biochemistry & Molecular Biology
GA 2F6VY
UT WOS:000813046700001
PM 35762719
DA 2024-01-16
ER

PT J
AU Farooqui, N
   Mir, F
   Siddiqui, D
   Hotwani, A
   Nathwani, AA
   Mahmood, SF
   Sadiq, K
   Kayani, HA
   Sheikh, SA
   Shah, SA
   Ferrand, RA
   Abidi, SH
AF Farooqui, Nida
   Mir, Fatima
   Siddiqui, Dilsha
   Hotwani, Aneeta
   Nathwani, Apsara Ali
   Mahmood, Syed Faisal
   Sadiq, Kamran
   Kayani, Hammad Afzal
   Sheikh, Saqib Ali
   Shah, Sharaf Ali
   Ferrand, Rashida Abbas
   Abidi, Syed Hani
TI Phylogenetic and drug- and vaccine-resistance profiles of Hepatitis B Virus among children with HIV co-infection in Pakistan
SO INFECTION GENETICS AND EVOLUTION
LA English
DT Article
DE HBV co -infection; Phylogenetics; Drug resistance; Vaccine escape; Outbreak; HIV-1
ID reverse-transcriptase; surface-antigen; mutations; hbv; prevalence; genotypes; identification; infections; polymerase; lamivudine
AB Introduction: HIV-1 and hepatitis B virus (HBV) share common routes of transmission and therefore co-infection is common. In 2019, an HIV-1 outbreak that resulted in >1000 children being infected, predominantly through nosocomial transmission, occurred in Sindh, Pakistan. We conducted a phylogenetic and drug resistance analysis of the HBV Reverse Transcriptase (RT) gene in children with HIV-1 and HBV co-infection.Methodology: Blood samples were collected from 321 children with HIV who were recruited as part of a study to investigate the HIV-1 outbreak. All samples were tested for HBV surface antigen (HBsAg) using an ELISA assay, and positive samples were used to amplify and sequence the HBV RT gene. The phylogenetic relationship be-tween sequences was analyzed, and drug-and vaccine-resistance mutations in the RT gene were explored. Results: Of 321 samples, 23% (n = 75) were positive for HBsAg on ELISA. Phylogenetic analysis of the sequences revealed that 63.5% of HBV sequences were sub-genotype D1, while the rest were sub-genotype D2. Cluster analysis revealed grouping of sub-genotype D1 sequences exclusively with Pakistani sequences, while clustering of sub-genotypes D2 predominantly with global sequences. The 236Y mutation associated with resistance to tenofovir was observed in 2.8% of HBV sequences. Additionally, seven vaccine escape mutations were observed, the most common being 128 V. Conclusion: Our study suggests ongoing transmission of HBV D1 and D2 sub-genotypes in the HIV-1 co-infected population, likely nosocomially, given common routes of HVB and HIV-1 transmission. The prevalence of major HBV drug-and vaccine-resistant mutations remains low. Surveillance for further transmissions and the possible emergence of major drug-or vaccine-resistant variants is required.
C1 [Farooqui, Nida; Siddiqui, Dilsha; Abidi, Syed Hani] Aga Khan Univ, Dept Biol & Biomed Sci, Karachi, Pakistan.
   [Farooqui, Nida; Kayani, Hammad Afzal] Shaheed Zulfikar Ali Bhutto Inst Sci & Technol, Dept Biosci, Karachi, Pakistan.
   [Mir, Fatima; Sadiq, Kamran; Ferrand, Rashida Abbas] Aga Khan Univ, Dept Pediat & Child Hlth, Karachi, Pakistan.
   [Mahmood, Syed Faisal] Aga Khan Univ, Dept Med, Karachi, Pakistan.
   [Sheikh, Saqib Ali] Sindh AIDS Control Program, Minist Hlth, Sindh, Pakistan.
   [Shah, Sharaf Ali] Bridge Consultants Fdn, Karachi, Pakistan.
   [Ferrand, Rashida Abbas] London Sch Hyg & Trop Med, Dept Clin Res, London, England.
   [Abidi, Syed Hani] Nazarbayev Univ Sch Med, Dept Biomed Sci, Nur Sultan, Kazakhstan.
   [Abidi, Syed Hani] Nazarbayev Univ Sch Med, Dept Biomed Sci, Nur Sultan, Kazakhstan.
C3 Aga Khan University; Shaheed Zulfikar Ali Bhutto Institute of Science & Technology; Aga Khan University; Aga Khan University; University of London; London School of Hygiene & Tropical Medicine
RP Abidi, SH (通讯作者)，Nazarbayev Univ Sch Med, Dept Biomed Sci, Nur Sultan, Kazakhstan.; Abidi, SH (通讯作者)，Nazarbayev Univ Sch Med, Dept Biomed Sci, Nur Sultan, Kazakhstan.
EM m.haniabidi@gmail.com
FU Higher Education Commission, Pakistan [5217/Sindh/NRPU/RD/HEC/2016]; Pakistan Science Foundation [PSF/Res/S-AKU/Med (488)]; World Health Organization [2019/969219-0]; Welcome Trust through a Senior Fellowship in Clinical Science [206316/Z/17/Z]; Wellcome Trust [206316/Z/17/Z] Funding Source: Wellcome Trust
CR Abidi SH, 2021, FRONT MICROBIOL, V12, P0, DOI 10.3389/fmicb.2021.658186
   Adesina OA, 2021, VIRUSES-BASEL, V13, P0, DOI 10.3390/v13071273
   Allen MI, 1998, HEPATOLOGY, V27, P1670, DOI 10.1002/hep.510270628
   Altaf A, 2019, J PAK MED ASSOC, V69, P1068
   Altaf A, 2016, J PAK MED ASSOC, V66, P1510
   Alter MJ, 2006, J HEPATOL, V44, PS6, DOI 10.1016/j.jhep.2005.11.004
   Archampong TN, 2017, ANTIVIR THER, V22, P13, DOI 10.3851/IMP3055
   Bartholomeusz A, 2004, ANTIVIR THER, V9, P149
   Beggel B, 2009, GEENO2PHENO, V0, P0
   Bollyky PL, 1996, J MOL EVOL, V42, P97, DOI 10.1007/BF02198834
   Brenner BG, 2007, J INFECT DIS, V195, P951, DOI 10.1086/512088
   Chavan YG, 2017, AFR HEALTH SCI, V17, P762, DOI 10.4314/ahs.v17i3.19
   Clark DN, 2015, ANTIVIR RES, V123, P132, DOI 10.1016/j.antiviral.2015.09.011
   Clemente JC, 2003, BIOCHEMISTRY-US, V42, P15029, DOI 10.1021/bi035701y
   Ding F, 2016, BRAZ J INFECT DIS, V20, P1, DOI 10.1016/j.bjid.2015.08.014
   Döring M, 2018, NUCLEIC ACIDS RES, V46, PW271, DOI 10.1093/nar/gky349
   Edgar RC, 2006, CURR OPIN STRUC BIOL, V16, P368, DOI 10.1016/j.sbi.2006.04.004
   El-Hazmi MM, 2004, SAUDI MED J, V25, P26
   Fares MA, 2002, J MOL EVOL, V54, P807, DOI 10.1007/s00239-001-0084-z
   Hasan Z, 2018, INT J STD AIDS, V29, P1400, DOI 10.1177/0956462418785264
   Jamali S, 2022, ANN ROM SOC CEL BIOL, V26, P75
   Katoh K, 2013, MOL BIOL EVOL, V30, P772, DOI 10.1093/molbev/mst010
   Kim KH, 2010, MOLECULES, V15, P5878, DOI 10.3390/molecules15095878
   Kumar S, 2016, MOL BIOL EVOL, V33, P1870, DOI 10.1093/molbev/msv279
   Lawal MA, 2020, PLOS ONE, V15, P0, DOI 10.1371/journal.pone.0243656
   Lincoln D, 2003, HIV MED, V4, P241, DOI 10.1046/j.1468-1293.2003.00152.x
   Mahmood M, 2022, MEDRXIV, V0, P0, DOI DOI 10.1101/2022.01.25.22269811
   Mir F, 2020, LANCET INFECT DIS, V20, P362, DOI 10.1016/S1473-3099(19)30743-1
   Mirandola S, 2011, J VIRAL HEPATITIS, V18, PE212, DOI 10.1111/j.1365-2893.2011.01435.x
   Muhammad Hanif, 2013, AFRICAN JOURNAL OF MICROBIOLOGY RESEARCH, V7, P152
   Muhammad W, 2022, PREVALENCE, V29, P0
   Nazim F, 2022, VIRUSES-BASEL, V14, P0, DOI 10.3390/v14081823
   NORDER H, 1992, J GEN VIROL, V73, P1201, DOI 10.1099/0022-1317-73-5-1201
   Rabold EM, 2021, MMWR-MORBID MORTAL W, V0, P70
   Raees MA, 2013, TRENDS MICROBIOL, V21, P213, DOI 10.1016/j.tim.2012.12.005
   Raza A, 2022, ARCH HEPAT RES, V8, P001
   Sayan M, 2020, BALK MED J, V37, P125, DOI 10.4274/balkanmedj.galenos.2020.2019.5.89
   Schaefer TJ, 2021, STATPEARLS, V0, P0
   Schmutz G, 2006, AIDS, V20, P1951, DOI 10.1097/01.aids.0000247116.89455.5d
   Sheikh NS, 2011, SAUDI J GASTROENTERO, V17, P180, DOI 10.4103/1319-3767.80380
   Siddiqui AR, 2020, BMJ OPEN, V10, P0, DOI 10.1136/bmjopen-2019-036723
   Stuyver L, 2000, J GEN VIROL, V81, P67, DOI 10.1099/0022-1317-81-1-67
   Suchard MA, 2018, VIRUS EVOL, V4, P0, DOI 10.1093/ve/vey016
   Sunbul M, 2014, WORLD J GASTROENTERO, V20, P5427, DOI 10.3748/wjg.v20.i18.5427
   Tallo T, 2008, J GEN VIROL, V89, P1829, DOI 10.1099/vir.0.83660-0
   Trifinopoulos J, 2016, NUCLEIC ACIDS RES, V44, PW232, DOI 10.1093/nar/gkw256
   Waheed Yasir, 2017, WORLD J VIROL, V6, P46, DOI 10.5501/wjv.v6.i2.46
   Yano Y, 2015, WORLD J HEPATOL, V7, P583, DOI 10.4254/wjh.v7.i3.583
   Yeh CT, 2000, HEPATOLOGY, V31, P1318, DOI 10.1053/jhep.2000.7296
   Yendewa GA, 2021, INT J INFECT DIS, V102, P45, DOI 10.1016/j.ijid.2020.09.1459
   Yeung L T, 2001, PAEDIATR CHILD HEALTH, V6, P655
NR 51
TC 0
Z9 0
U1 0
U2 3
PU ELSEVIER
PI AMSTERDAM
PA RADARWEG 29, 1043 NX AMSTERDAM, NETHERLANDS
SN 1567-1348
EI 1567-7257
J9 INFECT GENET EVOL
JI Infect. Genet. Evol.
PD NOV 15
PY 2022
VL 105
IS 
BP 
EP 
DI 10.1016/j.meegid.2022.105371
EA OCT 2022
PG 8
WC Infectious Diseases
SC Infectious Diseases
GA 5T0KH
UT WOS:000875566600002
PM 36179949
DA 2024-01-16
ER

PT J
AU Hunter, JR
   Dos Santos, DEM
   Munerato, P
   Janini, LM
   Castelo, A
   Sucupira, MC
   Truong, HH
   Diaz, RS
AF Hunter, James R.
   dos Santos, Domingos E. Matos
   Munerato, Patricia
   Janini, Luiz Mario
   Castelo, Adauto
   Sucupira, Maria Cecilia
   Truong, Hong-Ha M.
   Diaz, Ricardo Sobhie
TI Antiretroviral Drug-Resistance Mutations on the <i>Gag</i> Gene: Mutation Dynamics during Analytic Treatment Interruption among Individuals Experiencing Virologic Failure
SO PATHOGENS
LA English
DT Article
DE antiretroviral virologic failure; antiretroviral resistance; analytical treatment interruption; fitness cost; gag gene
ID structured treatment interruption; hiv-infected patients; pol gene; t-cells; therapy; protease; evolution; strains; discontinuation; persistence
AB We describe drug-resistance mutation dynamics of the gag gene among individuals under antiretroviral virologic failure who underwent analytical treatment interruption (ATI). These mutations occur in and around the cleavage sites that form the particles that become the mature HIV-1 virus. The study involved a 12-week interruption in antiretroviral therapy (ART) and sequencing of the gag gene in 38 individuals experiencing virologic failure and harboring triple-class resistant HIV strains. Regions of the gag gene surrounding the NC-p2 and p1-p6 cleavage sites were sequenced at baseline before ATI and after 12 weeks from plasma HIV RNA using population-based Sanger sequencing. Fourteen of the sixteen patients sequenced presented at least one mutation in the gag gene at baseline, with an average of 4.93 mutations per patient. All the mutations had reverted to the wild type by the end of the study. Mutations in the gag gene complement mutations in the pol gene to restore HIV fitness. Those mutations around cleavage sites and within substrates contribute to protease inhibitor resistance and difficulty in re-establishing effective virologic suppression. ART interruption in the presence of antiretroviral resistant HIV strains was used here as a practical measure for more adapted HIV profiles in the absence of ART selective pressure.
C1 [Hunter, James R.; dos Santos, Domingos E. Matos; Munerato, Patricia; Janini, Luiz Mario; Castelo, Adauto; Sucupira, Maria Cecilia; Diaz, Ricardo Sobhie] Univ Fed Sao Paulo, Dept Med, BR-04039032 Sao Paulo, Brazil.
   [Truong, Hong-Ha M.] Univ Calif San Francisco, Dept Med, San Francisco, CA 94158 USA.
C3 Universidade Federal de Sao Paulo (UNIFESP); University of California System; University of California San Francisco
RP Diaz, RS (通讯作者)，Univ Fed Sao Paulo, Dept Med, BR-04039032 Sao Paulo, Brazil.
EM jhunter@unifesp.br; domingos.matos@yahoo.com.br; patricia.munerato@cepheid.com; janini@unifesp.br; adauto.castelo@unifesp.br; cecilia.araripe@unifesp.br; hong-ha.truong@ucsf.edu; rsdiaz@catg.com.br
CR Ananworanich J, 2003, AIDS, V17, PF33, DOI 10.1097/00002030-200310170-00001
   Sucupira MCA, 2007, AIDS PATIENT CARE ST, V21, P116, DOI 10.1089/apc.2006.0079
   Bajaria SH, 2004, B MATH BIOL, V66, P1093, DOI 10.1016/j.bulm.2003.11.003
   Bodenhofer U, 2015, BIOINFORMATICS, V31, P3997, DOI 10.1093/bioinformatics/btv494
   Clarke J, 2000, AIDS REV, V2, P15
   Clavel F, 2010, VIRUSES-BASEL, V2, P1411, DOI 10.3390/v2071411
   Cohen CJ, 2007, HIV CLIN TRIALS, V8, P19, DOI 10.1310/hct0801-19
   Dam E, 2009, PLOS PATHOG, V5, P0, DOI 10.1371/journal.ppat.1000345
   Deeks SG, 2001, NEW ENGL J MED, V344, P472, DOI 10.1056/NEJM200102153440702
   Deeks SG, 2003, AIDS, V17, P361, DOI 10.1097/00002030-200302140-00010
   Devereux HL, 1999, AIDS, V13, PF123, DOI 10.1097/00002030-199912240-00001
   Diaz RS, 1997, AIDS, V11, P415, DOI 10.1097/00002030-199704000-00003
   Domingo E, 1996, FASEB J, V10, P859, DOI 10.1096/fasebj.10.8.8666162
   Dybul M, 2001, P NATL ACAD SCI USA, V98, P15161, DOI 10.1073/pnas.261568398
   Finzi D, 1999, NAT MED, V5, P512, DOI 10.1038/8394
   Flor-Parra F, 2011, AIDS RES HUM RETROV, V27, P65, DOI 10.1089/aid.2010.0072
   Fun A, 2012, RETROVIROLOGY, V9, P0, DOI 10.1186/1742-4690-9-63
   Guang Jie, 2007, HUPO KEXUE, V19, P241
   Guimaraes AP, 2008, AIDS RES HUM RETROV, V24, P967, DOI 10.1089/aid.2008.0020
   Günthard HF, 1999, J VIROL, V73, P9404
   Huber W, 2015, NAT METHODS, V12, P115, DOI 10.1038/NMETH.3252
   Hunter JR, 2021, PATHOGENS, V10, P0, DOI 10.3390/pathogens10111425
   Izopet J, 2000, AIDS, V14, P2247, DOI 10.1097/00002030-200010200-00005
   Katlama C, 2004, AIDS, V18, P217, DOI 10.1097/00002030-200401230-00011
   Komninakis SV, 2012, J CLIN MICROBIOL, V50, P2132, DOI 10.1128/JCM.00393-12
   Koup RA, 2004, PLOS MED, V1, P109, DOI 10.1371/journal.pmed.0010041
   Larrouy L, 2010, ANTIMICROB AGENTS CH, V54, P2910, DOI 10.1128/AAC.00194-10
   Leda AR, 2018, J ANTIMICROB CHEMOTH, V73, P1930, DOI 10.1093/jac/dky132
   Li XH, 2005, JAIDS-J ACQ IMM DEF, V38, P320
   Maggiolo F, 2004, AIDS, V18, P439, DOI 10.1097/00002030-200402200-00010
   Miller V, 2000, AIDS, V14, P2857, DOI 10.1097/00002030-200012220-00007
   Munerato P, 2010, AIDS RES HUM RETROV, V26, P265, DOI 10.1089/aid.2009.0288
   Nijhuis M, 2007, PLOS MED, V4, P152, DOI 10.1371/journal.pmed.0040036
   Oxenius A, 2002, P NATL ACAD SCI USA, V99, P13747, DOI 10.1073/pnas.202372199
   Pariente N, 2004, J MED VIROL, V73, P350, DOI 10.1002/jmv.20098
   Piantadosi A, 2009, AIDS, V23, P579, DOI 10.1097/QAD.0b013e328328f76e
   Prabu-Jeyabalan M, 2002, STRUCTURE, V10, P369, DOI 10.1016/S0969-2126(02)00720-7
   SANCHEZPESCADOR R, 1985, SCIENCE, V227, P484, DOI 10.1126/science.2578227
   Siliciano RF, 1999, AIDS, V13, P0
   Silva WP, 2006, VIROLOGY, V354, P35, DOI 10.1016/j.virol.2006.04.039
   Team RC, 2020, R LANG ENV STAT COMP, V0, P0
   THOMPSON JD, 1994, NUCLEIC ACIDS RES, V22, P4673, DOI 10.1093/nar/22.22.4673
   Verhofstede C, 1999, AIDS, V13, P2541, DOI 10.1097/00002030-199912240-00007
   Wensing Annemarie M, 2016, TOP ANTIVIR MED, V24, P132
   Wijting IEA, 2018, J INFECT DIS, V218, P688, DOI 10.1093/infdis/jiy176
   Winters MA, 2000, ANTIVIR THER, V5, P57
   Zhang LQ, 1999, NEW ENGL J MED, V340, P1605, DOI 10.1056/NEJM199905273402101
NR 47
TC 0
Z9 0
U1 0
U2 0
PU MDPI
PI BASEL
PA ST ALBAN-ANLAGE 66, CH-4052 BASEL, SWITZERLAND
SN 
EI 2076-0817
J9 PATHOGENS
JI Pathogens
PD MAY 15
PY 2022
VL 11
IS 5
BP 
EP 
DI 10.3390/pathogens11050534
PG 17
WC Microbiology
SC Microbiology
GA 1P1KB
UT WOS:000801775500001
PM 35631055
DA 2024-01-16
ER

PT J
AU Xue, T
   Du, WQ
   Dai, WJ
   Li, YS
   Wang, SF
   Wang, JL
   Zhang, XR
AF Xue, Ting
   Du, Wei-Qin
   Dai, Wen-Juan
   Li, Yi-Shan
   Wang, Shu-Feng
   Wang, Jun-Ling
   Zhang, Xin-Ri
TI Genetic Polymorphisms of <i>Pneumocystis jirovecii</i> in HIV-Positive and HIV-Negative Patients in Northern China
SO POLISH JOURNAL OF MICROBIOLOGY
LA English
DT Article
DE Pneumocystis jirovecii; genetic polymorphisms; genotypes; multilocus; epidemiology
ID nucleotide-sequence variations; transcribed spacer regions; f-sp hominis; dihydropteroate synthase; infected patients; carinii; mutations; genotypes; samples; dhps
AB Pneumocystis jirovecii is an opportunistic fungus that can cause severe and potentially fatal Pneumocystis pneumonia (PCP) in immunodeficient patients. In this study, we investigated the genetic polymorphisms of P. jirovecii at eight different loci, including six nuclear genes (ITS, 26S rRNA, sod, dhps, dhfr and beta-Tub) and two mitochondrial genes (mtLSU-rRNA and cyb) in three PCP cases, including two patients with HIV infection and one without HIV infection in Shanxi Province, P.R. China. The gene targets were amplified by PCR followed by sequencing of plasmid clones. The HIV-negative patient showed a coinfection with two genotypes of P. jirovecii at six of the eight loci sequenced. Of the two HIV-positive patients, one showed a coinfection with two genotypes of P. jirovecii at the same two of the six loci as in the HIV-negative patient, while the other showed a single infection at all eight loci sequenced. None of the three drug target genes (dhfr, dhps and cyb) showed mutations known to be potentially associated with drug resistance. This is the first report of genetic polymorphisms of P. jirovecii in PCP patients in Shanxi Province, China. Our findings expand our understanding of the genetic diversity of P. jirovecii in China.
C1 [Xue, Ting; Dai, Wen-Juan; Li, Yi-Shan; Zhang, Xin-Ri] Shanxi Med Univ, Dept Resp & Crit Care Med, Key Lab Prophylaxis & Treatment & Basic Res Resp, NHC Key Lab Pneumoconiosis,Affiliated Hosp 1, Taiyuan, Peoples R China.
   [Du, Wei-Qin] Shanxi Med Univ, Dept Clin Inspect, Affiliated Hosp 11, Lvliang, Peoples R China.
   [Wang, Shu-Feng] Shanxi Med Univ, Dept Clin Inspect, Affiliated Hosp 1, Taiyuan, Peoples R China.
   [Wang, Jun-Ling] Jinzhou Med Univ, Dept Translat Med, Jinzhou, Peoples R China.
C3 Shanxi Medical University; Shanxi Medical University; Shanxi Medical University; Jinzhou Medical University
RP Xue, T (通讯作者)，Shanxi Med Univ, Dept Resp & Crit Care Med, Key Lab Prophylaxis & Treatment & Basic Res Resp, NHC Key Lab Pneumoconiosis,Affiliated Hosp 1, Taiyuan, Peoples R China.
EM beyondtinger@126.com
FU Basic Research Projects of Natural Sciences in Shanxi Province [20210302124039]; Scientific and Technological Innovation Programs of Higher Education Institutions in Shanxi [2020L0201]; Start-up Foundation for Doctoral Scientific Research of Shanxi Medical University [XD1905]; Start-up Foundation for Doctoral Scientific Research of Shanxi province [SD1905]; Natural Science Foundation of LiaoningProvince [LJKZ0796]
CR Atzori C, 1998, INT J INFECT DIS, V3, P76
   Beard CB, 2000, EMERG INFECT DIS, V6, P265, DOI 10.3201/eid0603.000306
   Cañas-Arboleda A, 2019, BRAZ J INFECT DIS, V23, P352, DOI 10.1016/j.bjid.2019.08.008
   [邓西龙 Deng Xilong], 2016, 中华传染病杂志 CHINESE JOURNAL OF INFECTIONS DISEASES, V34, P395
   Deng XL, 2014, J CLIN MICROBIOL, V52, P4017, DOI 10.1128/JCM.01848-14
   Denis CM, 2000, MED MYCOL, V38, P289, DOI 10.1080/714030952
   Esteves F, 2010, CLIN MICROBIOL INFEC, V16, P878, DOI 10.1111/j.1469-0691.2009.03030.x
   Esteves F, 2010, INFECT GENET EVOL, V10, P192, DOI 10.1016/j.meegid.2009.12.007
   Goterris L, 2021, MED MYCOL, V60, P0, DOI 10.1093/mmy/myab065
   Kessl JJ, 2004, J BIOL CHEM, V279, P2817, DOI 10.1074/jbc.M309984200
   Lane BR, 1997, J INFECT DIS, V175, P482, DOI 10.1093/infdis/175.2.482
   Le Gal S, 2020, FRONT MICROBIOL, V11, P0, DOI 10.3389/fmicb.2020.00127
   Lee CH, 1998, J CLIN MICROBIOL, V36, P734, DOI 10.1128/JCM.36.3.734-741.1998
   Li K, 2013, MED MYCOL, V51, P108, DOI 10.3109/13693786.2012.695458
   Ma L, 1999, J INFECT DIS, V180, P1969, DOI 10.1086/315148
   Ma L, 2018, CLIN MICROBIOL REV, V31, P0, DOI 10.1128/CMR.00009-18
   Maitte C, 2013, J CLIN MICROBIOL, V51, P2843, DOI 10.1128/JCM.01073-13
   Matsumura Y, 2011, BMC INFECT DIS, V11, P0, DOI 10.1186/1471-2334-11-76
   Miller RF, 1999, LANCET, V353, P2039, DOI 10.1016/S0140-6736(99)01690-6
   Muñoz C, 2012, DIAGN MICR INFEC DIS, V72, P204, DOI 10.1016/j.diagmicrobio.2011.11.015
   Pasic L, 2020, J FUNGI, V6, P0, DOI 10.3390/jof6040259
   Singh Y, 2019, SCI REP-UK, V9, P0, DOI 10.1038/s41598-018-38052-x
   Sokulska M, 2018, MED MYCOL, V56, P809, DOI 10.1093/mmy/myx121
   Suárez I, 2017, INFECTION, V45, P341, DOI 10.1007/s15010-017-1005-4
   Sun L, 2015, INFECT GENET EVOL, V31, P209, DOI 10.1016/j.meegid.2015.01.021
   Szydlowicz M, 2019, PARASITOL RES, V118, P181, DOI 10.1007/s00436-018-6131-0
   Takahashi T, 2002, J MED MICROBIOL, V51, P510, DOI 10.1099/0022-1317-51-6-510
   Wakefield AE, 1996, J CLIN MICROBIOL, V34, P1754, DOI 10.1128/JCM.34.7.1754-1759.1996
   Walker DJ, 1998, J INFECT DIS, V178, P1767, DOI 10.1086/314509
   Wang DD, 2015, INT J CHRONIC OBSTR, V10, P2079, DOI 10.2147/COPD.S89666
   Wang MY, 2019, INFECT GENET EVOL, V75, P0, DOI 10.1016/j.meegid.2019.103955
   Xue T, 2020, BMC PULM MED, V20, P0, DOI 10.1186/s12890-020-1111-4
   Xue T, 2019, J CLIN MICROBIOL, V57, P0, DOI 10.1128/JCM.02012-18
NR 33
TC 2
Z9 2
U1 0
U2 5
PU POLSKIE TOWARZYSTWO MIKROBIOLOGOW-POLISH SOCIETY OF MICROBIOLOGISTS
PI WARSAW
PA BANACHA 1 B, WARSAW, POLAND
SN 1733-1331
EI 2544-4646
J9 POL J MICROBIOL
JI Pol. J. Microbiol.
PD JUN 15
PY 2022
VL 71
IS 1
BP 27
EP 34
DI 10.33073/pjm-2022-002
PG 8
WC Microbiology
SC Microbiology
GA 1J7YG
UT WOS:000798130300004
PM 35635165
DA 2024-01-16
ER

PT J
AU Jiang, H
   Lan, GH
   Zhu, QY
   Feng, Y
   Liang, SJ
   Li, JJ
   Zhou, XJ
   Lin, M
   Shao, YM
AF Jiang, He
   Lan, Guanghua
   Zhu, Qiuying
   Feng, Yi
   Liang, Shujia
   Li, Jianjun
   Zhou, Xinjuan
   Lin, Mei
   Shao, Yiming
TI Impacts of HIV-1 Subtype Diversity on Long-Term Clinical Outcomes in Antiretroviral Therapy in Guangxi, China
SO JAIDS-JOURNAL OF ACQUIRED IMMUNE DEFICIENCY SYNDROMES
LA English
DT Article
DE CRF01_AE; CRF07_BC; CRF08_BC; antiretroviral therapy; clinical outcome
ID molecular transmission networks; drug-resistance; crf08-bc; individuals; progression; understand; epidemic; counts
AB Background: Comprehensively estimating the impacts of HIV-1 subtype diversity on long-term clinical outcomes during antiretroviral therapy (ART) can help inform program recommendations. Methods: The HIV-1 sequence data and clinical records of 5950 patients from all 14 prefectures in Guangxi, China, during 2008-2020 were included. Evolutional trends of CD4+ T-lymphocyte count and viral load were explored, and the effects of HIV-1 subtypes on clinical outcomes were estimated by the Cox proportional hazards model. The polymorphisms involved in drug resistance mutation were analyzed. Results: Compared with patients with CRF07_BC, patients with CRF01_AE and CRF08_BC showed poor immunologic and virologic responses to antiretroviral therapy. Although the median expected time from ART initiation to virologic suppression for all patients was approximately 12 months, patients with CRF01_AE and CRF08_BC had a long time to achieve immune recovery and a short time to occur immunologic failure, compared with patients with CRF07_BC. Adjusted analysis showed that both CRF01_AE and CRF08_BC were the negative factors in immune recovery and long-term mortality. In addition, CRF08_BC was a negative factor in virologic suppression and a risk factor of virologic failure. This poor virologic response might result from the high prevalence of drug resistance mutation in CRF08_BC. Conclusions: Compared with patients with CRF07_BC, patients with CRF01_AE could benefit more from immediate ART, and patients with CRF08_BC are more suitable for PI-based regimens. These data emphasize the importance of routine HIV-1 genotyping before ART, immediate ART, and personalized ART regimens to improve the prognosis for patients undergoing ART.
C1 [Jiang, He; Lan, Guanghua; Zhu, Qiuying; Liang, Shujia; Li, Jianjun; Zhou, Xinjuan; Lin, Mei; Shao, Yiming] Guangxi Ctr Dis Prevent & Control, Guangxi Key Lab AIDS Prevent & Control & Achievem, Nanning, Guangxi, Peoples R China.
   [Jiang, He; Zhou, Xinjuan; Shao, Yiming] Guangxi Med Univ, Sch Publ Hlth, Nanning, Guangxi, Peoples R China.
   [Jiang, He; Feng, Yi; Shao, Yiming] Chinese Ctr Dis Control & Prevent, Natl Ctr AIDS STD Control & Prevent, State Key Lab Infect Dis Prevent & Control, Beijing, Peoples R China.
C3 Guangxi Medical University; Chinese Center for Disease Control & Prevention; National Center for AIDS/STD Control & Prevention, Chinese Center for Disease Control & Prevention
RP Shao, YM (通讯作者)，Chinese Ctr Dis Control & Prevent, Natl Ctr AIDS STD Control & Prevent, Div Res Virol & Immunol, 155 Changbai Rd Changping Dist, Beijing 102206, Peoples R China.
EM yshao@bjmu.edu.cn
FU Guangxi Bagui Honor Scholarship grant; project of Health Commission of Guangxi [Z2016440]; National Natural Science Foundation of China [82160636]
CR Alimujiang A, 2019, JAMA NETW OPEN, V2, P0, DOI 10.1001/jamanetworkopen.2019.4270
   Boatman JA, 2019, JAIDS-J ACQ IMM DEF, V81, P10, DOI 10.1097/QAI.0000000000001967
   Byrd KK, 2019, JAIDS-J ACQ IMM DEF, V82, P245, DOI 10.1097/QAI.0000000000002142
   Cao ZQ, 2020, SCI REP-UK, V10, P0, DOI 10.1038/s41598-020-72701-4
   Chu HT, 2005, AM J EPIDEMIOL, V162, P787, DOI 10.1093/aje/kwi268
   Chu MJ, 2017, SCI REP-UK, V7, P0, DOI 10.1038/s41598-017-01858-2
   Cui HL, 2019, AIDS, V33, P13, DOI 10.1097/QAD.0000000000001981
   Davy-Mendez T, 2019, AIDS, V33, P1187, DOI 10.1097/QAD.0000000000002194
   Ge X M, 2019, ZHONGHUA LIU XING BING XUE ZA ZHI, V40, P315, DOI 10.3760/cma.j.issn.0254-6450.2019.03.011
   Ge ZW, 2021, EMERG MICROBES INFEC, V10, P1919, DOI 10.1080/22221751.2021.1978822
   Ge ZW, 2021, CLIN INFECT DIS, V72, P1799, DOI 10.1093/cid/ciaa380
   Häggblom A, 2016, LANCET HIV, V3, PE166, DOI 10.1016/S2352-3018(16)00023-0
   Hao JJ, 2021, CHINA CDC WEEKLY, V3, P1133, DOI 10.46234/ccdcw2021.251
   He X, 2012, PLOS ONE, V7, P0, DOI 10.1371/journal.pone.0047289
   Hemelaar J, 2019, LANCET INFECT DIS, V19, P143, DOI 10.1016/S1473-3099(18)30647-9
   Kang RH, 2020, INFECT DIS POVERTY, V9, P0, DOI 10.1186/s40249-020-00668-5
   Kang RH, 2021, AIDS, V35, P947, DOI 10.1097/QAD.0000000000002812
   Korthauer K, 2019, GENOME BIOL, V20, P0, DOI 10.1186/s13059-019-1716-1
   Li JJ, 2018, SCI REP-UK, V8, P0, DOI 10.1038/s41598-018-29201-3
   Li K, 2021, EMERG MICROBES INFEC, V10, P497, DOI 10.1080/22221751.2021.1899056
   Liang Y, 2020, HIV MED, V21, P279, DOI 10.1111/hiv.12823
   Lisco A, 2019, JCI INSIGHT, V4, P0, DOI 10.1172/jci.insight.127113
   Liu MC, 2020, FRONT MICROBIOL, V11, P0, DOI 10.3389/fmicb.2020.604993
   May MT, 2016, AIDS, V30, P503, DOI 10.1097/QAD.0000000000000941
   Mupfumi L, 2019, AIDS, V33, P2415, DOI 10.1097/QAD.0000000000002363
   Pai NP, 2012, JAIDS-J ACQ IMM DEF, V59, P382, DOI 10.1097/QAI.0b013e31824a0628
   Qin FX, 2019, BMJ OPEN, V9, P0, DOI 10.1136/bmjopen-2018-023140
   Rodríguez-Gallego E, 2018, AIDS, V32, P565, DOI 10.1097/QAD.0000000000001730
   Roul H, 2018, AIDS, V32, P2605, DOI 10.1097/QAD.0000000000002010
   Song HS, 2019, P NATL ACAD SCI USA, V116, P239, DOI 10.1073/pnas.1814714116
   Taylor BS, 2008, NEW ENGL J MED, V358, P1590, DOI 10.1056/NEJMra0706737
   Tsukamoto T, 2019, FRONT IMMUNOL, V10, P0, DOI 10.3389/fimmu.2019.00081
   Utay NS, 2016, CURR OPIN HIV AIDS, V11, P131, DOI 10.1097/COH.0000000000000242
   van Zyl G, 2018, RETROVIROLOGY, V15, P0, DOI 10.1186/s12977-018-0395-4
   Wei L, 2021, RETROVIROLOGY, V18, P0, DOI 10.1186/s12977-021-00567-z
   Xie YN, 2021, J ANTIMICROB CHEMOTH, V76, P2975, DOI 10.1093/jac/dkab296
   Xu XS, 2021, BMC INFECT DIS, V21, P0, DOI 10.1186/s12879-021-06847-5
   Yang XD, 2020, J LEUKOCYTE BIOL, V107, P597, DOI 10.1002/JLB.4MR1019-189R
   Zhang F, 2021, FRONT GENET, V12, P0, DOI 10.3389/fgene.2021.688292
   Zhang XM, 2015, J ANTIMICROB CHEMOTH, V70, P1381, DOI 10.1093/jac/dku565
   Zhao S, 2018, SCI REP-UK, V8, P0, DOI 10.1038/s41598-018-29202-2
   Zhao Y, 2018, CLIN INFECT DIS, V66, P727, DOI 10.1093/cid/cix878
   Zhu Z, 2019, J ASSOC NURSE AIDS C, V30, P206, DOI 10.1097/JNC.0000000000000025
NR 43
TC 1
Z9 3
U1 0
U2 8
PU LIPPINCOTT WILLIAMS & WILKINS
PI PHILADELPHIA
PA TWO COMMERCE SQ, 2001 MARKET ST, PHILADELPHIA, PA 19103 USA
SN 1525-4135
EI 1077-9450
J9 JAIDS-J ACQ IMM DEF
JI JAIDS
PD APR 15
PY 2022
VL 89
IS 5
BP 583
EP 591
DI 10.1097/QAI.0000000000002906
PG 9
WC Immunology; Infectious Diseases
SC Immunology; Infectious Diseases
GA 0V9AL
UT WOS:000788631000014
PM 34966146
DA 2024-01-16
ER

PT J
AU Armenia, D
   Santoro, MM
   Bellocchi, MC
   Carioti, L
   Galli, L
   Galli, A
   Scutari, R
   Salsi, E
   Mussini, C
   Sterrantino, G
   Calza, L
   Rossetti, B
   Zazzi, M
   Castagna, A
AF Armenia, Daniele
   Santoro, Maria Mercedes
   Bellocchi, Maria Concetta
   Carioti, Luca
   Galli, Laura
   Galli, Andrea
   Scutari, Rossana
   Salsi, Eleonora
   Mussini, Cristina
   Sterrantino, Gaetana
   Calza, Leonardo
   Rossetti, Barbara
   Zazzi, Maurizio
   Castagna, Antonella
TI Viral resistance burden and APOBEC editing correlate with virological response in heavily treatment-experienced people living with multi-drug resistant HIV
SO INTERNATIONAL JOURNAL OF ANTIMICROBIAL AGENTS
LA English
DT Article
DE HIV; Multidrug resistance; Heavily treatment-experienced people; Next-generation sequencing; Mutational load; APOBEC editing
ID proviral dna; genotypic resistance; coreceptor usage; mutations; rna; plasma; prediction; reservoir
AB Background: The impact of drug resistance mutational load and APOBEC editing in heavily treatment-experienced (HTE) people living with multidrug-resistant HIV has not been investigated. Material and Methods: This study explored the HIV-DNA and HIV-RNA mutational load of drug resistance and APOBEC-related mutations through next-generation sequencing (NGS, Illumina MiSeq) in 20 failing HTE participants enrolled in the PRESTIGIO registry. Results: The patients showed high levels of both HIV-DNA (4.5 [4.0-5.2] log(10) copies/10(6) T-CD4+ cell) and HIV-RNA (4.5 [4.1-5.0] log(10) copies/mL) with complex resistance patterns in both compartments. Among the 255 drug-resistant mutations found, 66.3% were concordantly detected in both HIV-DNA and HIV-RNA; 71.3% of mutations were already present in historical Sanger genotypes. At an intra-patient frequency > 5%, a considerable proportion of mutations detected through DNA-NGS were found in historical genotypes but not through RNA-NGS, and few patients had APOBEC-related mutations. Of 14 patients who switched therapy, the five who failed treatment had DNA resistance with higher intra-patient frequency and higher DNA/RNA mutational load in a context of tendentially less pronounced APOBEC editing compared with those who responded. Conclusions: Using NGS in HIV-DNA and HIV-RNA together with APOBEC editing evaluation might help to identify HTE individuals with MDR who are more prone to experience virological failure. (C) 2021 Elsevier Ltd and International Society of Antimicrobial Chemotherapy. All rights reserved.
C1 [Armenia, Daniele] St Camillus Int Univ Hlth Sci, Rome, Italy.
   [Armenia, Daniele; Santoro, Maria Mercedes; Bellocchi, Maria Concetta; Carioti, Luca; Scutari, Rossana] Univ Roma Tor Vergata, Dept Expt Med, Rome, Italy.
   [Galli, Laura; Galli, Andrea; Castagna, Antonella] Ist Sci San Raffaele, Clin Infect Dis, Milan, Italy.
   [Salsi, Eleonora] Azienda Osped Univ Parma, Parma, Italy.
   [Mussini, Cristina] Policlin Modena, Malattie Infett, Modena, Italy.
   [Sterrantino, Gaetana] Univ Florence, Dept Expt & Clin Med, Florence, Italy.
   [Calza, Leonardo] Policlin St Orsola Malpighi, Bologna, Italy.
   [Rossetti, Barbara] Azienda Osped Univ Senese, Siena, Italy.
   [Zazzi, Maurizio] Univ Siena, Siena, Italy.
   [Castagna, Antonella] Univ Vita Salute San Raffaele, Clin Infect Dis, Milan, Italy.
C3 University of Rome Tor Vergata; Vita-Salute San Raffaele University; IRCCS Ospedale San Raffaele; University of Parma; University Hospital of Parma; Universita di Modena e Reggio Emilia; University of Florence; IRCCS Azienda Ospedaliero-Universitaria di Bologna; University of Siena; University Hospital of Siena; University of Siena; Vita-Salute San Raffaele University
RP Santoro, MM (通讯作者)，Univ Roma Tor Vergata, Dept Expt Med, Rome, Italy.
EM santormaria@gmail.com
FU ViiV Healthcare; Theratechnologies
CR Abdi B, 2021, J ANTIMICROB CHEMOTH, V76, P2148, DOI 10.1093/jac/dkab123
   Alidjinou EK, 2017, J ANTIMICROB CHEMOTH, V72, P2823, DOI 10.1093/jac/dkx232
   Alteri C, 2019, J CLIN VIROL, V117, P61, DOI 10.1016/j.jcv.2019.06.004
   Arias A, 2018, INT J ENV RES PUB HE, V15, P0, DOI 10.3390/ijerph15081697
   Armitage AE, 2012, PLOS GENET, V8, P0, DOI 10.1371/journal.pgen.1002550
   Avettand-Fènoël V, 2008, J CLIN VIROL, V42, P399, DOI 10.1016/j.jcv.2008.03.013
   Avila-Ríos S, 2020, VIRUSES-BASEL, V12, P0, DOI 10.3390/v12060617
   Bolger AM, 2014, BIOINFORMATICS, V30, P2114, DOI 10.1093/bioinformatics/btu170
   Bon I, 2007, J CLIN VIROL, V38, P313, DOI 10.1016/j.jcv.2006.12.018
   Calvo KR, 2014, INFECT DIS CLIN N AM, V28, P439, DOI 10.1016/j.idc.2014.06.005
   Chabria SB, 2014, ANNU REV GENOM HUM G, V15, P295, DOI 10.1146/annurev-genom-091212-153406
   Charpentier C, 2017, J ANTIMICROB CHEMOTH, V72, P2831, DOI 10.1093/jac/dkx233
   Chen NY, 2020, INT J INFECT DIS, V93, P182, DOI 10.1016/j.ijid.2020.02.004
   Dauwe K, 2016, J CLIN MICROBIOL, V54, P1605, DOI 10.1128/JCM.00030-16
   De Miguel R, 2020, EBIOMEDICINE, V55, P0, DOI 10.1016/j.ebiom.2020.102779
   Delaugerre C, 2012, HIV MED, V13, P517, DOI 10.1111/j.1468-1293.2012.01002.x
   eacsociety, 2020, EUROPEAN AIDS CLIN S, V0, P0
   Fourati S, 2010, AIDS, V24, P2313, DOI 10.1097/QAD.0b013e32833e515a
   Galli L, 2020, OPEN FORUM INFECT DI, V7, P0, DOI 10.1093/ofid/ofaa456
   Gibson RM, 2014, PLOS ONE, V9, P0, DOI 10.1371/journal.pone.0104512
   Günthard HF, 2019, CLIN INFECT DIS, V68, P177, DOI 10.1093/cid/ciy463
   Huruy K, 2018, PLOS ONE, V13, P0, DOI 10.1371/journal.pone.0205119
   Inzaule SC, 2018, LANCET HIV, V5, PE638, DOI 10.1016/S2352-3018(18)30177-2
   Ji HZ, 2020, VIRUSES-BASEL, V12, P0, DOI 10.3390/v12060586
   Kieffer TL, 2005, J VIROL, V79, P1975, DOI 10.1128/JVI.79.3.1975-1980.2005
   Lambert-Niclot S, 2016, J ANTIMICROB CHEMOTH, V71, P2248, DOI 10.1093/jac/dkw146
   Lambotte O, 2004, AIDS, V18, P1147, DOI 10.1097/00002030-200405210-00008
   Li JZ, 2011, JAMA-J AM MED ASSOC, V305, P1327, DOI 10.1001/jama.2011.375
   Liao CZ, 2007, BIOORG MED CHEM LETT, V17, P5361, DOI 10.1016/j.bmcl.2007.08.011
   Lübke N, 2015, INTERVIROLOGY, V58, P184, DOI 10.1159/000431093
   Mangeat B, 2003, NATURE, V424, P99, DOI 10.1038/nature01709
   Mbunkah HA, 2020, J INFECT DIS, V221, P1584, DOI 10.1093/infdis/jiz650
   Moyo S, 2015, VIRUSES-BASEL, V7, P5508, DOI 10.3390/v7102887
   Noguera-Julian M, 2016, CLIN MICROBIOL INFEC, V22, P191, DOI 10.1016/j.cmi.2015.10.004
   Parisi SG, 2007, J CLIN MICROBIOL, V45, P1783, DOI 10.1128/JCM.00056-07
   Parkin NT, 2020, VIRUSES-BASEL, V12, P0, DOI 10.3390/v12070694
   Pollpeter D, 2018, NAT MICROBIOL, V3, P220, DOI 10.1038/s41564-017-0063-9
   Pou C, 2014, CLIN INFECT DIS, V59, P578, DOI 10.1093/cid/ciu287
   Rich SN, 2020, J INFECT DIS, V413, P0, DOI 10.1093/infdis/jiaa413
   Russell RA, 2009, RETROVIROLOGY, V6, P0, DOI 10.1186/1742-4690-6-16
   Sotillo A, 2018, J VIROL METHODS, V260, P1, DOI 10.1016/j.jviromet.2018.06.020
   Swenson LC, 2011, J INFECT DIS, V203, P237, DOI 10.1093/infdis/jiq030
   Thielen A, 2012, INTERVIROLOGY, V55, P113, DOI 10.1159/000332002
   Tzou PL, 2020, PLOS ONE, V15, P0, DOI 10.1371/journal.pone.0225352
   Tzou PL, 2018, J CLIN MICROBIOL, V56, P0, DOI 10.1128/JCM.00105-18
   Verbist BMP, 2016, BIOINFORMATICS, V0, P1
   Vicenti I, 2007, CLIN INFECT DIS, V44, P1657, DOI 10.1086/518287
   Wirden M, 2011, J ANTIMICROB CHEMOTH, V66, P709, DOI 10.1093/jac/dkq544
   Yin QQ, 2016, BIOMED ENVIRON SCI, V29, P239, DOI 10.3967/bes2016.031
   Zaccarelli M, 2016, J CLIN VIROL, V82, P94, DOI 10.1016/j.jcv.2016.07.007
   Zaccarelli M, 2009, ANTIVIR THER, V14, P285
   Zhang JJ, 2014, BIOINFORMATICS, V30, P614, DOI 10.1093/bioinformatics/btt593
NR 54
TC 6
Z9 6
U1 0
U2 1
PU ELSEVIER
PI AMSTERDAM
PA RADARWEG 29, 1043 NX AMSTERDAM, NETHERLANDS
SN 0924-8579
EI 1872-7913
J9 INT J ANTIMICROB AG
JI Int. J. Antimicrob. Agents
PD JAN 15
PY 2022
VL 59
IS 1
BP 
EP 
DI 10.1016/j.ijantimicag.2021.106492
EA JAN 2022
PG 10
WC Infectious Diseases; Microbiology; Pharmacology & Pharmacy
SC Infectious Diseases; Microbiology; Pharmacology & Pharmacy
GA YH9YB
UT WOS:000743513900016
PM 34871747
DA 2024-01-16
ER

PT J
AU Novitsky, V
   Steingrimsson, J
   Gillani, FS
   Howison, M
   Aung, S
   Solomon, M
   Won, CY
   Brotherton, A
   Shah, R
   Dunn, C
   Fulton, J
   Bertrand, T
   Civitarese, A
   Howe, K
   Marak, T
   Chan, P
   Bandy, U
   Alexander-Scott, N
   Hogan, J
   Kantor, R
AF Novitsky, Vlad
   Steingrimsson, Jon
   Gillani, Fizza S.
   Howison, Mark
   Aung, Su
   Solomon, Matthew
   Won, Cindy Y.
   Brotherton, Amy
   Shah, Rajeev
   Dunn, Casey
   Fulton, John
   Bertrand, Thomas
   Civitarese, Anna
   Howe, Katharine
   Marak, Theodore
   Chan, Philip
   Bandy, Utpala
   Alexander-Scott, Nicole
   Hogan, Joseph
   Kantor, Rami
TI Statewide Longitudinal Trends in Transmitted HIV-1 Drug Resistance in Rhode Island, USA
SO OPEN FORUM INFECTIOUS DISEASES
LA English
DT Article
DE HIV-1 drug resistance; longitudinal trends; surveillance; transmitted drug resistance; transmission networks
ID antiretroviral therapy; dolutegravir resistance; transmission networks; reverse-transcriptase; prevalence; type-1; washington; mutations; protease; naive
AB Background. HIV-1 transmitted drug resistance (TDR) remains a global challenge that can impact care, yet its comprehensive assessment is limited and heterogenous. We longitudinally characterized statewide TDR in Rhode Island. Methods. Demographic and clinical data from treatment-naive individuals were linked to protease, reverse transcriptase, and integrase sequences routinely obtained over 2004-2020. TDR extent, trends, impact on first-line regimens, and association with transmission networks were assessed using the Stanford Database, Mann-Kendall statistic, and phylogenetic tools. Results. In 1123 individuals, TDR to any antiretroviral increased from 8% (2004) to 26% (2020), driven by non-nucleotide reverse transcriptase inhibitor (NNRTI; 5%-18%) and, to a lesser extent, nucleotide reverse transcriptase inhibitor (NRTI; 2%-8%) TDR. Dual- and triple-class TDR rates were low, and major integrase strand transfer inhibitor resistance was absent. Predicted intermediate to high resistance was in 77% of those with TDR, with differential suppression patterns. Among all individuals, 34% were in molecular clusters, some only with members with TDR who shared mutations. Among clustered individuals, people with TDR were more likely in small clusters. Conclusions. In a unique (statewide) assessment over 2004-2020, TDR increased; this was primarily, but not solely, driven by NNRTIs, impacting antiretroviral regimens. Limited TDR to multiclass regimens and pre-exposure prophylaxis are encouraging; however, surveillance and its integration with molecular epidemiology should continue in order to potentially improve care and prevention interventions.
C1 [Novitsky, Vlad; Steingrimsson, Jon; Gillani, Fizza S.; Aung, Su; Solomon, Matthew; Won, Cindy Y.; Brotherton, Amy; Shah, Rajeev; Fulton, John; Chan, Philip; Hogan, Joseph; Kantor, Rami] Brown Univ, Providence, RI 02912 USA.
   [Howison, Mark] Res Improving Peoples Life, Providence, RI USA.
   [Dunn, Casey] Yale Univ, New Haven, CT USA.
   [Bertrand, Thomas; Civitarese, Anna; Howe, Katharine; Marak, Theodore; Chan, Philip; Bandy, Utpala; Alexander-Scott, Nicole] Rhode Isl Dept Hlth, Providence, RI 02908 USA.
C3 Brown University; Yale University
RP Kantor, R (通讯作者)，Miriam Hosp, 14 Third St,RISE Bldg, Providence, RI 02906 USA.
EM rkantor@brown.edu
FU National Institutes of Health [R01AI136058, K24AI134359, P30AI042853]
CR Agwu AL, 2014, AIDS PATIENT CARE ST, V28, P10, DOI 10.1089/apc.2013.0308
   Aldous Annette M, 2017, BMC RES NOTES, V10, P474, DOI 10.1186/s13104-017-2764-9
   Anstett K, 2016, J ANTIMICROB CHEMOTH, V71, P2083, DOI 10.1093/jac/dkw109
   Bailey AJ, 2021, AIDS RES HUM RETROV, V37, P736, DOI 10.1089/aid.2020.0261
   Bennett DE, 2009, PLOS ONE, V4, P0, DOI 10.1371/journal.pone.0004724
   Bertagnolio S, 2021, J INFECT DIS, V224, P377, DOI 10.1093/infdis/jiaa683
   Brenner BG, 2008, AIDS, V22, P2509, DOI 10.1097/QAD.0b013e3283121c90
   Centers for Disease Control and Prevention, 2018, DETECTING RESPONDING, V0, P0
   Chan PA, 2015, JAIDS-J ACQ IMM DEF, V70, P428, DOI 10.1097/QAI.0000000000000786
   Chan PA, 2014, INFECT GENET EVOL, V28, P358, DOI 10.1016/j.meegid.2014.03.027
   Chan PA, 2011, AIDS RES HUM RETROV, V27, P275, DOI 10.1089/aid.2010.0198
   Chan W, 2019, HELIYON, V5, P0, DOI 10.1016/j.heliyon.2019.e02411
   De Miguel R, 2020, EBIOMEDICINE, V55, P0, DOI 10.1016/j.ebiom.2020.102779
   DeLong AK, 2012, AIDS RES HUM RETROV, V28, P894, DOI 10.1089/aid.2011.0120
   Fogel JM, 2020, AIDS, V34, P91, DOI 10.1097/QAD.0000000000002394
   Günthard HF, 2019, CLIN INFECT DIS, V68, P177, DOI 10.1093/cid/ciy463
   Hardy I, 2015, J ANTIMICROB CHEMOTH, V70, P405, DOI 10.1093/jac/dku387
   Hoffmann CJ, 2009, CLIN INFECT DIS, V49, P1928, DOI 10.1086/648444
   Kassaye SG, 2016, CLIN INFECT DIS, V63, P836, DOI 10.1093/cid/ciw382
   Katoh K, 2013, MOL BIOL EVOL, V30, P772, DOI 10.1093/molbev/mst010
   Lepik KJ, 2017, AIDS, V31, P1425, DOI 10.1097/QAD.0000000000001494
   Levintow SN, 2018, OPEN FORUM INFECT DI, V5, P0, DOI 10.1093/ofid/ofy178
   MacVeigh MS, 2013, AIDS RES HUM RETROV, V29, P337, DOI 10.1089/aid.2011.0386
   Malet I, 2017, MBIO, V8, P0, DOI 10.1128/mBio.00922-17
   McClung RP, 2019, CROI, V0, P0
   Novitsky V, 2020, SCI REP-UK, V10, P0, DOI 10.1038/s41598-020-75560-1
   OGrady NP, 2002, CLIN INFECT DIS, V35, P1281, DOI 10.1086/344188
   Olson A, 2018, AIDS, V32, P161, DOI 10.1097/QAD.0000000000001689
   Palmer S, 2005, J CLIN MICROBIOL, V43, P406, DOI 10.1128/JCM.43.1.406-413.2005
   Panichsillapakit T, 2016, JAIDS-J ACQ IMM DEF, V71, P228, DOI 10.1097/QAI.0000000000000831
   Pineda-Peña AC, 2013, INFECT GENET EVOL, V19, P337, DOI 10.1016/j.meegid.2013.04.032
   Pingen M, 2014, RETROVIROLOGY, V11, P0, DOI 10.1186/s12977-014-0105-9
   Rhee SY, 2021, VIRUSES-BASEL, V13, P0, DOI 10.3390/v13050879
   Rhee SY, 2003, NUCLEIC ACIDS RES, V31, P298, DOI 10.1093/nar/gkg100
   Rial-Crestelo D, 2021, J ANTIMICROB CHEMOTH, V76, P738, DOI 10.1093/jac/dkaa479
   Rich SN, 2021, J INFECT DIS, V223, P866, DOI 10.1093/infdis/jiaa413
   Rocheleau G, 2018, CLIN MICROBIOL INFEC, V24, P185, DOI 10.1016/j.cmi.2017.06.014
   Ross LL, 2018, AIDS RES HUM RETROV, V34, P672, DOI 10.1089/aid.2017.0295
   Rossetti B, 2018, HIV MED, V19, P619, DOI 10.1111/hiv.12640
   Siedner MJ, 2020, NAT COMMUN, V11, P0, DOI 10.1038/s41467-020-19801-x
   Struck D, 2014, NUCLEIC ACIDS RES, V42, P0, DOI 10.1093/nar/gku739
   Tostevin A, 2017, HIV MED, V18, P204, DOI 10.1111/hiv.12414
   Tzou PL, 2020, J ANTIMICROB CHEMOTH, V75, P170, DOI 10.1093/jac/dkz417
   WHO, 2012, GLOBAL TUBERCULOSIS REPORT 2012, V0, P1
   World Health Organization, 2017, GUIDELINES ON THE PUBLIC HEALTH RESPONSE TO PRETREATMENT HIV DRUG RESISTANCE, V0, P0
NR 47
TC 0
Z9 0
U1 0
U2 2
PU OXFORD UNIV PRESS INC
PI CARY
PA JOURNALS DEPT, 2001 EVANS RD, CARY, NC 27513 USA
SN 2328-8957
EI 
J9 OPEN FORUM INFECT DI
JI Open Forum Infect. Dis.
PD JAN 15
PY 2022
VL 9
IS 1
BP 
EP 
DI 10.1093/ofid/ofab587
PG 11
WC Immunology; Infectious Diseases; Microbiology
SC Immunology; Infectious Diseases; Microbiology
GA YK1LA
UT WOS:000744981900018
PM 34988256
DA 2024-01-16
ER

PT J
AU Wei, QQ
   Zhao, Y
   Lv, YN
   Kang, X
   Pan, S
   Yao, SJ
   Wang, L
AF Wei, Qianqian
   Zhao, Yan
   Lv, Yani
   Kang, Xu
   Pan, Shan
   Yao, Shujie
   Wang, Li
TI High Rate of HIV-1 Drug Resistance in Antiretroviral Therapy-Failure Patients in Liaoning Province, China
SO AIDS RESEARCH AND HUMAN RETROVIRUSES
LA English
DT Article
DE HIV; antiretroviral therapy; drug resistance; ART failure
ID m184v mutation; impact; mortality; gag
AB This study aimed to monitor the prevalence of HIV-1 drug resistance and risk factors associated with drug resistance in antiretroviral therapy (ART)-failure individuals in Liaoning Province, China. Plasma samples were collected from HIV-1-positive individuals who experienced ART failure in Liaoning Province between April 2018 and September 2019. Genotype resistance test was performed using an in-house assay on these collected samples. Factors associated with drug resistance were identified by logistic regression analysis. We collected a total of 468 ART-failure individuals, of which 256 were successfully included in the final study. Of these, the most predominant genotype was CRF01_AE, accounting for 77.73%. The resistance rate to any of the three classes of antiretroviral drugs (non-nucleoside reverse transcriptase inhibitors [NNRTIs], nucleoside reverse transcriptase inhibitors [NRTIs], and protease inhibitors [PIs]) was 64.84%. Among 256 ART-failure patients, 62.89% showed drug resistance to NNRTIs, 50.39% to NRTIs, and 3.13% to PIs. G190S (31.25%) and Y181C (25.78%) mutations were the most common NNRTIs resistance mutations. K65R (29.69%), M184V (28.52%) were the most common NRTIs resistance mutations. Factors associated with drug resistance included current ART regimen and viral load. The high drug resistance rate among ART-failure individuals in Liaoning Province needs more attention. Corresponding strategies for the risk factors associated with HIV drug resistance can better control and prevent the prevalence of resistance.
C1 [Wei, Qianqian; Wang, Li] China Med Univ, Inst Prevent Med, Shenyang, Peoples R China.
   [Wei, Qianqian; Zhao, Yan; Lv, Yani; Kang, Xu; Pan, Shan; Yao, Shujie; Wang, Li] Liaoning Prov Ctr Dis Prevent & Control, Inst AIDS STD Control & Prevent, Shenyang, Peoples R China.
   [Wang, Li] China Med Univ, Inst Prevent Med, 242 Shayang Rd, Shenyang 110005, Liaoning, Peoples R China.
C3 China Medical University; China Medical University
RP Wang, L (通讯作者)，China Med Univ, Inst Prevent Med, 242 Shayang Rd, Shenyang 110005, Liaoning, Peoples R China.
EM wangli363@sina.com
CR [Anonymous], 2019, ELECT J CLIN MED LIT, V6, P193
   Bobkova MR, 2014, HIV DRUG RESISTANCE, V0, P0
   Cambiano V, 2013, J INFECT DIS, V207, PS57, DOI 10.1093/infdis/jit111
   China NHCotPsRo, 2018, PROGR NAT AIDS PREV, V0, P0
   Chinese Center for Disease Control and Prevention:, 2016, NAT FREE ANT TREATM, V0, P0
   Diallo K, 2003, ANTIMICROB AGENTS CH, V47, P3377, DOI 10.1128/AAC.47.11.3377-3383.2003
   Fun A, 2012, RETROVIROLOGY, V9, P0, DOI 10.1186/1742-4690-9-63
   Gao Y, 2019, ZHONGHUA LIU XING BING XUE ZA ZHI, V40, P155, DOI 10.3760/cma.j.issn.0254-6450.2019.02.006
   Ghosn J, 2011, PLOS ONE, V6, P0, DOI 10.1371/journal.pone.0024798
   Hao Y, 2014, CHIN. J DIS CONTROL PREVENT, V18, P369
   Huang W, 2003, J VIROL, V77, P1512, DOI 10.1128/JVI.77.2.1512-1523.2003
   Julias JG, 2004, VIROLOGY, V322, P13, DOI 10.1016/j.virol.2004.01.004
   Lan Y, 2013, BEIJING MED J, V35, P747
   Larrouy L, 2010, ANTIMICROB AGENTS CH, V54, P2910, DOI 10.1128/AAC.00194-10
   Li XS, 2016, AIDS RES HUM RETROV, V32, P851, DOI 10.1089/aid.2016.0029
   Liao LJ, 2013, AIDS, V27, P1815, DOI 10.1097/QAD.0b013e3283611931
   Liégeois F, 2012, J INT AIDS SOC, V15, P0, DOI 10.7448/IAS.15.2.17985
   Lima VD, 2007, AIDS, V21, P685, DOI 10.1097/QAD.0b013e32802ef30c
   Liu TF, 2006, CLIN INFECT DIS, V42, P1608, DOI 10.1086/503914
   Lu Jing ZY, 2016, JIANGSU J PREV MED, V27, P388
   Martinez-Picado J, 2008, VIRUS RES, V134, P104, DOI 10.1016/j.virusres.2007.12.021
   Miller V, 1998, AIDS, V12, P705, DOI 10.1097/00002030-199807000-00006
   Mu JP, 2018, MODERN PREVENTIVE ME, V45, P2894
   Ross L, 2004, AIDS, V18, P1691, DOI 10.1097/01.aids.0000131355.44834.e4
   Salustiano Cavalcanti AM, 2007, MEM I OSWALDO CRUZ, V102, P785, DOI 10.1590/S0074-02762007005000109
   Shao YM, 2010, HIV DRUG RESISTANCE, V0, P0
   Stanford University, 2019, HIV DRUG RES DAT, V0, P0
   Su Yingying, 2014, ZHONGHUA LIU XING BING XUE ZA ZHI, V35, P1164
   Telele NF, 2019, BMC INFECT DIS, V19, P0, DOI 10.1186/s12879-019-4196-8
   UNAIDS, 2021, GLOB HIV AIDS STAT S, V0, P0
   Wang J, 2014, PLOS ONE, V9, P0, DOI 10.1371/journal.pone.0088305
   [王遵伍 Wang Zunwu], 2019, 中国公共卫生 CHINA JOURNAL OF PUBLIC HEALTH, V35, P1593
   Winters MA, 2003, J INFECT DIS, V188, P537, DOI 10.1086/377742
   Wolf K, 2003, ANTIMICROB AGENTS CH, V47, P3478, DOI 10.1128/AAC.47.11.3478-3484.2003
   Yao C, 2018, PROGRESS IN PHARMACEUTICAL SCIENCES, V42, P84
   [殷玥琪 Yin Yueqi], 2017, 中华疾病控制杂志 CHINESE JOURNAL OF DISEASE CONTROL & PREVENTION, V21, P622
   Zeng HY, 2016, AIDS RES HUM RETROV, V32, P420, DOI 10.1089/aid.2015.0212
   Zhang FJ, 2007, AIDS, V21, PS143, DOI 10.1097/01.aids.0000304710.10036.2b
   Zhang FJ, 2009, ANN INTERN MED, V151, P241, DOI 10.7326/0003-4819-151-4-200908180-00006
   [周丹 Zhou Dan], 2020, 中华疾病控制杂志 CHINESE JOURNAL OF DISEASE CONTROL & PREVENTION, V24, P1393
   Zou XB, 2020, VIROL J, V17, P0, DOI 10.1186/s12985-020-01311-3
NR 41
TC 2
Z9 2
U1 8
U2 12
PU MARY ANN LIEBERT, INC
PI NEW ROCHELLE
PA 140 HUGUENOT STREET, 3RD FL, NEW ROCHELLE, NY 10801 USA
SN 0889-2229
EI 1931-8405
J9 AIDS RES HUM RETROV
JI Aids Res. Hum. Retrovir.
PD JUN 1
PY 2022
VL 38
IS 6
BP 502
EP 509
DI 10.1089/aid.2021.0079
EA APR 2022
PG 8
WC Immunology; Infectious Diseases; Virology
SC Immunology; Infectious Diseases; Virology
GA 8M4WA
UT WOS:000791838100001
PM 35229630
DA 2024-01-16
ER

PT J
AU Ahsan, M
   Pindi, C
   Senapati, S
AF Ahsan, Mohd
   Pindi, Chinmai
   Senapati, Sanjib
TI Mechanism of darunavir binding to monomeric HIV-1 protease: a step forward in the rational design of dimerization inhibitors
SO PHYSICAL CHEMISTRY CHEMICAL PHYSICS
LA English
DT Article
ID small-molecule inhibitors; interface peptides; wild-type; resistance; mutations; dynamics; replication; integration; reveals; insight
AB HIV protease (HIVPR) is a key target in AIDS therapeutics. All ten FDA-approved drugs that compete with substrates in binding to this dimeric enzyme's active site have become ineffective due to the emergence of drug resistant mutants. Blocking the dimerization interface of HIVPR is thus being explored as an alternate strategy. The latest drug, darunavir (DRV), which exhibited a high genetic barrier to viral resistance, is said to have a dual mode of action - (i) binding to the dimeric active site, and (ii) preventing the dimerization by binding to the HIVPR monomer. Despite several reports on DRV complexation with dimeric HIVPR, the mode and mechanism of the binding of DRV to the HIVPR monomer are poorly understood. In this study, we utilized all-atomic MD simulations and umbrella sampling techniques to identify the best possible binding mode of DRV to the monomeric HIVPR and its mechanism of association. The results suggest that DRV binds between the active site and the flap of the monomer, and the flap plays a crucial role in directing the drug to bind and driving the other protein domains to undergo induced fit changes for stronger complexation. The obtained binding mode of DRV was validated by comparing with various mutational data from clinical isolates to reported in vitro mutations. The identified binding pose was also able to successfully reproduce the experimental K-i value in the picomolar range. The residue-level information extracted from this study could accelerate the structure-based drug designing approaches targeting HIVPR dimerization.
C1 [Senapati, Sanjib] Indian Inst Technol Madras, Dept Biotechnol, Chennai 600036, Tamil Nadu, India.
   Indian Inst Technol Madras, BJM Sch Biosci, Chennai 600036, Tamil Nadu, India.
C3 Indian Institute of Technology System (IIT System); Indian Institute of Technology (IIT) - Madras; Indian Institute of Technology System (IIT System); Indian Institute of Technology (IIT) - Madras
RP Senapati, S (通讯作者)，Indian Inst Technol Madras, Dept Biotechnol, Chennai 600036, Tamil Nadu, India.
EM sanjibs@iitm.ac.in
CR Adachi M, 2009, P NATL ACAD SCI USA, V106, P4641, DOI 10.1073/pnas.0809400106
   Ahsan M, 2020, BIOCHEMISTRY-US, V59, P3316, DOI 10.1021/acs.biochem.0c00341
   Ahsan M, 2019, J PHYS CHEM B, V123, P7955, DOI 10.1021/acs.jpcb.9b04575
   Appadurai R, 2016, BIOCHEMISTRY-US, V55, P1529, DOI 10.1021/acs.biochem.5b00946
   BABE LM, 1992, PROTEIN SCI, V1, P1244, DOI 10.1002/pro.5560011003
   Bonomi M, 2010, PLOS ONE, V5, P0, DOI 10.1371/journal.pone.0013208
   Chen JZ, 2015, J CHEM INF MODEL, V55, P1903, DOI 10.1021/acs.jcim.5b00173
   Davis DA, 2006, ANTIVIR RES, V72, P89, DOI 10.1016/j.antiviral.2006.03.015
   De Meyer S, 2005, ANTIMICROB AGENTS CH, V49, P2314, DOI 10.1128/AAC.49.6.2314-2321.2005
   ESSMANN U, 1995, J CHEM PHYS, V103, P8577, DOI 10.1063/1.470117
   Frisch MJ, 2016, GAUSSIAN 16, V0, P0
   Frutos S, 2007, BIOPOLYMERS, V88, P164, DOI 10.1002/bip.20685
   Ghosh AK, 2010, BURGERS MED CHEM DRU, V0, P0
   Ghosh AK, 2007, BIOORGAN MED CHEM, V15, P7576, DOI 10.1016/j.bmc.2007.09.010
   Ghosh AK, 2016, J MED CHEM, V59, P5172, DOI 10.1021/acs.jmedchem.5b01697
   Ghosh AK, 2010, METH PRIN MED CHEM, V45, P205
   Gupta S, 2021, J MOL GRAPH MODEL, V103, P0, DOI 10.1016/j.jmgm.2020.107826
   Gupta S, 2019, J MOL STRUCT, V1198, P0, DOI 10.1016/j.molstruc.2019.126893
   Hartl MJ, 2010, BIOCHEM J, V427, P197, DOI 10.1042/BJ20091451
   Hayashi H, 2014, P NATL ACAD SCI USA, V111, P12234, DOI 10.1073/pnas.1400027111
   Hornak V, 2006, P NATL ACAD SCI USA, V103, P915, DOI 10.1073/pnas.0508452103
   Hou TJ, 2011, J CHEM INF MODEL, V51, P69, DOI 10.1021/ci100275a
   Huang DZ, 2012, J CHEM THEORY COMPUT, V8, P1786, DOI 10.1021/ct300032r
   Humphrey W, 1996, J MOL GRAPH MODEL, V14, P33, DOI 10.1016/0263-7855(96)00018-5
   Ishima R, 2003, J BIOL CHEM, V278, P43311, DOI 10.1074/jbc.M307549200
   Ishima R, 2007, J BIOL CHEM, V282, P17190, DOI 10.1074/jbc.M701304200
   JORGENSEN WL, 1983, J CHEM PHYS, V79, P926, DOI 10.1063/1.445869
   Koh Y, 2007, J BIOL CHEM, V282, P28709, DOI 10.1074/jbc.M703938200
   Koh Y, 2011, J VIROL, V85, P10079, DOI 10.1128/JVI.05121-11
   Kongsted J, 2009, J COMPUT AID MOL DES, V23, P63, DOI 10.1007/s10822-008-9238-z
   Kovalevsky AY, 2006, J MOL BIOL, V363, P161, DOI 10.1016/j.jmb.2006.08.007
   Kozísek M, 2014, FEBS J, V281, P1834, DOI 10.1111/febs.12743
   Krzeminska A, 2016, J AM CHEM SOC, V138, P16283, DOI 10.1021/jacs.6b06856
   KUMAR S, 1995, J COMPUT CHEM, V16, P1339, DOI 10.1002/jcc.540161104
   Kunze J, 2014, J CHEM INF MODEL, V54, P987, DOI 10.1021/ci400712h
   Levy Y, 2004, J MOL BIOL, V340, P67, DOI 10.1016/j.jmb.2004.04.028
   Levy Y, 2003, J PHYS CHEM B, V107, P3068, DOI 10.1021/jp0219956
   Liu FL, 2008, J MOL BIOL, V381, P102, DOI 10.1016/j.jmb.2008.05.062
   Maier JA, 2015, J CHEM THEORY COMPUT, V11, P3696, DOI 10.1021/acs.jctc.5b00255
   Mongan J, 2007, J CHEM THEORY COMPUT, V3, P156, DOI 10.1021/ct600085e
   Morris GM, 2009, J COMPUT CHEM, V30, P2785, DOI 10.1002/jcc.21256
   Rhee SY, 2010, ANTIMICROB AGENTS CH, V54, P4253, DOI 10.1128/AAC.00574-10
   Roe DR, 2013, J CHEM THEORY COMPUT, V9, P3084, DOI 10.1021/ct400341p
   RYCKAERT JP, 1977, J COMPUT PHYS, V23, P327, DOI 10.1016/0021-9991(77)90098-5
   Scott WRP, 2000, STRUCTURE, V8, P1259, DOI 10.1016/S0969-2126(00)00537-2
   Shultz MD, 2004, J AM CHEM SOC, V126, P9886, DOI 10.1021/ja048139n
   Shultz MD, 2000, ANGEW CHEM INT EDIT, V39, P2710, DOI 10.1002/1521-3773(20000804)39:15<2710::AID-ANIE2710>3.0.CO;2-P
   Sobolev V, 1999, BIOINFORMATICS, V15, P327, DOI 10.1093/bioinformatics/15.4.327
   SPINELLI S, 1991, BIOCHIMIE, V73, P1391, DOI 10.1016/0300-9084(91)90169-2
   Ung PMU, 2014, J MED CHEM, V57, P6468, DOI 10.1021/jm5008352
   Wang JM, 2004, J COMPUT CHEM, V25, P1157, DOI 10.1002/jcc.20035
   Wang YX, 1996, BIOCHEMISTRY-US, V35, P9945, DOI 10.1021/bi961268z
   Eswar Narayanan, 2007, CURR PROTOC PROTEIN SCI, VChapter 2, P0, DOI 10.1002/cpps.20
   Wensing Annemarie M, 2016, TOP ANTIVIR MED, V24, P132
   Yu ZH, 1996, J AM CHEM SOC, V118, P5846, DOI 10.1021/ja954069w
   Zhang Y, 2014, ACS CHEM BIOL, V9, P1351, DOI 10.1021/cb4008875
   Zutshi R, 1997, J AM CHEM SOC, V119, P4841, DOI 10.1021/ja962496j
NR 57
TC 4
Z9 4
U1 4
U2 15
PU ROYAL SOC CHEMISTRY
PI CAMBRIDGE
PA THOMAS GRAHAM HOUSE, SCIENCE PARK, MILTON RD, CAMBRIDGE CB4 0WF, CAMBS, ENGLAND
SN 1463-9076
EI 1463-9084
J9 PHYS CHEM CHEM PHYS
JI Phys. Chem. Chem. Phys.
PD MAR 16
PY 2022
VL 24
IS 11
BP 7107
EP 7120
DI 10.1039/d2cp00024e
EA FEB 2022
PG 14
WC Chemistry, Physical; Physics, Atomic, Molecular & Chemical
SC Chemistry; Physics
GA ZU1LE
UT WOS:000765896900001
PM 35262154
DA 2024-01-16
ER

PT J
AU Rana, N
   Singh, AK
   Shuaib, M
   Gupta, S
   Habiballah, MM
   Alkhanani, MF
   Haque, S
   Reshi, MS
   Kumar, S
AF Rana, Nilottam
   Singh, Atul Kumar
   Shuaib, Mohd
   Gupta, Sanjay
   Habiballah, Mahmoud M.
   Alkhanani, Mustfa F.
   Haque, Shafiul
   Reshi, Mohd Salim
   Kumar, Shashank
TI Drug Resistance Mechanism of M46I-Mutation-Induced Saquinavir Resistance in HIV-1 Protease Using Molecular Dynamics Simulation and Binding Energy Calculation
SO VIRUSES-BASEL
LA English
DT Article
DE drug resistance; saquinavir; M46I mutation; HIV-1 protease; anti-retroviral therapy
ID active-site; force-field; wild-type; mm-pbsa; mutations; flexibility; landscape; tool
AB Drug-resistance-associated mutation in essential proteins of the viral life cycle is a major concern in anti-retroviral therapy. M46I, a non-active site mutation in HIV-1 protease has been clinically associated with saquinavir resistance in HIV patients. A 100 ns molecular dynamics (MD) simulation and MM-PBSA calculations were performed to study the molecular mechanism of M46I-mutation-based saquinavir resistance. In order to acquire deeper insight into the drug-resistance mechanism, the flap curling, closed/semi-open/open conformations, and active site compactness were studied. The M46I mutation significantly affects the energetics and conformational stability of HIV-1 protease in terms of RMSD, RMSF, Rg, SASA, and hydrogen formation potential. This mutation significantly decreased van der Waals interaction and binding free energy ( increment G) in the M46I-saquinavir complex and induced inward flap curling and a wider opening of the flaps for most of the MD simulation period. The predominant open conformation was reduced, but inward flap curling/active site compactness was increased in the presence of saquinavir in M46I HIV-1 protease. In conclusion, the M46I mutation induced structural dynamics changes that weaken the protease grip on saquinavir without distorting the active site of the protein. The produced information may be utilized for the discovery of inhibitor(s) against drug-resistant HIV-1 protease.
C1 [Rana, Nilottam; Singh, Atul Kumar; Shuaib, Mohd; Kumar, Shashank] Cent Univ Punjab, Dept Biochem, Mol Signaling & Drug Discovery Lab, Bathinda 151401, Punjab, India.
   [Gupta, Sanjay] Case Western Reserve Univ, Dept Urol Pharmacol & Pathol, Cleveland, OH 44106 USA.
   [Habiballah, Mahmoud M.] Jazan Univ, Med Lab Technol Dept, Jazan 45142, Saudi Arabia.
   [Habiballah, Mahmoud M.] Jazan Univ, SMIRES Consultat Specialized Med Labs, Jazan 45142, Saudi Arabia.
   [Alkhanani, Mustfa F.] AlMaarefa Univ, Coll Appl Sci, Emergency Serv Dept, Riyadh 11597, Saudi Arabia.
   [Haque, Shafiul] Jazan Univ, Coll Nursing & Allied Hlth Sci, Res & Sci Studies Unit, Jazan 45142, Saudi Arabia.
   [Reshi, Mohd Salim] Baba Ghulam Shah Badshah Univ, Sch Biosci & Biotechnol, Dept Zool, Toxicol & Pharmacol Lab, Rajouri 185234, Jammu & Kashmir, India.
C3 Central University of Punjab; Case Western Reserve University; Jazan University; Jazan University; Almaarefa University; Jazan University
RP Kumar, S (通讯作者)，Cent Univ Punjab, Dept Biochem, Mol Signaling & Drug Discovery Lab, Bathinda 151401, Punjab, India.
EM nilottam13@gmail.com; singhatulkumar174@gmail.com; mohd.shuaib9519@gmail.com; gxs44@case.edu; mhabibullah@jazanu.edu.sa; mkhanani@mcst.edu.sa; shafiul.haque@hotmail.com; reshisalim@gmail.com; shashankbiochemau@gmail.com
FU Department of Science and Technology, India [EEQ/2016/000350]; DST-India; Department of Biochemistry, Central University of Punjab, Bathinda, India; Council of Scientific and Industrial Research (CSIR), India; Indian Council of Medical Research, India [5/3/8/80/ITR-F/2020-ITR]; Al Maarefa University, Riyadh, Saudi Arabia [TUM-2021-53]
CR Abraham Mark James, 2015, SOFTWAREX, V1-2, P19, DOI 10.1016/j.softx.2015.06.001
   Alcaro S, 2009, J CHEM INF MODEL, V49, P1751, DOI 10.1021/ci900012k
   Baker NA, 2001, P NATL ACAD SCI USA, V98, P10037, DOI 10.1073/pnas.181342398
   Bastys T, 2020, RETROVIROLOGY, V17, P0, DOI 10.1186/s12977-020-00520-6
   BERENDSEN HJC, 1984, J CHEM PHYS, V81, P3684, DOI 10.1063/1.448118
   Berman HM, 2000, NUCLEIC ACIDS RES, V28, P235, DOI 10.1093/nar/28.1.235
   Bhakat S, 2015, MOL BIOSYST, V11, P2303, DOI 10.1039/c5mb00262a
   Bonarek P, 2020, J STRUCT BIOL, V210, P0, DOI 10.1016/j.jsb.2020.107493
   Canducci F, 2011, ANTIVIR RES, V91, P292, DOI 10.1016/j.antiviral.2011.07.001
   Chaudhury S, 2009, STRUCTURE, V17, P1636, DOI 10.1016/j.str.2009.10.008
   Chetty S, 2016, J BIOMOL STRUCT DYN, V34, P135, DOI 10.1080/07391102.2015.1018326
   Danilov SM, 2014, PLOS ONE, V9, P0, DOI 10.1371/journal.pone.0088001
   Dayer MR, 2014, MOL BIOL RES COMMUN, V3, P253
   Ezebuo FC, 2019, PHYTOCHEMISTRY IN SI, V0, PP521, DOI 10.1007/978-981-13-6920-9_28
   Goldfarb NE, 2015, BIOCHEMISTRY-US, V54, P422, DOI 10.1021/bi501088e
   Gupta S, 2021, J BIOMOL STRUCT DYN, V39, P4334, DOI 10.1080/07391102.2020.1776157
   Harder E, 2016, J CHEM THEORY COMPUT, V12, P281, DOI 10.1021/acs.jctc.5b00864
   Hidaka K, 2018, J MED CHEM, V61, P5138, DOI 10.1021/acs.jmedchem.7b01709
   Huang W, 2011, J CHEM THEORY COMPUT, V7, P1237, DOI 10.1021/ct100747y
   Ishima R, 1999, STRUCTURE, V7, P1047, DOI 10.1016/S0969-2126(99)80172-5
   Katoh E, 2003, PROTEIN SCI, V12, P1376, DOI 10.1110/ps.0300703
   Khan MT, 2020, FRONT MOL BIOSCI, V7, P0, DOI 10.3389/fmolb.2020.00052
   Kim S, 2021, NUCLEIC ACIDS RES, V49, PD1388, DOI 10.1093/nar/gkaa971
   Kumar S, 2021, INDIAN J PHARM SCI, V83, P1181, DOI 10.36468/pharmaceutical-sciences.873
   Kumari R, 2014, J CHEM INF MODEL, V54, P1951, DOI 10.1021/ci500020m
   Kushwaha PP, 2021, J CANCER METAS TREAT, V7, P0, DOI 10.20517/2394-4722.2020.92
   Kushwaha PP, 2021, MICROB PATHOGENESIS, V157, P0, DOI 10.1016/j.micpath.2021.104954
   Lemkul J, 2019, LIVING J COMPUT MOL, V1, P1, DOI 10.33011/livecoms.1.1.5068
   Liu FL, 2008, J MOL BIOL, V381, P102, DOI 10.1016/j.jmb.2008.05.062
   Muzammil S, 2003, BIOCHEMISTRY-US, V42, P631, DOI 10.1021/bi027019u
   PARRINELLO M, 1981, J APPL PHYS, V52, P7182, DOI 10.1063/1.328693
   PEARL L, 1984, FEBS LETT, V174, P96, DOI 10.1016/0014-5793(84)81085-6
   Perryman AL, 2004, PROTEIN SCI, V13, P1108, DOI 10.1110/ps.03468904
   Piana S, 2002, PROTEIN SCI, V11, P2393, DOI 10.1110/ps.0206702
   Rajkumar M, 2021, J MATER SCI-MATER EL, V32, P22822, DOI 10.1007/s10854-021-06761-1
   Sallam Malik, 2017, INFECTION ECOLOGY & EPIDEMIOLOGY, V7, P1328964, DOI 10.1080/20008686.2017.1328964
   Sarinoglu RC, 2022, CURR HIV RES, V20, P54, DOI 10.2174/1570162X19666211119111740
   Schüttelkopf AW, 2004, ACTA CRYSTALLOGR D, V60, P1355, DOI 10.1107/S0907444904011679
   Singh AK, 2021, OBESITY CANC, V1, P257, DOI 10.1007/978-981-16-1846-8_13
   Singh AK, 2021, COMPUT BIOL MED, V130, P0, DOI 10.1016/j.compbiomed.2020.104185
   SPINELLI S, 1991, BIOCHIMIE, V73, P1391, DOI 10.1016/0300-9084(91)90169-2
   SWAMINATHAN S, 1991, J AM CHEM SOC, V113, P2717, DOI 10.1021/ja00007a054
   Tzoupis H, 2013, J CHEM THEORY COMPUT, V9, P1754, DOI 10.1021/ct301063k
   Weber IT, 2021, VIRUSES-BASEL, V13, P0, DOI 10.3390/v13050839
   Wolf A, 2013, J MOL MODEL, V19, P539, DOI 10.1007/s00894-012-1563-4
   Yuan HB, 2021, ARCH VIROL, V166, P2451, DOI 10.1007/s00705-021-05140-9
NR 46
TC 11
Z9 11
U1 2
U2 18
PU MDPI
PI BASEL
PA ST ALBAN-ANLAGE 66, CH-4052 BASEL, SWITZERLAND
SN 
EI 1999-4915
J9 VIRUSES-BASEL
JI Viruses-Basel
PD APR 15
PY 2022
VL 14
IS 4
BP 
EP 
DI 10.3390/v14040697
PG 19
WC Virology
SC Virology
GA 0T2WC
UT WOS:000786831400001
PM 35458427
DA 2024-01-16
ER

PT J
AU Tufa, TB
   Fuchs, A
   Orth, HM
   Lübke, N, N
   Knops, E
   Heger, E
   Jarso, G
   Hurissa, Z
   Eggers, Y
   Häussinger, D
   Luedde, T
   Jensen, BEO
   Kaiser, R
   Feldt, T
AF Tufa, Tafese Beyene
   Fuchs, Andre
   Orth, Hans Martin
   Luebke, Nadine
   Knops, Elena
   Heger, Eva
   Jarso, Godana
   Hurissa, Zewdu
   Eggers, Yannik
   Haeussinger, Dieter
   Luedde, Tom
   Jensen, Bjoern-Erik Ole
   Kaiser, Rolf
   Feldt, Torsten
TI Characterization of HIV-1 drug resistance among patients with failure of second-line combined antiretroviral therapy in central Ethiopia
SO HIV MEDICINE
LA English
DT Article
DE Africa; cART; eastern Africa; genotypic resistance testing; HIV; resistance mutations; second-line cART
ID immunodeficiency-virus type-1; sub-saharan africa; high-prevalence; mutations; outcm
AB Background As a consequence of the improved availability of combined antiretroviral therapy (cART) in resource-limited countries, an emergence of HIV drug resistance (HIVDR) has been observed. We assessed the prevalence and spectrum of HIVDR in patients with failure of second-line cART at two HIV clinics in central Ethiopia. Methods HIV drug resistance was analysed in HIV-1-infected patients with virological failure of second-line cART using the geno2pheno application. Results Among 714 patients receiving second-line cART, 44 (6.2%) fulfilled the criteria for treatment failure and 37 were eligible for study inclusion. Median age was 42 years [interquartile range (IQR): 20-45] and 62.2% were male. At initiation of first-line cART, 23 (62.2%) were WHO stage III, mean CD4 cell count was 170.6 (range: 16-496) cells/mu L and median (IQR) HIV-1 viral load was 30 220 (7963-82 598) copies/mL. Most common second-line cART regimens at the time of failure were tenofovir disoproxil fumarate (TDF)-lamivudine (3TC)-ritonavir-boosted atazanavir (ATV/r) (19/37, 51.4%) and zidovudine (ZDV)-3TC-ATV/r (9/37, 24.3%). Genotypic HIV-1 resistance testing was successful in 35 (94.6%) participants. We found at least one resistance mutation in 80% of patients and 40% carried a protease inhibitor (PI)-associated mutation. Most common mutations were M184V (57.1%), Y188C (25.7%), M46I/L (25.7%) and V82A/M (25.7%). High-level resistance against the PI ATV (10/35, 28.6%) and lopinavir (LPV) (5/35, 14.3%) was reported. As expected, no resistance mutations conferring integrase inhibitor resistance were detected. Conclusions We found a high prevalence of resistance mutations, also against PIs (40%), as the national standard second-line cART components. Resistance testing before switching to second- or third-line cART is warranted.
C1 [Tufa, Tafese Beyene; Hurissa, Zewdu] Arsi Univ, Coll Hlth Sci, Asella, Ethiopia.
   [Tufa, Tafese Beyene; Fuchs, Andre; Orth, Hans Martin; Eggers, Yannik; Haeussinger, Dieter; Luedde, Tom; Jensen, Bjoern-Erik Ole; Feldt, Torsten] Hirsch Inst Trop Med, Asella, Ethiopia.
   [Tufa, Tafese Beyene; Orth, Hans Martin; Eggers, Yannik; Haeussinger, Dieter; Luedde, Tom; Jensen, Bjoern-Erik Ole; Feldt, Torsten] Heinrich Heine Univ, Med Fac, Univ Hosp Duesseldorf, Dept Gastroenterol Hepatol & Infect Dis, Dusseldorf, Germany.
   [Fuchs, Andre] Univ Hosp Augsburg, Internal Med Gastroenterol & Infect Dis 3, Augsburg, Germany.
   [Luebke, Nadine] Heinrich Heine Univ Duesseldorf, Med Fac, Univ Hosp Duesseldorf, Inst Virol, Dusseldorf, Germany.
   [Knops, Elena; Heger, Eva; Kaiser, Rolf] Univ Cologne, Inst Virol, Cologne, Germany.
   [Jarso, Godana] Adama Hosp Med Coll, Adama, Oromia, Ethiopia.
C3 Heinrich Heine University Dusseldorf; Heinrich Heine University Dusseldorf; University of Cologne
RP Feldt, T (通讯作者)，Univ Hosp Dusseldorf, Dept Gastroenterol Hepatol & Infect Dis, Moorenstr 5, D-40225 Dusseldorf, Germany.
EM torsten.feldt@med.uni-duesseldorf.de
FU Heinz Ansmann Foundation
CR Anlay DZ, 2016, AIDS RES THER, V13, P0, DOI 10.1186/s12981-016-0095-x
   Assefa A, 2014, BMC INFECT DIS, V14, P0, DOI 10.1186/1471-2334-14-468
   Barth RE, 2010, LANCET INFECT DIS, V10, P155, DOI 10.1016/S1473-3099(09)70328-7
   Brado D, 2018, SCI REP-UK, V8, P0, DOI 10.1038/s41598-018-22914-5
   Chimbetete C, 2020, PLOS ONE, V15, P0, DOI 10.1371/journal.pone.0228601
   Collier D, 2017, CLIN INFECT DIS, V64, P1006, DOI 10.1093/cid/cix015
   Döring M, 2018, NUCLEIC ACIDS RES, V46, PW271, DOI 10.1093/nar/gky349
   Ekong E, 2020, AIDS RES THER, V17, P0, DOI 10.1186/s12981-020-0261-z
   Endalamaw A, 2020, BMC PUBLIC HEALTH, V20, P0, DOI 10.1186/s12889-020-8160-8
   Estill J, 2016, LANCET HIV, V3, PE132, DOI 10.1016/S2352-3018(16)00016-3
   Ethiopian Federal Ministry of Health National, 2018, NAT CONS GUID COMPR, V0, P0
   Etta EM, 2017, AIDS RES THER, V14, P0, DOI 10.1186/s12981-017-0161-z
   Evans D, 2018, AIDS RES THER, V15, P0, DOI 10.1186/s12981-018-0196-9
   Fox MP, 2016, TROP MED INT HEALTH, V21, P1131, DOI 10.1111/tmi.12741
   Gesesew HA, 2020, ETHIOP J HEALTH SCI, V30, P179, DOI 10.4314/ejhs.v30i2.5
   Lecher S, 2016, MMWR-MORBID MORTAL W, V65, P1332, DOI 10.15585/mmwr.mm6547a2
   Liu TF, 2006, CLIN INFECT DIS, V42, P1608, DOI 10.1086/503914
   Lübke N, 2015, INTERVIROLOGY, V58, P184, DOI 10.1159/000431093
   Maartens G, 2017, LANCET HIV, V4, PE323, DOI 10.1016/S2352-3018(17)30087-5
   Mulu A, 2017, PLOS ONE, V12, P0, DOI 10.1371/journal.pone.0186619
   Ndahimana JD, 2016, ANTIVIR THER, V21, P253, DOI 10.3851/IMP3005
   Obasa AE, 2020, FRONT MICROBIOL, V11, P0, DOI 10.3389/fmicb.2020.00438
   Rhee SY, 2010, ANTIMICROB AGENTS CH, V54, P4253, DOI 10.1128/AAC.00574-10
   Sarfo FS, 2019, J INFECTION, V78, P402, DOI 10.1016/j.jinf.2019.03.003
   Sierra S, 2015, PLOS ONE, V10, P0, DOI 10.1371/journal.pone.0125502
   Steegen K, 2017, J ANTIMICROB CHEMOTH, V72, P210, DOI 10.1093/jac/dkw358
   Stockdale AJ, 2018, CLIN INFECT DIS, V66, P1846, DOI 10.1093/cid/cix1108
   Villa G, 2020, ECLINICALMEDICINE, V18, P0, DOI 10.1016/j.eclinm.2019.12.001
   Thao VP, 2016, J ANTIMICROB CHEMOTH, V71, P762, DOI 10.1093/jac/dkv385
   Weinheimer S, 2005, ANTIMICROB AGENTS CH, V49, P3816, DOI 10.1128/AAC.49.9.3816-3824.2005
   WHO, 2017, 2017 HIV DRUG RES RE, V0, P0
NR 31
TC 1
Z9 1
U1 0
U2 3
PU WILEY
PI HOBOKEN
PA 111 RIVER ST, HOBOKEN 07030-5774, NJ USA
SN 1464-2662
EI 1468-1293
J9 HIV MED
JI HIV Med.
PD FEB 15
PY 2022
VL 23
IS 2
BP 159
EP 168
DI 10.1111/hiv.13176
EA OCT 2021
PG 10
WC Infectious Diseases
SC Infectious Diseases
GA YC4AH
UT WOS:000704502200001
PM 34622550
DA 2024-01-16
ER

PT J
AU Shtrek, S
   Levakhina, L
   Blokh, A
   Pasechnik, O
   Pen'evskaya, N
AF Shtrek, Sergey
   Levakhina, Lidiya
   Blokh, Aleksey
   Pasechnik, Oksana
   Pen'evskaya, Nataliya
TI Prevalence and Spectrum of HIV-1 Resistance Mutations in the Siberian Federal District
SO VIRUSES-BASEL
LA English
DT Article
DE HIV; incidence; antiretroviral therapy; mutations; resistance
AB The Siberian Federal District is among the most affected regions with a high prevalence of HIV-infection and is characterized by high HIV-infection incidence rate and high mortality among the HIV-infected population. HIV drug resistance poses a major threat to public health and is associated with increased mortality, HIV incidence, and cost of epidemic control programs. A total of 1281 samples from HIV-infected patients were sequenced and analyzed with the DEONA and HIVdb Program to assess the prevalence of drug resistance mutations in patients in the Siberian Federal District in 2016-2018. The federal surveillance data obtained from 0.5% of HIV-infected patients during the long-term follow-up care in 2021 were also used. The incidence rate of HIV infection in the Siberian Federal District has declined since 2016: from 135.8 per 100 thousand population to 81.1 per 100 thousand population in 2021. Mutations associated with resistance to NRTI and NNRTI were found in 10.3% of the samples in 2016-2018 and in 28.4% of the samples in 2020. The rising prevalence of drug resistance in HIV-infected patients indicates that it is increasingly important to continuously monitor and improve the approaches to the use of effective treatment regimens.
C1 [Shtrek, Sergey; Blokh, Aleksey; Pasechnik, Oksana; Pen'evskaya, Nataliya] Omsk Res Inst Nat Focal Infect, Omsk 644050, Russia.
   [Shtrek, Sergey; Levakhina, Lidiya; Blokh, Aleksey; Pasechnik, Oksana] Omsk State Med Univ, Omsk 644050, Russia.
C3 Omsk State Medical University
RP Pasechnik, O (通讯作者)，Omsk Res Inst Nat Focal Infect, Omsk 644050, Russia.; Pasechnik, O (通讯作者)，Omsk State Med Univ, Omsk 644050, Russia.
EM opasechnik@mail.ru
CR [Anonymous], 2016, GLOB GAINS MAD 90 90, V0, P0
   [Anonymous], 2013, SURVEILLANCE SPREAD, V0, P0
   [Anonymous], 2021, HIV DRUG RES REP 202, V0, P0
   Bertagnolio S, 2021, J INFECT DIS, V224, P377, DOI 10.1093/infdis/jiaa683
   Blassel L, 2021, CURR OPIN VIROL, V51, P0, DOI 10.1016/j.coviro.2021.09.009
   Bobkova MR, 2020, HIV INFECT IMMUNOSUP, V12, P22, DOI 10.22328/2077-9828-2020-12-1-22-31
   Dovgopolyuk ES, 2018, PAC MED J, V3, P79, DOI 10.17238/PmJ1609-1175.2018.3.79-83
   HIV, 2020, INF AD CLIN GUID, V0, P0
   HIV/AIDS Treatment and Care, 2007, CLIN PROT WHO EUR RE, V0, P0
   Kirichenko AA, 2019, HIV INF IMMUNOSUP DI, V11, P75, DOI 10.22328/2077-9828-2019-11-2-75-83
   Kotova VO, 2016, HIV INFECT IMMUNOSUP, V8, P53, DOI 10.22328/2077-9828-2016-8-3-53-58
   Parfenova OV, 2019, ZDOROVE NASELENIYA S, V317, P50, DOI 10.35627/2219-5238/2019-317-8-50-55
   Phillips AN, 2017, J INFECT DIS, V215, P1362, DOI 10.1093/infdis/jix089
   Piterskiy Mikhail V, 2022, ZHURNAL MIKROBIOLOGII EPIDEMIOLOGII I IMMUNOBIOLOGII, V99, P38, DOI 10.36233/0372-9311-178
   Pokrovsky VV, 2021, HIV INFECT FACT SHEE, V0, P0
NR 16
TC 1
Z9 1
U1 0
U2 0
PU MDPI
PI BASEL
PA ST ALBAN-ANLAGE 66, CH-4052 BASEL, SWITZERLAND
SN 
EI 1999-4915
J9 VIRUSES-BASEL
JI Viruses-Basel
PD OCT 15
PY 2022
VL 14
IS 10
BP 
EP 
DI 10.3390/v14102117
PG 8
WC Virology
SC Virology
GA 5Q0GB
UT WOS:000873517800001
PM 36298672
DA 2024-01-16
ER

PT J
AU Marie, V
   Gordon, M
AF Marie, Veronna
   Gordon, Michelle
TI Understanding the co-evolutionary molecular mechanisms of resistance in the HIV-1 Gag and protease
SO JOURNAL OF BIOMOLECULAR STRUCTURE & DYNAMICS
LA English
DT Article
DE Antiretroviral drug; resistance; co-evolution; HIV-1 Gag and protease; molecular dynamic simulations; protease inhibitors
ID immunodeficiency-virus type-1; drug-resistance; inhibitor susceptibility; compensatory mutations; reverse-transcriptase; cleavage sites; therapy; fitness; amprenavir; dynamics
AB Due to high human immunodeficiency virus type 1 (HIV-1) subtype C infections coupled with increasing antiretroviral treatment failure, the elucidation of complex drug resistance mutational patterns arising through protein co-evolution is required. Despite the inclusion of potent protease inhibitors Lopinavir (LPV) and Darunavir (DRV) in second- and third-line therapies, many patients still fail treatment due to the accumulation of mutations in protease (PR) and recently, Gag. To understand the coevolutionary molecular mechanisms of resistance in the HIV-1 PR and Gag, we performed 100 ns molecular dynamic simulations on multidrug resistant PR's when bound to LPV, DRV or a mutated A431V NCjp1 Gag cleavage site (CS). Here we showed that distinct changes in PR's active site, flap and elbow regions due to several PR resistance mutations (L10F, M46I, I54V, L76V, V82A) were found to alter LPV and DRV drug binding. However, binding was significantly exacerbated when the mutant PRs were bound to the NCjp1 Gag CS. Although A431V was shown to coordinate several residues in PR, the L76V PR mutation was found to have a significant role in substrate recognition. Consequently, a greater binding affinity was observed when the mutated substrate was bound to an L76V-inclusive PR mutant (G(bind): -62.46 +/- 5.75 kcal/mol) than without (Gbind: -50.34 +/- 6.28 kcal/mol). These data showed that the co-selection of resistance mutations in the enzyme and substrate can simultaneously constrict regions in PR's active site whilst flexing the flaps to allow flexible movement of the substrate and multiple, complex mechanisms of resistance to occur.
C1 [Marie, Veronna; Gordon, Michelle] Univ KwaZulu Natal, Nelson R Mandela Sch Med, KwaZulu Natal Res Innovat & Sequencing Platform K, 719 Umbilo Rd, ZA-4001 Durban, South Africa.
C3 University of Kwazulu Natal
RP Marie, V (通讯作者)，Univ KwaZulu Natal, Nelson R Mandela Sch Med, KwaZulu Natal Res Innovat & Sequencing Platform K, 719 Umbilo Rd, ZA-4001 Durban, South Africa.
EM vmarie@randwater.co.za
FU South African Medical Research Council (SIR grant); Poliomyelitis Research Foundation [16/67]; University of KwaZulu-Natal's College of Health Sciences PhD grant
CR Agniswamy J, 2019, ACS OMEGA, V4, P8707, DOI 10.1021/acsomega.9b00683
   Agniswamy J, 2015, J MED CHEM, V58, P5088, DOI 10.1021/acs.jmedchem.5b00474
   Agniswamy J, 2013, J MED CHEM, V56, P4017, DOI 10.1021/jm400231v
   Arthur DE, 2019, J KING SAUD UNIV SCI, V31, P1151, DOI 10.1016/j.jksus.2019.01.011
   Atkins P, 2006, PHYS CHEM, V2nd, P1
   Bharat TAM, 2014, P NATL ACAD SCI USA, V111, P8233, DOI 10.1073/pnas.1401455111
   Boender TS, 2016, J INFECT DIS, V214, P873, DOI 10.1093/infdis/jiw219
   Borman AM, 1996, J GEN VIROL, V77, P419, DOI 10.1099/0022-1317-77-3-419
   Brenk R, 2006, J MOL BIOL, V357, P1449, DOI 10.1016/j.jmb.2006.01.034
   Case DA, 2012, AMBER 12, V0, P0
   Chen DL, 2016, SCI ADV, V2, P0, DOI 10.1126/sciadv.1501240
   Chen JM, 1998, BIOCHEMISTRY-US, V37, P17735, DOI 10.1021/bi981848r
   Dam E, 2009, PLOS PATHOG, V5, P0, DOI 10.1371/journal.ppat.1000345
   DARDEN T, 1993, J CHEM PHYS, V98, P10089, DOI 10.1063/1.464397
   Fehér A, 2002, EUR J BIOCHEM, V269, P4114, DOI 10.1046/j.1432-1033.2002.03105.x
   Fun A, 2012, RETROVIROLOGY, V9, P0, DOI 10.1186/1742-4690-9-63
   Giandhari J, 2015, AIDS RES HUM RETROV, V31, P776, DOI 10.1089/aid.2014.0349
   Goodchild Sophia C, 2011, BIOPHYS REV, V3, P143, DOI 10.1007/s12551-011-0053-8
   Gupta RK, 2010, AIDS, V24, P1651, DOI 10.1097/QAD.0b013e3283398216
   Haspel N, 2010, BMC STRUCT BIOL, V10, P0, DOI 10.1186/1472-6807-10-S1-S1
   Ho SK, 2008, VIROLOGY, V378, P272, DOI 10.1016/j.virol.2008.05.029
   Hou TJ, 2009, PROTEINS, V74, P837, DOI 10.1002/prot.22192
   Hu L, 2011, PLOS ONE, V6, P0, DOI 10.1371/journal.pone.0017668
   Huggins DJ, 2011, PROTEIN ENG DES SEL, V24, P777, DOI 10.1093/protein/gzr036
   Kantor R, 2002, AIDS RES HUM RETROV, V18, P1407, DOI 10.1089/088922202320935483
   Kennedy DA, 2017, P ROY SOC B-BIOL SCI, V284, P0, DOI 10.1098/rspb.2016.2562
   Kiguoya MW, 2017, J VIROL, V91, P0, DOI 10.1128/JVI.00253-17
   King NM, 2004, CHEM BIOL, V11, P1333, DOI 10.1016/j.chembiol.2004.08.010
   Kollman PA, 2000, ACCOUNTS CHEM RES, V33, P889, DOI 10.1021/ar000033j
   Liu FL, 2008, J MOL BIOL, V381, P102, DOI 10.1016/j.jmb.2008.05.062
   Louis JM, 2011, BIOCHEMISTRY-US, V50, P4786, DOI 10.1021/bi200033z
   Lv ZT, 2015, HIV AIDS-RES PALLIAT, V7, P95, DOI 10.2147/HIV.S79956
   Malet I, 2007, J INFECTION, V54, P367, DOI 10.1016/j.jinf.2006.06.012
   Marie V, 2019, BIOINFORMATICS, V35, P3219, DOI 10.1093/bioinformatics/btz076
   Nakashima M, 2016, FRONT MICROBIOL, V7, P0, DOI 10.3389/fmicb.2016.00061
   Nijhuis M, 1999, AIDS, V13, P2349, DOI 10.1097/00002030-199912030-00006
   Nijhuis M, 2007, PLOS MED, V4, P152, DOI 10.1371/journal.pmed.0040036
   Ning JY, 2016, NAT COMMUN, V7, P0, DOI 10.1038/ncomms13689
   Özen A, 2011, J MOL BIOL, V410, P726, DOI 10.1016/j.jmb.2011.03.053
   Paredes R, 2017, PLOS ONE, V12, P0, DOI 10.1371/journal.pone.0181357
   Parry CM, 2009, J VIROL, V83, P9094, DOI 10.1128/JVI.02356-08
   Porter LL, 2018, P NATL ACAD SCI USA, V115, P5968, DOI 10.1073/pnas.1800168115
   Prado JG, 2002, AIDS, V16, P1009, DOI 10.1097/00002030-200205030-00007
   Nguyen QH, 2018, EVOL APPL, V11, P1498, DOI 10.1111/eva.12654
   Ragland DA, 2014, J AM CHEM SOC, V136, P11956, DOI 10.1021/ja504096m
   Raugi DN, 2016, J VIROL, V90, P1062, DOI 10.1128/JVI.01772-15
   Rhee SY, 2003, NUCLEIC ACIDS RES, V31, P298, DOI 10.1093/nar/gkg100
   RYCKAERT JP, 1977, J COMPUT PHYS, V23, P327, DOI 10.1016/0021-9991(77)90098-5
   Su Chinh Tran-To, 2018, J BIOMOL STRUCT DYN, V36, P4366, DOI 10.1080/07391102.2017.1417160
   Sundquist WI, 2012, CSH PERSPECT MED, V2, P0, DOI 10.1101/cshperspect.a006924
   Teto G, 2017, SCI REP-UK, V7, P0, DOI 10.1038/s41598-017-14095-4
   Verheyen J, 2006, ANTIVIR THER, V11, P879
   Weber IT, 2009, VIRUSES-BASEL, V1, P1110, DOI 10.3390/v1031110
   Wensing Annemarie M, 2016, TOP ANTIVIR MED, V24, P132
   Williams A, 2019, BIOCHEM J, V476, P375, DOI 10.1042/BCJ20180692
   Wong-Sam A, 2018, ACS OMEGA, V3, P12132, DOI 10.1021/acsomega.8b01683
   Young TP, 2010, ANTIMICROB AGENTS CH, V54, P4903, DOI 10.1128/AAC.00906-10
   Yu YQ, 2015, SCI REP-UK, V5, P0, DOI 10.1038/srep10517
NR 58
TC 2
Z9 2
U1 0
U2 3
PU TAYLOR & FRANCIS INC
PI PHILADELPHIA
PA 530 WALNUT STREET, STE 850, PHILADELPHIA, PA 19106 USA
SN 0739-1102
EI 1538-0254
J9 J BIOMOL STRUCT DYN
JI J. Biomol. Struct. Dyn.
PD JUN 15
PY 2022
VL 40
IS 21
BP 10852
EP 10861
DI 10.1080/07391102.2021.1950569
EA JUL 2021
PG 10
WC Biochemistry & Molecular Biology; Biophysics
SC Biochemistry & Molecular Biology; Biophysics
GA 8U3LP
UT WOS:000672224200001
PM 34253143
DA 2024-01-16
ER

PT J
AU Zahra, A
   Saleem, MA
   Javed, H
   Khan, MAU
   Shakoori, AR
AF Zahra, Amreen
   Saleem, Mushtaq A.
   Javed, Hasnain
   Khan, Muhammad Azmat Ullah
   Shakoori, Abdul Rauf
TI Emergence of Novel Unique Recombinant Forms and Multiple Subtypes in Gag-Pol Region of HIV-1 in Punjab, Pakistan
SO PAKISTAN JOURNAL OF ZOOLOGY
LA English
DT Article
DE Gag-Pol; Unique recombinant forms; (URFs); Protease inhibitors (PI); Mutations; Drug resistance
ID human-immunodeficiency-virus; antiretroviral drug-resistance; reverse-transcriptase; genetic diversity; sex workers; type-1; outbreak; mutations; strains; users
AB The current era faces a major health challenge of drug resistance and viral escape mutants of human immunodeficiency virus (HIV-1) worldwide. Therefore, a deep molecular insight unveiling the genetic characteristics of the prevailing strains is the need of the hour for successful disease control interventions in endemic countries like Pakistan. Here we present, a detailed molecular and computational analysis of the major genetic constituents, Gag-Pol region of HIV-1 for the very first time in Punjab-Pakistan including three regions of outbreak i.e. Kot Imrana Sargodha, Faisalabad and Gujrat. Drug resistance mutations such as T12A, I13A, K14R, I15V, K20I, T31S, E35D, M36I, N37D, R41K, K43X, R57K, Q61H, H69K, K70R and L89M were observed across several sites across the whole length of PR region among the isolates. A significant accessory resistance mutation V32I conferring a low level of resistance against non-nucleoside reverse transcriptase inhibitors was observed among two isolates. This kind of genotypic pattern demonstrated a striking evidence of multiple transmission routes and co-circulating viruses due to increased genetic diversity in Pakistani isolates. However, SNAP analyses demonstrated higher values for Subtype A1 and Subtype C denoting a positive selection pressure and sequence conservation among the HIV-1 isolates in Pakistan. Our phylogenetic analyses revealed that HIV subtype A1 was found to be the most predominant subtype found in Pakistani population with 30% ratio among the isolates, 10% was of CRF02_AG, Subtype C a potential recombinant had 3.33% and unique recombinant form URFs accounted for 13.3% in the HIV Gag sequences. All Pol (URFs) demonstrated 40% of ratio among the isolates, and Subtype D with 6.66%. The present study shows that multiple subtypes of HIV-1 are present in the affected population. Hence, this study highlights the demand of continuous future studies on disease surveillance coupled with responsible evaluation of drug resistance in HIV-1 at higher resolution. This study emphasizes on the sudden emergence of circulating HIV-1 subtypes and its deadly drug resistant variants in Pakistan in the recent years. However, such molecular approaches in developing nations like Pakistan, will pave favourable strategies for advanced drug design, diagnostic assays and antiretroviral regimen therapies.
C1 [Zahra, Amreen] Univ Cent Punjab, Dept Biochem, Lahore 54782, Pakistan.
   [Saleem, Mushtaq A.] Ghazi Natl Inst Engn & Sci GNIES, Taunsa Pass Rd, Pakistan Chowk Dg Khan, Pakistan.
   [Javed, Hasnain] Govt Punjab, Adv Diagnost Lab, Punjab AIDS Control Programme, Lahore 54000, Pakistan.
   [Khan, Muhammad Azmat Ullah; Shakoori, Abdul Rauf] Univ Gujrat, Dept Biochem & Mol Biol, Gujrat 50700, Pakistan.
   Univ Punjab, Sch Biol Sci, Quaid I Azam Campus, Lahore 54590, Pakistan.
C3 University of Central Punjab; University of Gujrat; University of Punjab
RP Zahra, A (通讯作者)，Univ Cent Punjab, Dept Biochem, Lahore 54782, Pakistan.
EM amreenzara1@gmail.com
FU University of Central Punjab Pakistan; Punjab AIDS Control Programme
CR Abidi SH, 2014, PLOS ONE, V9, P0, DOI 10.1371/journal.pone.0093415
   Abram ME, 2010, J VIROL, V84, P9864, DOI 10.1128/JVI.00915-10
   Altaf A, 2002, J PAK MED ASSOC, V52, P232
   Baqi S, 1998, J ACQ IMMUN DEF SYND, V18, P73, DOI 10.1097/00042560-199805010-00011
   Bennett DE, 2006, CURR OPIN INFECT DIS, V19, P607, DOI 10.1097/QCO.0b013e3280109ff1
   Bobkov AF, 2004, AIDS RES HUM RETROV, V20, P1134, DOI 10.1089/aid.2004.20.1134
   Carr JK, 2005, JAIDS-J ACQ IMM DEF, V39, P570
   Chen M, 2014, PLOS ONE, V9, P0, DOI 10.1371/journal.pone.0087033
   Chen M, 2012, BMC INFECT DIS, V12, P0, DOI 10.1186/1471-2334-12-382
   Gao F, 1999, NATURE, V397, P436, DOI 10.1038/17130
   Gatanaga H, 2010, ANTIMICROB AGENTS CH, V54, P1596, DOI 10.1128/AAC.01480-09
   Gilks CF, 2006, LANCET, V368, P505, DOI 10.1016/S0140-6736(06)69158-7
   Girard MP, 2006, VACCINE, V24, P4062, DOI 10.1016/j.vaccine.2006.02.031
   Huang A, 2012, FUTURE VIROL, V7, P505, DOI 10.2217/FVL.12.37
   HUET T, 1990, NATURE, V345, P356, DOI 10.1038/345356a0
   Hyder AA, 1998, J EPIDEMIOL COMMUN H, V52, P579, DOI 10.1136/jech.52.9.579
   Jeannot AC, 2009, AIDS RES HUM RETROV, V25, P713, DOI 10.1089/aid.2009.0025
   Jordan MR, 2008, ANTIVIR THER, V13, P15
   Junqueira DM, 2016, VIROLOGY, V495, P173, DOI 10.1016/j.virol.2016.05.003
   Kalichman S, 2017, PREV SCI, V18, P517, DOI 10.1007/s11121-017-0761-9
   Keele BF, 2006, SCIENCE, V313, P523, DOI 10.1126/science.1126531
   Khan S, 2006, BMC INFECT DIS, V6, P0, DOI 10.1186/1471-2334-6-164
   Khan S, 2018, ARCH VIROL, V163, P33, DOI 10.1007/s00705-017-3564-1
   Khanani MR, 2011, PLOS ONE, V6, P0, DOI 10.1371/journal.pone.0022449
   KHANANI RM, 1988, AIDS RES HUM RETROV, V4, P149, DOI 10.1089/aid.1988.4.149
   Kurbanov F, 2003, AIDS RES HUM RETROV, V19, P731, DOI 10.1089/088922203769232520
   Lai MT, 2014, ANTIMICROB AGENTS CH, V58, P1652, DOI 10.1128/AAC.02403-13
   Lebedev A, 2019, FRONT MICROBIOL, V10, P0, DOI 10.3389/fmicb.2019.00320
   Mujeeb SA, 2003, NEW ENGL J MED, V349, P814
   Rana IA, 2018, CITIES, V72, P348, DOI 10.1016/j.cities.2017.09.014
   Reeves JD, 2002, J GEN VIROL, V83, P1253, DOI 10.1099/0022-1317-83-6-1253
   Rhee SY, 2003, NUCLEIC ACIDS RES, V31, P298, DOI 10.1093/nar/gkg100
   Saad MD, 2005, AIDS RES HUM RETROV, V21, P644, DOI 10.1089/aid.2005.21.644
   Sanders-Buell E, 2010, AIDS RES HUM RETROV, V26, P605, DOI 10.1089/aid.2009.0226
   Sarker MS, 2008, VIRUS RES, V135, P89, DOI 10.1016/j.virusres.2008.02.010
   Sarrami-Forooshani R, 2006, J MED VIROL, V78, P853, DOI 10.1002/jmv.20634
   Shah S, 2011, AIDS RES HUM RETROV, V27, P1278, DOI 10.1089/aid.2010.0324
   Song HS, 2018, NAT COMMUN, V9, P0, DOI 10.1038/s41467-018-04217-5
   Tamura K, 2007, MOL BIOL EVOL, V24, P1596, DOI 10.1093/molbev/msm092
   Tongo M, 2016, J VIROL, V90, P2221, DOI 10.1128/JVI.02302-15
   Wahid B, 2019, LANCET INFECT DIS, V19, P241, DOI 10.1016/S1473-3099(19)30038-6
   Wilkinson E, 2014, PLOS ONE, V9, P0, DOI 10.1371/journal.pone.0109296
   Worobey M, 2008, NATURE, V455, P661, DOI 10.1038/nature07390
   Yaqub S, 2019, ARCH VIROL, V164, P3081, DOI 10.1007/s00705-019-04422-7
   Zahra A, 2021, PAKISTAN J ZOOL, V112, P2021, DOI 10.17582/journal.pjz/20200525130507
   Zaid M, 2018, LANCET INFECT DIS, V18, P601, DOI 10.1016/S1473-3099(18)30281-0
   Zhong P, 2007, AIDS RES HUM RETROV, V23, P847, DOI 10.1089/aid.2006.0196
NR 47
TC 0
Z9 0
U1 0
U2 1
PU ZOOLOGICAL SOC PAKISTAN
PI LAHORE
PA UNIV PUNJAB, NEW CAMPUS, C/O DEPT ZOOLOGY, LAHORE, PAKISTAN
SN 0030-9923
EI 
J9 PAK J ZOOL
JI Pak. J. Zool.
PD OCT 15
PY 2022
VL 54
IS 5
BP 2353
EP 2363
DI 10.17582/journal.pjz/20210824080807
PG 11
WC Zoology
SC Zoology
GA 7V1DH
UT WOS:000912560900013
DA 2024-01-16
ER

PT J
AU Teto, G
   Nka, AD
   Fokam, J
   Bouba, Y
   Takou, D
   Fabeni, L
   Carioti, L
   Armenia, D
   Semengue, ENJ
   Dambaya, B
   Sosso, SM
   Colizzi, V
   Perno, CF
   Ceccherini-Silberstein, F
   Santoro, MM
   Ndjolo, A
AF Teto, Georges
   Nka, Alex Durand
   Fokam, Joseph
   Bouba, Yagai
   Takou, Desire
   Fabeni, Lavinia
   Carioti, Luca
   Armenia, Daniele
   Semengue, Ezechiel Ngoufack Jagni
   Dambaya, Beatrice
   Sosso, Samuel Martin
   Colizzi, Vittorio
   Perno, Carlo-Federico
   Ceccherini-Silberstein, Francesca
   Santoro, Maria Mercedes
   Ndjolo, Alexis
TI Detection of Gag C-terminal mutations among HIV-1 non-B subtypes in a subset of Cameroonian patients
SO SCIENTIFIC REPORTS
LA English
DT Article
ID antiretroviral therapy; drug-resistance; type-1 gag; adherence; precursor; cleavage; failure
AB Response to ritonavir-boosted-protease inhibitors (PI/r)-based regimen is associated with some Gag mutations among HIV-1 B-clade. There is limited data on Gag mutations and their covariation with mutations in protease among HIV-1 non-B-clades at PI/r-based treatment failure. Thus, we characterized Gag mutations present in isolates from HIV-1 infected individuals treated with a PI/r-regimen (n = 143) and compared them with those obtained from individuals not treated with PI/r (ART-naive [n = 101] or reverse transcriptase inhibitors (RTI) treated [n = 118]). The most frequent HIV-1 subtypes were CRF02_AG (54.69%), A (13.53%), D (6.35%) and G (4.69%). Eighteen Gag mutations showed a significantly higher prevalence in PI/r-treated isolates compared to ART-naive (p < 0.05): Group 1 (prevalence < 1% in drug-naive): L449F, D480N, L483Q, Y484P, T487V; group 2 (prevalence 1-5% in drug-naive): S462L, I479G, I479K, D480E; group 3 (prevalence >= 5% in drug-naive): P453L, E460A, R464G, S465F, V467E, Q474P, I479R, E482G, T487A. Five Gag mutations (L449F, P453L, D480E, S465F, Y484P) positively correlated (Phi >= 0.2, p < 0.05) with protease-resistance mutations. At PI/r-failure, no significant difference was observed between patients with and without these associated Gag mutations in term of viremia or CD4 count. This analysis suggests that some Gag mutations show an increased frequency in patients failing PIs among HIV-1 non-B clades.
C1 [Teto, Georges; Nka, Alex Durand; Fokam, Joseph; Bouba, Yagai; Takou, Desire; Semengue, Ezechiel Ngoufack Jagni; Dambaya, Beatrice; Sosso, Samuel Martin; Colizzi, Vittorio; Ndjolo, Alexis] Chantal BIYA Int Reference Ctr Res HIV AIDS Preve, Yaounde, Cameroon.
   [Nka, Alex Durand; Bouba, Yagai; Carioti, Luca; Semengue, Ezechiel Ngoufack Jagni; Colizzi, Vittorio; Ceccherini-Silberstein, Francesca; Santoro, Maria Mercedes] Univ Roma Tor Vergata, Rome, Italy.
   [Nka, Alex Durand; Semengue, Ezechiel Ngoufack Jagni; Colizzi, Vittorio] Evangel Univ Cameroon, Bandjoun, Cameroon.
   [Fokam, Joseph] Univ Buea, Fac Hlth Sci, Buea, Cameroon.
   [Fokam, Joseph] Minist Publ Hlth, Natl HIV Drug Resistance Working Grp, Yaounde, Cameroon.
   [Fabeni, Lavinia] Natl Inst Infect Dis Lazzaro Spallanzani IRCCS, Lab Virol, Rome, Italy.
   [Armenia, Daniele] Univ Hlth & Med Sci, St Camillus Int, Rome, Italy.
   [Perno, Carlo-Federico] Bambino Gesu Pediat Hosp, Rome, Italy.
C3 University of Rome Tor Vergata; IRCCS Lazzaro Spallanzani; IRCCS Bambino Gesu
RP Teto, G; Fokam, J (通讯作者)，Chantal BIYA Int Reference Ctr Res HIV AIDS Preve, Yaounde, Cameroon.; Fokam, J (通讯作者)，Univ Buea, Fac Hlth Sci, Buea, Cameroon.; Fokam, J (通讯作者)，Minist Publ Hlth, Natl HIV Drug Resistance Working Grp, Yaounde, Cameroon.
EM ggteto@yahoo.fr; josephfokam@gmail.com
FU Chantal Biya International reference center for research on HIV/AIDS prevention and management
CR Abecasis AB, 2006, ANTIVIR THER, V11, P581
   [Anonymous], 2021, GLOBAL HIV. & AIDS STATISTICS-FACT SHEET, V0, P0
   Bally F, 2000, AIDS RES HUM RETROV, V16, P1209, DOI 10.1089/08892220050116970
   Benjamini Y, 1995, J R STATISTIC SOC, V57, P289, DOI 10.2307/2346101
   Blanch-Lombarte O, 2020, J ANTIMICROB CHEMOTH, V75, P2535, DOI 10.1093/jac/dkaa228
   Ceccherini-Silberstein F, 2007, J VIROL, V81, P11507, DOI 10.1128/JVI.00303-07
   Clavel F, 2010, VIRUSES-BASEL, V2, P1411, DOI 10.3390/v2071411
   Cortez KJ, 2011, VIRUSES-BASEL, V3, P347, DOI 10.3390/v3040347
   Dam E, 2009, PLOS PATHOG, V5, P0, DOI 10.1371/journal.ppat.1000345
   Flynn WF, 2015, PLOS COMPUT BIOL, V11, P0, DOI 10.1371/journal.pcbi.1004249
   Fokam J, 2019, AIDS RES THER, V16, P0, DOI 10.1186/s12981-019-0252-0
   Fun A, 2012, RETROVIROLOGY, V9, P0, DOI 10.1186/1742-4690-9-63
   Garcia-Diaz A, 2012, INVESTIGATION ROLE H, V0, P0
   Ghosn J, 2011, PLOS ONE, V6, P0, DOI 10.1371/journal.pone.0024798
   HOPE ACA, 1968, J ROY STAT SOC B, V30, P582
   Kletenkov K, 2017, J ANTIMICROB CHEMOTH, V72, P866, DOI 10.1093/jac/dkw493
   Kozísek M, 2012, ANTIMICROB AGENTS CH, V56, P4320, DOI 10.1128/AAC.00465-12
   Maguire MF, 2002, J VIROL, V76, P7398, DOI 10.1128/JVI.76.15.7398-7406.2002
   Meresse M, 2014, HIV MED, V15, P478, DOI 10.1111/hiv.12140
   Pettit SC, 2005, J VIROL, V79, P10601, DOI 10.1128/JVI.79.16.10601-10607.2005
   Pettit SC, 2004, J VIROL, V78, P8477, DOI 10.1128/JVI.78.16.8477-8485.2004
   Roge BT, 2004, HIV MED, V5, P344, DOI 10.1111/j.1468-1293.2004.00233.x
   Soldi GDR, 2019, PLOS ONE, V14, P0, DOI 10.1371/journal.pone.0223210
   Sigaloff KCE, 2011, LANCET INFECT DIS, V11, P769, DOI 10.1016/S1473-3099(11)70141-4
   Sing T, 2005, LECT NOTES ARTIF INT, V3721, P285
   Soriano Vincent, 2002, HIV CLIN TRIALS, V3, P237
   Su CTT, 2019, MOLECULES, V24, P0, DOI 10.3390/molecules24183243
   Tamura K, 2011, MOL BIOL EVOL, V28, P2731, DOI 10.1093/molbev/msr121
   Teto G, 2017, SCI REP-UK, V7, P0, DOI 10.1038/s41598-017-14095-4
   Weber IT, 2015, FUTURE MED CHEM, V7, P1023, DOI 10.4155/FMC.15.44
   Wensing Annemarie M, 2014, TOP ANTIVIR MED, V22, P642
   World Health Organization, 2016, NAT COMPR GUID HIV T, V0, P14
   World Health Organization, 2019, UPD REC FIRST 2 LIN, V8, P0
NR 33
TC 1
Z9 1
U1 0
U2 0
PU NATURE PORTFOLIO
PI BERLIN
PA HEIDELBERGER PLATZ 3, BERLIN, 14197, GERMANY
SN 2045-2322
EI 
J9 SCI REP-UK
JI Sci Rep
PD JAN 26
PY 2022
VL 12
IS 1
BP 
EP 
DI 10.1038/s41598-022-05375-9
PG 11
WC Multidisciplinary Sciences
SC Science & Technology - Other Topics
GA YQ3SO
UT WOS:000749232200063
PM 35082353
DA 2024-01-16
ER

PT J
AU Koivisto, JM
   Poulsen, NR
   Larsen, BS
   Weibull, MGM
   Stein, A
   Doro, F
   Winther, JR
   Lindorff-Larsen, K
   Willemoës, M
AF Koivisto, Johanna Maarit
   Poulsen, Nina Rodtness
   Larsen, Benedikte Stoklund
   Weibull, M. G. M.
   Stein, Amelie
   Doro, Fabio
   Winther, Jakob Rahr
   Lindorff-Larsen, Kresten
   Willemoes, Martin
TI Co-evolution of drug resistance and broadened substrate recognition in HIV protease variants isolated from an <i>Escherichia coli</i> genetic selection system
SO BIOCHEMICAL JOURNAL
LA English
DT Article
ID virus type-1 protease; l-arabinose operon; active-site; reverse-transcriptase; cloning vehicles; processing sites; gagpol precursor; cleavage sites; mutations; arac
AB A genetic selection system for activity of HIV protease is described that is based on a synthetic substrate constructed as a modified AraC regulatory protein that when cleaved stimulate L-arabinose metabolism in an Escherichia coli araC strain. Growth stimulation on selective plates was shown to depend on active HIV protease and the scissile bond in the substrate. In addition, the growth of cells correlated well with the established cleavage efficiency of the sites in the viral polyprotein, Gag, when these sites were individually introduced into the synthetic substrate of the selection system. Plasmids encoding protease variants selected based on stimulation of cell growth in the presence of saquinavir or cleavage of a site not cleaved by wild-type protease, were indistinguishable with respect to both phenotypes. Also, both groups of selected plasmids encoded side chain substitutions known from clinical isolates or displayed different side chain substitutions but at identical positions. One highly frequent side chain substitution, E34V, not regarded as a major drug resistance substitution was found in variants obtained under both selective conditions and is suggested to improve protease processing of the synthetic substrate. This substitution is away from the substrate-binding cavity and together with other substitutions in the selected reading frames supports the previous suggestion of a substrate binding site extended from the active site binding pocket itself.
C1 [Koivisto, Johanna Maarit; Poulsen, Nina Rodtness; Larsen, Benedikte Stoklund; Weibull, M. G. M.; Stein, Amelie; Doro, Fabio; Winther, Jakob Rahr; Lindorff-Larsen, Kresten; Willemoes, Martin] Univ Copenhagen, Linderstrom Lang Ctr Prot Sci, Dept Biol, Ole Maaloes Vej 5, DK-2200 Copenhagen N, Denmark.
C3 University of Copenhagen
RP Lindorff-Larsen, K; Willemoës, M (通讯作者)，Univ Copenhagen, Linderstrom Lang Ctr Prot Sci, Dept Biol, Ole Maaloes Vej 5, DK-2200 Copenhagen N, Denmark.
EM lindorff@bio.ku.dk; willemoes@bio.ku.dk
FU Independent Research Fund Denmark [12-126214]
CR Agniswamy J, 2016, PLOS ONE, V11, P0, DOI 10.1371/journal.pone.0168616
   Agniswamy J, 2012, BIOCHEMISTRY-US, V51, P2819, DOI 10.1021/bi2018317
   BABE LM, 1995, P NATL ACAD SCI USA, V92, P10069, DOI 10.1073/pnas.92.22.10069
   BAUM EZ, 1990, P NATL ACAD SCI USA, V87, P10023, DOI 10.1073/pnas.87.24.10023
   BEISER SM, 1957, J BACTERIOL, V74, P303, DOI 10.1128/JB.74.3.303-307.1957
   Blattner FR, 1997, SCIENCE, V277, P1453, DOI 10.1126/science.277.5331.1453
   BOLIVAR F, 1977, GENE, V2, P95, DOI 10.1016/0378-1119(77)90000-2
   Boucher JI, 2019, MOL BIOL EVOL, V36, P798, DOI 10.1093/molbev/msz022
   BUSTOS SA, 1993, P NATL ACAD SCI USA, V90, P5638, DOI 10.1073/pnas.90.12.5638
   CASADABAN MJ, 1980, J MOL BIOL, V138, P179, DOI 10.1016/0022-2836(80)90283-1
   CHANG ACY, 1978, J BACTERIOL, V134, P1141, DOI 10.1128/JB.134.3.1141-1156.1978
   Chang MW, 2011, J MOL BIOL, V410, P756, DOI 10.1016/j.jmb.2011.03.038
   CHEN ZG, 1995, J BIOL CHEM, V270, P21433, DOI 10.1074/jbc.270.37.21942
   Cheng TJ, 2004, ANTIMICROB AGENTS CH, V48, P2437, DOI 10.1128/AAC.48.7.2437-2447.2004
   CLARK DJ, 1967, J MOL BIOL, V23, P99, DOI 10.1016/S0022-2836(67)80070-6
   COFFIN JM, 1995, SCIENCE, V267, P483, DOI 10.1126/science.7824947
   Dauber DS, 2002, J VIROL, V76, P1359, DOI 10.1128/JVI.76.3.1359-1368.2002
   Dautin N, 2000, J BACTERIOL, V182, P7060, DOI 10.1128/JB.182.24.7060-7066.2000
   de Oliveira T, 2003, J VIROL, V77, P9422, DOI 10.1128/JVI.77.17.9422-9430.2003
   DREYER GB, 1989, P NATL ACAD SCI USA, V86, P9752, DOI 10.1073/pnas.86.24.9752
   Drury L, 1994, METHODS MOL BIOL, V31, P1
   ERICKSONVIITANEN S, 1989, AIDS RES HUM RETROV, V5, P577, DOI 10.1089/aid.1989.5.577
   Flynn WF, 2017, MOL BIOL EVOL, V34, P1291, DOI 10.1093/molbev/msx095
   Harmer T, 2001, P NATL ACAD SCI USA, V98, P427, DOI 10.1073/pnas.98.2.427
   Kolli M, 2006, VIROLOGY, V347, P405, DOI 10.1016/j.virol.2005.11.049
   Kontijevskis A, 2007, PLOS COMPUT BIOL, V3, P424, DOI 10.1371/journal.pcbi.0030048
   Kozísek M, 2012, ANTIMICROB AGENTS CH, V56, P4320, DOI 10.1128/AAC.00465-12
   Kupiec JJ, 1996, J BIOL CHEM, V271, P18465, DOI 10.1074/jbc.271.31.18465
   Laco GS, 2015, BIOCHIMIE, V118, P90, DOI 10.1016/j.biochi.2015.08.009
   Lee SK, 2012, J BIOL CHEM, V287, P13279, DOI 10.1074/jbc.M112.339374
   LENNOX ES, 1955, VIROLOGY, V1, P190, DOI 10.1016/0042-6822(55)90016-7
   LOBELL RB, 1990, SCIENCE, V250, P528, DOI 10.1126/science.2237403
   LOUIS JM, 1994, P NATL ACAD SCI USA, V91, P7970, DOI 10.1073/pnas.91.17.7970
   Morgan HR, 1939, J BACTERIOL, V37, P389, DOI 10.1128/JB.37.4.389-399.1939
   Muzammil S, 2003, BIOCHEMISTRY-US, V42, P631, DOI 10.1021/bi027019u
   Nijhuis M, 1999, AIDS, V13, P2349, DOI 10.1097/00002030-199912030-00006
   Pettit SC, 2005, RETROVIROLOGY, V2, P0, DOI 10.1186/1742-4690-2-66
   PETTIT SC, 1991, J BIOL CHEM, V266, P14539
   PETTIT SC, 1994, J VIROL, V68, P8017, DOI 10.1128/JVI.68.12.8017-8027.1994
   Pettit SC, 2005, J VIROL, V79, P10601, DOI 10.1128/JVI.79.16.10601-10607.2005
   Pettit SC, 2004, J VIROL, V78, P8477, DOI 10.1128/JVI.78.16.8477-8485.2004
   Pettit SC, 2002, J VIROL, V76, P10226, DOI 10.1128/JVI.76.20.10226-10233.2002
   Potempa M, 2018, J MOL BIOL, V430, P5182, DOI 10.1016/j.jmb.2018.10.022
   Prabu-Jeyabalan M, 2000, J MOL BIOL, V301, P1207, DOI 10.1006/jmbi.2000.4018
   Prabu-Jeyabalan M, 2002, STRUCTURE, V10, P369, DOI 10.1016/S0969-2126(02)00720-7
   PRESTON BD, 1988, SCIENCE, V242, P1168, DOI 10.1126/science.2460924
   Ragland DA, 2017, J CHEM THEORY COMPUT, V13, P5671, DOI 10.1021/acs.jctc.7b00601
   Ragland DA, 2014, J AM CHEM SOC, V136, P11956, DOI 10.1021/ja504096m
   Rasila TS, 2009, ANAL BIOCHEM, V388, P71, DOI 10.1016/j.ab.2009.02.008
   Rhee SY, 2003, NUCLEIC ACIDS RES, V31, P298, DOI 10.1093/nar/gkg100
   ROBERTS JD, 1988, SCIENCE, V242, P1171, DOI 10.1126/science.2460925
   Santner P, 2018, BIOCHEMISTRY-US, V57, P5957, DOI 10.1021/acs.biochem.8b00722
   Sasková KG, 2009, J VIROL, V83, P8810, DOI 10.1128/JVI.00451-09
   Saviola B, 1998, J BACTERIOL, V180, P4227, DOI 10.1128/JB.180.16.4227-4232.1998
   Sayer JM, 2008, J BIOL CHEM, V283, P13459, DOI 10.1074/jbc.M708506200
   SCHLEIF R, 1972, P NATL ACAD SCI USA, V69, P3479, DOI 10.1073/pnas.69.11.3479
   Schleif R, 2000, TRENDS GENET, V16, P559, DOI 10.1016/S0168-9525(00)02153-3
   Schleif R, 2010, FEMS MICROBIOL REV, V34, P779, DOI 10.1111/j.1574-6976.2010.00226.x
   Schneider CA, 2012, NAT METHODS, V9, P671, DOI 10.1038/nmeth.2089
   Shafer RW, 2008, AIDS REV, V10, P67
   Shafer RW, 2006, J INFECT DIS, V194, PS51, DOI 10.1086/505356
   Sices HJ, 1998, P NATL ACAD SCI USA, V95, P2828, DOI 10.1073/pnas.95.6.2828
   Sices HJ, 2001, AIDS RES HUM RETROV, V17, P1249, DOI 10.1089/088922201750461302
   Stebbins J, 1996, ANAL BIOCHEM, V242, P90, DOI 10.1006/abio.1996.0433
   Svicher V, 2005, ANTIMICROB AGENTS CH, V49, P2015, DOI 10.1128/AAC.49.5.2015-2025.2005
   Tozser J, 1997, J BIOL CHEM, V272, P16807, DOI 10.1074/jbc.272.27.16807
   Wensing Annemarie M, 2015, TOP ANTIVIR MED, V23, P132
   Wiegers K, 1998, J VIROL, V72, P2846, DOI 10.1128/JVI.72.4.2846-2854.1998
   Wu TD, 2003, J VIROL, V77, P4836, DOI 10.1128/JVI.77.8.4836-4847.2003
   Yu FH, 2018, RETROVIROLOGY, V15, P0, DOI 10.1186/s12977-018-0413-6
NR 70
TC 1
Z9 1
U1 0
U2 0
PU PORTLAND PRESS LTD
PI LONDON
PA 1ST FLR, 10 QUEEN STREET PLACE, LONDON, ENGLAND
SN 0264-6021
EI 1470-8728
J9 BIOCHEM J
JI Biochem. J.
PD FEB 15
PY 2022
VL 479
IS 4
BP 479
EP 501
DI 10.1042/BCJ20210767
PG 23
WC Biochemistry & Molecular Biology
SC Biochemistry & Molecular Biology
GA ZJ4VE
UT WOS:000762302900002
PM 35089310
DA 2024-01-16
ER

PT J
AU Li, Q
   Yu, FT
   Song, C
   Zhao, HX
   Xiao, Q
   Lao, XJ
   Yang, SY
   Tang, YX
   Zhang, FJ
AF Li, Qun
   Yu, Fengting
   Song, Chuan
   Zhao, Hongxin
   Xiao, Qing
   Lao, Xiaojie
   Yang, Siyuan
   Tang, Yunxia
   Zhang, Fujie
TI HIV-1 Genotypic Resistance Testing Using Sanger and Next-Generation Sequencing in Adults with Low-Level Viremia in China
SO INFECTION AND DRUG RESISTANCE
LA English
DT Article
DE HIV-1; low-level viremia; drug-resistance mutation; next-generation sequencing
ID drug-resistance; antiretroviral therapy; infected patients; transient viremia; mutations; outcm; individuals; performance; prevalence; evolution
AB Objective: In this study, we aimed to determine drug-resistance mutations (DRMs) in HIV-1 patients with low-level viremia (LLV) and explored the performance of next-generation sequencing (NGS) in detecting HIV DRMs by using LLV samples.Methods: Overall, 80 samples with LLV were amplified and sequenced using a commercial Sanger sequencing (SS) genotyping kit. Furthermore, 51 samples successfully sequenced using SS were simultaneously subjected to NGS. Genotyping success rates of various viremia categories by two sequencing methods were calculated. Stanford HIV-1 drug-resistance database (HIVdb version 8.9) was used to analyze the DRMs. In the NGS assay, a threshold of 5% was considered for reporting low-frequency variants, and the DRMs detected using SS and NGS were compared.Results: The overall success rate of PR/RT regions was 88.1% (67/80) using SS and 86.3% (44/51) using NGS. Furthermore, a significant linear trend was noted between viral load and the genotyping success rate. A total of 38.8% (26/67) participants harbored at least one mutation, as revealed through SS. Moreover, the prevalence of DRMs in persistent LLV was significantly higher than that in intermittent LLV (62.1% vs. 21.1%; P < 0.05). A total of 69 DRMs were detected using the two sequencing methods at the threshold of 5%. Moreover, 10 DRMs missed by SS were detected using NGS, whereas 8 DRMs missed by NGS were detected by SS.Conclusion: Our data suggested that the genotyping resistance testing is necessary to guide antiretroviral therapy optimization in LLV patients.
C1 [Li, Qun; Yu, Fengting; Song, Chuan; Zhao, Hongxin; Xiao, Qing; Lao, Xiaojie; Yang, Siyuan; Tang, Yunxia; Zhang, Fujie] Capital Med Univ, Beijing Ditan Hosp, Beijing, Peoples R China.
   [Li, Qun; Yu, Fengting; Song, Chuan; Zhao, Hongxin; Xiao, Qing; Lao, Xiaojie; Yang, Siyuan; Tang, Yunxia; Zhang, Fujie] Capital Med Univ, Clin Ctr HIV AIDS, Beijing, Peoples R China.
   [Song, Chuan] Beijing Key Lab Emerging Infect Dis, Beijing, Peoples R China.
   [Zhang, Fujie] Capital Med Univ, Beijing Ditan Hosp, Clin & Res Ctr Infect Dis, Beijing 100015, Peoples R China.
C3 Capital Medical University; Capital Medical University; Capital Medical University
RP Zhang, FJ (通讯作者)，Capital Med Univ, Beijing Ditan Hosp, Clin & Res Ctr Infect Dis, Beijing 100015, Peoples R China.
EM treatment@chinaaids.cn
FU The National 13th Five-Year Grand Program on Key Infectious Disease Control [2018ZX10302-102, 2018ZX10715-005]; R&D Program of Beijing Municipal Education Commission [KM202210025004]
CR Amstutz A, 2020, PLOS MED, V17, P0, DOI 10.1371/journal.pmed.1003325
   Balduin M, 2009, J CLIN VIROL, V45, P34, DOI 10.1016/j.jcv.2009.03.002
   Bangalee A, 2021, J ANTIMICROB CHEMOTH, V76, P2659, DOI 10.1093/jac/dkab220
   Bernal E, 2018, JAIDS-J ACQ IMM DEF, V78, P329, DOI 10.1097/QAI.0000000000001678
   Brown JA, 2021, J ANTIMICROB CHEMOTH, V76, P1294, DOI 10.1093/jac/dkab025
   Chen NY, 2020, INT J INFECT DIS, V93, P182, DOI 10.1016/j.ijid.2020.02.004
   Delaugerre C, 2012, PLOS ONE, V7, P0, DOI 10.1371/journal.pone.0036673
   Esber A, 2019, CLIN INFECT DIS, V69, P805, DOI 10.1093/cid/ciy989
   Geretti AM, 2009, JAIDS-J ACQ IMM DEF, V52, P569, DOI 10.1097/QAI.0b013e3181ba11e8
   Gonzalez-Serna A, 2016, CLIN MICROBIOL INFEC, V22, P0, DOI 10.1016/j.cmi.2016.08.012
   Gonzalez-Serna A, 2014, CLIN INFECT DIS, V58, P1165, DOI 10.1093/cid/ciu019
   Grennan JT, 2012, J INFECT DIS, V205, P1230, DOI 10.1093/infdis/jis104
   Günthard HF, 2000, J INFECT DIS, V181, P522, DOI 10.1086/315260
   Hermans LE, 2018, LANCET INFECT DIS, V18, P188, DOI 10.1016/S1473-3099(17)30681-3
   Hughes JP, 2012, J INFECT DIS, V205, P358, DOI 10.1093/infdis/jir747
   [Anonymous], 2002, BULL WORLD HEALTH ORGAN, V80, P983
   Inzaule SC, 2018, LANCET HIV, V5, PE638, DOI 10.1016/S2352-3018(18)30177-2
   Ioannidis JPA, 2001, J INFECT DIS, V183, P539, DOI 10.1086/318530
   Johnson JA, 2008, PLOS MED, V5, P1112, DOI 10.1371/journal.pmed.0050158
   Jones LE, 2005, B MATH BIOL, V67, P1227, DOI 10.1016/j.bulm.2005.01.006
   Joya C, 2019, CLIN INFECT DIS, V69, P2145, DOI 10.1093/cid/ciz129
   Kantor R, 2018, AIDS, V32, P2485, DOI 10.1097/QAD.0000000000001964
   Kao SW, 2021, J ANTIMICROB CHEMOTH, V76, P722, DOI 10.1093/jac/dkaa510
   Karlsson AC, 2004, AIDS, V18, P981, DOI 10.1097/00002030-200404300-00005
   Kyeyune F, 2016, ANTIMICROB AGENTS CH, V60, P3380, DOI 10.1128/AAC.00038-16
   Li JZ, 2012, ANTIMICROB AGENTS CH, V56, P5998, DOI 10.1128/AAC.01217-12
   Li MM, 2021, PATHOGENS, V10, P0, DOI 10.3390/pathogens10030264
   Li Q, 2021, INFECT DRUG RESIST, V14, P4529, DOI 10.2147/IDR.S332924
   Lu J, 2019, J ZHEJIANG UNIV-SC B, V20, P793, DOI 10.1631/jzus.B1900075
   Macias J, 2005, J INFECTION, V51, P195, DOI 10.1016/j.jinf.2004.11.010
   Mbunkah HA, 2020, J INFECT DIS, V221, P1584, DOI 10.1093/infdis/jiz650
   Nettles RE, 2004, CLIN INFECT DIS, V39, P1030, DOI 10.1086/423388
   Nykoluk M, 2016, HYDRA WEB USER GUIDE, V0, P0
   Stosor V, 2005, CLIN INFECT DIS, V41, P1671, DOI 10.1086/498025
   Stuart JWTC, 2001, J ACQ IMMUN DEF SYND, V28, P105, DOI 10.1097/00042560-200110010-00001
   Taiwo B, 2011, J INFECT DIS, V204, P515, DOI 10.1093/infdis/jir353
   Tzou PL, 2018, J CLIN MICROBIOL, V56, P0, DOI 10.1128/JCM.00105-18
   Vandamme AM, 2001, ANTIVIR THER, V6, P21
   WHO, 2016, CONSOLIDATED GUIDELINES ON HIV PREVENTION, V0, P0
   World Health Organization, 2018, GUIDELINES FOR THE DIAGNOSIS, V0, P0
   Yu FT, 2022, PHARMACOGEN PERS MED, V15, P195, DOI 10.2147/PGPM.S345797
   Yuan HB, 2021, ARCH VIROL, V166, P2451, DOI 10.1007/s00705-021-05140-9
   Zhang FJ, 2009, ANN INTERN MED, V151, P241, DOI 10.7326/0003-4819-151-4-200908180-00006
   Zhang T, 2020, BMC INFECT DIS, V20, P0, DOI 10.1186/s12879-020-4837-y
NR 44
TC 3
Z9 3
U1 0
U2 4
PU DOVE MEDICAL PRESS LTD
PI ALBANY
PA PO BOX 300-008, ALBANY, AUCKLAND 0752, NEW ZEALAND
SN 1178-6973
EI 
J9 INFECT DRUG RESIST
JI Infect. Drug Resistance
PD JUN 15
PY 2022
VL 15
IS 
BP 6711
EP 6722
DI 10.2147/IDR.S387215
PG 12
WC Infectious Diseases; Pharmacology & Pharmacy
SC Infectious Diseases; Pharmacology & Pharmacy
GA 6O5LH
UT WOS:000890282500001
PM 36438645
DA 2024-01-16
ER

PT J
AU Bareng, O
   Choga, W
   Maphorisa, S
   Seselamarumo, S
   Seatla, KK
   Mokgethi, P
   Maruapula, D
   Mogwele, ML
   Ditshwanelo, D
   Moraka, N
   Gobe, I
   Motswaledi, MS
   Makhema, JM
   Musonda, R
   Shapiro, R
   Essex, M
   Novitsky, V
   Moyo, S
   Gaseitsiwe, S
AF Bareng, Ontlametse
   Choga, Wonderful
   Maphorisa, Segomotso
   Seselamarumo, Sekgabo
   Seatla, Kaelo K.
   Mokgethi, Patrick
   Maruapula, Dorcas
   Mogwele, Mompati L.
   Ditshwanelo, Doreen
   Moraka, Natasha
   Gobe, Irene
   Motswaledi, Modisa S.
   Makhema, Joseph M.
   Musonda, Rosemary
   Shapiro, Roger
   Essex, Max
   Novitsky, Vlad
   Moyo, Sikhulile
   Gaseitsiwe, Simani
TI HIV-1C in-House RNA-Based Genotyping Assay for Detection of Drug Resistance Mutations in Samples with Low-Level Viral Loads
SO INFECTION AND DRUG RESISTANCE
LA English
DT Article
DE in-house genotyping; low-level viremia; samples; HIV-1C drug resistance testing
ID antiretroviral therapy; greater-than-50 copies/ml; reverse-transcriptase; clinical-relevance; treated patients; viremia; plasma; prevalence; virus; individuals
AB Purpose: Monitoring HIV-1 drug resistance mutations (DRM) in treated patients on combination antiretroviral therapy (cART) with a detectable HIV-1 viral load (VL) is important for the selection of appropriate cART. Currently, there is limited data on HIV DRM at low-level viremia (LLV) (VL 401-999 copies/mL) due to the use of a threshold of VL >1000 copies/mL for HIV DRM testing. We here assess the performance of an in-house HIV drug resistance genotyping assay using plasma for the detection of DRM at LLV.Methods: We used a total of 96 HIV plasma samples from the population-based Botswana Combination Prevention Project (BCPP). The samples were stratified by VL groups: 50 samples had LLV, defined as 401-999 copies/mL, and 46 had >1000 copies/mL. HIV pol (PR and RT) region was amplified and sequenced using an in-house genotyping assay with BigDye sequencing chemistry. Known HIV DRMs were identified using the Stanford HIV Drug Resistance Database. Genotyping success rate between the two groups was estimated and compared using the comparison of proportions test. Results: The overall genotyping success rate was 79% (76/96). For VL groups, the genotyping success was 72% (36/50) at LLV and 87% (40/46) at VL >1000 copies/mL. Among generated sequences, the overall prevalence of individuals with at least 1 major or intermediate-associated DRM was 24% (18/76). The proportions of NNRTI-, NRTI-and PI-associated resistance mutations were 28%, 24%, and 0%, respectively. The most predominant mutations detected were K103N (18%) and M184V (12%) in NNRTI-and NRTI-associated mutations, respectively. The prevalence of DRM was 17% (6/36) at LLV and 30% (12/40) at VL >1000 copies/mL.Conclusion: The in-house HIV genotyping assay successfully genotyped 72% of LLV samples and was able to detect 17% of DRM amongst them. Our results highlight the possibility and clinical significance of genotyping HIV among individuals with LLV.Keywords: in-house genotyping, low-level viremia, samples, HIV-1C drug resistance testing
C1 [Bareng, Ontlametse; Choga, Wonderful; Seselamarumo, Sekgabo; Seatla, Kaelo K.; Mokgethi, Patrick; Maruapula, Dorcas; Mogwele, Mompati L.; Ditshwanelo, Doreen; Moraka, Natasha; Makhema, Joseph M.; Musonda, Rosemary; Shapiro, Roger; Essex, Max; Novitsky, Vlad; Moyo, Sikhulile; Gaseitsiwe, Simani] Botswana Harvard AIDS Inst Partnership, Gaborone, Botswana.
   [Bareng, Ontlametse; Choga, Wonderful; Gobe, Irene; Motswaledi, Modisa S.; Moyo, Sikhulile] Univ Botswana, Fac Hlth Sci, Sch Allied Hlth Profess, Gaborone, Botswana.
   [Maphorisa, Segomotso] Republ Botswana, Minist Hlth & Wellness, Gaborone, Botswana.
   [Mokgethi, Patrick; Maruapula, Dorcas] Univ Botswana, Fac Sci, Dept Biol Sci, Gaborone, Botswana.
   [Ditshwanelo, Doreen] Botswana Int Univ Sci & Technol, Dept Biol Sci & Biotechnol, Palapye, Botswana.
   [Makhema, Joseph M.; Shapiro, Roger; Essex, Max; Moyo, Sikhulile; Gaseitsiwe, Simani] Harvard TH Chan Sch Publ Hlth, Dept Immunol & Infect Dis, Boston, MA USA.
   [Gaseitsiwe, Simani] Botswana Harvard AIDS Inst Partnership, Private Bag BO320,Bontleng, Gaborone, Botswana.
C3 Botswana-Harvard AIDS Institute Partnership; University of Botswana; University of Botswana; Harvard University; Harvard T.H. Chan School of Public Health; Botswana-Harvard AIDS Institute Partnership
RP Gaseitsiwe, S (通讯作者)，Botswana Harvard AIDS Inst Partnership, Private Bag BO320,Bontleng, Gaborone, Botswana.
EM sgaseitsiwe@bhp.org.bw
FU President's Emergency Plan for AIDS Relief (PEPFAR) through the Centers for Disease Control and Prevention (CDC) [U01 GH000447, U2G GH001911]; Fogarty International Center at the US National Institutes of Health [D43 TW009610, 1 K43 TW 012350-01]; H3ABioNet; National Institutes of Health Common Fund [U41 HG006941]; Trials of Excellence in Southern Africa (TESA III), EDCTP2 program - European Union [CSA2020NoE-3104 TESAIII CSA2020NoE]; Sub-Saharan African Network for TB/HIV Research Excellence (SANTHE 2.0) from the Bill and Melinda Gates Foundation [INV-033558]; Bill and Melinda Gates Foundation; Bill and Melinda Gates Foundation [INV-033558] Funding Source: Bill and Melinda Gates Foundation
CR AIDS JUNPoH, 2022, DANG UNAIDS GLOB AID, V0, P0
   Assoumou L, 2017, J ANTIMICROB CHEMOTH, V72, P1769, DOI 10.1093/jac/dkx042
   Assoumou L, 2013, J ANTIMICROB CHEMOTH, V68, P1400, DOI 10.1093/jac/dkt033
   Bangalee A, 2021, J ANTIMICROB CHEMOTH, V76, P2659, DOI 10.1093/jac/dkab220
   Bareng OT, 2022, J ANTIMICROB CHEMOTH, V77, P1385, DOI 10.1093/jac/dkac056
   Bessong PO, 2021, AIDS RES THER, V18, P0, DOI 10.1186/s12981-020-00324-w
   Bon I, 2007, NEW MICROBIOL, V30, P313
   Cane PA, 2008, HIV MED, V9, P673, DOI 10.1111/j.1468-1293.2008.00607.x
   Cunningham S, 2001, J CLIN MICROBIOL, V39, P1254, DOI 10.1128/JCM.39.4.1254-1257.2001
   Dorward J, 2021, BMJ OPEN, V11, P0, DOI 10.1136/bmjopen-2020-045373
   Gaolathe T, 2016, LANCET HIV, V3, PE221, DOI 10.1016/S2352-3018(16)00037-0
   Gonzalez-Serna A, 2014, CLIN INFECT DIS, V58, P1165, DOI 10.1093/cid/ciu019
   Günthard HF, 2019, CLIN INFECT DIS, V68, P177, DOI 10.1093/cid/ciy463
   Hatano H, 2010, AIDS, V24, P2528, DOI 10.1097/QAD.0b013e32833dba03
   Hirsch MS, 2008, CLIN INFECT DIS, V47, P266, DOI 10.1086/589297
   Inzaule SC, 2020, AIDS, V34, P1559, DOI 10.1097/QAD.0000000000002588
   Jordan Michael R, 2013, WORLD J AIDS, V3, P71
   Li JZ, 2012, ANTIMICROB AGENTS CH, V56, P5998, DOI 10.1128/AAC.01217-12
   Mackie N, 2004, J VIROL METHODS, V119, P73, DOI 10.1016/j.jviromet.2004.02.015
   Makhema J, 2019, NEW ENGL J MED, V381, P230, DOI 10.1056/NEJMoa1812281
   Mens H, 2011, JOVE-J VIS EXP, V0, P0, DOI DOI 10.3791/2960
   Mine M, 2022, J INT AIDS SOC, V25, P231
   Moyo S, 2019, AIDS, V33, P1073, DOI 10.1097/QAD.0000000000002166
   Mukaide M, 2000, JPN J INFECT DIS, V53, P203
   Novitsky V, 2016, J CLIN MICROBIOL, V54, P1175, DOI 10.1128/JCM.00190-16
   Panel on Antiretroviral Guidelines for Adults and Adolescents, 2022, GUIDELINES FOR THE USE OF ANTIRETROVIRAL AGENTS IN ADULTS AND ADOLESCENTS WITH HIV, V0, P0
   Parczewski M, 2015, HIV AIDS REV, V14, P80, DOI 10.1016/j.hivar.2015.02.001
   Rhee SY, 2003, NUCLEIC ACIDS RES, V31, P298, DOI 10.1093/nar/gkg100
   Richman DD, 2014, CLIN INFECT DIS, V58, P1174, DOI 10.1093/cid/ciu025
   Rosemary A, 2018, PLOS ONE, V13, P0, DOI 10.1371/journal.pone.0198246
   Rowley CF, 2016, J ANTIMICROB CHEMOTH, V71, P1361, DOI 10.1093/jac/dkv500
   Santoro MM, 2014, CLIN INFECT DIS, V58, P1156, DOI 10.1093/cid/ciu020
   services DoHaH, 2019, GUIDELINES USE ANTIR, V0, P0
   Sklar PA, 2002, AIDS, V16, P2035, DOI 10.1097/00002030-200210180-00008
   Society EAC, 2018, EACS GUID, V0, P0
   Swenson LC, 2014, AIDS, V28, P1125, DOI 10.1097/QAD.0000000000000203
   Thaker HK, 2003, POSTGRAD MED J, V79, P36, DOI 10.1136/pmj.79.927.36
   Tobin NH, 2005, J VIROL, V79, P9625, DOI 10.1128/JVI.79.15.9625-9634.2005
   Vancoillie L, 2015, ANTIVIR THER, V20, P789, DOI 10.3851/IMP2966
   Villahermosa ML, 2000, J HUMAN VIROL, V3, P27
   Villalobos C, 2020, J CLIN VIROL, V132, P0, DOI 10.1016/j.jcv.2020.104657
   Waters L, 2006, AIDS, V20, P778, DOI 10.1097/01.aids.0000216381.37679.69
   WHO, 2017, GUIDELINES FOR MANAGING ADVANCED HIV DISEASE AND RAPID INITIATION OF ANTIRETROVIRAL THERAPY, V0, P0
   WHO, 2013, CONSOLIDATED GUIDELINES ON THE USE OF ANTIRETROVIRAL DRUGS FOR TREATING AND PREVENTING HIV INFECTION: RECOMMENDATIONS FOR A PUBLIC HEALTH APPROACH, V0, P0
   Yang Z, 2008, LABMEDICINE, V39, P671, DOI 10.1309/LMVOVU1XRB9O3JZV
   Zash R, 2019, NEW ENGL J MED, V381, P827, DOI 10.1056/NEJMoa1905230
NR 46
TC 2
Z9 2
U1 0
U2 0
PU DOVE MEDICAL PRESS LTD
PI ALBANY
PA PO BOX 300-008, ALBANY, AUCKLAND 0752, NEW ZEALAND
SN 1178-6973
EI 
J9 INFECT DRUG RESIST
JI Infect. Drug Resistance
PD JUN 15
PY 2022
VL 15
IS 
BP 7565
EP 7576
DI 10.2147/IDR.S388816
PG 12
WC Infectious Diseases; Pharmacology & Pharmacy
SC Infectious Diseases; Pharmacology & Pharmacy
GA 7J4NE
UT WOS:000904557600001
PM 36582452
DA 2024-01-16
ER

PT J
AU Yu, YX
   Wang, W
   Sun, HB
   Zhang, LL
   Wang, LF
   Yin, YY
AF Yu, Y. X.
   Wang, W.
   Sun, H. B.
   Zhang, L. L.
   Wang, L. F.
   Yin, Y. Y.
TI Decoding drug resistant mechanism of V32I, I50V and I84V mutations of HIV-1 protease on amprenavir binding by using molecular dynamics simulations and MM-GBSA calculations
SO SAR AND QSAR IN ENVIRONMENTAL RESEARCH
LA English
DT Article
DE Drug resistance; HIV-1 protease; MM-GBSA; molecular dynamics simulations; binding free energy
ID immunodeficiency-virus type-1; principal component analysis; free-energy calculations; particle mesh ewald; wild-type; thermodynamic integration; saquinavir complexes; efficient generation; crystal-structures; am1-bcc model
AB Mutations V32I, I50V and I84V in the HIV-1 protease (PR) induce drug resistance towards drug amprenavir (APV). Multiple short molecular dynamics (MSMD) simulations and molecular mechanics generalized Born surface area (MM-GBSA) method were utilized to investigate drug-resistant mechanism of V32I, I50V and I84V towards APV. Dynamic information arising from MSMD simulations suggest that V32I, I50V and I84V highly affect structural flexibility, motion modes and conformational behaviours of two flaps in the PR. Binding free energies calculated by MM-GBSA method suggest that the decrease in binding enthalpy and the increase in binding entropy induced by mutations V32I, I50V and I84V are responsible for drug resistance of the mutated PRs on APV. The energetic contributions of separate residues on binding of APV to the PR show that V32I, I50V and I84V highly disturb the interactions of two flaps with APV and mostly drive the decrease in binding ability of APV to the PR. Thus, the conformational changes of two flaps in the PR caused by V32I, I50V and I84V play key roles in drug resistance of three mutated PR towards APV. This study can provide useful dynamics information for the design of potent inhibitors relieving drug resistance.
C1 [Yu, Y. X.; Wang, W.; Sun, H. B.; Zhang, L. L.; Wang, L. F.; Yin, Y. Y.] Shandong Jiaotong Univ, Sch Sci, Jinan, Peoples R China.
C3 Shandong Jiaotong University
RP Yu, YX (通讯作者)，Shandong Jiaotong Univ, Sch Sci, Jinan, Peoples R China.
EM yuyingxia1@163.com
FU National Natural Science Foundation of China [12004216]; Shandong Provincial Natural Science Foundation, China [ZR2020QA064]
CR Agniswamy J, 2013, J MED CHEM, V56, P4017, DOI 10.1021/jm400231v
   Ancy I, 2021, J BIOMOL STRUCT DYN, V39, P5368, DOI 10.1080/07391102.2020.1786459
   Badaya A, 2020, SCI REP-UK, V10, P0, DOI 10.1038/s41598-020-62423-y
   Bas DC, 2008, PROTEINS, V73, P765, DOI 10.1002/prot.22102
   Borman AM, 1996, J GEN VIROL, V77, P419, DOI 10.1099/0022-1317-77-3-419
   Carr A, 1998, LANCET, V351, P1881, DOI 10.1016/S0140-6736(98)03391-1
   Chen JZ, 2022, FRONT MOL BIOSCI, V9, P0, DOI 10.3389/fmolb.2022.912518
   Chen Jianzhong, 2021, ACS CHEM NEUROSCI, V12, P2591, DOI 10.1021/acschemneuro.0c00813
   Chen JZ, 2021, COMPUT BIOL MED, V135, P0, DOI 10.1016/j.compbiomed.2021.104639
   Chen JZ, 2021, COMPUT BIOL MED, V134, P0, DOI 10.1016/j.compbiomed.2021.104485
   Chen JZ, 2021, J CHEM INF MODEL, V61, P1954, DOI 10.1021/acs.jcim.0c01470
   Chen JZ, 2020, J COMPUT AID MOL DES, V34, P1289, DOI 10.1007/s10822-020-00355-5
   Chen JZ, 2020, ACS CHEM NEUROSCI, V11, P1811, DOI 10.1021/acschemneuro.0c00234
   Chen JZ, 2020, PHYS CHEM CHEM PHYS, V22, P2262, DOI 10.1039/c9cp05704h
   Chen JZ, 2019, NUCLEIC ACIDS RES, V47, P6618, DOI 10.1093/nar/gkz499
   Chen JZ, 2018, PROTEINS, V86, P1294, DOI 10.1002/prot.25610
   Chen JZ, 2016, RSC ADV, V6, P58573, DOI 10.1039/c6ra09201b
   Chen JZ, 2015, J CHEM INF MODEL, V55, P1903, DOI 10.1021/acs.jcim.5b00173
   Chen JZ, 2014, SCI REP-UK, V4, P0, DOI 10.1038/srep06872
   Chen JZ, 2010, J MOL MODEL, V16, P459, DOI 10.1007/s00894-009-0553-7
   Chen JZ, 2009, J MOL MODEL, V15, P1245, DOI 10.1007/s00894-009-0452-y
   Çinaroglu SS, 2020, BRIEF BIOINFORM, V21, P2112, DOI 10.1093/bib/bbz143
   Clutter DS, 2016, VIRUSES-BASEL, V8, P0, DOI 10.3390/v8020048
   Crisan L, 2021, LIFE-BASEL, V11, P0, DOI 10.3390/life11070722
   DARDEN T, 1993, J CHEM PHYS, V98, P10089, DOI 10.1063/1.464397
   Devillers J, 2014, SAR QSAR ENVIRON RES, V25, P805, DOI 10.1080/1062936X.2014.958291
   Devillers J, 2018, COMPUTATIONAL DESIGN OF CHEMICALS FOR THE CONTROL OF MOSQUITOES AND THEIR DISEASES, V0, P0
   Duan R, 2015, J COMPUT CHEM, V36, P1885, DOI 10.1002/jcc.24020
   ESSMANN U, 1995, J CHEM PHYS, V103, P8577, DOI 10.1063/1.470117
   Freed EO, 1998, VIROLOGY, V251, P1, DOI 10.1006/viro.1998.9398
   Gao Y, 2018, CHEM PHYS LETT, V706, P400, DOI 10.1016/j.cplett.2018.06.040
   Ghosh AK, 2007, BIOORGAN MED CHEM, V15, P7576, DOI 10.1016/j.bmc.2007.09.010
   Gohlke H, 2003, J MOL BIOL, V330, P891, DOI 10.1016/S0022-2836(03)00610-7
   HARTE WE, 1993, J AM CHEM SOC, V115, P3883, DOI 10.1021/ja00063a005
   Heaslet H, 2006, J MOL BIOL, V356, P967, DOI 10.1016/j.jmb.2005.11.094
   Hou T, 2008, PROTEINS, V71, P1163, DOI 10.1002/prot.21808
   Hou TJ, 2007, J MED CHEM, V50, P1177, DOI 10.1021/jm0609162
   Hu GD, 2010, EUR J MED CHEM, V45, P227, DOI 10.1016/j.ejmech.2009.09.048
   Hu GD, 2017, J CHEM INF MODEL, V57, P918, DOI 10.1021/acs.jcim.7b00139
   Humphrey W, 1996, J MOL GRAPH MODEL, V14, P33, DOI 10.1016/0263-7855(96)00018-5
   Ishima R, 1999, STRUCTURE, V7, P1047, DOI 10.1016/S0969-2126(99)80172-5
   Izaguirre JA, 2001, J CHEM PHYS, V114, P2090, DOI 10.1063/1.1332996
   Jakalian A, 2002, J COMPUT CHEM, V23, P1623, DOI 10.1002/jcc.10128
   Jakalian A, 2000, J COMPUT CHEM, V21, P132, DOI 10.1002/(SICI)1096-987X(20000130)21:2<132::AID-JCC5>3.0.CO;2-P
   Judd DA, 2001, J AM CHEM SOC, V123, P886, DOI 10.1021/ja001809e
   Kar P, 2012, J COMPUT AID MOL DES, V26, P215, DOI 10.1007/s10822-012-9550-5
   Karnati KR, 2019, J MOL GRAPH MODEL, V92, P112, DOI 10.1016/j.jmgm.2019.07.008
   Khan SN, 2018, BIOCHEMISTRY-US, V57, P1652, DOI 10.1021/acs.biochem.7b01238
   King NM, 2012, ACS CHEM BIOL, V7, P1536, DOI 10.1021/cb300191k
   Kolli M, 2014, J VIROL, V88, P7145, DOI 10.1128/JVI.00266-14
   Kovalevsky AY, 2008, J MOL BIOL, V384, P178, DOI 10.1016/j.jmb.2008.09.031
   Kovalevsky AY, 2007, BIOCHEMISTRY-US, V46, P14854, DOI 10.1021/bi700822g
   Kovalevsky AY, 2006, J MOL BIOL, V363, P161, DOI 10.1016/j.jmb.2006.08.007
   Kozísek M, 2007, J MOL BIOL, V374, P1005, DOI 10.1016/j.jmb.2007.09.083
   LAPATTO R, 1989, NATURE, V342, P299, DOI 10.1038/342299a0
   Lee GM, 2009, SCIENCE, V324, P213, DOI 10.1126/science.1169378
   Leidner F, 2018, J CHEM THEORY COMPUT, V14, P2784, DOI 10.1021/acs.jctc.8b00097
   Leonis G, 2013, J CHEM INF MODEL, V53, P2141, DOI 10.1021/ci4002102
   Li H, 2005, PROTEINS, V61, P704, DOI 10.1002/prot.20660
   Li Y, 2019, INT J MOL SCI, V20, P0, DOI 10.3390/ijms20020260
   Liang SS, 2021, SAR QSAR ENVIRON RES, V32, P573, DOI 10.1080/1062936X.2021.1934896
   Liang SS, 2022, PHYS CHEM CHEM PHYS, V24, P1743, DOI 10.1039/d1cp04361g
   Liu FL, 2008, J MOL BIOL, V381, P102, DOI 10.1016/j.jmb.2008.05.062
   Maier JA, 2015, J CHEM THEORY COMPUT, V11, P3696, DOI 10.1021/acs.jctc.5b00255
   MAJUMDER S, 2021, J BIOMOL STRUCT DYN, V0, P0
   Martins JZR, 2010, EPIDEMICS-NETH, V2, P85, DOI 10.1016/j.epidem.2010.03.003
   Meher BR, 2012, J PHYS CHEM B, V116, P1884, DOI 10.1021/jp2074804
   Muzammil S, 2007, J VIROL, V81, P5144, DOI 10.1128/JVI.02706-06
   NAVIA MA, 1989, NATURE, V337, P615, DOI 10.1038/337615a0
   Panda M, 2022, MOL SIMULAT, V48, P1031, DOI 10.1080/08927022.2022.2060968
   Paulsen JL, 2017, J CHEM THEORY COMPUT, V13, P2300, DOI 10.1021/acs.jctc.6b01262
   Pazhanisamy S, 1996, J BIOL CHEM, V271, P17979, DOI 10.1074/jbc.271.30.17979
   Perelson AS, 1996, SCIENCE, V271, P1582, DOI 10.1126/science.271.5255.1582
   Poon B, 1998, SCIENCE, V281, P266, DOI 10.1126/science.281.5374.266
   Ragland DA, 2014, J AM CHEM SOC, V136, P11956, DOI 10.1021/ja504096m
   Raju RK, 2010, PHYS CHEM CHEM PHYS, V12, P7117, DOI 10.1039/c001384f
   Rifai EA, 2019, J CHEM INF MODEL, V59, P4018, DOI 10.1021/acs.jcim.9b00609
   Roe DR, 2013, J CHEM THEORY COMPUT, V9, P3084, DOI 10.1021/ct400341p
   RYCKAERT JP, 1977, J COMPUT PHYS, V23, P327, DOI 10.1016/0021-9991(77)90098-5
   Schaller KS, 2021, ACS OMEGA, V6, P1547, DOI 10.1021/acsomega.0c05361
   Scott WRP, 2000, STRUCTURE, V8, P1259, DOI 10.1016/S0969-2126(00)00537-2
   Shen CH, 2010, FEBS J, V277, P3699, DOI 10.1111/j.1742-4658.2010.07771.x
   Shi SH, 2018, J BIOMOL STRUCT DYN, V36, P981, DOI 10.1080/07391102.2017.1305296
   Shirts MR, 2003, J CHEM PHYS, V119, P5740, DOI 10.1063/1.1587119
   Su J, 2019, CHEM BIOL DRUG DES, V93, P163, DOI 10.1111/cbdd.13398
   Sun HY, 2014, PHYS CHEM CHEM PHYS, V16, P22035, DOI 10.1039/c4cp03179b
   Sun HY, 2014, PHYS CHEM CHEM PHYS, V16, P16719, DOI 10.1039/c4cp01388c
   Sun QF, 2021, VIRUSES-BASEL, V13, P0, DOI 10.3390/v13050920
   Surleraux DLNG, 2005, J MED CHEM, V48, P1813, DOI 10.1021/jm049560p
   Tie YF, 2012, PROTEIN SCI, V21, P339, DOI 10.1002/pro.2019
   Tse C, 2020, BIOPHYS J, V119, P1226, DOI 10.1016/j.bpj.2020.08.005
   Tzoupis H, 2013, J CHEM THEORY COMPUT, V9, P1754, DOI 10.1021/ct301063k
   Vassetti D, 2019, J CHEM THEORY COMPUT, V15, P1983, DOI 10.1021/acs.jctc.8b01039
   Wang CH, 2018, FRONT MOL BIOSCI, V4, P0, DOI 10.3389/fmolb.2017.00087
   Wang JN, 2020, J CHEM PHYS, V153, P0, DOI 10.1063/5.0021399
   Wang JN, 2019, J PHYS CHEM B, V123, P6462, DOI 10.1021/acs.jpcb.9b04867
   Wang JM, 2004, J COMPUT CHEM, V25, P1157, DOI 10.1002/jcc.20035
   Wang RG, 2020, PHYS CHEM CHEM PHYS, V22, P4464, DOI 10.1039/c9cp06657h
   Wang RG, 2021, LANGMUIR, V37, P14407, DOI 10.1021/acs.langmuir.1c02348
   Wang RG, 2020, LANGMUIR, V36, P13817, DOI 10.1021/acs.langmuir.0c02151
   Wang W, 2000, J MOL BIOL, V303, P567, DOI 10.1006/jmbi.2000.4057
   Wang W, 2001, P NATL ACAD SCI USA, V98, P14937, DOI 10.1073/pnas.251265598
   Williams GC, 1999, ADV DRUG DELIVER REV, V39, P211, DOI 10.1016/S0169-409X(99)00027-7
   Wittayanarakul K, 2005, BIOPHYS J, V88, P867, DOI 10.1529/biophysj.104.046110
   Wlodawer A, 1998, ANNU REV BIOPH BIOM, V27, P249, DOI 10.1146/annurev.biophys.27.1.249
   Xue WW, 2018, ACS CHEM NEUROSCI, V9, P1128, DOI 10.1021/acschemneuro.7b00490
   Xue WW, 2018, PHYS CHEM CHEM PHYS, V20, P6606, DOI 10.1039/c7cp07869b
   Yan FF, 2018, INT J MOL SCI, V19, P0, DOI 10.3390/ijms19092496
   Yang L, 2008, STRUCTURE, V16, P321, DOI 10.1016/j.str.2007.12.011
   Ylilauri M, 2013, J CHEM INF MODEL, V53, P2626, DOI 10.1021/ci4002475
   Yu YX, 2021, SAR QSAR ENVIRON RES, V32, P889, DOI 10.1080/1062936X.2021.1979647
   Yu YX, 2021, SAR QSAR ENVIRON RES, V32, P615, DOI 10.1080/1062936X.2021.1939149
NR 112
TC 2
Z9 2
U1 6
U2 9
PU TAYLOR & FRANCIS LTD
PI ABINGDON
PA 2-4 PARK SQUARE, MILTON PARK, ABINGDON OR14 4RN, OXON, ENGLAND
SN 1062-936X
EI 1029-046X
J9 SAR QSAR ENVIRON RES
JI SAR QSAR Environ. Res.
PD OCT 3
PY 2022
VL 33
IS 10
BP 805
EP 831
DI 10.1080/1062936X.2022.2140708
EA NOV 2022
PG 27
WC Chemistry, Multidisciplinary; Computer Science, Interdisciplinary Applications; Environmental Sciences; Mathematical & Computational Biology; Toxicology
SC Chemistry; Computer Science; Environmental Sciences & Ecology; Mathematical & Computational Biology; Toxicology
GA 6D5OA
UT WOS:000878068500001
PM 36322686
DA 2024-01-16
ER

PT J
AU Parikh, UM
   Mellors, JW
AF Parikh, Urvi M.
   Mellors, John W.
TI How could HIV-1 drug resistance impact preexposure prophylaxis for HIV prevention?
SO CURRENT OPINION IN HIV AND AIDS
LA English
DT Review
DE preexposure prophylaxis; HIV-1 drug resistance; dapivirine; cabotegravir; tenofovir-emtricitabine
ID dapivirine vaginal ring; tenofovir disoproxil fumarate; reverse-transcriptase; neutralizing antibody; injectable cabotegravir; transgender women; cisgender men; double-blind; open-label; subtype c
AB Purpose of review To review current laboratory and clinical data on the frequency and relative risk of drug resistance and range of mutations selected from approved and investigational antiretroviral agents used for preexposure prophylaxis (PrEP) of HIV-1 infection, including tenofovir disproxil fumarate (TDF)-based oral PrEP, dapivirine ring, injectable cabotegravir (CAB), islatravir, lenacapavir and broadly neutralizing antibodies (bNAbs). Recent findings The greatest risk of HIV-1 resistance from PrEP with oral TDF/emtricitabine (FTC) or injectable CAB is from starting or continuing PrEP after undiagnosed acute HIV infection. By contrast, the dapivirine intravaginal ring does not appear to select nonnucleoside reverse transcriptase inhibitor resistance in clinical trial settings. Investigational inhibitors including islatravir, lenacapavir, and bNAbs are promising for use as PrEP due to their potential for sustained delivery and low risk of cross-resistance to currently used antiretrovirals, but surveillance for emergence of resistance mutations in more HIV-1 gene regions (gag, env) will be important as the same drugs are being developed for HIV therapy. PrEP is highly effective in preventing HIV infection. Although HIV drug resistance from PrEP use could impact future options in individuals who seroconvert on PrEP, the current risk is low and continued monitoring for the emergence of resistance and cross-resistance during product development, clinical studies, and product roll-out is advised to preserve antiretroviral efficacy for both treatment and prevention.
C1 [Parikh, Urvi M.; Mellors, John W.] Univ Pittsburgh, Dept Med, Div Infect Dis, Pittsburgh, PA USA.
C3 Pennsylvania Commonwealth System of Higher Education (PCSHE); University of Pittsburgh
RP Parikh, UM (通讯作者)，S830 Scaife Hall,3550 Terrace St, Pittsburgh, PA 15261 USA.
EM ump3@pitt.edu
FU USAID [720AA21CA0011]; National Institutes of Health/National Institute of Allergy and Infectious Diseases (NIAID) [UM1 AI106707]; NIAID [UM1 AI106701]; National Cancer Institute (NCI), National Institutes of Health (NIH) [75N91019D00024, 75N91020F00003]; United States Agency for International Development (USAID); U.S. President's Emergency Plan for AIDS Relief (PEPFAR)
CR [Anonymous], 2019, LANCET HIV, V6, PE723, DOI 10.1016/S2352-3018(19)30350-9
   [Anonymous], 2021, UNAIDS DAT 2021, V0, P0
   [Anonymous], 2021, MERCK ANNOUNCES CLIN, V0, P0
   Baeten JM, 2016, NEW ENGL J MED, V375, P2121, DOI 10.1056/NEJMoa1506110
   Baeten JM, 2021, LANCET HIV, V8, PE87, DOI 10.1016/S2352-3018(20)30304-0
   Basson AE, 2015, ANTIMICROB AGENTS CH, V59, P960, DOI 10.1128/AAC.04215-14
   Borghetti A, 2022, J ANTIMICROB CHEMOTH, V77, P740, DOI 10.1093/jac/dkab429
   Brehm JH, 2012, CLIN INFECT DIS, V55, P737, DOI 10.1093/cid/cis501
   Cambou Mary Catherine, 2021, TOP ANTIVIR MED, V29, P399
   Celum C, 2021, PLOS MED, V18, P0, DOI 10.1371/journal.pmed.1003670
   Chirwa LI, 2014, AIDS, V28, P223, DOI 10.1097/QAD.0000000000000102
   Cilento ME, 2021, ANTIMICROB AGENTS CH, V65, P0, DOI 10.1128/AAC.01167-21
   Clement ME, 2020, CURR OPIN HIV AIDS, V15, P19, DOI 10.1097/COH.0000000000000597
   Cohen SE, 2018, LANCET HIV, V0, P0
   Colby DJ, 2021, C RETROVIRUSES OPPOR, V0, P0
   Colby DJ, 2018, CLIN INFECT DIS, V67, P962, DOI 10.1093/cid/ciy321
   Corey L, 2021, NEW ENGL J MED, V384, P1003, DOI 10.1056/NEJMoa2031738
   Cox S, 2020, VIRTUAL, V0, P0
   Davies O, 2014, J INT AIDS SOC, V17, P148, DOI 10.7448/IAS.17.4.19731
   Delany-Moretlwe S, 2022, LANCET, V399, P1779, DOI 10.1016/S0140-6736(22)00538-4
   Donnell D, 2017, AIDS, V31, P2007, DOI 10.1097/QAD.0000000000001577
   Elliott T, 2019, J INT AIDS SOC, V22, P0, DOI 10.1002/jia2.25419
   Eshleman SH, 2022, J INFECT DIS, V225, P1741, DOI 10.1093/infdis/jiab576
   Fletcher P, 2009, ANTIMICROB AGENTS CH, V53, P487, DOI 10.1128/AAC.01156-08
   Fox J, 2016, INFECT DIS THER, V5, P65, DOI 10.1007/s40121-015-0102-x
   Gengiah TN, 2022, BMJ OPEN, V12, P0, DOI 10.1136/bmjopen-2021-052880
   Giannini A, 2019, J ANTIMICROB CHEMOTH, V74, P607, DOI 10.1093/jac/dky479
   Gils T, 2018, PLOS ONE, V13, P0, DOI 10.1371/journal.pone.0191294
   Girometti N, 2022, AIDS, V36, P561, DOI 10.1097/QAD.0000000000003143
   Gong SQ, 2021, FRONT IMMUNOL, V12, P0, DOI 10.3389/fimmu.2021.705592
   Grant RM, 2015, AIDS, V29, P331, DOI 10.1097/QAD.0000000000000556
   Grant RM, 2014, LANCET INFECT DIS, V14, P820, DOI 10.1016/S1473-3099(14)70847-3
   Hillier S, 2021, J INT AIDS SOC, V24, P0
   Hojilla JC, 2021, JAMA NETW OPEN, V4, P0, DOI 10.1001/jamanetworkopen.2021.22692
   Hoornenborg E, 2017, LANCET HIV, V4, PE522, DOI 10.1016/S2352-3018(17)30132-7
   Hosek SG, 2017, JAIDS-J ACQ IMM DEF, V74, P21, DOI 10.1097/QAI.0000000000001179
   Keene CM, 2021, AIDS, V35, P1423, DOI 10.1097/QAD.0000000000002936
   Kingwara L, 2022, AIDS, V36, P611, DOI 10.1097/QAD.0000000000003154
   Knox DC, 2017, NEW ENGL J MED, V376, P501, DOI 10.1056/NEJMc1611639
   Koss CA, 2021, PLOS MED, V18, P0, DOI 10.1371/journal.pmed.1003492
   Landovitz RJ, 2021, NEW ENGL J MED, V385, P595, DOI 10.1056/NEJMoa2101016
   Landovitz RJ, 2020, LANCET HIV, V7, PE472, DOI 10.1016/S2352-3018(20)30106-5
   Lehman DA, 2015, J INFECT DIS, V211, P1211, DOI 10.1093/infdis/jiu677
   Liegler T, 2014, J INFECT DIS, V210, P1217, DOI 10.1093/infdis/jiu233
   Link JO, 2020, NATURE, V584, P614, DOI 10.1038/s41586-020-2443-1
   Liu AY, 2016, JAMA INTERN MED, V176, P75, DOI 10.1001/jamainternmed.2015.4683
   Macdonald V, 2020, J INT AIDS SOC, V23, P0, DOI 10.1002/jia2.25656
   Marcelin AG, 2020, J ANTIMICROB CHEMOTH, V75, P1588, DOI 10.1093/jac/dkaa060
   Margot N, 2021, ANTIMICROB AGENTS CH, V65, P0, DOI 10.1128/AAC.02057-20
   Margot NA, 2015, ANTIMICROB AGENTS CH, V59, P5917, DOI 10.1128/AAC.01151-15
   Markowitz M, 2017, JAIDS-J ACQ IMM DEF, V76, PE104, DOI 10.1097/QAI.0000000000001534
   Markowitz M, 2017, LANCET HIV, V4, PE331, DOI 10.1016/S2352-3018(17)30068-1
   Marrazzo JM, 2015, NEW ENGL J MED, V372, P509, DOI 10.1056/NEJMoa1402269
   Marzinke MA, 2021, J INFECT DIS, V224, P1581, DOI 10.1093/infdis/jiab152
   Matthews RP, 2021, NAT MED, V27, P1712, DOI 10.1038/s41591-021-01479-3
   McCormack S, 2016, LANCET, V387, P53, DOI 10.1016/S0140-6736(15)00056-2
   Meijers M, 2021, P NATL ACAD SCI USA, V118, P0, DOI 10.1073/pnas.2104651118
   Molina JM, 2015, NEW ENGL J MED, V373, P2237, DOI 10.1056/NEJMoa1506273
   Molina JM, 2021, LANCET HIV, V8, PE324, DOI 10.1016/S2352-3018(21)00021-7
   Molina JM, 2017, LANCET HIV, V4, PE402, DOI 10.1016/S2352-3018(17)30089-9
   Naicker CL, 2020, BMC INFECT DIS, V20, P0, DOI 10.1186/s12879-020-05255-5
   Nair G, 1900, V2021, V0, P2021
   Nel A, 2016, NEW ENGL J MED, V375, P2133, DOI 10.1056/NEJMoa1602046
   Nel A, 2021, LANCET HIV, V8, PE77, DOI 10.1016/S2352-3018(20)30300-3
   Ogbuagu O, 2021, LANCET HIV, V8, PE397, DOI 10.1016/S2352-3018(21)00071-0
   Oliveira M, 2017, J ANTIMICROB CHEMOTH, V72, P3008, DOI 10.1093/jac/dkx280
   Parikh UM, 2021, INT AIDS S IAS VIRTU, V0, P0
   Parikh UM, 2021, J INT AIDS SOC, V24, P0, DOI 10.1002/jia2.25833
   Parikh UM, 2016, CURR OPIN HIV AIDS, V11, P49, DOI 10.1097/COH.0000000000000209
   Paton NI, 2021, NEW ENGL J MED, V385, P330, DOI 10.1056/NEJMoa2101609
   Pegu A, 2022, CELL REP, V38, P0, DOI 10.1016/j.celrep.2021.110199
   Pegu A, 2017, IMMUNOL REV, V275, P296, DOI 10.1111/imr.12511
   Peluso MJ, 2020, C RETR OPP INF BOST, V0, P0
   Penrose KJ, 2017, ANTIMICROB AGENTS CH, V61, P0, DOI 10.1128/AAC.01805-16
   Phanuphak N, 2018, SEX HEALTH, V15, P542, DOI 10.1071/SH18065
   Pyra M, 2018, AIDS BEHAV, V22, P3718, DOI 10.1007/s10461-018-2221-3
   Rhee SY, 2020, J INT AIDS SOC, V23, P0, DOI 10.1002/jia2.25611
   Schader SM, 2012, ANTIMICROB AGENTS CH, V56, P751, DOI 10.1128/AAC.05821-11
   Schaefer R, 2021, LANCET HIV, V8, PE502, DOI 10.1016/S2352-3018(21)00127-2
   Segal K, 2021, J INT AIDS SOC, V24, P0
   Shover CL, 2019, AIDS BEHAV, V23, P2730, DOI 10.1007/s10461-019-02493-w
   Sivay MV, 2017, JAIDS-J ACQ IMM DEF, V75, P271, DOI 10.1097/QAI.0000000000001374
   Spinelli MA, 2021, CLIN INFECT DIS, V72, P2025, DOI 10.1093/cid/ciaa1011
   Stephenson KE, 2021, NAT MED, V27, P1718, DOI 10.1038/s41591-021-01509-0
   Streeck H, 2017, AIDS, V31, P176, DOI 10.1097/QAD.0000000000001280
   Thaden JT, 2018, AIDS, V32, PF1, DOI 10.1097/QAD.0000000000001825
   Thurman AR, 2021, ECLINICALMEDICINE, V36, P0, DOI 10.1016/j.eclinm.2021.100893
   United States Food and Drug Administration (FDA), 2021, APRETUDE CAB EXT REL, V0, P0
   Van Epps P, 2019, JAIDS-J ACQ IMM DEF, V82, P427, DOI 10.1097/QAI.0000000000002186
   Volk JE, 2018, AIDS RES HUM RETROV, V34, P329, DOI 10.1089/aid.2017.0285
   Volk JE, 2015, CLIN INFECT DIS, V61, P1601, DOI 10.1093/cid/civ778
   Wahome EW, 2020, ECLINICALMEDICINE, V26, P0, DOI 10.1016/j.eclinm.2020.100541
   Wallis C, 2019, 10 INT AIDS SOC IAS, V0, P0
   Werbel WA, 2021, CLIN INFECT DIS, V0, P0, DOI DOI 10.1093/ cid/ciab743
   World Health Organization, 2021, GLOBAL TB REP., V0, P2021
   World Health Organization (WHO), 2021, HIV DRUG RES SURV CO, V0, P0
   Xu HT, 2013, ANTIMICROB AGENTS CH, V57, P3100, DOI 10.1128/AAC.00348-13
   Zhang YF, 2017, ANTIMICROB AGENTS CH, V61, P0, DOI 10.1128/AAC.02743-16
NR 98
TC 5
Z9 7
U1 0
U2 4
PU LIPPINCOTT WILLIAMS & WILKINS
PI PHILADELPHIA
PA TWO COMMERCE SQ, 2001 MARKET ST, PHILADELPHIA, PA 19103 USA
SN 1746-630X
EI 1746-6318
J9 CURR OPIN HIV AIDS
JI Curr. Opin. HIV AIDS
PD JUL 15
PY 2022
VL 17
IS 4
BP 213
EP 221
DI 10.1097/COH.0000000000000746
PG 9
WC Immunology; Infectious Diseases
SC Immunology; Infectious Diseases
GA 2L7AD
UT WOS:000817169100008
PM 35762376
DA 2024-01-16
ER

PT J
AU Mótyán, JA
   Mahdi, M
   Hoffka, G
   Tozsér, J
AF Motyan, Janos Andras
   Mahdi, Mohamed
   Hoffka, Gyula
   Tozser, Jozsef
TI Potential Resistance of SARS-CoV-2 Main Protease (Mpro) against Protease Inhibitors: Lessons Learned from HIV-1 Protease
SO INTERNATIONAL JOURNAL OF MOLECULAR SCIENCES
LA English
DT Review
DE SARS-CoV-2; main protease (Mrpo); HIV-1; resistance; drug resistance; PAXLOVID; PF-07321332; nirmatrelvir; protease inhibitor
ID transmitted drug-resistance; substrate-binding; cross-resistance; molecular-basis; virus; mutations; site; replication; specificity; proteome
AB Coronavirus disease 2019 (COVID-19), caused by the severe acute respiratory syndrome 2 (SARS-CoV-2), has been one of the most devastating pandemics of recent times. The lack of potent novel antivirals had led to global health crises; however, emergence and approval of potent inhibitors of the viral main protease (Mpro), such as Pfizer's newly approved nirmatrelvir, offers hope not only in the therapeutic front but also in the context of prophylaxis against the infection. By their nature, RNA viruses including human immunodeficiency virus (HIV) have inherently high mutation rates, and lessons learnt from previous and currently ongoing pandemics have taught us that these viruses can easily escape selection pressure through mutation of vital target amino acid residues in monotherapeutic settings. In this paper, we review nirmatrelvir and its binding to SARS-CoV-2 Mpro and draw a comparison to inhibitors of HIV protease that were rendered obsolete by emergence of resistance mutations, emphasizing potential pitfalls in the design of inhibitors that may be of important relevance to the long-term use of novel inhibitors against SARS-CoV-2.
C1 [Motyan, Janos Andras; Mahdi, Mohamed; Hoffka, Gyula; Tozser, Jozsef] Univ Debrecen, Fac Med, Dept Biochem & Mol Biol, H-4032 Debrecen, Hungary.
   [Hoffka, Gyula] Univ Debrecen, Doctoral Sch Mol Cell & Immune Biol, H-4032 Debrecen, Hungary.
C3 University of Debrecen; University of Debrecen
RP Tozsér, J (通讯作者)，Univ Debrecen, Fac Med, Dept Biochem & Mol Biol, H-4032 Debrecen, Hungary.
EM motyan.janos@med.unideb.hu; mohamed@med.unideb.hu; hoffka.gyula@med.unideb.hu; tozser@med.unideb.hu
FU National Research, Development and Innovation Fund of Hungary [TKP2021-EGA-20];  [TKP2021-EGA]
CR Ahmad B, 2021, INT J MOL SCI, V22, P0, DOI 10.3390/ijms22179124
   Ali A, 2010, VIRUSES-BASEL, V2, P2509, DOI 10.3390/v2112509
   Alsulami AF, 2021, BRIEF BIOINFORM, V22, P769, DOI 10.1093/bib/bbaa404
   Amamuddy OS, 2020, J CHEM INF MODEL, V60, P5080, DOI 10.1021/acs.jcim.0c00634
   [Anonymous], 2010, DRUGS R D, V10, P203, DOI 10.2165/11586030-000000000-00000
   Arts EJ, 2012, CSH PERSPECT MED, V2, P0, DOI 10.1101/cshperspect.a007161
   Ay É, 2020, J GLOB ANTIMICROB RE, V20, P124, DOI 10.1016/j.jgar.2019.07.014
   Baggen J, 2021, NAT MICROBIOL, V6, P1219, DOI 10.1038/s41564-021-00958-0
   Baig MH, 2021, MOLECULES, V26, P0, DOI 10.3390/molecules26061678
   Bell NM, 2013, TRENDS MICROBIOL, V21, P136, DOI 10.1016/j.tim.2012.11.006
   Bennett DE, 2009, PLOS ONE, V4, P0, DOI 10.1371/journal.pone.0004724
   Boden D, 1998, ANTIMICROB AGENTS CH, V42, P2775, DOI 10.1128/AAC.42.11.2775
   Boras B, 2021, NAT COMMUN, V12, P0, DOI 10.1038/s41467-021-26239-2
   Boras Britton, 2021, BIORXIV, V0, P0, DOI DOI 10.1101/2020.09.12.293498
   Cann AJ, 2015, PRINCIPLES MOL VIROL, V6, P128
   Cao B, 2020, NEW ENGL J MED, V382, P1787, DOI 10.1056/NEJMoa2001282
   Chang MW, 2011, J MOL BIOL, V410, P756, DOI 10.1016/j.jmb.2011.03.038
   CHEN ZG, 1995, J BIOL CHEM, V270, P21433, DOI 10.1074/jbc.270.37.21942
   Cheng SC, 2010, BIOPHYS J, V98, P1327, DOI 10.1016/j.bpj.2009.12.4272
   Chuck CP, 2011, PLOS ONE, V6, P0, DOI 10.1371/journal.pone.0027228
   Chuck CP, 2010, PLOS ONE, V5, P0, DOI 10.1371/journal.pone.0013197
   COFFIN JM, 1995, SCIENCE, V267, P483, DOI 10.1126/science.7824947
   Coffin JM, 1997, RETROVIRUSES, V0, P0
   Craigie R, 2012, CSH PERSPECT MED, V2, P0, DOI 10.1101/cshperspect.a006890
   Cross TJ, 2020, BIOCHEMISTRY-US, V59, P3741, DOI 10.1101/2020.05.15.097493
   Cui J, 2019, NAT REV MICROBIOL, V17, P181, DOI 10.1038/s41579-018-0118-9
   Deeks SG, 2015, NAT REV DIS PRIMERS, V1, P0, DOI 10.1038/nrdp.2015.35
   Doyon L, 1998, J VIROL, V72, P6146, DOI 10.1128/JVI.72.7.6146-6150.1998
   Elbe S, 2017, GLOB CHALL, V1, P33, DOI 10.1002/gch2.1018
   Engelman A, 2012, NAT REV MICROBIOL, V10, P279, DOI 10.1038/nrmicro2747
   Fehr AR, 2015, METHODS MOL BIOL, V1282, P1, DOI 10.1007/978-1-4939-2438-7_1
   Freed EO, 2015, NAT REV MICROBIOL, V13, P484, DOI 10.1038/nrmicro3490
   Fung TS, 2014, FRONT MICROBIOL, V5, P0, DOI 10.3389/fmicb.2014.00296
   Geretti AM, 2006, ANTIRETROVIRAL RESIS, V0, P0
   Ghosh AK, 2008, ACCOUNTS CHEM RES, V41, P78, DOI 10.1021/ar7001232
   Goetz DH, 2007, BIOCHEMISTRY-US, V46, P8744, DOI 10.1021/bi0621415
   Greasley SE, 2022, STRUCTURAL BASIS NIR, V0, P0
   Grgic I, 2013, AIDS RES HUM RETROV, V29, P329, DOI 10.1089/aid.2012.0191
   Günthard HF, 2019, CLIN INFECT DIS, V68, P177, DOI 10.1093/cid/ciy463
   Hardenbrook NJ, 2022, CURR OPIN VIROL, V52, P123, DOI 10.1016/j.coviro.2021.11.011
   Hemelaar J, 2006, AIDS, V20, PW13, DOI 10.1097/01.aids.0000247564.73009.bc
   Hertogs K, 2000, AIDS, V14, P1203, DOI 10.1097/00002030-200006160-00018
   Heskin J, 2022, LANCET, V399, P21, DOI 10.1016/S0140-6736(21)02657-X
   HOLLAND J, 1982, SCIENCE, V215, P1577, DOI 10.1126/science.7041255
   Hull MW, 2011, ANN MED, V43, P375, DOI 10.3109/07853890.2011.572905
   Jackson CB, 2022, NAT REV MOL CELL BIO, V23, P3, DOI 10.1038/s41580-021-00418-x
   Jin ZM, 2020, NATURE, V582, P289, DOI 10.1038/s41586-020-2223-y
   Karakasiliotis I, 2023, FEBS J, V290, P1384, DOI 10.1111/febs.16230
   Kiemer L, 2004, BMC BIOINFORMATICS, V5, P0, DOI 10.1186/1471-2105-5-72
   Kim Y, 2012, J VIROL, V86, P11754, DOI 10.1128/JVI.01348-12
   King NM, 2004, CHEM BIOL, V11, P1333, DOI 10.1016/j.chembiol.2004.08.010
   Kneller D, 2022, RES SQ, V0, P0
   Kneller DW, 2021, IUCRJ, V8, P973, DOI 10.1107/S2052252521010113
   Kneller DW, 2020, NAT COMMUN, V11, P0, DOI 10.1038/s41467-020-16954-7
   Koudelka T, 2021, PROTEOMICS, V21, P0, DOI 10.1002/pmic.202000246
   Krishnamoorthy N, 2021, IUBMB LIFE, V73, P670, DOI 10.1002/iub.2465
   Laskowski RA, 2018, PROTEIN SCI, V27, P129, DOI 10.1002/pro.3289
   Laskowski RA, 2011, J CHEM INF MODEL, V51, P2778, DOI 10.1021/ci200227u
   Li PF, 2022, CELL RES, V32, P322, DOI 10.1038/s41422-022-00618-w
   Ma CL, 2020, CELL RES, V30, P678, DOI 10.1038/s41422-020-0356-z
   Macchiagodena M, 2022, J MOL GRAPH MODEL, V110, P0, DOI 10.1016/j.jmgm.2021.108042
   MacDonald EA, 2021, ACS INFECT DIS, V7, P2591, DOI 10.1021/acsinfecdis.1c00237
   Macip G, 2022, INT J MOL SCI, V23, P0, DOI 10.3390/ijms23010259
   Mahdi M, 2020, VIROL J, V17, P0, DOI 10.1186/s12985-020-01457-0
   Mahdi M, 2015, VIRUSES-BASEL, V7, P6152, DOI 10.3390/v7122931
   Malone B, 2022, NAT REV MOL CELL BIO, V23, P21, DOI 10.1038/s41580-021-00432-z
   Menéndez-Arias L, 2008, TRENDS PHARMACOL SCI, V29, P42, DOI 10.1016/j.tips.2007.10.013
   Menéndez-Arias L, 2013, ANTIVIR RES, V98, P93, DOI 10.1016/j.antiviral.2013.01.007
   Miller V, 2001, J ACQ IMMUN DEF SYND, V26, PS34, DOI 10.1097/00126334-200103011-00005
   Nakayoshi T, 2021, INT J MOL SCI, V22, P0, DOI 10.3390/ijms22189837
   Nalam MNL, 2013, CHEM BIOL, V20, P1116, DOI 10.1016/j.chembiol.2013.07.014
   Nijhuis M, 2001, CURR OPIN INFECT DIS, V14, P23, DOI 10.1097/00001432-200102000-00005
   Nijhuis M, 1999, AIDS, V13, P2349, DOI 10.1097/00002030-199912030-00006
   Owen DR, 2021, SCIENCE, V374, P1586, DOI 10.1126/science.abl4784
   Pablos I, 2021, CELL REP, V37, P0, DOI 10.1016/j.celrep.2021.109892
   Patick AK, 2005, ANTIMICROB AGENTS CH, V49, P2267, DOI 10.1128/AAC.49.6.2267-2275.2005
   Pillay D, 2006, AIDS, V20, P21, DOI 10.1097/01.aids.0000196172.35056.b7
   Pokorná J, 2009, VIRUSES-BASEL, V1, P1209, DOI 10.3390/v1031209
   Portelli S, 2021, NAT GENET, V53, P254, DOI 10.1038/s41588-020-00775-x
   Prabu-Jeyabalan M, 2004, J VIROL, V78, P12446, DOI 10.1128/JVI.78.22.12446-12454.2004
   Prabu-Jeyabalan M, 2002, STRUCTURE, V10, P369, DOI 10.1016/S0969-2126(02)00720-7
   Rai DK, 2022, PREPRINT, V0, P0, DOI DOI 10.1101/2022.01.17.476644
   Rhee SY, 2003, NUCLEIC ACIDS RES, V31, P298, DOI 10.1093/nar/gkg100
   SCHECHTER I, 1967, BIOCHEM BIOPH RES CO, V27, P157, DOI 10.1016/S0006-291X(67)80055-X
   Sharma T, 2021, SAUDI J BIOL SCI, V28, P3152, DOI 10.1016/j.sjbs.2021.02.059
   Smyth RP, 2012, VIRUS RES, V169, P415, DOI 10.1016/j.virusres.2012.06.015
   Su CTT, 2019, MOLECULES, V24, P0, DOI 10.3390/molecules24183243
   Sun FM, 2021, MICROBIOL SPECTR, V9, P0, DOI 10.1128/Spectrum.00261-21
   Sungkanuparph S, 2008, J CLIN VIROL, V43, P284, DOI 10.1016/j.jcv.2008.07.002
   Tandeske L, 2022, DEFINING SUBSTRATE E, V0, P0
   Torrens-Fontanals M, 2022, NUCLEIC ACIDS RES, V50, PD858, DOI 10.1093/nar/gkab977
   TOZSER J, 1991, FEBS LETT, V279, P356, DOI 10.1016/0014-5793(91)80186-7
   Tozser J, 1997, J BIOL CHEM, V272, P16807, DOI 10.1074/jbc.272.27.16807
   Tözsér J, 2010, VIRUSES-BASEL, V2, P147, DOI 10.3390/v2010147
   Ullrich S, 2022, BIOORG MED CHEM LETT, V62, P0, DOI 10.1016/j.bmcl.2022.128629
   Vkovski P, 2021, NAT REV MICROBIOL, V19, P155, DOI 10.1038/s41579-020-00468-6
   Vandyck K, 2021, CURR OPIN VIROL, V49, P36, DOI 10.1016/j.coviro.2021.04.006
   Vangeel L, 2022, ANTIVIR RES, V198, P0, DOI 10.1016/j.antiviral.2022.105252
   Vercauteren J, 2009, J INFECT DIS, V200, P1503, DOI 10.1086/644505
   von Hentig N, 2021, EUR J CLIN PHARMACOL, V77, P1297, DOI 10.1007/s00228-021-03108-x
   Weber IT, 2015, FUTURE MED CHEM, V7, P1023, DOI 10.4155/FMC.15.44
   Weber IT, 2009, VIRUSES-BASEL, V1, P1110, DOI 10.3390/v1031110
   Wensing AMJ, 2017, HDB ANTIMICROBIAL RE, V0, P0
   Wensing AMJ, 2010, ANTIVIR RES, V85, P59, DOI 10.1016/j.antiviral.2009.10.003
   Wu F, 2020, NATURE, V579, P265, DOI 10.1038/s41586-020-2008-3
   Xiong MY, 2021, MED RES REV, V41, P1965, DOI 10.1002/med.21783
   Xue XY, 2008, J VIROL, V82, P2515, DOI 10.1128/JVI.02114-07
   Yang HT, 2005, PLOS BIOL, V3, P1742, DOI 10.1371/journal.pbio.0030324
   Zephyr Jacqueto, 2021, ENZYMES, V50, P301, DOI 10.1016/bs.enz.2021.09.004
   Zhang LL, 2020, SCIENCE, V368, P409, DOI 10.1126/science.abb3405
   Zhang S, 2022, MOL THER, V0, P0, DOI DOI 10.1016/j.ymthe.2022.02.014
   Zhang YM, 1997, J VIROL, V71, P6662, DOI 10.1128/JVI.71.9.6662-6670.1997
   Zhao Y, 2022, PROTEIN CELL, V13, P689, DOI 10.1007/s13238-021-00883-2
   Zhou H, 2021, FRONT MED-LAUSANNE, V8, P0, DOI 10.3389/fmed.2021.628370
NR 114
TC 35
Z9 35
U1 4
U2 28
PU MDPI
PI BASEL
PA ST ALBAN-ANLAGE 66, CH-4052 BASEL, SWITZERLAND
SN 1661-6596
EI 1422-0067
J9 INT J MOL SCI
JI Int. J. Mol. Sci.
PD APR 15
PY 2022
VL 23
IS 7
BP 
EP 
DI 10.3390/ijms23073507
PG 20
WC Biochemistry & Molecular Biology; Chemistry, Multidisciplinary
SC Biochemistry & Molecular Biology; Chemistry
GA 0L3PA
UT WOS:000781388600001
PM 35408866
DA 2024-01-16
ER

PT J
AU Jennings, L
   Kellermann, T
   Spinelli, M
   Nkantsu, Z
   Cogill, D
   van Schalkwyk, M
   Decloedt, E
   van Zyl, G
   Orrell, C
   Gandhi, M
AF Jennings, Lauren
   Kellermann, Tracy
   Spinelli, Matthew
   Nkantsu, Zukiswa
   Cogill, Dolphina
   van Schalkwyk, Marije
   Decloedt, Eric
   van Zyl, Gert
   Orrell, Catherine
   Gandhi, Monica
TI Drug Resistance, Rather than Low Tenofovir Levels in Blood or Urine, Is Associated with Tenofovir, Emtricitabine, and Efavirenz Failure in Resource-Limited Settings
SO AIDS RESEARCH AND HUMAN RETROVIRUSES
LA English
DT Article
DE point of care; adherence; urine; resistance; real time
ID antiretroviral therapy; immunoassay
AB The high cost of viral load (VL) testing limits its use for antiretroviral therapy (ART) adherence support. A low-cost lateral flow urine tenofovir (TFV) rapid assay predicts pre-exposure prophylaxis breakthroughs, but has not yet been investigated in HIV treatment. We therefore evaluated its utility in a pilot cross-sectional study of TFV-containing ART recipients at an increased risk of virologic failure (VF). Participants who had a treatment interruption >= 30 days or had >= 1 episode of viremia (VL >= 400 copies/mL) in the previous year were recruited from a public health setting in Cape Town, South Africa. Self-reported adherence data were collected, the urine TFV assay performed, and concurrent TFV-diphosphate analyzed in dried blood spots. VL testing was done concurrently and, if viremic, genotypic HIV drug resistance testing was performed. Of 48 participants, 18 (37.5%) had VL (>400 copies/mL) at the time of the study, including 16 of 39 receiving efavirenz (EFV), 2 of 6 receiving protease inhibitors, and 0 of 3 receiving dolutegravir. Resistance testing succeeded in 17/18, of which 14 had significant mutations compromising >= 2 agents of the current EFV-based regimen. Of these 14, all had detected urine TFV. Urine TFV was undetectable in two out of three without regimen-relevant resistance; p = .02. In participants on EFV-based regimens returning to care, VF was largely due to viral resistance, where detectable urine TFV had 100% sensitivity (14/14 participants) in predicting resistance. Conversely, when undetectable, the urine-based assay could be used to preclude participants with poor adherence from undergoing costly HIV drug resistance testing.
C1 [Jennings, Lauren; Nkantsu, Zukiswa; Cogill, Dolphina; Orrell, Catherine] Univ Cape Town, Desmond Tutu HIV Ctr, Inst Infect Dis & Mol Med, Rondebosch, South Africa.
   [Jennings, Lauren; Nkantsu, Zukiswa; Cogill, Dolphina; Orrell, Catherine] Univ Cape Town, Dept Med, Rondebosch, South Africa.
   [Kellermann, Tracy; Decloedt, Eric] Stellenbosch Univ, Div Clin Pharmacol, Dept Med, Fac Med & Hlth Sci, Cape Town, South Africa.
   [Spinelli, Matthew; Gandhi, Monica] UCSF San Francisco Gen Hosp, Div HIV Infect Dis & Global Med, 995 Potrero Ave,4th Floor, San Francisco, CA 94112 USA.
   [van Schalkwyk, Marije] Stellenbosch Univ, Div Infect Dis, Dept Med, Cape Town, South Africa.
   [van Zyl, Gert] Stellenbosch Univ, Div Med Virol, Fac Med & Hlth Sci, Cape Town, South Africa.
   [van Zyl, Gert] Tygerberg Business Unit, Natl Hlth Lab Serv, Cape Town, South Africa.
C3 University of Cape Town; University of Cape Town; Stellenbosch University; San Francisco General Hospital Medical Center; Stellenbosch University; Stellenbosch University
RP Gandhi, M (通讯作者)，UCSF San Francisco Gen Hosp, Div HIV Infect Dis & Global Med, 995 Potrero Ave,4th Floor, San Francisco, CA 94112 USA.
EM monica.gandhi@ucsf.edu
CR Alhassan Y, 2020, BMC HEALTH SERV RES, V20, P0, DOI 10.1186/s12913-020-05580-0
   Anderson PL, 2018, ANTIMICROB AGENTS CH, V62, P0, DOI 10.1128/AAC.01710-17
   Basson AE, 2020, PLOS ONE, V15, P0, DOI 10.1371/journal.pone.0234937
   Bushman LR, 2011, J PHARMACEUT BIOMED, V56, P390, DOI 10.1016/j.jpba.2011.05.039
   Byrd KK, 2020, CLIN INFECT DIS, V70, P789, DOI 10.1093/cid/ciz276
   Castillo-Mancilla JR, 2019, J INT AIDS SOC, V22, P0, DOI 10.1002/jia2.25297
   Castillo-Mancilla JR, 2019, CLIN INFECT DIS, V68, P1335, DOI 10.1093/cid/ciy708
   Charpentier C, 2018, J ANTIMICROB CHEMOTH, V73, P1665, DOI 10.1093/jac/dky062
   Danel C, 2015, NEW ENGL J MED, V373, P808, DOI 10.1056/NEJMoa1507198
   Drain P, 2020, JMIR RES PROTOC, V9, P0, DOI 10.2196/15029
   Fatti G, 2020, CLIN INFECT DIS, V70, P395, DOI 10.1093/cid/ciz214
   Gandhi M, 2018, ECLINICALMEDICINE, V2-3, P22, DOI 10.1016/j.eclinm.2018.08.004
   Gandhi M, 2020, AIDS, V34, P255, DOI 10.1097/QAD.0000000000002395
   Gandhi M, 2019, JAIDS-J ACQ IMM DEF, V81, P72, DOI 10.1097/QAI.0000000000001971
   Gandhi RT, 2003, CLIN INFECT DIS, V37, P1693, DOI 10.1086/379773
   Garone DB, 2013, S AFR J HIV MED, V14, P166, DOI 10.7196/SAJHIVMED.980
   Gupta N, 2020, MONALDI ARCH CHEST D, V90, P0, DOI 10.4081/monaldi.2020.1294
   Haberer JE, 2015, JAIDS-J ACQ IMM DEF, V70, P386, DOI 10.1097/QAI.0000000000000737
   Hoffmann CJ, 2016, TROP MED INT HEALTH, V21, P219, DOI 10.1111/tmi.12639
   Hoffmann CJ, 2009, CLIN INFECT DIS, V49, P1928, DOI 10.1086/648444
   Hunt GM, 2017, J ANTIMICROB CHEMOTH, V72, P3141, DOI 10.1093/jac/dkx252
   Inzaule SC, 2019, LANCET INFECT DIS, V19, PE246, DOI 10.1016/S1473-3099(18)30710-2
   Lundgren D, 2015, NEW ENGL J MED, V373, P795, DOI 10.1056/NEJMoa1506816
   Orrell C, 2007, ANTIVIR THER, V12, P83
   Parienti JJ, 2008, PLOS ONE, V3, P0, DOI 10.1371/journal.pone.0002783
   Pepperrell Toby, 2021, CLIN INFECT DIS, V0, P0, DOI DOI 10.1093/cid/ciab086
   Petropoulos, 2009, IN VIVO FITNESS COST, V0, P0
   Podsadecki TJ, 2008, HIV CLIN TRIALS, V9, P238, DOI 10.1310/hct0904-238
   Pu F, 2020, ANAL BIOANAL CHEM, V412, P1243, DOI 10.1007/s00216-019-02304-0
   Robbins, 2021, C RETR OPP INF CROI, V0, P0
   Rodger AJ, 2019, LANCET, V393, P2428, DOI 10.1016/S0140-6736(19)30418-0
   Spinelli MA, 2019, AIDS, V33, P867, DOI 10.1097/QAD.0000000000002135
   Stalter RM, 2021, CLIN INFECT DIS, V72, P486, DOI 10.1093/cid/ciaa785
   Steegen K, 2017, J ANTIMICROB CHEMOTH, V72, P210, DOI 10.1093/jac/dkw358
   Steegen K, 2016, PLOS ONE, V11, P0, DOI 10.1371/journal.pone.0166305
   Van Zyl GU, 2013, PLOS ONE, V8, P0, DOI 10.1371/journal.pone.0067188
   van Zyl GU, 2011, JAIDS-J ACQ IMM DEF, V56, P333, DOI 10.1097/QAI.0b013e31820dc0cc
   Vitoria M, 2018, AIDS, V32, P1551, DOI 10.1097/QAD.0000000000001845
   Wallis CL, 2011, AIDS RES TREAT, V2011, P0, DOI 10.1155/2011/769627
   WHO, 2013, CONSOLIDATED GUIDELINES ON THE USE OF ANTIRETROVIRAL DRUGS FOR TREATING AND PREVENTING HIV INFECTION: RECOMMENDATIONS FOR A PUBLIC HEALTH APPROACH, V0, P0
   Yager JL, 2019, J INT ASSOC PRO AIDS, V18, P0, DOI 10.1177/2325958219888457
NR 43
TC 9
Z9 9
U1 1
U2 1
PU MARY ANN LIEBERT, INC
PI NEW ROCHELLE
PA 140 HUGUENOT STREET, 3RD FL, NEW ROCHELLE, NY 10801 USA
SN 0889-2229
EI 1931-8405
J9 AIDS RES HUM RETROV
JI Aids Res. Hum. Retrovir.
PD JUN 1
PY 2022
VL 38
IS 6
BP 455
EP 462
DI 10.1089/aid.2021.0135
EA DEC 2021
PG 8
WC Immunology; Infectious Diseases; Virology
SC Immunology; Infectious Diseases; Virology
GA 8M4WA
UT WOS:000738294200001
PM 34779228
DA 2024-01-16
ER

PT J
AU Hunter, M
   Fusco, D
AF Hunter, Michael
   Fusco, Diana
TI Superinfection exclusion: A viral strategy with short-term benefits and long-term drawbacks
SO PLOS COMPUTATIONAL BIOLOGY
LA English
DT Article
ID escherichia-coli; multiple infections; drug-resistance; evolution; dynamics; recombination; lysis; cells; hiv; inactivation
AB Viral superinfection occurs when multiple viral particles subsequently infect the same host. In nature, several viral species are found to have evolved diverse mechanisms to prevent superinfection (superinfection exclusion) but how this strategic choice impacts the fate of mutations in the viral population remains unclear. Using stochastic simulations, we find that genetic drift is suppressed when superinfection occurs, thus facilitating the fixation of beneficial mutations and the removal of deleterious ones. Interestingly, we also find that the competitive (dis)advantage associated with variations in life history parameters is not necessarily captured by the viral growth rate for either infection strategy. Putting these together, we then show that a mutant with superinfection exclusion will easily overtake a superinfecting population even if the latter has a much higher growth rate. Our findings suggest that while superinfection exclusion can negatively impact the long-term adaptation of a viral population, in the short-term it is ultimately a winning strategy.
C1 [Hunter, Michael; Fusco, Diana] Univ Cambridge, Cavendish Lab, Cambridge, England.
C3 University of Cambridge
RP Hunter, M; Fusco, D (通讯作者)，Univ Cambridge, Cavendish Lab, Cambridge, England.
EM mth47@cam.ac.uk; df390@cam.ac.uk
FU EPSRC [EP/R513180/1]; Cambridge Service for Data Driven Discovery; Engineering and Physical Sciences Research Council [EP/P020259/1]; Science and Technology Facilities Council
CR ABEDON ST, 1992, J BACTERIOL, V174, P8073, DOI 10.1128/JB.174.24.8073-8080.1992
   Adams MH, 1959, BACTERIOPHAGES. AN INTERSCIENCE REPRINT, V0, P0
   Alizon S, 2008, AM NAT, V172, PE150, DOI 10.1086/590958
   Alizon S, 2013, ECOL LETT, V16, P556, DOI 10.1111/ele.12076
   Althaus CL, 2005, J VIROL, V79, P13572, DOI 10.1128/JVI.79.21.13572-13578.2005
   Asatryan A, 2015, J THEOR BIOL, V377, P98, DOI 10.1016/j.jtbi.2015.04.014
   BRAUN V, 1994, J BACTERIOL, V176, P4710, DOI 10.1128/JB.176.15.4710-4717.1994
   Bretscher MT, 2004, BIOESSAYS, V26, P180, DOI 10.1002/bies.10386
   BRYSON V, 1952, SCIENCE, V116, P45, DOI 10.1126/science.116.3003.45
   Bull JJ, 2011, PLOS ONE, V6, P0, DOI 10.1371/journal.pone.0027796
   CHAO L, 1992, TRENDS ECOL EVOL, V7, P147, DOI 10.1016/0169-5347(92)90207-R
   Cummings KW, 2012, BIOL DIRECT, V7, P0, DOI 10.1186/1745-6150-7-16
   DELBRUCK M, 1945, J BACTERIOL, V50, P151
   Dennehy JJ, 2013, J HERED, V104, P704, DOI 10.1093/jhered/est038
   Díaz-Muñoz SL, 2017, VIRUS EVOL, V3, P0, DOI 10.1093/ve/vex011
   Diaz-Munoz SL, 2017, SOCIOVIROLOGY: CONFLICT, V0, P0
   Dinh KN, 2020, FRONT PHYSIOL, V11, P0, DOI 10.3389/fphys.2020.00806
   Dixit NM, 2005, P NATL ACAD SCI USA, V102, P8198, DOI 10.1073/pnas.0407498102
   Dixit NM, 2004, J VIROL, V78, P8942, DOI 10.1128/JVI.78.16.8942-8945.2004
   Donahue DA, 2013, J VIROL, V87, P9620, DOI 10.1128/JVI.01165-13
   Fisher RAS, 1999, THE GENETICAL THEORY OF NATURAL SELECTION: A COMPLETE VARIORUM EDITION, V0, P0
   Fort J, 2002, PHYS REV LETT, V89, P0, DOI 10.1103/PhysRevLett.89.178101
   Frank SA, 2007, CURR BIOL, V17, PR648, DOI 10.1016/j.cub.2007.06.005
   Fraser C, 2005, J ROY SOC INTERFACE, V2, P489, DOI 10.1098/rsif.2005.0064
   Froissart R, 2004, GENETICS, V168, P9, DOI 10.1534/genetics.104.030205
   Gao H, 2009, GENETICS, V182, P251, DOI 10.1534/genetics.108.099796
   García-Arriaza J, 2004, J VIROL, V78, P11678, DOI 10.1128/JVI.78.21.11678-11685.2004
   García-Arriaza J, 2006, J MOL BIOL, V360, P558, DOI 10.1016/j.jmb.2006.05.027
   Gelderblom HC, 2008, RETROVIROLOGY, V5, P0, DOI 10.1186/1742-4690-5-60
   Gresham D, 2014, GENOMICS, V104, P399, DOI 10.1016/j.ygeno.2014.09.015
   Heineman RH, 2007, EVOLUTION, V61, P1695, DOI 10.1111/j.1558-5646.2007.00132.x
   Hunter M, 2021, PHYS REV X, V11, P0, DOI 10.1103/PhysRevX.11.021066
   Iranzo J, 2020, FRONT MICROBIOL, V11, P0, DOI 10.3389/fmicb.2020.00381
   Karam JD, 1994, MOLECULAR BIOLOGY OF BACTERIOPHAGE T4, V0, P0
   Kerr B, 2006, NATURE, V442, P75, DOI 10.1038/nature04864
   Koelle K, 2019, VIRUS EVOL, V5, P0, DOI 10.1093/ve/vez018
   Koskella B, 2014, FEMS MICROBIOL REV, V38, P916, DOI 10.1111/1574-6976.12072
   Labrie SJ, 2010, NAT REV MICROBIOL, V8, P317, DOI 10.1038/nrmicro2315
   Leeks A, 2018, VIRUS EVOL, V4, P0, DOI 10.1093/ve/vey028
   Lu Meng-Ji, 1994, TRENDS IN MICROBIOLOGY, V2, P137, DOI 10.1016/0966-842X(94)90601-7
   LU MJ, 1993, J VIROL, V67, P4905, DOI 10.1128/JVI.67.8.4905-4913.1993
   MAY RM, 1994, J THEOR BIOL, V170, P95, DOI 10.1006/jtbi.1994.1171
   Mizoguchi K, 2003, APPL ENVIRON MICROB, V69, P170, DOI 10.1128/AEM.69.1.170-176.2003
   Moran PAP, 1958, MATH PROC CAMBRIDGE, V54, P60, DOI 10.1017/S0305004100033193
   NOWAK MA, 1994, P ROY SOC B-BIOL SCI, V255, P81, DOI 10.1098/rspb.1994.0012
   Ojosnegros S, 2011, VIRUS RES, V162, P203, DOI 10.1016/j.virusres.2011.09.018
   Pedruzzi I, 1998, FEMS MICROBIOL LETT, V168, P119, DOI 10.1016/S0378-1097(98)00429-7
   Phan D, 2015, MATH BIOSCI, V264, P21, DOI 10.1016/j.mbs.2015.03.001
   Preston S, 2000, DEMOGRAPHY: MEASURING AND MODELING POPULATION PROCESSESS, V0, P0
   Refardt D, 2011, ISME J, V5, P1451, DOI 10.1038/ismej.2011.30
   Roux S, 2015, ELIFE, V4, P0, DOI 10.7554/eLife.08490
   Roychoudhury P, 2014, P ROY SOC B-BIOL SCI, V281, P0, DOI 10.1098/rspb.2013.2563
   Sanjuan R, 2021, ENCYCL. VIROL., V53, P0, DOI 10.1016/b978-0-12-809633-8.20958-8
   Shao YP, 2008, GENETICS, V180, P471, DOI 10.1534/genetics.108.090100
   SPANAKIS E, 1987, J GEN MICROBIOL, V133, P353
   Turner PE, 1999, NATURE, V398, P441, DOI 10.1038/18913
   Turner PE, 2003, AM NAT, V161, P497, DOI 10.1086/367880
   Turner PE, 1998, GENETICS, V150, P523
   Turner PE, 2008, BACTERIOPHAGE ECOLOGY, V0, PP195, DOI 10.1017/CBO9780511541483.011
   Vafadar S, 2021, PLOS ONE, V16, P0, DOI 10.1371/journal.pone.0247200
   van Houte S, 2016, MICROBIOL MOL BIOL R, V80, P745, DOI 10.1128/MMBR.00011-16
   vanBaalen M, 1995, AM NAT, V146, P881, DOI 10.1086/285830
   Vijay NNV, 2008, J GEN VIROL, V89, P1467, DOI 10.1099/vir.0.83668-0
   Wahl LM, 2004, GENETICS, V168, P1009, DOI 10.1534/genetics.104.029199
   Wang IN, 1996, EVOL ECOL, V10, P545, DOI 10.1007/BF01237884
   Wang IN, 2006, GENETICS, V172, P17, DOI 10.1534/genetics.105.045922
   Weitz JS, 2008, BIOPHYS J, V95, P2673, DOI 10.1529/biophysj.108.133694
   Weller SK, 2014, ANNU REV MICROBIOL, V68, P237, DOI 10.1146/annurev-micro-091313-103424
   Wodarz D, 2019, EVOL LETT, V3, P104, DOI 10.1002/evl3.95
   Wodarz D, 2011, J R SOC INTERFACE, V8, P289, DOI 10.1098/rsif.2010.0266
NR 70
TC 7
Z9 7
U1 1
U2 2
PU PUBLIC LIBRARY SCIENCE
PI SAN FRANCISCO
PA 1160 BATTERY STREET, STE 100, SAN FRANCISCO, CA 94111 USA
SN 1553-734X
EI 1553-7358
J9 PLOS COMPUT BIOL
JI PLoS Comput. Biol.
PD MAY 15
PY 2022
VL 18
IS 5
BP 
EP 
DI 10.1371/journal.pcbi.1010125
PG 18
WC Biochemical Research Methods; Mathematical & Computational Biology
SC Biochemistry & Molecular Biology; Mathematical & Computational Biology
GA U4OY6
UT WOS:001084621500011
PM 35536864
DA 2024-01-16
ER

PT J
AU Rusconi, S
   Santoro, MM
   Capetti, AF
   Gianotti, N
   Zazzi, M
AF Rusconi, Stefano
   Santoro, Maria M.
   Capetti, Amedeo F.
   Gianotti, Nicola
   Zazzi, Maurizio
TI The future of long-acting cabotegravir plus rilpivirine therapy: deeds and misconceptions
SO INTERNATIONAL JOURNAL OF ANTIMICROBIAL AGENTS
LA English
DT Review
DE HIV; cabotegravir; rilpivirine; integrase inhibitors; long-acting; antiretroviral therapy
ID reverse-transcriptase inhibitors; drug-resistance mutations; open-label; phase 2b; infection; adults; prevalence; failure
AB HIV infection is currently managed as a chronic disease because of improvements in antiretroviral therapy (ART). Switching to a new regimen is a natural event during long-term therapy to avoid problems related to toxicity, adherence, failure, and potential selection of drug resistance. The development of co-formulations of multiple agents in one pill, and novel drug classes and drugs with a high genetic barrier to resistance have been important in this context. The approval of the long-acting, once-monthly or bimonthly injectable combination of the second-generation strand transfer integrase inhibitor (InSTI), cabotegravir (CAB) together with the non-nucleoside reverse transcriptase inhibitor (NNRTI), rilpivirine (RPV) represents the most recent achievement in the search for potent and convenient ART. Several pivotal trials (such as LATTE-2, ATLAS, FLAIR, and ATLAS-2M) showed the high efficacy and safety of this long-acting formulation used as an induction-maintenance strategy. Few confirmed virological failures (CVF) have been observed. The combination of at least two of the following baseline factors, HIV-1 subtype A6/A1, a body mass index (BMI) >= 30 kg/m(2), and RPV resistance-associated mutations, was associated with an increased risk of CVF at week 48. The data indicate that this long-acting therapeutic strategy is attractive and potent; therefore, defining the most appropriate patient for this treatment and how to handle practical issues is warranted. (c) 2022 Elsevier Ltd and International Society of Antimicrobial Chemotherapy. All rights reserved.
C1 [Rusconi, Stefano] Univ Milan, Legnano Gen Hosp, ASST Ovest Milanese, Infect Dis Unit, Milan, Italy.
   [Rusconi, Stefano] Univ Milan, DIBIC Luigi Sacco, Milan, Italy.
   [Santoro, Maria M.] Univ Roma Tor Vergata, Dept Expt Med, Rome, Italy.
   [Capetti, Amedeo F.] ASST FBF Sacco, Div Infect Dis 1, Milan, Italy.
   [Gianotti, Nicola] Ist Sci San Raffaele, Infect Dis Div, Milan, Italy.
   [Zazzi, Maurizio] Univ Siena, Dept Med Biotechnol, Siena, Italy.
C3 University of Milan; University of Milan; Luigi Sacco Hospital; University of Rome Tor Vergata; Vita-Salute San Raffaele University; IRCCS Ospedale San Raffaele; University of Siena
RP Rusconi, S (通讯作者)，Univ Milan, Legnano Gen Hosp, ASST Ovest Milanese, Infect Dis Unit,DIBIC Luigi Sacco, Via Papa Giovanni Paolo II, I-20025 Legnano, MI, Italy.
EM stefano.rusconi@unimi.it
FU ViiV Healthcare
CR [Anonymous], 2021, INT J ANTIMICROB AG, V57, P0, DOI [10.1016/j.ijantimicag.2020.106220, DOI 10.1016/J.IJANTIMICAG.2020.106220]
   Barnett V, 2021, EACS, V0, P0
   Calvez V, 2016, ANTIVIR THER, V21, P405, DOI 10.3851/IMP3024
   Charpentier C, 2021, J ANTIMICROB CHEMOTH, V76, P2983, DOI 10.1093/jac/dkab161
   Cutrell AG, 2021, AIDS, V35, P1333, DOI 10.1097/QAD.0000000000002883
   Dakhia S, 2021, WATER AIR SOIL POLL, V0, P0
   DAmico R, 2020, J INT AIDS SOC, V0, P0
   Dudas K, 2015, GLOB ANTIVIR J, V11, P15
   Giannini A, 2020, EUROPEAN M HIV HEPAT, V0, P0
   Giannini A, 2019, J ANTIMICROB CHEMOTH, V74, P607, DOI 10.1093/jac/dky479
   Hammer SM, 1997, NEW ENGL J MED, V337, P725, DOI 10.1056/NEJM199709113371101
   Han KBM, 2021, C RETROVIRUSES OPPOR, V0, P0
   Hemelaar J, 2020, LANCET HIV, V7, PE772, DOI 10.1016/S2352-3018(20)30252-6
   Hu Z, 2022, C RETROVIRUSES OPPOR, V0, P0
   Jeffrey JL, 2022, ANTIMICROB AGENTS CH, V66, P0, DOI 10.1128/aac.01702-21
   Johnson Victoria A, 2011, TOP ANTIVIR MED, V19, P156
   Lapovok I, 2017, CURR HIV RES, V15, P318, DOI 10.2174/1570162x15666170815162052
   Margolis DA, 2019, ID WEEK 2019 TM, V0, P0
   Margolis DA, 2017, C RETROVIRUSES OPPOR, V0, P0
   Margolis DA, 2017, LANCET, V390, P1499, DOI 10.1016/S0140-6736(17)31917-7
   Margolis DA, 2015, LANCET INFECT DIS, V15, P1145, DOI 10.1016/S1473-3099(15)00152-8
   Millière L, 2021, J ANTIMICROB CHEMOTH, V76, P2143, DOI 10.1093/jac/dkab149
   Molina J-M, 2021, BMJ-BRIT MED J, V0, P0
   Neyens M, 2021, C RETROVIRUSES OPPOR, V0, P0
   Orkin C, 2021, LANCET HIV, V8, PE668, DOI 10.1016/S2352-3018(21)00184-3
   Orkin C, 2021, LANCET HIV, V8, Pe185, DOI 10.1016/S2352-3018(20)30340-4
   Orkin C, 2020, NEW ENGL J MED, V382, P1124, DOI 10.1056/NEJMoa1909512
   Overton ET, 2020, LANCET, V396, P1994, DOI 10.1016/S0140-6736(20)32666-0
   Overton ET, 2022, ATLAS 2M WEEK 152 RE, V0, P0
   Patel P, 2020, C RETROVIRUSES OPPOR, V0, P0
   Podzamczer, 2020, OPEN FORUM INFECT DI, V7, PS379, DOI 10.1093/ofid/ofaa49.832
   Porter DP, 2016, HIV CLIN TRIALS, V17, P29, DOI 10.1080/15284336.2015.1115585
   Rizzardini G, 2020, JAIDS-J ACQ IMM DEF, V85, P498, DOI 10.1097/QAI.0000000000002466
   Rusconi S, 2017, NEW MICROBIOL, V40, P75
   Schlösser M, 2020, VIRUSES-BASEL, V12, P0, DOI 10.3390/v12040475
   Swindells S, 2020, NEW ENGL J MED, V382, P1112, DOI 10.1056/NEJMoa1904398
   Trehan R, 2021, EACS, V0, P0
   Wensing Annemarie M, 2019, TOP ANTIVIR MED, V27, P111
   Xu HT, 2013, ANTIMICROB AGENTS CH, V57, P3100, DOI 10.1128/AAC.00348-13
NR 45
TC 2
Z9 2
U1 0
U2 0
PU ELSEVIER
PI AMSTERDAM
PA RADARWEG 29, 1043 NX AMSTERDAM, NETHERLANDS
SN 0924-8579
EI 1872-7913
J9 INT J ANTIMICROB AG
JI Int. J. Antimicrob. Agents
PD SEP 15
PY 2022
VL 60
IS 3
BP 
EP 
DI 10.1016/j.ijantimicag.2022.106627
PG 7
WC Infectious Diseases; Microbiology; Pharmacology & Pharmacy
SC Infectious Diseases; Microbiology; Pharmacology & Pharmacy
GA 8X5DW
UT WOS:000932034000005
PM 35760225
DA 2024-01-16
ER

PT J
AU Armenia, D
   Forbici, F
   Bertoli, A
   Berno, G
   Malagnino, V
   Gagliardini, R
   Borghi, V
   Gennari, W
   Cicalini, S
   Buonomini, A
   Teti, E
   Lanini, S
   Latini, A
   Sarmati, L
   Mussini, C
   Andreoni, M
   Antinori, A
   Perno, CF
   Ceccherini-Silberstein, F
   Santoro, M
AF Armenia, Daniele
   Forbici, Federica
   Bertoli, Ada
   Berno, Giulia
   Malagnino, Vincenzo
   Gagliardini, Roberta
   Borghi, Vanni
   Gennari, William
   Cicalini, Stefania
   Buonomini, Annarita
   Teti, Elisabetta
   Lanini, Simone
   Latini, Alessandra
   Sarmati, Loredana
   Mussini, Cristina
   Andreoni, Massimo
   Antinori, Andrea
   Perno, Carlo F.
   Ceccherini-Silberstein, Francesca
   Santoro, MariaM.
TI Bictegravir/emtricitabine/tenofovir alafenamide ensures high rates of virological suppression maintenance despite previous resistance in PLWH who optimize treatment in clinical practice
SO JOURNAL OF GLOBAL ANTIMICROBIAL RESISTANCE
LA English
DT Article
DE Treatment optimization strategies; Integrase inhibitors; Bictegravir; HIV drug resistance; Virological response
ID outcm; virus; hiv
AB Objectives: We evaluated virological response and resistance profiles in individuals who were virologically suppressed who switched to bictegravir/emtricitabine/tenofovir alafenamide (B/F/TAF) in real life. Methods: Survival analysis was used to assess probability of virological rebound (VR). Cumulative major resistance mutations (MRM) and cumulative genotypic susceptibility score (cGSS) were evaluated before the switch. Results: Overall, 283 individuals virologically suppressed for a median (interquartile [IQR]) time of 7 (3-9) y were analyzed. Of these, 20.8% were in first-line treatment, 13.1% were highly treatment-experienced (HTE), and 8.5% had experienced previous integrase inhibitor (INI)-failures. Before the switch, nucleotide reverse transcriptase inhibitor NRTI MRM prevalence was 29% (M184V:13.8%; any thymidine analogue mutation: 14.1%; K65R: 0.7%; K70E 0.4%); only three (2.1%) individuals showed INI major resistance mutations (Y143C/H/R [n = 1]; Y143C [n = 1]; N155H [n = 1]), and 82.0% of individuals received fully active B/F/TAF. Ninety-six wk after switch, the probability of VR was 5%, with only 12 events of VR at a median (IQR) viremia level of 284 (187-980) copies/mL, mainly transient. No significant associations between virological outcomes and genotypic susceptibility to B/F/TAF were observed. People who experienced previous INI failures showed a significantly higher adjusted hazard ratio (AHR [95% CI]) to experience VR under B/F/TAF (3.9 [1.1-13.4], P = 0.031). This AHR increased in people who experienced INI failures and received partially active B/F/TAF (5.5 [1.4-21.1], P = 0.013). Conclusion: Within 96 wk, a switch to B/F/TAF in individuals who were virologically suppressed ensured a very high rate of virological control in a clinical setting. Previous resistance alone did not affect B/F/TAF response. However, people who had previous INI failures were more prone to losing virological control under B/F/TAF. (C) 2022 The Authors. Published by Elsevier Ltd on behalf of International Society for Antimicrobial Chemotherapy.
C1 [Armenia, Daniele] St Camillus Int Univ Hlth Sci, Rome, Italy.
   [Forbici, Federica; Berno, Giulia; Gagliardini, Roberta; Lanini, Simone; Antinori, Andrea] IRCCS, Natl Inst Infect Dis Lazzaro Spallanzani, Rome, Italy.
   [Bertoli, Ada; Ceccherini-Silberstein, Francesca; Santoro, MariaM.] Univ Roma Tor Vergata, Rome, Italy.
   [Malagnino, Vincenzo; Teti, Elisabetta; Sarmati, Loredana; Andreoni, Massimo] Polyclin Rome Tor Vergata, Rome, Italy.
   [Borghi, Vanni; Gennari, William; Mussini, Cristina] Polyclin Modena, Modena, Italy.
   [Latini, Alessandra] IRCCS, San Gallicano Dermatol Inst, Rome, Italy.
   [Perno, Carlo F.] Bambino Gesu Pediat Hosp, Rome, Italy.
C3 IRCCS Lazzaro Spallanzani; University of Rome Tor Vergata; IRCCS Istituti Fisioterapici Ospitalieri (IFO); IRCCS San Gallicano Dermatological Institute (ISG); IRCCS Bambino Gesu
RP Santoro, M (通讯作者)，Univ Roma Tor Vergata, Dept Expt Med, I-00133 Rome, Italy.
EM santormaria@gmail.com
FU Gilead Sciences
CR Acosta RK, 2020, JAIDS-J ACQ IMM DEF, V85, P363, DOI 10.1097/QAI.0000000000002454
   Andreatta K, 2021, POSTER PE119, V0, P0
   Andreatta K, 2021, 18 EACS 2021, V0, P0
   Arias A, 2018, INT J ENV RES PUB HE, V15, P0, DOI 10.3390/ijerph15081697
   Armenia D, 2015, J ANTIMICROB CHEMOTH, V70, P1865, DOI 10.1093/jac/dkv029
   Bajema KL, 2020, AIDS, V34, P2051, DOI 10.1097/QAD.0000000000002679
   Cadiñanos J, 2021, EXPERT OPIN DRUG SAF, V20, P397, DOI 10.1080/14740338.2021.1887135
   Chabria SB, 2014, ANNU REV GENOM HUM G, V15, P295, DOI 10.1146/annurev-genom-091212-153406
   Chang HM, 2021, INFECT DRUG RESIST, V14, P4877, DOI 10.2147/IDR.S331647
   Chastain D, 2019, J INT ASSOC PRO AIDS, V18, P0, DOI 10.1177/2325958219867325
   Ciccullo A, 2021, JAIDS-J ACQ IMM DEF, V88, P234, DOI 10.1097/QAI.0000000000002787
   DAntoni ML, 2021, J ACQUIR IMMUNE DEFI, V89, P433, DOI 10.1097/qai.0000000000002888
   Deeks ED, 2018, DRUGS, V78, P1817, DOI 10.1007/s40265-018-1010-7
   DHHS Panel on Antiretroviral Guidelines for Adults and Adolescents, 2022, GUIDELINES USE ANTIR, V0, P0
   Gagliardini R, 2018, OPEN FORUM INFECT DI, V5, P0, DOI 10.1093/ofid/ofy113
   Henegar C, 2019, MOPEB236, V0, P0
   Kemnic TR, 2021, HIV ANTIRETROVIRAL THERAPY, V0, P0
   Maggiolo F, 2021, INFECT DIS THER, V10, P775, DOI 10.1007/s40121-021-00419-5
   Mican R, 2021, BPD16, V0, P0
   Molina JM, 2018, LANCET HIV, V1, P1, DOI 10.1016/S2352-3018(18)30021
   Pelchen-Matthews A, 2021, JAIDS-J ACQ IMM DEF, V87, P806, DOI 10.1097/QAI.0000000000002635
   Rolle CP, 2021, MEDICINE, V100, P0, DOI 10.1097/MD.0000000000027330
   Santoro MM, 2014, CLIN INFECT DIS, V58, P1156, DOI 10.1093/cid/ciu020
   Sax PE, 2021, CLIN INFECT DIS, V73, PE485, DOI 10.1093/cid/ciaa988
NR 25
TC 3
Z9 3
U1 0
U2 3
PU ELSEVIER SCI LTD
PI OXFORD
PA THE BOULEVARD, LANGFORD LANE, KIDLINGTON, OXFORD OX5 1GB, OXON, ENGLAND
SN 2213-7165
EI 2213-7173
J9 J GLOB ANTIMICROB RE
JI J. Glob. Antimicrob. Resist.
PD SEP 15
PY 2022
VL 30
IS 
BP 326
EP 334
DI 10.1016/j.jgar.2022.06.027
EA AUG 2022
PG 9
WC Infectious Diseases; Pharmacology & Pharmacy
SC Infectious Diseases; Pharmacology & Pharmacy
GA 6H4CZ
UT WOS:000885391200012
PM 35793776
DA 2024-01-16
ER

PT J
AU El Bouzidi, K
   Datir, RP
   Kwaghe, V
   Roy, S
   Frampton, D
   Breuer, J
   Ogbanufe, O
   Murtala-Ibrahim, F
   Charurat, M
   Dakum, P
   Sabin, CA
   Ndembi, N
   Gupta, RK
AF El Bouzidi, Kate
   Datir, Rawlings P.
   Kwaghe, Vivian
   Roy, Sunando
   Frampton, Dan
   Breuer, Judith
   Ogbanufe, Obinna
   Murtala-Ibrahim, Fati
   Charurat, Man
   Dakum, Patrick
   Sabin, Caroline A.
   Ndembi, Nicaise
   Gupta, Ravindra K.
TI Deep sequencing of HIV-1 reveals extensive subtype variation and drug resistance after failure of first-line antiretroviral regimens in Nigeria
SO JOURNAL OF ANTIMICROBIAL CHEMOTHERAPY
LA English
DT Article
ID sub-saharan africa; immunodeficiency-virus type-1; tenofovir-based regimens; virological failure; reverse-transcriptase; naive individuals; therapy; mutations; art; country
AB Background Deep sequencing could improve understanding of HIV treatment failure and viral population dynamics. However, this tool is often inaccessible in low- and middle-income countries. Objectives To determine the genetic patterns of resistance emerging in West African HIV-1 subtypes during first-line virological failure, and the implications for future antiretroviral options. Patients and methods Participants were selected from a Nigerian cohort of people living with HIV who had failed first-line ART and subsequently switched to second-line therapy. Whole HIV-1 genome sequences were generated from first-line virological failure samples with Illumina MiSeq. Mutations detected at >= 2% frequency were analysed and compared by subtype. Results HIV-1 sequences were obtained from 101 participants (65% female, median age 30 years, median 32.9 months of nevirapine- or efavirenz-based ART). Thymidine analogue mutations (TAMs) were detected in 61%, other core NRTI mutations in 92% and NNRTI mutations in 99%. Minority variants (<20% frequency) comprised 18% of all mutations. K65R was more prevalent in CRF02_AG than G subtypes (33% versus 7%; P = 0.002), and >= 3 TAMs were more common in G than CRF02_AG (52% versus 24%; P = 0.004). Subtype G viruses also contained more RT cleavage site mutations. Cross-resistance to at least one of the newer NNRTIs, doravirine, etravirine or rilpivirine, was predicted in 81% of participants. Conclusions Extensive drug resistance had accumulated in people with West African HIV-1 subtypes, prior to second-line ART. Deep sequencing significantly increased the detection of resistance-associated mutations. Caution should be used if considering newer-generation NNRTI agents in this setting.
C1 [El Bouzidi, Kate; Roy, Sunando; Frampton, Dan; Breuer, Judith] UCL, Div Infect & Immun, London, England.
   [El Bouzidi, Kate; Sabin, Caroline A.] UCL, Inst Global Hlth, London, England.
   [Datir, Rawlings P.; Gupta, Ravindra K.] Univ Cambridge, Cambridge Inst Therapeut Immunol & Infect Dis, Cambridge, England.
   [Kwaghe, Vivian] Univ Abuja, Teaching Hosp, Abuja, Nigeria.
   [Frampton, Dan] UCL, Farr Inst Hlth Informat Res, London, England.
   [Ogbanufe, Obinna] US Embassy, US Ctr Dis Control & Prevent, Abuja, Nigeria.
   [Murtala-Ibrahim, Fati; Dakum, Patrick; Ndembi, Nicaise] Inst Human Virol Nigeria, Abuja, Nigeria.
   [Charurat, Man] Univ Maryland, Sch Med, Inst Human Virol, Baltimore, MD 21201 USA.
   [Ndembi, Nicaise] Africa Ctr Dis Control & Prevent, African Union Commiss, Addis Ababa, Ethiopia.
   [Gupta, Ravindra K.] Africa Hlth Res Inst, Durban, South Africa.
C3 University of London; University College London; University of London; University College London; University of Cambridge; University of London; University College London; University System of Maryland; University of Maryland Baltimore; African Union (AU); Africa Health Research Institute
RP El Bouzidi, K (通讯作者)，UCL, Div Infect & Immun, London, England.; El Bouzidi, K (通讯作者)，UCL, Inst Global Hlth, London, England.
EM k.elbouzidi@ucl.ac.uk
FU President's Emergency Plan for AIDS Relief (PEPFAR) through the Centers for Disease Control and Prevention (CDC) [U2G GH002099-01, PA GH17-1753]; ICONIC project - Health Innovation Challenge Fund [T5-344]; UK Department of Health; Wellcome Trust; National Institute of Health Research University College London/University College London Hospital Biomedical Research Centre; National Institutes of Health [R01 AI147331-01]; Wellcome Trust Senior Fellowship in Clinical Science [WT108082AIA]; Wellcome Trust Clinical Ph.D. fellowship [WT170461]
CR Abram ME, 2010, RETROVIROLOGY, V7, P0, DOI 10.1186/1742-4690-7-6
   Archer RH, 2000, J VIROL, V74, P8390, DOI 10.1128/JVI.74.18.8390-8401.2000
   Barth RE, 2010, LANCET INFECT DIS, V10, P155, DOI 10.1016/S1473-3099(09)70328-7
   Boender TS, 2015, CLIN INFECT DIS, V61, P1453, DOI 10.1093/cid/civ556
   Casadellà M, 2016, AIDS, V30, P1137, DOI 10.1097/QAD.0000000000001033
   Chaplin B, 2011, AIDS RES HUM RETROV, V27, P71, DOI 10.1089/aid.2010.0050
   Charurat M, 2010, PLOS ONE, V5, P0, DOI 10.1371/journal.pone.0010584
   Cozzi-Lepri A, 2015, J ANTIMICROB CHEMOTH, V70, P930, DOI 10.1093/jac/dku426
   Depledge DP, 2011, PLOS ONE, V6, P0, DOI 10.1371/journal.pone.0027805
   Diallo K, 2015, AIDS RES HUM RETROV, V31, P564, DOI 10.1089/aid.2014.0168
   Etiebet MAA, 2013, AIDS, V27, P553, DOI 10.1097/QAD.0b013e32835b0f59
   Goodall RL, 2017, J ANTIMICROB CHEMOTH, V72, P1450, DOI 10.1093/jac/dkw583
   Gregson J, 2017, LANCET INFECT DIS, V17, P296, DOI 10.1016/s1473-3099(16)30469-8
   Gregson J, 2016, LANCET INFECT DIS, V16, P565, DOI 10.1016/S1473-3099(15)00536-8
   Gupta RK, 2018, LANCET INFECT DIS, V18, P346, DOI 10.1016/S1473-3099(17)30702-8
   Gupta RK, 2012, LANCET, V380, P1250, DOI 10.1016/S0140-6736(12)61038-1
   Gupta RK, 2009, LANCET INFECT DIS, V9, P409, DOI 10.1016/S1473-3099(09)70136-7
   Hamers RL, 2012, CLIN INFECT DIS, V54, P1660, DOI 10.1093/cid/cis254
   Hamers RL, 2011, LANCET INFECT DIS, V11, P750, DOI 10.1016/S1473-3099(11)70149-9
   Inzaule SC, 2018, LANCET HIV, V5, PE638, DOI 10.1016/S2352-3018(18)30177-2
   Kityo C, 2017, JAIDS-J ACQ IMM DEF, V75, PE45, DOI 10.1097/QAI.0000000000001285
   Konou AA, 2015, AIDS, V29, P2527, DOI 10.1097/QAD.0000000000000906
   Kyeyune F, 2016, ANTIMICROB AGENTS CH, V60, P3380, DOI 10.1128/AAC.00038-16
   Li JZ, 1900, V76, V0, P1558
   Liu TF, 2006, CLIN INFECT DIS, V42, P1608, DOI 10.1086/503914
   Ndembi N, 2020, AIDS RES THER, V17, P0, DOI 10.1186/s12981-020-00317-9
   Ndembi N, 2015, CURR HIV RES, V13, P260, DOI 10.2174/1570162X1304150615193456
   Paton N, 2021, C RETR OPP INF VIRT, V0, P0
   Paton NI, 2017, LANCET HIV, V4, PE341, DOI 10.1016/S2352-3018(17)30065-6
   Phillips AN, 2021, LANCET GLOB HEALTH, V9, PE620, DOI 10.1016/S2214-109X(21)00025-5
   Pineda-Peña AC, 2013, INFECT GENET EVOL, V19, P337, DOI 10.1016/j.meegid.2013.04.032
   RATNER L, 1985, NATURE, V313, P277, DOI 10.1038/313277a0
   Rhee SY, 2003, NUCLEIC ACIDS RES, V31, P298, DOI 10.1093/nar/gkg100
   Saladini F, 2021, J ANTIMICROB CHEMOTH, V76, P130, DOI 10.1093/jac/dkaa401
   Steegen K, 2021, J INT AIDS SOC, V24, P0, DOI 10.1002/jia2.25706
   Theys K, 2015, CLIN MICROBIOL INFEC, V21, P0, DOI 10.1016/j.cmi.2015.02.011
   Torrecilla E, 2014, PLOS ONE, V9, P0, DOI 10.1371/journal.pone.0088099
   Villabona-Arenas CJ, 2016, AIDS, V30, P2577, DOI 10.1097/QAD.0000000000001233
   Wensing Annemarie M, 2015, TOP ANTIVIR MED, V23, P132
   White KL, 2002, ANTIMICROB AGENTS CH, V46, P3437, DOI 10.1128/AAC.46.11.3437-3446.2002
   Zoufaly A, 2015, J ANTIMICROB CHEMOTH, V70, P922, DOI 10.1093/jac/dku470
NR 41
TC 8
Z9 8
U1 2
U2 5
PU OXFORD UNIV PRESS
PI OXFORD
PA GREAT CLARENDON ST, OXFORD OX2 6DP, ENGLAND
SN 0305-7453
EI 1460-2091
J9 J ANTIMICROB CHEMOTH
JI J. Antimicrob. Chemother.
PD FEB 2
PY 2022
VL 77
IS 2
BP 474
EP 482
DI 10.1093/jac/dkab385
EA NOV 2021
PG 9
WC Infectious Diseases; Microbiology; Pharmacology & Pharmacy
SC Infectious Diseases; Microbiology; Pharmacology & Pharmacy
GA YW7HK
UT WOS:000753585800027
DA 2024-01-16
ER

PT J
AU Preda, M
   Manolescu, LCS
AF Preda, Madalina
   Manolescu, Loredana Cornelia Sabina
TI Romania, a Harbour of HIV-1 Subtype F1: Where Are We after 33 Years of HIV-1 Infection?
SO VIRUSES-BASEL
LA English
DT Review
DE subtype F1; HIV/AIDS; HIV-1 infection in Romania
ID resistance mutations; drug-resistance; epidemic; users
AB Infection with the human immunodeficiency virus (HIV) has been a major public health concern worldwide for more than 30 years, including in Romania. The F1 HIV-1 subtype was exported from Angola to Romania most probably because of the two countries' close political connections. Patients infected with HIV-1 via re-used and improperly sterilized injection equipment and through transfusions of unscreened blood, also known as the "Romanian cohort", were the most common type of HIV-1 infection in Romania in the early 1990s, when the virus's presence was recognized. Recently, subtype B started to increase in our country, mostly diagnosed in people using intravenous drugs or in men having sex with men. The evolution of the HIV-1 infection in Romania has been unique, with a dominance of the subtype F1, making it different from other countries in Europe.
C1 [Preda, Madalina; Manolescu, Loredana Cornelia Sabina] Carol Davila Univ Med & Pharm, Dept Microbiol Parasitol & Virol, Fac Midwives & Nursing, Bucharest 020021, Romania.
   [Preda, Madalina] Marius Nasta Inst Pneumol, Res Dept, Bucharest 050159, Romania.
   [Manolescu, Loredana Cornelia Sabina] Inst Virol Stefan S Nicolau, Dept Virol, Bucharest 030304, Romania.
C3 Carol Davila University of Medicine & Pharmacy; "Marius Nasta" Pneumophtisiology Institute; Romanian Academy of Sciences; Stefan S. Nicolau Institute of Virology
RP Preda, M; Manolescu, LCS (通讯作者)，Carol Davila Univ Med & Pharm, Dept Microbiol Parasitol & Virol, Fac Midwives & Nursing, Bucharest 020021, Romania.; Preda, M (通讯作者)，Marius Nasta Inst Pneumol, Res Dept, Bucharest 050159, Romania.; Manolescu, LCS (通讯作者)，Inst Virol Stefan S Nicolau, Dept Virol, Bucharest 030304, Romania.
EM madalina.preda@drd.unafcd.ro; loredana.manolescu@umfcd.ro
CR Abidi SH, 2021, PLOS ONE, V16, P0, DOI 10.1371/journal.pone.0260604
   Bello G, 2012, INFECT GENET EVOL, V12, P1079, DOI 10.1016/j.meegid.2012.03.014
   Beloukas A, 2016, INFECT GENET EVOL, V46, P180, DOI 10.1016/j.meegid.2016.06.033
   Bobkova M, 2013, AIDS REV, V15, P204
   Désiré N, 2018, RETROVIROLOGY, V15, P0, DOI 10.1186/s12977-018-0461-y
   Dilernia DA, 2011, AIDS RES HUM RETROV, V27, P569, DOI 10.1089/aid.2010.0118
   DUMITRESCU O, 1994, J INFECT DIS, V169, P281, DOI 10.1093/infdis/169.2.281
   Crispim MAE, 2019, PLOS ONE, V14, P0, DOI 10.1371/journal.pone.0221151
   Guimaraes ML, 2009, RETROVIROLOGY, V6, P0, DOI 10.1186/1742-4690-6-39
   Gürtler L, 2016, TRANSFUS MED HEMOTH, V43, P203, DOI 10.1159/000445852
   Hemelaar J, 2019, LANCET INFECT DIS, V19, P143, DOI 10.1016/S1473-3099(18)30647-9
   HIV/SIDA Romanian Monitoring and Evaluation Compartment Matei Bals, 2022, INF DIS NAT I HIV EV, V0, P0
   Jianu C, 2019, MEDICINA-LITHUANIA, V55, P0, DOI 10.3390/medicina55120765
   Kazennova E, 2014, AIDS RES HUM RETROV, V30, P742, DOI 10.1089/aid.2013.0194
   Lai A, 2014, J MED VIROL, V86, P186, DOI 10.1002/jmv.23783
   Lebedev A, 2019, FRONT MICROBIOL, V10, P0, DOI 10.3389/fmicb.2019.00320
   Marques BCL, 2018, MEM I OSWALDO CRUZ, V113, P0, DOI 10.1590/0074-02760170483
   Manolescu L, 2011, ROM BIOTECH LETT, V16, P6439
   Manolescu L, 2013, REV ROMANA MED LAB, V21, P217, DOI 10.2478/rrlm-2013-0010
   Manolescu Loredana Sabina Cornelia, 2013, ROUM ARCH MICROBIOL IMMUNOL, V72, P121
   Mbisa JL, 2012, AIDS RES HUM RETROV, V28, P961, DOI 10.1089/aid.2011.0390
   Niculescu I, 2015, AIDS RES HUM RETROV, V31, P488, DOI 10.1089/aid.2014.0189
   Paraschiv S, 2009, INT J INFECT DIS, V13, P81, DOI 10.1016/j.ijid.2008.03.032
   Paraschiv S, 2007, INT J INFECT DIS, V11, P123, DOI 10.1016/j.ijid.2005.11.006
   Paraschiv S, 2012, INFECT GENET EVOL, V12, P1052, DOI 10.1016/j.meegid.2012.03.003
   Paraschiv S, 2011, INFECT GENET EVOL, V11, P270, DOI 10.1016/j.meegid.2010.07.002
   Rubio AE, 2014, PLOS ONE, V9, P0, DOI 10.1371/journal.pone.0092084
   Rudometova NB, 2022, B EXP BIOL MED+, V172, P729, DOI 10.1007/s10517-022-05466-7
   Taylor BS, 2008, NEW ENGL J MED, V358, P1590, DOI 10.1056/NEJMra0706737
   Temereanca A, 2017, ROM BIOTECH LETT, V22, P12307
   Temereanca A, 2013, J MED VIROL, V85, P1139, DOI 10.1002/jmv.23572
   Vinken L, 2019, FRONT MICROBIOL, V10, P0, DOI 10.3389/fmicb.2019.00613
NR 33
TC 2
Z9 2
U1 0
U2 5
PU MDPI
PI BASEL
PA ST ALBAN-ANLAGE 66, CH-4052 BASEL, SWITZERLAND
SN 
EI 1999-4915
J9 VIRUSES-BASEL
JI Viruses-Basel
PD SEP 15
PY 2022
VL 14
IS 9
BP 
EP 
DI 10.3390/v14092081
PG 9
WC Virology
SC Virology
GA 4R7LG
UT WOS:000856940000001
PM 36146886
DA 2024-01-16
ER

PT J
AU Wandera, BO
   Onyango, DM
   Musyoki, SK
AF Wandera, Bernard Onyango
   Onyango, David Miruka
   Musyoki, Stanslaus Kiilu
TI Hepatitis B virus genetic multiplicity and the associated HBV lamivudine resistance mutations in HBV/HIV co-infection in Western Kenya: A review article
SO INFECTION GENETICS AND EVOLUTION
LA English
DT Review
DE HIV; Hepatitis B; Genotypes; HBV; HIV co-infection; Lamivudine resistance
ID hiv-infected patients; drug-resistance; genotypes; epidemiology; challenges
AB Background: Hepatitis B virus (HBV) and human immunodeficiency virus (HIV) co-infections are common as the two viruses use same routes of transmission. Studies show that HIV infection modifies the natural course of chronic HBV infection, leading to more severe and progressive liver disease, and a higher incidence of cirrhosis, liver cancer and mortality. Therefore, determining HBV status and genotypes among HIV co-infected patients would improve their therapeutic management. Objective: This article reviewed the HBV genetic multiplicity and the associated HBV Lamivudine resistance mutations in HBV/HIV co-infection in western Kenya. Methods: Comprehensive literature searches and analysis were performed in peer-reviewed journals in the National council for biotechnology information (NCBI), PubMed, and Web of science using key words of HIV, Hepatitis B genotypes, HBV/HIV co-infection and Lamivudine resistance. Results: HBV genotype A is predominant. D and E are also present in Kenya and neighboring countries in the region. HBV polymerase rtV173L, rtL180M, and rtM204V major substitutional mutations were identified. Currently, TDF + 3TC + DTG are recommended for treatment of HBV/HIV co-infection. Conclusion: Evidence shows that HBV/HIV co-infection places a heavy burden to the society. Along with ART regimen, HBV genotype is a major factor determining the course of disease and treatment outcome. Treating HIV in HBV/HIV co-infection with antiretroviral agents may result in a very high prevalence of HBV 3TC-resistance mutations. Therefore, improved screening for HBV and extended follow-up of HBV/HIV co-infected individuals is needed to better understand the impact of different ART regimens on clinical outcomes.
C1 [Wandera, Bernard Onyango; Onyango, David Miruka] Maseno Univ, Sch Biol & Phys Sci, POB Private Bag, Maseno, Kisumu, Kenya.
   [Musyoki, Stanslaus Kiilu] Kisii Univ, Sch Hlth Sci, POB 408-40200, Kisii, Kenya.
C3 Maseno University
RP Wandera, BO (通讯作者)，Maseno Univ, Sch Biol & Phys Sci, POB Private Bag, Maseno, Kisumu, Kenya.
EM wandera36@gmail.com
CR [Anonymous], 2016, J INFECT DIS DIAG, V01, P0, DOI [10.4172/2576-389x.1000102, DOI 10.4172/2576-389X.1000102]
   Archampong TN, 2017, ANTIVIR THER, V22, P13, DOI 10.3851/IMP3055
   Bajjou T, 2015, INT J RES MED SCI, V3, P617, DOI 10.5455/2320-6012.ijrms20150316
   Cheng ZM, 2021, FRONT MED-LAUSANNE, V8, P0, DOI 10.3389/fmed.2021.713981
   Chotun N, 2015, VACCINE, V33, P4618, DOI 10.1016/j.vaccine.2015.06.076
   Day SL, 2013, PLOS ONE, V8, P0, DOI 10.1371/journal.pone.0059346
   Deressa T, 2017, PLOS ONE, V12, P0, DOI 10.1371/journal.pone.0190149
   Jia HH, 2018, INTERVIROLOGY, V61, P123, DOI 10.1159/000493797
   Joyce, 2018, HEPATITIS B VIRUS SE, V0, P0
   Kafeero HM, 2020, VIROL J, V17, P0, DOI 10.1186/s12985-020-01443-6
   Kerubo G, 2015, PLOS ONE, V10, P0, DOI 10.1371/journal.pone.0129247
   Kilongosi MW, 2015, BMC INFECT DIS, V15, P0, DOI 10.1186/s12879-015-1060-3
   Kilonzo SB, 2017, J TROP MED-US, V2017, P0, DOI 10.1155/2017/5629130
   Lacombe K, 2010, J ANTIMICROB CHEMOTH, V65, P10, DOI 10.1093/jac/dkp414
   Lin CL, 2015, CSH PERSPECT MED, V5, P0, DOI 10.1101/cshperspect.a021436
   Locarnini S, 2003, J HEPATOL, V39, PS124, DOI 10.1016/S0168-8278(03)00318-0
   Mabeya SN, 2016, E AFR MED J, V93, P0
   Mabeya SN, 2017, AIDS RES HUM RETROV, V33, P966, DOI 10.1089/aid.2017.0019
   Magoro T, 2016, VIROL J, V13, P0, DOI 10.1186/s12985-016-0636-x
   Mokaya J, 2018, PLOS NEGLECT TROP D, V12, P0, DOI 10.1371/journal.pntd.0006629
   Mwangi J, 2008, INTERVIROLOGY, V51, P417, DOI 10.1159/000205526
   NASCOP, 2018, GUID ARVS, V0, P0
   Njuguna E, 2015, J CLIN VIROL, V69, P225, DOI 10.1016/j.jcv.2015.06.014
   Ocama P, 2015, AFR HEALTH SCI, V15, P328, DOI 10.4314/ahs.v15i2.4
   Ochwoto M, 2016, BMC INFECT DIS, V16, P0, DOI 10.1186/s12879-016-1409-2
   Ranjbar R, 2011, HIV HBV COINFECTIONS, V0, P0
   Spearman CW, 2017, LANCET GASTROENTEROL, V2, P900, DOI 10.1016/S2468-1253(17)30295-9
   Vivekanandan P, 2004, CLIN INFECT DIS, V38, PE81, DOI 10.1086/383144
   Weldemhret L, 2021, HIV AIDS-RES PALLIAT, V13, P485, DOI 10.2147/HIV.S273649
   World Health Organisation, 2021, GLOB PROGR REP HIV V, V53, P0
   Yousif M, 2014, INT J INFECT DIS, V29, P125, DOI 10.1016/j.ijid.2014.07.002
   Zhang Q, 2015, SCI REP-UK, V5, P0, DOI 10.1038/srep17413
NR 32
TC 2
Z9 2
U1 2
U2 7
PU ELSEVIER
PI AMSTERDAM
PA RADARWEG 29, 1043 NX AMSTERDAM, NETHERLANDS
SN 1567-1348
EI 1567-7257
J9 INFECT GENET EVOL
JI Infect. Genet. Evol.
PD MAR 15
PY 2022
VL 98
IS 
BP 
EP 
DI 10.1016/j.meegid.2021.105197
EA JAN 2022
PG 5
WC Infectious Diseases
SC Infectious Diseases
GA YK2RQ
UT WOS:000745067200002
PM 34954390
DA 2024-01-16
ER

PT J
AU Metzner, KJ
AF Metzner, Karin J.
TI Technologies for HIV-1 drug resistance testing: inventory and needs
SO CURRENT OPINION IN HIV AND AIDS
LA English
DT Review
DE HIV-1 drug resistance testing; low-abundance drug-resistant HIV-1 variants; next-generation sequencing; standardization
ID dna; assay; individuals; mutations; genotypes; protease
AB Purpose of review HIV-1 drug resistance (HIV DR) testing is routinely performed by genotyping plasma viruses using Sanger population sequencing. Next-generation sequencing (NGS) is increasingly replacing standardized Sanger sequencing. This opens up new opportunities, but also brings challenges. Recent findings The number of NGS applications and protocols for HIV DR testing is increasing. All of them are noninferior to Sanger sequencing when comparing NGS-derived consensus sequences to Sanger sequencing-derived sequences. In addition, NGS enables high-throughput sequencing of near full-length HIV-1 genomes and detection of low-abundance drug-resistant HIV-1 variants, although their clinical implications need further investigation. Several groups have defined remaining challenges in implementing NGS protocols for HIV-1 resistance testing. Some of them are already being addressed. One of the most important needs is quality management and consequently, if possible, standardization. Summary The use of NGS technologies on HIV DR testing will allow unprecedented insights into genomic structures of virus populations that may be of immediate relevance to both clinical and research areas such as personalized antiretroviral treatment. Efforts continue to tackle the remaining challenges in NGS-based HIV DR testing.
C1 [Metzner, Karin J.] Univ Hosp Zurich, Dept Infect Dis, Ramistr 100, CH-8091 Zurich, Switzerland.
   [Metzner, Karin J.] Univ Hosp Zurich, Hosp Epidemiol, Zurich, Switzerland.
   [Metzner, Karin J.] Univ Zurich, Inst Med Virol, Zurich, Switzerland.
C3 University of Zurich; University Zurich Hospital; University of Zurich; University Zurich Hospital; University of Zurich
RP Metzner, KJ (通讯作者)，Univ Hosp Zurich, Dept Infect Dis, Ramistr 100, CH-8091 Zurich, Switzerland.; Metzner, KJ (通讯作者)，Hosp Epidemiol, Ramistr 100, CH-8091 Zurich, Switzerland.
EM Karin.Metzner@usz.ch
FU Gilead; Roche; Merck Sharp Dohme
CR Allavena C, 2018, J VIROL METHODS, V251, P106, DOI 10.1016/j.jviromet.2017.10.016
   Avila-Ríos S, 2020, VIRUSES-BASEL, V12, P0, DOI 10.3390/v12060617
   Bangalee A, 2021, J ANTIMICROB CHEMOTH, V76, P2659, DOI 10.1093/jac/dkab220
   Beerenwinkel N, 2012, FRONT MICROBIOL, V3, P0, DOI 10.3389/fmicb.2012.00329
   Boltz VF, 2016, RETROVIROLOGY, V13, P0, DOI 10.1186/s12977-016-0321-6
   Bonsall D, 2020, J CLIN MICROBIOL, V58, P0, DOI 10.1128/JCM.00382-20
   Capina R, 2020, VIRUSES-BASEL, V12, P0, DOI 10.3390/v12060645
   Chung MH, 2020, LANCET HIV, V7, PE104, DOI 10.1016/S2352-3018(19)30337-6
   Delaugerre C, 2012, HIV MED, V13, P517, DOI 10.1111/j.1468-1293.2012.01002.x
   Drain PK, 2020, CURR HIV-AIDS REP, V17, P487, DOI 10.1007/s11904-020-00512-3
   Fogel JM, 2020, J ANTIMICROB CHEMOTH, V75, P3510, DOI 10.1093/jac/dkaa352
   Fong YY, 2022, JAIDS-J ACQ IMM DEF, V89, P261, DOI 10.1097/QAI.0000000000002855
   Günthard HF, 2019, CLIN INFECT DIS, V68, P177, DOI 10.1093/cid/ciy463
   Gupta RK, 2018, LANCET INFECT DIS, V18, P346, DOI 10.1016/S1473-3099(17)30702-8
   Hermans LE, 2020, J INT AIDS SOC, V23, P0, DOI 10.1002/jia2.25501
   Hogg R, 2008, LANCET, V372, P293, DOI 10.1016/S0140-6736(08)61113-7
[truncated: 1,381,931 more chars]
