# Supplementary material for: Development and emerging trends of drug resistance mutations in HIV: a bibliometric analysis based on CiteSpace
Source: Front Microbiol. 2024 May 15;15:1374582. doi: 10.3389/fmicb.2024.1374582 (PMC11133539; doi:10.3389/fmicb.2024.1374582)
Supplement: Supplementary file 1 [file Data_Sheet_1.ZIP › data/download2023u216.txt]

PT J
AU Diaz, RS
   Hunter, JR
   Camargo, M
   Dias, D
   Galinskas, J
   Nassar, I
   de Lima, IB
   Caldeira, DB
   Sucupira, MC
   Schechter, M
AF Diaz, Ricardo Sobhie
   Hunter, James R.
   Camargo, Michelle
   Dias, Danilo
   Galinskas, Juliana
   Nassar, Isabela
   de Lima, Isaac Barbosa
   Caldeira, Debora Bellini
   Sucupira, Maria Cecilia
   Schechter, Mauro
TI Dolutegravir-associated resistance mutations after first-line treatment failure in Brazil
SO BMC INFECTIOUS DISEASES
LA English
DT Article
DE Dolutegravir; Resistance associated mutations; Transmitted drug resistance; Virologic failure; Brazil
ID antiretroviral-naive adults; once-daily dolutegravir; initial treatment; double-blind; sao-paulo; subtype f; hiv-1; raltegravir; therapy; surveillance
AB BackgroundSince January 2017, the recommended first-line antiretroviral regimen in Brazil is the fixed-dose combination of tenofovir plus lamivudine with dolutegravir (TL + D). According to the literature, integrase resistance-associated mutations (INRAMs) are rarely found upon virologic failure to first-line dolutegravir plus two nucleoside reverse transcriptase inhibitors. We evaluated the HIV antiretroviral genotypic resistance profile of patients referred for genotyping in the public health system who failed first-line TL + D after at least six months of therapy on or before December 31, 2018.MethodsHIV Sanger sequences of the pol gene were generated from plasma of patients with confirmed virologic failure to first-line TL + D in the Brazilian public health system before December 31, 2018.ResultsOne hundred thirteen individuals were included in the analysis. Major INRAMs were detected in seven patients (6.19%), four with R263K, one with G118R, one with E138A, and one with G140R. Four patients with major INRAMs also had the K70E and M184V mutations in the RT gene. Sixteen (14.2%) additional individuals presented minor INRAMs, and five (4,42%) patients had both major and minor INRAMS. Thirteen (11.5%) patients also presented mutations in the RT gene selected by tenofovir and lamivudine, including four with both the K70E and M184V mutations and four with only M184V. The integrase mutations L101I and T124A, which are in the in vitro pathway for integrase inhibitor resistance, were found in 48 and 19 patients, respectively. Mutations not related to TL + D, thus probable transmitted resistance mutations (TDR), were present in 28 patients (24.8%): 25 (22.1%) to nucleoside reverse transcriptase inhibitors, 19 (16.8%) to non-nucleoside reverse transcriptase inhibitors, and 6 (5.31%) to protease inhibitors.ConclusionsIn marked contrast to previous reports, we report a relatively high frequency of INRAMs among selected patients failing first-line TL + D in the public health system in Brazil. Possible reasons for this discrepancy include delays in detecting virologic failure, patients inadvertently on dolutegravir monotherapy, TDR, and/or infecting subtype.
C1 [Diaz, Ricardo Sobhie; Hunter, James R.; Camargo, Michelle; Dias, Danilo; Galinskas, Juliana; Nassar, Isabela; de Lima, Isaac Barbosa; Caldeira, Debora Bellini; Sucupira, Maria Cecilia; Schechter, Mauro] Univ Fed Sao Paulo, Sao Paulo, Brazil.
   [Schechter, Mauro] Fed Univ Rio Janeiro, Rio De Janeiro, Brazil.
C3 Universidade Federal de Sao Paulo (UNIFESP); Universidade Federal do Rio de Janeiro
RP Diaz, RS (通讯作者)，Univ Fed Sao Paulo, Sao Paulo, Brazil.
EM rsdiaz@catg.com.br
CR Altice F, 2019, PATIENT PREFER ADHER, V13, P475, DOI 10.2147/PPA.S192735
   Sucupira MCA, 2007, AIDS PATIENT CARE ST, V21, P116, DOI 10.1089/apc.2006.0079
   Arruda MB, 2018, J INT AIDS SOC, V21, P0, DOI 10.1002/jia2.25032
   Balakrishnan M, 2013, PLOS ONE, V8, P0, DOI 10.1371/journal.pone.0074163
   Bar-Magen T, 2010, AIDS, V24, P2171, DOI 10.1097/QAD.0b013e32833cf265
   Bbosa N, 2019, CURR OPIN HIV AIDS, V14, P153, DOI 10.1097/COH.0000000000000534
   Boffito M, 2020, AIDS RES HUM RETROV, V36, P13, DOI 10.1089/aid.2019.0171
   Brindeiro RM, 2003, AIDS, V17, P1063, DOI 10.1097/00002030-200305020-00016
   Cahn P, 2022, AIDS, V36, P39, DOI 10.1097/QAD.0000000000003070
   Cahn P, 2013, LANCET, V382, P700, DOI 10.1016/S0140-6736(13)61221-0
   Cevik M, 2020, OPEN FORUM INFECT DI, V7, P0, DOI 10.1093/ofid/ofaa202
   Chaves YO, 2021, BIOMED RES INT, V2021, P0, DOI 10.1155/2021/5567332
   Cid-Silva P, 2018, AIDS, V32, P121, DOI 10.1097/QAD.0000000000001679
   Clotet B, 2014, LANCET, V383, P2222, DOI 10.1016/S0140-6736(14)60084-2
   Clutter DS, 2017, J INFECT DIS, V216, P387, DOI 10.1093/infdis/jix338
   Cruciani M, 2019, PLOS ONE, V14, P0, DOI 10.1371/journal.pone.0222229
   de Moraes Soares Celina M P, 2014, J INT AIDS SOC, V17, P19042, DOI 10.7448/IAS.17.1.19042
   Hemelaar J, 2020, LANCET HIV, V7, PE772, DOI 10.1016/S2352-3018(20)30252-6
   Jain V, 2011, J INFECT DIS, V203, P1174, DOI 10.1093/infdis/jiq167
   Jeffrey JL, 2022, ANTIMICROB AGENTS CH, V66, P0, DOI 10.1128/aac.01702-21
   Jurado KA, 2013, P NATL ACAD SCI USA, V110, P8690, DOI 10.1073/pnas.1300703110
   Kobayashi M, 2011, ANTIMICROB AGENTS CH, V55, P813, DOI 10.1128/AAC.01209-10
   LEITNER T, 1993, BIOTECHNIQUES, V15, P120
   Mantovani NP, 2012, J CLIN MICROBIOL, V50, P2122, DOI 10.1128/JCM.00539-12
   Meireles MV, 2019, AIDS, V33, P1663, DOI 10.1097/QAD.0000000000002254
   Mesplède T, 2017, MBIO, V8, P0, DOI 10.1128/mBio.00157-17
   Munerato P, 2010, AIDS RES HUM RETROV, V26, P265, DOI 10.1089/aid.2009.0288
   Orkin C, 2020, NEW ENGL J MED, V382, P1124, DOI 10.1056/NEJMoa1909512
   Paton NI, 2021, NEW ENGL J MED, V385, P330, DOI 10.1056/NEJMoa2101609
   Pernas B, 2014, AIDS, V28, P1837, DOI 10.1097/QAD.0000000000000326
   Quashie PK, 2015, J VIROL, V89, P3163, DOI 10.1128/JVI.03353-14
   Raats MM, 1992, FOOD QUALITY AND PREFERENCE, V3, P89, DOI 10.1016/0950-3293(91)90028-D
   Radzio-Basu J, 2019, NAT COMMUN, V10, P0, DOI 10.1038/s41467-019-10047-w
   Raffi F, 2013, LANCET, V381, P735, DOI 10.1016/S0140-6736(12)61853-4
   Relatorio de Monitoramento Clinico do HIV, 2021, DEP HIV AIDS TUB HEP, V0, P0
   Riddler SA, 2008, NEW ENGL J MED, V358, P2095, DOI 10.1056/NEJMoa074609
   Rossetti B, 2021, J ANTIMICROB CHEMOTH, V76, P2394, DOI 10.1093/jac/dkab200
   Souza DCF, 2011, J INT AIDS SOC, V14, P0, DOI 10.1186/1758-2652-14-45
   Stellbrink HJ, 2013, AIDS, V27, P1771, DOI 10.1097/QAD.0b013e3283612419
   Sucupira MCA, 2013, AIDS RES HUM RETROV, V29, P880, DOI 10.1089/AID.2012.0259
   Taiwo BO, 2018, CLIN INFECT DIS, V66, P1689, DOI 10.1093/cid/cix1083
   Wainberg Mark A, 2012, MOL BIOL INT, V2012, P256982, DOI 10.1155/2012/256982
   Walmsley SL, 2013, NEW ENGL J MED, V369, P1807, DOI 10.1056/NEJMoa1215541
   Wei YL, 2021, ANTIMICROB AGENTS CH, V65, P0, DOI 10.1128/AAC.02432-20
   Wensing Annemarie M, 2019, TOP ANTIVIR MED, V27, P111
   Wickham H, 2019, J OPEN SOURCE SOFTW, V4, P1686, DOI 10.21105/JOSS.01686
   Wijting I, 2017, LANCET HIV, V4, PE547, DOI 10.1016/S2352-3018(17)30152-2
   Zoufaly A, 2014, J INT AIDS SOC, V17, P83, DOI 10.7448/IAS.17.4.19615
NR 49
TC 3
Z9 3
U1 0
U2 1
PU BMC
PI LONDON
PA CAMPUS, 4 CRINAN ST, LONDON N1 9XW, ENGLAND
SN 
EI 1471-2334
J9 BMC INFECT DIS
JI BMC Infect. Dis.
PD MAY 24
PY 2023
VL 23
IS 1
BP 
EP 
DI 10.1186/s12879-023-08288-8
PG 10
WC Infectious Diseases
SC Infectious Diseases
GA H0IL6
UT WOS:000992885300001
PM 37226112
DA 2024-01-16
ER

PT J
AU Bautista-Amorocho, H
   Silva-Sayago, JA
   Picón-Villamizar, J
AF Bautista-Amorocho, Henry
   Silva-Sayago, Jorge Alexander
   Picon-Villamizar, Jirehl
TI High frequency of Lamivudine and Telbivudine resistance mutations in hepatitis B virus isolates from human immunodeficiency virus co-infected patients on highly active antiretroviral therapy in Bucaramanga, Colombia
SO FRONTIERS IN MICROBIOLOGY
LA English
DT Article
DE HIV; HBV; coinfection; NRTI; antiviral; resistance; mutation
ID drug-resistance; hiv; hbv; risk; individuals; coinfection; mortality; genotypes; outcm; decline
AB Hepatitis B virus (HBV) antiviral Resistance-Associated Mutations (RAMs) in human immunodeficiency virus (HIV) coinfected patients undergoing highly active antiretroviral therapy (HAART) are complex and incompletely understood. We aimed to determine the prevalence of HBV coinfection, HBV genotypes, and RAMs in a cohort of people living with HIV (PLWH) in the northeastern region of Colombia. This cross-sectional study was carried out between February 2013 and February 2014. Virological, immunological and HAART data were collected from clinical records. In-house nested PCR and Sanger sequencing of the HBV pol gene were used to identify coinfections, genotypes, RAMs and HBV s antigen (HBsAg) escape mutants. Among 275 PLWH, HBV coinfection was confirmed in 32 patients (11.6%), of whom nine (28.2%) were HBsAg positive (active hepatitis B), and 23 (71.8%) were occult hepatitis B infections (OBI). All HBV sequences (n = 23) belonged to the genotype F3. Among HIV/HBV coinfections, 71.9% had CD4+ T cell counts above 200 cells/mm(3) and 37.5% had undetectable HIV viral loads. The RAMs rtL80I, rtL180M, and rtM204V, which confer resistance to Lamivudine/Telbivudine and partially resistant to Entecavir, were found in all HBV isolates. An unknown rt236Y mutation to Tenofovir was also identified. Most patients under HAART received first-generation HBV antiviral therapy with a low genetic barrier to resistance. Antiviral Drug-associated Potential Vaccine-escape Mutations (ADAPVEMs) in the S gene were observed in all isolates ranging from 1-20 amino acid substitutions. However, no vaccine escape mutants were detected. In Conclusion, these findings highlight the importance of HBV molecular screening, antiviral resistance monitoring and new guidelines for PLWH to overcome RAMs and prevent HBV-related liver disease.
C1 [Bautista-Amorocho, Henry; Silva-Sayago, Jorge Alexander; Picon-Villamizar, Jirehl] Univ Santander, Fac Ciencias Salud, Grp Invest Manejo Clin CliniUDES, Bucaramanga, Colombia.
C3 Universidad Industrial de Santander
RP Bautista-Amorocho, H (通讯作者)，Univ Santander, Fac Ciencias Salud, Grp Invest Manejo Clin CliniUDES, Bucaramanga, Colombia.
EM henrybau33@gmail.com
CR Mora MVA, 2011, INFECT GENET EVOL, V11, P103, DOI 10.1016/j.meegid.2010.10.003
   Archampong TN, 2017, ANTIVIR THER, V22, P13, DOI 10.3851/IMP3055
   Bautista-Amorocho H, 2014, PLOS ONE, V9, P0, DOI 10.1371/journal.pone.0114272
   Bello Corredor Marite, 2005, REV CUBANA MED TROP, V57, P212
   Benhamou Y, 1999, HEPATOLOGY, V30, P1302, DOI 10.1002/hep.510300525
   CAC, 2021, SIT VIH SID COL 2021, V0, P0
   Clifford GM, 2008, AIDS, V22, P2135, DOI 10.1097/QAD.0b013e32831103ad
   Delaney WE, 2003, J VIROL, V77, P11833, DOI 10.1128/JVI.77.21.11833-11841.2003
   Deng LH, 2011, HEPATOL RES, V41, P1017, DOI 10.1111/j.1872-034X.2011.00873.x
   Duque-Jaramillo A, 2017, REV COLOMB GASTROENT, V31, P347, DOI 10.22516/25007440.109
   European Assoc Study Liver, 2017, J HEPATOL, V67, P370, DOI 10.1016/j.jhep.2017.03.021
   He XH, 2015, INT J CLIN EXP MED, V8, P9630
   Idoko J, 2009, CLIN INFECT DIS, V49, P1268, DOI 10.1086/605675
   Kumar S, 2018, MOL BIOL EVOL, V35, P1547, DOI 10.1093/molbev/msy096
   Lee YS, 2012, J GASTROEN HEPATOL, V27, P300, DOI 10.1111/j.1440-1746.2011.06853.x
   Martín-Carbonero L, 2011, AIDS, V25, P73, DOI 10.1097/QAD.0b013e328340fde2
   Matthews GV, 2006, AIDS, V20, P863, DOI 10.1097/01.aids.0000218550.85081.59
   Mocroft A, 2003, LANCET, V362, P22, DOI 10.1016/S0140-6736(03)13802-0
   Pal A, 2015, ANTIVIR THER, V20, P545, DOI 10.3851/IMP2942
   Palella FJ, 1998, NEW ENGL J MED, V338, P853, DOI 10.1056/NEJM199803263381301
   Pan American Health Organization, 2021, TECH REPORTS, V0, P0
   Platt L, 2020, J VIRAL HEPATITIS, V27, P294, DOI 10.1111/jvh.13217
   Raimondo G, 2019, J HEPATOL, V71, P397, DOI 10.1016/j.jhep.2019.03.034
   Rana U, 2019, BMC INFECT DIS, V19, P0, DOI 10.1186/s12879-019-4617-8
   Saag MS, 2018, JAMA-J AM MED ASSOC, V320, P379, DOI 10.1001/jama.2018.8431
   Sarkar J, 2016, INDIAN J MED RES, V143, P636, DOI 10.4103/0971-5916.187113
   Schweitzer A, 2015, LANCET, V386, P1546, DOI 10.1016/S0140-6736(15)61412-X
   Selabe SG, 2007, J MED VIROL, V79, P1650, DOI 10.1002/jmv.20974
   Shire NJ, 2005, SEMIN LIVER DIS, V25, P48, DOI 10.1055/s-2005-915646
   Soares Sampaio A, 2009, ACTUAL SIDA, V0, P12
   Tanser F, 2013, SCIENCE, V339, P966, DOI 10.1126/science.1228160
   Tengan FM, 2017, BMC INFECT DIS, V17, P0, DOI 10.1186/s12879-017-2695-z
   Terrault NA, 2016, HEPATOLOGY, V63, P261, DOI 10.1002/hep.28156
   Thio CL, 2015, AIDS, V29, P1173, DOI 10.1097/QAD.0000000000000686
   Thio CL, 2013, AIDS, V27, P191, DOI 10.1097/QAD.0b013e32835a9984
   Thio CL, 2002, LANCET, V360, P1921, DOI 10.1016/S0140-6736(02)11913-1
   Torresi J, 2002, J CLIN VIROL, V25, P97, DOI 10.1016/S1386-6532(02)00049-5
   UNAIDS, 2023, GLOB HIV AIDS STAT F, V0, P1
   Vallet-Pichard A, 2004, J HEPATOL, V41, P156, DOI 10.1016/j.jhep.2004.05.001
   Vittinghoff E, 1999, J INFECT DIS, V179, P717, DOI 10.1086/314623
   Wandera BO, 2022, INFECT GENET EVOL, V98, P0, DOI 10.1016/j.meegid.2021.105197
   Wondimeneh Y, 2013, VIROL J, V10, P0, DOI 10.1186/1743-422X-10-171
   World Health Organization, 2021, GLOBAL PROGRESS REPORT ON HIV, V0, P0
NR 43
TC 0
Z9 0
U1 1
U2 1
PU FRONTIERS MEDIA SA
PI LAUSANNE
PA AVENUE DU TRIBUNAL FEDERAL 34, LAUSANNE, CH-1015, SWITZERLAND
SN 
EI 1664-302X
J9 FRONT MICROBIOL
JI Front. Microbiol.
PD JUL 24
PY 2023
VL 14
IS 
BP 
EP 
DI 10.3389/fmicb.2023.1202342
PG 12
WC Microbiology
SC Microbiology
GA O2NF8
UT WOS:001042232100001
PM 37555061
DA 2024-01-16
ER

PT J
AU Tsai, MS
   Sun, HY
   Chen, CP
   Lee, CH
   Lee, CY
   Liu, CE
   Tang, HJ
   Hung, TC
   Li, CW
   Lee, YT
   Liou, BH
   Yang, CJ
   Hung, CC
AF Tsai, Mao -Song
   Sun, Hsin-Yun
   Chen, Cheng-Pin
   Lee, Chen -Hsiang
   Lee, Chun -Yuan
   Liu, Chun -Eng
   Tang, Hung -Jen
   Hung, Tung-Che
   Li, Chia -Wen
   Lee, Yuan -Ti
   Liou, Bo -Huang
   Yang, Chia-Jui
   Hung, Chien-Ching
TI Switching to coformulated bictegravir, emtricitabine, and tenofovir alafenamide maintained viral suppression in adults with historical virological failures and K65N/R mutation
SO INTERNATIONAL JOURNAL OF INFECTIOUS DISEASES
LA English
DT Article
DE Viral rebound; Low-level viremia; Integrase strand-transfer inhibitor; Nucleoside reverse-transcriptase inhibitor; Resistance-associated mutation; Genetic barrier
ID hiv-1 reverse-transcriptase; thymidine-analog mutations; disoproxil fumarate; drug-resistance; k65r mutation; infection; dolutegravir; prevalence; recommendations; multicenter
AB Objectives: Real-world experience with coformulated bictegravir, emtricitabine, and tenofovir alafenamide (BIC/FTC/TAF) is sparse as a switch regimen among people living with HIV (PLWH) having achieved viral suppression after previous virologic failures with the emergence of K65N/R.Methods: In this retrospective study, PLWH aged >20 years who had previous virologic failures with emergent K65N/R were included for switching to BIC/FTC/TAF after having achieved plasma HIV RNA load (PVL) < 200 copies/ml for >3 months. PLWH were excluded if integrase inhibitor resistance-associated mutations were detected. The primary end point was losing virologic control (PVL > 50 copies/ml) at week 48 using a modified US Food and Drug Administration snapshot algorithm.Results: A total of 72 PLWH with K65N/R who switched to BIC/FTC/TAF were identified. A total of 42 (59.7%) had concurrent M184V/I, and 9 (12.5%) had >1 thymidine analog mutations. The median dura-tion of viral suppression was 4.7 years (interquartile range 2.3-5.8), and 97.2% (n = 70) had PVL < 50 copies/ml before switching. After a median observation of 98.6 weeks (interquartile range 77.9-120.3), 94.4% (n = 68) continued BIC/FTC/TAF. At week 48, the rate of losing virologic control was 2.8% (2/72). M184V/I was not associated with viral rebound.Conclusion: Despite the emergence of K65N/R + /-M184V/I after virologic failures, BIC/FTC/TAF could be an option for simplification after viral suppression.(c) 2022 The Author(s). Published by Elsevier Ltd on behalf of International Society for Infectious Diseases. This is an open access article under the CC BY-NC-ND license ( http://creativecommons.org/licenses/by-nc-nd/4.0/ )
C1 [Tsai, Mao -Song; Yang, Chia-Jui] Far Eastern Mem Hosp, Dept Internal Med, New Taipei City, Taiwan.
   [Tsai, Mao -Song] Fu Jen Catholic Univ, Coll Med, Sch Med, New Taipei City, Taiwan.
   [Sun, Hsin-Yun; Hung, Chien-Ching] Natl Taiwan Univ Hosp, Dept Internal Med, Taipei, Taiwan.
   [Sun, Hsin-Yun; Hung, Chien-Ching] Natl Taiwan Univ, Coll Med, Taipei, Taiwan.
   [Chen, Cheng-Pin] Taoyuan Gen Hosp, Dept Infect Dis, Minist Hlth & Welf, Taoyuan, Taiwan.
   [Lee, Chen -Hsiang] Kaohsiung Chang Gung Mem Hosp, Dept Internal Med, Kaohsiung, Taiwan.
   [Lee, Chen -Hsiang] Chang Gung Univ, Coll Med, Kaohsiung, Taiwan.
   [Lee, Chun -Yuan] Kaohsiung Municipal Siaogang Hosp, Dept Internal Med, Kaohsiung, Taiwan.
   [Lee, Chun -Yuan] Kaohsiung Med Univ, Grad Inst Med, Kaohsiung, Taiwan.
   [Lee, Chun -Yuan] Kaohsiung Med Univ, Coll Med, Dept Internal Med, 7 Chung Shan South Rd, Kaohsiung, Taiwan.
   [Liu, Chun -Eng] Changhua Christian Hosp, Dept Internal Med, 21,Sect 2,Nanya S Rd, Changhua, Taiwan.
   [Tang, Hung -Jen] Chi Mei Med Ctr, Dept Internal Med, Tainan, Taiwan.
   [Tang, Hung -Jen] Chia Nan Univ Pharm & Sci, Dept Hlth & Nutr, Tainan, Taiwan.
   [Hung, Tung-Che] Chia Yi Christian Hosp, Ditmanson Med Fdn, Dept Infect Dis, Chiayi, Taiwan.
   [Li, Chia -Wen] Natl Cheng Kung Univ, Natl Cheng Kung Univ Hosp, Coll Med, Dept Internal Med, Tainan, Taiwan.
   [Lee, Yuan -Ti] Chung Shan Med Univ, Sch Med, Taichung, Taiwan.
   [Lee, Yuan -Ti] Chung Shan Med Univ Hosp, Dept Internal Med, Div Infect Dis, Taichung, Taiwan.
   [Liou, Bo -Huang] Hsinchu MacKay Mem Hosp, Dept Internal Med, Hsinchu, Taiwan.
   [Yang, Chia-Jui] Natl Yang Ming Chiao Tung Univ, Sch Med, Taipei, Taiwan.
   [Hung, Chien-Ching] Natl Taiwan Univ, Dept Trop Med & Parasitol, Coll Med, Taipei, Taiwan.
   [Hung, Chien-Ching] Natl Taiwan Univ Hosp, Dept Internal Med, Yunlin Branch, Yunlin, Taiwan.
   [Hung, Chien-Ching] China Med Univ Hosp, Dept Med Res, Taichung, Taiwan.
   [Hung, Chien-Ching] China Med Univ, Taichung, Taiwan.
C3 Far Eastern Memorial Hospital; Fu Jen Catholic University; National Taiwan University; National Taiwan University Hospital; National Taiwan University; Chang Gung Memorial Hospital; Chang Gung University; Kaohsiung Medical University; Kaohsiung Municipal Siao-Gang Hospital; Kaohsiung Medical University; Kaohsiung Medical University; Changhua Christian Hospital; Chi Mei Hospital; Chia Nan University of Pharmacy & Science; National Cheng Kung University; National Cheng Kung University Hospital; Chung Shan Medical University; Chung Shan Medical University; Chung Shan Medical University Hospital; Mackay Memorial Hospital; National Yang Ming Chiao Tung University; National Taiwan University; National Taiwan University; National Taiwan University Hospital; China Medical University Taiwan; China Medical University Hospital - Taiwan; China Medical University Taiwan
RP Yang, CJ (通讯作者)，Natl Taiwan Univ Hosp, Dept Internal Med, 7 Chung Shan South Rd, Taipei, Taiwan.; Hung, CC (通讯作者)，Far Eastern Mem Hosp, Dept Internal Med, 21,Sect 2,Nanya S Rd, New Taipei, Taiwan.
EM tmao.song@gmail.com; hysun13@gmail.com; jangbin@gmail.com; lee900@cgmh.org.tw; leecy8801131@gmail.com; chuneng@cch.org.tw; 8409d1@gmail.com; pipidogg@gmail.com; li.cw29@gmail.com; leey521@gmail.com; 2031@mmh.org.tw; yangcj1206@gmail.com; hcc0401@ntu.edu.tw
CR Aboud M, 2019, LANCET INFECT DIS, V19, P253, DOI 10.1016/S1473-3099(19)30036-2
   Andreatta K, 2019, J ANTIMICROB CHEMOTH, V74, P3555, DOI 10.1093/jac/dkz347
   [Anonymous], 2021, EACS GUIDELINES VERSION 11.0, V0, P0
   Boyd MA, 2015, LANCET HIV, V2, PE42, DOI 10.1016/S2352-3018(14)00061-7
   Chen GJ, 2022, INT J ANTIMICROB AG, V0, P60
   Chen IW, 2021, INFECT DIS THER, V10, P1331, DOI 10.1007/s40121-021-00449-z
   Deeks ED, 2018, DRUGS, V78, P1817, DOI 10.1007/s40265-018-1010-7
   Garforth SJ, 2014, VIRUSES-BASEL, V6, P4080, DOI 10.3390/v6104080
   Grant PM, 2010, ANTIMICROB AGENTS CH, V54, P1520, DOI 10.1128/AAC.01380-09
   Gregson J, 2016, LANCET INFECT DIS, V16, P565, DOI 10.1016/S1473-3099(15)00536-8
   Hawkins CA, 2009, JAIDS-J ACQ IMM DEF, V52, P228, DOI 10.1097/QAI.0b013e3181b06125
   La Rosa AM, 2016, LANCET HIV, V3, PE247, DOI 10.1016/S2352-3018(16)30011-X
   Lee YL, 2021, INT J ANTIMICROB AG, V0, P58
   Margot NA, 2006, HIV MED, V7, P442, DOI 10.1111/j.1468-1293.2006.00404.x
   Margot NA, 2002, AIDS, V16, P1227, DOI 10.1097/00002030-200206140-00004
   Mazzitelli M, 2022, BIOMEDICINES, V0, P10
   Mbhele N, 2021, INT J ANTIMICROB AG, V57, P0, DOI 10.1016/j.ijantimicag.2021.106343
   McClung RP, 2022, CLIN INFECT DIS, V74, P1055, DOI 10.1093/cid/ciab583
   McColl DJ, 2008, ANTIVIR THER, V13, P189
   Miller MD, 2004, AIDS REV, V6, P22
   Miller MD, 2004, J INFECT DIS, V189, P837, DOI 10.1086/381784
   Molina JM, 2018, LANCET HIV, V5, PE357, DOI 10.1016/S2352-3018(18)30092-4
   Molina JM, 2015, LANCET HIV, V2, PE127, DOI 10.1016/S2352-3018(15)00027-2
   Mulenga LB, 2022, ABSTRACTS CROI 2022, V0, P483
   Orkin C, 2020, LANCET HIV, V7, PE389, DOI 10.1016/S2352-3018(20)30099-0
   Pan C, 2007, NUCLEIC ACIDS RES, V35, PD371, DOI 10.1093/nar/gkl855
   Panel on Antiretroviral Guidelines for Adults and Adolescents, 2022, GUIDELINES FOR THE USE OF ANTIRETROVIRAL AGENTS IN ADULTS AND ADOLESCENTS WITH HIV, V0, P0
   Parikh UM, 2007, AIDS, V21, P1405, DOI 10.1097/QAD.0b013e3281ac229b
   Parikh UM, 2006, J INFECT DIS, V194, P651, DOI 10.1086/505711
   Paton NI, 2022, LANCET HIV, V9, P381
   Paton NI, 2021, NEW ENGL J MED, V385, P330, DOI 10.1056/NEJMoa2101609
   Paton NI, 2017, LANCET HIV, V4, PE341, DOI 10.1016/S2352-3018(17)30065-6
   Petropoulos CJ, 2000, ANTIMICROB AGENTS CH, V44, P920, DOI 10.1128/AAC.44.4.920-928.2000
   Reinheimer C, 2016, MED MICROBIOL IMMUN, V205, P315, DOI 10.1007/s00430-015-0448-4
   Saag MS, 2020, JAMA-J AM MED ASSOC, V324, P1651, DOI 10.1001/jama.2020.17025
   Sax PE, 2021, CLIN INFECT DIS, V73, PE485, DOI 10.1093/cid/ciaa988
   Shafer RW, 2006, J INFECT DIS, V194, PS51, DOI 10.1086/505356
   Silverman RA, 2017, J INFECT DIS, V216, P1569, DOI 10.1093/infdis/jix544
   Stockdale AJ, 2018, CLIN INFECT DIS, V66, P1846, DOI 10.1093/cid/cix1108
   Svarovskaia ES, 2007, JAIDS-J ACQ IMM DEF, V46, P174, DOI 10.1097/QAI.0b013e31814258c0
   Weber J, 2005, J CLIN MICROBIOL, V43, P1395, DOI 10.1128/JCM.43.3.1395-1400.2005
   Winters MA, 1997, ANTIMICROB AGENTS CH, V41, P757, DOI 10.1128/AAC.41.4.757
   World Health Organization, 2016, COMBATING HEPATITIS B AND C TO REACH ELIMINATION BY 2030, V0, P0
NR 44
TC 5
Z9 5
U1 0
U2 2
PU ELSEVIER SCI LTD
PI OXFORD
PA THE BOULEVARD, LANGFORD LANE, KIDLINGTON, OXFORD OX5 1GB, OXON, ENGLAND
SN 1201-9712
EI 1878-3511
J9 INT J INFECT DIS
JI Int. J. Infect. Dis.
PD JAN 15
PY 2023
VL 126
IS 
BP 39
EP 47
DI 10.1016/j.ijid.2022.11.012
EA DEC 2022
PG 9
WC Infectious Diseases
SC Infectious Diseases
GA 9A2SG
UT WOS:000933912300007
PM 36384186
DA 2024-01-16
ER

PT J
AU Armenia, D
   Gagliardini, R
   Alteri, C
   Svicher, V
   Cento, V
   Borghi, V
   Vergori, A
   Cicalini, S
   Forbici, F
   Fabeni, L
   Bertoli, A
   Brugneti, M
   Gennari, W
   Malagnino, V
   Andreoni, M
   Mussini, C
   Antinori, A
   Perno, CF
   Santoro, MM
   Ceccherini-Silberstein, F
AF Armenia, D.
   Gagliardini, R.
   Alteri, C.
   Svicher, V.
   Cento, V.
   Borghi, V.
   Vergori, A.
   Cicalini, S.
   Forbici, F.
   Fabeni, L.
   Bertoli, A.
   Brugneti, M.
   Gennari, W.
   Malagnino, V.
   Andreoni, M.
   Mussini, C.
   Antinori, A.
   Perno, C. F.
   Santoro, M. M.
   Ceccherini-Silberstein, F.
TI Temporal trend of drug-resistance and APOBEC editing in PBMC genotypic resistance tests from HIV-1 infected virologically suppressed individuals
SO JOURNAL OF CLINICAL VIROLOGY
LA English
DT Article
DE HIV-DNA GRT; PBMCs; APOBEC editing; Drug-resistance; Virological suppression; Genotypic susceptibility score
ID proviral dna; low-level; mutations
AB Background: We aimed at evaluating the temporal trend of drug-resistance and APOBEC editing from HIV-DNA genotypic resistance tests (GRT) in virologically suppressed individuals.Material and methods: Major resistance mutations (MRM), genotypic susceptibility score (GSS) for the current regimen and APOBEC-related mutations (APO-M) were evaluated. Potential changes in trends of MRM and APO-M over-time were assessed and predictors of MRM detection or sub-optimal GSS (GSS<2) at HIV-DNA-GRT were estimated through logistic regression analyses.Results: Among the 1126 individuals included, 396 (35.2%) harboured at least one MRM (23.4% to NRTI, 18.8% to NNRTI, 7.7% to PI and 1.4% to INSTI [N=724]); 132 (12.3%) individuals showed a GSS <2. APO-M and stop codons were found in 229 (20.3%) and 105 (9.3%) individuals, respectively. APO-DRMs were found in 16.8% of individuals and were more likely observed in those individuals with stop codons (40.0%) compared to those without (14.4%, P<0.001). From 2010 to 2021 no significant changes of resistance or APO-M were found. Positive predictors of MRM detection at HIV-DNA GRT were drug abuse, subtype B infection, and a prolonged and complex treatment history. Perinatal infection and having at least 2 stop codons were associated with a current suboptimal regimen.Conclusions: In virologically suppressed individuals, resistance in HIV-DNA and the extent of APOBEC editing were generally stable in the last decade. A careful evaluation of APOBEC editing might be helpful to improve the reliability of HIV-DNA GRT. Further investigations are required to understand how to apply the estimation of APOBEC editing in refining genotypic evaluation.
C1 [Armenia, D.] St Camillus Int Univ Hlth Sci, Unicamillus, Rome, Italy.
   [Gagliardini, R.; Vergori, A.; Cicalini, S.; Forbici, F.; Fabeni, L.; Antinori, A.] Natl Inst Infect Dis L Spallanzani, IRCCS, Rome, Italy.
   [Alteri, C.] Univ Milan, Milan, Italy.
   [Svicher, V.; Bertoli, A.; Santoro, M. M.; Ceccherini-Silberstein, F.] Univ Roma Tor Vergata, Dept Expt Med, Via Montpellier 1, I-00133 Rome, Italy.
   [Cento, V.] Human Res Hosp, IRCCS, Milan, Italy.
   [Borghi, V.; Gennari, W.; Mussini, C.] Univ Modena & Reggio Emilia, Modena, Italy.
   [Bertoli, A.; Brugneti, M.; Malagnino, V.; Andreoni, M.] Polyclin Rome Tor Vergata, Rome, Italy.
   [Perno, C. F.] Bambino Gesu Pediat Hosp, Rome, Italy.
C3 IRCCS Lazzaro Spallanzani; University of Milan; University of Rome Tor Vergata; Universita di Modena e Reggio Emilia; IRCCS Bambino Gesu
RP Santoro, MM (通讯作者)，Univ Roma Tor Vergata, Dept Expt Med, Via Montpellier 1, I-00133 Rome, Italy.
EM santormaria@gmail.com
FU Ministry of University and Research [2017TYTWZ3_002]; AIFA; AIFA Independent Drug Research project [TRS-2018-00001336]
CR Abdi B, 2021, J ANTIMICROB CHEMOTH, V76, P2148, DOI 10.1093/jac/dkab123
   Alidjinou EK, 2019, J MED VIROL, V91, P1684, DOI 10.1002/jmv.25474
   Allavena C, 2018, J VIROL METHODS, V251, P106, DOI 10.1016/j.jviromet.2017.10.016
   Andreatta K, 2023, SWITCHING TO BICTEGRAVIR/EMTRICITABINE/TENOFOVIR ALAFENAMIDE MAINTAINED HIV-1 RNA SUPPRESSION IN PARTICIPANTS WITH ANTIRETROVIRAL RESISTANCE INCLUDING M184V/I, V0, P0, DOI DOI 10.1093/jac/dkz347
   Armenia D, 2020, J ANTIMICROB CHEMOTH, V75, P1301, DOI 10.1093/jac/dkz554
   Armenia D, 2022, INT J ANTIMICROB AG, V59, P0, DOI 10.1016/j.ijantimicag.2021.106492
   Armenia D, 2018, J CLIN VIROL, V104, P61, DOI 10.1016/j.jcv.2018.04.001
   Armitage AE, 2012, PLOS GENET, V8, P0, DOI 10.1371/journal.pgen.1002550
   Brice J, 2020, J ANTIMICROB CHEMOTH, V75, P1272, DOI 10.1093/jac/dkaa002
   Chastain D, 2019, J INT ASSOC PRO AIDS, V18, P0, DOI 10.1177/2325958219867325
   Chu C, 2022, CLIN MICROBIOL REV, V35, P0, DOI 10.1128/cmr.00052-22
   Delaugerre C, 2012, HIV MED, V13, P517, DOI 10.1111/j.1468-1293.2012.01002.x
   European AIDS Clinical Society, 2022, GUIDELINES-VERSION 11.1, V0, P0
   Fabeni L, 2015, J CLIN MICROBIOL, V53, P2935, DOI 10.1128/JCM.00893-15
   Fourati S, 2014, AIDS, V28, P487, DOI 10.1097/QAD.0000000000000182
   Fourati S, 2012, AIDS, V26, P1619, DOI 10.1097/QAD.0b013e3283560703
   Geretti AM, 2022, INFECT DIS THER, V11, P1793, DOI 10.1007/s40121-022-00676-y
   Judd A, 2017, HIV MED, V18, P171, DOI 10.1111/hiv.12411
   Kemnic TR, 2021, HIV ANTIRETROVIRAL THERAPY, V0, P0
   Lambert-Niclot S, 2016, J ANTIMICROB CHEMOTH, V71, P2248, DOI 10.1093/jac/dkw146
   Li YJ, 2021, AIDS, V35, P1015, DOI 10.1097/QAD.0000000000002850
   Lombardi F, 2021, INT J ANTIMICROB AG, V57, P0, DOI 10.1016/j.ijantimicag.2020.106252
   Mangeat B, 2003, NATURE, V424, P99, DOI 10.1038/nature01709
   Navarro J, 2020, J ANTIMICROB CHEMOTH, V75, P1955, DOI 10.1093/jac/dkaa072
   Noguera-Julian M, 2016, CLIN MICROBIOL INFEC, V22, P191, DOI 10.1016/j.cmi.2015.10.004
   Panel on Antiretroviral Guidelines for Adults and Adolescents, 2023, GUIDELINES FOR THE USE OF ANTIRETROVIRAL AGENTS IN ADULTS AND ADOLESCENTS WITH HIV, V0, P0
   Porter DP, 2016, HIV CLIN TRIALS, V17, P29, DOI 10.1080/15284336.2015.1115585
   Rodriguez C, 2018, J ANTIMICROB CHEMOTH, V73, P3122, DOI 10.1093/jac/dky315
   Rusconi S, 2018, J CLIN VIROL, V105, P112, DOI 10.1016/j.jcv.2018.06.012
   Russell RA, 2009, RETROVIROLOGY, V6, P0, DOI 10.1186/1742-4690-6-16
   Ungaro R, 2019, CLIN MICROBIOL INFEC, V25, P1443, DOI 10.1016/j.cmi.2019.07.004
   Wirden M, 2011, J ANTIMICROB CHEMOTH, V66, P709, DOI 10.1093/jac/dkq544
   Zaccarelli M, 2016, J CLIN VIROL, V82, P94, DOI 10.1016/j.jcv.2016.07.007
NR 33
TC 0
Z9 0
U1 0
U2 0
PU ELSEVIER
PI AMSTERDAM
PA RADARWEG 29, 1043 NX AMSTERDAM, NETHERLANDS
SN 1386-6532
EI 1873-5967
J9 J CLIN VIROL
JI J. Clin. Virol.
PD NOV 15
PY 2023
VL 168
IS 
BP 
EP 
DI 10.1016/j.jcv.2023.105551
EA OCT 2023
PG 7
WC Virology
SC Virology
GA Y1PA9
UT WOS:001103044600001
PM 37573167
DA 2024-01-16
ER

PT J
AU Wu, FT
   Simonetti, FR
AF Wu, Fengting
   Simonetti, Francesco R.
TI Learning from Persistent Viremia: Mechanisms and Implications for Clinical Care and HIV-1 Cure
SO CURRENT HIV/AIDS REPORTS
LA English
DT Article; Early Access
DE Residual viremia; Nonsuppressible viremia; Clonal expansion; Defective provirus; HIV-1 integration; Virus production
ID immunodeficiency-virus type-1; cd4(+) t-cells; residual plasma viremia; low-level viremia; drug-resistance mutations; latent reservoir; antiretroviral therapy; reverse-transcriptase; immunological memory; viral dynamics
AB Purpose of Review In this review, we discuss what persistent viremia has taught us about the biology of the HIV-1 reservoir during antiretroviral therapy (ART). We will also discuss the implications of this phenomenon for HIV-1 cure research and its clinical management. Recent Findings While residual viremia (RV, 1-3 HIV-1 RNA copies/ml) can be detected in most of people on ART, some individuals experience non-suppressible viremia (NSV, > 20-50 copies/mL) despite optimal adherence. When issues of drug resistance and pharmacokinetics are ruled out, this persistent virus in plasma is the reflection of virus production from clonally expanded CD4(+) T cells carrying proviruses. Recent work has shown that a fraction of the proviruses source of NSV are not infectious, due to defects in the 5 '-Leader sequence. However, additional viruses and host determinants of NSV are not fully understood. Summary The study of NSV is of prime importance because it represents a challenge for the clinical care of people on ART, and it sheds light on virus-host interactions that could advance HIV-1 remission research.
C1 [Wu, Fengting; Simonetti, Francesco R.] Johns Hopkins Univ, Sch Med, Dept Med, Div Infect Dis, 733 N Broadway, Baltimore, MD 21205 USA.
C3 Johns Hopkins University
RP Simonetti, FR (通讯作者)，Johns Hopkins Univ, Sch Med, Dept Med, Div Infect Dis, 733 N Broadway, Baltimore, MD 21205 USA.
EM fsimonetti@jhmi.edu
FU Office of the NIH Director; National Institute of Dental & Craniofacial Research [DP5OD031834]; National Institute of Infectious Diseases and Allergy [R01AI176594]; Martin Delaney Collaboratory PAVE [UM1AI164566]; Johns Hopkins University CFAR [P30AI094189]
CR Aamer HA, 2020, PLOS PATHOG, V16, P0, DOI 10.1371/journal.ppat.1008791
   Ahmed R, 1996, SCIENCE, V272, P54, DOI 10.1126/science.272.5258.54
   Anderson JA, 2011, J VIROL, V85, P5220, DOI 10.1128/JVI.00284-11
   Antar AAR, 2020, J CLIN INVEST, V130, P3543, DOI 10.1172/JCI135953
   Bacchus-Souffan C, 2021, PLOS PATHOG, V17, P0, DOI 10.1371/journal.ppat.1009214
   Bailey JR, 2006, J VIROL, V80, P6441, DOI 10.1128/JVI.00591-06
   Balibar CJ, 2023, SCI TRANSL MED, V15, P0, DOI 10.1126/scitranslmed.abn2038
   Bernal E, 2018, JAIDS-J ACQ IMM DEF, V78, P329, DOI 10.1097/QAI.0000000000001678
   Bertagnolli LN, 2020, P NATL ACAD SCI USA, V117, P32066, DOI 10.1073/pnas.2020617117
   Board NL, 2022, NAT REV IMMUNOL, V22, P499, DOI 10.1038/s41577-021-00649-1
   Bosque A, 2011, PLOS PATHOG, V7, P0, DOI 10.1371/journal.ppat.1002288
   Broyles LN, 2023, LANCET, V402, P464, DOI 10.1016/S0140-6736(23)00877-2
   Bruner KM, 2019, NATURE, V566, P120, DOI 10.1038/s41586-019-0898-8
   Bui JK, 2017, PLOS PATHOG, V13, P0, DOI 10.1371/journal.ppat.1006283
   Bullen CK, 2014, NAT MED, V20, P425, DOI 10.1038/nm.3489
   Bushman FD, 2020, MOL THER, V28, P352, DOI 10.1016/j.ymthe.2019.12.009
   Buzón MJ, 2011, PLOS PATHOG, V7, P0, DOI 10.1371/journal.ppat.1002314
   Buzón MJ, 2010, NAT MED, V16, P460, DOI 10.1038/nm.2111
   Carrasco E, 2022, NAT REV IMMUNOL, V22, P97, DOI 10.1038/s41577-021-00557-4
   Chiasson MA, 1999, J ACQ IMMUN DEF SYND, V21, P59, DOI 10.1097/00126334-199905010-00008
   Cho A, 2022, P NATL ACAD SCI USA, V119, P0, DOI 10.1073/pnas.2117630119
   Chomont N, 2009, NAT MED, V15, P893, DOI 10.1038/nm.1972
   Chun TW, 2011, J INFECT DIS, V204, P135, DOI 10.1093/infdis/jir208
   CHUN TW, 1995, NAT MED, V1, P1284, DOI 10.1038/nm1295-1284
   Chun TW, 1997, NATURE, V387, P183, DOI 10.1038/387183a0
   Cillo AR, 2014, J CLIN MICROBIOL, V52, P3944, DOI 10.1128/JCM.02060-14
   Cillo AR, 2014, P NATL ACAD SCI USA, V111, P7078, DOI 10.1073/pnas.1402873111
   Coffin JM, 2021, VIRUSES-BASEL, V13, P0, DOI 10.3390/v13102078
   Coffin JM, 2021, PLOS PATHOG, V17, P0, DOI 10.1371/journal.ppat.1009141
   Cohn LB, 2015, CELL, V160, P420, DOI 10.1016/j.cell.2015.01.020
   Cole B, 2022, CELL REP, V39, P0, DOI 10.1016/j.celrep.2022.110739
   Cyktor JC, 2021, J INFECT DIS, V223, P462, DOI 10.1093/infdis/jiaa373
   Das AT, 2019, RETROVIROLOGY, V16, P0, DOI 10.1186/s12977-019-0481-2
   Ding PF, 2021, P NATL ACAD SCI USA, V118, P0, DOI 10.1073/pnas.2112475118
   Ding PF, 2020, P NATL ACAD SCI USA, V117, P17737, DOI 10.1073/pnas.2008519117
   Dinoso JB, 2009, P NATL ACAD SCI USA, V106, P9403, DOI 10.1073/pnas.0903107106
   Dornadula G, 1999, JAMA-J AM MED ASSOC, V282, P1627, DOI 10.1001/jama.282.17.1627
   Eastburn A, 2011, PLOS ONE, V6, P0, DOI 10.1371/journal.pone.0026320
   Elyahu Y, 2019, SCI ADV, V5, P0, DOI 10.1126/sciadv.aaw8330
   Falasca F, 2017, BMC INFECT DIS, V17, P0, DOI 10.1186/s12879-017-2676-2
   Finzi D, 1998, CELL, V93, P665, DOI 10.1016/S0092-8674(00)81427-0
   Finzi D, 1999, NAT MED, V5, P512, DOI 10.1038/8394
   Finzi D, 1997, SCIENCE, V278, P1295, DOI 10.1126/science.278.5341.1295
   Fleming J, 2019, AIDS, V33, P2005, DOI 10.1097/QAD.0000000000002306
   Fletcher CV, 2014, P NATL ACAD SCI USA, V111, P2307, DOI 10.1073/pnas.1318249111
   Gandhi RT, 2021, J INFECT DIS, V223, P225, DOI 10.1093/infdis/jiaa532
   Gandhi RT, 2017, PLOS PATHOG, V13, P0, DOI 10.1371/journal.ppat.1006285
   Gandhi RT, 2013, ANTIVIR THER, V18, P607, DOI 10.3851/IMP2543
   Geginat J, 2003, PATHOL BIOL, V51, P64, DOI 10.1016/S0369-8114(03)00098-1
   Gondim MVP, 2021, SCI TRANSL MED, V13, P0, DOI 10.1126/scitranslmed.abd8179
   Goronzy JJ, 2019, NAT REV IMMUNOL, V19, P573, DOI 10.1038/s41577-019-0180-1
   Guihot A, 2016, AIDS, V30, P327, DOI 10.1097/QAD.0000000000000815
   Halvas EK, 2020, J CLIN INVEST, V130, P5847, DOI 10.1172/JCI138099
   Han YF, 2008, CELL HOST MICROBE, V4, P134, DOI 10.1016/j.chom.2008.06.008
   Hansen SG, 2013, SCIENCE, V340, P940, DOI 10.1126/science.1237874
   HO DD, 1995, NATURE, V373, P123, DOI 10.1038/373123a0
   Ho YC, 2013, CELL, V155, P540, DOI 10.1016/j.cell.2013.09.020
   Hong FY, 2016, J CLIN MICROBIOL, V54, P902, DOI 10.1128/JCM.02904-15
   Hosmane NN, 2017, J EXP MED, V214, P959, DOI 10.1084/jem.20170193
   Huang AS, 2021, J EXP MED, V218, P0, DOI 10.1084/jem.20211427
   Hunt PW, 2012, CURR HIV-AIDS REP, V9, P139, DOI 10.1007/s11904-012-0118-8
   Imamichi H, 2020, P NATL ACAD SCI USA, V117, P3704, DOI 10.1073/pnas.1917876117
   Jacobs JL, 2020, J CLIN MICROBIOL, V58, P0, DOI 10.1128/JCM.01442-20
   Jacobs JL, 2019, FRONT MICROBIOL, V10, P0, DOI 10.3389/fmicb.2019.02383
   Jiang CY, 2020, NATURE, V585, P261, DOI 10.1038/s41586-020-2651-8
   Kearney MF, 2016, J VIROL, V90, P1369, DOI 10.1128/JVI.02139-15
   Kieffer TL, 2004, J INFECT DIS, V189, P1452, DOI 10.1086/382488
   Kim JG, 2022, VIRUSES-BASEL, V14, P0, DOI 10.3390/v14061179
   Kondrack RM, 2003, J EXP MED, V198, P1797, DOI 10.1084/jem.20030735
   Kozal M, 2020, NEW ENGL J MED, V382, P1232, DOI 10.1056/NEJMoa1902493
   Krogsgaard M, 2007, SEMIN IMMUNOL, V19, P236, DOI 10.1016/j.smim.2007.04.003
   Li JZ, 2016, AIDS, V30, P343, DOI 10.1097/QAD.0000000000000953
   Li YJ, 2021, AIDS, V35, P1015, DOI 10.1097/QAD.0000000000002850
   Lian XD, 2023, CELL HOST MICROBE, V31, P83, DOI 10.1016/j.chom.2022.12.002
   Lian XD, 2021, SCI TRANSL MED, V13, P0, DOI 10.1126/scitranslmed.abl4097
   Liu RX, 2020, VIROL J, V17, P0, DOI 10.1186/s12985-019-1276-8
   Lorenzi JCC, 2016, P NATL ACAD SCI USA, V113, PE7908, DOI 10.1073/pnas.1617789113
   Maldarelli F, 2014, SCIENCE, V345, P179, DOI 10.1126/science.1254194
   McMahon DK, 2021, J INFECT DIS, V224, P648, DOI 10.1093/infdis/jiaa777
   Mellors JW, 1996, SCIENCE, V272, P1167, DOI 10.1126/science.272.5265.1167
   Mohammadi A, 2023, MEDRXIV, V0, P0, DOI DOI 10.1101/2023.03.30.23287124
   Moranguinho I, 2020, VIRUSES-BASEL, V12, P0, DOI 10.3390/v12121443
   Murray AJ, 2016, J IMMUNOL, V197, P407, DOI 10.4049/jimmunol.1600343
   Nettles RE, 2005, JAMA-J AM MED ASSOC, V293, P817, DOI 10.1001/jama.293.7.817
   ONeil PK, 2002, J BIOL CHEM, V277, P38053, DOI 10.1074/jbc.M204774200
   Onafuwa-Nuga A, 2009, MICROBIOL MOL BIOL R, V73, P451, DOI 10.1128/MMBR.00012-09
   Palmer S, 2003, J CLIN MICROBIOL, V41, P4531, DOI 10.1128/JCM.41.10.4531-4536.2003
   Patterson KB, 2013, AIDS, V27, P1413, DOI 10.1097/QAD.0b013e32835f2b49
   Peluso MJ, 2020, JCI INSIGHT, V5, P0, DOI 10.1172/jci.insight.132997
   Picker LJ, 2006, J CLIN INVEST, V116, P1514, DOI 10.1172/JCI27564
   Pishesha N, 2022, NAT REV IMMUNOL, V22, P751, DOI 10.1038/s41577-022-00707-2
   Pollack RA, 2017, CELL HOST MICROBE, V21, P494, DOI 10.1016/j.chom.2017.03.008
   Ponnappan S, 2011, ANTIOXID REDOX SIGN, V14, P1551, DOI 10.1089/ars.2010.3228
   Powderly WG, 1998, JAMA-J AM MED ASSOC, V280, P72, DOI 10.1001/jama.280.1.72
   Puertas MC, 2014, AIDS, V28, P325, DOI 10.1097/QAD.0000000000000066
   Reus S, 2013, JAIDS-J ACQ IMM DEF, V62, P129, DOI 10.1097/QAI.0b013e3182745ab0
   Richman DD, 2021, AIDS, V35, P1135, DOI 10.1097/QAD.0000000000002879
   Riddler SA, 2016, J INFECT DIS, V213, P556, DOI 10.1093/infdis/jiv433
   Rodger AJ, 2019, LANCET, V393, P2428, DOI 10.1016/S0140-6736(19)30418-0
   Ruff CT, 2002, J VIROL, V76, P9481, DOI 10.1128/JVI.76.18.9481-9492.2002
   Ryscavage P, 2014, ANTIMICROB AGENTS CH, V58, P3585, DOI 10.1128/AAC.00076-14
   Sanchez G, 1997, J VIROL, V71, P2233, DOI 10.1128/JVI.71.3.2233-2240.1997
   Schnittman SR, 2021, CURR OPIN HIV AIDS, V16, P168, DOI 10.1097/COH.0000000000000678
   Schröder ARW, 2002, CELL, V110, P521, DOI 10.1016/S0092-8674(02)00864-4
   Seddon B, 2003, NAT IMMUNOL, V4, P680, DOI 10.1038/ni946
   Segal-Maurer S, 2022, NEW ENGL J MED, V386, P1793, DOI 10.1056/NEJMoa2115542
   Sengupta S, 2018, IMMUNITY, V48, P872, DOI 10.1016/j.immuni.2018.04.030
   Seval N, 2021, EXPERT REV ANTI-INFE, V19, P961, DOI 10.1080/14787210.2021.1865801
   Siedner MJ, 2016, J INFECT DIS, V213, P370, DOI 10.1093/infdis/jiv450
   Sigal A, 2011, NATURE, V477, P95, DOI 10.1038/nature10347
   Siliciano JD, 2003, NAT MED, V9, P727, DOI 10.1038/nm880
   Simonetti FR, 2021, J CLIN INVEST, V131, P0, DOI 10.1172/JCI145254
   Simonetti FR, 2016, P NATL ACAD SCI USA, V113, P1883, DOI 10.1073/pnas.1522675113
   Sklar PA, 2002, AIDS, V16, P2035, DOI 10.1097/00002030-200210180-00008
   Smith-Garvin JE, 2009, ANNU REV IMMUNOL, V27, P591, DOI 10.1146/annurev.immunol.021908.132706
   Stefanová I, 2002, NATURE, V420, P429, DOI 10.1038/nature01146
   Stoltzfus CM, 2006, CURR HIV RES, V4, P43, DOI 10.2174/157016206775197655
   Tabler CO, 2022, J VIROL, V96, P0, DOI 10.1128/jvi.02198-21
   Tobin NH, 2005, J VIROL, V79, P9625, DOI 10.1128/JVI.79.15.9625-9634.2005
   Tosiano MA, 2019, J CLIN MICROBIOL, V57, P0, DOI 10.1128/JCM.01714-18
   van Bel N, 2014, J BIOL CHEM, V289, P35061, DOI 10.1074/jbc.M114.621425
   Vandenhende MA, 2015, AIDS, V29, P373, DOI 10.1097/QAD.0000000000000544
   Vandergeeten C, 2013, BLOOD, V121, P4321, DOI 10.1182/blood-2012-11-465625
   Wagner TA, 2014, SCIENCE, V345, P570, DOI 10.1126/science.1256304
   Wang QK, 2021, SCIENCE, V371, P1224, DOI 10.1126/science.abe1707
   Wang Z, 2018, P NATL ACAD SCI USA, V115, PE2575, DOI 10.1073/pnas.1720665115
   WEI XP, 1995, NATURE, V373, P117, DOI 10.1038/373117a0
   White JA, 2023, J CLIN INVEST, V133, P0, DOI 10.1172/JCI165245
   White JA, 2022, P NATL ACAD SCI USA, V119, P0, DOI 10.1073/pnas.2120326119
   Wong JK, 1997, SCIENCE, V278, P1291, DOI 10.1126/science.278.5341.1291
   Wu F, 2023, C RETROVIRUSES OPPOR, V0, P0
   Younas M, 2021, FRONT IMMUNOL, V12, P0, DOI 10.3389/fimmu.2021.663843
   Zhang HM, 2021, FEBS J, V288, P7123, DOI 10.1111/febs.15770
   Zheng L, 2013, ANTIVIR THER, V18, P39, DOI 10.3851/IMP2323
NR 134
TC 0
Z9 0
U1 0
U2 0
PU SPRINGER
PI NEW YORK
PA ONE NEW YORK PLAZA, SUITE 4600, NEW YORK, NY, UNITED STATES
SN 1548-3568
EI 1548-3576
J9 CURR HIV-AIDS REP
JI Curr. Hiv/Aids Rep.
PD NOV 13
PY 2023
VL 0
IS 
BP 
EP 
DI 10.1007/s11904-023-00674-w
EA NOV 2023
PG 12
WC Infectious Diseases
SC Infectious Diseases
GA Y2NV9
UT WOS:001103694600001
PM 37955826
DA 2024-01-16
ER

PT J
AU Wang, N
   Xiong, X
   Liu, ZQ
   Zhang, RX
   Luo, S
   Zhang, HY
   Wu, XP
AF Wang, Nan
   Xiong, Xia
   Liu, Zhiqi
   Zhang, Ruixian
   Luo, Sha
   Zhang, Hongying
   Wu, Xuping
TI Identification of integrase inhibitor-related drug resistance mutations in newly diagnosed ART-naive HIV patients
SO MICROBIAL PATHOGENESIS
LA English
DT Article
DE HIV-1; Drug resistance mutations; Integrase strand transfer inhibitors; Genotype
ID dolutegravir; raltegravir; prevalence
AB Background: In China, the recommended treatment regimens for HIV-infected individuals were tenofovir in combination with lamivudine or emtricitabine as NRTIs, efavirenz or rilpivirine as NNRTIs, lopinavir/ritonavir as protease inhibitors, and raltegravir or dolutegravir as INSTIs. The development of drug resistance increases the risk of viral rebound, opportunistic infections, and ultimately treatment failure such that the early detection of resistance is ideal. This study was developed to explore primary drug resistance characteristics and genotypic distributions in newly diagnosed antiretroviral therapy (ART)-naive HIV-1 patients in Nanjing with the goal of establishing a basis for their individualized treatment in the clinic.Methods: Samples of serum were collected from newly diagnosed ART-naive HIV patients from the Second Hospital of Nanjing between May 2021 and May 2022. The HIV-1 integrase (IN), protease (PR), and reverse transcriptase (RT) gene coding sequences were amplified from these samples, sequenced, and assessed for drug resistance-related mutations.Results: Major integrase resistance-related mutations were detected in 4/360 amplified samples, with 5 other patient samples exhibiting accessory resistance mutations. The overall prevalence of PR and RT inhibitor-related transmitted drug resistance mutations (TDRMs) in this patient population was 16.99% (61/359). The most common mutations were non-nucleoside reverse transcriptase inhibitor-related mutations (51/359; 14.21%), followed by those associated with nucleoside reverse transcriptase inhibitors (7/359; 1.95%) and protease in-hibitors (7/359; 1.95%). Dual-resistant strains were also observed in a subset of patients.Conclusions: In summary, this study is the first to have surveyed the prevalence of integrase inhibitor resistance-related mutations and other drug resistance-related mutations among newly diagnosed ART-naive HIV-positive patients in Nanjing, China. These results highlight the need for further molecular surveillance-based monitoring of the HIV epidemic in Nanjing.
C1 [Wang, Nan; Xiong, Xia; Liu, Zhiqi; Zhang, Ruixian; Luo, Sha; Wu, Xuping] Nanjing Univ Chinese Med, Hosp 2, Nanjing, Peoples R China.
   [Zhang, Hongying] Nanjing Med Univ, Nanjing Municipal Ctr Dis Control & Prevent, Nanjing, Peoples R China.
C3 Nanjing University of Chinese Medicine; Nanjing Medical University
RP Wu, XP (通讯作者)，Nanjing Univ Chinese Med, Hosp 2, Nanjing, Peoples R China.; Zhang, HY (通讯作者)，Nanjing Med Univ, Nanjing Municipal Ctr Dis Control & Prevent, Nanjing, Peoples R China.
EM xiao99now@aliyun.com; xuping.wu@njucm.edu.cn
FU Medical Science and Technology Development Foundation, Nanjing Department of Health [ZKX19048]
CR AIDS and Hepatitis C Professional Group Society of Infectious Diseases Chinese Medical Association, 2021, ZHONGHUA NEI KE ZA ZHI, V60, P1106, DOI 10.3760/cma.j.cn112138-20211006-00676
   Attia S, 2009, AIDS, V23, P1397, DOI 10.1097/QAD.0b013e32832b7dca
   Braun DL, 2020, VIRUSES-BASEL, V12, P0, DOI 10.3390/v12111330
   Castagna A, 2014, J INFECT DIS, V210, P354, DOI 10.1093/infdis/jiu051
   Chang SY, 2016, SCI REP-UK, V6, P0, DOI 10.1038/srep35779
   Charpentier C, 2018, J ANTIMICROB CHEMOTH, V73, P1039, DOI 10.1093/jac/dkx511
   Danforth K, 2017, MAJOR INFECTIOUS DISEASES, V0, P0
   Deng HH, 2019, ARCH VIROL, V164, P285, DOI 10.1007/s00705-018-4051-z
   Hurt CB, 2014, CLIN INFECT DIS, V58, P423, DOI 10.1093/cid/cit697
   Hurt CB, 2011, ANTIVIR THER, V16, P137, DOI 10.3851/IMP1750
   Ji HZ, 2018, JAIDS-J ACQ IMM DEF, V78, PE1, DOI 10.1097/QAI.0000000000001649
   Kiertiburanakul S, 2009, CURR HIV RES, V7, P273, DOI 10.2174/157016209788347976
   Lepik KJ, 2017, AIDS, V31, P1425, DOI 10.1097/QAD.0000000000001494
   Li XS, 2016, SCI REP-UK, V6, P0, DOI 10.1038/srep34729
   Liu LF, 2019, AIDS, V33, P1945, DOI 10.1097/QAD.0000000000002282
   Lu XL, 2017, PLOS ONE, V12, P0, DOI 10.1371/journal.pone.0171481
   Max B, 2019, FUTURE VIROL, V14, P693, DOI 10.2217/fvl-2019-0077
   Saag MS, 2018, JAMA-J AM MED ASSOC, V320, P379, DOI 10.1001/jama.2018.8431
   Saladini F, 2017, AIDS, V31, P2307, DOI 10.1097/qad.0000000000001616
   Sax PE, 2018, AIDS, V32, P1723, DOI 10.1097/QAD.0000000000001894
   Siedner MJ, 2020, NAT COMMUN, V11, P0, DOI 10.1038/s41467-020-19801-x
   Song YX, 2018, EPIDEMIOL INFECT, V146, P339, DOI 10.1017/S0950268817003016
   Wang ZY, 2019, BMC INFECT DIS, V19, P0, DOI 10.1186/s12879-019-3927-1
   World Health Organization, 2017, GUIDELINES ON THE PUBLIC HEALTH RESPONSE TO PRETREATMENT HIV DRUG RESISTANCE, V0, P0
   Xu YF, 2018, ARCH VIROL, V163, P2233, DOI 10.1007/s00705-018-3839-1
   Yang Y, 2018, MEDICINE, V97, P0, DOI 10.1097/MD.0000000000009826
   Yang ZJ, 2021, INFECTION, V49, P1195, DOI 10.1007/s15010-021-01668-9
   Yin YQ, 2021, BIOMED ENVIRON SCI, V34, P400, DOI 10.3967/bes2021.053
NR 29
TC 0
Z9 0
U1 4
U2 4
PU ACADEMIC PRESS LTD- ELSEVIER SCIENCE LTD
PI LONDON
PA 24-28 OVAL RD, LONDON NW1 7DX, ENGLAND
SN 0882-4010
EI 1096-1208
J9 MICROB PATHOGENESIS
JI Microb. Pathog.
PD AUG 15
PY 2023
VL 181
IS 
BP 
EP 
DI 10.1016/j.micpath.2023.106217
EA JUL 2023
PG 8
WC Immunology; Microbiology
SC Immunology; Microbiology
GA M7HX4
UT WOS:001031900700001
PM 37385569
DA 2024-01-16
ER

PT J
AU Ferré, VM
   Bitty-Anderson, AM
   Peytavin, G
   Lê, MP
   Dagnra, CA
   Coppée, R
   Gbeasor-Komlanvi, FA
   Descamps, D
   Charpentier, C
   Ekouevi, DK
AF Ferre, Valentine M.
   Bitty-Anderson, Alexandra M.
   Peytavin, Gilles
   Le, Minh P.
   Dagnra, Claver A.
   Coppee, Romain
   Gbeasor-Komlanvi, Fifonsi A.
   Descamps, Diane
   Charpentier, Charlotte
   Ekouevi, Didier K.
TI Pharmaco-virological algorithm to target risk of drug resistance among a population of HIV-infected key populations in Togo
SO JOURNAL OF MEDICAL VIROLOGY
LA English
DT Article
DE Africa; ARV resistance; FSW; HIV; MSM; Togo
ID sex
AB No data about antiretroviral (ARV) treatment coverage and virological response are available among key populations (female sex workers [FSW] and Men having Sex with Men [MSM]) in Togo. This study aimed to both describe Human Immunodeficiency Virus (HIV) immunovirological status and evaluate the pertinence of an original algorithm combining pharmacology (PK) and viral load (VL) to identify subjects at risk of ARV drug resistance. A cross-sectional multicentric study was conducted in 2017 in Togo. Our PK-virological algorithm (PK-VA) defines subjects at risk of resistance when exhibiting both detectable plasma drug concentrations and VL > 200 c/mL. Among the 123 FSW and 136 MSM included, 50% and 66% were receiving ARV, with 69% and 80% of them successfully-treated, respectively. Genotypes showed drug-resistance mutation in 58% and 63% of nonvirologically controlled (VL > 200 c/mL) ARV-treated FSW and MSM, respectively. PK-VA would have enabled to save 75% and 72% of genotypic tests, for FSW and MSM, respectively. We reported first data about HIV care cascade among key populations in Togo, highlighting they are tested for HIV but linkage to care remains a concern. Furthermore, 70%-80% of ARV-treated participants experienced virological success. In limited resources settings, where genotyping tests are beyond reach, PK-VA might be an easiest solution to sort out patients needing ARV adaptation due to resistance.
C1 [Ferre, Valentine M.; Coppee, Romain; Descamps, Diane; Charpentier, Charlotte] Univ Paris Cite, Inserm UMR 1137, IAME, Paris, France.
   [Ferre, Valentine M.; Descamps, Diane; Charpentier, Charlotte] Hop Bichat Claude Bernard, AP HP, Serv Virol, Paris, France.
   [Bitty-Anderson, Alexandra M.; Gbeasor-Komlanvi, Fifonsi A.; Ekouevi, Didier K.] Ctr Africain Rech Epidemiol & Sante Publ CARESP, Lome, Togo.
   [Bitty-Anderson, Alexandra M.; Gbeasor-Komlanvi, Fifonsi A.; Ekouevi, Didier K.] Univ Bordeaux, Natl Inst Hlth & Med Res INSERM UMR 1219, Bordeaux, France.
   [Peytavin, Gilles; Le, Minh P.] Hop Bichat Claude Bernard, AP HP, Serv Pharmacol, Paris, France.
   [Le, Minh P.] Univ Paris Cite, Paris, France.
   [Le, Minh P.] Univ Sorbonne Paris Nord, INSERM, Paris, France.
   [Dagnra, Claver A.] Univ Lome, Ctr Biol Mol & Immunol, Lome, Togo.
   [Dagnra, Claver A.] Programme Natl Lutte Sida & Infect Sexuellement Tr, Lome, Togo.
   [Gbeasor-Komlanvi, Fifonsi A.; Ekouevi, Didier K.] Univ Lome, Fac Sci Sante, Dept Sante Publ, Lome, Togo.
   [Ferre, Valentine M.] Hop Bichat Claude Bernard, Lab Virol, 46 Rue Henri Huchard, F-75018 Paris, France.
C3 Universite Paris Cite; Institut National de la Sante et de la Recherche Medicale (Inserm); Assistance Publique Hopitaux Paris (APHP); Universite Paris Cite; Hopital Universitaire Hotel-Dieu - APHP; Hopital Universitaire Bichat-Claude Bernard - APHP; Hopital Universitaire Paul-Brousse - APHP; Universite de Bordeaux; Assistance Publique Hopitaux Paris (APHP); Universite Paris Cite; Hopital Universitaire Bichat-Claude Bernard - APHP; Hopital Universitaire Paul-Brousse - APHP; Hopital Universitaire Hotel-Dieu - APHP; Universite Paris Cite; Institut National de la Sante et de la Recherche Medicale (Inserm); Universite Paris Cite; Assistance Publique Hopitaux Paris (APHP); Hopital Universitaire Bichat-Claude Bernard - APHP
RP Ferré, VM (通讯作者)，Hop Bichat Claude Bernard, Lab Virol, 46 Rue Henri Huchard, F-75018 Paris, France.
EM valentinemarie.ferre@aphp.fr
FU Agence Nationale de recherche sur le SIDA et les hepatites virales (ANRS)-Maladies Infectieuses Emergentes (ANRS | MIE)
CR Assefa Y, 2020, INT J INFECT DIS, V100, P273, DOI 10.1016/j.ijid.2020.09.011
   Bitty-Anderson AM, 2022, ARCH PUBLIC HEALTH, V80, P0, DOI 10.1186/s13690-022-00851-0
   Boothe MAS, 2021, BMC PUBLIC HEALTH, V21, P0, DOI 10.1186/s12889-020-10
   Charpentier C, 2011, ARCH VIROL, V156, P1603, DOI 10.1007/s00705-011-0997-9
   Conseil National de Lutte contre le SIDA et les IST, 2015, RAPP ACT RIP VIH SID, V0, P0
   de Truchis P, 2016, J ANTIMICROB CHEMOTH, V71, P3222, DOI 10.1093/jac/dkw286
   Ferré VM, 2019, CLIN INFECT DIS, V69, P1019, DOI 10.1093/cid/ciy1012
   Jaffer M, 2022, AIDS BEHAV, V26, P2907, DOI 10.1007/s10461-022-03616-6
   Jung BH, 2007, BIOMED CHROMATOGR, V21, P1095, DOI 10.1002/bmc.865
   Vu L, 2020, AIDS CARE, V32, P729, DOI 10.1080/09540121.2019.1640846
   Morin L, 2021, SEX TRANSM DIS, V48, P654, DOI 10.1097/OLQ.0000000000001399
   Mulholland GE, 2022, AIDS BEHAV, V26, P556, DOI 10.1007/s10461-021-03411-9
   Sadio AJ, 2019, MED SANTE TROP, V29, P294, DOI 10.1684/mst.2019.0922
   Stannah J, 2019, LANCET HIV, V6, PE769, DOI 10.1016/S2352-3018(19)30239-5
   Viswasam N, 2020, CURR OPIN HIV AIDS, V15, P243, DOI 10.1097/COH.0000000000000630
   Wanyenze RK, 2017, BMC INT HEALTH HUM R, V17, P0, DOI 10.1186/s12914-017-0119-1
NR 17
TC 0
Z9 0
U1 0
U2 0
PU WILEY
PI HOBOKEN
PA 111 RIVER ST, HOBOKEN 07030-5774, NJ USA
SN 0146-6615
EI 1096-9071
J9 J MED VIROL
JI J. Med. Virol.
PD FEB 15
PY 2023
VL 95
IS 2
BP 
EP 
DI 10.1002/jmv.28535
PG 7
WC Virology
SC Virology
GA N1UP6
UT WOS:001034949300046
PM 36708093
DA 2024-01-16
ER

PT J
AU Ka'e, AC
   Nanfack, AJ
   Ambada, G
   Santoro, MM
   Takou, D
   Semengue, ENJ
   Nka, AD
   Bala, MLM
   Endougou, ON
   Elong, E
   Beloumou, G
   Djupsa, S
   Gouissi, DH
   Fainguem, N
   Tchouaket, MCT
   Sosso, SM
   Kesseng, D
   Ndongo, FA
   Sonela, N
   Kamta, ACL
   Tchidjou, HK
   Ndomgue, T
   Ndiang, STM
   Nlend, AEN
   Nkenfou, CN
   Montesano, C
   Halle-Ekane, GE
   Cappelli, G
   Tiemessen, CT
   Colizzi, V
   Ceccherini-Silberstein, F
   Perno, CF
   Fokam, J
AF Ka'e, Aude Christelle
   Nanfack, Aubin Joseph
   Ambada, Georgia
   Santoro, Maria Mercedes
   Takou, Desire
   Semengue, Ezechiel Ngoufack Jagni
   Nka, Alex Durand
   Bala, Marie Laure Mpouel
   Endougou, Orphelie Ndoh
   Elong, Elise
   Beloumou, Grace
   Djupsa, Sandrine
   Gouissi, Davy Hyacinthe
   Fainguem, Nadine
   Tchouaket, Michel Carlos Tommo
   Sosso, Samuel Martin
   Kesseng, Daniel
   Ndongo, Francis Ateba
   Sonela, Nelson
   Kamta, Arnaud Cedric Lacmago
   Tchidjou, Hyppolite K.
   Ndomgue, Therese
   Ndiang, Suzie Tetang Moyo
   Nlend, Anne Esther Njom
   Nkenfou, Celine Nguefeu
   Montesano, Carla
   Halle-Ekane, Gregory Edie
   Cappelli, Giulia
   Tiemessen, Caroline T.
   Colizzi, Vittorio
   Ceccherini-Silberstein, Francesca
   Perno, Carlo-Federico
   Fokam, Joseph
TI Inflammatory profile of vertically HIV-1 infected adolescents receiving ART in Cameroon: a contribution toward optimal pediatric HIV control strategies
SO FRONTIERS IN IMMUNOLOGY
LA English
DT Article
DE HIV-1; inflammation; antiretroviral therapy; adolescents; cytokines; viral load; CD4
ID immunodeficiency-virus type-1; tumor-necrosis-factor; factor-alpha; antiretroviral therapy; disease progression; cytokine profiles; gene-expression; replication; interleukin-10; receptors
AB Antiretroviral therapy (ART) has improved the lifespan of people living with HIV. However, their immune system remains in a state of sustained activation/ inflammation, which favors viral replication and depletion of helper T-cells with varying profiles according to ART-response. We herein sought to ascertain the inflammatory profile of adolescents living with perinatal HIV-1 infection (ALPHI) receiving ART in an African context. In this cross-sectional and comparative study among ART-experienced ALPHI in Yaounde-Cameroon, HIV-1 RNA wasmeasured by Abbott Real-time PCR; CD4 cells were enumerated using flow cytometry; serum cytokines were measured by ELISA; HIV-1 proviral DNA was genotyped by Sanger-sequencing; and archived drug resistance mutations ( ADRMs) were interpreted using Stanford HIVdb.v9.0.1. Overall, 73 adolescents were enrolled (60 ALPHI and 13HIV-1 negative peers) aged 15 (13-18) years; 60.00% were female. ART median duration was 92 (46-123) months; median viral load was 3.99 (3.174.66) RNA Log10 (copies)/mL and median CD4 count was 326 (201-654) cells/ mm3. As compared to HIV-negative adolescents, TNFa was highly expressed among ALPHI (p<0.01). Following a virological response, inflammatory cytokines (IFNg and IL-12), anti-inflammatory cytokines (IL-4 and IL-10) and inflammationrelated cytokines (IL-6 and IL-1b) were highly expressed with viral suppression (VS) vs. virological failure (VF), while the chemokine CCL3 was highly expressed with VF (p<0.01). Regarding the immune response, the inflammatory cytokine TNF alpha was highly expressed in those that are immunocompetent (CD4 >= 500 cell/mm(3)) vs. immunocompromised (CD4<500 cell/mm(3)), p = 0.01; while chemokine CCL2 was highly expressed in the immunocompromised (p <= 0.05). In the presence of ADRMs, IL-4 and CCL3 were highly expressed (p=0.027 and p=0.043 respectively). Among ART-experienced ALPHI in Cameroon, the TNFa cytokine was found to be an inflammatory marker of HIV infection; IFN gamma, IL-1 beta, IL-6, and IL-12 are potential immunological markers of VS and targeting these cytokines in addition to antiretroviral drugs may improve management. Moreover, CCL3 and CCL2 are possible predictors of VF and/or being immunocompromised and could serve as surrogates of poor ART response.
C1 [Ka'e, Aude Christelle; Nanfack, Aubin Joseph; Ambada, Georgia; Takou, Desire; Semengue, Ezechiel Ngoufack Jagni; Nka, Alex Durand; Bala, Marie Laure Mpouel; Endougou, Orphelie Ndoh; Elong, Elise; Beloumou, Grace; Djupsa, Sandrine; Gouissi, Davy Hyacinthe; Fainguem, Nadine; Tchouaket, Michel Carlos Tommo; Sosso, Samuel Martin; Sonela, Nelson; Ndomgue, Therese; Nkenfou, Celine Nguefeu; Cappelli, Giulia; Colizzi, Vittorio; Perno, Carlo-Federico; Fokam, Joseph] Chantal BIYA Int Reference Ctr Res HIV AIDS Preven, Yaounde, Cameroon.
   [Ka'e, Aude Christelle; Santoro, Maria Mercedes; Montesano, Carla; Colizzi, Vittorio; Ceccherini-Silberstein, Francesca] Univ Roma Tor Vergata, Dept Expt Med, Rome, Italy.
   [Ambada, Georgia] Univ Yaounde I, Fac Sci, Yaounde, Cameroon.
   [Bala, Marie Laure Mpouel; Ndomgue, Therese; Fokam, Joseph] Univ Yaounde I, Fac Med & Biomed Sci, Yaounde, Cameroon.
   [Endougou, Orphelie Ndoh; Tchouaket, Michel Carlos Tommo] Catholic Univ Cent Africa, Sch Hlth Sci, Yaounde, Cameroon.
   [Kesseng, Daniel; Ndongo, Francis Ateba] Chantal BIYA Fdn, Mother & Child Ctr, Yaounde, Cameroon.
   [Ndongo, Francis Ateba] Minist Publ Hlth, Div Operat Hlth Res, Yaounde, Cameroon.
   [Ndongo, Francis Ateba] Univ Garoua, Fac Med & Biomed Sci, Garoua, Cameroon.
   [Kamta, Arnaud Cedric Lacmago] Elisabeth Glaser Pediat AIDS Fdn EGPAF, Country Off, Yaounde, Cameroon.
   [Kamta, Arnaud Cedric Lacmago] Mfou Dist Hosp, HIV Management Unit, Mfou, Cameroon.
   [Tchidjou, Hyppolite K.] Amiens Univ Hosp, Amiens, France.
   [Ndiang, Suzie Tetang Moyo] Natl Social Welf Hosp, Yaounde, Cameroon.
   [Nlend, Anne Esther Njom] Higher Inst Med Technol, Yaounde, Cameroon.
   [Halle-Ekane, Gregory Edie; Fokam, Joseph] Univ Buea, Fac Hlth Sci, Buea, Cameroon.
   [Cappelli, Giulia] CNR, Rome, Italy.
   [Tiemessen, Caroline T.] Univ Witwatersrand, Natl Inst Communicable Dis, Johannesburg, South Africa.
   [Tiemessen, Caroline T.] Univ Witwatersrand, Fac Hlth Sci, Johannesburg, South Africa.
   [Colizzi, Vittorio] Evangelic Univ Cameroon, Fac Sci & Technol, Bandjoun, Cameroon.
   [Perno, Carlo-Federico] Bambino Gesu Pediactr Hosp, Rome, Italy.
C3 University of Rome Tor Vergata; University of Yaounde I; University of Yaounde I; Universite de Picardie Jules Verne (UPJV); CHU Amiens; Consiglio Nazionale delle Ricerche (CNR); National Institute for Communicable Diseases (NICD); University of Witwatersrand; University of Witwatersrand; IRCCS Bambino Gesu
RP Ka'e, AC; Nanfack, AJ; Fokam, J (通讯作者)，Chantal BIYA Int Reference Ctr Res HIV AIDS Preven, Yaounde, Cameroon.; Ka'e, AC (通讯作者)，Univ Roma Tor Vergata, Dept Expt Med, Rome, Italy.; Fokam, J (通讯作者)，Univ Yaounde I, Fac Med & Biomed Sci, Yaounde, Cameroon.; Fokam, J (通讯作者)，Univ Buea, Fac Hlth Sci, Buea, Cameroon.
EM kae.audechristelle@gmail.com; a_nanfack@yahoo.fr; josephfokam@gmail.com
FU This work was supported by the Chantal Biya International Reference Centre for Research on HIV/AIDS Prevention and Management (CIRCB) and the European and Developing Countries Clinical Trials Partnerships, through the following grant agreements: READY-Stud; Chantal Biya International Reference Centre for Research on HIV/AIDS Prevention and Management (CIRCB) [TMA2020-CDF3228]; European and Developing Countries Clinical Trials Partnerships;  [TMA2015-CDF1027]
CR Abba A, 2021, PLOS ONE, V16, P0, DOI 10.1371/journal.pone.0229550
   Abel K, 2005, J VIROL, V79, P12164, DOI 10.1128/JVI.79.19.12164-12172.2005
   Astawesegn FH, 2022, BMC INFECT DIS, V22, P0, DOI 10.1186/s12879-022-07119-6
   Brenchley JM, 2013, MUCOSAL IMMUNOL, V6, P657, DOI 10.1038/mi.2013.15
   Munhoz LGC, 2019, PEDIATR INFECT DIS J, V38, P1115, DOI 10.1097/INF.0000000000002446
   Chavan VR, 2022, J MED VIROL, V94, P625, DOI 10.1002/jmv.27408
   CLERICI M, 1994, J CLIN INVEST, V93, P768, DOI 10.1172/JCI117031
   CLERICI M, 1993, IMMUNOL TODAY, V14, P107, DOI 10.1016/0167-5699(93)90208-3
   Deshmane SL, 2009, J INTERF CYTOK RES, V29, P313, DOI 10.1089/jir.2008.0027
   Ding H, 2009, ARCH PEDIAT ADOL MED, V163, P1100, DOI 10.1001/archpediatrics.2009.204
   Endalamaw A, 2018, BMC INFECT DIS, V18, P0, DOI 10.1186/s12879-018-3189-3
   Eshleman SH, 2001, J INFECT DIS, V183, P1732, DOI 10.1086/320728
   Fokam J, 2022, HIV MED, V23, P629, DOI 10.1111/hiv.13220
   Fokam J, 2019, BMC PEDIATR, V19, P0, DOI 10.1186/s12887-019-1599-z
   GRAZIOSI C, 1994, SCIENCE, V265, P248, DOI 10.1126/science.8023143
   Herbein G, 1997, J VIROL, V71, P4150, DOI 10.1128/JVI.71.5.4150-4156.1997
   Herbein G, 1996, J VIROL, V70, P7388, DOI 10.1128/JVI.70.11.7388-7397.1996
   Husain SR, 1996, AIDS RES HUM RETROV, V12, P1349, DOI 10.1089/aid.1996.12.1349
   Jiang YJ, 2018, BMC INFECT DIS, V18, P0, DOI 10.1186/s12879-018-2991-2
   Kae AC, 2023, PLOS ONE, V18, P0, DOI 10.1371/journal.pone.0278670
   Kano SI, 2008, NAT IMMUNOL, V9, P34, DOI 10.1038/ni1538
   Katsikis PD, 2011, PLOS PATHOG, V7, P0, DOI 10.1371/journal.ppat.1002055
   Khaitan Alka, 2011, CURR HIV/AIDS REP, V8, P4, DOI 10.1007/s11904-010-0066-0
   Li QS, 1997, J VIROL, V71, P7080, DOI 10.1128/JVI.71.9.7080-7082.1997
   Liu J, 2014, PLOS ONE, V9, P0, DOI 10.1371/journal.pone.0089236
   MELLORS JW, 1991, J INFECT DIS, V163, P78, DOI 10.1093/infdis/163.1.78
   Musa F, 2021, AFR HEALTH SCI, V21, P1584, DOI 10.4314/ahs.v21i4.12
   Naicker DD, 2009, J INFECT DIS, V200, P448, DOI 10.1086/600072
   Paiardini M, 2013, IMMUNOL REV, V254, P78, DOI 10.1111/imr.12079
   Profile P, 1900, P2, V0, P0
   Shrestha S, 2010, PLOS ONE, V5, P0, DOI 10.1371/journal.pone.0013384
   Silva-Filho J L, 2014, BIOPHYS REV, V6, P111, DOI 10.1007/s12551-013-0133-z
   Stacey AR, 2009, J VIROL, V83, P3719, DOI 10.1128/JVI.01844-08
   Than S, 1997, J INFECT DIS, V175, P47, DOI 10.1093/infdis/175.1.47
   Tzou PL, 2020, PLOS ONE, V15, P0, DOI 10.1371/journal.pone.0225352
   UNAIDS, 2022, GLOB HIV STAT, V0, P1
   UNICEF, 2021, HIV AND AIDS IN ADOLESCENTS, V0, P0
   Vaidya SA, 2014, J INFECT DIS, V210, P1042, DOI 10.1093/infdis/jiu206
   Valentin A, 1998, P NATL ACAD SCI USA, V95, P8886, DOI 10.1073/pnas.95.15.8886
   Vijayan KKV, 2017, FRONT IMMUNOL, V8, P0, DOI 10.3389/fimmu.2017.00580
   Yaseen MM NMA, 2023, REV MED VIROL, V33, P0, DOI 10.1002/rmv.2400
NR 41
TC 0
Z9 0
U1 0
U2 0
PU FRONTIERS MEDIA SA
PI LAUSANNE
PA AVENUE DU TRIBUNAL FEDERAL 34, LAUSANNE, CH-1015, SWITZERLAND
SN 1664-3224
EI 
J9 FRONT IMMUNOL
JI Front. Immunol.
PD AUG 14
PY 2023
VL 14
IS 
BP 
EP 
DI 10.3389/fimmu.2023.1239877
PG 10
WC Immunology
SC Immunology
GA Q1KL7
UT WOS:001055174200001
PM 37646023
DA 2024-01-16
ER

PT J
AU Getaneh, Y
   Getnet, F
   Ning, F
   Rashid, A
   Liao, LJ
   Yi, F
   Shao, YM
AF Getaneh, Yimam
   Getnet, Fentabil
   Ning, Feng
   Rashid, Abdur
   Liao, Lingjie
   Yi, Feng
   Shao, Yiming
TI HIV-1 Disease Progression and Drug Resistance Mutations among Children on First-Line Antiretroviral Therapy in Ethiopia
SO BIOMEDICINES
LA English
DT Article
DE HIV/AIDS; children; disease progression; drug resistance; Ethiopia
AB Background: High rates of disease progression and HIV drug resistance (HIVDR) among adults taking highly active antiretroviral treatment (HAART) in Sub-Saharan Africa were previously documented. However, children were generally not considered despite their greater risk. Hence, this study was aimed to evaluate HIV-1 disease progression and drug resistance mutation among children on first-line antiretroviral therapy in Ethiopia.Method: A longitudinal study was conducted among 551 HIV-positive children (<15 years old) recruited between 2017 and 2019 at 40 antiretroviral treatment delivery sites in Ethiopia. Disease progression was retrospectively measured over a 12-year (2007-2019) follow-up as the progress towards immunosuppression. Two consecutive viral load (VL) tests were conducted in 6-month intervals to assess virologic failure (VF). For children with VF, HIV-1 genotyping and sequencing was performed for the pol gene region using in-house assay validated at the Chinese Center for Disease Control and Prevention, and the Stanford HIVDB v9.0 algorithm was used for identification of drug resistance mutations. The Kaplan-Meier analysis and Cox proportional hazards regression model were used to estimate the rate and predictors of disease progression, respectively.Results: The disease progression rate was 6.3 per 100 person-years-observation (95% CI = 4.21-8.53). Overall immunosuppression (CD4 count < 200 cells/mm3) during the 12-year follow-up was 11.3% (95% CI = 7.5-15.1). Immunosuppression was significantly increased as of the mean duration of 10.5 (95% CI = 10.1-10.8) years (38.2%) to 67.8% at 12 years (p < 0.001). Overall, 14.5% had resistance to at least one drug, and 6.2% had multi-drug resistance. A resistance of 67.8% was observed among children with VF. Resistance to non-nucleotide reverse transcriptase inhibitors (NNRTI) and nucleotide reverse transcriptase inhibitors (NRTI) drugs were 11.4% and 10.1%, respectively. Mutations responsible for NRTI resistance were M184V (30.1%), K65R (12.1%), and D67N (5.6%). Moreover, NNRTI-associated mutations were K103N (14.8%), Y181C (11.8%), and G190A (7.7%). Children who had a history of opportunistic infection [AHR (95% CI) = 3.4 (1.8-6.2)], vitamin D < 20 ng/mL [AHR (95% CI) = 4.5 (2.1-9.9)], drug resistance [AHR (95% CI) = 2.2 (1.4-3.6)], and VF [AHR (95% CI) = 2.82 (1.21, 3.53)] had a higher hazard of disease progression; whereas, being orphan [AOR (95% CI) = 1.8 (1.2-3.1)], history of drug substitution [(AOR (95% CI) = 4.8 (2.1-6.5), hemoglobin < 12 mg/dL [AOR (95% CI) = 1.2 (1.1-2.1)] had higher odds of developing drug resistance.Conclusions: Immunosuppression was increasing over time and drug resistance was also substantially high. Enhancing routine monitoring of viral load and HIVDR and providing a vitamin-D supplement during clinical management could help improve the immunologic outcome. Limiting HAART substitution is also crucial for children taking HAART in Ethiopia.
C1 [Getaneh, Yimam; Shao, Yiming] Zhejiang Univ, Natl Clin Res Ctr Infect Dis, Collaborat Innovat Ctr Diag & Treatment Infect Dis, State Key Lab Diag & Treatment Infect Dis,Affiliat, Hangzhou 310027, Peoples R China.
   [Getaneh, Yimam; Getnet, Fentabil] Ethiopian Publ Hlth Inst, POB 1242, Addis Ababa, Ethiopia.
   [Getnet, Fentabil] Harvard TH Chan Sch Publ Hlth, Takemi Program Int Hlth, Boston, MA 02115 USA.
   [Ning, Feng] Chinese Ctr Dis Control & Prevent, Beijing 102206, Peoples R China.
   [Rashid, Abdur] Nankai Univ, Sch Med, Tianjin 300071, Peoples R China.
   [Liao, Lingjie; Yi, Feng; Shao, Yiming] Chinese Ctr Dis Control & Prevent, Natl Ctr AIDS STD Control & Prevent, State Key Lab Infect Dis Prevent & Control, Beijing 102206, Peoples R China.
C3 Collaborative Innovation Center for Diagnosis & Treatment of Infectious Diseases; Zhejiang University; Harvard University; Harvard T.H. Chan School of Public Health; Chinese Center for Disease Control & Prevention; Nankai University; Chinese Center for Disease Control & Prevention; National Center for AIDS/STD Control & Prevention, Chinese Center for Disease Control & Prevention
RP Shao, YM (通讯作者)，Zhejiang Univ, Natl Clin Res Ctr Infect Dis, Collaborat Innovat Ctr Diag & Treatment Infect Dis, State Key Lab Diag & Treatment Infect Dis,Affiliat, Hangzhou 310027, Peoples R China.; Shao, YM (通讯作者)，Chinese Ctr Dis Control & Prevent, Natl Ctr AIDS STD Control & Prevent, State Key Lab Infect Dis Prevent & Control, Beijing 102206, Peoples R China.
EM 12018626@zju.edu.cn; yishao16@zju.edu.cn
FU The authors are grateful to Chinese Center for Disease Prevention and Control, Zhejiang University, School of Medicine, and the Ethiopian Public Health Institute for the support and facilitating the coordination. The authors would like to express their spe; Chinese Center for Disease Prevention and Control, Zhejiang University
CR Amornkul PN, 2013, AIDS, V27, P2775, DOI 10.1097/QAD.0000000000000012
   Andualem BD, 2020, FRONT PUBLIC HEALTH, V7, P0, DOI 10.3389/fpubh.2019.00415
   Arage G, 2019, SAGE OPEN MED, V7, P0, DOI 10.1177/2050312119838957
   Bhatta L, 2013, BMC INFECT DIS, V13, P0, DOI 10.1186/1471-2334-13-604
   Boulware DR, 2011, J INFECT DIS, V203, P1637, DOI 10.1093/infdis/jir134
   Chepkondol GK, 2020, AFR HEALTH SCI, V20, P615, DOI 10.4314/ahs.v20i2.9
   Dzangare J, 2012, CLIN INFECT DIS, V54, PS313, DOI 10.1093/cid/cir1014
   Ethiopian Public Health Institute Ethiopia Population-Based HIV Impact Assessment, 2020, ETH POP BAS HIV IMP, V3, P0
   Favre D, 2011, BLOOD, V117, P2189, DOI 10.1182/blood-2010-06-288035
   Federal Ministry of Health Ethiopia, 2018, NAT CONS GUID COMPR, V0, P0
   Federal Ministry of Health Ethiopia, 2017, NATL GUIDELINES COMP, V0, P0
   Getaneh Y, 2022, J GLOB ANTIMICROB RE, V30, P418, DOI 10.1016/j.jgar.2022.07.019
   Glaubius R, 2021, J INT AIDS SOC, V24, P0, DOI 10.1002/jia2.25784
   Hassan AS, 2014, AIDS RES THER, V11, P0, DOI 10.1186/1742-6405-11-9
   Huang KHG, 2011, PLOS ONE, V6, P0, DOI 10.1371/journal.pone.0019018
   Jordan MR, 2008, ANTIVIR THER, V13, P15
   Kasang C, 2011, PLOS ONE, V6, P0, DOI 10.1371/journal.pone.0023091
   Langford Simone E, 2007, AIDS RES THER, V4, P11, DOI 10.1186/1742-6405-4-11
   Lau B, 2006, ARCH INTERN MED, V166, P64, DOI 10.1001/archinte.166.1.64
   Madan-Patel G, 2021, INDIAN J SEX TRANSM, V42, P24, DOI 10.4103/ijstd.IJSTD_6_20
   Mansueto P, 2015, BIOMED RES INT, V2015, P0, DOI 10.1155/2015/735615
   Meriki HD, 2019, PLOS ONE, V14, P0, DOI 10.1371/journal.pone.0225575
   Mlisana K, 2014, CLIN INFECT DIS, V59, P1322, DOI 10.1093/cid/ciu573
   Ng OT, 2014, J INFECT DIS, V209, P66, DOI 10.1093/infdis/jit425
   Oyugi JH, 2007, AIDS, V21, P965, DOI 10.1097/QAD.0b013e32802e6bfa
   Raiten DJ, 2005, NUTR CONSIDERATIONS, V0, P0
   Resino S, 2003, CLIN INFECT DIS, V37, P1216, DOI 10.1086/378804
   Sánchez PR, 2014, J ANTIMICROB CHEMOTH, V69, P2032, DOI 10.1093/jac/dku104
   Tan DHS, 2019, PLOS ONE, V14, P0, DOI 10.1371/journal.pone.0221653
   UNAIDS, 1900, V18, V0, P0
   Van der Paal L, 2007, AIDS, V21, PS21, DOI 10.1097/01.aids.0000299407.52399.05
   Vardavas R, 2007, PLOS ONE, V2, P0, DOI 10.1371/journal.pone.0000152
   Vishwanath Arun, 2016, INDIAN J SEX TRANSM DIS AIDS, V37, P123
   Wang YY, 2021, FRONT NUTR, V8, P0, DOI 10.3389/fnut.2021.722032
   Watera C, 2021, J ANTIMICROB CHEMOTH, V76, P2407, DOI 10.1093/jac/dkab159
   Zhou ZY, 2011, PLOS ONE, V6, P0, DOI 10.1371/journal.pone.0028184
   Zingoni ZM, 2019, FRONT PUBLIC HEALTH, V7, P0, DOI 10.3389/fpubh.2019.00326
NR 37
TC 0
Z9 0
U1 0
U2 0
PU MDPI
PI BASEL
PA ST ALBAN-ANLAGE 66, CH-4052 BASEL, SWITZERLAND
SN 
EI 2227-9059
J9 BIOMEDICINES
JI Biomedicines
PD AUG 15
PY 2023
VL 11
IS 8
BP 
EP 
DI 10.3390/biomedicines11082293
PG 14
WC Biochemistry & Molecular Biology; Medicine, Research & Experimental; Pharmacology & Pharmacy
SC Biochemistry & Molecular Biology; Research & Experimental Medicine; Pharmacology & Pharmacy
GA Q3HW3
UT WOS:001056468000001
PM 37626789
DA 2024-01-16
ER

PT J
AU Nasreddine, R
   Florence, E
   Yombi, JC
   Henrard, S
   Darcis, G
   Van Praet, J
   Vandekerckhove, L
   Allard, SD
   Demeester, R
   Messiaen, P
   Ausselet, N
   Delforge, M
   De Wit, S
AF Nasreddine, Rakan
   Florence, Eric
   Yombi, Jean Cyr
   Henrard, Sophie
   Darcis, Gilles
   Van Praet, Jens
   Vandekerckhove, Linos D.
   Allard, Sabine
   Demeester, Remy
   Messiaen, Peter
   Ausselet, Nathalie
   Delforge, Marc
   De Wit, Stephane
TI Efficacy, durability, and tolerability of bictegravir/emtricitabine/tenofovir alafenamide for the treatment of HIV in a real-world setting in Belgium
SO HIV MEDICINE
LA English
DT Article
DE bictegravir/emtricitabine/tenofovir alafenamide; efficacy; HIV; real-world data; tolerability
ID tenofovir alafenamide; double-blind; initial treatment; disoproxil fumarate; infected patients; weight-gain; emtricitabine; dolutegravir; bictegravir; multicenter
AB Objectives: Our objective was to evaluate the efficacy, durability, and tolerability of bictegravir/emtricitabine/tenofovir alafenamide (BIC/FTC/TAF) in a real-world setting in Belgium.Methods: This was a retrospective, multicentre cohort study involving adult treatment-naive (TN) and treatment-experienced (TE) people living with HIV receiving BIC/FTC/TAF between 1 January 2019 and 30 September 2020. The primary outcome was rate of virological suppression (plasma HIV-1 viral load <50 copies/mL; on-treatment analysis) at weeks 24 and 48. The main secondary outcomes included loss of virological suppression (LVS; two consecutive viral loads of >200 copies/mL after being virologically suppressed) by week 48 and analysis of resistance-associated mutations at time of LVS; tolerability of BIC/FTC/TAF over the 48-week study period; and change in weight and proportion of participants reporting a >10% weight gain at week 48.Results: Overall, 2001 participants were included. Through 48 weeks, overall rate of virological suppression was 93.5%, with similar results observed in the following subgroups: age =50 years (92.7%), women (92.8%), Black sub-Saharan African (91%), TN (94%), TE (93.2%), and non-suppressed at baseline (86.6%). LVS was observed in 0.7% (n = 14) of participants, with one participant developing resistance-associated mutations to nucleoside reverse transcriptase inhibitors (184 V) and integrase strand transfer inhibitors (263KR). Of the 131 (6.5%) treatment discontinuations, the most common reason was an adverse event (2.4%), with the most frequent being central nervous system/psychiatric (0.4%) and gastrointestinal (0.4%) toxicity. Median weight gain at week 48 was 2 kg (interquartile range -1 to 5), and a >10% weight increase was observed in 11.6% of participants.Conclusion: In this large real-world cohort, BIC/FTC/TAF showed excellent virological efficacy in a diverse population of patients with HIV. Rare occurrence of emergent drug resistance was observed, and treatment was well tolerated.
C1 [Nasreddine, Rakan; Delforge, Marc; De Wit, Stephane] St Pierre Univ Hosp, Brussels, Belgium.
   [Florence, Eric] Inst Trop Med, Antwerp, Belgium.
   [Yombi, Jean Cyr] Clin Univ St Luc, Brussels, Belgium.
   [Henrard, Sophie] Erasme Univ Hosp, Univ Clin Brussels, Brussels, Belgium.
   [Darcis, Gilles] Liege Univ Hosp, Liege, Belgium.
   [Van Praet, Jens] AZ Sint Jan Brugge Oostende, Brugge, Belgium.
   [Vandekerckhove, Linos D.] Ghent Univ Hosp, Ghent, Belgium.
   [Allard, Sabine] Univ Ziekenhuis Brussel, Brussels, Belgium.
   [Demeester, Remy] Univ Hosp Charleroi, Charleroi, Belgium.
   [Messiaen, Peter] Jessa Hosp, Hasselt, Belgium.
   [Ausselet, Nathalie] UCL Univ Hosp Namur Godinne, Yvoir, Belgium.
C3 Universite Libre de Bruxelles; Institute of Tropical Medicine (ITM); Universite Catholique Louvain; Cliniques Universitaires Saint-Luc; Universite Libre de Bruxelles; University of Liege; Ghent University; Ghent University Hospital; Vrije Universiteit Brussel; University Hospital Brussels
RP Nasreddine, R (通讯作者)，St Pierre Univ Hosp, Div Infect Dis, Rue Haute 322, B-1000 Brussels, Belgium.
EM rakan.nasreddine@stpierre-bru.be
FU Gilead International
CR Acosta RK, 2020, JAIDS-J ACQ IMM DEF, V85, P363, DOI 10.1097/QAI.0000000000002454
   Ambrosioni J, 2022, J ANTIMICROB CHEMOTH, V77, P1133, DOI 10.1093/jac/dkab481
   Andreatta K, 2020, OPEN FORUM INFECT DI, V7, P0
   Andreatta K, 2019, J ANTIMICROB CHEMOTH, V74, P3555, DOI 10.1093/jac/dkz347
   Bakal DR, 2018, J ANTIMICROB CHEMOTH, V73, P2177, DOI 10.1093/jac/dky145
   Chamberlain N, 2020, OPEN FORUM INFECT DI, V7, P0
   Chamberlain N, 2021, OPEN FORUM INFECT DI, V8, P0, DOI 10.1093/ofid/ofab297
   Daar ES, 2018, LANCET HIV, V5, PE347, DOI 10.1016/S2352-3018(18)30091-2
   Eckard AR, 2020, CURR OPIN INFECT DIS, V33, P10, DOI 10.1097/QCO.0000000000000616
   Emond B, 2021, J HEALTH ECON OUTCOM, V8, P88, DOI 10.36469/001c.24535
   Gallant J, 2017, LANCET, V390, P2063, DOI 10.1016/S0140-6736(17)32299-7
   García-Gascó P, 2008, J ANTIMICROB CHEMOTH, V61, P699, DOI 10.1093/jac/dkm516
   Goldberg RN, 2021, J INT ASSOC PRO AIDS, V20, P0, DOI 10.1177/2325958221996860
   Gomez M, 2019, INFECTION, V47, P95, DOI 10.1007/s15010-018-1227-0
   Grennan JT, 2012, J INFECT DIS, V205, P1230, DOI 10.1093/infdis/jis104
   Gunn JKL, 2021, AIDS BEHAV, V25, P2259, DOI 10.1007/s10461-020-03154-z
   Kityo C, 2019, JAIDS-J ACQ IMM DEF, V82, P321, DOI 10.1097/QAI.0000000000002137
   Lake JE, 2021, CURR OPIN HIV AIDS, V16, P148, DOI 10.1097/COH.0000000000000680
   Molina JM, 2018, LANCET HIV, V5, PE357, DOI 10.1016/S2352-3018(18)30092-4
   Parienti JJ, 2013, ANTIMICROB AGENTS CH, V57, P2265, DOI 10.1128/AAC.02605-12
   Rolle CP, 2021, MEDICINE, V100, P0, DOI 10.1097/MD.0000000000027330
   Saag MS, 2020, JAMA-J AM MED ASSOC, V324, P1651, DOI 10.1001/jama.2020.17025
   Santos JR, 2015, CLIN INFECT DIS, V61, P403, DOI 10.1093/cid/civ296
   Saumoy M, 2021, J CLIN MED, V10, P0, DOI 10.3390/jcm10163456
   Sax PE, 2021, CLIN INFECT DIS, V73, PE485, DOI 10.1093/cid/ciaa988
   Sax PE, 2020, CLIN INFECT DIS, V71, P1379, DOI 10.1093/cid/ciz999
   Sax PE, 2017, LANCET, V390, P2073, DOI 10.1016/S0140-6736(17)32340-1
   Sax PE, 2017, LANCET HIV, V4, PE154, DOI 10.1016/S2352-3018(17)30016-4
   Stellbrink HJ, 2019, LANCET HIV, V6, PE364, DOI 10.1016/S2352-3018(19)30080-3
   Stuart JWTC, 2001, J ACQ IMMUN DEF SYND, V28, P105, DOI 10.1097/00042560-200110010-00001
   TARAMASSO L, 2020, AIDS, V34, P877, DOI 10.1097/QAD.0000000000002496
   Wohl DA, 2019, LANCET HIV, V6, PE355, DOI 10.1016/S2352-3018(19)30077-3
NR 42
TC 3
Z9 3
U1 2
U2 3
PU WILEY
PI HOBOKEN
PA 111 RIVER ST, HOBOKEN 07030-5774, NJ USA
SN 1464-2662
EI 1468-1293
J9 HIV MED
JI HIV Med.
PD AUG 15
PY 2023
VL 24
IS 8
BP 914
EP 924
DI 10.1111/hiv.13493
EA APR 2023
PG 11
WC Infectious Diseases
SC Infectious Diseases
GA O1VK8
UT WOS:000967527300001
PM 37038245
DA 2024-01-16
ER

PT J
AU Jacobson, T
   Zou, H
AF Jacobson, Tate
   Zou, Hui
TI High-Dimensional Censored Regression via the Penalized Tobit Likelihood
SO JOURNAL OF BUSINESS & ECONOMIC STATISTICS
LA English
DT Article; Early Access
DE Censored regression; Coordinate descent; Folded concave penalty; High dimensions; Strong oracle property; Tobit model
ID variable selection; linear-regression; model selection; lasso
AB High-dimensional regression and regression with a left-censored response are each well-studied topics. In spite of this, few methods have been proposed which deal with both of these complications simultaneously. The Tobit model-long the standard method for censored regression in economics-has not been adapted for high-dimensional regression at all. To fill this gap and bring up-to-date techniques from high-dimensional statistics to the field of high-dimensional left-censored regression, we propose several penalized Tobit models. We develop a fast algorithm which combines quadratic majorization with coordinate descent to compute the penalized Tobit solution path. Theoretically, we analyze the Tobit lasso and Tobit with a folded concave penalty, bounding the l2 estimation loss for the former and proving that a local linear approximation estimator for the latter possesses the strong oracle property. Through an extensive simulation study, we find that our penalized Tobit models provide more accurate predictions and parameter estimates than other methods on high-dimensional left-censored data. We use a penalized Tobit model to analyze high-dimensional left-censored HIV viral load data from the AIDS Clinical Trials Group and identify potential drug resistance mutations in the HIV genome. A supplementary file contains intermediate theoretical results and technical proofs.
C1 [Jacobson, Tate; Zou, Hui] Univ Minnesota, Sch Stat, Minneapolis, MN 55455 USA.
C3 University of Minnesota System; University of Minnesota Twin Cities
RP Zou, H (通讯作者)，Univ Minnesota, Sch Stat, Minneapolis, MN 55455 USA.
EM zouxx019@umn.edu
FU NSF [DMS 1915842, 2015120]
CR AMEMIYA T, 1984, J ECONOMETRICS, V24, P3, DOI 10.1016/0304-4076(84)90074-5
   Bickel PJ, 2009, ANN STAT, V37, P1705, DOI 10.1214/08-AOS620
   BUCKLEY J, 1979, BIOMETRIKA, V66, P429
   Fan JQ, 2014, ANN STAT, V42, P819, DOI 10.1214/13-AOS1198
   Fan JQ, 2011, IEEE T INFORM THEORY, V57, P5467, DOI 10.1109/TIT.2011.2158486
   Fan JQ, 2001, J AM STAT ASSOC, V96, P1348, DOI 10.1198/016214501753382273
   Fan YY, 2013, J R STAT SOC B, V75, P531, DOI 10.1111/rssb.12001
   Friedman J, 2010, J STAT SOFTW, V33, P1, DOI 10.18637/jss.v033.i01
   Gandhi RT, 2020, J INFECT DIS, V221, P1407, DOI 10.1093/infdis/jiz281
   Johnson BA, 2009, ELECTRON J STAT, V3, P485, DOI 10.1214/08-EJS322
   Li Y, 2014, STAT SINICA, V24, P251, DOI 10.5705/ss.2011.220
   Lv JC, 2009, ANN STAT, V37, P3498, DOI 10.1214/09-AOS683
   Müller P, 2016, TEST-SPAIN, V25, P75, DOI 10.1007/s11749-015-0441-7
   OLSEN RJ, 1978, ECONOMETRICA, V46, P1211, DOI 10.2307/1911445
   POWELL JL, 1984, J ECONOMETRICS, V25, P303, DOI 10.1016/0304-4076(84)90004-6
   Shafer RW, 2006, J INFECT DIS, V194, PS51, DOI 10.1086/505356
   Shafer RW, 2002, CLIN MICROBIOL REV, V15, P247, DOI 10.1128/CMR.15.2.247-277.2002
   Shi CC, 2019, ANN STAT, V47, P2671, DOI 10.1214/18-AOS1761
   Soret P, 2018, BMC MED RES METHODOL, V18, P0, DOI 10.1186/s12874-018-0609-4
   Tibshirani R, 1996, J ROY STAT SOC B, V58, P267, DOI 10.1111/j.2517-6161.1996.tb02080.x
   TOBIN J, 1958, ECONOMETRICA, V26, P24, DOI 10.2307/1907382
   Yang Y, 2013, J COMPUT GRAPH STAT, V22, P396, DOI 10.1080/10618600.2012.680324
   Zhang CH, 2010, ANN STAT, V38, P894, DOI 10.1214/09-AOS729
   Zhao P, 2006, J MACH LEARN RES, V7, P2541
   Zhou XQ, 2016, COMMUN STAT-THEOR M, V45, P3658, DOI 10.1080/03610926.2014.904357
   Zou H, 2008, ANN STAT, V36, P1509, DOI 10.1214/009053607000000802
   Zou H, 2006, J AM STAT ASSOC, V101, P1418, DOI 10.1198/016214506000000735
NR 27
TC 0
Z9 0
U1 7
U2 13
PU TAYLOR & FRANCIS INC
PI PHILADELPHIA
PA 530 WALNUT STREET, STE 850, PHILADELPHIA, PA 19106 USA
SN 0735-0015
EI 1537-2707
J9 J BUS ECON STAT
JI J. Bus. Econ. Stat.
PD MAR 14
PY 2023
VL 0
IS 
BP 
EP 
DI 10.1080/07350015.2023.2182309
EA MAR 2023
PG 12
WC Economics; Social Sciences, Mathematical Methods; Statistics & Probability
SC Business & Economics; Mathematical Methods In Social Sciences; Mathematics
GA A0YT7
UT WOS:000952481800001
DA 2024-01-16
ER

PT J
AU Ismail, ZS
   Worth, R
   Mosebi, S
   Sayed, Y
AF Ismail, Zaahida Sheik
   Worth, Roland
   Mosebi, Salerwe
   Sayed, Yasien
TI HIV Protease Hinge Region Insertions at Codon 38 Affect Enzyme Kinetics, Conformational Stability and Dynamics
SO PROTEIN JOURNAL
LA English
DT Article
DE HIV-1; Protease; enzyme kinetics; molecular dynamics; conformational stability
ID human-immunodeficiency-virus; subtype-c protease; molecular-dynamics; drug-resistance; type-1 protease; inhibitor binding; cleavage site; wild-type; mutations; impact
AB HIV-1 protease is essential for the production of mature, infectious virions and is a major target in antiretroviral therapy. We successfully purified a HIV-1 subtype C variant, L38 & UARR;N & UARR;L- 4, containing an insertion of asparagine and leucine at position 38 without the four background mutations - K20R, E35D, R57K, V82I using a modified purification protocol. Isothermal titration calorimetry indicated that 50% of the variant protease sample was in the active conformation compared to 62% of the wild type protease. The secondary structure composition of the variant protease was unaffected by the double insertion. The specific activity and k(cat) values of the variant protease were approximately 50% lower than the wild type protease values. The variant protease also exhibited a 1.6-fold increase in k(cat)/K-M when compared to the wild type protease. Differential scanning calorimetry showed a 5 & DEG;C increase in T-m of the variant protease, indicating the variant was more stable than the wild type. Molecular dynamics simulations indicated the variant was more stable and compact than the wild type protease. A 3-4% increase in the flexibility of the hinge regions of the variant protease was observed. In addition, increased flexibility of the flaps, cantilever and fulcrum regions of the variant protease B chain was observed. The variant protease sampled only the closed flap conformation indicating a potential mechanism for drug resistance. The present study highlights the direct impact of a double amino acid insertion in hinge region on enzyme kinetics, conformational stability and dynamics of an HIV-1 subtype C variant protease.
C1 [Ismail, Zaahida Sheik; Worth, Roland; Sayed, Yasien] Univ Witwatersrand, Sch Mol & Cell Biol, Prot Struct Funct Res Unit, ZA-2050 Johannesburg, South Africa.
   [Mosebi, Salerwe] UNISA, Coll Agr & Environm Sci, Sch Agr & Life Sci, Dept Life & Consumer Sci, Pretoria, South Africa.
C3 University of Witwatersrand; University of South Africa
RP Sayed, Y (通讯作者)，Univ Witwatersrand, Sch Mol & Cell Biol, Prot Struct Funct Res Unit, ZA-2050 Johannesburg, South Africa.
EM Yasien.Sayed@wits.ac.za
FU National Research Foundation Competitive Support for Rated Researchers [CSRP170428229183]
CR ADAMSON CS, 2012, MOL BIOL INT, V2012, P0
   Ali A, 2010, VIRUSES-BASEL, V2, P2509, DOI 10.3390/v2112509
   Clavel F, 2010, VIRUSES-BASEL, V2, P1411, DOI 10.3390/v2071411
   Coman RM, 2008, ACTA CRYSTALLOGR D, V64, P754, DOI 10.1107/S090744490801278X
   Foulkes-Murzycki JE, 2007, STRUCTURE, V15, P225, DOI 10.1016/j.str.2007.01.006
   Fun A, 2012, RETROVIROLOGY, V9, P0, DOI 10.1186/1742-4690-9-63
   Gasteiger E, 2005, THE PROTEOMICS PROTOCOLS HANDBOOK, V0, PP571, DOI 10.1385/1-59259-890-0:571
   Goldfarb NE, 2015, BIOCHEMISTRY-US, V54, P422, DOI 10.1021/bi501088e
   GUSTCHINA A, 1990, FEBS LETT, V269, P269, DOI 10.1016/0014-5793(90)81171-J
   Harder E, 2016, J CHEM THEORY COMPUT, V12, P281, DOI 10.1021/acs.jctc.5b00864
   HESS LINDAHLE, 2017, GROMACS USER MANUAL, V0, P0
   Hornak V, 2006, P NATL ACAD SCI USA, V103, P915, DOI 10.1073/pnas.0508452103
   Kim EY, 2001, J VIROL, V75, P11227, DOI 10.1128/JVI.75.22.11227-11233.2001
   Kozísek M, 2008, J VIROL, V82, P5869, DOI 10.1128/JVI.02325-07
   Kuhn L, 2014, AIDS, V28, P1673, DOI 10.1097/QAD.0000000000000261
   KUKOL A, 2008, MOL MODELING PROTEIN, V0, P0, DOI DOI 10.1007/978-1-59745-177-2
   LAEMMLI UK, 1970, NATURE, V227, P680, DOI 10.1038/227680a0
   Ledwaba J, 2019, AIDS RES HUM RETROV, V35, P673, DOI 10.1089/aid.2019.0012
   Lockhat HA, 2016, CHEM BIOL DRUG DES, V87, P487, DOI 10.1111/cbdd.12690
   LOUIS JM, 1991, EUR J BIOCHEM, V199, P361, DOI 10.1111/j.1432-1033.1991.tb16132.x
   Louis JM, 2016, J MOL BIOL, V428, P2780, DOI 10.1016/j.jmb.2016.05.005
   Malik-Sheriff RS, 2020, NUCLEIC ACIDS RES, V48, PD407, DOI 10.1093/nar/gkz1055
   Mark P, 2002, J COMPUT CHEM, V23, P1211, DOI 10.1002/jcc.10117
   Meiselbach H, 2007, J MOL MODEL, V13, P297, DOI 10.1007/s00894-006-0121-3
   Monticelli Luca, 2013, METHODS MOL BIOL, V924, P197, DOI 10.1007/978-1-62703-017-5_8
   Mosebi S, 2008, J VIROL, V82, P11476, DOI 10.1128/JVI.00726-08
   Naicker P, 2014, BIOL CHEM, V395, P1151, DOI 10.1515/hsz-2014-0162
   Naicker P, 2013, J BIOMOL STRUCT DYN, V31, P1370, DOI 10.1080/07391102.2012.736774
   Nijhuis M, 1999, AIDS, V13, P2349, DOI 10.1097/00002030-199912030-00006
   Özer N, 2015, EVOL APPL, V8, P185, DOI 10.1111/eva.12241
   Ozer N, 2010, BIOPHYS J, V99, P1650, DOI 10.1016/j.bpj.2010.06.064
   Perryman AL, 2006, BIOPOLYMERS, V82, P272, DOI 10.1002/bip.20497
   Perryman AL, 2004, PROTEIN SCI, V13, P1108, DOI 10.1110/ps.03468904
   Prabu-Jeyabalan M, 2004, J VIROL, V78, P12446, DOI 10.1128/JVI.78.22.12446-12454.2004
   SEELMEIER S, 1988, P NATL ACAD SCI USA, V85, P6612, DOI 10.1073/pnas.85.18.6612
   Sherry D, 2021, J MOL GRAPH MODEL, V106, P0, DOI 10.1016/j.jmgm.2021.107931
   Sherry Dean, 2020, CURR PROTOC PROTEIN SCI, V100, Pe106, DOI 10.1002/cpps.106
   Stürmer M, 2003, AIDS RES HUM RETROV, V19, P967, DOI 10.1089/088922203322588314
   Szeltner Z, 1996, J BIOL CHEM, V271, P32180, DOI 10.1074/jbc.271.50.32180
   Todd MJ, 2000, BIOCHEMISTRY-US, V39, P11876, DOI 10.1021/bi001013s
   Tóth G, 2006, BIOCHEMISTRY-US, V45, P6606, DOI 10.1021/bi060188k
   United Nations (UN), 2007, UNAIDS DATA 2021, V3, P0
   Velaquez-Campoy Adrian, 2003, AIDS REVIEWS, V5, P165
   Weber IT, 2009, VIRUSES-BASEL, V1, P1110, DOI 10.3390/v1031110
   Wensing AMJ, 2010, ANTIVIR RES, V85, P59, DOI 10.1016/j.antiviral.2009.10.003
   Williams A, 2019, BIOCHEM J, V476, P375, DOI 10.1042/BCJ20180692
   Winters MA, 2005, ANTIMICROB AGENTS CH, V49, P2575, DOI 10.1128/AAC.49.7.2575-2582.2005
   Winters MA, 2005, AIDS RES HUM RETROV, V21, P311, DOI 10.1089/aid.2005.21.311
   WLODAWER A, 1989, SCIENCE, V245, P616, DOI 10.1126/science.2548279
   Yanchunas J, 2005, ANTIMICROB AGENTS CH, V49, P3825, DOI 10.1128/AAC.49.9.3825-3832.2005
   Yang LW, 2005, STRUCTURE, V13, P893, DOI 10.1016/j.str.2005.03.015
   Zheng WJ, 2005, J MOL BIOL, V346, P745, DOI 10.1016/j.jmb.2004.12.020
   Zondagh J, 2018, J MOL GRAPH MODEL, V82, P1, DOI 10.1016/j.jmgm.2018.03.006
NR 53
TC 1
Z9 1
U1 2
U2 2
PU SPRINGER
PI NEW YORK
PA ONE NEW YORK PLAZA, SUITE 4600, NEW YORK, NY, UNITED STATES
SN 1572-3887
EI 1875-8355
J9 PROTEIN J
JI Protein J.
PD OCT 15
PY 2023
VL 42
IS 5
BP 490
EP 501
DI 10.1007/s10930-023-10132-6
EA JUL 2023
PG 12
WC Biochemistry & Molecular Biology
SC Biochemistry & Molecular Biology
GA R2OF5
UT WOS:001021527100001
PM 37421557
DA 2024-01-16
ER

PT J
AU Feng, L
   Lu, WH
   Li, QY
   Zhang, HY
   Xu, LR
   Zang, WQ
   Guo, WT
   Li, YF
   Zheng, WJ
   Geng, YX
   Li, Q
   Liu, YH
AF Feng, Long
   Lu, Wu-Hao
   Li, Qing-Ya
   Zhang, Hai-Yan
   Xu, Li-Ran
   Zang, Wen-Qiao
   Guo, Wen-Tao
   Li, Yan-Fang
   Zheng, Wen-Jin
   Geng, Yu-Xuan
   Li, Qing
   Liu, Yu-Han
TI <i>Curcuma Longa</i> Induces the Transcription Factor FOXP3 to Downregulate Human Chemokine CCR5 Expression and Inhibit HIV-1 Infection
SO AMERICAN JOURNAL OF CHINESE MEDICINE
LA English
DT Article
DE CCR5; Curcuma longa L; HIV-1; FOXP3; Regulation; Inhibition
ID virus infection
AB HIV mutations occur frequently despite the substantial success of combination antiretroviral therapy, which significantly impairs HIV progression. Failure to develop specific vaccines, the occurrence of drug-resistant strains, and the high incidence of adverse effects due to combination antiviral therapy regimens call for novel and safer antivirals. Natural products are an important source of new anti-infective agents. For instance, curcumin inhibits HIV and inflammation in cell culture assays. Curcumin, the principal constituent of the dried rhizomes of Curcuma longa L. (turmeric), is known as a strong anti-oxidant and anti-inflammatory agent with different pharmacological effects. This work aims to assess curcumin ' s inhibitory effects on HIV in vitro and to explore the underpinning mechanism, focusing on CCR5 and the transcription factor forkhead box protein P3 (FOXP3). First, curcumin and the RT inhibitor zidovudine (AZT) were evaluated for their inhibitory properties. HIV-1 pseudovirus infectivity was determined by green fluorescence and luciferase activity measurements in HEK293T cells. AZT was used as a positive control that inhibited HIV-1 pseudoviruses dose-dependently, with IC50 values in the nanomolar range. Then, a molecular docking analysis was carried out to assess the binding affinities of curcumin for CCR5 and HIV-1 RNase H/RT. The anti-HIV activity assay showed that curcumin inhibited HIV-1 infection, and the molecular docking analysis revealed equilibrium dissociation constants of -9.8 kcal/mol and -9.3 kcal/mol between curcumin and CCR5 and HIV-1 RNase H/RT, respectively. To examine curcumin's anti-HIV effect and its mechanism in vitro, cell cytotoxicity, transcriptome sequencing, and CCR5 and FOXP3 amounts were assessed at different concentrations of curcumin. In addition, human CCR5 promoter deletion constructs and the FOXP3 expression plasmid pRP-FOXP3 (with an EGFP tag) were generated. Whether FOXP3 DNA binding to the CCR5 promoter was blunted by curcumin was examined using transfection assays employing truncated CCR5 gene promoter constructs, a luciferase reporter assay, and a chromatin immunoprecipitation (ChIP) assay. Furthermore, micromolar concentrations of curcumin inactivated the nuclear transcription factor FOXP3, which resulted in decreased expression of CCR5 in Jurkat cells. Moreover, curcumin inhibited PI3K-AKT activation and its downstream target FOXP3. These findings provide mechanistic evidence encouraging further assessment of curcumin as a dietary agent used to reduce the virulence of CCR5-tropic HIV-1. Curcumin-mediated FOXP3 degradation was also reflected in its functions, namely, CCR5 promoter transactivation and HIV-1 virion production. Furthermore, curcumin inhibition of CCR5 and HIV-1 might constitute a potential therapeutic strategy for reducing HIV progression.
C1 [Feng, Long; Li, Qing-Ya; Zhang, Hai-Yan; Xu, Li-Ran; Li, Yan-Fang; Zheng, Wen-Jin; Geng, Yu-Xuan; Li, Qing; Liu, Yu-Han] Henan Univ Chinese Med, Dept Pathogen Organism Biol, Zhengzhou 450046, Henan, Peoples R China.
   [Lu, Wu-Hao] Zhengzhou Univ, Affliated Hosp 1, Dept Otolaryngol Head & Neck Surg, Zhengzhou 450052, Henan, Peoples R China.
   [Zang, Wen-Qiao] Zhengzhou Univ, Basic Med Coll, Dept Immunol & Microbiol, Zhengzhou 450001, Henan, Peoples R China.
   [Li, Yan-Fang] Guangdong Med Univ, Dept Immunol & Microbiol, Dongguan 523808, Guangdong, Peoples R China.
   [Feng, Long] Henan Univ Chinese Med, Sch Med, Dept Pathogen Organism Biol, Zhengzhou 450046, Henan, Peoples R China.
C3 Henan University of Traditional Chinese Medicine; Zhengzhou University; Zhengzhou University; Guangdong Medical University; Henan University of Traditional Chinese Medicine
RP Feng, L (通讯作者)，Henan Univ Chinese Med, Sch Med, Dept Pathogen Organism Biol, Zhengzhou 450046, Henan, Peoples R China.
EM flong@hactcm.edu.cn
FU National Natural Science Foundation of China [81503677, 81603607]; Foundation for University Key Teacher by the Education Department Henan Province [2015GGJS095]; Key scientific research projects of colleges and universities in Henan Province [20A310008, 23A310004]; Postgraduate Education Reform and Quality Improvement Project of Henan Province [YJS2023ZX15]; Henan Natural Science Foundation [162300410189, 212300410187, 232300421184]
CR [Anonymous], 2021, GLOB HLTH SECT STRAT, V0, P0
   [Anonymous], 2015, PHARMACOPOEIA PEOPLE, V0, P218
   Ardebili A, 2021, MOLECULES, V26, P0, DOI 10.3390/molecules26226994
   Babaei F, 2020, FOOD SCI NUTR, V8, P5215, DOI 10.1002/fsn3.1858
   Bushweller JH, 2019, NAT REV CANCER, V19, P611, DOI 10.1038/s41568-019-0196-7
   Campbell DJ, 2007, NAT REV IMMUNOL, V7, P305, DOI 10.1038/nri2061
   da Silva TAL, 2020, PHYTOTHER RES, V34, P2323, DOI 10.1002/ptr.6683
   Daly ME, 2017, BLOOD REV, V31, P1, DOI 10.1016/j.blre.2016.07.002
   Fatemeh B, 2018, FOOD SCI NUTR, V8, P5215
   Feng L, 2018, J VIROL METHODS, V256, P17, DOI 10.1016/j.jviromet.2018.02.016
   Fu YS, 2021, BIOMED PHARMACOTHER, V141, P0, DOI 10.1016/j.biopha.2021.111888
   Giatromanolaki A, 2008, GYNECOL ONCOL, V110, P216, DOI 10.1016/j.ygyno.2008.04.021
   Heinemeyer T, 1998, NUCLEIC ACIDS RES, V26, P362, DOI 10.1093/nar/26.1.362
   Jamil-Copley S, 2014, HEART RHYTHM, V11, P587, DOI 10.1016/j.hrthm.2014.01.013
   Liu LM, 2019, BIOMED RES INT, V2019, P0, DOI 10.1155/2019/8592921
   Marson A, 2007, NATURE, V445, P931, DOI 10.1038/nature05478
   MAZUMDER A, 1995, BIOCHEM PHARMACOL, V49, P1165, DOI 10.1016/0006-2952(95)98514-A
   Mirani A, 2019, DRUG DELIV TRANSL RE, V9, P828, DOI 10.1007/s13346-019-00633-2
   Moore JP, 1997, SCIENCE, V276, P51, DOI 10.1126/science.276.5309.51
   Moriuchi M, 2003, J BIOL CHEM, V278, P13003, DOI 10.1074/jbc.M204980200
   Nabila Najwa, 2020, PHARMACEUTICAL NANOTECHNOLOGY, V8, P54, DOI 10.2174/2211738507666191210163408
   Oppermann M, 2004, CELL SIGNAL, V16, P1201, DOI 10.1016/j.cellsig.2004.04.007
   Pan BY, 2019, AM J TRANSL RES, V11, P6790
   Peters S, 2014, INT J CARDIOL, V171, PE117, DOI 10.1016/j.ijcard.2013.12.038
   Praditya D, 2019, FRONT MICROBIOL, V10, P0, DOI 10.3389/fmicb.2019.00912
   Prasad S, 2015, J FOOD DRUG ANAL, V26, P1015
   Richart SM, 2018, J FOOD DRUG ANAL, V26, P1015, DOI 10.1016/j.jfda.2017.12.006
   Seal A, 2011, BIOINFORMATION, V5, P430, DOI 10.6026/97320630005430
   Suravajhala R, 2021, NETW MODEL ANAL HLTH, V10, P0, DOI 10.1007/s13721-021-00312-8
   Takeuchi Y, 2016, INT IMMUNOL, V28, P401, DOI 10.1093/intimm/dxw025
   Teymouri M, 2017, BIOFACTORS, V43, P331, DOI 10.1002/biof.1344
   Vajragupta O, 2005, BIOORG MED CHEM LETT, V15, P3364, DOI 10.1016/j.bmcl.2005.05.032
   Wei ZQ, 2017, WORLD J GASTROENTERO, V23, P6252, DOI 10.3748/wjg.v23.i34.6252
   Williams LM, 2007, NAT IMMUNOL, V8, P277, DOI 10.1038/ni1437
   Yang XX, 2017, NANOSCALE, V9, P16086, DOI 10.1039/c7nr06520e
   Yeruva SL, 2021, NANOMEDICINE-UK, V16, P569, DOI 10.2217/nnm-2020-0347
   Zielinska A, 2020, MEDICINA-LITHUANIA, V56, P0, DOI 10.3390/medicina56070336
NR 38
TC 0
Z9 0
U1 3
U2 4
PU WORLD SCIENTIFIC PUBL CO PTE LTD
PI SINGAPORE
PA 5 TOH TUCK LINK, SINGAPORE 596224, SINGAPORE
SN 0192-415X
EI 1793-6853
J9 AM J CHINESE MED
JI Am. J. Chin. Med.
PD JUN 15
PY 2023
VL 51
IS 05
BP 1189
EP 1209
DI 10.1142/S0192415X23500544
EA JUN 2023
PG 21
WC Integrative & Complementary Medicine; Medicine, General & Internal
SC Integrative & Complementary Medicine; General & Internal Medicine
GA M3VR3
UT WOS:001009817500001
PM 37314412
DA 2024-01-16
ER

PT J
AU Wang, RL
   Wright, J
   Saggu, P
   Ait-Khaled, M
   Moodley, R
   Parry, CM
   Lutz, T
   Podzamczer, D
   Moore, R
   Hernandez-Mora, MG
   Kinder, C
   Wynne, B
   van Wyk, J
   Underwood, M
AF Wang, Ruolan
   Wright, Jonathan
   Saggu, Parminder
   Ait-Khaled, Mounir
   Moodley, Riya
   Parry, Chris M.
   Lutz, Thomas
   Podzamczer, Daniel
   Moore, Richard
   Gorgolas Hernandez-Mora, Miguel
   Kinder, Clifford
   Wynne, Brian
   van Wyk, Jean
   Underwood, Mark
TI Assessing the Virologic Impact of Archived Resistance in the Dolutegravir/Lamivudine 2-Drug Regimen HIV-1 Switch Study TANGO through Week 144
SO VIRUSES-BASEL
LA English
DT Article
DE antiretroviral therapy; 2-drug regimen; HIV-1; resistance; switch; virologic response
ID proviral dna; genotypes
AB The TANGO study (ClinicalTrials.gov, NCT03446573) demonstrated that switching to dolutegravir/lamivudine (DTG/3TC) was non-inferior to continuing tenofovir alafenamide-based regimens (TBR) through week 144. Retrospective baseline proviral DNA genotypes were performed for 734 participants (post-hoc analysis) to assess the impact of archived, pre-existing drug resistance on 144-week virologic outcomes by last on-treatment viral load (VL) and Snapshot. A total of 320 (86%) participants on DTG/3TC and 318 (85%) on TBR had both proviral genotype data and & GE;1 on-treatment post-baseline VL results and were defined as the proviral DNA resistance analysis population. Archived International AIDS Society-USA major nucleoside reverse transcriptase inhibitor, non-nucleoside reverse transcriptase inhibitor, protease inhibitor, and integrase strand transfer inhibitor resistance-associated mutations (RAMs) were observed in 42 (7%), 90 (14%), 42 (7%), and 11 (2%) participants, respectively, across both groups; 469 (74%) had no major RAMs at baseline. M184V/I (1%), K65N/R (<1%), and thymidine analogue mutations (2%) were infrequent. Through week 144, >99% of participants on DTG/3TC and 99% on TBR were virologically suppressed (last on-treatment VL <50 copies/mL) regardless of the presence of major RAMs. Results from the sensitivity analysis by Snapshot were consistent with the last available on-treatment VL. In TANGO, archived, pre-existing major RAMs did not impact virologic outcomes through week 144.
C1 [Wang, Ruolan; Wynne, Brian; Underwood, Mark] ViiV Healthcare, 406 Blackwell St, Suite 300, Durham, NC 27701 USA.
   [Wright, Jonathan; Saggu, Parminder] GSK, 980 Great West Rd, Brentford TW8 9GS, Middx, England.
   [Ait-Khaled, Mounir; Moodley, Riya; Parry, Chris M.; van Wyk, Jean] ViiV Healthcare, 980 Great West Rd, Brentford TW8 9GS, Middx, England.
   [Lutz, Thomas] Infektiologikum, Stresemannallee 3, D-60596 Frankfurt, Germany.
   [Podzamczer, Daniel] Hosp Univ Bellvitge, Carrer Feixa Llarga s-n, Barcelona 08907, Spain.
   [Moore, Richard] Northside Clin, 370 St Georges Rd, Fitzroy North, Vic 3068, Australia.
   [Gorgolas Hernandez-Mora, Miguel] Jimenez Diaz Fdn Univ Hosp, Av Reyes Catolicos 2, Madrid 28040, Spain.
   [Kinder, Clifford] AIDS Healthcare Fdn, Kinder Med Grp, 3661 S Miami Ave, Suite 806, Miami, FL 33133 USA.
C3 GlaxoSmithKline; GlaxoSmithKline; GlaxoSmithKline; University of Barcelona; Institut d'Investigacio Biomedica de Bellvitge (IDIBELL); Bellvitge University Hospital
RP Wang, RL (通讯作者)，ViiV Healthcare, 406 Blackwell St, Suite 300, Durham, NC 27701 USA.
EM ruolan.h.wang@viivhealthcare.com; mgorgolas@fjd.es; mark.r.underwood@viivhealthcare.com
FU ViiV Healthcare
CR Andreatta K, 2019, J ANTIMICROB CHEMOTH, V74, P3555, DOI 10.1093/jac/dkz347
   Armenia D, 2018, J CLIN VIROL, V104, P61, DOI 10.1016/j.jcv.2018.04.001
   Baldin G, 2019, INT J ANTIMICROB AG, V54, P728, DOI 10.1016/j.ijantimicag.2019.09.002
   Cahn P, 2020, JAIDS-J ACQ IMM DEF, V83, P310, DOI 10.1097/QAI.0000000000002275
   Charpentier C, 2017, J ANTIMICROB CHEMOTH, V72, P2831, DOI 10.1093/jac/dkx233
   Chu C, 2022, CLIN MICROBIOL REV, V35, P0, DOI 10.1128/cmr.00052-22
   Ciccullo A, 2021, JAIDS-J ACQ IMM DEF, V88, P234, DOI 10.1097/QAI.0000000000002787
   Delaugerre C, 2012, HIV MED, V13, P517, DOI 10.1111/j.1468-1293.2012.01002.x
   eacsociety, 2022, EUROPEAN AIDS CLIN S, V0, P0
   Ellis KE, 2020, OPEN FORUM INFECT DI, V7, P0, DOI 10.1093/ofid/ofz533
   Eron JJ, 2010, LANCET, V375, P396, DOI 10.1016/S0140-6736(09)62041-9
   Galizzi N, 2020, INT J ANTIMICROB AG, V55, P0, DOI 10.1016/j.ijantimicag.2020.105893
   Gandhi RT, 2023, JAMA-J AM MED ASSOC, V329, P63, DOI 10.1001/jama.2022.22246
   Günthard HF, 2019, CLIN INFECT DIS, V68, P177, DOI 10.1093/cid/ciy463
   Lambert-Niclot S, 2016, J ANTIMICROB CHEMOTH, V71, P2248, DOI 10.1093/jac/dkw146
   Lathouwers E, 2020, AIDS RES HUM RETROV, V36, P48, DOI 10.1089/aid.2019.0111
   Llibre JM, 2023, CLIN INFECT DIS, V76, P720, DOI 10.1093/cid/ciac130
   Margot N, 2020, J ANTIMICROB CHEMOTH, V75, P2249, DOI 10.1093/jac/dkaa146
   Nouchi A, 2018, J ANTIMICROB CHEMOTH, V73, P2141, DOI 10.1093/jac/dky130
   Osiyemi O, 2022, CLIN INFECT DIS, V75, P975, DOI 10.1093/cid/ciac036
   Rodriguez MA, 2020, J AIDS CLIN RES, V12, P828
   Santoro MM, 2022, J GLOB ANTIMICROB RE, V31, P52, DOI 10.1016/j.jgar.2022.07.022
   Sharkey M, 2005, J VIROL, V79, P5203, DOI 10.1128/JVI.79.8.5203-5210.2005
   Underwood M, 2022, P C RETROVIRUSES OPP, V0, P481
   van Wyk J, 2020, CLIN INFECT DIS, V71, P1920, DOI 10.1093/cid/ciz1243
   Wensing Annemarie M, 2022, TOP ANTIVIR MED, V30, P559
   Wirden M, 2011, J ANTIMICROB CHEMOTH, V66, P709, DOI 10.1093/jac/dkq544
NR 28
TC 0
Z9 0
U1 0
U2 1
PU MDPI
PI BASEL
PA ST ALBAN-ANLAGE 66, CH-4052 BASEL, SWITZERLAND
SN 
EI 1999-4915
J9 VIRUSES-BASEL
JI Viruses-Basel
PD JUN 15
PY 2023
VL 15
IS 6
BP 
EP 
DI 10.3390/v15061350
PG 9
WC Virology
SC Virology
GA K7AK4
UT WOS:001017929100001
PM 37376649
DA 2024-01-16
ER

PT J
AU Zhu, Y
   Huang, YM
   Zheng, CL
   Tang, J
   Zeng, G
   Xie, W
   Wang, H
   Zhang, LK
   Liu, SC
   Zhang, Y
   Tan, W
   Tan, JG
   Jiang, LJ
   He, Y
   Xu, LM
   Yang, ZR
   Zhao, J
AF Zhu, Yue
   Huang, Yuanmei
   Zheng, Chenli
   Tang, Jie
   Zeng, Guang
   Xie, Wei
   Wang, Hui
   Zhang, Lukun
   Liu, Shaochu
   Zhang, Yan
   Tan, Wei
   Tan, Jingguang
   Jiang, Lijuan
   He, Yun
   Xu, Liumei
   Yang, Zhengrong
   Zhao, Jin
TI Primary resistance to integrase inhibitors in Shenzhen
SO JOURNAL OF ANTIMICROBIAL CHEMOTHERAPY
LA English
DT Article
ID adults
AB Objectives In recent years, integrase strand transfer inhibitor (INSTI)-containing regimens have been increasingly adopted in treatment for HIV/AIDS and promoted as non-occupational post-exposure prophylaxis in China. This study aims to describe the prevalence of resistance to integrase and drug resistance mutations (DRMs) among ART-naive patients in Shenzhen, China. Methods Serum samples and demographic information were collected from newly reported ART-naive patients in Shenzhen in 2020. The study sequenced the coding sequence of the HIV-1 integrase gene and determined the DRMs. Results In this study, 1682 newly reported cases were included and 1071 of them were successfully sequenced finally. The prevalence of primary drug resistance was 1.77%, with 19 samples showing varying degrees of resistance to INSTIs. The study detected six major DRMs in 16 individuals and eight accessory DRMs in 24 individuals. The prevalence of transmitted drug resistance (TDR) mutations was 1.21%, with five transmitted mutations detected in 13 individuals. The prevalence of drug resistance to raltegravir and elvitegravir was statistically higher than to bictegravir, cabotegravir and dolutegravir. Conclusions The prevalence of INSTI resistance in Shenzhen in 2020 was relatively high. Continued surveillance for resistance to INSTIs is recommended and treatment regimens should be adopted based on the pattern of resistance to INSTIs. Dolutegravir or bictegravir is first recommended when considering INSTIs as treatment regimens.
C1 [Zhu, Yue; Zhao, Jin] Shantou Univ, Sch Publ Hlth, Shantou, Peoples R China.
   [Zhu, Yue; Huang, Yuanmei; Zheng, Chenli; Tang, Jie; Zeng, Guang; Xie, Wei; Liu, Shaochu; Zhang, Yan; Tan, Wei; Tan, Jingguang; Jiang, Lijuan; Yang, Zhengrong; Zhao, Jin] Shenzhen Ctr Dis Control & Prevent, Dept HIV AIDS Control & Prevent, Shenzhen, Peoples R China.
   [Huang, Yuanmei; Zhao, Jin] Shanxi Med Univ, Sch Publ Hlth, Taiyuan, Peoples R China.
   [Tang, Jie; Zeng, Guang] Univ South China, Sch Publ Hlth, Hengyang, Peoples R China.
   [Wang, Hui; Zhang, Lukun; He, Yun; Xu, Liumei] Third Peoples Hosp Shenzhen, Dept Infect Dis, Shenzhen, Peoples R China.
C3 Shantou University; Shenzhen Center for Disease Control & Prevention (SZCDC); Shanxi Medical University; University of South China; The Third People's Hospital of Shenzhen
RP Zhao, J (通讯作者)，Shantou Univ, Sch Publ Hlth, Shantou, Peoples R China.; Zhao, J (通讯作者)，Shenzhen Ctr Dis Control & Prevent, Dept HIV AIDS Control & Prevent, Shenzhen, Peoples R China.; Zhao, J (通讯作者)，Shanxi Med Univ, Sch Publ Hlth, Taiyuan, Peoples R China.
EM szcdczj@163.com
FU Guangdong Basic and Applied Basic Research Foundation; National Natural Science Foundation of China [2019B1515120003]; San-Ming Project of Medicine in Shenzhen [81573211]; Shenzhen Key Medical Discipline Construction Fund [SZSM201811071];  [SZXK064]
CR [中华医学会感染病学分会艾滋病丙型肝炎学组 Aids And Hepatitis C Professional GroupSociety of Infectious Diseases], 2019, 协和医学杂志 MEDICAL JOURNAL OF PEKING UNION MEDICAL COLLEGE HOSPITAL, V10, P31
   Akullian A, 2020, LANCET HIV, V7, PE348, DOI 10.1016/S2352-3018(19)30436-9
   Bouassa RSM, 2019, J ANTIMICROB CHEMOTH, V74, P2030, DOI 10.1093/jac/dkz099
   Charpentier C, 2018, VIRUSES-BASEL, V10, P0, DOI 10.3390/v10010041
   Clement ME, 2020, CURR OPIN HIV AIDS, V15, P19, DOI 10.1097/COH.0000000000000597
   [邓雪媚 Deng Xuemei], 2019, 中国艾滋病性病 CHINESE JOURNAL OF AIDS & STD, V25, P327
   Lan Y, 2020, INFECT DRUG RESIST, V13, P4389, DOI 10.2147/IDR.S284917
   [梁雪蕾 Liang Xuelei], 2022, 中国艾滋病性病 CHINESE JOURNAL OF AIDS & STD, V28, P1321
   Liu LF, 2019, AIDS, V33, P1945, DOI 10.1097/QAD.0000000000002282
   Mbhele N, 2021, INT J ANTIMICROB AG, V57, P0, DOI 10.1016/j.ijantimicag.2021.106343
   Saag MS, 2020, JAMA-J AM MED ASSOC, V324, P1651, DOI 10.1001/jama.2020.17025
   Smith SJ, 2018, RETROVIROLOGY, V15, P0, DOI 10.1186/s12977-018-0420-7
   Tzou PL, 2020, J ANTIMICROB CHEMOTH, V75, P170, DOI 10.1093/jac/dkz417
   Wang Y, 2022, AIDS BEHAV, V26, P3231, DOI 10.1007/s10461-022-03673-x
   Yang ZJ, 2021, INFECTION, V49, P1195, DOI 10.1007/s15010-021-01668-9
NR 16
TC 1
Z9 1
U1 3
U2 4
PU OXFORD UNIV PRESS
PI OXFORD
PA GREAT CLARENDON ST, OXFORD OX2 6DP, ENGLAND
SN 0305-7453
EI 1460-2091
J9 J ANTIMICROB CHEMOTH
JI J. Antimicrob. Chemother.
PD FEB 1
PY 2023
VL 78
IS 2
BP 546
EP 549
DI 10.1093/jac/dkac442
EA DEC 2022
PG 4
WC Infectious Diseases; Microbiology; Pharmacology & Pharmacy
SC Infectious Diseases; Microbiology; Pharmacology & Pharmacy
GA D9BG5
UT WOS:000905845400001
PM 36585770
DA 2024-01-16
ER

PT J
AU Rugemalila, J
   Kamori, D
   Kunambi, P
   Mizinduko, M
   Sabasaba, A
   Masoud, S
   Msafiri, F
   Mugusi, S
   Mutagonda, R
   Mlunde, L
   Amani, D
   Mboya, E
   Mahiti, M
   Ruhago, G
   Mushi, J
   Sambu, V
   Mgomella, G
   Jullu, B
   Maokola, W
   Njau, P
   Mutayoba, B
   Barabona, G
   Ueno, T
   Pembe, A
   Nagu, T
   Sunguya, B
   Aboud, S
AF Rugemalila, Joan
   Kamori, Doreen
   Kunambi, Peter
   Mizinduko, Mucho
   Sabasaba, Amon
   Masoud, Salim
   Msafiri, Frank
   Mugusi, Sabina
   Mutagonda, Rita
   Mlunde, Linda
   Amani, Davis
   Mboya, Erick
   Mahiti, Macdonald
   Ruhago, George
   Mushi, Jeremiah
   Sambu, Veryeh
   Mgomella, George
   Jullu, Boniface
   Maokola, Werner
   Njau, Prosper
   Mutayoba, Beatrice
   Barabona, Godfrey
   Ueno, Takamasa
   Pembe, Andrea
   Nagu, Tumaini T.
   Sunguya, Bruno T.
   Aboud, Said T.
TI HIV virologic response, patterns of drug resistance mutations and correlates among adolescents and young adults: A cross-sectional study in Tanzania
SO PLOS ONE
LA English
DT Article
ID sub-saharan africa; thymidine analog mutations; antiretroviral therapy; 1st-line art; viral load; failure; children; dolutegravir; suppression; zidovudine
AB BackgroundThe emergence of HIV drug resistance mutations (DRMs) is of significant threat to achieving viral suppression (VS) in the quest to achieve global elimination targets. We hereby report virologic outcomes and patterns of acquired DRMs and its associated factors among adolescents and young adults (AYA) from a broader HIV drug resistance surveillance conducted in Tanzania. MethodsData of AYA was extracted from a cross-sectional study conducted in 36 selected facilities using a two-stage cluster sampling design. Dried blood spot (DBS) samples were collected and samples with a viral load (VL) >= 1000 copies/mL underwent genotyping for the HIV-1 pol gene. Stanford HIV database algorithm predicted acquired DRMs, Fisher's exact test and multivariable logistic regression assessed factors associated with DRMs and VS, respectively. FindingsWe analyzed data of 578 AYA on antiretroviral therapy (ART) for 9-15 and >= 36 months; among them, 91.5% and 88.2% had VS (VL<1000copies/mL) at early and late time points, respectively. Genotyping of 64 participants (11.2%) who had VL >= 1000 copies/ml detected 71.9% of any DRM. Clinically relevant DRMs were K103N, M184V, M41L, T215Y/F, L210W/L, K70R, D67N, L89V/T, G118R, E138K, T66A, T97A and unexpectedly absent K65R. Participants on a protease inhibitor (PI) based regimen were twice as likely to not achieve VS compared to those on integrase strand transfer inhibitors (INSTI). The initial VL done 6 months after ART initiation of >= 1000copies/mL was the primary factor associated with detecting DRMs (p = .019). ConclusionsVS amongst AYA is lower than the third UNAIDs target. Additionally, a high prevalence of ADR and high levels of circulating clinically relevant DRMs may compromise the long-term VS in AYA. Furthermore, the first VL result of >= 1000copies/ml after ART initiation is a significant risk factor for developing DRMs. Thus, strict VL monitoring for early identification of treatment failure and genotypic testing during any ART switch is recommended to improve treatment outcomes for AYA.
C1 [Rugemalila, Joan; Kamori, Doreen; Kunambi, Peter; Mizinduko, Mucho; Sabasaba, Amon; Masoud, Salim; Msafiri, Frank; Mugusi, Sabina; Mutagonda, Rita; Mlunde, Linda; Amani, Davis; Mboya, Erick; Mahiti, Macdonald; Ruhago, George; Pembe, Andrea; Nagu, Tumaini T.; Sunguya, Bruno T.; Aboud, Said T.] Muhimbili Univ Hlth & Allied Sci, Dept Microbiol & Immunol, Dar Es Salaam, Tanzania.
   [Rugemalila, Joan] Muhimbili Natl Hosp, Dept Internal Med, Dar Es Salaam, Tanzania.
   [Mushi, Jeremiah; Sambu, Veryeh; Maokola, Werner; Njau, Prosper; Mutayoba, Beatrice] Natl AIDS Control Programme, Dodoma, Tanzania.
   [Mgomella, George] Ctr Dis Control & Prevent, Dar Es Salaam, Tanzania.
   [Jullu, Boniface] Management & Dev Hlth, Dar Es Salaam, Tanzania.
   [Barabona, Godfrey; Ueno, Takamasa; Sunguya, Bruno T.] Kumamoto Univ, Joint Res Ctr Human Retrovirus Infect, Kumamoto, Japan.
C3 Muhimbili University of Health & Allied Sciences; Kumamoto University
RP Rugemalila, J (通讯作者)，Muhimbili Univ Hlth & Allied Sci, Dept Microbiol & Immunol, Dar Es Salaam, Tanzania.; Rugemalila, J (通讯作者)，Muhimbili Natl Hosp, Dept Internal Med, Dar Es Salaam, Tanzania.
EM joanrugemalila@gmail.com
FU CDC and WHO Tanzania; University of California San Francisco (USCF); British Columbia Centre for Excellence in HIV/AIDS, Canada; National AIDS Control Program (NACP)
CR Aboud M, 2019, LANCET INFECT DIS, V19, P253, DOI 10.1016/S1473-3099(19)30036-2
   Ajuna N, 2021, HIV AIDS-RES PALLIAT, V13, P939, DOI 10.2147/HIV.S328643
   Bertagnolio S, 2017, J INFECT DIS, V216, PS801, DOI 10.1093/infdis/jix402
   Boender TS, 2016, J ANTIMICROB CHEMOTH, V71, P2918, DOI 10.1093/jac/dkw218
   Brenner BG, 2016, J ANTIMICROB CHEMOTH, V71, P1948, DOI 10.1093/jac/dkw071
   Callahan T, 2017, J INT AIDS SOC, V20, P0, DOI 10.7448/IAS.20.1.21858
   Cane RM, 2021, REPROD HEALTH, V18, P0, DOI 10.1186/s12978-021-01118-7
   Chaplin B, 2018, AIDS RES HUM RETROV, V34, P228, DOI 10.1089/aid.2017.0198
   Clutter DS, 2016, INFECT GENET EVOL, V46, P292, DOI 10.1016/j.meegid.2016.08.031
   de Abreu JC, 2017, BRAZ J INFECT DIS, V21, P219, DOI 10.1016/j.bjid.2017.02.001
   De Lay PR, 2021, PLOS MED, V18, P0, DOI 10.1371/journal.pmed.1003649
   de Waal R, 2018, J VIRUS ERAD, V4, P55
   Dwyer-Lindgren L, 2019, NATURE, V570, P189, DOI 10.1038/s41586-019-1200-9
   Enane LA, 2018, J VIRUS ERAD, V4, P40
   Exavery A, 2020, BMC PUBLIC HEALTH, V20, P0, DOI 10.1186/s12889-020-09361-6
   Gibson RM, 2017, INFECT DIS POVERTY, V6, P0, DOI 10.1186/s40249-017-0377-0
   Goodall RL, 2017, J ANTIMICROB CHEMOTH, V72, P1450, DOI 10.1093/jac/dkw583
   Gregson J, 2017, LANCET INFECT DIS, V17, P296, DOI 10.1016/s1473-3099(16)30469-8
   Gregson J, 2016, LANCET INFECT DIS, V16, P565, DOI 10.1016/S1473-3099(15)00536-8
   Gupta-Wright A, 2020, LANCET HIV, V7, PE620, DOI 10.1016/S2352-3018(20)30172-7
   Hamers RL, 2018, LANCET HIV, V5, PE588, DOI 10.1016/S2352-3018(18)30173-5
   Hamers RL, 2013, CURR OPIN HIV AIDS, V8, P19, DOI 10.1097/COH.0b013e32835b7f94
   Henerico S, 2022, J ANTIMICROB CHEMOTH, V77, P483, DOI 10.1093/jac/dkab406
   Hunt GM, 2019, BMC INFECT DIS, V19, P0, DOI 10.1186/s12879-019-4339-y
   Inzaule SC, 2016, J ANTIMICROB CHEMOTH, V71, P1619, DOI 10.1093/jac/dkw039
   Karim SSA, 2019, LANCET GLOB HEALTH, V7, PE1470, DOI 10.1016/S2214-109X(19)30404-8
   Koay WLA, 2021, CURR EPIDEMIOL REP, V8, P97, DOI 10.1007/s40471-021-00268-3
   Kouamou V, 2020, AIDS RES HUM RETROV, V36, P566, DOI 10.1089/aid.2019.0232
   Kouamou V, 2019, AIDS, V33, P1729, DOI 10.1097/QAD.0000000000002284
   Maena J, 2021, AIDS RES THER, V18, P0, DOI 10.1186/s12981-021-00408-1
   Margot N, 2020, ANTIMICROB AGENTS CH, V64, P0, DOI 10.1128/AAC.02557-19
   Maskew M, 2016, AIDS RES TREAT, V2016, P0, DOI 10.1155/2016/4161738
   Masoud S, 2020, AIDS RES HUM RETROV, V36, P539, DOI 10.1089/aid.2020.0021
   Mathur S, 2020, INT J PUBLIC HEALTH, V65, P399, DOI 10.1007/s00038-020-01350-1
   McCluskey SM, 2021, AIDS, V35, PS127, DOI 10.1097/QAD.0000000000003082
   Mikasi SG, 2021, BMC INFECT DIS, V21, P0, DOI 10.1186/s12879-021-06059-x
   Muri L, 2017, AIDS, V31, P61, DOI 10.1097/QAD.0000000000001273
   Mziray SR, 2020, PLOS ONE, V15, P0, DOI 10.1371/journal.pone.0232649
   Okonji EF, 2021, AIDS RES THER, V18, P0, DOI 10.1186/s12981-021-00391-7
   Parkin N, 2012, CLIN INFECT DIS, V54, PS273, DOI 10.1093/cid/cir982
   Phillips AN, 2020, LANCET HIV, V7, PE193, DOI 10.1016/S2352-3018(19)30400-X
   Rugemalila J, 2021, BMJ OPEN, V11, P0, DOI 10.1136/bmjopen-2021-054021
   Salou M, 2016, J INT AIDS SOC, V19, P0, DOI 10.7448/IAS.19.1.20683
   Schneider A, 2016, NUCLEIC ACIDS RES, V44, P2310, DOI 10.1093/nar/gkw060
   Shroufi A, 2019, AIDS, V33, P1635, DOI 10.1097/QAD.0000000000002234
   Sigaloff KCE, 2013, AIDS RES HUM RETROV, V29, P925, DOI 10.1089/AID.2012.0218
   Skhosana L, 2015, PLOS ONE, V10, P0, DOI 10.1371/journal.pone.0118145
   Slogrove AL, 2018, CURR OPIN HIV AIDS, V13, P170, DOI 10.1097/COH.0000000000000449
   Stadeli KM, 2013, ANTIVIR THER, V18, P115, DOI 10.3851/IMP2437
   World Health Organization, 2021, HIV DRUG RESISTANCE REPORT, V0, P0
   World Health Organization, 2015, HIV DRUG RES SURV GU, V0, P0
   Zgambo M, 2018, REPROD HEALTH, V15, P0, DOI 10.1186/s12978-018-0614-4
   Zhang YF, 2018, JAIDS-J ACQ IMM DEF, V79, P315, DOI 10.1097/QAI.0000000000001793
   Zhou SYA, 2021, J INT AIDS SOC, V24, P0, DOI 10.1002/jia2.25832
NR 54
TC 3
Z9 3
U1 0
U2 1
PU PUBLIC LIBRARY SCIENCE
PI SAN FRANCISCO
PA 1160 BATTERY STREET, STE 100, SAN FRANCISCO, CA 94111 USA
SN 1932-6203
EI 
J9 PLOS ONE
JI PLoS One
PD FEB 23
PY 2023
VL 18
IS 2
BP 
EP 
DI 10.1371/journal.pone.0281528
PG 21
WC Multidisciplinary Sciences
SC Science & Technology - Other Topics
GA 9M4YS
UT WOS:000942237800037
PM 36821538
DA 2024-01-16
ER

PT J
AU Moraka, NO
   Choga, WT
   Pema, MN
   Chawawa, MK
   Gobe, I
   Mokomane, M
   Bareng, OT
   Bhebhe, L
   Kelentse, N
   Mulenga, G
   Holme, MP
   Mohammed, T
   Koofhethile, CK
   Makhema, JM
   Shapiro, R
   Lockman, S
   Moyo, S
   Gaseitsiwe, S
AF Moraka, Natasha O.
   Choga, Wonderful T.
   Pema, Marea N.
   Chawawa, Moses Kudzai
   Gobe, Irene
   Mokomane, Margaret
   Bareng, Ontlametse T.
   Bhebhe, Lynette
   Kelentse, Nametso
   Mulenga, Graceful
   Holme, Molly Pretorius
   Mohammed, Terence
   Koofhethile, Catherine K.
   Makhema, Joseph M.
   Shapiro, Roger
   Lockman, Shahin
   Moyo, Sikhulile
   Gaseitsiwe, Simani
TI Predicted resistance to broadly neutralizing antibodies (bnAbs) and associated HIV-1 envelope characteristics among seroconverting adults in Botswana
SO SCIENTIFIC REPORTS
LA English
DT Article
ID drug-resistance; sequences; therapy; target
AB We used HIV-1C sequences to predict (in silico) resistance to 33 known broadly neutralizing antibodies (bnAbs) and evaluate the different HIV-1 Env characteristics that may affect virus neutralization. We analyzed proviral sequences from adults with documented HIV-1 seroconversion (N = 140) in Botswana (2013-2018). HIV-1 env sequences were used to predict bnAb resistance using bNAb-ReP, to determine the number of potential N-linked glycosylation sites (PNGS) and evaluate Env variable region characteristics (VC). We also assessed the presence of signature mutations that may affect bnAb sensitivity in vitro. We observe varied results for predicted bnAb resistance among our cohort. 3BNC117 showed high predicted resistance (72%) compared to intermediate levels of resistance to VRC01 (57%). We predict low resistance to PGDM100 and 10-1074 and no resistance to 4E10. No difference was observed in the frequency of PNGS by bNAb susceptibility patterns except for higher number of PNGs in V3 bnAb resistant strains. Associations of VC were observed for V1, V4 and V5 loop length and net charge. We also observed few mutations that have been reported to confer bnAb resistance in vitro. Our results support use of sequence data and machine learning tools to predict the best bnAbs to use within populations.
C1 [Moraka, Natasha O.; Choga, Wonderful T.; Pema, Marea N.; Chawawa, Moses Kudzai; Bareng, Ontlametse T.; Bhebhe, Lynette; Kelentse, Nametso; Mulenga, Graceful; Mohammed, Terence; Koofhethile, Catherine K.; Makhema, Joseph M.; Moyo, Sikhulile; Gaseitsiwe, Simani] Botswana Harvard AIDS Inst Partnership, Private Bag BO320, Gaborone, Botswana.
   [Gobe, Irene; Mokomane, Margaret] Univ Botswana, Fac Hlth Sci, Sch Allied Hlth Profess, Gaborone, Botswana.
   [Holme, Molly Pretorius; Shapiro, Roger; Lockman, Shahin] Harvard Univ, Harvard T H Chan Sch Publ Hlth, Boston, MA USA.
C3 Botswana-Harvard AIDS Institute Partnership; University of Botswana; Harvard University; Harvard T.H. Chan School of Public Health
RP Gaseitsiwe, S (通讯作者)，Botswana Harvard AIDS Inst Partnership, Private Bag BO320, Gaborone, Botswana.
EM sgaseitsiwe@bhp.org.bw
FU Bill and Melinda Gates Foundation [INV-033558]; Centers for Disease Control and Prevention (CDC) [U01 GH000447, U2G GH001911]; Fogarty International Center [5D43TW009610]; Fogarty International Center [1K43TW012350-01]; Bill and Melinda Gates Foundation (BMFG); H3ABioNet; National Institutes of Health Common Fund [U41HG006941]; Trials of Excellence in Southern Africa (TESA III); European Union [CSA2020NoE-3104 TESAIII CSA2020NoE]
CR Bricault CA, 2019, CELL HOST MICROBE, V25, P59, DOI 10.1016/j.chom.2018.12.001
   Capparelli EV, 2022, JAIDS-J ACQ IMM DEF, V91, P182, DOI 10.1097/QAI.0000000000003033
   Crooks GE, 2004, GENOME RES, V14, P1188, DOI 10.1101/gr.849004
   Danaila VR, 2022, BIOINFORMATICS, V38, P4278, DOI 10.1093/bioinformatics/btac530
   DeLeon O, 2017, PLOS BIOL, V15, P0, DOI 10.1371/journal.pbio.2001549
   Dingens AS, 2019, IMMUNITY, V50, P520, DOI 10.1016/j.immuni.2018.12.017
   Dingens AS, 2017, CELL HOST MICROBE, V21, P777, DOI 10.1016/j.chom.2017.05.003
   Doores KJ, 2015, J VIROL, V89, P1105, DOI 10.1128/JVI.02905-14
   Dufloo J, 2022, NAT COMMUN, V13, P0, DOI 10.1038/s41467-022-28307-7
   Gaolathe T, 2016, LANCET HIV, V3, PE221, DOI 10.1016/S2352-3018(16)00037-0
   Hsu DCC, 2021, FRONT IMMUNOL, V12, P0, DOI 10.3389/fimmu.2021.710044
   Huettner I, 2022, CELL REP, V38, P0, DOI 10.1016/j.celrep.2022.110611
   Julg B, 2021, SEMIN IMMUNOL, V51, P0, DOI 10.1016/j.smim.2021.101475
   Krumm SA, 2016, RETROVIROLOGY, V13, P0, DOI 10.1186/s12977-016-0241-5
   Kumar A, 2021, PLOS PATHOG, V17, P0, DOI 10.1371/journal.ppat.1009478
   Mandizvo T, 2022, J VIROL, V96, P0, DOI 10.1128/jvi.01270-22
   McCoy LE, 2016, CELL REP, V16, P2327, DOI 10.1016/j.celrep.2016.07.074
   Mendoza P, 2018, NATURE, V561, P479, DOI 10.1038/s41586-018-0531-2
   Mgodi NM, 2021, JAIDS-J ACQ IMM DEF, V87, P680, DOI 10.1097/QAI.0000000000002649
   Moody MA, 2015, CELL HOST MICROBE, V18, P354, DOI 10.1016/j.chom.2015.08.006
   Moyo S, 2019, AIDS, V33, P1073, DOI 10.1097/QAD.0000000000002166
   Novitsky V, 2015, J CLIN MICROBIOL, V53, P2581, DOI 10.1128/JCM.00756-15
   Pineda-Peña AC, 2013, INFECT GENET EVOL, V19, P337, DOI 10.1016/j.meegid.2013.04.032
   Rawi R, 2019, SCI REP-UK, V9, P0, DOI 10.1038/s41598-019-50635-w
   Rose PP, 2000, BIOINFORMATICS, V16, P400, DOI 10.1093/bioinformatics/16.4.400
   Sneller MC, 2022, NATURE, V606, P375, DOI 10.1038/s41586-022-04797-9
   Snoeck J, 2011, RETROVIROLOGY, V8, P0, DOI 10.1186/1742-4690-8-87
   Sok D, 2018, NAT IMMUNOL, V19, P1179, DOI 10.1038/s41590-018-0235-7
   Sok D, 2016, IMMUNITY, V45, P958, DOI 10.1016/j.immuni.2016.10.033
   Spencer DA, 2021, FRONT PUBLIC HEALTH, V9, P0, DOI 10.3389/fpubh.2021.690017
   Stamatatos L, 2017, IMMUNOL REV, V275, P203, DOI 10.1111/imr.12483
   Steichen JM, 2016, IMMUNITY, V45, P483, DOI 10.1016/j.immuni.2016.08.016
   Struck D, 2014, NUCLEIC ACIDS RES, V42, P0, DOI 10.1093/nar/gku739
   Sutar J, 2021, PLOS ONE, V16, P0, DOI 10.1371/journal.pone.0251969
   Sutar J, 2019, VIRUS RES, V273, P0, DOI 10.1016/j.virusres.2019.197763
   West AP, 2013, P NATL ACAD SCI USA, V110, P10598, DOI 10.1073/pnas.1309215110
   Wickham H, 2016, GGPLOT2: ELEGANT GRAPHICS FOR DATA ANALYSIS, V0, P0, DOI DOI 10.1007/978-3-319-24277-4
   Xu L, 2017, SCIENCE, V358, P85, DOI 10.1126/science.aan8630
   Yu WH, 2019, JCI INSIGHT, V4, P0, DOI 10.1172/jci.insight.130153
   Zhou TQ, 2015, CELL, V161, P1280, DOI 10.1016/j.cell.2015.05.007
NR 40
TC 0
Z9 0
U1 0
U2 0
PU NATURE PORTFOLIO
PI BERLIN
PA HEIDELBERGER PLATZ 3, BERLIN, 14197, GERMANY
SN 2045-2322
EI 
J9 SCI REP-UK
JI Sci Rep
PD OCT 24
PY 2023
VL 13
IS 1
BP 
EP 
DI 10.1038/s41598-023-44722-2
PG 9
WC Multidisciplinary Sciences
SC Science & Technology - Other Topics
GA X1DP6
UT WOS:001095925700037
PM 37875518
DA 2024-01-16
ER

PT J
AU Xu, YY
   Shi, HJ
   Dong, XX
   Ding, CY
   Wu, SS
   Li, X
   Zhang, HY
   Qiao, MK
   Li, XS
   Zhu, ZP
AF Xu, Yuanyuan
   Shi, Hongjie
   Dong, Xiaoxiao
   Ding, Chengyuan
   Wu, Sushu
   Li, Xin
   Zhang, Hongying
   Qiao, Mengkai
   Li, Xiaoshan
   Zhu, Zhengping
TI Transmitted drug resistance and transmission clusters among ART-naive HIV-1-infected individuals from 2019 to 2021 in Nanjing, China
SO FRONTIERS IN PUBLIC HEALTH
LA English
DT Article
DE HIV; transmitted drug resistance; mutations; transmission cluster; antiretroviral therapy
ID newly-diagnosed individuals; antiretroviral treatment; hiv; prevalence; men; sex; surveillance; epidemic; therapy; strains
AB Background: Transmitted drug resistance (TDR) is an increasingly prevalent problem worldwide, which will significantly compromise the effectiveness of HIV treatments. However, in Nanjing, China, there is still a dearth of research on the prevalence and transmission of TDR among ART-naive HIV-1-infected individuals. This study aimed to understand the prevalence and transmission of TDR in Nanjing. Methods: A total of 1,393 participants who were newly diagnosed with HIV-1 and had not received ART between January 2019 and December 2021 were enrolled in this study. HIV-1 pol gene sequence was obtained by viral RNA extraction and nested PCR amplification. Genotypes, TDR and transmission cluster analyses were conducted using phylogenetic tree, Stanford HIV database algorithm and HIV-TRACE, respectively. Univariate and multivariate logistic regression analyses were performed to identify the factors associated with TDR. Results: A total of 1,161 sequences were successfully sequenced, of which CRF07_BC (40.6%), CRF01_AE (38.4%) and CRF105_0107 (6.3%) were the main HIV-1 genotypes. The overall prevalence of TDR was 7.8%, with 2.0% to PIs, 1.0% to NRTIs, and 4.8% to NNRTIs. No sequence showed double-class resistance. Multivariate logistic regression analysis revealed that compared with CRF01_ AE, subtype B (OR=2.869, 95%CI: 1.093-7.420) and female (OR=2.359, 95%CI: 1.182-4.707) were risk factors for TDR. Q58E was the most prevalent detected protease inhibitor (PI) -associated mutation, and V179E was the most frequently detected non-nucleoside reverse transcriptase inhibitor (NNRTI) -associated mutation. A total of 613 (52.8%) sequences were segregated into 137 clusters, ranging from 2 to 74 sequences. Among 44 individuals with TDR (48.4%) within 21 clusters, K103N/KN was the most frequent TDR-associated mutation (31.8%), followed by Q58E/QE (20.5%) and G190A (15.9%). Individuals with the same TDR-associated mutations were usually cross-linked in transmission clusters. Moreover, we identified 9 clusters in which there was a transmission relationship between drug-resistant individuals, and 4 clusters in which drug-resistant cases increased during the study period. Conclusion: The overall prevalence of TDR in Nanjing was at a moderate level during the past 3years. However, nearly half of TDR individuals were included in the transmission clusters, and some drug-resistant individuals have transmitted in the clusters. Therefore, HIV drug-resistance prevention, monitoring and response efforts should be sustained and expanded to reduce the prevalence and transmission of TDR in Nanjing.
C1 [Xu, Yuanyuan; Shi, Hongjie; Wu, Sushu; Li, Xin; Zhu, Zhengping] Nanjing Ctr Dis Control & Prevent, Dept AIDS STDs Control & Prevent, Nanjing, Peoples R China.
   [Dong, Xiaoxiao; Zhang, Hongying; Qiao, Mengkai] Nanjing Ctr Dis Control & Prevent, Dept Microbiol Lab, Nanjing, Peoples R China.
   [Ding, Chengyuan] Nanjing Med Univ, Sch Publ Hlth, Ctr Global Hlth, Nanjing, Peoples R China.
   [Li, Xiaoshan] Nanjing Med Univ, Wuxi Peoples Hosp, Wuxi Peoples Hosp, Wuxi Med Ctr,Dept Neurosurg, Wuxi, Peoples R China.
C3 Nanjing Medical University; Nanjing Medical University; Jiangnan University
RP Zhu, ZP (通讯作者)，Nanjing Ctr Dis Control & Prevent, Dept AIDS STDs Control & Prevent, Nanjing, Peoples R China.; Li, XS (通讯作者)，Nanjing Med Univ, Wuxi Peoples Hosp, Wuxi Peoples Hosp, Wuxi Med Ctr,Dept Neurosurg, Wuxi, Peoples R China.
EM sclxs87@163.com; zzp@njcdc.cn
FU This research was funded by National Natural Science Foundation of China (Grant no. 82103896), Nanjing Municipal Key Medical Science and Technology Development Project (Grant no. ZKX19050) and Nanjing Key Medical Specialty Project (Infectious Diseases). [ZKX19050]; National Natural Science Foundation of China; Nanjing Municipal Key Medical Science and Technology Development Project; Nanjing Key Medical Specialty Project (Infectious Diseases);  [82103896]
CR Bennett DE, 2009, PLOS ONE, V4, P0, DOI 10.1371/journal.pone.0004724
   Cambiano V, 2014, AIDS, V28, PS15, DOI 10.1097/QAD.0000000000000082
   Castro H, 2013, J INFECT DIS, V208, P1459, DOI 10.1093/infdis/jit345
   Chen HL, 2022, FRONT MED-LAUSANNE, V9, P0, DOI 10.3389/fmed.2022.965836
   Chen ZW, 2018, J MED VIROL, V90, P1210, DOI 10.1002/jmv.25072
   Cohen MS, 2016, NEW ENGL J MED, V375, P830, DOI 10.1056/NEJMoa1600693
   Fan Q, 2022, EMERG MICROBES INFEC, V11, P2326, DOI 10.1080/22221751.2022.2119167
   Gan MZ, 2021, EMERG MICROBES INFEC, V10, P256, DOI 10.1080/22221751.2021.1884004
   Gilks CF, 2006, LANCET, V368, P505, DOI 10.1016/S0140-6736(06)69158-7
   Guo HX, 2015, BMC PUBLIC HEALTH, V15, P0, DOI 10.1186/s12889-015-1489-8
   Han XX, 2013, JAIDS-J ACQ IMM DEF, V64, P16, DOI 10.1097/QAI.0b013e3182932210
   Han Z G, 2018, ZHONGHUA LIU XING BING XUE ZA ZHI, V39, P977, DOI 10.3760/cma.j.issn.0254-6450.2018.07.021
   Huang SW, 2022, J ANTIMICROB CHEMOTH, V77, P185, DOI 10.1093/jac/dkab361
   Jiao Y, 2015, HIV 1 DISTINCTIVE DR, V0, P0
   Kang RH, 2020, INFECT DIS POVERTY, V9, P0, DOI 10.1186/s40249-020-00668-5
   Lan Y, 2022, PATHOGENS, V11, P0, DOI 10.3390/pathogens11111321
   Lan Y, 2021, VIROL J, V18, P0, DOI 10.1186/s12985-021-01653-6
   Lessells RJ, 2014, JAIDS-J ACQ IMM DEF, V65, PE17, DOI 10.1097/QAI.0b013e31829ceb14
   Li W, 2020, AIDS RES HUM RETROV, V36, P616, DOI 10.1089/aid.2019.0288
   Li Z, 2015, SCI REP-UK, V5, P0, DOI 10.1038/srep16708
   Liu J, 2016, ZHONGHUA LIU XING BING XUE ZA ZHI, V37, P643, DOI 10.3760/cma.j.issn.0254-6450.2016.05.011
   Lu J, 2018, CHIN J INFECT CONTRO, V17, P884, DOI 10.2969/j.issn.1671-9638.2018.10.006
   Machnowska P, 2019, PLOS ONE, V14, P0, DOI 10.1371/journal.pone.0209605
   Pang XW, 2021, BMC INFECT DIS, V21, P0, DOI 10.1186/s12879-021-05854-w
   Phillips AN, 2017, J INFECT DIS, V215, P1362, DOI 10.1093/infdis/jix089
   Pond SLK, 2018, MOL BIOL EVOL, V35, P1812, DOI 10.1093/molbev/msy016
   Poon AFY, 2016, LANCET HIV, V3, PE231, DOI 10.1016/S2352-3018(16)00046-1
   Ragonnet-Cronin M, 2018, LANCET HIV, V5, PE309, DOI 10.1016/S2352-3018(18)30062-6
   Rhee SY, 2020, J INT AIDS SOC, V23, P0, DOI 10.1002/jia2.25611
   Song YX, 2018, EPIDEMIOL INFECT, V146, P339, DOI 10.1017/S0950268817003016
   van de Vijver DAMC, 2013, AIDS, V27, P2943, DOI 10.1097/01.aids.0000433237.63560.20
   Wang ZY, 2019, BMC INFECT DIS, V19, P0, DOI 10.1186/s12879-019-3927-1
   Xiao P P, 2017, ZHONGHUA YU FANG YI XUE ZA ZHI, V51, P988, DOI 10.3760/cma.j.issn.0253-9624.2017.11.007
   Xu L L, 2021, ZHONGHUA LIU XING BING XUE ZA ZHI, V42, P711, DOI 10.3760/cma.j.cn112338-20200706-00926
   Yang Hai-tao, 2003, ZHONGHUA LIU XING BING XUE ZA ZHI, V24, P976
   Yang ZJ, 2021, INFECTION, V49, P1195, DOI 10.1007/s15010-021-01668-9
   Yin YQ, 2021, INTERVIROLOGY, V64, P81, DOI 10.1159/000512135
   Yuan D, 2021, FRONT PUBLIC HEALTH, V9, P0, DOI 10.3389/fpubh.2021.731280
   Zhao B, 2022, FRONT MICROBIOL, V12, P0, DOI 10.3389/fmicb.2021.797771
   Zhao S, 2018, SCI REP-UK, V8, P0, DOI 10.1038/s41598-018-29202-2
   Zheng M N, 2018, ZHONGHUA LIU XING BING XUE ZA ZHI, V39, P619, DOI 10.3760/cma.j.issn.0254-6450.2018.05.015
   Zhou Ying, 2021, CHINESE JOURNAL OF VIROLOGY, V37, P838, DOI 10.13242/j.cnki.bingduxuebao.003932
   Zhu ZP, 2019, BMJ OPEN, V9, P0, DOI 10.1136/bmjopen-2018-021955
   Zuo LL, 2020, ECLINICALMEDICINE, V18, P0, DOI 10.1016/j.eclinm.2019.100238
NR 45
TC 0
Z9 0
U1 2
U2 2
PU FRONTIERS MEDIA SA
PI LAUSANNE
PA AVENUE DU TRIBUNAL FEDERAL 34, LAUSANNE, CH-1015, SWITZERLAND
SN 
EI 2296-2565
J9 FRONT PUBLIC HEALTH
JI Front. Public Health
PD AUG 22
PY 2023
VL 11
IS 
BP 
EP 
DI 10.3389/fpubh.2023.1179568
PG 12
WC Public, Environmental & Occupational Health
SC Public, Environmental & Occupational Health
GA Q6GY8
UT WOS:001058498900001
PM 37674678
DA 2024-01-16
ER

PT J
AU Beck, EJ
   Laeyendecker, O
   Saraf, S
   Ashokkumar, S
   Onzia, A
   Melendez, JH
   Chan, JS
   Kyambadde, P
   Gough, E
   Parkes-Ratanshi, R
   Manabe, YC
   Hamill, MM
AF Beck, Evan J.
   Laeyendecker, Oliver
   Saraf, Sharada
   Ashokkumar, Swetha
   Onzia, Annet
   Melendez, Johan H.
   Chan, Justin
   Kyambadde, Peter
   Gough, Ethan
   Parkes-Ratanshi, Rosalind
   Manabe, Yukari C.
   Hamill, Matthew M.
TI High level of HIV viral suppression in a cross-sectional study of Ugandan men with urethritis and bacterial STI
SO INTERNATIONAL JOURNAL OF STD & AIDS
LA English
DT Article; Early Access
DE HIV viral suppression; urethral discharge syndrome; sexually transmitted infections; antiretroviral therapy resistance; factors associated with HIV transmission; Uganda; men; risk behaviours
ID immunodeficiency-virus hiv; antiretroviral therapy; sexual transmission; load; prevention; infection; semen; risk
AB Background Urethritis associated with non-viral sexually transmitted infections (STI) increases the risk of HIV acquisition and transmission in those living with HIV (LWH) without viral load suppression (VLS). Compared to women, men typically have lower rates of HIV VLS. We assessed the prevalence of VLS and drug resistance mutations in men LWH and urethral discharge syndrome (UDS) in Kampala, Uganda. Methods Men with UDS were recruited in Kampala October 2019-November 2020. Medical, demographic, and behavioural data were collected with biological samples. All reactive HIV results (rapid, sequential algorithm) underwent confirmatory HIV antibody- and HIV incidence-testing, and viral load (VL) measurement. The pol and gp41 regions were sequenced on samples with VLs >1000 cpm, phylogenetic trees were generated, and resistance mutations were investigated. Results 50 of 250 participants (20%) had reactive HIV rapid tests and 48/50 (96%) were aware of their HIV status and using antiretroviral therapy (ART). The median age was 38 years (IQR 32-45), 27/50 (54%) had engaged in transactional sex, and 30/50 (60%) reported alcohol before sex. VLS was present in 46/50 (92%). There were no major resistance mutations present in any samples analyzed. Conclusions The prevalence of HIV and VLS was greater in these men than in the general Ugandan adult population. Most men LWH were on ART and thus less likely to transmit HIV despite demonstrating sexual behaviours associated with high-risk of STIs. These data emphasize that high levels of ART coverage and VLS are achievable among men with UDS in urban Kampala.
C1 [Beck, Evan J.; Laeyendecker, Oliver; Saraf, Sharada; Ashokkumar, Swetha] Natl Inst Allergy & Infect Dis, Div Intramural Res, NIH, Bethesda, MD USA.
   [Laeyendecker, Oliver; Melendez, Johan H.; Chan, Justin; Manabe, Yukari C.; Hamill, Matthew M.] Johns Hopkins Univ, Sch Med, Dept Med, Baltimore, MD USA.
   [Onzia, Annet; Parkes-Ratanshi, Rosalind; Manabe, Yukari C.] Makerere Univ, Infect Dis Inst, Kampala, Uganda.
   [Kyambadde, Peter] Minist Hlth Uganda, STD & AIDS Control Programme, Kampala, Uganda.
   [Gough, Ethan] Johns Hopkins Bloomberg Sch Publ Hlth, Dept Int Hlth, Baltimore, MD USA.
   [Beck, Evan J.] Natl Inst Allergy & Infect Dis, Natl Inst Hlth, North Wolfe St 855,Rangos Bldg, Room 540, Baltimore, MD 21205 USA.
C3 National Institutes of Health (NIH) - USA; NIH National Institute of Allergy & Infectious Diseases (NIAID); Johns Hopkins University; Makerere University; Johns Hopkins University; Johns Hopkins Bloomberg School of Public Health; National Institutes of Health (NIH) - USA; NIH National Institute of Allergy & Infectious Diseases (NIAID)
RP Beck, EJ (通讯作者)，Natl Inst Allergy & Infect Dis, Natl Inst Hlth, North Wolfe St 855,Rangos Bldg, Room 540, Baltimore, MD 21205 USA.
EM evanjbeck1@gmail.com
CR Alexovitz KA, 2018, AIDS CARE, V30, P81, DOI 10.1080/09540121.2017.1381327
   [Anonymous], 2016, CONSOLIDATED GUIDELINES ON THE USE OF ANTIRETROVIRAL DRUGS FOR TREATING AND PREVENTING HIV INFECTION: RECOMMENDATIONS FOR A PUBLIC HEALTH APPROACH, V2nd, P0
   Attia S, 2009, AIDS, V23, P1397, DOI 10.1097/QAD.0b013e32832b7dca
   Chen JS, 2021, CLIN INFECT DIS, V73, PE2000, DOI 10.1093/cid/ciaa1529
   Cohen MS, 2016, NEW ENGL J MED, V375, P830, DOI 10.1056/NEJMoa1600693
   Cohen MS, 2019, J INT AIDS SOC, V22, P0, DOI 10.1002/jia2.25355
   Courtney CR, 2017, PLOS ONE, V12, P0, DOI 10.1371/journal.pone.0173705
   Fleming DT, 1999, SEX TRANSM INFECT, V75, P3, DOI 10.1136/sti.75.1.3
   Ha JH, 2019, BMJ OPEN, V9, P0, DOI 10.1136/bmjopen-2019-029748
   Hamill MM, 2022, BMC INFECT DIS, V22, P0, DOI 10.1186/s12879-022-07431-1
   Imaz A, 2016, J INFECT DIS, V214, P1512, DOI 10.1093/infdis/jiw406
   Kakooza F, 2021, SEX TRANSM INFECT, V97, P312, DOI 10.1136/sextrans-2020-054581
   Kaleebu P, 2002, J INFECT DIS, V185, P1244, DOI 10.1086/340130
   Kaleebu P, 2015, PLOS ONE, V10, P0, DOI 10.1371/journal.pone.0145536
   Kariuki SM, 2020, J VIROL, V94, P0, DOI 10.1128/JVI.00229-20
   Marks G, 2016, JAIDS-J ACQ IMM DEF, V73, P205, DOI 10.1097/QAI.0000000000001036
   Nabukenya AM, 2018, BMC PUBLIC HEALTH, V18, P0, DOI 10.1186/s12889-018-6027-z
   Ocero JRA, 2020, RELEASE PRELIMINARY, V0, P0
   PEPFAR, 2022, UG COUNTR OP PLAN 20, V0, P0
   Quinn TC, 2000, NEW ENGL J MED, V342, P921, DOI 10.1056/NEJM200003303421303
   Rao A, 2017, AIDS BEHAV, V21, P2207, DOI 10.1007/s10461-017-1792-8
   Rhee SY, 2003, NUCLEIC ACIDS RES, V31, P298, DOI 10.1093/nar/gkg100
   Rodger AJ, 2016, JAMA-J AM MED ASSOC, V316, P171, DOI 10.1001/jama.2016.5148
   Sadiq ST, 2002, AIDS, V16, P219, DOI 10.1097/00002030-200201250-00011
   Tan WS, 2016, AIDS, V30, P1951, DOI 10.1097/QAD.0000000000001134
   Uganda AIDS Commission, 2020, PRES FAST TRACK IN E, V0, P1
   Watera C, 2021, J ANTIMICROB CHEMOTH, V76, P2407, DOI 10.1093/jac/dkab159
NR 30
TC 0
Z9 0
U1 0
U2 0
PU SAGE PUBLICATIONS LTD
PI LONDON
PA 1 OLIVERS YARD, 55 CITY ROAD, LONDON EC1Y 1SP, ENGLAND
SN 0956-4624
EI 1758-1052
J9 INT J STD AIDS
JI Int. J. STD AIDS
PD AUG 6
PY 2023
VL 0
IS 
BP 
EP 
DI 10.1177/09564624231193491
EA AUG 2023
PG 6
WC Immunology; Infectious Diseases
SC Immunology; Infectious Diseases
GA O2PR5
UT WOS:001042296100001
PM 37544771
DA 2024-01-16
ER

PT J
AU Hollander, K
   Chan, AH
   Frey, KM
   Hunker, O
   Ippolito, JA
   Spasov, KA
   Yeh, YHJ
   Jorgensen, WL
   Ho, YC
   Anderson, KS
AF Hollander, Klarissa
   Chan, Albert H.
   Frey, Kathleen M.
   Hunker, Olivia
   Ippolito, Joseph A.
   Spasov, Krasimir A.
   Yeh, Yang-Hui J.
   Jorgensen, William L.
   Ho, Ya-Chi
   Anderson, Karen S.
TI Exploring novel HIV-1 reverse transcriptase inhibitors with drug-resistant mutants: A double mutant surprise
SO PROTEIN SCIENCE
LA English
DT Article
DE drug resistance; HIV; macromolecular x-ray crystallography; non-nucleoside reverse transcriptase inhibitors; reverse transcriptase; structure-guided drug design
ID nonnucleoside inhibitors; picomolar inhibitors; crystallography; replication; nevirapine; mutations; efavirenz; potency
AB HIV-1 reverse transcriptase (RT) remains a key target for HIV drug development. As successful management of the disease requires lifelong treatment, the emergence of resistance mutations is inevitable, making development of new RT inhibitors, which remain effective against resistant variants crucial. To this end, previous computationally guided drug design efforts have resulted in catechol diether compounds, which inhibit wildtype RT with picomolar affinities and appear to be promising preclinical candidates. To confirm that these compounds remain potent against Y181C, a widespread mutation conferring resistance to first generation inhibitors, they were screened against the HIV-1 N119 clinical isolate, reported as a Y181C single mutant. In comparison to a molecular clone with the same mutation, N119 appears less susceptible to inhibition by our preclinical candidate compounds. A more detailed sequencing effort determined that N119 was misidentified and carries V106A in combination with Y181C. While both indolizine and naphthalene substituted catechol diethers are potent against the classical Y181C single mutant, the addition of V106A confers more resistance against the indolizine derivatives than the naphthalene derivatives. Crystal structures presented in this study highlight key features of the naphthyl group, which allow these compounds to remain potent in the double mutant, including stronger interactions with F227 and less reliance on V106 for stabilization of the ethoxy-uracil ring, which makes critical hydrogen bonds with other residues in the binding pocket.
C1 [Hollander, Klarissa; Hunker, Olivia; Anderson, Karen S.] Yale Univ, Sch Med, Dept Mol Biophys & Biochem, New Haven, CT USA.
   [Hollander, Klarissa; Chan, Albert H.; Frey, Kathleen M.; Ippolito, Joseph A.; Spasov, Krasimir A.; Anderson, Karen S.] Yale Univ, Sch Med, Dept Pharmacol, New Haven, CT USA.
   [Ippolito, Joseph A.; Jorgensen, William L.] Yale Univ, Dept Chem, New Haven, CT USA.
   [Yeh, Yang-Hui J.; Ho, Ya-Chi] Yale Univ, Sch Med, Dept Microbial Pathogenesis, New Haven, CT USA.
   [Anderson, Karen S.] Dept Pharmacol, POB 208066,333 Cedar St, New Haven, CT 06520 USA.
C3 Yale University; Yale University; Yale University; Yale University
RP Anderson, KS (通讯作者)，Dept Pharmacol, POB 208066,333 Cedar St, New Haven, CT 06520 USA.
EM karen.anderson@yale.edu
FU We express gratitude to the National Institutes of Health for funding this work (R01GM049551 and R01AI155072 to KSA; R01AI044616 to WLJ; T32 GM148333 to KH). This research used resources of the Advanced Photon Source, a U.S. Department of Energy (DOE) Offi [R01GM049551, R01AI155072, R01AI044616, T32 GM148333]; National Institutes of Health; DOE Office of Science by Argonne National Laboratory [DE-AC02-98CH10886, 1S10OD018007-01]; National Synchrotron Light Source, a U.S. Department of Energy (DOE) Office of Science User Facility operated for the DOE Office of Science by Brookhaven National Laboratory
CR Alcaro S, 2011, CHEMMEDCHEM, V6, P2203, DOI 10.1002/cmdc.201100362
   BALZARINI J, 1993, J VIROL, V67, P5353, DOI 10.1128/JVI.67.9.5353-5359.1993
   Bollini M, 2011, J MED CHEM, V54, P8582, DOI 10.1021/jm201134m
   Carter ZJ, 2023, BIOORG MED CHEM LETT, V84, P0, DOI 10.1016/j.bmcl.2023.129216
   Das K, 2008, P NATL ACAD SCI USA, V105, P1466, DOI 10.1073/pnas.0711209105
   De Luca A, 2006, ANTIRETROVIRAL RESISTANCE IN CLINICAL PRACTICE, V0, P0
   Duong VN, 2020, PROTEIN SCI, V29, P1902, DOI 10.1002/pro.3910
   Frey KM, 2015, J MED CHEM, V58, P2737, DOI 10.1021/jm501908a
   Frey KM, 2014, CHEM BIOL DRUG DES, V83, P541, DOI 10.1111/cbdd.12266
   Fujiwara T, 1998, ANTIMICROB AGENTS CH, V42, P1340, DOI 10.1128/AAC.42.6.1340
   Health Canada, 2011, SUMMARY BASIS OF DECISION (SBD) EDURANT RILPIVIRINE HYDROCHLORIDE, V0, P0
   Ho YC, 2013, CELL, V155, P540, DOI 10.1016/j.cell.2013.09.020
   Holec AD, 2017, CURR HIV RES, V15, P411, DOI 10.2174/1570162X15666171120110145
   Jourdain G, 2004, NEW ENGL J MED, V351, P229, DOI 10.1056/NEJMoa041305
   Lai MT, 2014, ANTIMICROB AGENTS CH, V58, P1652, DOI 10.1128/AAC.02403-13
   Lee WG, 2015, BIOORG MED CHEM LETT, V25, P4824, DOI 10.1016/j.bmcl.2015.06.074
   Lee WG, 2014, ACS MED CHEM LETT, V5, P1259, DOI 10.1021/ml5003713
   Lee WG, 2013, J AM CHEM SOC, V135, P16705, DOI 10.1021/ja408917n
   Martin EA, 2020, JAIDS-J ACQ IMM DEF, V85, P635, DOI 10.1097/QAI.0000000000002496
   Mbunkah HA, 2020, J INFECT DIS, V221, P1584, DOI 10.1093/infdis/jiz650
   Molina JM, 2011, LANCET, V378, P238, DOI 10.1016/S0140-6736(11)60936-7
   Nanfack AJ, 2017, J CLIN MICROBIOL, V55, P2785, DOI 10.1128/JCM.00634-17
   NUNBERG JH, 1991, J VIROL, V65, P4887, DOI 10.1128/JVI.65.9.4887-4892.1991
   Phanuphak N, 2020, CURR OPIN HIV AIDS, V15, P4, DOI 10.1097/COH.0000000000000588
   PRESTON BD, 1988, SCIENCE, V242, P1168, DOI 10.1126/science.2460924
   RICHMAN D, 1991, P NATL ACAD SCI USA, V88, P11241, DOI 10.1073/pnas.88.24.11241
   Sarafianos SG, 2009, J MOL BIOL, V385, P693, DOI 10.1016/j.jmb.2008.10.071
   Sasaki T, 2019, BIOORG MED CHEM LETT, V29, P2182, DOI 10.1016/j.bmcl.2019.06.047
   Sato A, 2006, ANTIVIR RES, V70, P66, DOI 10.1016/j.antiviral.2006.01.001
   SPENCE RA, 1995, SCIENCE, V267, P988, DOI 10.1126/science.7532321
   Stanford University, 2022, MAJOR NON-NUCLEOSIDE RT INHIBITOR (NNRTI) RESISTANCE MUTATIONS, V0, P0
   Zuo LL, 2020, ECLINICALMEDICINE, V18, P0, DOI 10.1016/j.eclinm.2019.100238
NR 32
TC 0
Z9 0
U1 3
U2 3
PU WILEY
PI HOBOKEN
PA 111 RIVER ST, HOBOKEN 07030-5774, NJ USA
SN 0961-8368
EI 1469-896X
J9 PROTEIN SCI
JI Protein Sci.
PD DEC 15
PY 2023
VL 32
IS 12
BP 
EP 
DI 10.1002/pro.4814
PG 16
WC Biochemistry & Molecular Biology
SC Biochemistry & Molecular Biology
GA Y8AZ6
UT WOS:001107444400001
PM 37861472
DA 2024-01-16
ER

PT J
AU Chagaleti, BK
   Reddy, MBR
   Saravanan, V
   Shanthakumar, B
   Priya, D
   Kumar, PS
   Kathiravan, MK
AF Chagaleti, Bharath Kumar
   Reddy, M. B. Rahul
   Saravanan, Venkatesan
   Shanthakumar, B.
   Priya, D.
   Kumar, P. Senthil
   Kathiravan, M. K.
TI An overview of mechanism and chemical inhibitors of shikimate kinase
SO JOURNAL OF BIOMOLECULAR STRUCTURE & DYNAMICS
LA English
DT Article
DE Antitubercular; shikimate kinase (Sk) inhibitors; molecular docking; synthesis; structural activity relationship
ID mycobacterium-tuberculosis reveals; acquired-immunodeficiency-syndrome; lead optimization; crystal-structure; drug target; in-vitro; derivatives; discovery; binding; acid
AB Tuberculosis is a highly infectious disease other than HIV/AIDS and it is one of the top ten causes of death worldwide. Resistance development in the bacteria occurs because of genetic alterations, and the molecular insights suggest that the accumulation of mutation in the individual drug target genes is the primary mechanism of multi-drug resistant tuberculosis. Chorismate is an essential structural fragment for the synthesis of aromatic amino acids and synthesized biochemically by a number of bacteria, including Mycobacterium tuberculosis, utilizing the shikimate pathway. This shikimate kinase is the newer possible target for the generation of novel antitubercular drug because this pathway is expressed only in mycobacterium and not in Mammals. The discovery and development of shikimate kinase inhibitors provide an opportunity for the development of novel selective medications. Multiple shikimate kinase inhibitors have been identified via insilico virtual screening and related protein-ligand interactions along with their in-vitro studies. These inhibitors bind to the active site in a similar fashion to shikimate. In the current review, we present an overview of the biology and chemistry of the shikimate kinase protein and its inhibitors, with special emphasis on the various active scaffold against the enzyme. A variety of chemically diversified synthetic scaffolds including Benzothiazoles, Oxadiazoles, Thiobarbiturates, Naphthoquinones, Thiazoleacetonitriles, Hybridized Pyrazolone derivatives, Orthologous biological macromolecule derivatives, Manzamine Alkaloids derivatives, Dipeptide inhibitor, and Chalcones are discussed in detail. These derivatives bind to the specific target appropriately proving their potential ability through different binding interactions and effectively explored as an effective and selective Sk inhibitor.
C1 [Chagaleti, Bharath Kumar; Reddy, M. B. Rahul; Saravanan, Venkatesan; Shanthakumar, B.; Priya, D.] SRM IST Kattankulathur, SRM Coll Pharm, Dept Pharmaceut Chem, Kancheepuram, Tamil Nadu, India.
   [Kumar, P. Senthil] Karpagam Acad Higher Educ, Fac Pharm, Coimbatore, Tamil Nadu, India.
   [Kathiravan, M. K.] SRM IST Kattankulathur, SRM Coll Pharm, Dept Pharmaceut Chem, Dr APJ Abdul Kalam Res Lab, Kancheepuram, Tamil Nadu, India.
C3 SRM Institute of Science & Technology Chennai; Karpagam Academy of Higher Education (KAHE); SRM Institute of Science & Technology Chennai
RP Kumar, PS (通讯作者)，Karpagam Acad Higher Educ, Fac Pharm, Coimbatore, Tamil Nadu, India.; Kathiravan, MK (通讯作者)，SRM IST Kattankulathur, SRM Coll Pharm, Dept Pharmaceut Chem, Dr APJ Abdul Kalam Res Lab, Kancheepuram, Tamil Nadu, India.
EM drsenthilkumar.p@kahedu.edu.in; mkkathiravan.srmist@gmail.com
FU Research Council of SRMIST
CR [Anonymous], 2020, BRIEF HIST TUB, V0, P0
   Arcuri HA, 2004, BIOCHEM BIOPH RES CO, V320, P979, DOI 10.1016/j.bbrc.2004.05.220
   Arora K, 2014, ANTIMICROB AGENTS CH, V58, P6962, DOI 10.1128/AAC.03486-14
   Ballell L, 2013, CHEMMEDCHEM, V8, P313, DOI 10.1002/cmdc.201200428
   BENTLEY R, 1990, CRIT REV BIOCHEM MOL, V25, P307, DOI 10.3109/10409239009090615
   Dias MVB, 2007, ACTA CRYSTALLOGR F, V63, P1, DOI 10.1107/S1744309106046823
   Biava M, 2006, J MED CHEM, V49, P4946, DOI 10.1021/jm0602662
   Blanco B, 2013, J AM CHEM SOC, V135, P12366, DOI 10.1021/ja405853p
   Brown-Elliott BA, 2018, ANTIMICROB AGENTS CH, V62, P0, DOI 10.1128/AAC.01503-18
   Chadha V K, 2009, INDIAN J TUBERC, V56, P30
   CHAISSON RE, 1987, AM REV RESPIR DIS, V136, P570, DOI 10.1164/ajrccm/136.3.570
   Chellat MF, 2017, ANGEW CHEM INT EDIT, V56, P13184, DOI 10.1002/anie.201708133
   Cheng WC, 2010, PLOS ONE, V7, P0, DOI 10.1371/journal.pone. 0033481
   Cheng WC, 2005, J BACTERIOL, V187, P8156, DOI 10.1128/JB.187.23.8156-8163.2005
   Chirke SS, 2017, CHEMISTRYSELECT, V2, P7309, DOI 10.1002/slct.201701377
   Curtidor H, 2012, AMINO ACIDS, V43, P365, DOI 10.1007/s00726-011-1087-8
   Dadlani VG, 2022, CHEM BIOL DRUG DES, V100, P230, DOI 10.1111/cbdd.14060
   de Freitas TF, 2023, J COMPUT AID MOL DES, V37, P117, DOI 10.1007/s10822-022-00495-w
   Debnath J, 2012, J MED CHEM, V55, P3739, DOI 10.1021/jm201608g
   Dhaliwal B, 2004, FEBS LETT, V574, P49, DOI 10.1016/j.febslet.2004.08.005
   ELLIOTT AM, 1995, T ROY SOC TROP MED H, V89, P78, DOI 10.1016/0035-9203(95)90668-1
   Fox W, 1999, INT J TUBERC LUNG S2, V3, P0
   Franklin MC, 2015, PROTEINS, V83, P2124, DOI 10.1002/prot.24841
   Gan JH, 2006, BIOCHEMISTRY-US, V45, P8539, DOI 10.1021/bi0606290
   González-Bello C, 2016, CURR TOP MED CHEM, V16, P960, DOI 10.2174/1568026615666150825142527
   Gordon S, 2015, PERSPECT MED CHEM, V7, P9, DOI 10.4137/PMC.S13212
   GORISCH H, 1978, BIOCHEMISTRY-US, V17, P3700, DOI 10.1021/bi00611a004
   Grzegorzewicz AE, 2012, NAT CHEM BIOL, V8, P334, DOI 10.1038/nchembio.794
   Gu YJ, 2002, J MOL BIOL, V319, P779, DOI 10.1016/S0022-2836(02)00339-X
   Hartmann MD, 2006, J MOL BIOL, V364, P411, DOI 10.1016/j.jmb.2006.09.001
   HERRMANN KM, 1995, PLANT CELL, V7, P907
   Hsu KC, 2012, PLOS ONE, V7, P0, DOI 10.1371/journal.pone.0032142
   Hugonnet JE, 2009, SCIENCE, V323, P1215, DOI 10.1126/science.1167498
   Igarahi M, 2003, J ANTIBIOT, V56, P580, DOI 10.7164/antibiotics.56.580
   ISEMAN MD, 1993, NEW ENGL J MED, V329, P784, DOI 10.1056/NEJM199309093291108
   Jackson M, 1999, MOL MICROBIOL, V31, P1573, DOI 10.1046/j.1365-2958.1999.01310.x
   Juliasih NN, 2020, J MULTIDISCIP HEALTH, V13, P1475, DOI 10.2147/JMDH.S274386
   Kaczmarek A, 2014, J MED CHEM, V57, P7056
   Kailasam P, 2015, BIOORGAN MED CHEM, V23, P5306
   Kang S, 2014, J MED CHEM, V57, P5293, DOI 10.1021/jm5003606
   Kast P, 1997, J PHYS CHEM B, V101, P10976, DOI 10.1021/jp972501l
   Kaye K, 1996, EPIDEMIOL REV, V18, P52, DOI 10.1093/oxfordjournals.epirev.a017916
   Kitagawa W, 2008, J ANTIBIOT, V61, P680, DOI 10.1038/ja.2008.96
   KOCHI A, 1991, TUBERCLE, V72, P1, DOI 10.1016/0041-3879(91)90017-M
   Kolb A, 2012, CURRENT OPINION CHEM, V16, P481
   Krell T, 2001, PROTEIN SCI, V10, P1137, DOI 10.1110/ps.52501
   Krishnasamy SK, 2016, ARCH PHARM, V349, P383, DOI 10.1002/ardp.201600019
   Kumar M, 2010, CHEM BIOL DRUG DES, V76, P277, DOI 10.1111/j.1747-0285.2010.01005.x
   Kurosu M, 2009, MED CHEM, V5, P197, DOI 10.2174/157340609787582882
   Lechartier B, 2012, ANTIMICROB AGENTS CH, V56, P5790, DOI 10.1128/AAC.01476-12
   Lenaerts AJ, 2005, ANTIMICROB AGENTS CH, V49, P2294, DOI 10.1128/AAC.49.6.2294-2301.2005
   Longo DL, 2012, HARRISONS PRINCIPLES, V0, P0
   Makarov V, 2015, ANTIMICROB AGENTS CH, V59, P4446, DOI 10.1128/AAC.00778-15
   Makarov V, 2014, EMBO MOL MED, V6, P372, DOI 10.1002/emmm.201303575
   Makarov V, 2009, SCIENCE, V324, P801, DOI 10.1126/science.1171583
   McShane H, 2005, INT J STD AIDS, V16, P95, DOI 10.1258/0956462053057576
   Mehra R, 2016, J CHEM INF MODEL, V56, P930, DOI 10.1021/acs.jcim.6b00056
   Michel G, 2003, J BIOL CHEM, V278, P19463, DOI 10.1074/jbc.M300794200
   Mikusová K, 2014, CURR PHARM DESIGN, V20, P4379
   MILLAR G, 1986, BIOCHEM J, V237, P427, DOI 10.1042/bj2370427
   Monga V, 2014, MED CHEM RES, V23, P2019, DOI 10.1007/s00044-013-0803-1
   Mowbray SL, 2014, MOLECULES, V19, P13161, DOI 10.3390/molecules190913161
   National Tuberculosis Control Programme, 2007, TUB CONTR BANGL ANN, V0, P37
   New Drug Therapy Approvals, 2019, NEW DRUG THER APPR, V0, P0
   NUNES JES, 2020, MOL BASEL SWITZERLAN, V25, P0, DOI 10.3390/MOLECULES25061259
   OMalley T, 2018, ANTIMICROB AGENTS CH, V62, P0, DOI 10.1128/AAC.02439-17
   ODonnell MR, 2014, HARRISONS PRINCIPLES, V19e, P0
   Ojeda-May P, 2021, BIOPHYSICA, V1, P334, DOI 10.3390/ biophysica1030025
   ONeill DA, 2008, CURR TOP MED CHEM, V8, P925
   Oursler KK, 2002, CLIN INFECT DIS, V34, P752, DOI 10.1086/338784
   Pandey S, 2020, BRIEF BIOINFORM, V0, P0, DOI DOI 10.22541/au.160491622.24853329/v1
   Parwati I, 2010, LANCET INFECT DIS, V10, P103, DOI 10.1016/S1473-3099(09)70330-5
   Pereira JH, 2004, ACTA CRYSTALLOGR D, V60, P2310, DOI 10.1107/S090744490402517X
   Pernas M, 2019, ORG CHEM FRONT, V6, P2514, DOI 10.1039/c9qo00562e
   Pissinate K, 2016, ACS MED CHEM LETT, V7, P235, DOI 10.1021/acsmedchemlett.5b00324
   Poce G, 2019, ACS MED CHEM LETT, V10, P1423, DOI 10.1021/acsmedchemlett.9b00204
   Rajput VS, 2016, APPL MICROBIOL BIOT, V100, P5415, DOI 10.1007/s00253-015-7268-8
   Ramakant B, 2009, 36 MILLION PEOPLE TB, V0, P0
   Reddy MBR, 2020, BIOORG CHEM, V102, P0, DOI 10.1016/j.bioorg.2020.104083
   Remuiñán MJ, 2013, PLOS ONE, V8, P0, DOI 10.1371/journal.pone.0060933
   Rios-Soto L, 2021, MOLECULES, V26, P0, DOI 10.3390/molecules26216736
   Roberts CW, 2002, J INFECT DIS, V185, PS25, DOI 10.1086/338004
   Sahu PK, 2020, CURR COMPUT-AID DRUG, V16, P523, DOI 10.2174/1573409915666191025112150
   Sarathy JP, 2019, ANTIMICROB AGENTS CH, V63, P0, DOI 10.1128/AAC.01191-19
   Shirude PS, 2014, J MED CHEM, V57, P5728, DOI 10.1021/jm500571f
   Simithy J, 2018, BIOCHEMISTRY-US, V57, P4923, DOI 10.1021/acs.biochem.8b00231
   Simithy J, 2014, TUBERCULOSIS, V94, P152, DOI 10.1016/j.tube.2013.12.004
   Stec J, 2016, J MED CHEM, V59, P6232, DOI 10.1021/acs.jmedchem.6b00415
   Stoffels K, 2013, PLOS ONE, V8, P0, DOI 10.1371/journal.pone.0063128
   Stover CK, 2000, NATURE, V405, P962, DOI 10.1038/35016103
   Su CC, 2019, P NATL ACAD SCI USA, V116, P11241, DOI 10.1073/pnas.1901346116
   Takahashi Y, 2013, J ANTIBIOT, V66, P171, DOI 10.1038/ja.2013.9
   TB Alliance, 2019, PRET BPA6 REG TREATM, V0, P0
   TB Database, 2021, TB DAT, V0, P0
   Tenero D, 2019, ANTIMICROB AGENTS CH, V63, P0, DOI 10.1128/AAC.00240-19
   Thakur Gargi, 2021, INDIAN J TUBERC, V68, P334, DOI 10.1016/j.ijtb.2020.10.001
   Tran AT, 2017, NAT COMMUN, V8, P0, DOI 10.1038/ncomms14414
   UniProt Database, 2021, UNIPROT DAT, V0, P0
   US Food and Drug Administration, 2022, DRUG APPR DAT, V0, P0
   von Groote-Bidlingmaier F, 2019, LANCET RESP MED, V7, P249, DOI 10.1016/S2213-2600(18)30426-0
   Wallis RS, 2014, PLOS ONE, V9, P0, DOI 10.1371/journal.pone.0094462
   Wei H, 2008, PHYS LETT B, V663, P1, DOI 10.1016/j.physletb.2008.03.048
   WEINSTEIN LH, 1962, EVIDENCE ALTERNATIVE, V194, P205, DOI 10.1038/194205A0
   World Health Organization, 2009, GLOBAL TUBERCULOSIS, V0, P303
   Wu MC, 2015, MICROBIOL-SGM, V161, P1338, DOI 10.1099/mic.0.000095
   Xu J, 2019, ANTIMICROB AGENTS CH, V63, P0, DOI 10.1128/AAC.02155-18
   Yano T, 2011, J BIOL CHEM, V286, P10276, DOI 10.1074/jbc.M110.200501
   Young Lag C, 2018, 2018 WGND ANN M, V0, P0
   Zong ZJ, 2018, ANTIMICROB AGENTS CH, V62, P0, DOI 10.1128/AAC.00165-18;e00165-18
   ZUBENTRUP KH, 1999, J BACTERIOL, V181, P7161
NR 110
TC 0
Z9 0
U1 1
U2 5
PU TAYLOR & FRANCIS INC
PI PHILADELPHIA
PA 530 WALNUT STREET, STE 850, PHILADELPHIA, PA 19106 USA
SN 0739-1102
EI 1538-0254
J9 J BIOMOL STRUCT DYN
JI J. Biomol. Struct. Dyn.
PD DEC 29
PY 2023
VL 41
IS 23
BP 14582
EP 14598
DI 10.1080/07391102.2023.2193985
EA MAR 2023
PG 17
WC Biochemistry & Molecular Biology; Biophysics
SC Biochemistry & Molecular Biology; Biophysics
GA ED6O3
UT WOS:000968385100001
PM 36974959
DA 2024-01-16
ER

PT J
AU Li, MM
   Song, C
   Hu, J
   Dong, AB
   Kang, RH
   Feng, Y
   Xing, H
   Ruan, YH
   Shao, YM
   Hong, KX
   Liao, LJ
AF Li, Miaomiao
   Song, Chang
   Hu, Jing
   Dong, Aobo
   Kang, Ruihua
   Feng, Yi
   Xing, Hui
   Ruan, Yuhua
   Shao, Yiming
   Hong, Kunxue
   Liao, Lingjie
TI Impact of pretreatment low-abundance HIV-1 drug resistance on virological failure after 1 year of antiretroviral therapy in China
SO JOURNAL OF ANTIMICROBIAL CHEMOTHERAPY
LA English
DT Article; Early Access
ID mutations; naive; transmission; variants; regimens; risk; art
AB Objectives To assess the impact of pretreatment low-abundance HIV drug-resistant variants (LA-DRVs) on virological outcomes among ART-naive HIV-1-infected Chinese people who initiated ART.Methods A nested case-control study was conducted among HIV-1-infected individuals who had pretreatment drug resistance (PDR) genotypic results. Cases were defined as individuals with virological failure (HIV-1 RNA viral load & GE;1000 copies/mL) after 1 year of ART, and controls were individuals from the same cohort whose viral load was less than 1000 copies/mL. Next-generation sequencing was used to identify low-abundance PDR mutations at detection thresholds of 10%, 2% and 1%. The mutant load was calculated by multiplying the abundance of HIV-1 drug-resistant variants by the pretreatment viral load. The impact of pretreatment low-abundance mutations on virological failure was estimated in logistic regression models.Results Participants (43 cases and 100 controls) were included in this study for the analysis. The proportion of participants with PDR was higher in cases than in controls at different detection thresholds (44.2% versus 22.0%, P = 0.007 at 10% threshold; 58.1% versus 31.0%, P = 0.002 at 2% threshold; 90.7% versus 69.0%, P = 0.006 at 1% threshold). Compared with participants without PDR, participants with & GE;10% detectable PDR mutations were associated with an increased risk of virological failure (adjusted OR 8.0, 95% CI 2.4-26.3, P = 0.001). Besides this, individuals with pretreatment LA-DRVs (2%-9% abundance range) had 5-fold higher odds of virological failure (adjusted OR 5.0, 95% CI 1.3-19.6, P = 0.021). Furthermore, LA-DRVs at 2%-9% abundance resistant to NRTIs and mutants with abundance of & GE;10% resistant to NNRTIs had a 4-fold and 8-fold risk of experiencing virological failure, respectively. It was also found that a mutant load of more than 1000 copies/mL was predictive of virological failure (adjusted OR 7.2, 95% CI 2.5-21.1, P = 0.0003).Conclusions Low-abundance PDR mutations ranging from 2% to 9% of abundance can increase the risk of virological failure. Further studies are warranted to define a clinically relevant threshold of LA-DRVs and the role of NRTI LA-DRVs.
C1 [Li, Miaomiao; Song, Chang; Hu, Jing; Dong, Aobo; Kang, Ruihua; Feng, Yi; Xing, Hui; Ruan, Yuhua; Shao, Yiming; Hong, Kunxue; Liao, Lingjie] Chinese Ctr Dis Control & Prevent China CDC, Natl Ctr AIDS STD Control & Prevent NCAIDS, Collaborat Innovat Ctr Diag & Treatment Infect Dis, Beijing 102206, Peoples R China.
C3 Collaborative Innovation Center for Diagnosis & Treatment of Infectious Diseases; Chinese Center for Disease Control & Prevention; National Center for AIDS/STD Control & Prevention, Chinese Center for Disease Control & Prevention
RP Liao, LJ (通讯作者)，Chinese Ctr Dis Control & Prevent China CDC, Natl Ctr AIDS STD Control & Prevent NCAIDS, Collaborat Innovat Ctr Diag & Treatment Infect Dis, Beijing 102206, Peoples R China.
EM liaolj@chinaaids.cn
FU We are grateful for the support of staff from 31 provincial-level centres for disease control and prevention and study participants.
CR Arias A, 2018, INT J ENV RES PUB HE, V15, P0, DOI 10.3390/ijerph15081697
   Beck IA, 2020, ECLINICALMEDICINE, V18, P0, DOI 10.1016/j.eclinm.2019.100239
   Bertagnolio S, 2021, J INFECT DIS, V224, P377, DOI 10.1093/infdis/jiaa683
   Casadellà M, 2017, VIRUS RES, V239, P69, DOI 10.1016/j.virusres.2016.10.019
   Chen NY, 2020, INT J INFECT DIS, V93, P182, DOI 10.1016/j.ijid.2020.02.004
   Chimukangara B, 2020, J ANTIMICROB CHEMOTH, V75, P3319, DOI 10.1093/jac/dkaa343
   Clutter DS, 2016, INFECT GENET EVOL, V46, P292, DOI 10.1016/j.meegid.2016.08.031
   Cozzi-Lepri A, 2015, J ANTIMICROB CHEMOTH, V70, P930, DOI 10.1093/jac/dku426
   Derache A, 2019, CLIN INFECT DIS, V69, P207, DOI 10.1093/cid/ciy881
   Epaulard O, 2017, J CLIN VIROL, V95, P13, DOI 10.1016/j.jcv.2017.07.013
   [甘秀敏 Gan Xiumin], 2022, 中国艾滋病性病 CHINESE JOURNAL OF AIDS & STD, V28, P642
   Gatanaga H, 2006, VIROLOGY, V344, P354, DOI 10.1016/j.virol.2005.09.005
   Gianella S, 2011, J VIROL, V85, P8359, DOI 10.1128/JVI.02582-10
   Goodman DD, 2011, AIDS, V25, P325, DOI 10.1097/QAD.0b013e3283427dcb
   Gupta RK, 2018, LANCET INFECT DIS, V18, P346, DOI 10.1016/S1473-3099(17)30702-8
   Hamers RL, 2012, LANCET INFECT DIS, V12, P307, DOI 10.1016/S1473-3099(11)70255-9
   Hassan AS, 2019, PLOS ONE, V14, P0, DOI 10.1371/journal.pone.0210559
   Inzaule S, 2013, J CLIN MICROBIOL, V51, P529, DOI 10.1128/JCM.02347-12
   Inzaule SC, 2018, LANCET HIV, V5, PE638, DOI 10.1016/S2352-3018(18)30177-2
   Kang RH, 2020, INFECT DIS POVERTY, V9, P0, DOI 10.1186/s40249-020-00668-5
   Li DF, 2022, BMC INFECT DIS, V22, P0, DOI 10.1186/s12879-022-07734-3
   Li JF, 2011, J INFECT DIS, V203, P798, DOI 10.1093/infdis/jiq126
   Li JZ, 2011, JAMA-J AM MED ASSOC, V305, P1327, DOI 10.1001/jama.2011.375
   Li MM, 2022, CHINA CDC WEEKLY, V4, P535, DOI 10.46234/ccdcw2022.116
   Li MM, 2021, PATHOGENS, V10, P0, DOI 10.3390/pathogens10030264
   Liu L, 2019, CURR HIV RES, V17, P441, DOI 10.2174/1570162X17666191128101426
   Liu M, 2022, HIV MED, V23, P95, DOI 10.1111/hiv.13253
   Mbunkah HA, 2020, J INFECT DIS, V221, P1584, DOI 10.1093/infdis/jiz650
   Metzner KJ, 2009, CLIN INFECT DIS, V48, P239, DOI 10.1086/595703
   Moscona R, 2017, J INT AIDS SOC, V20, P0, DOI 10.7448/IAS.20.1.21846
   Ntamatungiro AJ, 2022, J ANTIMICROB CHEMOTH, V77, P3231, DOI 10.1093/jac/dkac338
   Paredes R, 2010, J INFECT DIS, V201, P662, DOI 10.1086/650543
   Parkin NT, 2006, ANTIMICROB AGENTS CH, V50, P351, DOI 10.1128/AAC.50.1.351-354.2006
   Sculier D, 2020, PLOS MED, V17, P0, DOI 10.1371/journal.pmed.1003421
   Swindells S, 2020, NEW ENGL J MED, V382, P1112, DOI 10.1056/NEJMoa1904398
   UNAIDS, 2022, GLOBAL HIV & AIDS STATISTICS: FACT SHEET, V0, P0
   Wertheim JO, 2017, VIRUS EVOL, V3, P0, DOI 10.1093/ve/vex008
   WHO, 2013, CONSOLIDATED GUIDELINES ON THE USE OF ANTIRETROVIRAL DRUGS FOR TREATING AND PREVENTING HIV INFECTION: RECOMMENDATIONS FOR A PUBLIC HEALTH APPROACH, V0, P0
   WHO, 2021, HIV DRUG RESISTANCE STRATEGY: 2021 UPDATE, V0, P0
   Wittkop L, 2011, LANCET INFECT DIS, V11, P363, DOI 10.1016/S1473-3099(11)70032-9
   Xing H, 2015, J ANTIMICROB CHEMOTH, V70, P2097, DOI 10.1093/jac/dkv078
   Yang WL, 2015, J ANTIMICROB CHEMOTH, V70, P3323, DOI 10.1093/jac/dkv257
   Yang WL, 2015, PLOS PATHOG, V11, P0, DOI 10.1371/journal.ppat.1004722
   Zhao Y, 2019, CHINA CDC WEEKLY, V1, P5
   Zhao Y, 2019, J INT ASSOC PRO AIDS, V18, P0, DOI 10.1177/2325958219831714
   Zoufaly A, 2015, J ANTIMICROB CHEMOTH, V70, P922, DOI 10.1093/jac/dku470
NR 46
TC 0
Z9 0
U1 3
U2 3
PU OXFORD UNIV PRESS
PI OXFORD
PA GREAT CLARENDON ST, OXFORD OX2 6DP, ENGLAND
SN 0305-7453
EI 1460-2091
J9 J ANTIMICROB CHEMOTH
JI J. Antimicrob. Chemother.
PD SEP 28
PY 2023
VL 0
IS 
BP 
EP 
DI 10.1093/jac/dkad297
EA SEP 2023
PG 9
WC Infectious Diseases; Microbiology; Pharmacology & Pharmacy
SC Infectious Diseases; Microbiology; Pharmacology & Pharmacy
GA S7FL8
UT WOS:001072789600001
PM 37769159
DA 2024-01-16
ER

PT J
AU Slavish, PJ
   Cuypers, MG
   Rimmer, MA
   Abdolvahabi, A
   Jeevan, T
   Kumar, G
   Jarusiewicz, JA
   Vaithiyalingam, S
   Jones, JC
   Bowling, JJ
   Price, JE
   DuBois, RM
   Min, JK
   Webby, RJ
   Rankovic, Z
   White, SW
AF Slavish, Peter J.
   Cuypers, Maxime G.
   Rimmer, Mary Ashley
   Abdolvahabi, Alireza
   Jeevan, Trushar
   Kumar, Gyanendra
   Jarusiewicz, Jamie A.
   Vaithiyalingam, Sivaraja
   Jones, Jeremy C.
   Bowling, John J.
   Price, Jeanine E.
   DuBois, Rebecca M.
   Min, Jaeki
   Webby, Richard J.
   Rankovic, Zoran
   White, Stephen W.
TI Chemical scaffold recycling: Structure-guided conversion of an HIV integrase inhibitor into a potent influenza virus RNA-dependent RNA polymerase inhibitor designed to minimize resistance potential
SO EUROPEAN JOURNAL OF MEDICINAL CHEMISTRY
LA English
DT Article
DE Influenza; PAN endonuclease; Raltegravir; Drug discovery; Drug resistance; X-ray crystallography; Mass spectrometry
ID endonuclease activity; baloxavir marboxil; pa subunit; drug; cap; identification; primers; pharmacophore; macrocycles; discovery
AB Influenza is one of the leading causes of disease-related mortalities worldwide. Several strategies have been implemented during the past decades to hinder the replication cycle of influenza viruses, all of which have resulted in the emergence of resistant virus strains. The most recent example is baloxavir marboxil, where a single mutation in the active site of the target endonuclease domain of the RNA-dependent-RNA polymerase renders the recent FDA approved compound similar to 1000-fold less effective. Raltegravir is a first-in-class HIV inhibitor that shows modest activity to the endonuclease. Here, we have used structure-guided approaches to create rationally designed derivative molecules that efficiently engage the endonuclease active site. The design strategy was driven by our previously published structures of endonuclease-substrate complexes, which allowed us to target functionally conserved residues and reduce the likelihood of resistance mutations. We succeeded in developing low nanomolar equipotent inhibitors of both wild-type and baloxavir-resistant endonuclease. We also developed macrocyclic versions of these inhibitors that engage the active site in the same manner as their 'open' counterparts but with reduced affinity. Structural analyses provide clear avenues for how to increase the affinity of these cyclic compounds.
C1 [Slavish, Peter J.; Rimmer, Mary Ashley; Abdolvahabi, Alireza; Jarusiewicz, Jamie A.; Bowling, John J.; Price, Jeanine E.; Min, Jaeki; Rankovic, Zoran] St Jude Childrens Res Hosp, Dept Chem Biol & Therapeut, Memphis, TN 38105 USA.
   [Cuypers, Maxime G.; Kumar, Gyanendra; Vaithiyalingam, Sivaraja; White, Stephen W.] St Jude Childrens Res Hosp, Struct Biol, Memphis, TN 38105 USA.
   [Jeevan, Trushar; Jones, Jeremy C.; Webby, Richard J.] St Jude Childrens Res Hosp, Infect Dis, Memphis, TN 38105 USA.
   [DuBois, Rebecca M.] Univ Calif Santa Cruz, Baskin Sch Engn, Santa Cruz, CA 95064 USA.
   [Abdolvahabi, Alireza] Univ Southern Calif, Sch Pharm, Los Angeles, CA 90089 USA.
   [Kumar, Gyanendra] Neuron23 Inc, 343 Oyster Point Blvd, Suite 120, South San Francisco, CA 94080 USA.
   [Min, Jaeki] Amgen Inc, 1 Amgen Ctr Dr, Thousand Oaks, CA 91320 USA.
C3 St Jude Children's Research Hospital; St Jude Children's Research Hospital; St Jude Children's Research Hospital; University of California System; University of California Santa Cruz; University of Southern California; Amgen
RP Rankovic, Z (通讯作者)，St Jude Childrens Res Hosp, Dept Chem Biol & Therapeut, Memphis, TN 38105 USA.; White, SW (通讯作者)，St Jude Childrens Res Hosp, Struct Biol, Memphis, TN 38105 USA.
EM zoran.rankovic@stjude.org; stevew.white@stjude.org
FU U.S. Department of Energy, Office of Science, Office of Basic Energy Sciences [W-31-109-Eng-38]; National Institutes of Health [S10_RR25528, S10_RR028976]; National Institutes of Health, National Institute of General Medical Sciences [P30 GM124169]; Howard Hughes Medical Institute; Office of Science, Office of Basic Energy Sciences, of the U.S. Department of Energy [DE-AC02-05CH11231]; NIH [S10OD021832]; Comprehensive Cancer Center core grant [CA021765]; American Lebanese Syrian Associated Charities (ALSAC)
CR Adams PD, 2010, ACTA CRYSTALLOGR D, V66, P213, DOI 10.1107/S0907444909052925
   [Anonymous], 2015, MAN EST DIS BURD ASS, V0, P0
   Baker J, 2020, PEDIATR INFECT DIS J, V39, P700, DOI 10.1097/INF.0000000000002747
   Baughman BM, 2012, ACS CHEM BIOL, V7, P526, DOI 10.1021/cb200439z
   Beylkin D, 2017, SCI REP-UK, V7, P0, DOI 10.1038/s41598-017-17419-6
   BOULOY M, 1980, P NATL ACAD SCI-BIOL, V77, P3952, DOI 10.1073/pnas.77.7.3952
   BOULOY M, 1978, P NATL ACAD SCI USA, V75, P4886, DOI 10.1073/pnas.75.10.4886
   Carcelli M, 2016, SCI REP-UK, V6, P0, DOI 10.1038/srep31500
   Carcelli M, 2014, MOL PHARMACEUT, V11, P304, DOI 10.1021/mp400482a
   Credille CV, 2019, J MED CHEM, V62, P9438, DOI 10.1021/acs.jmedchem.9b00747
   Credille CV, 2018, J MED CHEM, V61, P10206, DOI 10.1021/acs.jmedchem.8b01363
   Credille CV, 2016, J MED CHEM, V59, P6444, DOI 10.1021/acs.jmedchem.6b00628
   Datta K, 2013, NUCLEIC ACIDS RES, V41, P8289, DOI 10.1093/nar/gkt603
   Doan L, 1999, BIOCHEMISTRY-US, V38, P5612, DOI 10.1021/bi9828932
   Driggers EM, 2008, NAT REV DRUG DISCOV, V7, P608, DOI 10.1038/nrd2590
   DuBois RM, 2012, PLOS PATHOG, V8, P0, DOI 10.1371/journal.ppat.1002830
   Emsley P, 2010, ACTA CRYSTALLOGR D, V66, P486, DOI 10.1107/S0907444910007493
   Fudo S, 2016, BIOCHEMISTRY-US, V55, P2646, DOI 10.1021/acs.biochem.5b01087
   Fudo S, 2015, BIOORGAN MED CHEM, V23, P5466, DOI 10.1016/j.bmc.2015.07.046
   Govorkova EA, 2022, ANTIVIR RES, V200, P0, DOI 10.1016/j.antiviral.2022.105281
   Grinsztejn B, 2007, LANCET, V369, P1261, DOI 10.1016/S0140-6736(07)60597-2
   Hannoun C, 2013, EXPERT REV VACCINES, V12, P1085, DOI 10.1586/14760584.2013.824709
   Hara K, 2006, J VIROL, V80, P7789, DOI 10.1128/JVI.00600-06
   Hare S, 2012, EMBO J, V31, P3020, DOI 10.1038/emboj.2012.118
   Hastings JC, 1996, ANTIMICROB AGENTS CH, V40, P1304, DOI 10.1128/AAC.40.5.1304
   Hayden FG, 2018, NEW ENGL J MED, V379, P913, DOI 10.1056/NEJMoa1716197
   Ison MG, 2021, ANTIVIR RES, V194, P0, DOI 10.1016/j.antiviral.2021.105158
   Jones JC, 2020, P NATL ACAD SCI USA, V117, P8593, DOI 10.1073/pnas.1916825117
   Jones JC, 2018, MBIO, V9, P0, DOI 10.1128/mBio.00430-18
   Jones JC, 2017, ANTIMICROB AGENTS CH, V61, P0, DOI 10.1128/AAC.02460-16
   Jones JC, 2016, ANTIMICROB AGENTS CH, V60, P5504, DOI 10.1128/AAC.00888-16
   Kabsch W, 2010, ACTA CRYSTALLOGR D, V66, P125, DOI 10.1107/S0907444909047337
   Kowalinski E, 2012, PLOS PATHOG, V8, P0, DOI 10.1371/journal.ppat.1002831
   KRUG RM, 1980, PHILOS T ROY SOC B, V288, P359, DOI 10.1098/rstb.1980.0012
   Kumar D, 2022, LANCET INFECT DIS, V22, P718, DOI 10.1016/S1473-3099(21)00469-2
   Kumar G, 2021, NUCLEIC ACIDS RES, V49, P1609, DOI 10.1093/nar/gkaa1294
   Mallinson J, 2012, FUTURE MED CHEM, V4, P1409, DOI 10.4155/FMC.12.93
   Marsault E, 2011, J MED CHEM, V54, P1961, DOI 10.1021/jm1012374
   McMillan CLD, 2021, VACCINES-BASEL, V0, P9
   Noshi T, 2018, ANTIVIR RES, V160, P109, DOI 10.1016/j.antiviral.2018.10.008
   OHanlon R, 2019, CURR OPIN VIROL, V35, P14, DOI 10.1016/j.coviro.2019.01.006
   Omoto S, 2018, SCI REP-UK, V8, P0, DOI 10.1038/s41598-018-27890-4
   Parkes KEB, 2003, J MED CHEM, V46, P1153, DOI 10.1021/jm020334u
   PLOTCH SJ, 1981, CELL, V23, P847, DOI 10.1016/0092-8674(81)90449-9
   R Core Team, 2021, R LANG ENV STAT COMP, V0, P0, DOI DOI 10.1890/0012-9658(2002)083[3097:CFHIWS]2.0.CO;2
   Romano KP, 2010, P NATL ACAD SCI USA, V107, P20986, DOI 10.1073/pnas.1006370107
   RStudio Team RStudio, 2022, INT DEV ENV R RSTUDI, V0, P0
   Sagong HY, 2014, J MED CHEM, V57, P8086, DOI 10.1021/jm500958x
   Sagong HY, 2013, ACS MED CHEM LETT, V4, P547, DOI 10.1021/ml4001112
   Sato M, 2021, J INFECT DIS, V224, P1735, DOI 10.1093/infdis/jiab196
   Soema PC, 2015, EUR J PHARM BIOPHARM, V94, P251, DOI 10.1016/j.ejpb.2015.05.023
   Song MS, 2016, P NATL ACAD SCI USA, V113, P3669, DOI 10.1073/pnas.1519772113
   Thomas B, 2006, TRENDS BIOCHEM SCI, V31, P173, DOI 10.1016/j.tibs.2006.01.004
   Tokars JI, 2018, CLIN INFECT DIS, V66, P1511, DOI 10.1093/cid/cix1060
   TOMASSINI J, 1994, ANTIMICROB AGENTS CH, V38, P2827, DOI 10.1128/AAC.38.12.2827
   Tomassini JE, 1996, ANTIMICROB AGENTS CH, V40, P1189, DOI 10.1128/AAC.40.5.1189
   Uehara T, 2020, J INFECT DIS, V221, P346, DOI 10.1093/infdis/jiz244
   Vagin A, 2010, ACTA CRYSTALLOGR D, V66, P22, DOI 10.1107/S0907444909042589
   Wickham H, 2019, J OPEN SOURCE SOFTW, V4, P1686, DOI 10.21105/JOSS.01686
   William AD, 2012, J MED CHEM, V55, P169, DOI 10.1021/jm201112g
   Zhao C, 2009, J VIROL, V83, P9024, DOI 10.1128/JVI.00911-09
NR 61
TC 0
Z9 0
U1 1
U2 5
PU ELSEVIER FRANCE-EDITIONS SCIENTIFIQUES MEDICALES ELSEVIER
PI ISSY-LES-MOULINEAUX
PA 65 RUE CAMILLE DESMOULINS, CS50083, 92442 ISSY-LES-MOULINEAUX, FRANCE
SN 0223-5234
EI 1768-3254
J9 EUR J MED CHEM
JI Eur. J. Med. Chem.
PD FEB 5
PY 2023
VL 247
IS 
BP 
EP 
DI 10.1016/j.ejmech.2022.115035
EA JAN 2023
PG 12
WC Chemistry, Medicinal
SC Pharmacology & Pharmacy
GA 8E3QZ
UT WOS:000918893500001
PM 36603507
DA 2024-01-16
ER

PT J
AU Osmundo, GD
   da Costa, RA
   Ruocco, RMA
   Francisco, RPV
AF Osmundo Jr, Gilmar de Souza
   da Costa, Rafaela Alkmin
   Ruocco, Rosa Maria Aveiro
   Francisco, Rossana Pulcineli Vieira
TI Pregnancy in women living with perinatally acquired HIV: Perinatal outcomes and drug resistance profile
SO CLINICS
LA English
DT Article
DE HIV; Perinatology; Antiretroviral therapy; High -risk pregnancy
ID infected youth; prevalence; adolescents; adherence; anemia
AB Objectives: To analyze the perinatal outcomes of Perinatally acquired HIV Infection (PHIV) in pregnant women.Method: This retrospective cohort study included singleton pregnancies in Women Living with HIV (WLH) between 2006 and 2019. Patient charts were revised, and maternal characteristics, type of HIV infection (perinatal vs. behavioral), Antiretroviral Therapy (ART) exposure, and obstetric and neonatal outcomes were assessed. The HIV-related aspects considered were: Viral Load (VL), CD4+ cell count, opportunistic infections, and genotype testing. Laboratory analyses were performed at baseline (first appointment) and 34 weeks of gestation.Results: There were 186 WLH pregnancies, and 54 (29%) patients had PHIV. Patients with PHIV were younger (p < 0.001), had less frequently stable partnerships (p < 0.001), had more commonly serodiscordant partners (p < 0.001), had a longer time on ART (p < 0.001), and had lower rates of undetectable VL at baseline (p = 0.046) and at 34 weeks of gestation (p < 0.001). No association was observed between PHIV and adverse perinatal outcomes. Among patients with PHIV, third trimester anemia was associated with preterm birth (p = 0.039). Genotype testing was available only for 11 patients with PHIV, who presented multiple mutations related to ART resistance.Conclusions: PHIV did not seem to increase the risk of adverse perinatal outcomes. However, PHIV pregnancies have a higher risk of viral suppression failure and exposure to complex ARTs.
C1 [Osmundo Jr, Gilmar de Souza; Francisco, Rossana Pulcineli Vieira] Univ Sao Paulo FMUSP, Fac Med, Dept Obstet & Ginecol, Disciplina Obstet, Sao Paulo, SP, Brazil.
   [da Costa, Rafaela Alkmin; Ruocco, Rosa Maria Aveiro] Univ Sao Paulo HCFMUSP, Hosp Clin, Fac Med, Div Clin Obstet, Sao Paulo, SP, Brazil.
C3 Universidade de Sao Paulo; Universidade de Sao Paulo
RP Osmundo, GD (通讯作者)，Univ Sao Paulo FMUSP, Fac Med, Dept Obstet & Ginecol, Disciplina Obstet, Sao Paulo, SP, Brazil.
EM gilmar.junior@hc.fm.usp.br
CR Badell Martina L, 2013, INFECT DIS OBSTET GYNECOL, V2013, P301763, DOI 10.1155/2013/301763
   Badell ML, 2012, AIDS RES TREAT, V2012, P0, DOI 10.1155/2012/418630
   Belperio PS, 2004, AM J MED, V116, P27, DOI 10.1016/j.amjmed.2003.12.010
   Berhie S, 2019, INFECT DIS CLIN N AM, V33, P817, DOI 10.1016/j.idc.2019.04.004
   Brittain K, 2018, AIDS CARE, V30, P1517, DOI 10.1080/09540121.2018.1503637
   Byrne L, 2017, AIDS, V31, P1745, DOI 10.1097/QAD.0000000000001552
   Calitri C, 2014, BMC INFECT DIS, V14, P0, DOI 10.1186/1471-2334-14-277
   Colombini M, 2014, AIDS CARE, V26, P914, DOI 10.1080/09540121.2013.869539
   Delicio AM, 2018, BMC INFECT DIS, V18, P0, DOI 10.1186/s12879-018-3397-x
   Jao J, 2017, CLIN INFECT DIS, V65, P982, DOI 10.1093/cid/cix488
   Jao J, 2012, AIDS, V26, P855, DOI 10.1097/QAD.0b013e328351f6ef
   Kenny J, 2012, HIV MED, V13, P304, DOI 10.1111/j.1468-1293.2011.00967.x
   Koenig LJ, 2011, CURR OPIN OBSTET GYN, V23, P321, DOI 10.1097/GCO.0b013e32834a581b
   Lazenby Gweneth B, 2016, INFECT DIS OBSTET GYNECOL, V2016, P4897501, DOI 10.1155/2016/4897501
   LCruz ML, 2016, INT J ENV RES PUB HE, V13, P0
   Levine AM, 2001, J ACQ IMMUN DEF SYND, V26, P28, DOI 10.1097/00126334-200101010-00004
   Lundberg P, 2018, BRAZ J INFECT DIS, V22, P412, DOI 10.1016/j.bjid.2018.08.005
   MacDonell K, 2013, AIDS BEHAV, V17, P86, DOI 10.1007/s10461-012-0364-1
   Munjal I, 2013, ADOLESC HEALTH MED T, V4, P51, DOI 10.2147/AHMT.S39885
   Nandlal V, 2014, PLOS ONE, V9, P0, DOI 10.1371/journal.pone.0106103
   Phillips UK, 2011, AIDS CARE, V23, P1076, DOI 10.1080/09540121.2011.554643
   Prieto LM, 2017, PLOS ONE, V12, P0, DOI 10.1371/journal.pone.0183558
   Rudy BJ, 2010, AIDS PATIENT CARE ST, V24, P97, DOI 10.1089/apc.2009.0198
   Salters K, 2017, PLOS ONE, V12, P0, DOI 10.1371/journal.pone.0180524
   Teixeira MD, 2015, INT J STD AIDS, V26, P922, DOI 10.1177/0956462414562477
   Trahan MJ, 2020, J OBSTET GYNAECOL CA, V42, P446, DOI 10.1016/j.jogc.2019.09.022
   UNAIDS/WHO estimates, 2020, SUMM GLOB HIV EP, V0, P0
   Williams SF, 2009, AM J OBSTET GYNECOL, V200, P0, DOI 10.1016/j.ajog.2008.08.020
NR 30
TC 1
Z9 1
U1 2
U2 2
PU ELSEVIER ESPANA
PI MADRID
PA CALLE DE ZURBANO, 76-4TH FLR LEFT, MADRID, 28010, SPAIN
SN 1807-5932
EI 1980-5322
J9 CLINICS
JI Clinics
PD JAN-DEC 15
PY 2023
VL 78
IS 
BP 
EP 
DI 10.1016/j.clinsp.2023.100174
EA MAR 2023
PG 6
WC Medicine, General & Internal
SC General & Internal Medicine
GA E2MF0
UT WOS:000973932500001
PM 36870111
DA 2024-01-16
ER

PT J
AU Parczewski, M
   Jablonowska, E
   Wójcik-Cichy, K
   Zhyvytsia, D
   Witak-Jedra, M
   Leszczyszyn-Pynka, M
   Aksak-Was, B
   Siwak, E
   Cielniak, I
   Olczak, A
   Szymczak, A
   Szetela, B
   Bociaga-Jasik, M
   Kalinowska-Nowak, A
   Mularska, E
   Witor, A
   Jakubowski, P
   Hlebowicz, M
   Rozplochowski, B
   Lojewski, W
   Scheibe, K
   Serwin, K
AF Parczewski, Milosz
   Jablonowska, Elzbieta
   Wojcik-Cichy, Kamila
   Zhyvytsia, Dmytro
   Witak-Jedra, Magdalena
   Leszczyszyn-Pynka, Magdalena
   Aksak-Was, Bogusz
   Siwak, Ewa
   Cielniak, Iwona
   Olczak, Anita
   Szymczak, Aleksandra
   Szetela, Bartosz
   Bociaga-Jasik, Monika
   Kalinowska-Nowak, Anna
   Mularska, Elzbieta
   Witor, Adam
   Jakubowski, Pawel
   Hlebowicz, Maria
   Rozplochowski, Blazej
   Lojewski, Wladyslaw
   Scheibe, Kaja
   Serwin, Karol
TI Clinical Perspective on Human Immunodeficiency Virus Care of Ukrainian War Refugees in Poland
SO CLINICAL INFECTIOUS DISEASES
LA English
DT Article
DE HIV migrant care; antiretroviral treatment efficacy; HIV subtypes; resistance
AB Background. The Russian invasion of Ukraine forced migration for safety, protection, and assistance. Poland is the primary sheltering country for Ukrainian refugees, providing support including medical care, which resulted in the rapid similar to 15% increase in the number of followed-up people with human immunodeficiency virus (HIV) (PWH) in the country. Here, we present the national experience on HIV care provided for refugees from Ukraine. Methods. Clinical, antiretroviral, immunological, and virologic data from 955 Ukrainian PWH entering care in Poland since February 2022 were analyzed. The dataset included both antiretroviral-treated (n = 851) and newly diagnosed (n = 104) patients. In 76 cases, protease/reverse transcriptase/integrase sequencing was performed to identify drug resistance and subtype. Results. Most (70.05%) of the patients were female, with a predominance of heterosexual (70.3%) transmissions. Anti-hepatitis C antibody and hepatitis B antigen were present in 28.7% and 2.9% of the patients, respectively. A history of tuberculosis was reported in 10.1% of cases. Among previously treated patients, the viral suppression rate was 89.6%; 77.3% of newly HIV diagnosed cases were diagnosed late (with lymphocyte CD4 count <350 cells/mu L or AIDS). The A6 variant was observed in 89.0% of sequences. Transmitted mutations in the reverse transcriptase were found in 15.4% treatment-naive cases. Two patients with treatment failure exhibited multiclass drug resistance. Conclusions. Migration from Ukraine influences the characteristics of HIV epidemics in Europe, with an increase in the proportion of women and hepatitis C coinfected patients. Antiretroviral treatment efficacy among previously treated refugees was high, with new HIV cases frequently diagnosed late. The A6 subtype was the most common variant.
C1 [Parczewski, Milosz; Aksak-Was, Bogusz; Scheibe, Kaja; Serwin, Karol] Pomeranian Med Univ, Dept Infect Trop Dis & Immune Deficiency, Szczecin, Poland.
   [Jablonowska, Elzbieta; Wojcik-Cichy, Kamila] Med Univ Lodz, Dept Infect Dis & Hepatol, Lodz, Poland.
   [Zhyvytsia, Dmytro; Witak-Jedra, Magdalena; Leszczyszyn-Pynka, Magdalena] Reg Hosp, Infect Trop Dis & Immune Deficiency, Szczecin, Poland.
   [Siwak, Ewa; Cielniak, Iwona] Med Univ Warsaw, Dept Infect Trop Dis & Hepatol, Warsaw, Poland.
   [Olczak, Anita] Med Univ Warsaw, Dept Adult Infect Dis, Warsaw, Poland.
   [Szymczak, Aleksandra; Szetela, Bartosz] Nicolaus Copernicus Univ, Dept Infect Dis & Hepatol, Fac Med, Ludwik Rydygier Collegium, Bydgoszcz, Poland.
   [Bociaga-Jasik, Monika; Kalinowska-Nowak, Anna] Wroclaw Med Univ, Dept Infect Dis Liver Dis & Acquired Immune Defic, Wroclaw, Poland.
   [Mularska, Elzbieta; Witor, Adam] Reg Hosp Chorzow, Dept Infect Dis, Chorzow, Poland.
   [Jakubowski, Pawel] Jagiellonian Univ, Dept Infect & Trop Dis, Med Coll, Krakow, Poland.
   [Hlebowicz, Maria] Univ Warma & Mazury, Infect Dis Clin Ward, Olsztyn, Poland.
   [Rozplochowski, Blazej] Poznan Univ Med Sci, Dept Infect Dis Hepatol & Acquired Immunodeficien, Poznan, Poland.
   [Lojewski, Wladyslaw] Reg Hosp Zielona Gora, Dept Infect Dis, Zielona Gora, Poland.
C3 Pomeranian Medical University; Medical University Lodz; Medical University of Warsaw; Medical University of Warsaw; Nicolaus Copernicus University; Wroclaw Medical University; Jagiellonian University; Collegium Medicum Jagiellonian University; Poznan University of Medical Sciences
RP Parczewski, M (通讯作者)，Pomeranian Med Univ, Dept Infect Trop Dis & Immune Deficiency, Arkonska 4,1-455, Szczecin, Poland.
EM milosz.parczewski@pum.edu.pl
CR [Anonymous], 2022, LANCET HIV, V9, PE139, DOI 10.1016/S2352-3018(22)00040-6
   Antonenko Z, 2022, INFORMATIONAL BULLETIN, VN53, P0
   Antoniak S, 2022, C COMM EACS STAND CA, V0, P0
   Barbaric J, 2022, EUROSURVEILLANCE, V27, P0, DOI 10.2807/1560-7917.ES.2022.27.8.2100197
   Catchpole M, 2021, EUROPEAN CENTRE FOR DISEASE PREVENTION AND CONTROL/WHO REGIONAL OFFICE FOR EUROPE. HIV/AIDS SURVEILLANCE IN EUROPE 2021-2020 DATA, V0, P0
   Croxford S, 2022, HIV MED, V23, P1202, DOI 10.1111/hiv.13425
   Cutrell AG, 2021, AIDS, V35, P1333, DOI 10.1097/QAD.0000000000002883
   European Aassociation for the Study of the Liver; World Health Organization; European Center for Disease Prevention and Control, 1900, WHO, V0, P0
   European Centre for Disease Prevention and Control, 2022, ANNUAL EPIDEMIOLOGICAL REPORT FOR 2019, V0, P0
   European Centre for Disease Prevention Control, 2016, EPIDEMIOLOGICAL ASSESSMENT OF HEPATITIS B AND C AMONG MIGRANTS IN THE EU/EEA, V0, P0
   Fursa O, 2022, AIDS, V36, P423, DOI 10.1097/QAD.0000000000003112
   Niedzwiedzka-Stadnik Marta, 2021, PRZEGL EPIDEMIOL, V75, P626, DOI 10.32394/pe.75.59
   Parczewski M, 2017, J INT AIDS SOC, V20, P0, DOI 10.7448/IAS.20.1.21847
   Scheibe K, 2022, INFECT GENET EVOL, V104, P0, DOI 10.1016/j.meegid.2022.105358
   Serwin K, 2023, CLIN INFECT DIS, V76, P1716, DOI 10.1093/cid/ciad058
   Serwin K, 2021, SCI REP-UK, V11, P0, DOI 10.1038/s41598-021-96125-w
   Siwak E, 2019, HIV MED, V20, P581, DOI 10.1111/hiv.12762
   Suchacz MM, 2022, HIV MED, V23, P1173, DOI 10.1111/hiv.13437
   The Council of the European Union, 2001, OFFICIAL JOURNAL OF THE EUROPEAN UNION, V0, P0
   van de Klundert MAA, 2022, VIRUSES-BASEL, V14, P0, DOI 10.3390/v14102099
   Van Laethem K, 2008, J VIROL METHODS, V153, P176, DOI 10.1016/j.jviromet.2008.07.008
   Vasylyev M, 2022, LANCET HIV, V9, PE438, DOI 10.1016/S2352-3018(22)00125-4
   Vasylyeva TI, 2018, P NATL ACAD SCI USA, V115, P1051, DOI 10.1073/pnas.1701447115
   Vourli G, 2020, CLIN INFECT DIS, V71, P2905, DOI 10.1093/cid/ciaa696
   WHO, 2021, CONSOLIDATED GUIDELINES ON HIV PREVENTION, V0, P0
   WHO Regional Office for Europe, 2022, TUBERCULOSIS SURVEILLANCE AND MONITORING IN EUROPE 2022-2020 DATA, V0, P0
   World Health Organization, 2007, WHO CASE DEFINITIONS OF HIV FOR SURVEILLANCE AND REVISED CLINICAL STAGING AND IMMUNOLOGICAL CLASSIFICATION OF HIV-RELATED DISEASE IN ADULTS AND CHILDREN, V0, P0
NR 28
TC 2
Z9 2
U1 3
U2 3
PU OXFORD UNIV PRESS INC
PI CARY
PA JOURNALS DEPT, 2001 EVANS RD, CARY, NC 27513 USA
SN 1058-4838
EI 1537-6591
J9 CLIN INFECT DIS
JI Clin. Infect. Dis.
PD MAY 15
PY 2023
VL 76
IS 10
BP 1708
EP 1715
DI 10.1093/cid/ciad116
PG 8
WC Immunology; Infectious Diseases; Microbiology
SC Immunology; Infectious Diseases; Microbiology
GA U4PK3
UT WOS:001084633200003
DA 2024-01-16
ER

PT J
AU Santos, JR
   Domingo, P
   Portilla, J
   Gutiérrez, F
   Imaz, A
   Vilchez, H
   Curran, A
   Valcarce-Pardeiro, N
   Payeras, A
   Bernal, E
   Montero-Alonso, M
   Yzusqui, M
   Clotet, B
   Videla, S
   Moltó, J
   Paredes, R
AF Santos, Jose R.
   Domingo, Pere
   Portilla, Joaquin
   Gutierrez, Felix
   Imaz, Arkaitz
   Vilchez, Helem
   Curran, Adria
   Valcarce-Pardeiro, Nieves
   Payeras, Antoni
   Bernal, Enrique
   Montero-Alonso, Marta
   Yzusqui, Miguel
   Clotet, Bonaventura
   Videla, Sebastia
   Molto, Jose
   Paredes, Roger
TI A Randomized Trial of Dolutegravir Plus Darunavir/Cobicistat as a Switch Strategy in HIV-1-Infected Patients With Resistance to at Least 2 Antiretroviral Classes
SO OPEN FORUM INFECTIOUS DISEASES
LA English
DT Article
DE darunavir/cobicistat; dolutegravir; multidrug resistance HIV-1; switch strategy
ID experienced patients; darunavir-ritonavir; protease inhibitor; hiv-1 infection; efficacy; safety; simplification; raltegravir; salvage
AB Background. Suppressed patients with drug-resistant HIV-1 require effective and simple antiretroviral therapy to maintain treatment adherence and viral suppression.Methods. This randomized, open-label, noninferiority, multicenter pilot study involved HIV-infected adults who met the following criteria: confirmed HIV-1 RNA <50 copies/mL for >= 6 months preceding the study randomization, treatment with at least 3 antiretroviral drugs, and a history of drug resistance mutations against at least 2 antiretroviral classes but remaining fully susceptible to darunavir (DRV) and integrase inhibitors. Participants were randomized 1:1 to switch to dolutegravir (DTG; 50 mg once per day) plus DRV boosted with cobicistat (DRV/c; 800/150 mg once per day; 2D group) or continue with their baseline regimen (standard-of-care [SOC] group). The primary endpoint was the proportion of patients with HIV-1 RNA <50 copies/mL at week 48 relative to time to loss of virologic response, with a noninferiority margin set at -12.5%. Virologic failure was defined as confirmed HIV-1 RNA >= 50 copies/mL or a single determination of HIV-1 RNA >50 copies/mL followed by antiretroviral therapy discontinuation.Results. Forty-five participants were assigned to the 2D group and 44 to the SOC group. Time to loss of virologic response showed no difference in the proportion maintaining HIV-1 RNA <50 copies/mL at week 48: 39 of 45 (86.7%; 95% CI, 73.21%-94.95%) in the 2D group vs 42 of 44 (95.4%; 95% CI, 84.53%-99.44%) in the SOC group (log-rank P = .159) with an estimated difference of -8.7 (95% CI, -22.72 to 5.14). Only 2 (4.5%) in the SOC group experienced virologic failure, and 3 participants from the 2D group experienced adverse events leading to treatment discontinuation.Conclusions. In suppressed patients with at least 2 resistant antiretroviral classes, noninferiority could not be demonstrated by fully active DRV/c plus DTG. Nevertheless, there were no unexpected adverse events or virologic failure. DRV/c plus DTG may be considered a once-daily therapy option only for well-selected patients.
C1 [Santos, Jose R.; Molto, Jose; Paredes, Roger] Hosp Univ Germans Trias i Pujol, Infect Dis Dept, Badalona, Catalonia, Spain.
   [Santos, Jose R.; Molto, Jose; Paredes, Roger] Hosp Univ Germans Trias i Pujol, Fundacio Lluita Infecc, Badalona, Catalonia, Spain.
   [Domingo, Pere] Hosp St Creu i St Pau, Serv Internal Med, HIV Unit, Barcelona, Spain.
   [Gutierrez, Felix] Hosp Gen Univ Dr Balmis, Alicante, Spain.
   [Gutierrez, Felix] Hosp Gen Univ Elche, Dept Internal Med, Infect Dis Unit, Elche, Spain.
   [Gutierrez, Felix] Univ Miguel Hernandez, Alicante, Spain.
   [Gutierrez, Felix; Molto, Jose] CIBERINFEC ISCIII, Madrid, Spain.
   [Imaz, Arkaitz] Hosp Univ Bellvitge, Infect Dis Serv, HIV Unit, Barcelona, Spain.
   [Vilchez, Helem] Hosp Univ Son Espases IdISBa, Internal Med Dept, Infect Dis Unit, Palma De Mallorca, Spain.
   [Curran, Adria] Hosp Univ Vall dHebron, Serv Infect Dis, HIV Unit, Barcelona, Spain.
   [Valcarce-Pardeiro, Nieves] Complexo Hosp Univ Ferrol, Hosp Pharm, Ferrol, Spain.
   [Payeras, Antoni] Hosp Son Llatzer, Serv Internal Med, Palma De Mallorca, Spain.
   [Bernal, Enrique] Hosp Gen Univ Reina Sofia, Infect Dis Unit, Murcia, Spain.
   [Bernal, Enrique] Inst Murciano Invest Biosanit, Murcia, Spain.
   [Montero-Alonso, Marta] Hosp Univ & Politecn La Fe, Infect Dis Unit, Valencia, Spain.
   [Yzusqui, Miguel] Hosp Gen Nuestra Senora Prado, Dept Internal Med, Talavera De La Reina, Spain.
   [Clotet, Bonaventura; Paredes, Roger] IrsiCaixa AIDS Res Inst, Badalona, Spain.
   [Videla, Sebastia] Univ Barcelona, Sch Med & Hlth Sci, Dept Pathol & Expt Therapeut, Pharmacol Unit,IDIBELL, Barcelona, Spain.
   [Videla, Sebastia] Lluita Infecc Fdn, Badalona, Spain.
   [Paredes, Roger] Case Western Reserve Univ, Ctr Global Hlth & Dis, Sch Med, Dept Pathol, Cleveland, OH USA.
   [Santos, Jose R.] Hosp Univ Germans Trias i Pujol, Fundacio Lluita Infecc, Ctra Canyet S-N, Barcelona 08916, Spain.
C3 Hospital Germans Trias i Pujol; Hospital Germans Trias i Pujol; Universidad Miguel Hernandez de Elche; University of Barcelona; Institut d'Investigacio Biomedica de Bellvitge (IDIBELL); Bellvitge University Hospital; Hospital Universitari Son Espases; Institut Investigacio Sanitaria Illes Balears (IdISBa); Hospital Universitari Vall d'Hebron; Complejo Hospitalario Universitario de Ferrol; Hospital Universitari Son Llatzer; Hospital Universitari i Politecnic La Fe; Institut de Recerca de la Sida - IrsiCaixa; University of Barcelona; Case Western Reserve University; Hospital Germans Trias i Pujol
RP Santos, JR (通讯作者)，Hosp Univ Germans Trias i Pujol, Fundacio Lluita Infecc, Ctra Canyet S-N, Barcelona 08916, Spain.
EM jrsantos@lluita.org
FU ViiV Healthcare; Fundacio Lluita contra les Infeccions; Spanish AIDS Network Red Tematica Cooperativa de Investigacion en SIDA [RD06/0006]
CR Baril JG, 2016, PLOS ONE, V11, P0, DOI 10.1371/journal.pone.0148231
   Boyd MA, 2013, LANCET, V381, P2091, DOI 10.1016/S0140-6736(13)61164-2
   Cahn P, 2013, LANCET, V6736, P1
   Cahn P, 2019, LANCET, V393, P143, DOI 10.1016/S0140-6736(18)32462-0
   Cahn P, 2011, AIDS, V25, P929, DOI 10.1097/QAD.0b013e328345ee95
   Capetti AF, 2018, HIV CLIN TRIALS, V19, P242, DOI 10.1080/15284336.2018.1550290
   Castagna A, 2014, J INFECT DIS, V210, P354, DOI 10.1093/infdis/jiu051
   Clotet B, 2007, LANCET, V369, P1169, DOI 10.1016/S0140-6736(07)60497-8
   Cottrell ML, 2013, CLIN PHARMACOKINET, V52, P981, DOI 10.1007/s40262-013-0093-2
   De Meyer S, 2005, ANTIMICROB AGENTS CH, V49, P2314, DOI 10.1128/AAC.49.6.2314-2321.2005
   De Nicolò A, 2021, PHARMACEUTICALS-BASE, V14, P0, DOI 10.3390/ph14010012
   Elliot ER, 2019, J ANTIMICROB CHEMOTH, V74, P149, DOI 10.1093/jac/dky384
   Hawkins KL, 2019, ANTIVIR THER, V24, P513, DOI 10.3851/IMP3330
   Huang YJ, 2019, FRONT NEUROL, V10, P0, DOI 10.3389/fneur.2019.00032
   Jablonowska E, 2019, PLOS ONE, V14, P0, DOI 10.1371/journal.pone.0210476
   Katlama C, 2010, ANTIVIR THER, V15, P1045, DOI 10.3851/IMP1662
   Lee YL, 2021, INT J ANTIMICROB AG, V58, P0, DOI 10.1016/j.ijantimicag.2021.106403
   Madruga JV, 2007, LANCET, V370, P49, DOI 10.1016/S0140-6736(07)61049-6
   Moltó J, 2010, ANTIVIR THER, V15, P219, DOI 10.3851/IMP1519
   Sherman EM, 2015, CLIN THER, V37, P1876, DOI 10.1016/j.clinthera.2015.07.022
   Suárez-García I, 2020, AIDS RES THER, V17, P0, DOI 10.1186/s12981-020-00302-2
   Vizcarra P, 2019, ANTIVIR THER, V24, P467, DOI 10.3851/IMP3319
   World Health Organization, 2019, HIV DRUG RESISTANCE REPORT 2019, V0, P0
NR 24
TC 0
Z9 0
U1 0
U2 0
PU OXFORD UNIV PRESS INC
PI CARY
PA JOURNALS DEPT, 2001 EVANS RD, CARY, NC 27513 USA
SN 2328-8957
EI 
J9 OPEN FORUM INFECT DI
JI Open Forum Infect. Dis.
PD NOV 1
PY 2023
VL 10
IS 11
BP 
EP 
DI 10.1093/ofid/ofad542
PG 9
WC Immunology; Infectious Diseases; Microbiology
SC Immunology; Infectious Diseases; Microbiology
GA Y8WU8
UT WOS:001108019200002
PM 38023553
DA 2024-01-16
ER

PT J
AU Kang, J
   Wang, ZQ
   Zhou, Y
   Wang, W
   Wen, Y
AF Kang, Jing
   Wang, Ziqiu
   Zhou, Ying
   Wang, Wen
   Wen, Ying
TI Learning from cerebrospinal fluid drug-resistant HIV escape-associated encephalitis: a case report
SO VIROLOGY JOURNAL
LA English
DT Article
DE HIV; Antiretroviral therapy; CSF viral escape; Encephalitis; Drug resistance
AB BackgroundIn the era of antiretroviral therapy (ART), central nervous system (CNS) complications in patients with human immunodeficiency virus (HIV) infection are sometimes associated with cerebrospinal fluid (CSF) viral escape. Here, we reported a case of persistent CNS viral escape with recurrent symptomatic encephalitis, which had ultimate stabilization achieved by a combination of ART adjustment and corticosteroids.Case presentationA 27-year-old man with HIV infection complained of recurrent headaches during the last year. His magnetic resonance imaging (MRI) presented diffused bilateral white matter lesions, and laboratory tests confirmed elevated CSF protein level, lymphocytic pleocytosis, and detectable CSF HIV RNA (774 copies/mL). Plasma HIV RNA was well suppressed with tenofovir, lamivudine, and lopinavir/ritonavir. Prednisone 60 mg once daily was initiated to reduce intracranial inflammation, followed by a good clinical response, with CSF HIV RNA still detectable (31.1 copies/mL). During the gradual tapering of prednisone, his headache relapsed, and booming viral loads were detected in both CSF (4580 copies/mL) and plasma (340 copies/mL) with consistent drug-resistant mutations. Thereupon, prednisone was resumed and the ART regimen was switched to zidovudine, lamivudine, and dolutegravir according to drug resistance tests. Persistent clinical recovery of symptoms, neuroimaging, and laboratory abnormalities were observed in the follow-up visits.ConclusionCSF and plasma HIV RNA and further drug resistance tests should be monitored in HIV-infected patients with neurologic symptoms, as opportunistic infections or tumors can be ruled out. ART optimization using a sensitive regimen may be crucial for addressing CSF viral escape and the related encephalitis.
C1 [Kang, Jing] China Med Univ, Hosp 1, Natl Clin Res Ctr Lab Med, Natl Hlth Commiss NHC,Key Lab AIDS Immunol, Shenyang, Peoples R China.
   [Kang, Jing] Chinese Acad Med Sci, Key Lab AIDS Immunol, Shenyang, Peoples R China.
   [Wang, Ziqiu] Dongguan Inst Microscale & Precis Med Measurement, Dongguan, Peoples R China.
   [Zhou, Ying; Wang, Wen; Wen, Ying] China Med Univ, Affiliated Hosp 1, Dept Infect Dis, 155 Nanjing North St, Shenyang 110001, Liaoning, Peoples R China.
C3 China Medical University; Chinese Academy of Medical Sciences - Peking Union Medical College; China Medical University
RP Wen, Y (通讯作者)，China Med Univ, Affiliated Hosp 1, Dept Infect Dis, 155 Nanjing North St, Shenyang 110001, Liaoning, Peoples R China.
EM wenying666466@163.com
CR Béguelin C, 2014, J INT AIDS SOC, V17, P156, DOI 10.7448/IAS.17.4.19745
   Chan P, 2022, CURR HIV-AIDS REP, V19, P207, DOI 10.1007/s11904-022-00605-1
   Ferretti F, 2020, CURR HIV-AIDS REP, V17, P522, DOI 10.1007/s11904-020-00526-x
   Ho EL, 2013, PLOS ONE, V8, P0, DOI 10.1371/journal.pone.0066188
   Joseph SB, 2019, CLIN INFECT DIS, V69, P1345, DOI 10.1093/cid/ciy1066
   Kerr C, 2020, BRAIN BEHAV IMMUN-HL, V9, P0, DOI 10.1016/j.bbih.2020.100164
   Killingsworth L, 2022, SEMIN IMMUNOPATHOL, V44, P709, DOI 10.1007/s00281-022-00953-5
   Lescure FX, 2013, CLIN INFECT DIS, V57, P101, DOI 10.1093/cid/cit175
   Lucas S, 2023, J NEUROL, V270, P1337, DOI 10.1007/s00415-022-11503-2
   Lucas SB, 2021, FRONT NEUROL, V12, P0, DOI 10.3389/fneur.2021.628296
   Miller RF, 2004, ACTA NEUROPATHOL, V108, P17, DOI 10.1007/s00401-004-0852-0
   Pérez-Rodríguez MT, 2015, CLIN MICROBIOL INFEC, V21, PE59, DOI 10.1016/j.cmi.2015.05.003
   Salam Sharfaraz, 2016, BMJ CASE REP, V2016, P0, DOI 10.1136/bcr-2016-215012
   Santana LM, 2020, AIDS REV, V22, P112, DOI 10.24875/AIDSRev.20000132
   Shenoy A, 2023, J CLIN MED, V12, P0, DOI 10.3390/jcm12030770
   Stingele K, 2001, NEUROLOGY, V56, P355, DOI 10.1212/WNL.56.3.355
   Thakur KT, 2020, CURR OPIN INFECT DIS, V33, P267, DOI 10.1097/QCO.0000000000000652
   Winston A, 2019, AIDS, V33, PS107, DOI 10.1097/QAD.0000000000002252
   Zarkali Angeliki, 2017, PRACT NEUROL, V17, P42, DOI 10.1136/practneurol-2016-001483
NR 19
TC 0
Z9 0
U1 0
U2 0
PU BMC
PI LONDON
PA CAMPUS, 4 CRINAN ST, LONDON N1 9XW, ENGLAND
SN 
EI 1743-422X
J9 VIROL J
JI Virol. J.
PD DEC 10
PY 2023
VL 20
IS 1
BP 
EP 
DI 10.1186/s12985-023-02255-0
PG 5
WC Virology
SC Virology
GA AV7L4
UT WOS:001121291300001
PM 38072961
DA 2024-01-16
ER

PT J
AU Flynn, JM
   Huang, QYJ
   Zvornicanin, SN
   Schneider-Nachum, G
   Shaqra, AM
   Yilmaz, NK
   Moquin, SA
   Dovala, D
   Schiffer, CA
   Bolon, DNA
AF Flynn, Julia M.
   Huang, Qiu Yu J.
   Zvornicanin, Sarah N.
   Schneider-Nachum, Gila
   Shaqra, Ala M.
   Yilmaz, Nese Kurt
   Moquin, Stephanie A.
   Dovala, Dustin
   Schiffer, Celia A.
   Bolon, Daniel N. A.
TI Systematic Analyses of the Resistance Potential of Drugs Targeting SARS-CoV-2 Main Protease
SO ACS INFECTIOUS DISEASES
LA English
DT Article
DE M-pro; resistance; protease; SARS-CoV-2; deep mutational scanning; virology
ID hiv-1 protease; crystal-structures; dimerization; inhibitors; mutations; virus; recognition; mutagenesis; mechanisms; dimer
AB Drugs that target the main protease (M-pro)of SARS-CoV-2are effective therapeutics that have entered clinical use. Wide-scaleuse of these drugs will apply selection pressure for the evolutionof resistance mutations. To understand resistance potential in M-pro, we performed comprehensive surveys of amino acid changesthat can cause resistance to nirmatrelvir (Pfizer), and ensitrelvir(Xocova) in a yeast screen. We identified 142 resistance mutationsfor nirmatrelvir and 177 for ensitrelvir, many of which have not beenpreviously reported. Ninety-nine mutations caused apparent resistanceto both inhibitors, suggesting likelihood for the evolution of cross-resistance.The mutation with the strongest drug resistance score against nirmatrelvirin our study (E166V) was the most impactful resistance mutation recentlyreported in multiple viral passaging studies. Many mutations thatexhibited inhibitor-specific resistance were consistent with the distinctinteractions of each inhibitor in the substrate binding site. In addition,mutants with strong drug resistance scores tended to have reducedfunction. Our results indicate that strong pressure from nirmatrelviror ensitrelvir will select for multiple distinct-resistant lineagesthat will include both primary resistance mutations that weaken interactionswith drug while decreasing enzyme function and compensatory mutationsthat increase enzyme activity. The comprehensive identification ofresistance mutations enables the design of inhibitors with reducedpotential of developing resistance and aids in the surveillance ofdrug resistance in circulating viral populations.
C1 [Flynn, Julia M.; Huang, Qiu Yu J.; Zvornicanin, Sarah N.; Schneider-Nachum, Gila; Shaqra, Ala M.; Yilmaz, Nese Kurt; Schiffer, Celia A.; Bolon, Daniel N. A.] Univ Massachusetts, Dept Biochem & Mol Biotechnol, Chan Med Sch, Worcester, MA 01605 USA.
   [Moquin, Stephanie A.; Dovala, Dustin] Novartis Inst Biomed Res, Emeryville, CA 94608 USA.
C3 University of Massachusetts System; University of Massachusetts Worcester; Novartis
RP Bolon, DNA (通讯作者)，Univ Massachusetts, Dept Biochem & Mol Biotechnol, Chan Med Sch, Worcester, MA 01605 USA.
EM Dan.Bolon@umassmed.edu
FU Novartis Institutes for Biomedical Research
CR Abed Y, 2011, PLOS PATHOG, V7, P0, DOI 10.1371/journal.ppat.1002431
   Ali A, 2010, VIRUSES-BASEL, V2, P2509, DOI 10.3390/v2112509
   Azam M, 2003, CELL, V112, P831, DOI 10.1016/S0092-8674(03)00190-9
   Barrila J, 2006, BIOCHEMISTRY-US, V45, P14908, DOI 10.1021/bi0616302
   Beigel JH, 2020, NEW ENGL J MED, V383, P1813, DOI 10.1056/NEJMoa2007764
   Bernal AJ, 2022, NEW ENGL J MED, V386, P509, DOI 10.1056/NEJMoa2116044
   Chen P, 2021, NEW ENGL J MED, V384, P229, DOI 10.1056/NEJMoa2029849
   Cheng SC, 2010, BIOPHYS J, V98, P1327, DOI 10.1016/j.bpj.2009.12.4272
   Chinen T, 2016, YEAST ROLE MED APPL, V0, P0
   Cully M, 2022, NAT REV DRUG DISCOV, V21, P3, DOI 10.1038/d41573-021-00202-8
   de Oliveira Vinicius Martins, 2022, RES SQ, V0, P0, DOI DOI 10.21203/rs.3.rs-1915291/v1
   Flynn JM, 2022, ELIFE, V11, P0, DOI 10.7554/eLife.77433
   Gietz RD, 2007, NAT PROTOC, V2, P31, DOI 10.1038/nprot.2007.13
   Heilmann E, 2023, SCI TRANSL MED, V15, P0, DOI 10.1126/scitranslmed.abq7360
   HEROLD J, 1993, VIROLOGY, V195, P680, DOI 10.1006/viro.1993.1419
   Hoffman RL, 2020, J MED CHEM, V63, P12725, DOI 10.1021/acs.jmedchem.0c01063
   Housman G, 2014, CANCERS, V6, P1769, DOI 10.3390/cancers6031769
   Hu Yanmei, 2022, BIORXIV, V0, P0, DOI DOI 10.1101/2022.06.28.497978
   Hunter JD, 2007, COMPUT SCI ENG, V9, P90, DOI 10.1109/MCSE.2007.55
   Hurt AC, 2011, NEW ENGL J MED, V365, P2541, DOI 10.1056/NEJMc1111078
   Iketani S, 2023, NATURE, V613, P558, DOI 10.1101/2022.08.07.499047
   Jin ZM, 2020, NATURE, V582, P289, DOI 10.1038/s41586-020-2223-y
   Jochmans D, 2023, MBIO, V14, P0, DOI 10.1128/mbio.02815-22
   Kosuge M, 2020, SCI REP-UK, V10, P0, DOI 10.1038/s41598-020-74843-x
   Kozísek M, 2007, J MOL BIOL, V374, P1005, DOI 10.1016/j.jmb.2007.09.083
   Lamb YN, 2022, DRUGS, V82, P585, DOI 10.1007/s40265-022-01692-5
   Lim KP, 2000, J VIROL, V74, P1674, DOI 10.1128/JVI.74.4.1674-1685.2000
   Liu FL, 2005, J MOL BIOL, V354, P789, DOI 10.1016/j.jmb.2005.09.095
   Liu LJ, 2022, NUTR NEUROSCI, V25, P2302, DOI 10.1080/1028415X.2021.1959099
   Ma LY, 2017, P NATL ACAD SCI USA, V114, P11751, DOI 10.1073/pnas.1708268114
   Moghadasi SA, 2023, SCI ADV, V9, P0, DOI 10.1126/sciadv.ade8778
   Nalam MNL, 2010, J VIROL, V84, P5368, DOI 10.1128/JVI.02531-09
   Ottoz DSM, 2014, NUCLEIC ACIDS RES, V42, P0, DOI 10.1093/nar/gku616
   Ou Jin, 2022, RES SQ, V0, P0, DOI DOI 10.21203/rs.3.rs-1942964/v1
   Owen DR, 2021, SCIENCE, V374, P1586, DOI 10.1126/science.abl4784
   Polack FP, 2020, NEW ENGL J MED, V383, P2603, DOI 10.1056/NEJMoa2034577
   Pollock DD, 2014, P NATL ACAD SCI USA, V111, PE1450, DOI 10.1073/pnas.1401112111
   Prabu-Jeyabalan M, 2002, STRUCTURE, V10, P369, DOI 10.1016/S0969-2126(02)00720-7
   Ragland DA, 2017, J CHEM THEORY COMPUT, V13, P5671, DOI 10.1021/acs.jctc.7b00601
   Rogers B, 2001, J MOL MICROB BIOTECH, V3, P207
   Romano KP, 2011, J VIROL, V85, P6106, DOI 10.1128/JVI.00377-11
   Schneider-Nachum G, 2021, VIRUS EVOL, V7, P0, DOI 10.1093/ve/veab103
   Schock HB, 1996, J BIOL CHEM, V271, P31957, DOI 10.1074/jbc.271.50.31957
   Shafer RW, 2008, AIDS REV, V10, P67
   Shafer RW, 1999, BIOMED PHARMACOTHER, V53, P73, DOI 10.1016/S0753-3322(99)80063-8
   Shaqra AM, 2022, NAT COMMUN, V13, P0, DOI 10.1038/s41467-022-31210-w
   Shi JH, 2008, J VIROL, V82, P4620, DOI 10.1128/JVI.02680-07
   Starr TN, 2021, SCIENCE, V371, P850, DOI 10.1126/science.abf9302
   Sternke M, 2019, P NATL ACAD SCI USA, V116, P11275, DOI 10.1073/pnas.1816707116
   SUZUKI Y, 1987, APPL MICROBIOL BIOT, V26, P546, DOI 10.1007/BF00253030
   Suzuki Y, 2011, NAT METHODS, V8, P159, DOI 10.1038/NMETH.1550
   Tan JZ, 2005, J MOL BIOL, V354, P25, DOI 10.1016/j.jmb.2005.09.012
   Toussi SS, 2022, CLIN PHARMACOL THER, V112, P892, DOI 10.1002/cpt.2688
   Tyndall JDA, 2022, J MED CHEM, V65, P6496, DOI 10.1021/acs.jmedchem.2c00624
   USFood andDrug Administration, 2021, EM US AUTH PAXL FACT, V0, P0
   Unoh Y, 2022, J MED CHEM, V65, P6499, DOI 10.1021/acs.jmedchem.2c00117
   Wagenaar TR, 2014, PIGM CELL MELANOMA R, V27, P0, DOI 10.1111/pcmr.12171
   Wang PF, 2021, NATURE, V593, P130, DOI 10.1038/s41586-021-03398-2
   WATANABE K, 1994, EUR J BIOCHEM, V226, P277, DOI 10.1111/j.1432-1033.1994.tb20051.x
   Yilmaz NK, 2021, CHEM REV, V121, P3235, DOI 10.1021/acs.chemrev.1c00118
   Yilmaz NK, 2016, TRENDS MICROBIOL, V24, P547, DOI 10.1016/j.tim.2016.03.010
   Zhang LL, 2020, SCIENCE, V368, P409, DOI 10.1126/science.abb3405
   Zhou YY, 2022, SCI ADV, V8, P0, DOI 10.1126/sciadv.add7197
   ZIEBUHR J, 1995, J VIROL, V69, P4331, DOI 10.1128/JVI.69.7.4331-4338.1995
NR 64
TC 0
Z9 0
U1 1
U2 2
PU AMER CHEMICAL SOC
PI WASHINGTON
PA 1155 16TH ST, NW, WASHINGTON, DC 20036 USA
SN 2373-8227
EI 
J9 ACS INFECT DIS
JI ACS Infect. Dis.
PD JUN 30
PY 2023
VL 9
IS 7
BP 1372
EP 1386
DI 10.1021/acsinfecdis.3c00125
EA JUN 2023
PG 15
WC Chemistry, Medicinal; Infectious Diseases
SC Pharmacology & Pharmacy; Infectious Diseases
GA L7YA2
UT WOS:001020655400001
PM 37390404
DA 2024-01-16
ER

PT J
AU Jiang, XY
   Huang, BS
   Rumrill, S
   Pople, D
   Zalloum, WA
   Kang, DW
   Zhao, FB
   Ji, XK
   Gao, Z
   Hu, LD
   Wang, Z
   Xie, MH
   De Clercq, E
   Ruiz, FX
   Arnold, E
   Pannecouque, C
   Liu, XY
   Zhan, P
AF Jiang, Xiangyi
   Huang, Boshi
   Rumrill, Shawn
   Pople, David
   Zalloum, Waleed A.
   Kang, Dongwei
   Zhao, Fabao
   Ji, Xiangkai
   Gao, Zhen
   Hu, Lide
   Wang, Zhao
   Xie, Minghui
   De Clercq, Erik
   Ruiz, Francesc X.
   Arnold, Eddy
   Pannecouque, Christophe
   Liu, Xinyong
   Zhan, Peng
TI Discovery of diarylpyrimidine derivatives bearing piperazine sulfonyl as potent HIV-1 nonnucleoside reverse transcriptase inhibitors
SO COMMUNICATIONS CHEMISTRY
LA English
DT Article
ID ligand efficiency metrics; drug-resistance; patent evaluation; nnrtis; design; diaryltriazines; agents
AB HIV-1 reverse transcriptase is one of the most attractive targets for the treatment of AIDS. However, the rapid emergence of drug-resistant strains and unsatisfactory drug-like properties seriously limit the clinical application of HIV-1 non-nucleoside reverse transcriptase inhibitors (NNRTIs). Here we show that a series of piperazine sulfonyl-bearing diarylpyrimidine-based NNRTIs were designed to improve the potency against wild-type and NNRTI-resistant strains by enhancing backbone-binding interactions. Among them, compound 18b1 demonstrates single-digit nanomolar potency against the wild-type and five mutant HIV-1 strains, which is significantly better than the approved drug etravirine. The co-crystal structure analysis and molecular dynamics simulation studies were conducted to explain the broad-spectrum inhibitory activity of 18b1 against reverse transcriptase variants. Besides, compound 18b1 demonstrates improved water solubility, cytochrome P450 liability, and other pharmacokinetic properties compared to the currently approved diarylpyrimidine (DAPY) NNRTIs. Therefore, we consider compound 18b1 a potential lead compound worthy of further study. Non-nucleoside reverse transcriptase inhibitors (NNRTIs) exhibit promising anti-HIV-1 activities, however, their effectiveness is limited by drug resistant mutations, low solubility, and drug-drug interactions. Here, the authors develop a series of piperazine sulfonyl-bearing diarylpyrimidine based NNRTIs which show improved potency against HIV-1 by enhancing backbone-binding interactions.
C1 [Jiang, Xiangyi; Huang, Boshi; Kang, Dongwei; Zhao, Fabao; Ji, Xiangkai; Gao, Zhen; Hu, Lide; Wang, Zhao; Xie, Minghui; Liu, Xinyong; Zhan, Peng] Shandong Univ, Minist Educ, Cheeloo Coll Med,Sch Pharmaceut Sci, Dept Med Chem,Key Lab Chem Biol, 44 West Culture Rd, Jinan 250012, Shandong, Peoples R China.
   [Rumrill, Shawn; Pople, David; Ruiz, Francesc X.; Arnold, Eddy] Rutgers State Univ, Ctr Adv Biotechnol & Med, Piscataway, NJ 08854 USA.
   [Rumrill, Shawn; Pople, David; Ruiz, Francesc X.; Arnold, Eddy] Rutgers State Univ, Dept Chem & Chem Biol, Piscataway, NJ 08854 USA.
   [Zalloum, Waleed A.] Amer Univ Madaba, Fac Hlth Sci, Dept Pharm, POB 2882, Amman 11821, Jordan.
   [Kang, Dongwei; Liu, Xinyong; Zhan, Peng] China Belgium Collaborat Res Ctr Innovat Antiviral, 44 West Culture Rd, Jinan 250012, Shandong, Peoples R China.
   [De Clercq, Erik; Pannecouque, Christophe] Katholieke Univ Leuven, Rega Inst Med Res, Lab Virol & Chemotherapy, Herestraat 49 Postbus 1043 09 A097, B-3000 Leuven, Belgium.
C3 Shandong University; Rutgers System; Rutgers New Brunswick; Rutgers System; Rutgers New Brunswick; KU Leuven
RP Liu, XY; Zhan, P (通讯作者)，Shandong Univ, Minist Educ, Cheeloo Coll Med,Sch Pharmaceut Sci, Dept Med Chem,Key Lab Chem Biol, 44 West Culture Rd, Jinan 250012, Shandong, Peoples R China.; Ruiz, FX; Arnold, E (通讯作者)，Rutgers State Univ, Ctr Adv Biotechnol & Med, Piscataway, NJ 08854 USA.; Ruiz, FX; Arnold, E (通讯作者)，Rutgers State Univ, Dept Chem & Chem Biol, Piscataway, NJ 08854 USA.; Liu, XY; Zhan, P (通讯作者)，China Belgium Collaborat Res Ctr Innovat Antiviral, 44 West Culture Rd, Jinan 250012, Shandong, Peoples R China.; Pannecouque, C (通讯作者)，Katholieke Univ Leuven, Rega Inst Med Res, Lab Virol & Chemotherapy, Herestraat 49 Postbus 1043 09 A097, B-3000 Leuven, Belgium.
EM fr193@cabm.rutgers.edu; arnold@cabm.rutgers.edu; christophe.pannecouque@rega.kuleuven.be; xinyongl@sdu.edu.cn; zhanpeng1982@sdu.edu.cn
FU Natural Science Foundation of China [81773794, 81974507]; Science Foundation for Outstanding Young Scholars of Shandong Province [ZR2020JQ31]; Foreign cultural and educational experts Project [GXL20200015001]; Qilu Young Scholars Program of Shandong University; Taishan Scholar Program at Shandong Province, NIH [T32 GM008339, T32 GM135141]; NIH [R01 AI027690]
CR Abad-Zapatero C, 2007, EXPERT OPIN DRUG DIS, V2, P469, DOI 10.1517/17460441.2.4.469
   Bao JY, 2020, BIOORG CHEM, V94, P0, DOI 10.1016/j.bioorg.2019.103248
   Battini L, 2019, MED RES REV, V39, P1235, DOI 10.1002/med.21544
   Bec G, 2013, J AM CHEM SOC, V135, P9743, DOI 10.1021/ja4018418
   Beyrer C, 2017, NEW ENGL J MED, V377, P1605, DOI 10.1056/NEJMp1710608
   BRIENNE MJ, 1987, J MED CHEM, V30, P2232, DOI 10.1021/jm00395a010
   Burley SK, 2021, NUCLEIC ACIDS RES, V49, PD437, DOI 10.1093/nar/gkaa1038
   Cavalluzzi MM, 2017, EXPERT OPIN DRUG DIS, V12, P1087, DOI 10.1080/17460441.2017.1365056
   Chen JCH, 2012, P NATL ACAD SCI USA, V109, P15301, DOI 10.1073/pnas.1208341109
   Cilento ME, 2021, CHEM REV, V121, P3271, DOI 10.1021/acs.chemrev.0c00967
   Cox B, 2019, ACS MED CHEM LETT, V10, P1512, DOI 10.1021/acsmedchemlett.9b00409
   Das K, 2008, P NATL ACAD SCI USA, V105, P1466, DOI 10.1073/pnas.0711209105
   Du JT, 2020, CHINESE CHEM LETT, V31, P1695, DOI 10.1016/j.cclet.2020.03.028
   Frenkel YV, 2005, J MED CHEM, V48, P1974, DOI 10.1021/jm049439i
   Ganesh AN, 2019, ACS CHEM BIOL, V14, P751, DOI 10.1021/acschembio.9b00032
   Gong YQ, 2019, EXPERT OPIN DRUG MET, V15, P417, DOI 10.1080/17425255.2019.1604685
   Hopkins AL, 2014, NAT REV DRUG DISCOV, V13, P105, DOI 10.1038/nrd4163
   Horowitz S, 2012, J BIOL CHEM, V287, P41576, DOI 10.1074/jbc.R112.418574
   Huang BS, 2021, J MED CHEM, V64, P13604, DOI 10.1021/acs.jmedchem.1c00987
   Huang BS, 2019, J MED CHEM, V62, P2083, DOI 10.1021/acs.jmedchem.8b01729
   Huang BS, 2017, EXPERT OPIN THER PAT, V27, P9, DOI 10.1080/13543776.2017.1262349
   Huang BS, 2016, EXPERT OPIN THER PAT, V26, P281, DOI 10.1517/13543776.2016.1113256
   Jiang XY, 2021, EUR J MED CHEM, V213, P0, DOI 10.1016/j.ejmech.2020.113051
   Jiang XY, 2019, RSC ADV, V9, P28961, DOI 10.1039/c9ra05869a
   Jiang XY, 2019, MED RES REV, V39, P2194, DOI 10.1002/med.21581
   Kang DW, 2021, J MED CHEM, V64, P4239, DOI 10.1021/acs.jmedchem.1c00268
   Kang DW, 2020, J MED CHEM, V63, P4837, DOI 10.1021/acs.jmedchem.0c00117
   Kang DW, 2020, ACTA PHARMACOL SIN B, V10, P878, DOI 10.1016/j.apsb.2019.08.013
   Kang DW, 2016, J MED CHEM, V59, P7991, DOI 10.1021/acs.jmedchem.6b00738
   Lansdon EB, 2010, J MED CHEM, V53, P4295, DOI 10.1021/jm1002233
   Leung CS, 2010, BIOORG MED CHEM LETT, V20, P2485, DOI 10.1016/j.bmcl.2010.03.006
   McLaughlin CK, 2016, ACS CHEM BIOL, V11, P992, DOI 10.1021/acschembio.5b00806
   Miller BR, 2012, J CHEM THEORY COMPUT, V8, P3314, DOI 10.1021/ct300418h
   Namasivayam V, 2019, J MED CHEM, V62, P4851, DOI 10.1021/acs.jmedchem.8b00843
   Pannecouque C, 2008, NAT PROTOC, V3, P427, DOI 10.1038/nprot.2007.517
   Perez Vicente Estrada, 2009, ENFERM INFECC MICROBIOL CLIN, V27 Suppl 2, P27, DOI 10.1016/S0213-005X(09)73216-1
   Pierce AC, 2005, J MED CHEM, V48, P1278, DOI 10.1021/jm0492249
   Pilkington LI, 2020, EUR J MED CHEM, V191, P0, DOI 10.1016/j.ejmech.2020.112162
   Polanski J, 2019, CURR PROTEIN PEPT SC, V20, P1069, DOI 10.2174/1389203719666190527080832
   Song YN, 2013, CURR MED CHEM, V20, P815
   Sun YY, 2021, EUR J MED CHEM, V214, P0, DOI 10.1016/j.ejmech.2021.113204
   Usach I, 2013, J INT AIDS SOC, V16, P0, DOI 10.7448/IAS.16.1.18567
   Wainberg MA, 2011, NEW ENGL J MED, V365, P637, DOI 10.1056/NEJMra1004180
   Wang YL, 2019, EXPERT OPIN DRUG MET, V15, P813, DOI 10.1080/17425255.2019.1673367
   Webber AL, 2020, J PHYS CHEM A, V124, P560, DOI 10.1021/acs.jpca.9b10726
   Wei WX, 2020, DRUG DISCOV TODAY, V25, P1839, DOI 10.1016/j.drudis.2020.07.017
   Yang Y, 2018, ELIFE, V7, P0, DOI 10.7554/eLife.36340
   Zhan P, 2013, MED RES REV, V33, PE1, DOI 10.1002/med.20241
   Zhan P, 2009, CURR MED CHEM, V16, P3903, DOI 10.2174/092986709789178019
   Zhan P, 2009, MINI-REV MED CHEM, V9, P1014, DOI 10.2174/138955709788681618
   Zhang H, 2017, EUR J MED CHEM, V130, P209, DOI 10.1016/j.ejmech.2017.02.047
NR 51
TC 2
Z9 2
U1 8
U2 8
PU NATURE PORTFOLIO
PI BERLIN
PA HEIDELBERGER PLATZ 3, BERLIN, 14197, GERMANY
SN 2399-3669
EI 
J9 COMMUN CHEM
JI Comm. Chem.
PD APR 29
PY 2023
VL 6
IS 1
BP 
EP 
DI 10.1038/s42004-023-00888-4
PG 11
WC Chemistry, Multidisciplinary
SC Chemistry
GA E9FP8
UT WOS:000978518200003
PM 37120482
DA 2024-01-16
ER

PT J
AU Chen, MH
   Wu, M
   Zeng, LY
   Zhang, Y
   Huobu-mo, M
   Li, JH
   Li, CQ
   Xiao, H
AF Chen, Minghong
   Wu, Min
   Zeng, Liyan
   Zhang, Yong
   Huobu-mo, Muzuo
   Li, Juhua
   Li, Chaoqun
   Xiao, Hong
TI Virologic status and pattern of drug resistance mutation among ART-experienced HIV-infected patients in Butuo County, China
SO JOURNAL OF GLOBAL ANTIMICROBIAL RESISTANCE
LA English
DT Article
DE HIV; ART; Drug-resistance; Mutation
ID active antiretroviral therapy; failure; trends; time
AB Objectives: To assess the virological outcomes, prevalence of HIV drug resistance mutation (DRM), and correlates in Butuo County. Methods: We conducted a cross-sectional study. Virological failure (VF) was defined as HIV-1 RNA >= 10 0 0 copies/mL and on antiretroviral therapy (ART) for >= 6 months. Genotypic drug resistance was performed among VF cases. Correlates of DRM were identified using multivariate logistic regression.Results: The overall virological suppression rate was 85.3%; DRM was detected in 42.6% (517/1215) VF cases and 6.2% of the sample patients. A total of 90.9% of patients were infected with HIV-1 CRF07_BC subtype. The prevalence of DRM to nucleoside reverse transcriptase inhibitor (NRTI) and non-nucleoside reverse transcriptase inhibitor (NNRTI) were 46.0% and 96.9%, respectively. The most prevalent mutation for NRTI was M184V (84.5%). Lamivudine (3TC), emtricitabine (FTC), and abacavir (ABC) had the highest resistance rates. For NNRTI, K103N (60.7%), nevirapine (NVP), and efavirenz (EFV) had the highest re-sistance rates and cross resistance to rilpivirine (RPV), doravirine (DOR), and etravirine (ETR). Ritonavir boosted lopinavir (LPV/r) resistance rate was extremely low. The occurrence of DRM was associated with age at ART <= 18 years, baseline CD4 count <= 200 cells/mL, NVP-based regimen, and ART duration > 3 years.Conclusion: A relatively high proportion of VF and broad DRM for NRTI and NNRTI were observed, caus-ing high-level resistance to first-line NRTI, NNRTI, and next generation NNRTI. Our findings necessitate the implementation of scaling up virological monitoring, adherence support, and timely switching to an LPV/r-containing regimen when patients with VF to reduce the occurrence of DRM.(c) 2023 The Author(s). Published by Elsevier Ltd on behalf of International Society for Antimicrobial Chemotherapy. This is an open access article under the CC BY-NC-ND license ( http://creativecommons.org/licenses/by-nc-nd/4.0/ )
C1 [Chen, Minghong] Butuo Peoples Hosp, Dept Infect Dis, Butuo, Liangshan, Peoples R China.
   [Wu, Min; Huobu-mo, Muzuo] Butuo Peoples Hosp, Antiviral Treatment Ctr, Butuo, Liangshan, Peoples R China.
   [Zeng, Liyan; Li, Juhua; Li, Chaoqun; Xiao, Hong] Fudan Univ, Shanghai Publ Hlth Clin Ctr, Shanghai, Peoples R China.
   [Zhang, Yong] Jiading Dist Ctr Dis Control & Prevent, Dept Chron Infect Dis Prevent & Treatment, Shanghai, Peoples R China.
C3 Fudan University; Shanghai Center for Disease Control & Prevention
RP Xiao, H (通讯作者)，Fudan Univ, Shanghai Publ Hlth Clin Ctr, Shanghai, Peoples R China.
EM xiaohong@shphc.org.cn
CR [Anonymous], 2017, HIV DRUG RES REP 201, V0, P0
   Arts EJ, 2012, CSH PERSPECT MED, V2, P0, DOI 10.1101/cshperspect.a007161
   Atuyambe LM, 2014, BMC HEALTH SERV RES, V14, P0, DOI 10.1186/1472-6963-14-276
   Bachmann N, 2019, J ANTIMICROB CHEMOTH, V74, P468, DOI 10.1093/jac/dky436
   Bell-Gorrod H, 2020, AM J EPIDEMIOL, V189, P811, DOI 10.1093/aje/kwaa049
   Cao W, 2020, CURR HIV-AIDS REP, V17, P26, DOI 10.1007/s11904-019-00478-x
   Clutter DS, 2016, INFECT GENET EVOL, V46, P292, DOI 10.1016/j.meegid.2016.08.031
   Dong A B, 2019, ZHONGHUA LIU XING BING XUE ZA ZHI, V40, P648, DOI 10.3760/cma.j.issn.0254-6450.2019.06.009
   [高亚玲 Gao Yaling], 2018, 中国艾滋病性病 CHINESE JOURNAL OF AIDS & STD, V24, P760
   Günthard HF, 2016, JAMA-J AM MED ASSOC, V316, P191, DOI 10.1001/jama.2016.8900
   Gupta RK, 2018, LANCET INFECT DIS, V18, P346, DOI 10.1016/S1473-3099(17)30702-8
   Häggblom A, 2017, PLOS ONE, V12, P0, DOI 10.1371/journal.pone.0180140
   Haraka F, 2015, PLOS ONE, V10, P0, DOI 10.1371/journal.pone.0123275
   Hassan AS, 2014, AIDS RES THER, V11, P0, DOI 10.1186/1742-6405-11-9
   Huang XJ, 2019, FRONT PHARMACOL, V10, P0, DOI 10.3389/fphar.2019.01455
   Jobanputra K, 2015, PLOS ONE, V10, P0, DOI 10.1371/journal.pone.0116144
   Kadima J, 2018, PLOS ONE, V13, P0, DOI 10.1371/journal.pone.0200242
   Liu HX, 2014, CLIN INFECT DIS, V59, P1495, DOI 10.1093/cid/ciu590
   López-Cortés LF, 2016, PLOS ONE, V11, P0, DOI 10.1371/journal.pone.0148924
   Ma Y, 2010, CLIN INFECT DIS, V50, P264, DOI 10.1086/649215
   Marconi VC, 2008, CLIN INFECT DIS, V46, P1589, DOI 10.1086/587109
   Melikian GL, 2012, ANTIMICROB AGENTS CH, V56, P2305, DOI 10.1128/AAC.05487-11
   Moosa A, 2019, BMC INFECT DIS, V19, P0, DOI 10.1186/s12879-019-4410-8
   Ndembi N, 2010, J INFECT DIS, V201, P106, DOI 10.1086/648590
   Ntamatungiro AJ, 2017, J ANTIMICROB CHEMOTH, V72, P2069, DOI 10.1093/jac/dkx095
   Omooja J, 2019, J ANTIMICROB CHEMOTH, V74, P3021, DOI 10.1093/jac/dkz261
   Paredes R, 2010, J INFECT DIS, V201, P662, DOI 10.1086/650543
   Pennings PS, 2013, INFECT DIS REP, V5, P21, DOI 10.4081/idr.2013.s1.e5
   Schoffelen AF, 2013, PLOS ONE, V8, P0, DOI 10.1371/journal.pone.0058526
   Simms V, 2021, J INT AIDS SOC, V24, P0, DOI 10.1002/jia2.25773
   Steegen K, 2017, J ANTIMICROB CHEMOTH, V72, P210, DOI 10.1093/jac/dkw358
   Su L, 2018, SCI REP-UK, V8, P0, DOI 10.1038/s41598-018-33996-6
   Tang MW, 2012, DRUGS, V72, PE1, DOI 10.2165/11633630-000000000-00000
   Wang BY, 2019, 958 0 0 0 SURVIVORS, V0, P0
   Wang Y, 2020, BMC INFECT DIS, V20, P0, DOI 10.1186/s12879-020-04978-9
   Yuan Yuan, 2011, ZHONGHUA YU FANG YI XUE ZA ZHI, V45, P619
   Zhang FJ, 2009, ANN INTERN MED, V151, P241, DOI 10.7326/0003-4819-151-4-200908180-00006
   Zheng Y, 2014, CLIN INFECT DIS, V59, P888, DOI 10.1093/cid/ciu367
   Zuo LL, 2020, ECLINICALMEDICINE, V18, P0, DOI 10.1016/j.eclinm.2019.100238
NR 39
TC 0
Z9 0
U1 0
U2 1
PU ELSEVIER SCI LTD
PI OXFORD
PA THE BOULEVARD, LANGFORD LANE, KIDLINGTON, OXFORD OX5 1GB, OXON, ENGLAND
SN 2213-7165
EI 2213-7173
J9 J GLOB ANTIMICROB RE
JI J. Glob. Antimicrob. Resist.
PD MAR 15
PY 2023
VL 32
IS 
BP 98
EP 103
DI 10.1016/j.jgar.2023.01.002
EA FEB 2023
PG 6
WC Infectious Diseases; Pharmacology & Pharmacy
SC Infectious Diseases; Pharmacology & Pharmacy
GA 9S7GI
UT WOS:000946504500001
PM 36708768
DA 2024-01-16
ER

PT J
AU Shchemelev, AN
   Boumbaly, S
   Ostankova, YV
   Zueva, EB
   Semenov, AV
   Totolian, AA
AF Shchemelev, Alexander N.
   Boumbaly, Sanaba
   Ostankova, Yulia, V
   Zueva, Elena B.
   Semenov, Alexander, V
   Totolian, Areg A.
TI Prevalence of drug resistant HIV-1 forms in patients without any history of antiretroviral therapy in the Republic of Guinea
SO JOURNAL OF MEDICAL VIROLOGY
LA English
DT Article
DE Republic of Guinea; transmitted HIV-1 drug resistance; West Africa
ID sub-saharan africa; mutations; surveillance; adults; diversity; subtype; update
AB To study the structure of human immunodeficiency virus (HIV)-1 drug resistance (DR) in patients with newly diagnosed infection. Residents of the Republic of Guinea (N = 2168) were tested for HIV using enzyme-linked immunosorbent assay (ELISA). Individuals with a positive result were further examined for the presence of viral load in blood plasma. HIV was analyzed using Sanger sequencing. The obtained sequences were genotyped using REGA (version 3.0) and analyzed in MEGA 7. Analysis for the presence of DR mutations was performed using the Stanford University HIV DR Database. Serological markers of HIV were detected in 239 people, which represents 11.02% of the entire sample. HIV RNA was detected in 58 people. The following subtypes were seen: HIV CRF02_AG (41.9%); A1 (29.1%); A3 (12.9%); URF A1_G (12.9%); and G (3.2%). In 25% of patients, at least one significant mutation was encountered leading directly to HIV DR. The mutations encountered cause resistance to NRTI and NNRTI; one case of multiple resistance was identified. Major resistance to protease inhibitor was not seen. The detection of HIV-1 mutations associated with DR, in individuals who have never received antiretroviral therapy, is a cause for concern. It suggests that: new infections are occurring with strains that already have resistance; and the expansion of resistance is not always directly associated with selective drug pressure. Among the likely reasons for the high prevalence of primary HIV DR in the Republic of Guinea, drug availability is probably the key. The consequence of this is the lack of adherence of patients to treatment, the formation and transmission of resistant variants of the virus in the population. These findings suggest the need to test patients for resistant virus variants before initiating treatment.
C1 [Shchemelev, Alexander N.; Ostankova, Yulia, V; Zueva, Elena B.; Totolian, Areg A.] St Petersburg Pasteur Inst, 14 Ul Mira, St Petersburg 197101, Russia.
   [Boumbaly, Sanaba] Inst Res Biol Appl Guinee, Kindia, Guinea.
   [Semenov, Alexander, V] Rospotrebnadzor, FBRI SRC VB Vector, ERIVI, Ekaterinburg, Russia.
C3 Saint-Petersburg Pasteur Institute
RP Shchemelev, AN (通讯作者)，St Petersburg Pasteur Inst, 14 Ul Mira, St Petersburg 197101, Russia.
EM tvildorm@gmail.com
FU Rospotrebnadzor (Federal Service for Supervision of Consumers Protection)
CR Aghokeng AF, 2014, CLIN INFECT DIS, V58, P99, DOI 10.1093/cid/cit627
   Aghokeng AF, 2011, AIDS, V25, P2183, DOI 10.1097/QAD.0b013e32834bbbe9
   Avila-Ríos S, 2016, LANCET HIV, V3, PE579, DOI 10.1016/S2352-3018(16)30119-9
   Barnard JP, 2019, ANTIMICROB AGENTS CH, V63, P0, DOI 10.1128/AAC.00676-19
   Bbosa N, 2019, CURR OPIN HIV AIDS, V14, P153, DOI 10.1097/COH.0000000000000534
   Bekolo CE, 2017, BMC CANCER, V17, P0, DOI 10.1186/s12885-017-3771-x
   Bissio E, 2017, J ANTIMICROB CHEMOTH, V72, P504, DOI 10.1093/jac/dkw445
   Bobkova, 2021, HIV DRUG RESISTANCE, V0, P288
   Boender TS, 2016, J ANTIMICROB CHEMOTH, V71, P2918, DOI 10.1093/jac/dkw218
   Chung MH, 2016, AIDS, V30, P1680, DOI 10.1097/QAD.0000000000001110
   Flor-Parra F, 2011, AIDS RES HUM RETROV, V27, P65, DOI 10.1089/aid.2010.0072
   Forsyth S, 2002, IAEN, V0, P49
   Gupta RK, 2018, LANCET INFECT DIS, V18, P346, DOI 10.1016/S1473-3099(17)30702-8
   Kumar S, 2016, MOL BIOL EVOL, V33, P1870, DOI 10.1093/molbev/msv279
   Lihana RW, 2012, AIDS REV, V14, P83
   Liu TF, 2006, CLIN INFECT DIS, V42, P1608, DOI 10.1086/503914
   Mbange Aristid Ekollo, 2018, BMC RES NOTES, V11, P723, DOI 10.1186/s13104-018-3804-9
   Nii-Trebi NI, 2017, J MED MICROBIOL, V66, P1663, DOI 10.1099/jmm.0.000621
   [Останкова ЮВOstankova YuV], 2016, ЖУРНАЛ ИНФЕКТОЛОГИИ ZHURNAL INFEKTOLOGII, V8, P98
   Perno CF, 2008, J MED VIROL, V80, P565, DOI 10.1002/jmv.21034
   Pineda-Peña AC, 2013, INFECT GENET EVOL, V19, P337, DOI 10.1016/j.meegid.2013.04.032
   Sacktor N, 2009, CLIN INFECT DIS, V49, P780, DOI 10.1086/605284
   Schemelev AN, 2020, HIV INFECT. IMMUNOSUPPR. DISORD, V12, P56, DOI 10.22328/2077-9828-2020-12-2-56-68
   Svarovskaia ES, 2008, JAIDS-J ACQ IMM DEF, V48, P428, DOI 10.1097/QAI.0b013e31817bbe93
   Taylor BS, 2008, NEW ENGL J MED, V358, P1590, DOI 10.1056/NEJMra0706737
   Tombuyzer L, 2009, ANTIVIR THER, V14, P103
   Troyer RM, 2005, J VIROL, V79, P9006, DOI 10.1128/JVI.79.14.9006-9018.2005
   UNAIDS data, 2020, UNAIDS, V0, P0
   UNAIDS data2020, 2020, UNAIDS, V0, P0
   Vingerhoets J, 2008, ANTIVIR THER, V13, P0
   Walker N, 2004, LANCET, V363, P2180, DOI 10.1016/S0140-6736(04)16511-2
   World Health Organization, 2021, HIV DRUG RESISTANCE REPORT, V0, P0
   Yendewa GA, 2019, J ANTIMICROB CHEMOTH, V74, P2024, DOI 10.1093/jac/dkz134
NR 33
TC 0
Z9 0
U1 0
U2 1
PU WILEY
PI HOBOKEN
PA 111 RIVER ST, HOBOKEN 07030-5774, NJ USA
SN 0146-6615
EI 1096-9071
J9 J MED VIROL
JI J. Med. Virol.
PD JAN 15
PY 2023
VL 95
IS 1
BP 
EP 
DI 10.1002/jmv.28184
EA OCT 2022
PG 11
WC Virology
SC Virology
GA 7T5DB
UT WOS:000864374400001
PM 36175006
DA 2024-01-16
ER

PT J
AU Yu, DE
   Xu, YJ
   Li, M
   Yang, Y
   Liang, HY
   Zhong, SM
   Qin, C
   Lan, YN
   Li, DW
   Yu, JP
   Pang, Y
   Qin, XQ
   Liang, H
   Zhu, KK
   Ye, L
   Liang, BY
AF Yu, De E.
   Xu, Yu Jun
   Li, Mu
   Yang, Yuan
   Liang, Hua Yue
   Zhong, Shan Mei
   Qin, Cai
   Lan, Ya Nan
   Li, Da Wei
   Yu, Ji Peng
   Pang, Yuan
   Qin, Xue Qiu
   Liang, Hao
   Zhu, Kao Kao
   Ye, Li
   Liang, Bang Yu
TI HIV-1 Subtype Diversity and Factors Affecting Drug Resistance among Patients with Virologic Failure in Antiretroviral Therapy in Hainan Province, China, 2014-2020*
SO BIOMEDICAL AND ENVIRONMENTAL SCIENCES
LA English
DT Article
DE HIV-1 subtypes; Antiretroviral therapy; Virological failure; Drug resistance
ID risk-factors; mutations; prevalence; individuals; adherence; profiles; hiv/aids; patterns; regimens; people
AB Objective This study aimed to determine the HIV-1 subtype distribution and HIV drug resistance (HIVDR) in patients with ART failure from 2014 to 2020 in Hainan, China. Methods A 7-year cross-sectional study was conducted among HIV/AIDS patients with ART failure in Hainan. We used online subtyping tools and the maximum likelihood phylogenetic tree to confirm the HIV subtypes with pol sequences. Drug resistance mutations (DRMs) were analyzed using the Stanford University HIV Drug Resistance Database. Results A total of 307 HIV-infected patients with ART failure were included, and 241 available pol sequences were obtained. Among 241 patients, CRF01_AE accounted for 68.88%, followed by CRF07_BC (17.00%) and eight other subtypes (14.12%). The overall prevalence of HIVDR was 61.41%, and the HIVDR against non-nucleoside reverse transcriptase inhibitors (NNRTIs), nucleotide reverse transcriptase inhibitors (NRTIs), and protease inhibitors (PIs) were 59.75%, 45.64%, and 2.49%, respectively. Unemployed patients, hypoimmunity or opportunistic infections in individuals, and samples from 2017 to 2020 increased the odd ratios of HIVDR. Also, HIVDR was less likely to affect female patients. The common DRMs to NNRTIs were K103N (21.99%) and Y181C (20.33%), and M184V (28.21%) and K65R (19.09%) were the main DRMs against NRTIs. Conclusion The present study highlights the HIV-1 subtype diversity in Hainan and the importance of HIVDR surveillance over a long period.
C1 [Yu, De E.; Li, Mu; Liang, Hua Yue; Zhong, Shan Mei; Qin, Cai; Li, Da Wei; Pang, Yuan; Qin, Xue Qiu; Liang, Hao; Ye, Li; Liang, Bang Yu] Guangxi Med Univ, Sch Publ Hlth, Guangxi Key Lab AIDS Prevent & Treatment, Nanning 530021, Guangxi, Peoples R China.
   [Yu, De E.] Hainan Med Univ, Int Sch Publ Hlth & One Hlth, Haikou 571199, Hainan, Peoples R China.
   [Xu, Yu Jun; Zhu, Kao Kao] Hainan Med Univ, Prevent & Treatment Dept, Peoples Hosp Hainan Prov 5, Haikou 570102, Hainan, Peoples R China.
   [Xu, Yu Jun; Zhu, Kao Kao] Hainan Med Univ, Affiliated Dermatol Hosp, Haikou 570102, Hainan, Peoples R China.
   [Yang, Yuan; Liang, Hao; Ye, Li; Liang, Bang Yu] Guangxi Med Univ, Collaborat Innovat Ctr Regenerat Med & Med BioReso, Life Sci Inst, Nanning 530021, Guangxi, Peoples R China.
   [Lan, Ya Nan] Guangxi Med Univ, Oncol Med Coll, Nanning 530021, Guangxi, Peoples R China.
   [Yu, Ji Peng] Guangxi Med Univ, Clin Med Coll 1, Nanning 530021, Guangxi, Peoples R China.
C3 Guangxi Medical University; Hainan Medical University; Hainan Medical University; Hainan Medical University; Guangxi Medical University; Guangxi Medical University; Guangxi Medical University
RP Ye, L; Liang, BY (通讯作者)，Guangxi Med Univ, Sch Publ Hlth, Guangxi Key Lab AIDS Prevent & Treatment, Nanning 530021, Guangxi, Peoples R China.; Zhu, KK (通讯作者)，Hainan Med Univ, Prevent & Treatment Dept, Peoples Hosp Hainan Prov 5, Haikou 570102, Hainan, Peoples R China.; Zhu, KK (通讯作者)，Hainan Med Univ, Affiliated Dermatol Hosp, Haikou 570102, Hainan, Peoples R China.; Ye, L; Liang, BY (通讯作者)，Guangxi Med Univ, Collaborat Innovat Ctr Regenerat Med & Med BioReso, Life Sci Inst, Nanning 530021, Guangxi, Peoples R China.
EM zhukaokao0709@126.com; yeli@gxmu.edu; liangbingyu@gxmu.edu.cn
FU 2021 Graduate Education Innovation Program Project of Guangxi Zhuang Autonomous Region [YCBZ2021041]; National innovative training program [202100001580]; National Natural Science Foundation of China [NSFC] [31860040]
CR Alave J, 2013, REV CHIL INFECTOL, V30, P42, DOI 10.4067/S0716-10182013000100006
   Arimide DA, 2022, JAIDS-J ACQ IMM DEF, V89, P566, DOI 10.1097/QAI.0000000000002908
   Ayitewala A, 2020, AIDS RES THER, V17, P0, DOI 10.1186/s12981-020-0258-7
   Blassel L, 2021, CURR OPIN VIROL, V51, P0, DOI 10.1016/j.coviro.2021.09.009
   Bulage L, 2017, BMC INFECT DIS, V17, P0, DOI 10.1186/s12879-017-2428-3
   Cauldbeck Mary B, 2009, AIDS RES THER, V6, P7, DOI 10.1186/1742-6405-6-7
   CDC, 2016, NATIONAL FREE AIDS ART GUIDELINE, V4th, P0
   Chen RF, 2019, INTERVIROLOGY, V61, P281, DOI 10.1159/000499367
   Chimukangara B, 2021, AIDS RES THER, V18, P0, DOI 10.1186/s12981-021-00393-5
   China M O H O, 2005, WORD CLIN DRUGS, V26, P454
   Chu MJ, 2017, SCI REP-UK, V7, P0, DOI 10.1038/s41598-017-01858-2
   Cohen MS, 2016, NEW ENGL J MED, V375, P830, DOI 10.1056/NEJMoa1600693
   Tran DA, 2014, SEX TRANSM INFECT, V90, P538, DOI 10.1136/sextrans-2013-051353
   Deng W, 2009, AIDS, V23, P977, DOI 10.1097/QAD.0b013e328329217d
   Dong K, 2019, TOHOKU J EXP MED, V247, P1, DOI 10.1620/tjem.247.1
   Dou Zhihui, 2015, ZHONGHUA LIU XING BING XUE ZA ZHI, V36, P1345
   Etiebet MAA, 2013, AIDS, V27, P553, DOI 10.1097/QAD.0b013e32835b0f59
   Feng YuTing, 2021, CHINA TROPICAL MEDICINE, V21, P681, DOI 10.13604/j.cnki.46-1064/r.2021.07.14
   Gagliardini R, 2018, OPEN FORUM INFECT DI, V5, P0, DOI 10.1093/ofid/ofy113
   Gardner EM, 2009, AIDS, V23, P1035, DOI 10.1097/QAD.0b013e32832ba8ec
   Guo CX, 2021, FRONT PHARMACOL, V12, P0, DOI 10.3389/fphar.2021.718763
   [郭晓黎 Guo Xiaoli], 2022, 中华实验和临床病毒学杂志 CHINESE JOURNAL OF EXPERIMENTAL AND CLINICAL VIROLOGY, V36, P176
   Hao Y, 2022, CHIN J AIDS STD, V28, P1
   Henerico S, 2022, J ANTIMICROB CHEMOTH, V77, P483, DOI 10.1093/jac/dkab406
   Jordan MR, 2012, CLIN INFECT DIS, V54, PS245, DOI 10.1093/cid/cis206
   Kulkarni R, 2012, JAIDS-J ACQ IMM DEF, V59, P47, DOI 10.1097/QAI.0b013e31823aca74
   Kyaw NTT, 2017, PLOS ONE, V12, P0, DOI 10.1371/journal.pone.0171780
   La Rosa AM, 2016, LANCET HIV, V3, PE247, DOI 10.1016/S2352-3018(16)30011-X
   Lan Y, 2021, INFECT DRUG RESIST, V14, P2977, DOI 10.2147/IDR.S317187
   Lombardi F, 2021, INT J ANTIMICROB AG, V57, P0, DOI 10.1016/j.ijantimicag.2020.106252
   Louis FJ, 2018, PLOS ONE, V13, P0, DOI 10.1371/journal.pone.0192077
   Lu XL, 2017, AIDS RES THER, V14, P0, DOI 10.1186/s12981-017-0133-3
   Ma J, 2018, HARBIN MED J, V38, P222
   Margot NA, 2006, HIV MED, V7, P442, DOI 10.1111/j.1468-1293.2006.00404.x
   Melikian GL, 2014, J ANTIMICROB CHEMOTH, V69, P12, DOI 10.1093/jac/dkt316
   Musema GMA, 2022, INT J ENV RES PUB HE, V19, P0, DOI 10.3390/ijerph19042021
   Omooja J, 2019, J ANTIMICROB CHEMOTH, V74, P3021, DOI 10.1093/jac/dkz261
   Petropoulos CJ, 2000, ANTIMICROB AGENTS CH, V44, P920, DOI 10.1128/AAC.44.4.920-928.2000
   Reuman EC, 2010, J ANTIMICROB CHEMOTH, V65, P1477, DOI 10.1093/jac/dkq140
   Ross L, 2004, AIDS, V18, P1691, DOI 10.1097/01.aids.0000131355.44834.e4
   Santos-Pereira A, 2021, INT J MOL SCI, V22, P0, DOI 10.3390/ijms22105304
   Scriven YA, 2021, MEDICINE, V100, P0, DOI 10.1097/MD.0000000000027460
   Shchemelev AN, 2022, DIAGNOSTICS, V12, P0, DOI 10.3390/diagnostics12081821
   Suryana K, 2019, HIV AIDS-RES PALLIAT, V11, P307, DOI 10.2147/HIV.S219695
   Thompson MA, 2012, JAMA-J AM MED ASSOC, V308, P387, DOI 10.1001/jama.2012.7961
   Wang Y, 2017, A STUDY ON THE HEALTH PROBLEMS AND THE INFLUENCING FACTORS OF CLIMATE MIGRANT POPULATION IN WINTER IN SANYA CITY, V0, P0
   WHO, 2013, CONSOLIDATED GUIDELINES ON THE USE OF ANTIRETROVIRAL DRUGS FOR TREATING AND PREVENTING HIV INFECTION: RECOMMENDATIONS FOR A PUBLIC HEALTH APPROACH, V0, P0
   Yan LT, 2022, J ANTIMICROB CHEMOTH, V77, P727, DOI 10.1093/jac/dkab430
   Yu D, 2022, AIDS RES HUM RETROV, V38, P822, DOI 10.1089/aid.2021.0181
   Yu L, 2019, CHIN J OF PHM, V35, P375
   Zaccarelli M, 2005, AIDS, V19, P1081, DOI 10.1097/01.aids.0000174455.01369.ad
   Zeng XM, 2020, CHINA TROP MED, V20, P735
   Zhang FD, 2017, PLOS ONE, V12, P0, DOI 10.1371/journal.pone.0165110
   Zhao DC, 2012, CHINESE MED J-PEKING, V125, P3514, DOI 10.3760/cma.j.issn.0366-6999.2012.19.028
   Zhao ZY, 2020, THE ANALYSIS OF THE WILLINGNESS TO RESIDE OF HAINANS FLOATING POPULATION AND ITS INFLUENCING FACTORS, V0, P0
   [周金玲 Zhou Jinling], 2017, 中国公共卫生 CHINA JOURNAL OF PUBLIC HEALTH, V33, P1209
   Zou XB, 2020, VIROL J, V17, P0, DOI 10.1186/s12985-020-01311-3
   Zuo LL, 2020, ECLINICALMEDICINE, V18, P0, DOI 10.1016/j.eclinm.2019.100238
   Zuo ZB, 2016, PLOS ONE, V11, P0, DOI 10.1371/journal.pone.0166661
   张福杰, 2022, 中国艾滋病性病 CHINESE JOURNAL OF AIDS & STD, V28, P6
NR 60
TC 0
Z9 0
U1 0
U2 0
PU CHINESE CENTER DISEASE CONTROL & PREVENTION
PI BEIJING
PA 155 CHANGBAI RD, CHANGPING DISTRICT, BEIJING, 102206, PEOPLES R CHINA
SN 0895-3988
EI 2214-0190
J9 BIOMED ENVIRON SCI
JI Biomed. Environ. Sci.
PD SEP 15
PY 2023
VL 36
IS 9
BP 800
EP 813
DI 10.3967/bes2023.077
EA OCT 2023
PG 14
WC Environmental Sciences; Public, Environmental & Occupational Health
SC Environmental Sciences & Ecology; Public, Environmental & Occupational Health
GA W9BK9
UT WOS:001094507400002
PM 37803893
DA 2024-01-16
ER

PT J
AU Kim, MJ
   Yu, KL
   Han, R
   Lee, Y
   Oh, K
   You, JC
AF Kim, Min-Jung
   Yu, Kyung Lee
   Han, Ri
   Lee, Yoonji
   Oh, Kyungsoo
   You, Ji Chang
TI Identification of a Non-Nucleoside Reverse Transcriptase Inhibitor against Human Immunodeficiency Virus-1
SO ACS INFECTIOUS DISEASES
LA English
DT Article
DE HIV-1; NNRTI; novel chemical scaffold; reverse transcriptase; structure-activity relationship; phenotypic screening
ID drug-resistance; hiv-1; combination; mechanisms; etravirine; mutations; discovery; tenofovir; mk-1439; analogs
AB TheHIV-1 infection epidemic remains a global healthproblem. Currentantiretroviral treatments are effective in controlling the progressionof a severe infection. However, the emergence of drug resistance requiresan urgent identification of new treatment regimes. HIV-1 reverse transcriptase(RTs) has been a successful therapeutic target owing to its high specificityand potent antiviral properties; therefore, it has become an essentialcomponent of current HIV-1 standard treatments. This study identifieda new HIV-1 RTs inhibitor (Compound #8) that is structurallyunique and greatly effective against HIV-1 through chemical libraryscreening and a medicinal chemistry program by analyzing the structure-activityrelationship (SAR). Further analysis of molecular docking and mechanismsof action demonstrated that Compound #8 is a novel typeof HIV-1 non-nucleoside reverse transcriptase inhibitor (NNRTI) witha flexible binding mode. Therefore, it exhibits great therapeuticpotential when combined with other existing HIV-1 drugs. Our currentstudies suggest that Compound #8 is a promising novelscaffold for the development of new HIV-1 treatments.
C1 [Kim, Min-Jung; You, Ji Chang] Avixgen Inc, Seoul 06725, South Korea.
   [Yu, Kyung Lee; You, Ji Chang] Catholic Univ Korea, Sch Med, Dept Pathol, Natl Res Lab Mol Virol, Seoul 06591, South Korea.
   [Han, Ri; Lee, Yoonji; Oh, Kyungsoo] Chung Ang Univ, Coll Pharm, Seoul 06974, South Korea.
   [Oh, Kyungsoo] Chung Ang Univ, Ctr Metareceptome Res, Grad Sch Pharmaceut Sci, Seoul 06974, South Korea.
C3 Catholic University of Korea; Chung Ang University; Chung Ang University
RP You, JC (通讯作者)，Avixgen Inc, Seoul 06725, South Korea.; You, JC (通讯作者)，Catholic Univ Korea, Sch Med, Dept Pathol, Natl Res Lab Mol Virol, Seoul 06591, South Korea.; Oh, K (通讯作者)，Chung Ang Univ, Coll Pharm, Seoul 06974, South Korea.; Oh, K (通讯作者)，Chung Ang Univ, Ctr Metareceptome Res, Grad Sch Pharmaceut Sci, Seoul 06974, South Korea.
EM kyungsoooh@cau.ac.kr; jiyou@catholic.ac.kr
CR Hurwitz Selwyn J, 2012, DRUG DISCOV TODAY TECHNOL, V9, Pe183, DOI 10.1016/j.ddtec.2012.09.003
   [Anonymous], 2023, HIV DRUG RES DAT, V0, P0
   Boiteau JG, 2018, BIOORGAN MED CHEM, V26, P945, DOI 10.1016/j.bmc.2017.07.054
   Bonandi E, 2017, DRUG DISCOV TODAY, V22, P1572, DOI 10.1016/j.drudis.2017.05.014
   Burkhard JA, 2010, ANGEW CHEM INT EDIT, V49, P3524, DOI 10.1002/anie.200907108
   Caldwell RD, 2019, J MED CHEM, V62, P7643, DOI 10.1021/acs.jmedchem.9b00794
   Castro HC, 2006, CURR MED CHEM, V13, P313, DOI 10.2174/092986706775476089
   Cilento ME, 2021, CHEM REV, V121, P3271, DOI 10.1021/acs.chemrev.0c00967
   Côté B, 2014, BIOORG MED CHEM LETT, V24, P917, DOI 10.1016/j.bmcl.2013.12.070
   Daelemans D, 2011, NAT PROTOC, V6, P925, DOI 10.1038/nprot.2011.330
   Das K, 2004, J MED CHEM, V47, P2550, DOI 10.1021/jm030558s
   Deeks SG, 2015, NAT REV DIS PRIMERS, V1, P0, DOI 10.1038/nrdp.2015.35
   Esnouf RM, 1997, P NATL ACAD SCI USA, V94, P3984, DOI 10.1073/pnas.94.8.3984
   Feng MZ, 2015, ANTIMICROB AGENTS CH, V59, P590, DOI 10.1128/AAC.04201-14
   Finzi D, 1997, SCIENCE, V278, P1295, DOI 10.1126/science.278.5341.1295
   Friesner RA, 2004, J MED CHEM, V47, P1739, DOI 10.1021/jm0306430
   Gehling VS, 2020, ACS MED CHEM LETT, V11, P1213, DOI 10.1021/acsmedchemlett.0c00060
   Gu SX, 2020, CURR OPIN PHARMACOL, V54, P166, DOI 10.1016/j.coph.2020.09.017
   Gu SX, 2018, EUR J MED CHEM, V158, P371, DOI 10.1016/j.ejmech.2018.09.013
   Ibe S, 2011, FUTURE MICROBIOL, V6, P295, DOI 10.2217/fmb.11.7
   Johnson JA, 2008, PLOS MED, V5, P1112, DOI 10.1371/journal.pmed.0050158
   Kamiloglu S, 2020, FOOD FRONTIERS, V1, P332, DOI 10.1002/fft2.44
   Kellinger MW, 2010, P NATL ACAD SCI USA, V107, P7734, DOI 10.1073/pnas.0913946107
   Kim SH, 2013, BIOORG MED CHEM LETT, V23, P2888, DOI 10.1016/j.bmcl.2013.03.075
   KOHLSTAEDT LA, 1992, SCIENCE, V256, P1783, DOI 10.1126/science.1377403
   Kulkarni R, 2014, ANTIMICROB AGENTS CH, V58, P6145, DOI 10.1128/AAC.03591-14
   Lansdon EB, 2010, J MED CHEM, V53, P4295, DOI 10.1021/jm1002233
   Lindberg J, 2002, EUR J BIOCHEM, V269, P1670, DOI 10.1046/j.1432-1327.2002.02811.x
   Luber Andrew D, 2005, MEDGENMED, V7, P69, DOI 10.1186/1758-2652-7-3-69
   Mackie N, 2006, ANTIRETROVIRAL RESIS, V0, P0
   Margot NA, 2005, ANTIVIR THER, V10, P343
   McClung RP, 2022, CLIN INFECT DIS, V74, P1055, DOI 10.1093/cid/ciab583
   Pannecouque C, 2008, NAT PROTOC, V3, P427, DOI 10.1038/nprot.2007.517
   Pedersen OS, 1999, ANTIVIR CHEM CHEMOTH, V10, P285, DOI 10.1177/095632029901000601
   Pillay D, 2006, AIDS, V20, P21, DOI 10.1097/01.aids.0000196172.35056.b7
   Radchenko DS, 2010, J ORG CHEM, V75, P5941, DOI 10.1021/jo101271h
   Rhee SY, 2021, VIRUSES-BASEL, V13, P0, DOI 10.3390/v13050879
   Sarafianos SG, 2009, J MOL BIOL, V385, P693, DOI 10.1016/j.jmb.2008.10.071
   Shafer RW, 2006, J INFECT DIS, V194, PS51, DOI 10.1086/505356
   Sharaf NG, 2016, BIOCHEMISTRY-US, V55, P3864, DOI 10.1021/acs.biochem.6b00113
   Simen BB, 2009, J INFECT DIS, V199, P693, DOI 10.1086/596736
   Sittampalam G, 2004, BETHESDA MD ELI LILL, V0, P0
   Sluis-Cremer N, 2015, FUTURE MICROBIOL, V10, P1773, DOI 10.2217/fmb.15.106
   SMERDON SJ, 1994, P NATL ACAD SCI USA, V91, P3911, DOI 10.1073/pnas.91.9.3911
   TANTILLO C, 1994, J MOL BIOL, V243, P369, DOI 10.1006/jmbi.1994.1665
   Weichseldorfer M, 2021, PHARMACEUTICS, V13, P0, DOI 10.3390/pharmaceutics13111798
   Zhang N, 2016, AM J CANCER RES, V6, P97
   Zheng W, 2013, DRUG DISCOV TODAY, V18, P1067, DOI 10.1016/j.drudis.2013.07.001
   Zhuang CL, 2020, ACTA PHARMACOL SIN B, V10, P961, DOI 10.1016/j.apsb.2019.11.010
NR 49
TC 1
Z9 1
U1 1
U2 1
PU AMER CHEMICAL SOC
PI WASHINGTON
PA 1155 16TH ST, NW, WASHINGTON, DC 20036 USA
SN 2373-8227
EI 
J9 ACS INFECT DIS
JI ACS Infect. Dis.
PD JUL 7
PY 2023
VL 9
IS 8
BP 1582
EP 1592
DI 10.1021/acsinfecdis.3c00166
EA JUL 2023
PG 11
WC Chemistry, Medicinal; Infectious Diseases
SC Pharmacology & Pharmacy; Infectious Diseases
GA O7DG2
UT WOS:001022340700001
PM 37415514
DA 2024-01-16
ER

PT J
AU Ostankova, YV
   Shchemelev, AN
   Thu, HHK
   Davydenko, VS
   Reingardt, DE
   Serikova, EN
   Zueva, EB
   Totolian, AA
AF Ostankova, Yulia V.
   Shchemelev, Alexandr N.
   Thu, Huynh Hoang Khanh
   Davydenko, Vladimir S.
   Reingardt, Diana E.
   Serikova, Elena N.
   Zueva, Elena B.
   Totolian, Areg A.
TI HIV Drug Resistance Mutations and Subtype Profiles among Pregnant Women of Ho Chi Minh City, South Vietnam
SO VIRUSES-BASEL
LA English
DT Article
DE human immunodeficiency virus; HIV; HIV drug resistance; laboratory diagnostics; prevent mother-to-child transmission of HIV
ID antiretroviral therapy; ritonavir; patterns; protease
AB According to the latest data released by UNAIDS, the global number of people living with HIV (PLHIV) in 2021 was 38.4 million, with 1.5 million new HIV infections. In different countries, a significant proportion of these cases occur in the adult fertile population aged 15-49 years. According to UNAIDS, Vietnam had a national HIV prevalence of 0.3% of the total population at the end of 2019, with approximately 230,000 PLHIV. The most effective way to prevent mother-to-child transmission of HIV is ART to reduce maternal viral load. HIV-infected pregnant women should undergo monthly monitoring, especially before the expected date of delivery. The aim of our work was to analyze subtypic structure and drug-resistant variants of HIV in pregnant women in Ho Chi Minh City. The study material was blood plasma samples from HIV-infected pregnant women: 31 women showed virological failure of ART, and 30 women had not previously received therapy. HIV-1 genotyping and mutation detection were performed based on analysis of the nucleotide sequences of the pol gene region. More than 98% of sequences genotyped as HIV-1 sub-subtype CRF01_AE. When assessing the occurrence of drug resistance mutations, genetic resistance to any drug was detected in 74.41% (95% CI: 62.71-85.54%) of patients. These included resistance mutations to protease inhibitors in 60.66% (95% CI: 47.31-72.93%) of patients, to NRTIs in 8.20% (95% CI: 2.72-18.10%), and to NNRTIs in 44.26% (95% CI: 31.55-57.52%). Mutations associated with NRTI (2) and NNRTI (8) resistance as well as PI mutations (12), including minor ones, were identified. The high prevalence of drug resistance mutations found in this study among pregnant women, both in therapeutically naive individuals and in patients with virological failure of ART, indicates that currently used regimens in Vietnam are insufficient to prevent vertical HIV infection.
C1 [Ostankova, Yulia V.; Shchemelev, Alexandr N.; Davydenko, Vladimir S.; Reingardt, Diana E.; Serikova, Elena N.; Zueva, Elena B.; Totolian, Areg A.] St Petersburg Pasteur Inst, St Petersburg, Russia.
   [Thu, Huynh Hoang Khanh] Pasteur Inst, HIV AIDS Lab, Ho Chi Minh City 700000, Vietnam.
C3 Saint-Petersburg Pasteur Institute
RP Shchemelev, AN (通讯作者)，St Petersburg Pasteur Inst, St Petersburg, Russia.
EM shenna1@yandex.ru; tvildorm@gmail.com
CR Boyce CL, 2022, CLIN INFECT DIS, V74, P2001, DOI 10.1093/cid/ciab744
   Carr JK, 1996, J VIROL, V70, P5935, DOI 10.1128/JVI.70.9.5935-5943.1996
   Chen X, 2020, VIROL SIN, V35, P538, DOI 10.1007/s12250-020-00215-4
   de Mendoza C, 2017, AIDS REV, V19, P239
   Evaluation of the UN Joint Programme on HIV in Vietnam, 2021, UNAIDS, V0, P0
   Gottfried B, 2015, J SPAT INT SCI, V0, PP3, DOI 10.5311/JOSIS.2015.10.187
   Gupta RK, 2012, LANCET, V380, P1250, DOI 10.1016/S0140-6736(12)61038-1
   Hemelaar J, 2021, J VIROL, V95, P0, DOI 10.1128/JVI.01580-20
   Hemelaar J, 2019, LANCET INFECT DIS, V19, P143, DOI 10.1016/S1473-3099(18)30647-9
   Do HT, 2017, JPN J INFECT DIS, V70, P621, DOI 10.7883/yoken.jjid.2016.512
   Huynh H, 2023, HIV INFECT. IMMUNOSUPPR. DISORD, V15, P37, DOI 10.22328/2077-9828-2023-15-2-37-47
   IN DANGER, 2022, UNAIDS GLOBAL AIDS UPDATE 2022, V0, P0
   Junqueira DM, 2020, AIDS RES HUM RETROV, V36, P574, DOI 10.1089/aid.2020.0031
   Kumar S, 2016, MOL BIOL EVOL, V33, P1870, DOI 10.1093/molbev/msv279
   Levison JH, 2012, PLOS ONE, V7, P0, DOI 10.1371/journal.pone.0032144
   Lin B, 2017, PLOS ONE, V12, P0, DOI 10.1371/journal.pone.0181997
   Mo HM, 2005, J VIROL, V79, P3329, DOI 10.1128/JVI.79.6.3329-3338.2005
   Moorhouse M, 2019, JAIDS-J ACQ IMM DEF, V80, P73, DOI 10.1097/QAI.0000000000001883
   Ojesina AI, 2006, AIDS RES HUM RETROV, V22, P770, DOI 10.1089/aid.2006.22.770
   Potdar PD, 2011, INTERNATIONAL JOURNAL OF VIROLOGY, V7, P13, DOI 10.3923/ijv.2011.13.23
   Pham QD, 2013, HIV CLIN TRIALS, V14, P34, DOI 10.1410/hct1401-34
   Rhee SY, 2022, PATHOGENS, V11, P0, DOI 10.3390/pathogens11050546
   Ross J, 2021, HIV MED, V22, P201, DOI 10.1111/hiv.13006
   Rouet F, 2018, CLIN INFECT DIS, V66, P1733, DOI 10.1093/cid/cix1071
   Scarsi KK, 2020, DRUGS, V80, P1649, DOI 10.1007/s40265-020-01379-9
   Schemelev AN, 2020, HIV INFECT. IMMUNOSUPPR. DISORD, V12, P56, DOI 10.22328/2077-9828-2020-12-2-56-68
   Scherrer AU, 2016, CLIN INFECT DIS, V62, P1310, DOI 10.1093/cid/ciw128
   Shafer RW, 2008, ANTIVIR THER, V13, P59
   Soares EA, 2009, J ANTIMICROB CHEMOTH, V64, P938, DOI 10.1093/jac/dkp315
   Phan TTC, 2010, AIDS RES HUM RETROV, V26, P233, DOI 10.1089/aid.2009.0206
   Vietnam Country Operational Plan (COP/ROP), 2017, STRATEGIC DIRECTION SUMMARY, V0, P0
   Vietnam Ministry of Health, 2015, DECISION NO 3047/QD-BYT, V0, P0
   Vietnam Ministry of Health, 2017, DECISION NO 5418/QD-BYT, V0, P0
   Vietnam Ministry of Health, 2019, DECISION NO 5456/QD-BYT, V0, P0
   Wainberg MA, 2004, AIDS, V18, PS63, DOI 10.1097/00002030-200406003-00012
   Wensing Annemarie M, 2019, TOP ANTIVIR MED, V27, P111
   World Health Organization, 2019, UPDATE OF RECOMMENDATIONS ON FIRSTAND SECOND -LINE ANTIRETROVIRAL REGIMENS, V0, P0
   Zhang L, 2019, INT J EPIDEMIOL, V48, P1327, DOI 10.1093/ije/dyz037
   Zhao B, 2022, FRONT MICROBIOL, V12, P0, DOI 10.3389/fmicb.2021.797771
NR 44
TC 0
Z9 0
U1 1
U2 1
PU MDPI
PI BASEL
PA ST ALBAN-ANLAGE 66, CH-4052 BASEL, SWITZERLAND
SN 
EI 1999-4915
J9 VIRUSES-BASEL
JI Viruses-Basel
PD OCT 15
PY 2023
VL 15
IS 10
BP 
EP 
DI 10.3390/v15102008
PG 12
WC Virology
SC Virology
GA W2KY9
UT WOS:001089983600001
PM 37896785
DA 2024-01-16
ER

PT J
AU Caza, M
   Santos, DA
   Burden, E
   Brisland, A
   Hu, G
   Kronstad, JW
AF Caza, Melissa
   Santos, Daniel Assis
   Burden, Elizabeth
   Brisland, Anna
   Hu, Guanggan
   Kronstad, James W.
TI Proteasome inhibition as a therapeutic target for the fungal pathogen <i>Cryptococcus neoformans</i>
SO MICROBIOLOGY SPECTRUM
LA English
DT Article
DE bortezomib; chemical genetic screen; fungal pathogenesis; HIV/AIDS
ID in-vitro activity; capsular polysaccharide; schistosoma-mansoni; 26s proteasome; combination; meningitis; disease; pharmacokinetics; phagocytosis; pharmacology
AB The current therapeutic challenges for treating fungal diseases demand new approaches and new drugs. A promising strategy involves combination therapy with agents of distinct mechanisms of action to increase fungicidal activity and limit the impact of mutations leading to resistance. In this study, we evaluated the antifungal potential of bortezomib by examining the inhibition of proteasome activity, cell proliferation, and capsule production by Cryptococcus neoformans, the causative agent of fungal meningoencephalitis. Chemical genetic screens with collections of deletion mutants identified potential druggable targets for combination therapy with bortezomib. In vitro assays of combinations of bortezomib with flucytosine, chlorpromazine, bafilomycin A1, copper sulfate, or hydroxyurea revealed antifungal effects against C. neoformans. Furthermore, combination treatment with bortezomib and flucytosine in a murine inhalation model of cryptococcosis resulted in the improvement of neurological functions and reduced fungal replication and dissemination, leading to a delay in disease progression. This study therefore highlights the utility of chemical genetic screens to identify new therapeutic approaches as well as the antifungal potential of proteasome inhibition. IMPORTANCE Fungal diseases of humans are difficult to treat, and there is a clear need for additional antifungal drugs, better diagnostics, effective vaccines, and new approaches to deal with emerging drug resistance. Fungi are challenging to control because they share many common biochemical functions with their mammalian hosts and it is therefore difficult to identify fungal-specific targets for drug development. One approach is to employ existing antifungal drugs in combination with agents that target common cellular processes at levels that are (ideally) not toxic for the host. We pursued this approach in this study by examining the potential of the clinically approved proteasome inhibitor bortezomib to influence the proliferation and virulence of Cryptococcus neoformans. We found that the combination of bortezomib with the anti-cryptococcal drug flucytosine improved the survival of infected mice, thus demonstrating the potential of this strategy for antifungal therapy.
C1 [Caza, Melissa; Burden, Elizabeth; Brisland, Anna; Hu, Guanggan; Kronstad, James W.] Univ British Columbia, Dept Microbiol & Immunol, Michael Smith Labs, Vancouver, BC, Canada.
   [Santos, Daniel Assis] Univ Fed Minas Gerais, Dept Microbiol, Belo Horizonte, MG, Brazil.
C3 University of British Columbia; Universidade Federal de Minas Gerais
RP Kronstad, JW (通讯作者)，Univ British Columbia, Dept Microbiol & Immunol, Michael Smith Labs, Vancouver, BC, Canada.
EM kronstad@msl.ubc.ca
FU HHS \ NIH \ National Institute of Allergy and Infectious Diseases (NIAID) [RO1 AI053721]; Gouvernement du Canada \ Canadian Institutes of Health Research (IRSC) [PJT-166043]; Conselho Nacional de Desenvolvimento CientificoCientifico e Tecnologico (CNPq)
CR Aguas R, 2018, CLIN INFECT DIS, V67, P295, DOI 10.1093/cid/ciy055
   Alspaugh JA, 2015, FUNGAL GENET BIOL, V78, P55, DOI 10.1016/j.fgb.2014.09.004
   Bard JAM, 2018, ANNU REV BIOCHEM, V87, P697, DOI 10.1146/annurev-biochem-062917-011931
   Bibo-Verdugo B, 2017, FEBS J, V284, P1503, DOI 10.1111/febs.14029
   Boffito M, 2017, LANCET, V390, P2019, DOI 10.1016/S0140-6736(17)32297-3
   Bojarczuk A, 2016, SCI REP-UK, V6, P0, DOI 10.1038/srep21489
   Bongomin F, 2018, MYCOSES, V61, P290, DOI 10.1111/myc.12747
   Brown JCS, 2014, CELL, V159, P1168, DOI 10.1016/j.cell.2014.10.044
   Butts A, 2013, EUKARYOT CELL, V12, P278, DOI 10.1128/EC.00314-12
   CHANG YC, 1994, MOL CELL BIOL, V14, P4912, DOI 10.1128/MCB.14.7.4912
   Chun CD, 2010, METHOD ENZYMOL, V470, P797, DOI 10.1016/S0076-6879(10)70033-1
   Coelho C, 2016, CELL MICROBIOL, V18, P792, DOI 10.1111/cmi.12590
   Costa C, 2015, PLOS ONE, V10, P0, DOI 10.1371/journal.pone.0135110
   Cromm PM, 2017, ACS CENTRAL SCI, V3, P830, DOI 10.1021/acscentsci.7b00252
   DSouza CA, 2001, MOL CELL BIOL, V21, P3179, DOI 10.1128/MCB.21.9.3179-3191.2001
   da Silva DL, 2016, J APPL MICROBIOL, V120, P41, DOI 10.1111/jam.12966
   Day JN, 2013, NEW ENGL J MED, V368, P2522, DOI 10.1056/NEJMoa1110404
   Denning DW, 2003, LANCET, V362, P1142, DOI 10.1016/S0140-6736(03)14472-8
   Egelund EF, 2015, CLIN PHARMACOL THER, V98, P387, DOI 10.1002/cpt.180
   Fanos V, 2000, J CHEMOTHERAPY, V12, P463, DOI 10.1179/joc.2000.12.6.463
   Feldmesser M, 1996, J ANTIMICROB CHEMOTH, V37, P617, DOI 10.1093/jac/37.3.617
   Fera MT, 2009, EXPERT REV ANTI-INFE, V7, P981, DOI 10.1586/ERI.09.67
   Geddes JMH, 2016, MBIO, V7, P0, DOI 10.1128/mBio.01862-15
   Goldberg AL, 2012, J CELL BIOL, V199, P583, DOI 10.1083/jcb.201210077
   Goranov AI, 2015, CSH PERSPECT MED, V5, P0, DOI 10.1101/cshperspect.a019596
   Guerra-Sá R, 2005, EXP PARASITOL, V109, P228, DOI 10.1016/j.exppara.2005.01.002
   Ianevski A, 2022, NUCLEIC ACIDS RES, V50, PW739, DOI 10.1093/nar/gkac382
   Iyer KR, 2021, NAT REV MICROBIOL, V19, P454, DOI 10.1038/s41579-021-00511-0
   Jung KW, 2015, NAT COMMUN, V6, P0, DOI 10.1038/ncomms7757
   Khare S, 2016, NATURE, V537, P229, DOI 10.1038/nature19339
   Kisselev AF, 2012, CHEM BIOL, V19, P99, DOI 10.1016/j.chembiol.2012.01.003
   KOZEL TR, 1991, INFECT IMMUN, V59, P3101, DOI 10.1128/IAI.59.9.3101-3110.1991
   Larsen RA, 2005, ANTIMICROB AGENTS CH, V49, P952, DOI 10.1128/AAC.49.3.952-958.2005
   Laskaris P, 2018, ANTIMICROB AGENTS CH, V62, P0, DOI 10.1128/AAC.02510-17
   Lee Y, 2018, ANTIMICROB AGENTS CH, V62, P0, DOI 10.1128/AAC.01627-18
   Li H, 2016, NATURE, V530, P233, DOI 10.1038/nature16936
   Li H, 2014, ACS CHEM BIOL, V9, P1869, DOI 10.1021/cb5001263
   Li H, 2012, CHEM BIOL, V19, P1535, DOI 10.1016/j.chembiol.2012.09.019
   Lin G, 2013, J AM CHEM SOC, V135, P9968, DOI 10.1021/ja400021x
   Lin G, 2008, J BIOL CHEM, V283, P34423, DOI 10.1074/jbc.M805324200
   Livneh I, 2016, CELL RES, V26, P869, DOI 10.1038/cr.2016.86
   Loyse A, 2013, J ANTIMICROB CHEMOTH, V68, P2435, DOI 10.1093/jac/dkt221
   Loyse A, 2013, LANCET INFECT DIS, V13, P629, DOI 10.1016/S1473-3099(13)70078-1
   Mayer FL, 2017, MSPHERE, V2, P0, DOI 10.1128/mSphere.00120-17
   Mor V, 2015, MBIO, V6, P0, DOI 10.1128/mBio.00647-15
   Mueller SW, 2021, EXPERT OPIN PHARMACO, V22, P1355, DOI 10.1080/14656566.2021.1892075
   Nabhan JF, 2007, EXP PARASITOL, V117, P337, DOI 10.1016/j.exppara.2007.08.002
   Oliveira LVN, 2017, FRONT CELL INFECT MI, V7, P0, DOI 10.3389/fcimb.2017.00419
   Ossola JO, 1997, ARCH BIOCHEM BIOPHYS, V337, P332, DOI 10.1006/abbi.1996.9788
   Perfect JR, 2010, CLIN INFECT DIS, V50, P291, DOI 10.1086/649858
   Pharkjaksu S, 2020, INFECT DRUG RESIST, V13, P673, DOI 10.2147/IDR.S235473
   Rajasingham R, 2017, LANCET INFECT DIS, V17, P873, DOI 10.1016/S1473-3099(17)30243-8
   Ribeiro ND, 2017, INT J ANTIMICROB AG, V49, P695, DOI 10.1016/j.ijantimicag.2017.04.005
   Robbins N, 2017, ANNU REV MICROBIOL, V71, P753, DOI 10.1146/annurev-micro-030117-020345
   Robbins N, 2015, CELL REP, V13, P1481, DOI 10.1016/j.celrep.2015.10.018
   Rogers DC, 1997, MAMM GENOME, V8, P711, DOI 10.1007/s003359900551
   Sakano K, 2001, JPN J CANCER RES, V92, P1166, DOI 10.1111/j.1349-7006.2001.tb02136.x
   Shekhar-Guturja T, 2016, NAT CHEM BIOL, V12, P867, DOI 10.1038/NCHEMBIO.2165
   Spitzer M, 2017, VIRULENCE, V8, P169, DOI 10.1080/21505594.2016.1196300
   Spitzer M, 2011, MOL SYST BIOL, V7, P0, DOI 10.1038/msb.2011.31
   Syme RM, 1999, INFECT IMMUN, V67, P4620, DOI 10.1128/IAI.67.9.4620-4627.1999
   Tomko RJ, 2013, ANNU REV BIOCHEM, V82, P415, DOI 10.1146/annurev-biochem-060410-150257
   Urai M, 2016, FRONT CELL INFECT MI, V5, P0, DOI 10.3389/fcimb.2015.00101
   VARTIVARIAN SE, 1993, J INFECT DIS, V167, P186, DOI 10.1093/infdis/167.1.186
   Vermes A, 2000, J ANTIMICROB CHEMOTH, V46, P171, DOI 10.1093/jac/46.2.171
   Vitale RG, 2012, J MED MICROBIOL, V61, P384, DOI 10.1099/jmm.0.036152-0
   Vu K, 2019, FRONT MICROBIOL, V10, P0, DOI 10.3389/fmicb.2019.00353
   Yauch LE, 2006, PLOS PATHOG, V2, P1060, DOI 10.1371/journal.ppat.0020120
   Yedidi RS, 2017, FRONT MOL BIOSCI, V4, P0, DOI 10.3389/fmolb.2017.00042
   YOSHIMORI T, 1991, J BIOL CHEM, V266, P17707
   Zaragoza O, 2003, EUR J IMMUNOL, V33, P1957, DOI 10.1002/eji.200323848
NR 71
TC 0
Z9 0
U1 0
U2 0
PU AMER SOC MICROBIOLOGY
PI WASHINGTON
PA 1752 N ST NW, WASHINGTON, DC 20036-2904 USA
SN 2165-0497
EI 
J9 MICROBIOL SPECTR
JI Microbiol. Spectr.
PD OCT 15
PY 2023
VL 11
IS 5
BP 
EP 
DI 10.1128/spectrum.01904-23
PG 17
WC Microbiology
SC Microbiology
GA Y7VQ2
UT WOS:001107303900146
DA 2024-01-16
ER

PT J
AU Sanaubarova, A
   Pujol-Hodge, E
   Dzissyuk, N
   Lemey, P
   Vermund, SH
   Brown, AJL
   Ali, S
AF Sanaubarova, Ainur
   Pujol-Hodge, Emma
   Dzissyuk, Natalya
   Lemey, Philippe
   Vermund, Sten H.
   Brown, Andrew J. Leigh J.
   Ali, Syed
TI High-Level Drug-Resistant Mutations among HIV-1 Subtype A6 and CRF02_AG in Kazakhstan
SO VIRUSES-BASEL
LA English
DT Article
DE HIV; antiretroviral drug resistance; DRMs; molecular epidemiology; phylogenetics; A6; CRF02_AG; Kazakhstan; Central Asia
ID reverse-transcriptase; visualization; prevalence; diversity; protease
AB HIV incidence in Kazakhstan increased by 73% between 2010 and 2020, with an estimated 35,000 people living with HIV (PLHIV) in 2020. The development of antiretroviral drug resistance is a major threat to effective antiretroviral therapy (ART), yet studies on the prevalence of drug resistance in Kazakhstan are sparse. In this study on the molecular epidemiology of HIV in Kazakhstan, we analyzed 968 partial HIV-1 pol sequences that were collected between 2017 and 2020 from PLHIV across all regions of Kazakhstan, covering almost 3% of PLHIV in 2020. Sequences predominantly represented subtypes A6 (57%) and CRF02_AG (41%), with 32% of sequences exhibiting high-level drug resistance. We further identified distinct drug-resistant mutations (DRMs) in the two subtypes: subtype A6 showed a propensity for DRMs A62V, G190S, K101E, and D67N, while CRF02_AG showed a propensity for K103N and V179E. Codon usage analysis revealed that different mutational pathways for the two subtypes may explain the difference in G190S and V179E frequencies. Phylogenetic analysis highlighted differences in the timing and geographic spread of both subtypes within the country, with A62V-harboring subtype A6 sequences clustering on the phylogeny, indicative of sustained transmission of the mutation. Our findings suggest an HIV epidemic characterized by high levels of drug resistance and differential DRM frequencies between subtypes. This emphasizes the importance of drug resistance monitoring within Kazakhstan, together with DRM and subtype screening at diagnosis, to tailor drug regimens and provide effective, virally suppressive ART.
C1 [Sanaubarova, Ainur; Ali, Syed] Nazarbayev Univ, Nazarbayev Sch Med, Dept Biomed Sci, Astana 010000, Kazakhstan.
   [Pujol-Hodge, Emma; Brown, Andrew J. Leigh J.] Univ Edinburgh, Sch Biol Sci, Edinburgh EH9 3FL, Scotland.
   [Dzissyuk, Natalya] Kazakh Sci Ctr Dermatol & Infect Dis, Alma Ata 010000, Kazakhstan.
   [Lemey, Philippe] Katholieke Univ Leuven, Dept Microbiol & Immunol, Rega Inst, B-3000 Leuven, Belgium.
   [Vermund, Sten H.] Yale Sch Publ Hlth, Dept Epidemiol Microbial Dis, New Haven, CT 06510 USA.
C3 Nazarbayev University; University of Edinburgh; KU Leuven; Yale University
RP Ali, S (通讯作者)，Nazarbayev Univ, Nazarbayev Sch Med, Dept Biomed Sci, Astana 010000, Kazakhstan.
EM ainur.sanaubarova@nu.edu.kz; emma.pujol-hodge@ed.ac.uk; dzin72@list.ru; philippe.lemey@kuleuven.be; sten.vermund@yale.edu; a.leigh-brown@ed.ac.uk; syed.ali@nu.edu.kz
FU Nazarbayev University [20122022CRP1605]; National Institute on Drug Abuse of the National Institutes of Health [R03DA052179]; NIH Award [P30MH062294]; Wellcome Trust Scholarship [222329/Z/21/Z.]; Wellcome Trust [222329/Z/21/Z] Funding Source: Wellcome Trust
CR Abidi SH, 2021, PLOS ONE, V16, P0, DOI 10.1371/journal.pone.0260604
   Aibekova L, 2018, PLOS ONE, V13, P0, DOI 10.1371/journal.pone.0191891
   Aldridge RW, 2016, LANCET INFECT DIS, V16, P962, DOI 10.1016/S1473-3099(16)00072-4
   Amangaldiyeva A, 2019, AIDS RES THER, V16, P0, DOI 10.1186/s12981-019-0251-1
   [Anonymous], 2022, GLOBAL AIDS UPDATE, V0, P0
   [Anonymous], 2021, WHO HIV DRUG RES REP, V0, P0
   [Anonymous], 2021, UN JOINT PROGR HIV A, V0, P0
   Bacheler L, 2001, J VIROL, V75, P4999, DOI 10.1128/JVI.75.11.4999-5008.2001
   Bobkova M, 2013, AIDS REV, V15, P204
   Cambiano V, 2014, AIDS, V28, PS15, DOI 10.1097/QAD.0000000000000082
   Carr JK, 2005, JAIDS-J ACQ IMM DEF, V39, P570
   Clavel F, 2004, NEW ENGL J MED, V350, P1023, DOI 10.1056/NEJM2ra025195
   Clutter DS, 2016, INFECT GENET EVOL, V46, P292, DOI 10.1016/j.meegid.2016.08.031
   Davlidova S, 2021, INT J INFECT DIS, V104, P510, DOI 10.1016/j.ijid.2020.12.068
   Díez-Fuertes F, 2015, INFECT GENET EVOL, V33, P197, DOI 10.1016/j.meegid.2015.05.003
   El-Bassel N, 2022, JAMA NETW OPEN, V5, P0, DOI 10.1001/jamanetworkopen.2022.44734
   Eyzaguirre LM, 2007, JAIDS-J ACQ IMM DEF, V46, P19, DOI 10.1097/01.qai.0000286598.00313.a6
   Hadfield J, 2018, BIOINFORMATICS, V34, P4121, DOI 10.1093/bioinformatics/bty407
   Kalyaanamoorthy S, 2017, NAT METHODS, V14, P587, DOI 10.1038/NMETH.4285
   Kolomeets AN, 2014, AIDS, V28, PF1, DOI 10.1097/QAD.0000000000000485
   Nguyen LT, 2015, MOL BIOL EVOL, V32, P268, DOI 10.1093/molbev/msu300
   Lapovok I, 2014, AIDS RES HUM RETROV, V30, P769, DOI 10.1089/aid.2013.0291
   Liu TF, 2006, CLIN INFECT DIS, V42, P1608, DOI 10.1086/503914
   McCrimmon T, 2022, GLOB HEALTH-SCI PRAC, V10, P0, DOI 10.9745/GHSP-D-21-00619
   Minh BQ, 2020, MOL BIOL EVOL, V37, P1530, DOI 10.1093/molbev/msaa015
   Mukhatayeva A, 2022, SCI REP-UK, V12, P0, DOI 10.1038/s41598-022-22163-7
   Pineda-Peña AC, 2013, INFECT GENET EVOL, V19, P337, DOI 10.1016/j.meegid.2013.04.032
   Pond SLK, 2009, PLOS COMPUT BIOL, V5, P0, DOI 10.1371/journal.pcbi.1000581
   R Core Team, 2013, R: A LANGUAGE AND ENVIRONMENT FOR STATISTICAL COMPUTING, V0, P0
   Rhee SY, 2003, NUCLEIC ACIDS RES, V31, P298, DOI 10.1093/nar/gkg100
   Sagulenko P, 2018, VIRUS EVOL, V4, P0, DOI 10.1093/ve/vex042
   Schlösser M, 2020, VIRUSES-BASEL, V12, P0, DOI 10.3390/v12040475
   Sivay MV, 2021, FRONT MICROBIOL, V12, P0, DOI 10.3389/fmicb.2021.753675
   Sukhanova AL, 2005, MOL BIOL+, V39, P1063
   WHO, 2021, CONSOLIDATED GUIDELINES ON HIV PREVENTION, V0, P0
   Xu SB, 2021, MOL BIOL EVOL, V38, P4039, DOI 10.1093/molbev/msab166
   Yu GC, 2017, METHODS ECOL EVOL, V8, P28, DOI 10.1111/2041-210X.12628
   Zarandia M, 2006, AIDS RES HUM RETROV, V22, P470, DOI 10.1089/aid.2006.22.470
NR 44
TC 1
Z9 1
U1 0
U2 0
PU MDPI
PI BASEL
PA ST ALBAN-ANLAGE 66, CH-4052 BASEL, SWITZERLAND
SN 
EI 1999-4915
J9 VIRUSES-BASEL
JI Viruses-Basel
PD JUL 15
PY 2023
VL 15
IS 7
BP 
EP 
DI 10.3390/v15071407
PG 15
WC Virology
SC Virology
GA N7VW5
UT WOS:001039055000001
PM 37515095
DA 2024-01-16
ER

PT J
AU Abdullahi, A
   Kida, IM
   Maina, UA
   Ibrahim, AH
   Mshelia, J
   Wisso, H
   Adamu, A
   Onyemata, JE
   Edun, M
   Yusuph, H
   Aliyu, SH
   Charurat, M
   Abimiku, A
   Abeler-Dorner, L
   Fraser, C
   Bonsall, D
   PANGEA Consortium
   Kemp, SA
   Gupta, RK
AF Abdullahi, Adam
   Kida, Ibrahim Musa
   Maina, Umar Abdullahi
   Ibrahim, Amina Husaini
   Mshelia, James
   Wisso, Haruna
   Adamu, Abdullahi
   Onyemata, James Ezenwa
   Edun, Martin
   Yusuph, Haruna
   Aliyu, Sani H.
   Charurat, Man
   Abimiku, Alash'le
   Abeler-Dorner, Lucie
   Fraser, Christophe
   Bonsall, David
   PANGEA Consortium
   Kemp, Steven A.
   Gupta, Ravindra K.
TI Limited emergence of resistance to integrase strand transfer inhibitors (INSTIs) in ART-experienced participants failing dolutegravir-based antiretroviral therapy: a cross-sectional analysis of a Northeast Nigerian cohort
SO JOURNAL OF ANTIMICROBIAL CHEMOTHERAPY
LA English
DT Article
ID hiv-1 drug-resistance; sub-saharan africa; virological failure; initial treatment; high-prevalence; mutation; multicenter; efavirenz; infection; regimens
AB Background Due to the high prevalence of resistance to NNRTI-based ART since 2018, consolidated recommendations from the WHO have indicated dolutegravir as the preferred drug of choice for HIV treatment globally. There is a paucity of resistance outcome data from HIV-1 non-B subtypes circulating across West Africa. Aims We characterized the mutational profiles of persons living with HIV from a cross-sectional cohort in North-East Nigeria failing a dolutegravir-based ART regimen. Methods WGS of plasma samples collected from 61 HIV-1-infected participants following virological failure of dolutegravir-based ART were sequenced using the Illumina platform. Sequencing was successfully completed for samples from 55 participants. Following quality control, 33 full genomes were analysed from participants with a median age of 40 years and median time on ART of 9 years. HIV-1 subtyping was performed using SNAPPy. Results Most participants had mutational profiles reflective of exposure to previous first- and second-line ART regimens comprised NRTIs and NNRTIs. More than half of participants had one or more drug resistance-associated mutations (DRMs) affecting susceptibility to NRTIs (17/33; 52%) and NNRTIs (24/33; 73%). Almost a quarter of participants (8/33; 24.4%) had one or more DRMs affecting tenofovir susceptibility. Only one participant, infected with HIV-1 subtype G, had evidence of DRMs affecting dolutegravir susceptibility-this was characterized by the T66A, G118R, E138K and R263K mutations. Conclusions This study found a low prevalence of resistance to dolutegravir; the data are therefore supportive of the continual rollout of dolutegravir as the primary first-line regimen for ART-naive participants and the preferred switch to second-line ART across the region. However, population-level, longer-term data collection on dolutegravir outcomes are required to further guide implementation and policy action across the region.
C1 [Abdullahi, Adam; Kemp, Steven A.; Gupta, Ravindra K.] Cambridge Inst Therapeut Immunol & Infect Dis CITI, Dept Med, Cambridge, England.
   [Abdullahi, Adam; Kemp, Steven A.; Gupta, Ravindra K.] Univ Cambridge, Dept Med, Cambridge, England.
   [Abdullahi, Adam; Wisso, Haruna; Onyemata, James Ezenwa; Edun, Martin; Abimiku, Alash'le] Inst Human Virol Nigeria, Abuja, Nigeria.
   [Kida, Ibrahim Musa; Mshelia, James; Yusuph, Haruna] Univ Maiduguri, Dept Infect Dis & Clin Immunol, Borno, Nigeria.
   [Maina, Umar Abdullahi; Adamu, Abdullahi] Univ Maiduguri, Fac Vet Med, Dept Vet Pharmacol & Toxicol, Borno, Nigeria.
   [Ibrahim, Amina Husaini] Fed Med Ctr, Abuja, Nigeria.
   [Aliyu, Sani H.] Cambridge Univ Hosp NHS Fdn Trust, Addenbrookes Hosp, Dept Microbiol, Cambridge, England.
   [Charurat, Man] Univ Maryland, Inst Human Virol, Sch Med, Baltimore, MD USA.
   [Abeler-Dorner, Lucie; Fraser, Christophe; Bonsall, David; Kemp, Steven A.] Univ Oxford, Big Data Inst, Nuffield Dept Med, Oxford, England.
   [Gupta, Ravindra K.] Africa Hlth Res Inst, Durban, South Africa.
C3 University of Cambridge; University of Cambridge; Cambridge University Hospitals NHS Foundation Trust; Addenbrooke's Hospital; University System of Maryland; University of Maryland Baltimore; University of Oxford; Africa Health Research Institute
RP Gupta, RK (通讯作者)，Cambridge Inst Therapeut Immunol & Infect Dis CITI, Dept Med, Cambridge, England.; Gupta, RK (通讯作者)，Univ Cambridge, Dept Med, Cambridge, England.; Gupta, RK (通讯作者)，Africa Hlth Res Inst, Durban, South Africa.
EM rkg20@cam.ac.uk
CR Ahmed N, 2019, OPEN FORUM INFECT DI, V6, P0, DOI 10.1093/ofid/ofy329
   Aliyu GG, 2023, AIDS, V37, P333, DOI 10.1097/QAD.0000000000003413
   Araújo PMM, 2019, VIRUS EVOL, V5, P0, DOI 10.1093/ve/vez050
   Bonsall D, 2020, J CLIN MICROBIOL, V58, P0, DOI 10.1128/JCM.00382-20
   Brenner BG, 2016, J ANTIMICROB CHEMOTH, V71, P1948, DOI 10.1093/jac/dkw071
   Cahn P, 2019, LANCET, V393, P143, DOI 10.1016/S0140-6736(18)32462-0
   Calmy A, 2020, LANCET HIV, V7, PE677, DOI 10.1016/S2352-3018(20)30238-1
   Chaplin B, 2011, AIDS RES HUM RETROV, V27, P71, DOI 10.1089/aid.2010.0050
   Chimbetete Cleophas, 2019, SOUTH. AFR. J. HIV MED. (ONLINE), V20, P1, DOI 10.4102/sajhivmed.v20i1.885
   Chimukangara B, 2019, ECLINICALMEDICINE, V9, P26, DOI 10.1016/j.eclinm.2019.03.006
   Collier DA, 2019, CELL HOST MICROBE, V26, P48, DOI 10.1016/j.chom.2019.06.010
   Collier D, 2017, CLIN INFECT DIS, V64, P1006, DOI 10.1093/cid/cix015
   da Silva J, 2022, J INFECT DIS, V225, P364, DOI 10.1093/infdis/jiab382
   Datir R, 2020, MBIO, V11, P0, DOI 10.1128/mBio.02036-20
   De Miguel R, 2020, EBIOMEDICINE, V55, P0, DOI 10.1016/j.ebiom.2020.102779
   Dorward J, 2019, LANCET HIV, V6, PE72, DOI 10.1016/S2352-3018(18)30331-X
   El Bouzidi K, 2022, JAIDS-J ACQ IMM DEF, V90, P88, DOI 10.1097/QAI.0000000000002918
   El Bouzidi K, 2022, J ANTIMICROB CHEMOTH, V77, P474, DOI 10.1093/jac/dkab385
   El Bouzidi K, 2020, J ANTIMICROB CHEMOTH, V75, P1575, DOI 10.1093/jac/dkaa033
   Federal Ministry of Health Abuja Nigeria, 2020, NAT GUID HIV PREV TR, V0, P0
   Geretti AM, 2019, J ANTIMICROB CHEMOTH, V74, P3011, DOI 10.1093/jac/dkz264
   Gregson J, 2020, J INFECT DIS, V222, P1108, DOI 10.1093/infdis/jiz631
   Gregson J, 2017, LANCET INFECT DIS, V17, P296, DOI 10.1016/s1473-3099(16)30469-8
   Gregson J, 2016, LANCET INFECT DIS, V16, P565, DOI 10.1016/S1473-3099(15)00536-8
   Gupta RK, 2018, LANCET INFECT DIS, V18, P346, DOI 10.1016/S1473-3099(17)30702-8
   Gupta RK, 2014, CLIN INFECT DIS, V58, P1023, DOI 10.1093/cid/cit933
   Gupta RK, 2012, LANCET, V380, P1250, DOI 10.1016/S0140-6736(12)61038-1
   Gupta RK, 2009, LANCET INFECT DIS, V9, P409, DOI 10.1016/S1473-3099(09)70136-7
   Gupta-Wright A, 2020, LANCET HIV, V7, PE620, DOI 10.1016/S2352-3018(20)30172-7
   Hawkins CA, 2009, JAIDS-J ACQ IMM DEF, V52, P228, DOI 10.1097/QAI.0b013e3181b06125
   Hidalgo-Tenorio C, 2019, MEDICINE, V98, P0, DOI 10.1097/MD.0000000000016813
   Hill A, 2013, J INFECT DIS, V207, PS78, DOI 10.1093/infdis/jit112
   Hosseinipour MC, 2013, J INFECT DIS, V207, PS49, DOI 10.1093/infdis/jit107
   Jamieson L, 2021, AIDS, V35, PS173, DOI 10.1097/QAD.0000000000003068
   Jary A, 2020, J ANTIMICROB CHEMOTH, V75, P1290, DOI 10.1093/jac/dkaa019
   Joly V, 2019, J ANTIMICROB CHEMOTH, V74, P739, DOI 10.1093/jac/dky467
   Kemp SA, 2022, MBIO, V0, P0, DOI DOI 10.1128/mbio.00269-22
   Kuiken Carla, 2003, AIDS REVIEWS, V5, P52
   Maggiolo F, 2017, BMC INFECT DIS, V17, P0, DOI 10.1186/s12879-017-2311-2
   Mahomed K, 2020, S AFR J HIV MED, V21, P0, DOI 10.4102/sajhivmed.v21i1.1062
   Mesplède T, 2014, J ANTIMICROB CHEMOTH, V69, P2733, DOI 10.1093/jac/dku199
   Minh BQ, 2020, MOL BIOL EVOL, V37, P1530, DOI 10.1093/molbev/msaa015
   Ndashimye E, 2018, AIDS RES HUM RETROV, V34, P404, DOI 10.1089/aid.2017.0205
   Ngoufack Jagni Semengue Ezechiel, 2022, PLOS GLOB PUBLIC HEALTH, V2, Pe0000826, DOI 10.1371/journal.pgph.0000826
   Parikh UM, 2006, J INFECT DIS, V194, P651, DOI 10.1086/505711
   Rhee SY, 2019, J ANTIMICROB CHEMOTH, V74, P3135, DOI 10.1093/jac/dkz256
   Semengue ENJ, 2021, J ANTIMICROB CHEMOTH, V76, P1277, DOI 10.1093/jac/dkab004
   Siedner MJ, 2020, NAT COMMUN, V11, P0, DOI 10.1038/s41467-020-19801-x
   Stockdale AJ, 2018, CLIN INFECT DIS, V66, P1846, DOI 10.1093/cid/cix1108
   Taiwo BO, 2018, CLIN INFECT DIS, V66, P1794, DOI 10.1093/cid/cix1131
   Venter WDF, 2020, LANCET HIV, V7, PE666, DOI 10.1016/S2352-3018(20)30241-1
   Villa G, 2020, ECLINICALMEDICINE, V18, P0, DOI 10.1016/j.eclinm.2019.12.001
   World Health Organization, 2022, GUIDELINES ON LONG-ACTING INJECTABLE CABOTEGRAVIR FOR HIV PREVENTION, V0, P0
   World Health Organization, 2019, UPDATE OF RECOMMENDATIONS ON FIRSTAND SECOND -LINE ANTIRETROVIRAL REGIMENS, V0, P0
   Wymant C, 2018, MOL BIOL EVOL, V35, P719, DOI 10.1093/molbev/msx304
   Xiao MA, 2023, ANTIMICROB AGENTS CH, V67, P0, DOI 10.1128/aac.01386-22
NR 56
TC 4
Z9 4
U1 1
U2 1
PU OXFORD UNIV PRESS
PI OXFORD
PA GREAT CLARENDON ST, OXFORD OX2 6DP, ENGLAND
SN 0305-7453
EI 1460-2091
J9 J ANTIMICROB CHEMOTH
JI J. Antimicrob. Chemother.
PD AUG 2
PY 2023
VL 78
IS 8
BP 2000
EP 2007
DI 10.1093/jac/dkad195
EA JUN 2023
PG 8
WC Infectious Diseases; Microbiology; Pharmacology & Pharmacy
SC Infectious Diseases; Microbiology; Pharmacology & Pharmacy
GA N6EP3
UT WOS:001013920600001
PM 37367727
DA 2024-01-16
ER

PT J
AU Ombajo, LA
   Penner, J
   Nkuranga, J
   Mecha, J
   Mburu, M
   Odhiambo, C
   Ndinya, F
   Aksam, R
   Njenga, R
   Wahome, S
   Muiruri, P
   Eshiwani, S
   Kimani, M
   Ngugi, C
   Pozniak, A
AF Ombajo, Loice A.
   Penner, Jeremy
   Nkuranga, Joseph
   Mecha, Jared
   Mburu, Margaret
   Odhiambo, Collins
   Ndinya, Florentius
   Aksam, Rukia
   Njenga, Richard
   Wahome, Simon
   Muiruri, Peter
   Eshiwani, Sheila
   Kimani, Maureen
   Ngugi, Catherine
   Pozniak, Anton
TI Second-Line Switch to Dolutegravir for Treatment of HIV Infection
SO NEW ENGLAND JOURNAL OF MEDICINE
LA English
DT Article
ID darunavir plus ritonavir; once-daily dolutegravir; open-label; non-inferiority; naive adults; combination; tenofovir; hyperglycemia; metaanalysis; suppression
AB BACKGROUND Data to inform the switch from a ritonavir-boosted protease inhibitor (PI) to dolutegravir in patients living with human immunodeficiency virus (HIV) infection who do not have genotype information and who have viral suppression with second-line therapy containing a ritonavir-boosted PI have been limited. METHODS In a prospective, multicenter, open-label trial conducted at four sites in Kenya, we randomly assigned, in a 1:1 ratio, previously treated patients without genotype information who had viral suppression while receiving treatment containing a ritonavir-boosted PI to either switch to dolutegravir or continue the current regimen. The primary end point was a plasma HIV type 1 RNA level of at least 50 copies per milliliter at week 48, assessed on the basis of the Food and Drug Administration snapshot algorithm. The noninferiority margin for the betweengroup difference in the percentage of participants who met the primary end point was 4 percentage points. Safety up to week 48 was assessed. RESULTS A total of 795 participants were enrolled, with 398 assigned to switch to dolutegravir and 397 assigned to continue taking their ritonavir-boosted PI; 791 participants (397 in the dolutegravir group and 394 in the ritonavir-boosted PI group) were included in the intention-to-treat exposed population. At week 48, a total of 20 participants (5.0%) in the dolutegravir group and 20 (5.1%) in the ritonavirboosted PI group met the primary end point (difference, -0.04 percentage points; 95% confidence interval, -3.1 to 3.0), a result that met the criterion for noninferiority. No mutations conferring resistance to dolutegravir or the ritonavir-boosted PI were detected at the time of treatment failure. The incidence of treatment-related grade 3 or 4 adverse events was similar in the dolutegravir group and the ritonavirboosted PI group (5.7% and 6.9%, respectively). CONCLUSIONS In previously treated patients with viral suppression for whom there were no data regarding the presence of drug-resistance mutations, dolutegravir treatment was noninferior to a regimen containing a ritonavir-boosted PI when the patients were switched from a ritonavir-boosted PI-based regimen. (Funded by ViiV Healthcare; 2SD ClinicalTrials.gov number, NCT04229290.)
C1 [Ombajo, Loice A.; Penner, Jeremy; Nkuranga, Joseph; Mecha, Jared; Mburu, Margaret; Odhiambo, Collins] Univ Nairobi, Dept Clin Med & Therapeut, Nairobi, Kenya.
   [Ombajo, Loice A.] Univ Nairobi, Ctr Epidemiol Modeling & Anal, Nairobi, Kenya.
   [Odhiambo, Collins] Strathmore Univ, Inst Math Sci, Nairobi, Kenya.
   [Njenga, Richard; Wahome, Simon; Muiruri, Peter; Eshiwani, Sheila] Kenyatta Natl Hosp, Nairobi, Kenya.
   [Kimani, Maureen; Ngugi, Catherine] Minist Hlth, Natl AIDS & STI Control Program, Nairobi, Kenya.
   [Ndinya, Florentius; Aksam, Rukia] Jaramogi Oginga Odinga Teaching & Referral Hosp, Kisumu, Kenya.
   [Penner, Jeremy] Univ British Columbia, Dept Family Practice, Vancouver, BC, Canada.
   [Pozniak, Anton] London Sch Hyg & Trop Med, London, England.
   [Pozniak, Anton] Chelsea & Westminster Hosp, London, England.
C3 University of Nairobi; University of Nairobi; Strathmore University; Kenyatta National Hospital; University of British Columbia; University of London; London School of Hygiene & Tropical Medicine; Imperial College London
RP Ombajo, LA (通讯作者)，Univ Nairobi, Dept Clin Med & Therapeut, Fac Hlth Sci, POB 2304-00202, Nairobi, Kenya.
EM loisea@uonbi.ac.ke
FU ViiV Healthcare
CR Aboud M, 2019, LANCET INFECT DIS, V19, P253, DOI 10.1016/S1473-3099(19)30036-2
   Boffito M, 2015, AIDS, V29, P2229, DOI 10.1097/QAD.0000000000000800
   Clotet B, 2014, LANCET, V383, P2222, DOI 10.1016/S0140-6736(14)60084-2
   Food and Drug Administration, 2018, HUMAN IMMUNODEFICIENCY VIRUS -1 INFECTION: DEVELOPING ANTIRETROVIRAL DRUGS FOR TREATMENT, V0, P0
   Gatell JM, 2017, AIDS, V31, P2503, DOI 10.1097/QAD.0000000000001675
   Hailu W, 2021, INT MED CASE REP J, V14, P503, DOI 10.2147/IMCRJ.S323233
   McLaughlin M, 2018, J ANTIMICROB CHEMOTH, V73, P258, DOI 10.1093/jac/dkx365
   Ministry of Health Kenya, 2018, GUIDELINES ON USE OF ANTIRETROVIRAL DRUGS FOR TREATING AND PREVENTING HIV INFECTION IN KENYA, V0, P0
   Molina JM, 2015, LANCET HIV, V2, PE127, DOI 10.1016/S2352-3018(15)00027-2
   Moore CL, 2021, BMC INFECT DIS, V21, P0, DOI 10.1186/s12879-020-05672-6
   Mulenga L, 2022, P ABSTRACTS 2022 C R, V0, P0
   Nachega JB, 2014, CLIN INFECT DIS, V58, P1297, DOI 10.1093/cid/ciu046
   Namulindwa A, 2022, AIDS RES THER, V19, P0, DOI 10.1186/s12981-022-00442-7
   National Institutes of Health, 2017, DIVISION OF AIDS (DAIDS) TABLE FOR GRADING THE SEVERITY OF ADULT AND PEDIATRIC ADVERSE EVENTS CORRECTED VERSION 2.1, V0, P0
   Ombajo LA, 2021, P ABSTRACTS 2021 ANN, V0, P0
   Orrell C, 2017, LANCET HIV, V4, PE536, DOI 10.1016/S2352-3018(17)30095-4
   Paton NI, 2022, LANCET HIV, V9, PE381, DOI 10.1016/S2352-3018(22)00092-3
   Paton NI, 2021, NEW ENGL J MED, V385, P330, DOI 10.1056/NEJMoa2101609
   Ramjan R, 2014, TROP MED INT HEALTH, V19, P501, DOI 10.1111/tmi.12297
   Sax PE, 2020, CLIN INFECT DIS, V71, P1379, DOI 10.1093/cid/ciz999
   Scriven YA, 2021, MEDICINE, V100, P0
   Trottier B, 2017, ANTIVIR THER, V22, P295, DOI 10.3851/IMP3166
   Venter WDF, 2019, NEW ENGL J MED, V381, P803, DOI 10.1056/NEJMoa1902824
   WHO, 2021, CONSOLIDATED GUIDELINES ON HIV PREVENTION, V0, P0
   WHO, 2013, CONSOLIDATED GUIDELINES ON THE USE OF ANTIRETROVIRAL DRUGS FOR TREATING AND PREVENTING HIV INFECTION: RECOMMENDATIONS FOR A PUBLIC HEALTH APPROACH, V0, P0
NR 26
TC 1
Z9 1
U1 4
U2 4
PU MASSACHUSETTS MEDICAL SOC
PI WALTHAM
PA WALTHAM WOODS CENTER, 860 WINTER ST,, WALTHAM, MA 02451-1413 USA
SN 0028-4793
EI 1533-4406
J9 NEW ENGL J MED
JI N. Engl. J. Med.
PD JUN 22
PY 2023
VL 388
IS 25
BP 2349
EP 2359
DI 10.1056/NEJMoa2210005
PG 11
WC Medicine, General & Internal
SC General & Internal Medicine
GA Q7AG3
UT WOS:001059006400008
PM 37342923
DA 2024-01-16
ER

PT J
AU Mazouz, F
   Bertine, M
   Coppée, R
   Storto, A
   Katlama, C
   Landman, R
   Cabie, A
   Peytavin, G
   Raffi, F
   Yazdanpanah, Y
   Descamps, D
   Joly, V
   Ghosn, J
   Charpentier, C
   LAMIDOL Study Grp
AF Mazouz, Fella
   Bertine, Melanie
   Coppee, Romain
   Storto, Alexandre
   Katlama, Christine
   Landman, Roland
   Cabie, Andre
   Peytavin, Gilles
   Raffi, Francois
   Yazdanpanah, Yazdan
   Descamps, Diane
   Joly, Veronique
   Ghosn, Jade
   Charpentier, Charlotte
   LAMIDOL Study Grp
TI Proportion of APOBEC3-induced defective HIV DNA after 1 year of dolutegravir plus lamivudine simplification in the ANRS 167 LAMIDOL trial
SO JOURNAL OF ANTIMICROBIAL CHEMOTHERAPY
LA English
DT Article; Early Access
ID deamination; provirus; apobec3g
AB Background Hypermutated viruses induced by APOBEC3 (apolipoprotein B mRNA-editing, enzyme-catalytic, polypeptide-like 3) proteins comprise some of the defective viruses in the HIV reservoir. Here, we assessed the proportion of APOBEC3-induced defective proviruses in HIV-positive patients before and after receiving dolutegravir + lamivudine dual therapy.Methods PBMCs of virologically suppressed patients enrolled in the ANRS 167 LAMIDOL trial, evaluating a switch from triple therapy to dolutegravir + lamivudine, were collected 8 weeks before (W-8) and 48 weeks after (W48) dual-therapy initiation. The Vif and RT regions were subject to next-generation sequencing. Bioinformatic algorithms were developed to identify APOBEC3-defective sequences and APOBEC3-related drug resistance mutations (APOMuts). All hypermutated sequences and those containing at least one stop codon were considered as defective.Results One hundred and four patients were enrolled (median virological suppression duration: 4.2 years; IQR: 2.0-9.1). Proviral defective reads at W-8 and W48 were detected in Vif in 22% and 29% of patients, respectively, and in RT in 38% and 42% of patients, respectively. At least one APOMut was present in proviruses of 27% and 38% of patients at W-8 and W48, respectively. The ratio of APOMuts/number of potential APOMut sites was significantly higher at W48 (16.5%) than at W-8 (9.8%, P = 0.007). The presence of APOBEC3-defective viruses at W-8 was not associated with HIV total DNA level, nor with the third drug class received prior to switching to dolutegravir + lamivudine, nor with the duration of virological suppression.Conclusions Whereas no significant change in the proportion of patients with APOBEC3-defective proviruses was evidenced after 1 year of dolutegravir + lamivudine maintenance, enrichment in APOMuts was observed. Further longer-term studies are needed to assess the other forms of defective viruses with dual-therapy.
C1 [Mazouz, Fella; Bertine, Melanie; Coppee, Romain; Storto, Alexandre; Descamps, Diane; Charpentier, Charlotte] Univ Paris Cite, Hop Bichat Claude Bernard, AP HP, INSERM,IAME,UMR 1137,Serv Virol, Paris, France.
   [Katlama, Christine] Sorbonne Univ, Hop Pitie Salpetriere, Serv Malad Infect & Trop, Paris, France.
   [Landman, Roland; Yazdanpanah, Yazdan; Joly, Veronique; Ghosn, Jade] Univ Paris Cite, Hop Bichat Claude Bernard, AP HP, INSERM,IAME,UMR 1137,Serv Malad Infect & Trop, Paris, France.
   [Cabie, Andre] CHU Martinique, Serv Malad Infect & Trop, Fort De France, France.
   [Peytavin, Gilles] Univ Paris Cite, Hop Bichat Claude Bernard, AP HP, INSERM,IAME,UMR 1137,Serv Pharmacol, Paris, France.
   [Raffi, Francois] CHU Hotel Dieu, Serv Malad Infect & Trop, Nantes, France.
C3 Assistance Publique Hopitaux Paris (APHP); Universite Paris Cite; Hopital Universitaire Bichat-Claude Bernard - APHP; Institut National de la Sante et de la Recherche Medicale (Inserm); Sorbonne Universite; Assistance Publique Hopitaux Paris (APHP); Hopital Universitaire Pitie-Salpetriere - APHP; Universite Paris Cite; Assistance Publique Hopitaux Paris (APHP); Hopital Universitaire Bichat-Claude Bernard - APHP; Institut National de la Sante et de la Recherche Medicale (Inserm); CHU Martinique; Institut National de la Sante et de la Recherche Medicale (Inserm); Assistance Publique Hopitaux Paris (APHP); Universite Paris Cite; Hopital Universitaire Bichat-Claude Bernard - APHP; Nantes Universite; CHU de Nantes
RP Mazouz, F (通讯作者)，Univ Paris Cite, Hop Bichat Claude Bernard, AP HP, INSERM,IAME,UMR 1137,Serv Virol, Paris, France.
EM fella.mazouz@aphp.fr
FU We thank all the participants in the ANRS 167 trial, the patients' association organizations and the TRT5 group for advice and support, the staff from the centres participating in the ANRS 167 LAMIDOL trial and the members of the Data Safety Monitoring Boa
CR [Anonymous], 2021, HIV-1 SIGNATURE APOBEC MUTATIONS, V0, P0
   Armenia D, 2022, INT J ANTIMICROB AG, V59, P0, DOI 10.1016/j.ijantimicag.2021.106492
   Bishop KN, 2004, CURR BIOL, V14, P1392, DOI 10.1016/j.cub.2004.06.057
   Blomme E, 2022, HIV GLASGOW 2022, V0, P0
   Bruner KM, 2019, NATURE, V566, P120, DOI 10.1038/s41586-019-0898-8
   Bruner KM, 2016, NAT MED, V22, P1043, DOI 10.1038/nm.4156
   Charpentier C, 2020, J ANTIMICROB CHEMOTH, V75, P1611, DOI 10.1093/jac/dkaa035
   Charpentier C, 2013, PLOS ONE, V8, P0, DOI 10.1371/journal.pone.0053621
   Cho A, 2022, P NATL ACAD SCI USA, V119, P0, DOI 10.1073/pnas.2117630119
   Delahaye C, 2021, PLOS ONE, V16, P0, DOI 10.1371/journal.pone.0257521
   Fourati S, 2012, AIDS, V26, P1619, DOI 10.1097/QAD.0b013e3283560703
   Fourati S, 2010, AIDS, V24, P2313, DOI 10.1097/QAD.0b013e32833e515a
   Joly V, 2019, J ANTIMICROB CHEMOTH, V74, P739, DOI 10.1093/jac/dky467
   Marin M, 2003, NAT MED, V9, P1398, DOI 10.1038/nm946
   Pollack RA, 2017, CELL HOST MICROBE, V21, P494, DOI 10.1016/j.chom.2017.03.008
   Yu Q, 2004, NAT STRUCT MOL BIOL, V11, P435, DOI 10.1038/nsmb758
NR 16
TC 0
Z9 0
U1 0
U2 0
PU OXFORD UNIV PRESS
PI OXFORD
PA GREAT CLARENDON ST, OXFORD OX2 6DP, ENGLAND
SN 0305-7453
EI 1460-2091
J9 J ANTIMICROB CHEMOTH
JI J. Antimicrob. Chemother.
PD NOV 1
PY 2023
VL 0
IS 
BP 
EP 
DI 10.1093/jac/dkad344
EA NOV 2023
PG 8
WC Infectious Diseases; Microbiology; Pharmacology & Pharmacy
SC Infectious Diseases; Microbiology; Pharmacology & Pharmacy
GA W9PL0
UT WOS:001094876300001
PM 37930812
DA 2024-01-16
ER

PT J
AU Chang, YS
   Gills, JJ
   Kawabata, S
   Onozawa, M
   Della Gatta, G
   Ferrando, AA
   Aplan, PD
   Dennis, PA
AF Chang, Yoon Soo
   Gills, Joell J.
   Kawabata, Shigeru
   Onozawa, Masahiro
   Della Gatta, Giusy
   Ferrando, Adolfo A.
   Aplan, Peter D.
   Dennis, Phillip A.
TI Inhibition of the NOTCH and mTOR pathways by nelfinavir as a novel treatment for T cell acute lymphoblastic leukemia
SO INTERNATIONAL JOURNAL OF ONCOLOGY
LA English
DT Article
DE T cell acute lymphoblastic leukemia; nelfinavir; NOTCH pathway; mTOR pathway
ID endoplasmic-reticulum stress; gamma-secretase complexes; hiv protease inhibitor; growth-factor receptor; presenilin endoproteolysis; gene; resistance; mutations; target; family
AB T cell acute lymphoblastic leukemia (T-ALL), a neoplasm derived from T cell lineage-committed lymphoblasts, is characterized by genetic alterations that result in activation of oncogenic transcription factors and the NOTCH1 pathway activation. The NOTCH is a transmembrane receptor protein activated by gamma-secretase. gamma-secretase inhibitors (GSIs) are a NOTCH-targeted therapy for T-ALL. However, their clinical application has not been successful due to adverse events (primarily gastrointestinal toxicity), limited efficacy, and drug resistance caused by several mechanisms, including activation of the AKT/mTOR pathway. Nelfinavir is an human immunodeficiency virus 1 aspartic protease inhibitor and has been repurposed as an anticancer drug. It acts by inducing endoplasmic reticulum (ER) stress and inhibiting the AKT/mTOR pathway. Thus, it was hypothesized that nelfinavir might inhibit the NOTCH pathway via gamma-secretase inhibition and blockade of aspartic protease presenilin, which would make nelfinavir effective against NOTCH-associated T-ALL. The present study assessed the efficacy of nelfinavir against T-ALL cells and investigated mechanisms of action in vitro and in preclinical treatment studies using a SCL-LMO1 transgenic mouse model. Nelfinavir blocks presenilin 1 processing and inhibits gamma-secretase activity as well as the NOTCH1 pathway, thus suppressing T-ALL cell viability. Additionally, microarray analysis of nelfinavir-treated T-ALL cells showed that nelfinavir upregulated mRNA levels of CHAC1 (glutathione-specific gamma-glutamylcyclotransferase 1, a negative regulator of NOTCH) and sestrin 2 (SESN2; a negative regulator of mTOR). As both factors are upregulated by ER stress, this confirmed that nelfinavir induced ER stress in T-ALL cells. Moreover, nelfinavir suppressed NOTCH1 mRNA expression in microarray analyses. These findings suggest that nelfinavir inhibited the NOTCH1 pathway by downregulating NOTCH1 mRNA expression, upregulating CHAC1 and suppressing gamma-secretase via presenilin 1 inhibition and the mTOR pathway by upregulating SESN2 via ER stress induction. Further, nelfinavir exhibited therapeutic efficacy against T-ALL in an SCL-LMO1 transgenic mouse model. Collectively, these findings highlight the potential of nelfinavir as a novel therapeutic candidate for treatment of patients with T-ALL.
C1 [Chang, Yoon Soo; Gills, Joell J.; Kawabata, Shigeru; Dennis, Phillip A.] NCI, Ctr Canc Res, Med Oncol Branch, Bethesda, MD 20892 USA.
   [Gills, Joell J.; Kawabata, Shigeru; Dennis, Phillip A.] Johns Hopkins Univ, Sch Med, Dept Oncol, Baltimore, MD 21205 USA.
   [Kawabata, Shigeru] Osaka Med & Pharmaceut Univ, Fac Med, Dept Pathol, Takatsuki, Osaka 5698686, Japan.
   [Onozawa, Masahiro; Aplan, Peter D.] NCI, Ctr Canc Res, Genet Branch, Bethesda, MD 20892 USA.
   [Della Gatta, Giusy; Ferrando, Adolfo A.] Columbia Univ, Inst Canc Genet & Joint Ctr Syst Biol, New York, NY 10032 USA.
   [Kawabata, Shigeru] Osaka Med & Pharmaceut Univ, Fac Med, Dept Pathol, 2-7 Daigakumachi,Bldg C01,Fifth Floor, Takatsuki, Osaka 5698686, Japan.
C3 National Institutes of Health (NIH) - USA; NIH National Cancer Institute (NCI); Johns Hopkins University; Osaka Medical & Pharmaceutical University; National Institutes of Health (NIH) - USA; NIH National Cancer Institute (NCI); Columbia University; Osaka Medical & Pharmaceutical University
RP Kawabata, S (通讯作者)，Osaka Med & Pharmaceut Univ, Fac Med, Dept Pathol, 2-7 Daigakumachi,Bldg C01,Fifth Floor, Takatsuki, Osaka 5698686, Japan.
EM shigeru.kawabata@ompu.ac.jp
FU The authors would like to thank Mr Juan Morales Contreras, Mr Dumas Tarra and Dr John U Dennis (Laboratory Animal Medicine, NCI, Bethesda, MD, USA) for veterinary services and Ms Danielle Donahue (Mouse Imaging Facility, National Institute of Neurological [2603]
CR Aplan PD, 1997, EMBO J, V16, P2408, DOI 10.1093/emboj/16.9.2408
   Ashworth TD, 2010, BLOOD, V116, P5455, DOI 10.1182/blood-2010-05-286328
   Bachhawat AK, 2017, ANTIOXID REDOX SIGN, V27, P1200, DOI 10.1089/ars.2017.7136
   Baratta MG, 2019, NAT REV CANCER, V19, P419, DOI 10.1038/s41568-019-0174-0
   Bardelli V, 2021, GENES-BASEL, V12, P0, DOI 10.3390/genes12081118
   BEGLEY CG, 1989, P NATL ACAD SCI USA, V86, P2031, DOI 10.1073/pnas.86.6.2031
   Blumenthal GM, 2014, ONCOTARGET, V5, P8161, DOI 10.18632/oncotarget.2415
   Brüning A, 2013, MOL ONCOL, V7, P1012, DOI 10.1016/j.molonc.2013.07.010
   Budanov AV, 2002, ONCOGENE, V21, P6017, DOI 10.1038/sj.onc.1205877
   Chi ZK, 2014, CELL REP, V7, P681, DOI 10.1016/j.celrep.2014.03.048
   Chi ZK, 2012, DEV CELL, V22, P707, DOI 10.1016/j.devcel.2012.02.011
   Czader M, 2022, HAEMATOLYMPHOID TUMOURS INTERNET; BETA VERSION AHEAD OF PRINT, V11, P0
   De Strooper B, 2012, CSH PERSPECT MED, V2, P0, DOI 10.1101/cshperspect.a006304
   Eder J, 2007, CURR PHARM DESIGN, V13, P271, DOI 10.2174/138161207779313560
   Farmery MR, 2003, J BIOL CHEM, V278, P24277, DOI 10.1074/jbc.M211992200
   Ferrando AA, 2002, CANCER CELL, V1, P75, DOI 10.1016/S1535-6108(02)00018-1
   Ferrando Adolfo A, 2009, HEMATOLOGY AM SOC HEMATOL EDUC PROGRAM, V0, PP353, DOI 10.1182/asheducation-2009.1.353
   Fukumori A, 2010, J NEUROSCI, V30, P7853, DOI 10.1523/JNEUROSCI.1443-10.2010
   Gertsik N, 2014, MEDCHEMCOMM, V5, P338, DOI 10.1039/c3md00281k
   Gills J, 2007, CLIN CANCER RES, V13, P5183, DOI 10.1158/1078-0432.CCR-07-0161
   Grabher C, 2006, NAT REV CANCER, V6, P347, DOI 10.1038/nrc1880
   Gu Y, 2020, CELL SIGNAL, V75, P0, DOI 10.1016/j.cellsig.2020.109775
   Güner G, 2020, SEMIN CELL DEV BIOL, V105, P27, DOI 10.1016/j.semcdb.2020.05.019
   Habets RA, 2019, SCI TRANSL MED, V11, P0, DOI 10.1126/scitranslmed.aau6246
   Hales EC, 2014, CELL SIGNAL, V26, P149, DOI 10.1016/j.cellsig.2013.09.021
   Harris, 2017, WHO CLASSIFICATION T, V0, P209
   Hosokawa H, 2021, NAT REV IMMUNOL, V21, P162, DOI 10.1038/s41577-020-00426-6
   Kawabata S, 2021, ANTICANCER RES, V41, P91, DOI 10.21873/anticanres.14754
   Kawabata S, 2015, ONCOTARGET, V6, P11357, DOI 10.18632/oncotarget.3605
   Kawabata S, 2014, CELL REP, V7, P1824, DOI 10.1016/j.celrep.2014.05.039
   Kim SK, 2005, FASEB J, V19, P157, DOI 10.1096/fj.05-4055fje
   Kumar A, 2012, EMBO REP, V13, P1095, DOI 10.1038/embor.2012.156
   Lee JH, 2016, SCI SIGNAL, V9, P0, DOI 10.1126/scisignal.aaf2885
   Levitan D, 2001, P NATL ACAD SCI USA, V98, P12186, DOI 10.1073/pnas.211321898
   Li XC, 2013, NATURE, V493, P56, DOI 10.1038/nature11801
   Lin YW, 2006, BLOOD, V107, P2540, DOI 10.1182/blood-2005-07-3013
   Liu Y, 2017, NAT GENET, V49, P1211, DOI 10.1038/ng.3909
   Lobbardi R, 2017, CANCER DISCOV, V7, P1336, DOI 10.1158/2159-8290.CD-17-0267
   López-Nieva P, 2021, ONCOLOGIST, V26, PE298, DOI 10.1002/onco.13595
   Martelli AM, 2019, CANCERS, V11, P0, DOI 10.3390/cancers11050629
   Meckler X, 2016, J BIOL CHEM, V291, P12821, DOI 10.1074/jbc.M115.708297
   Mungrue IN, 2009, J IMMUNOL, V182, P466, DOI 10.4049/jimmunol.182.1.466
   Palomero T, 2007, NAT MED, V13, P1203, DOI 10.1038/nm1636
   Peeters H, 2003, HUM GENET, V112, P573, DOI 10.1007/s00439-003-0917-5
   Rand MD, 2000, MOL CELL BIOL, V20, P1825, DOI 10.1128/MCB.20.5.1825-1835.2000
   Real PJ, 2009, NAT MED, V15, P50, DOI 10.1038/nm.1900
   Santos LO, 2013, CURR MED CHEM, V20, P3116
   Sathe A, 2018, PLOS ONE, V13, P0, DOI 10.1371/journal.pone.0190854
   Sato T, 2007, J BIOL CHEM, V282, P33985, DOI 10.1074/jbc.M705248200
   Saveljeva S, 2016, ONCOTARGET, V7, P12254, DOI 10.18632/oncotarget.7601
   Shen WY, 2022, FRONT ONCOL, V12, P0, DOI 10.3389/fonc.2022.880077
   Stanga S, 2018, J CELL MOL MED, V22, P823, DOI 10.1111/jcmm.13364
   Steinbuck MP, 2018, FRONT IMMUNOL, V9, P0, DOI 10.3389/fimmu.2018.01230
   Subeha MR, 2020, CANCERS, V12, P0, DOI 10.3390/cancers12113437
   Sulis ML, 2008, BLOOD, V112, P733, DOI 10.1182/blood-2007-12-130096
   Tan TK, 2019, INT J HEMATOL, V109, P5, DOI 10.1007/s12185-018-2518-z
   Tremblay M, 2010, GENE DEV, V24, P1093, DOI 10.1101/gad.1897910
   Velasco-Miguel S, 1999, ONCOGENE, V18, P127, DOI 10.1038/sj.onc.1202274
   Weng AP, 2004, SCIENCE, V306, P269, DOI 10.1126/science.1102160
   Wolfe MS, 1999, NATURE, V398, P513, DOI 10.1038/19077
   Yang MM, 2022, BIOMOLECULES, V12, P0, DOI 10.3390/biom12060802
   Zhou BH, 2022, SIGNAL TRANSDUCT TAR, V7, P0, DOI 10.1038/s41392-022-00934-y
NR 62
TC 0
Z9 0
U1 0
U2 0
PU SPANDIDOS PUBL LTD
PI ATHENS
PA POB 18179, ATHENS, 116 10, GREECE
SN 1019-6439
EI 1791-2423
J9 INT J ONCOL
JI Int. J. Oncol.
PD NOV 15
PY 2023
VL 63
IS 5
BP 
EP 
DI 10.3892/ijo.2023.5576
PG 12
WC Oncology
SC Oncology
GA W4UF4
UT WOS:001091584400001
PM 37800623
DA 2024-01-16
ER

PT J
AU Mulinge, MM
   Oluoch, JO
   Abisi, HK
   Otieno, LE
   Anzala, O
   Wamalwa, DC
   Nduati, RW
   Kimani, J
   Herbeck, J
   McKinnon, L
AF Mulinge, Martin M.
   Oluoch, Jeff O.
   Abisi, Hellen K.
   Otieno, Leon E.
   Anzala, Omu
   Wamalwa, Dalton C.
   Nduati, Ruth W.
   Kimani, Joshua
   Herbeck, Joshua
   McKinnon, Lyle
TI Age and CD4<SUP>+</SUP> T cell counts are inversely associated with HIV drug resistance mutations in treatment naive female sex workers
SO MEDICINE
LA English
DT Article
DE female sex workers; HIV drug resistance mutations; Kenya; pretreatment drug resistance (PDR); treatment naive
ID subtype-c; impact; superinfection
AB The increasing prevalence of human immunodeficiency virus (HIV) drug resistance mutations (HIVDRM) in untreated seropositive persons has consequences for future treatment options. This is extremely important in key populations such as female sex workers (FSWs), where the prevalence of pretreatment drug resistance (PDR) and associated risk factors are unknown. In this study, we analyzed PDR and associated risk factors in recently diagnosed and treatment-naive FSWs in Nairobi, Kenya. In this cross-sectional study, we used 64 HIV-seropositive plasma samples collected from FSWs between November 2020 and April 2021. To identify HIVDRM, the pol gene was amplified and genotyped using sanger sequencing. The effects of age, tropism, CD4(+) T cell count, subtype, and location on HIVDRM counts were examined using Poisson regression. Overall, the prevalence of PDR was 35.9% (95% CI: 24.3-48.9), which was strongly influenced by K103N and M184V mutations, which confer resistance to non-nucleoside reverse transcriptase inhibitors (NNRTIs) and nucleoside reverse transcriptase inhibitors (NRTI), respectively. Subtype A1 was predominant followed by subtype D with a notable increase in inter-subtype recombinants. We found statistically significant evidence that age was inversely related to HIVDRM. A FSW who is 1 year older had 12% less HIVDRM (incidence rate ratios [IRR]: 0.88; 95% CI: 0.82-0.95; P < .001), after adjusting for CD4(+) T cell count, subtype, location, and tropism. Similarly, an increase in CD4(+) T cell count by 1 unit, was associated with 0.4% fewer HIVDRM (IRR: 0.996; 95% CI: 0.994-0.998; P = .001), while controlling for the other variables. HIV-1 tropism was not associated with HIVDRM counts. In conclusion, our findings show a high prevalence of NNRTIs. Lower CD4(+) T cell counts and younger age were significant risk factors that influenced HIVDRM loads. This finding underscores the relevance of targeted interventions and the importance of continuing to focus on FSWs as a way of addressing the HIV epidemic.
C1 [Mulinge, Martin M.; Abisi, Hellen K.] Univ Nairobi, Dept Biochem, Nairobi, Kenya.
   [Mulinge, Martin M.; Anzala, Omu] Univ Nairobi, Kenya AIDS Vaccine Initiat Inst Clin Res KAVI ICR, Nairobi, Kenya.
   [Oluoch, Jeff O.; Anzala, Omu; McKinnon, Lyle] Univ Nairobi, Dept Med Microbiol, Nairobi, Kenya.
   [Otieno, Leon E.] Univ Nairobi, Mol Med & Infect Dis Lab, Nairobi, Kenya.
   [Wamalwa, Dalton C.; Nduati, Ruth W.] Univ Nairobi, Dept Pediat & Child Hlth, Nairobi, Kenya.
   [Kimani, Joshua] Partners Hlth & Dev Afr PHDA, Nairobi, Kenya.
   [Herbeck, Joshua] Univ Washington, Dept Global Hlth, Seattle, WA USA.
   [McKinnon, Lyle] Univ Manitoba, Max Rady Coll Med, Dept Med Microbiol & Infect Dis, Winnipeg, MB, Canada.
   [Mulinge, Martin M.] Univ Nairobi, Dept Biochem, Chiromo Campus,30197, Nairobi 00100, Kenya.
C3 University of Nairobi; University of Nairobi; University of Nairobi; University of Nairobi; University of Nairobi; University of Washington; University of Washington Seattle; University of Manitoba; University of Nairobi
RP Mulinge, MM (通讯作者)，Univ Nairobi, Dept Biochem, Chiromo Campus,30197, Nairobi 00100, Kenya.
EM mmulinge@uonbi.ac.ke; jeffkwasi8@gmail.com; kivandiabisi@students.uonbi.ac.ke; leonervinamayo@gmail.com; oanzala@kaviuon.org; dalton.wamalwa@uonbi.ac.ke; ruth_nduati2000@yahoo.com; herbeck@uw.edu; herbeck@uw.edu; lyle.mckinnon@umanitoba.ca
FU Partnership for Health Research Training in Kenya (P-HERT) [5D43TW010141]
CR Abisi HK, 2022, MED BALTIM, V0, Pe32024
   Basson AE, 2015, ANTIMICROB AGENTS CH, V59, P960, DOI 10.1128/AAC.04215-14
   Beesham I, 2022, JAIDS-J ACQ IMM DEF, V91, P130, DOI 10.1097/QAI.0000000000003027
   Bezemer D, 2006, ANTIVIR THER, V11, P173
   Blackard JT, 2004, SEX TRANSM DIS, V31, P201, DOI 10.1097/01.OLQ.0000118082.45312.1F
   Collier DA, 2019, CELL HOST MICROBE, V26, P48, DOI 10.1016/j.chom.2019.06.010
   de Oliveira T, 2005, BIOINFORMATICS, V21, P3797, DOI 10.1093/bioinformatics/bti607
   Easterbrook PJ, 2010, J INT AIDS SOC, V13, P0, DOI 10.1186/1758-2652-13-4
   Eshleman SH, 2005, J INFECT DIS, V192, P30, DOI 10.1086/430764
   Gupta RK, 2012, LANCET, V380, P1250, DOI 10.1016/S0140-6736(12)61038-1
   Kageha S, 2012, AIDS RES HUM RETROV, V28, P228, DOI 10.1089/aid.2011.0089
   Kaleebu P, 2002, J INFECT DIS, V185, P1244, DOI 10.1086/340130
   Kantor R, 2014, J INT AIDS SOC, V17, P0, DOI 10.7448/IAS.17.1.19262
   Kimani J, 2013, PLOS ONE, V8, P0, DOI 10.1371/journal.pone.0054354
   Levy DN, 2004, P NATL ACAD SCI USA, V101, P4204, DOI 10.1073/pnas.0306764101
   Lihana RW, 2009, AIDS RES HUM RETROV, V25, P1211, DOI 10.1089/aid.2009.0007
   Lyons CE, 2020, NAT COMMUN, V11, P0, DOI 10.1038/s41467-020-14593-6
   Macdonald V, 2020, J INT AIDS SOC, V23, P0, DOI 10.1002/jia2.25656
   Menéndez-Arias L, 2013, ANTIVIR RES, V98, P93, DOI 10.1016/j.antiviral.2013.01.007
   NOWAK M, 1990, NATURE, V347, P522, DOI 10.1038/347522a0
   Pillay D, 2006, AIDS, V20, P21, DOI 10.1097/01.aids.0000196172.35056.b7
   Pinho AD, 2016, CULT HEALTH SEX, V18, P905, DOI 10.1080/13691058.2016.1150512
   Redd AD, 2012, J INFECT DIS, V206, P267, DOI 10.1093/infdis/jis325
   Rojanaworarit Chanapong, 2020, J MED LIFE, V13, P37, DOI 10.25122/jml-2019-0120
   Samara Suesanne, 2010, J HEALTH ORGAN MANAG, V24, P512
   Scriven YA, 2021, MEDICINE, V100, P0
   Shannon K, 2015, LANCET, V385, P55, DOI 10.1016/S0140-6736(14)60931-4
   Tago A, 2021, AIDS, V35, P317, DOI 10.1097/QAD.0000000000002747
   Trebelcock WL, 2019, J INT AIDS SOC, V22, P0, DOI 10.1002/jia2.25411
   UNAIDS, 2022, JOINT UN PROGR HIV A, V0, P0
   UNAIDS, 2021, HIV AND SEX WORK HUMAN RIGHTS FACT SHEET SERIES 2021, V0, P0
   Venter WDF, 2019, NEW ENGL J MED, V381, P803, DOI 10.1056/NEJMoa1902824
   Wanjiru R, 2022, BMC PUBLIC HEALTH, V22, P0, DOI 10.1186/s12889-022-13387-3
   Wensing Annemarie M, 2022, TOP ANTIVIR MED, V30, P559
   WHO, 2021, TECHN REP HIV DRUG R, V0, P0
   Willim R, 2022, VIRUSES-BASEL, V14, P0, DOI 10.3390/v14020273
   Woods CK, 2012, J CLIN MICROBIOL, V50, P1936, DOI 10.1128/JCM.06689-11
   World Health Organization, 2019, HIV DRUG RESISTANCE REPORT 2019, V0, P0
   Zembe YZ, 2015, PLOS ONE, V10, P0, DOI 10.1371/journal.pone.0139430
   Zhang FJ, 2011, LANCET INFECT DIS, V11, P516, DOI 10.1016/S1473-3099(11)70097-4
NR 40
TC 0
Z9 0
U1 0
U2 0
PU LIPPINCOTT WILLIAMS & WILKINS
PI PHILADELPHIA
PA TWO COMMERCE SQ, 2001 MARKET ST, PHILADELPHIA, PA 19103 USA
SN 0025-7974
EI 1536-5964
J9 MEDICINE
JI Medicine (Baltimore)
PD JUN 16
PY 2023
VL 102
IS 24
BP 
EP 
DI 10.1097/MD.0000000000034060
PG 8
WC Medicine, General & Internal
SC General & Internal Medicine
GA J8PY9
UT WOS:001012201900036
PM 37327289
DA 2024-01-16
ER

PT J
AU Badowski, M
   Kassem, S
   Labedz, M
   Taylor, C
   Bunnell, K
   Hall, A
   Darnell, H
   Huesgen, E
AF Badowski, Melissa
   Kassem, Sally
   Labedz, Malgorzata
   Taylor, Christopher
   Bunnell, Kristen
   Hall, Ashley
   Darnell, Hannah
   Huesgen, Emily
TI Virologic outcomes of antiretroviral therapy in patients with HIV-1 following bariatric surgery: A case series and review of the literature
SO INTERNATIONAL JOURNAL OF STD & AIDS
LA English
DT Review; Early Access
DE HIV (Human immunodeficiency virus); ART (antiretroviral therapy); AIDS
ID y gastric bypass; sleeve-gastrectomy; tenofovir; pharmacokinetics; emtricitabine; infection; obesity
AB Background Selection of an antiretroviral regimen for people living with HIV (PLWH) involves various clinical considerations, such as comorbidities, archived drug resistance mutations, concomitant medications, and potential drug interactions and side effects. Alterations in the surface area and pH of the gastrointestinal tract following bariatric surgery may alter absorption, antiretroviral pharmacokinetics and viral suppression. Data on the efficacy of antiretroviral (ARV) therapy in PLWH who have undergone bariatric surgery are limited or lacking for new antiretrovirals, such as dolutegravir and bictegravir.Methods This case series reports virologic outcomes and side effects in eight cases of PLWH receiving ARV therapy who underwent bariatric surgery. A systematic literature review was performed to review the available literature on the efficacy and safety of antiretroviral regimens in PLWH who have undergone bariatric surgery.Results Virologic suppression was not impacted for obese PLWH who underwent bariatric surgery following failure of life-style modifications and pharmacological therapy.Conclusions There were no deleterious effects on HIV progression for PLWH that underwent bariatric surgery. More prospective research is required to validate the effects of bariatric surgery on immunologic and virologic function outcomes. Close involvement of HIV and surgical specialists is recommended to manage ARV therapy in patients undergoing bariatric surgery.
C1 [Badowski, Melissa; Labedz, Malgorzata] Univ Illinois, Coll Pharm, Dept Pharm Practice, Chicago, IL USA.
   [Kassem, Sally; Taylor, Christopher] Univ Florida, Coll Pharm, Dept Pharmacotherapy & Translat Res, Gainesville, FL USA.
   [Bunnell, Kristen] Med Coll Wisconsin, Sch Pharm, Dept Clin Sci, Milwaukee, WI USA.
   [Hall, Ashley] Francisan Hlth Indianapolis, Indianapolis, IN USA.
   [Darnell, Hannah; Huesgen, Emily] Indiana Univ Hlth, 1701 N Senate Ave, Indianapolis, IN 46202 USA.
C3 University of Illinois System; University of Illinois Chicago; University of Illinois Chicago Hospital; State University System of Florida; University of Florida; Medical College of Wisconsin; Indiana University System
RP Darnell, H (通讯作者)，Indiana Univ Hlth, 1701 N Senate Ave, Indianapolis, IN 46202 USA.
EM hannahd9814@gmail.com
CR Akbari K, 2018, OBES SURG, V28, P2550, DOI 10.1007/s11695-018-3319-4
   Amouyal C, 2018, OBES SURG, V28, P2886, DOI 10.1007/s11695-018-3308-7
   [Anonymous], 2005, VIRACEPT (NELFINAVIR) PACKAGE INSERT, V0, P0
   Baettig V, 2018, AIDS, V32, P1903, DOI 10.1097/QAD.0000000000001913
   Bailin SS, 2020, CURR HIV-AIDS REP, V17, P138, DOI 10.1007/s11904-020-00483-5
   Buchwald H, 2004, JAMA-J AM MED ASSOC, V292, P1724, DOI 10.1001/jama.292.14.1724
   Center for Disease Control and Prevention, 1900, OBESITY, V0, P0
   Cimino C, 2018, J CLIN PHARM THER, V43, P757, DOI 10.1111/jcpt.12755
   Eddy F, 2016, INT J STD AIDS, V27, P70, DOI 10.1177/0956462415571971
   El Kamari V, 2020, JAIDS-J ACQ IMM DEF, V84, PE28, DOI 10.1097/QAI.0000000000002392
   Fysekidis M, 2015, OBES SURG, V25, P229, DOI 10.1007/s11695-014-1350-7
   Hydock CM, 2005, CRIT CARE NURS Q, V28, P217, DOI 10.1097/00002727-200507000-00002
   MacBrayne CE, 2014, ANN PHARMACOTHER, V48, P816, DOI 10.1177/1060028014525034
   Michalik David E, 2015, J INT ASSOC PROVID AIDS CARE, V14, P116, DOI 10.1177/2325957414555231
   Miller AD, 2006, AM J HEALTH-SYST PH, V63, P1852, DOI 10.2146/ajhp060033
   Muzard L, 2017, OBES RES CLIN PRACT, V11, P108, DOI 10.1016/j.orcp.2016.06.004
   Panko N, 2018, OBES SURG, V28, P464, DOI 10.1007/s11695-017-2865-5
   Piso RJ, 2017, AIDS, V31, P1052, DOI 10.1097/QAD.0000000000001438
   Pourcher G, 2017, SURG OBES RELAT DIS, V13, P1990, DOI 10.1016/j.soard.2017.09.514
   Razonable R, 2002, GASTRIC BYPASS SURGERY AND SERUM CONCENTRATIONS OF ZIDOVUDINE, V0, P0
   Seechurn S, 2014, JOURNAL OF AIDS AND CLINICAL RESEARCH, V5, P402
   Selke H, 2010, AIDS PATIENT CARE ST, V24, P545, DOI 10.1089/apc.2010.0132
   Zivich S, 2015, OBES RES CLIN PRACT, V9, P633, DOI 10.1016/j.orcp.2015.09.002
NR 24
TC 0
Z9 0
U1 0
U2 0
PU SAGE PUBLICATIONS LTD
PI LONDON
PA 1 OLIVERS YARD, 55 CITY ROAD, LONDON EC1Y 1SP, ENGLAND
SN 0956-4624
EI 1758-1052
J9 INT J STD AIDS
JI Int. J. STD AIDS
PD NOV 7
PY 2023
VL 0
IS 
BP 
EP 
DI 10.1177/09564624231213114
EA NOV 2023
PG 9
WC Immunology; Infectious Diseases
SC Immunology; Infectious Diseases
GA X4YH8
UT WOS:001098517900001
PM 37933455
DA 2024-01-16
ER

PT J
AU Bwire, GM
   Aiko, BG
   Mosha, IH
   Kilapilo, MS
   Mangara, A
   Kazonda, P
   Swai, JP
   Swalehe, O
   Jordan, MR
   Vercauteren, J
   Sando, D
   Temba, D
   Shao, AMN
   Mauka, W
   Decouttere, C
   Vandaele, N
   Sangeda, RZ
   Killewo, J
   Vandamme, AM
AF Bwire, George M.
   Aiko, Beatrice Godwin
   Mosha, Idda H.
   Kilapilo, Mary S.
   Mangara, Alli
   Kazonda, Patrick
   Swai, Janeth P.
   Swalehe, Omary
   Jordan, Michael R.
   Vercauteren, Jurgen
   Sando, David
   Temba, David
   Shao, Amani
   Mauka, Wilhellmuss
   Decouttere, Catherine
   Vandaele, Nico
   Sangeda, Raphael Z.
   Killewo, Japhet
   Vandamme, Anne-Mieke
TI High viral suppression and detection of dolutegravir-resistance associated mutations in treatment-experienced Tanzanian adults living with HIV-1 in Dar es Salaam
SO SCIENTIFIC REPORTS
LA English
DT Article
ID drug-resistance; antiretroviral therapy; subtypes; africa
AB To curb HIV infection rate in Tanzania, antiretroviral therapy (ART) has been scaled up since 2006, and in 2019, the country shifted to regimen including dolutegravir as a default first line. We assessed the success of ART and the contribution of HIV drug resistance (HIVDR) to unsuppressed viral loads. Between February and May 2023 a cross-sectional survey with random sampling was conducted in the six clinics in an urban cohort in Dar es Salaam. Patients with unsuppresed viral loads (local criteria viral load (VL) >= 1000 copies/mL) were tested for HIVDR mutations using the WHO adapted protocol for plasma samples. Mutations were interpreted using the Stanford HIVDR database. In total 600 individuals participated in this survey, the majority were female (76.83%), mean age (+/- standard deviation) was 44.0 (+/- 11.6) years. The median duration on ART (interquartile range) was 6.5 (3.9-10.2) years. Approximately 99% were receiving tenofovir + lamivudine + dolutegravir as a fixed dose combination. VL testing was successful in 99.67% (598/600) of survey patients and only 33 had VL >= 1000 copies/mL, resulting in a viral suppression level of 94.48% (565/598, 95% CI 92.34-96.17%). For 23 samples, protease and reverse transcriptase (RT) genotyping were successful, with 13 sequences containing RT inhibitor surveillance drug resistance mutations (SDRMs) (56.5%). No SDRM against protease inhibitors were detected. Thirty samples were successfully genotyped for integrase with 3 sequences (10.08%) containing integrase strand transfer inhibitor (INSTI) SDRMs. In samples successfully genotyped in the three genetic regions, 68.18% (16/22) had a genotypic susceptibility score (GSS) >= 2.5 for the concurrent regimen, implying factors beyond drug resistance caused the unsuppressed viral load. For five patients, GSS indicated that HIVDR may have caused the unsuppressed viral load. All three patients with INSTI resistance mutations were highly resistant to dolutegravir and accumulated nucleoside and non-nucleoside RT inhibitor HIVDR mutations. Although in this cohort the last 95 UNAIDS target was almost achieved, HIVDR mutations, including INSTIs resistance mutations were detected in HIV-positive individuals taking ART for at least one year. We recommend the design and implementation of high-impact interventions to prevent the increase of HIVDR, failure of dolutegravir and address the non-resistance factors in the study area.
C1 [Bwire, George M.; Vercauteren, Jurgen; Vandamme, Anne-Mieke] Katholieke Univ Leuven, Rega Inst Med Res Clin & Epidemiol Virol, Inst Future, Lab Clin Epidemiol Virol,Dept Microbiol Immunol &, Rega Herestr 49-Bus 1040, B-3000 Leuven, Belgium.
   [Bwire, George M.; Kilapilo, Mary S.; Sangeda, Raphael Z.] Muhimbili Univ Hlth & Allied Sci, Sch Pharm, Dept Pharmaceut Microbiol, Dar Es Salaam 65013, Tanzania.
   [Aiko, Beatrice Godwin] Muhimbili Univ Hlth & Allied Sci, Sch Pharm, Dept Pharmaceut & Pharm Practice, Dar Es Salaam 65013, Tanzania.
   [Aiko, Beatrice Godwin; Decouttere, Catherine; Vandaele, Nico] Katholieke Univ Leuven, Fac Econ & Business, Access Med Res Ctr, B-3000 Leuven, Belgium.
   [Mosha, Idda H.] Muhimbili Univ Hlth & Allied Sci, Sch Publ Hlth & Social Sci, Dept Behav Sci, Dar Es Salaam 65015, Tanzania.
   [Mangara, Alli; Kazonda, Patrick] Sch Publ Hlth & Social Sci, Dept Epidemiol & Biostat, Dar es Salaam Urban Cohort Study, Dar Es Salaam 65013, Tanzania.
   [Swai, Janeth P.; Swalehe, Omary] Mzumbe Univ, Sch Business, Dept Business Studies, Dar Es Salaam 20266, Tanzania.
   [Jordan, Michael R.] Tufts Univ, Sch Med, Boston, MA USA.
   [Sando, David; Temba, David; Shao, Amani; Mauka, Wilhellmuss] Managament & Dev Hlth, Mwai Kibaki Rd, Dar Es Salaam, Tanzania.
   [Killewo, Japhet] Muhimbili Univ Hlth & Allied Sci, Sch Publ Hlth & Social Sci, Dept Epidemiol & Biostat, Dar Es Salaam 65015, Tanzania.
   [Vandamme, Anne-Mieke] Univ Nova Lisboa, Ctr Global Hlth & Trop Med, Inst Higiene & Med Trop, Lisbon, Portugal.
C3 KU Leuven; Muhimbili University of Health & Allied Sciences; Muhimbili University of Health & Allied Sciences; KU Leuven; Muhimbili University of Health & Allied Sciences; Tufts University; Muhimbili University of Health & Allied Sciences; Universidade Nova de Lisboa; Institute of Hygiene & Tropical Medicine - UNL
RP Bwire, GM (通讯作者)，Katholieke Univ Leuven, Rega Inst Med Res Clin & Epidemiol Virol, Inst Future, Lab Clin Epidemiol Virol,Dept Microbiol Immunol &, Rega Herestr 49-Bus 1040, B-3000 Leuven, Belgium.; Bwire, GM (通讯作者)，Muhimbili Univ Hlth & Allied Sci, Sch Pharm, Dept Pharmaceut Microbiol, Dar Es Salaam 65013, Tanzania.
EM georgebwire@gmail.com
FU VLIRUOS
CR Adhiambo M, 2021, PAN AFR MED J, V38, P0, DOI 10.11604/pamj.2021.38.335.26357
   [Anonymous], 2021, HIV DRUG RESISTANCE STRATEGY, V0, P0
   Arifin WN, 2012, EDUC. MED. J, V4, P1, DOI 10.5959/EIMJ.V4I1.4
   Arya R, 2012, INDIAN J PEDIATR, V79, P1482, DOI 10.1007/s12098-012-0763-3
   Boender TS, 2016, J ANTIMICROB CHEMOTH, V71, P2918, DOI 10.1093/jac/dkw218
   Centers for Disease Control and Prevention, 2023, HIV IN THE UNITED STATES BY REGION: VIRAL SUPPRESSION, V0, P0
   Charpentier C, 2018, J ANTIMICROB CHEMOTH, V73, P1665, DOI 10.1093/jac/dky062
   da Silva J, 2022, J INFECT DIS, V225, P364, DOI 10.1093/infdis/jiab382
   de Salazar A, 2023, CLIN INFECT DIS, V76, P1628, DOI 10.1093/cid/ciac972
   Dow DE, 2019, PEDIATR INFECT DIS J, V38, P617, DOI 10.1097/INF.0000000000002288
   Gupta-Wright A, 2020, IN ARTICLES LANCET HIV, V7, P0
   Henerico S, 2022, J ANTIMICROB CHEMOTH, V77, P3138, DOI 10.1093/jac/dkac295
   Inzaule SC, 2018, J ANTIMICROB CHEMOTH, V73, P1167, DOI 10.1093/jac/dky005
   Isingo R, 2012, TROP MED INT HEALTH, V17, Pe15, DOI 10.1111/j.1365-3156.2011.02877.x
   Jordan MR, 2020, MEDICINE, V99, P0, DOI 10.1097/MD.0000000000021661
   Juma JM, 2014, BMC INFECT DIS, V14, P0, DOI 10.1186/1471-2334-14-196
   Kamori D, 2023, J ANTIMICROB CHEMOTH, V78, P779, DOI 10.1093/jac/dkad010
   Kenya Accreditation Service, 2023, TEMEKE REGIONAL REFERRAL HOSPITAL-SPECIALIZED LABORATORY, V0, P0
   Kiekens A, 2022, BMJ GLOB HEALTH, V7, P0, DOI 10.1136/bmjgh-2022-009105
   Kiekens A, 2022, BMC PUBLIC HEALTH, V22, P0, DOI 10.1186/s12889-022-12738-4
   Kiekens A, 2021, PATHOGENS, V10, P0, DOI 10.3390/pathogens10121535
   Kilapilo MS, 2022, J INT ASSOC PRO AIDS, V21, P0, DOI 10.1177/23259582221084543
   Kouamou V, 2021, LANCET HIV, V8, PE664, DOI 10.1016/S2352-3018(21)00268-X
   Lesko CR, 2020, AIDS, V34, P1519, DOI 10.1097/QAD.0000000000002579
   Leyna GH, 2017, INT J EPIDEMIOL, V46, P801, DOI 10.1093/ije/dyw324
   Lihana RW, 2012, AIDS REV, V14, P83
   Masoud S, 2020, AIDS RES HUM RETROV, V36, P539, DOI 10.1089/aid.2020.0021
   Mutagonda RF, 2022, J INT ASSOC PRO AIDS, V21, P0, DOI 10.1177/23259582221109613
   Mziray SR, 2020, PLOS ONE, V15, P0, DOI 10.1371/journal.pone.0232649
   Nabitaka VM, 2020, PLOS ONE, V15, P0, DOI 10.1371/journal.pone.0232419
   National AIDS Control Programme. The United Republic of Tanzania, 2019, HIV TREATMENT GUIDELINE, V0, P0
   Neilson JR, 1999, J VIROL, V73, P4393, DOI 10.1128/JVI.73.5.4393-4403.1999
   Ngarina M, 2015, BMC INFECT DIS, V15, P0, DOI 10.1186/s12879-015-0914-z
   Optimization O, 2018, DOLUTEGRAVIR (DTG) AND THE FIXED DOSE COMBINATION (FDC) OF TENOFOVIR/LAMIVUDINE/DOLUTEGRAVIR (TLD), V2, P1
   Rhee SY, 2019, J ANTIMICROB CHEMOTH, V74, P3135, DOI 10.1093/jac/dkz256
   Rugemalila J, 2023, PLOS ONE, V18, P0, DOI 10.1371/journal.pone.0281528
   Sangeda RZ, 2021, MICROBIOL RES-ITALY, V12, P847, DOI 10.3390/microbiolres12040062
   Sangeda RZ, 2018, DRUG HEALTHC PATIENT, V10, P79, DOI 10.2147/DHPS.S143178
   Schramm B, 2022, VIRAL SUPPRESSION AND HIV-1 DRUG RESISTANCE 1 YEAR AFTER PRAGMATIC TRANSITIONING TO DOLUTEGRAVIR FIRST-LINE THERAPY IN MALAWI: A PROSPECTIVE COHORT STUDY, V0, P0
   The United Republic of Tanzania, 2019, NATIONAL GUIDELINES FOR MANAGEMENT OF HIV AND AIDS, V0, P0
   Tschäpe J, 2022, MICROBIOL SPECTR, V10, P0, DOI 10.1128/spectrum.03125-22
   UNAIDS, 2022, FACT SHEET-LATEST GLOBAL AND REGIONAL STATISTICS ON THE STATUS OF THE AIDS EPIDEMIC, V0, P0
   UNAIDS, 2014, UNDERSTANDING FAST-TRACK: ACCELERATING ACTION TO END THE AIDS EPIDEMIC BY 2030, V0, P0
   WHO, 2023, THE ROLE OF HIV VIRAL SUPPRESSION IN IMPROVING INDIVIDUAL HEALTH AND REDUCING TRANSMISSION, V0, P0
   Woods CK, 2012, J CLIN MICROBIOL, V50, P1936, DOI 10.1128/JCM.06689-11
   World Health Organization, 2017, HIV DRUG RESISTANCE REPORT 2021, V0, P0
NR 52
TC 0
Z9 0
U1 0
U2 0
PU NATURE PORTFOLIO
PI BERLIN
PA HEIDELBERGER PLATZ 3, BERLIN, 14197, GERMANY
SN 2045-2322
EI 
J9 SCI REP-UK
JI Sci Rep
PD NOV 22
PY 2023
VL 13
IS 1
BP 
EP 
DI 10.1038/s41598-023-47795-1
PG 16
WC Multidisciplinary Sciences
SC Science & Technology - Other Topics
GA CI5R4
UT WOS:001124641700095
PM 37993493
DA 2024-01-16
ER

PT J
AU Planinic, A
   Begovac, J
   Rokic, F
   Simicic, P
   Oroz, M
   Jakovac, K
   Vugrek, O
   Zidovec-Lepej, S
AF Planinic, Ana
   Begovac, Josip
   Rokic, Filip
   Simicic, Petra
   Oroz, Maja
   Jakovac, Katja
   Vugrek, Oliver
   Zidovec-Lepej, Snjezana
TI Characterization of Human Immunodeficiency Virus-1 Transmission Clusters and Transmitted Drug-Resistant Mutations in Croatia from 2019 to 2022
SO VIRUSES-BASEL
LA English
DT Article
DE epidemiology; transmitted drug resistance; surveillance drug resistance mutations; phylogenetics
ID transfer inhibitor resistance; hiv-1 reverse-transcriptase; long-acting cabotegravir; treatment-naive; antiretroviral therapy; phenotypic susceptibility; molecular epidemiology; virological failure; minority variants; m184i mutation
AB Molecular epidemiology of HIV-1 infection is challenging due to the highly diverse HIV-genome. We investigated the genetic diversity and prevalence of transmitted drug resistance (TDR) followed by phylogenetic analysis in 270 HIV-1 infected, treatment-naive individuals from Croatia in the period 2019-2022. The results of this research confirmed a high overall prevalence of TDR of 16.7%. Resistance to nucleoside reverse transcriptase inhibitors (NRTIs), non-nucleoside RTIs (NNRTIs), and protease inhibitors (PIs) was found in 9.6%, 7.4%, and 1.5% of persons, respectively. No resistance to integrase strand-transfer inhibitors (INSTIs) was found. Phylogenetic analysis revealed that 173/229 sequences (75.5%) were part of transmission clusters, and the largest identified was T215S, consisting of 45 sequences. Forward transmission was confirmed in several clusters. We compared deep sequencing (DS) with Sanger sequencing (SS) on 60 randomly selected samples and identified additional surveillance drug resistance mutations (SDRMs) in 49 of them. Our data highlight the need for baseline resistance testing in treatment-naive persons. Although no major INSTIs were found, monitoring of SDRMs to INSTIs should be continued due to the extensive use of first- and second-generation INSTIs.
C1 [Planinic, Ana; Zidovec-Lepej, Snjezana] Univ Hosp Infect Dis Dr Fran Mihaljevic, Dept Immunol & Mol Diagnost, HR-10000 Zagreb, Croatia.
   [Begovac, Josip] Univ Zagreb, Sch Med, Zagreb 10000, Croatia.
   [Rokic, Filip; Jakovac, Katja; Vugrek, Oliver] Rudjer Boskovic Inst, Zagreb 10000, Croatia.
   [Simicic, Petra] Sestre Milosrdnice Univ Hosp Ctr, Dept Oncol & Nucl Med, Zagreb 10000, Croatia.
   [Oroz, Maja] Clin Hosp Sveti Duh, Dept Obstet & Gynecol, Cytogenet Lab, Zagreb 10000, Croatia.
C3 University of Zagreb; Rudjer Boskovic Institute; University of Zagreb
RP Zidovec-Lepej, S (通讯作者)，Univ Hosp Infect Dis Dr Fran Mihaljevic, Dept Immunol & Mol Diagnost, HR-10000 Zagreb, Croatia.
EM anaplaninic@yahoo.com; josip.begovac@gmail.com; frokic@irb.hr; petrasimicic@gmail.com; majatrupkovic@gmail.com; katjajakovac@gmail.com; oliver.vugrek@irb.hr; szidovec@gmail.com
FU Croatian Science Foundation
CR Alexiev I, 2015, J ANTIMICROB CHEMOTH, V70, P1874, DOI 10.1093/jac/dkv011
   ALTSCHUL SF, 1990, J MOL BIOL, V215, P403, DOI 10.1006/jmbi.1990.9999
   Alvarez M, 2015, CLIN MICROBIOL INFECT, V21, P0, DOI 10.1016/j.cmi.2014.08.005
   Alvarez M, 2019, J ANTIMICROB CHEMOTH, V74, P1693, DOI 10.1093/jac/dkz067
   Andreis S, 2017, J GLOB ANTIMICROB RE, V10, P106, DOI 10.1016/j.jgar.2017.05.011
   [Anonymous], 2014, UNAIDS/JC2684, V0, P0
   [Anonymous], 2015, HYDRA WEB ANALYZE NEXT GENERATION SEQUENCING DATA FOR HIV DRUG RESISTANCE, Version v1.7.0, P0
   Antinori A, 2011, HIV MED, V12, P61, DOI 10.1111/j.1468-1293.2010.00857.x
   Antinori A, 2020, BMC INFECT DIS, V20, P0, DOI 10.1186/s12879-020-05261-7
   Bannister WP, 2006, ANTIVIR THER, V11, P707
   Bbosa N, 2019, CURR OPIN HIV AIDS, V14, P153, DOI 10.1097/COH.0000000000000534
   Begovac J, 2006, COLLEGIUM ANTROPOL, V30, P17
   Bello G, 2018, FRONT MICROBIOL, V9, P0, DOI 10.3389/fmicb.2018.01738
   Beloukas A, 2016, INFECT GENET EVOL, V46, P180, DOI 10.1016/j.meegid.2016.06.033
   Bennett DE, 2009, PLOS ONE, V4, P0, DOI 10.1371/journal.pone.0004724
   Bertagnolio S, 2021, J INFECT DIS, V224, P377, DOI 10.1093/infdis/jiaa683
   Bezemer D, 2015, PLOS MED, V12, P0, DOI 10.1371/journal.pmed.1001898
   Boyd SD, 2011, ANTIVIR THER, V16, P257, DOI 10.3851/IMP1749
   Bozicevic I, 2012, SEX TRANSM INFECT, V88, P539, DOI 10.1136/sextrans-2011-050374
   Bozicevic I, 2010, EXPERT REV ANTI-INFE, V8, P1351, DOI 10.1586/ERI.10.131
   Bozicevic I, 2009, AIDS BEHAV, V13, P303, DOI 10.1007/s10461-008-9436-7
   Calvez V, 2016, ANTIVIR THER, V21, P405, DOI 10.3851/IMP3024
   Calza L, 2020, J MED VIROL, V92, P929, DOI 10.1002/jmv.25896
   Chen X, 2016, PLOS ONE, V11, P0, DOI 10.1371/journal.pone.0149215
   Clutter DS, 2017, J INFECT DIS, V216, P387, DOI 10.1093/infdis/jix338
   Croatian National Institute of Public Health, 2022, EPIDEMIOLOGY OF HIV-1 INFECTION AND AIDS IN CROATIA, V0, P0
   Cutrell AG, 2021, AIDS, V35, P1333, DOI 10.1097/QAD.0000000000002883
   de Salazar A, 2023, CLIN INFECT DIS, V76, P1628, DOI 10.1093/cid/ciac972
   Doyle T, 2015, J ANTIMICROB CHEMOTH, V70, P3080, DOI 10.1093/jac/dkv243
   Esbjörnsson J, 2016, VIRUS EVOL, V2, P0, DOI 10.1093/ve/vew010
   European Centre for Disease Prevention and Control/WHO Regional Office for Europe, 2020, HIV/AIDS SURVEILLANCE IN EUROPE 2020 (2019 DATA), V0, P0
   European Surveys and Training to Improve MSM, 2017, COMMUNITY HEALTH REVIEW OF HIV AND SEXUALLY TRANSMITTED INFECTIONS AMONG MEN WHO HAVE SEX WITH MEN (MSM) IN EUROPE, V0, P0
   Frange P, 2015, J ANTIMICROB CHEMOTH, V70, P2084, DOI 10.1093/jac/dkv049
   Frentz D, 2014, BMC INFECT DIS, V14, P0, DOI 10.1186/1471-2334-14-407
   Grgic I, 2013, AIDS RES HUM RETROV, V29, P329, DOI 10.1089/aid.2012.0191
   Günthard HF, 2019, CLIN INFECT DIS, V68, P177, DOI 10.1093/cid/ciy463
   Gupta RK, 2018, LANCET INFECT DIS, V18, P346, DOI 10.1016/S1473-3099(17)30702-8
   Gupta RK, 2012, LANCET, V380, P1250, DOI 10.1016/S0140-6736(12)61038-1
   Hemelaar J, 2011, AIDS, V25, P679, DOI 10.1097/QAD.0b013e328342ff93
   Hernandez AL, 2017, P C RETR OPP INF SEA, V0, P0
   Hofstra LM, 2016, CLIN INFECT DIS, V62, P655, DOI 10.1093/cid/civ963
   Jeong W, 2019, AIDS RES HUM RETROV, V35, P213, DOI 10.1089/aid.2018.0213
   Jones GS, 2009, ANTIMICROB AGENTS CH, V53, P1194, DOI 10.1128/AAC.00984-08
   Jovanovic L, 2019, FRONT MICROBIOL, V10, P0, DOI 10.3389/fmicb.2019.00287
   Kantzanou M, 2021, INT J INFECT DIS, V105, P0, DOI 10.1016/j.ijid.2021.02.043
   Kirichenko A, 2020, VIRUSES-BASEL, V12, P0, DOI 10.3390/v12080838
   Kline RL, 2019, ANN EPIDEMIOL, V33, P84, DOI 10.1016/j.annepidem.2019.02.010
   Kobayashi M, 2008, ANTIVIR RES, V80, P213, DOI 10.1016/j.antiviral.2008.06.012
   Kulkarni R, 2012, JAIDS-J ACQ IMM DEF, V59, P47, DOI 10.1097/QAI.0b013e31823aca74
   Kumar S, 2018, MOL BIOL EVOL, V35, P1547, DOI 10.1093/molbev/msy096
   Lai A, 2016, PLOS ONE, V11, P0, DOI 10.1371/journal.pone.0146097
   Lapovok I, 2017, CURR HIV RES, V15, P318, DOI 10.2174/1570162x15666170815162052
   Larkin MA, 2007, BIOINFORMATICS, V23, P2947, DOI 10.1093/bioinformatics/btm404
   Larsson A, 2014, BIOINFORMATICS, V30, P3276, DOI 10.1093/bioinformatics/btu531
   Letunic I, 2021, NUCLEIC ACIDS RES, V49, PW293, DOI 10.1093/nar/gkab301
   Li JZ, 2014, J INFECT DIS, V209, P639, DOI 10.1093/infdis/jit656
   Lunar MM, 2018, PLOS ONE, V13, P0, DOI 10.1371/journal.pone.0196670
   Machnowska P, 2019, PLOS ONE, V14, P0, DOI 10.1371/journal.pone.0209605
   Mbisa JL, 2020, J ANTIMICROB CHEMOTH, V75, P3311, DOI 10.1093/jac/dkaa309
   McClung RP, 2021, AM J PREV MED, V61, PS143, DOI 10.1016/j.amepre.2021.05.039
   McClung RP, 2022, CLIN INFECT DIS, V74, P1055, DOI 10.1093/cid/ciab583
   Menza TW, 2017, AIDS, V31, P2235, DOI 10.1097/qad.0000000000001611
   Mezei M, 2011, AIDS RES HUM RETROV, V27, P1243, DOI 10.1089/aid.2011.0077
   Miranda MNS, 2022, FRONT MICROBIOL, V13, P0, DOI 10.3389/fmicb.2022.846943
   Mortier V, 2022, OPEN FORUM INFECT DI, V9, P0, DOI 10.1093/ofid/ofac195
   Nadai Y, 2008, PLOS ONE, V3, P0, DOI 10.1371/journal.pone.0001420
   Naeger LK, 2016, ANTIVIR THER, V21, P481, DOI 10.3851/IMP3033
   Naugler WE, 2002, J INFECT DIS, V185, P448, DOI 10.1086/338831
   Niculescu I, 2015, AIDS RES HUM RETROV, V31, P488, DOI 10.1089/aid.2014.0189
   Orkin C, 2021, LANCET HIV, V8, Pe185, DOI 10.1016/S2352-3018(20)30340-4
   Oroz M, 2019, SCI REP-UK, V9, P0, DOI 10.1038/s41598-019-53520-8
   Overton ET, 2022, P C RETR OPP INF VIR, V0, P0
   Paraskevis D, 2017, INFECT GENET EVOL, V54, P183, DOI 10.1016/j.meegid.2017.07.003
   Paraskevis D, 2019, BMC MED, V17, P0, DOI 10.1186/s12916-018-1241-1
   Parczewski M, 2017, INFECT GENET EVOL, V49, P122, DOI 10.1016/j.meegid.2016.12.019
   Patiño-Galindo JA, 2018, INFECT GENET EVOL, V66, P43, DOI 10.1016/j.meegid.2018.09.008
   Picchio GR, 2014, ANTIVIR THER, V19, P819, DOI 10.3851/IMP2771
   Pineda-Peña AC, 2018, SCI REP-UK, V8, P0, DOI 10.1038/s41598-017-19080-5
   Pineda-Peña AC, 2013, INFECT GENET EVOL, V19, P337, DOI 10.1016/j.meegid.2013.04.032
   Planinic A, 2019, MOL. EXP. BIOL. MED, V1, P29, DOI 10.33602/mebm.2.1.5
   Plantier JC, 2009, NAT MED, V15, P871, DOI 10.1038/nm.2016
   Ragonnet-Cronin M, 2013, BMC BIOINFORMATICS, V14, P0, DOI 10.1186/1471-2105-14-317
   Ramirez-Piedad MK, 2009, J MED VIROL, V81, P573, DOI 10.1002/jmv.21433
   Raymond S, 2018, CLIN INFECT DIS, V66, P1588, DOI 10.1093/cid/cix1070
   Rhee SY, 2020, J INT AIDS SOC, V23, P0, DOI 10.1002/jia2.25611
   Rhee SY, 2019, CLIN INFECT DIS, V68, P213, DOI 10.1093/cid/ciy453
   Rimsky L, 2012, JAIDS-J ACQ IMM DEF, V59, P39, DOI 10.1097/QAI.0b013e31823df4da
   Saag MS, 2020, JAMA-J AM MED ASSOC, V324, P1651, DOI 10.1001/jama.2020.17025
   Sablinskaja A, 2023, J GLOB ANTIMICROB RE, V33, P83, DOI 10.1016/j.jgar.2023.02.009
   Salemi M, 2008, PLOS ONE, V3, P0, DOI 10.1371/journal.pone.0001390
   Schultz AK, 2009, NUCLEIC ACIDS RES, V37, PW647, DOI 10.1093/nar/gkp371
   Shafer RW, 2008, ANTIVIR THER, V13, P59
   Sharp PM, 2001, PHILOS T R SOC B, V356, P867, DOI 10.1098/rstb.2001.0863
   Stanojevic M, 2014, AIDS RES HUM RETROV, V30, P634, DOI 10.1089/aid.2013.0270
   Stanojevic M, 2012, AIDS REV, V14, P28
   Struck D, 2014, NUCLEIC ACIDS RES, V42, P0, DOI 10.1093/nar/gku739
   Swindells S, 2022, AIDS, V36, P185, DOI 10.1097/QAD.0000000000003025
   Tambuyzer L, 2011, JAIDS-J ACQ IMM DEF, V58, P18, DOI 10.1097/QAI.0b013e3182237f74
   Tang MW, 2013, J INFECT DIS, V207, PS70, DOI 10.1093/infdis/jit114
   Temereanca A, 2013, J MED VIROL, V85, P1139, DOI 10.1002/jmv.23572
   Vanden Berghe W, 2013, BMC PUBLIC HEALTH, V13, P0, DOI 10.1186/1471-2458-13-968
   Verhofstede C, 2018, INFECT GENET EVOL, V61, P36, DOI 10.1016/j.meegid.2018.03.002
   Volpe JM, 2015, P INT C ANT AG CHEM, V0, P0
   Wensing Annemarie M, 2022, TOP ANTIVIR MED, V30, P559
   World Health Organization, 2021, HIV DRUG RESISTANCE REPORT 2021, V0, P0
   World Health Organization, 2017, GUIDELINES FOR THE PUBLIC HEATH RESPONSE TO PRETREATMENT HIV DRUG RESISTANCE, V0, P0
   Xu HT, 2013, ANTIMICROB AGENTS CH, V57, P3100, DOI 10.1128/AAC.00348-13
   Yanik EL, 2012, JAIDS-J ACQ IMM DEF, V61, P258, DOI 10.1097/QAI.0b013e3182618f05
   Yeo JY, 2020, VIRUSES-BASEL, V12, P0, DOI 10.3390/v12030297
   Young B, 2011, ANTIVIR THER, V16, P253, DOI 10.3851/IMP1748
   Zoufaly A, 2017, INFECTION, V45, P165, DOI 10.1007/s15010-016-0936-5
NR 114
TC 0
Z9 0
U1 0
U2 0
PU MDPI
PI BASEL
PA ST ALBAN-ANLAGE 66, CH-4052 BASEL, SWITZERLAND
SN 
EI 1999-4915
J9 VIRUSES-BASEL
JI Viruses-Basel
PD DEC 15
PY 2023
VL 15
IS 12
BP 
EP 
DI 10.3390/v15122408
PG 21
WC Virology
SC Virology
GA DI0W1
UT WOS:001131293800001
PM 38140649
DA 2024-01-16
ER

PT J
AU Siddiqui, D
   Badar, U
   Javaid, M
   Farooqui, N
   Shah, SA
   Iftikhar, A
   Sultan, F
   Mir, F
   Furqan, S
   Mahmood, SF
   Abidi, SH
AF Siddiqui, Dilsha
   Badar, Uzma
   Javaid, Mahnoor
   Farooqui, Nida
   Shah, Sharaf Ali
   Iftikhar, Ayesha
   Sultan, Faisal
   Mir, Fatima
   Furqan, Sofia
   Mahmood, Syed Faisal
   Abidi, Syed Hani
TI Genetic and antiretroviral drug resistance mutations analysis of <i>reverse transcriptase and protease</i> gene from Pakistani people living with HIV-1
SO PLOS ONE
LA English
DT Article
ID treatment-experienced patients; treatment-naive patients; evolutionary rate; prevalence; tenofovir; subtype; rilpivirine; diversity; infection; outbreak
AB Background Antiretroviral therapy (ART) effectiveness is compromised by the emergence of HIV drug resistance mutations (DRM) and can lead to the failure of ART. Apart from intrinsic viral factors, non-compliance with drugs and/or the use of sub-optimum therapy can lead to the emergence of DRMs. In Pakistan HIV currently exists as a concentrated epidemic, however, ART coverage is very low, and drug adherence is poor. ART is selected assuming without baseline genotyping. Pakistan has recently seen a rise in treatment failures, but the country's actual burden of DRM is still unknown. In this study, we perform the genetic and drug resistance analysis of the pol gene from Pakistani HIV-positive ART-naive and ART-experienced individuals.Methods In this study, HIV-1 pol was sequenced from 146 HIV-1 positive individuals, divided into ART-naive (n = 37) and ART-experienced (n = 109). The sequences were also used to determine HIV-1 subtypes, the prevalence of DRM, and pol genetic variability.Results DRM analysis identified numerous DRMs against reverse transcriptase inhibitors in both ART-naive and ART-experienced groups, including a few that are classified as rare. Additionally, the ART-experienced group showed mutations associated with resistance to protease inhibitors. Genetic analysis showed negative selection pressure in both groups, but a higher rate of evolution in the ART-naive group.Conclusion High prevalence of DRMs, especially against previous first-line treatment in ART- naive and the accumulation of DRMs in ART-experienced groups is concerning and warrants that a more extensive DRM survey be carried out to inform first-line and second-line ART regimen recommendations.
C1 [Siddiqui, Dilsha; Farooqui, Nida; Abidi, Syed Hani] Aga Khan Univ, Dept Biol & Biomed Sci, Karachi, Pakistan.
   [Siddiqui, Dilsha; Badar, Uzma] Univ Karachi, Dept Genet, Karachi, Pakistan.
   [Javaid, Mahnoor] Aga Khan Univ, Med Coll, Karachi, Pakistan.
   [Farooqui, Nida; Shah, Sharaf Ali] Bridge Consultants Fdn, Karachi, Pakistan.
   [Iftikhar, Ayesha; Sultan, Faisal] Shaukat Khanum Mem Hosp & Res Ctr, Lahore, Pakistan.
   [Mir, Fatima] Aga Khan Univ, Dept Pediat & Child Hlth, Karachi, Pakistan.
   [Furqan, Sofia] Minist Hlth, Natl AIDS Control Program, Islamabad, Pakistan.
   [Mahmood, Syed Faisal] Aga Khan Univ, Dept Med, Karachi, Pakistan.
   [Abidi, Syed Hani] Nazarbayev Univ, Sch Med, Dept Biomed Sci, Astana, Kazakhstan.
C3 Aga Khan University; University of Karachi; Aga Khan University; Shaukat Khanum Memorial Cancer Hospital & Research Centre; Aga Khan University; Aga Khan University; Nazarbayev University
RP Abidi, SH (通讯作者)，Aga Khan Univ, Dept Biol & Biomed Sci, Karachi, Pakistan.; Mahmood, SF (通讯作者)，Aga Khan Univ, Dept Med, Karachi, Pakistan.; Abidi, SH (通讯作者)，Nazarbayev Univ, Sch Med, Dept Biomed Sci, Astana, Kazakhstan.
EM faisal.mahmood@aku.edu; m.haniabidi@gmail.com
FU Higher Education Commission [5217/Sindh/NRPU/RD/HEC/2016, 20-16927/NRPU/RD/HEC/2021-2020]; Pakistan Science Foundation [PSF/Res/S-AKU/Med (488)]
CR Abidi SH, 2021, FRONT MICROBIOL, V12, P0, DOI 10.3389/fmicb.2021.658186
   Abidi SH, 2014, MED MICROBIOL IMMUN, V203, P57, DOI 10.1007/s00430-013-0314-1
   Ali B, 2018, E MEDITERR HEALTH J, V24, P237, DOI 10.26719/2018.24.3.237
   Ali H, 2021, BMC PUBLIC HEALTH, V21, P0, DOI 10.1186/s12889-021-11031-0
   Altaf A, 2019, J PAK MED ASSOC, V69, P1068
   Altaf A, 2016, J PAK MED ASSOC, V66, P1510
   Ansari AS, 2011, AIDS, V25, P1427, DOI 10.1097/QAD.0b013e32834800e7
   Azijn H, 2010, ANTIMICROB AGENTS CH, V54, P718, DOI 10.1128/AAC.00986-09
   Bakhouch K, 2009, J INFECT DEV COUNTR, V3, P380, DOI 10.3855/jidc.247
   Balakrishnan P, 2005, INDIAN J MED RES, V121, P345
   Bao Y, 2014, PLOS ONE, V9, P0, DOI 10.1371/journal.pone.0089291
   Bennett DE, 2008, ANTIVIR THER, V13, P25
   Bennett DE, 2009, PLOS ONE, V4, P0, DOI 10.1371/journal.pone.0004724
   Berry IM, 2007, J VIROL, V81, P10625, DOI 10.1128/JVI.00985-07
   Berry IM, 2009, EPIDEMICS-NETH, V1, P230, DOI 10.1016/j.epidem.2009.10.003
   Bokharaei-Salim F, 2020, PLOS ONE, V15, P0, DOI 10.1371/journal.pone.0229275
   Brenner BG, 2006, AIDS, V20, PF9, DOI 10.1097/01.aids.0000232228.88511.0b
   Chaplin B, 2018, AIDS RES HUM RETROV, V34, P228, DOI 10.1089/aid.2017.0198
   Chen LM, 2004, J VIROL, V78, P3722, DOI 10.1128/JVI.78.7.3722-3732.2004
   Chen Y, 2016, PLOS ONE, V11, P0, DOI 10.1371/journal.pone.0167839
   Chin BS, 2015, AIDS RES HUM RETROV, V31, P603, DOI 10.1089/aid.2014.0368
   Clutter DS, 2016, INFECT GENET EVOL, V46, P292, DOI 10.1016/j.meegid.2016.08.031
   de Oliveira T, 2005, BIOINFORMATICS, V21, P3797, DOI 10.1093/bioinformatics/bti607
   Fund G, 2017, HIV DRUG RESISTANCE REPORT 2017, V0, P0
   Jacobs GB, 2014, PLOS ONE, V9, P0, DOI 10.1371/journal.pone.0090845
   Jeulin H, 2014, J ANTIMICROB CHEMOTH, V69, P3095, DOI 10.1093/jac/dku256
   Khan S, 2016, PATHOLOGY, V48, PS132, DOI 10.1016/J
   Khan S, 2018, ARCH VIROL, V163, P33, DOI 10.1007/s00705-017-3564-1
   Khanani MR, 2011, PLOS ONE, V6, P0, DOI 10.1371/journal.pone.0022449
   Lambert-Niclot S, 2013, J ANTIMICROB CHEMOTH, V68, P1237, DOI 10.1093/jac/dkt003
   Little SJ, 2002, NEW ENGL J MED, V347, P385, DOI 10.1056/NEJMoa013552
   Liu TF, 2006, CLIN INFECT DIS, V42, P1608, DOI 10.1086/503914
   Machnowska P, 2019, PLOS ONE, V14, P0, DOI 10.1371/journal.pone.0209605
   Mahajan AP, 2008, AIDS, V22, PS67, DOI 10.1097/01.aids.0000327438.13291.62
   Mega Emiliano Rodriguez, 2019, NATURE, V0, P0, DOI DOI 10.1038/d41586-019-02316-x
   Mir F, 2020, LANCET INFECT DIS, V20, P362, DOI 10.1016/S1473-3099(19)30743-1
   Murrell B, 2013, MOL BIOL EVOL, V30, P1196, DOI 10.1093/molbev/mst030
   Onsongo S, 2016, AIDS RES HUM RETROV, V32, P220, DOI 10.1089/aid.2015.0026
   Paraskevis D, 2017, INFECT GENET EVOL, V54, P183, DOI 10.1016/j.meegid.2017.07.003
   Pingen M, 2011, J ANTIMICROB CHEMOTH, V66, P1467, DOI 10.1093/jac/dkr157
   PRESTON BD, 1988, SCIENCE, V242, P1168, DOI 10.1126/science.2460924
   Ragupathy V, 2011, VIROL J, V8, P0, DOI 10.1186/1743-422X-8-185
   Rambaut A, 2004, NAT REV GENET, V5, P52, DOI 10.1038/nrg1246
   Rhee SY, 2003, NUCLEIC ACIDS RES, V31, P298, DOI 10.1093/nar/gkg100
   Salman Y, 2022, ANN MED SURG, V84, P0, DOI 10.1016/j.amsu.2022.104797
   Santos AF, 2010, VIRUSES-BASEL, V2, P503, DOI 10.3390/v2020503
   Sen S, 2007, AIDS RES HUM RETROV, V23, P489, DOI 10.1089/aid.2006.0221
   Sen S, 2007, AIDS RES HUM RETROV, V23, P1303, DOI 10.1089/aid.2007.0090
   Shafer RW, 2006, J INFECT DIS, V194, PS51, DOI 10.1086/505356
   Shafer RW, 2007, STANFORD UNIVERSITY HIV DRUG RESISTANCE DATABASE, V0, P0
   Shah S, 2011, AIDS RES HUM RETROV, V27, P1278, DOI 10.1089/aid.2010.0324
   Sinha S, 2012, CURR HIV RES, V10, P532, DOI 10.2174/157016212802429785
   Smith DM, 2008, RUNNING WITH SCISSORS: USING ANTIRETROVIRAL THERAPY WITHOUT MONITORING VIRAL LOAD, V0, P0
   Tariq U, 2018, AIDS RES HUM RETROV, V34, P1002, DOI 10.1089/aid.2018.0128
   Tariq U, 2020, ARCH VIROL, V165, P967, DOI 10.1007/s00705-020-04551-4
   Tariq U, 2020, AIDS RES HUM RETROV, V36, P248, DOI 10.1089/aid.2019.0183
   Theys K, 2016, AIDS RES HUM RETROV, V32, P427, DOI 10.1089/AID.2015.0095
   Thompson MA, 2012, JAMA-J AM MED ASSOC, V308, P387, DOI 10.1001/jama.2012.7961
   Van Eygen V, 2016, J MED VIROL, V88, P798, DOI 10.1002/jmv.24395
   Vidya M, 2009, ANTIVIR THER, V14, P1005, DOI 10.3851/IMP1411
   Wensing Annemarie M, 2019, TOP ANTIVIR MED, V27, P111
   White E, 2016, J INFECT DIS, V214, P1302, DOI 10.1093/infdis/jiw213
   World Health O, 2013, WHO DEFINITIONS OF CLINICAL, V0, P0
   Yendewa GA, 2019, J ANTIMICROB CHEMOTH, V74, P2024, DOI 10.1093/jac/dkz134
   Zaid M, 2018, LANCET INFECT DIS, V18, P601, DOI 10.1016/S1473-3099(18)30281-0
NR 67
TC 0
Z9 0
U1 0
U2 0
PU PUBLIC LIBRARY SCIENCE
PI SAN FRANCISCO
PA 1160 BATTERY STREET, STE 100, SAN FRANCISCO, CA 94111 USA
SN 1932-6203
EI 
J9 PLOS ONE
JI PLoS One
PD AUG 24
PY 2023
VL 18
IS 8
BP 
EP 
DI 10.1371/journal.pone.0290425
PG 23
WC Multidisciplinary Sciences
SC Science & Technology - Other Topics
GA R9TK7
UT WOS:001067701100017
PM 37616294
DA 2024-01-16
ER

PT J
AU Nka, AD
   Bouba, Y
   Teto, G
   Semengue, ENJ
   Takou, DK
   Ngueko, AMK
   Fabeni, L
   Carioti, L
   Armenia, D
   Pabo, W
   Dambaya, B
   Sosso, SM
   Colizzi, V
   Perno, CF
   Ceccherini-Silberstein, F
   Santoro, MM
   Fokam, J
   Ndjolo, A
AF Nka, Alex Durand
   Bouba, Yagai
   Teto, Georges
   Semengue, Ezechiel Ngoufack Jagni
   Takou, Desire Komego
   Ngueko, Aurelie Minelle Kengni
   Fabeni, Lavinia
   Carioti, Luca
   Armenia, Daniele
   Pabo, Willy
   Dambaya, Beatrice
   Sosso, Samuel Martin
   Colizzi, Vittorio
   Perno, Carlo-Federico
   Ceccherini-Silberstein, Francesca
   Santoro, Maria Mercedes
   Fokam, Joseph
   Ndjolo, Alexis
TI Evaluation of HIV-1 capsid genetic variability and lenacapavir (GS-6207) drug resistance-associated mutations according to viral clades among drug-naive individuals
SO JOURNAL OF ANTIMICROBIAL CHEMOTHERAPY
LA English
DT Article
ID domain; cyclophilin
AB Objectives We evaluated the HIV-1 capsid genetic variability and lenacapavir drug resistance-associated mutations (DRMs) among drug-naive individuals across HIV-1 clades. Methods A total of 2031 HIV-1 sequences from drug-naive patients were analysed for capsid amino acid modification and the prevalence of lenacapavir DRMs. Amino acid positions with Results Overall, 63% (148/232) of amino acid positions were conserved in the capsid protein. Of note, conservation was consistent in specific binding residues of cellular factors involved in viral replication [CypA (G89, P90), CPSF6 (Q4, N57, N74, A77, K182) and TRIM-NUP153 (R143)], while N183 (12.31%) was the only non-conserved lenacapavir binding residue. The overall prevalence (95% CI) of lenacapavir DRMs was 0.14% (0.05-0.44) (3/2031), with M66I (0.05%) and Q67H (0.05%) observed in subtype C, and T107N (0.05%) observed in CRF01_AE. Moreover, polymorphic mutations M66C (n = 85; 4.18%), Q67K (n = 78; 3.84%), K70R (n = 7; 0.34%), N74R (n = 57; 2.81%) and T107L (n = 82; 4.03%) were observed at lenacapavir resistance-associated positions. Conclusions The low level of lenacapavir DRMs (<1%) supports its predicted effectiveness for treatment and prevention, regardless of HIV-1 clades. The established conserved regions hence serve as a hallmark for the surveillance of novel mutations potentially relevant for lenacapavir resistance.
C1 [Nka, Alex Durand; Bouba, Yagai; Teto, Georges; Semengue, Ezechiel Ngoufack Jagni; Takou, Desire Komego; Ngueko, Aurelie Minelle Kengni; Pabo, Willy; Dambaya, Beatrice; Sosso, Samuel Martin; Colizzi, Vittorio; Fokam, Joseph; Ndjolo, Alexis] Chantal BIYA Int Reference Ctr Res HIV AIDS Preven, Yaounde, Cameroon.
   [Nka, Alex Durand; Bouba, Yagai; Semengue, Ezechiel Ngoufack Jagni; Carioti, Luca; Colizzi, Vittorio] Univ Roma Tor Vergata, Rome, Italy.
   [Nka, Alex Durand; Semengue, Ezechiel Ngoufack Jagni; Colizzi, Vittorio] Evangelical Univ Cameroon, Bandjoun, Cameroon.
   [Bouba, Yagai] Natl AIDS Control Comm, Yaounde, Cameroon.
   [Fabeni, Lavinia] IRCCS, Natl Inst Infect Dis Lazzaro Spallanzani, Lab Virol, Rome, Italy.
   [Armenia, Daniele] St Camillus Int Univ Hlth & Med Sci, Rome, Italy.
   [Perno, Carlo-Federico] Bambino Gesu Pediat Hosp, Rome, Italy.
   [Fokam, Joseph] Univ Buea, Fac Hlth Sci, Buea, Cameroon.
   [Fokam, Joseph] Minist Publ Hlth, Natl HIV Drug Resistance Working Grp, Yaounde, Cameroon.
C3 University of Rome Tor Vergata; IRCCS Lazzaro Spallanzani; IRCCS Bambino Gesu
RP Nka, AD (通讯作者)，Chantal BIYA Int Reference Ctr Res HIV AIDS Preven, Yaounde, Cameroon.; Nka, AD (通讯作者)，Univ Roma Tor Vergata, Rome, Italy.; Nka, AD (通讯作者)，Evangelical Univ Cameroon, Bandjoun, Cameroon.
EM nkaalexdurand@yahoo.com
FU Chantal BIYA International Reference Centre for research on HIV/AIDS prevention and management (CIRCB); University of Rome Tor Vergata
CR Chen AI, 2006, VIROLOGY, V348, P84, DOI 10.1016/j.virol.2005.12.009
   DORFMAN T, 1993, J VIROL, V67, P6159, DOI 10.1128/JVI.67.10.6159-6169.1993
   FRANKE EK, 1994, J VIROL, V68, P5300, DOI 10.1128/JVI.68.8.5300-5305.1994
   FRANKE EK, 1994, NATURE, V372, P359, DOI 10.1038/372359a0
   Freed EO, 1998, VIROLOGY, V251, P1, DOI 10.1006/viro.1998.9398
   Gamble TR, 1996, CELL, V87, P1285, DOI 10.1016/S0092-8674(00)81823-1
   Gitti RK, 1996, SCIENCE, V273, P231, DOI 10.1126/science.273.5272.231
   Link JO, 2020, NATURE, V584, P614, DOI 10.1038/s41586-020-2443-1
   Marcelin AG, 2020, J ANTIMICROB CHEMOTH, V75, P1588, DOI 10.1093/jac/dkaa060
   Margot N, 2022, J ANTIMICROB CHEMOTH, V77, P989, DOI 10.1093/jac/dkab503
   Margot N, 2021, ANTIMICROB AGENTS CH, V65, P0, DOI 10.1128/AAC.02057-20
   Rossi E, 2021, LIFE-BASEL, V11, P0, DOI 10.3390/life11020100
   Saito A, 2021, RETROVIROLOGY, V18, P0, DOI 10.1186/s12977-021-00577-x
   Segal-Maurer S, 2022, NEW ENGL J MED, V386, P1793, DOI 10.1056/NEJMoa2115542
   Troyano-Hernáez P, 2022, FRONT MICROBIOL, V13, P0, DOI 10.3389/fmicb.2022.854974
   VanderVeen L, 2021, OPEN FORUM INF DIS, V8, PS48, DOI 10.1093/ofid/ofab466.073
   Yant SR, 2019, IAS 2019, V0, P0
NR 17
TC 6
Z9 6
U1 2
U2 4
PU OXFORD UNIV PRESS
PI OXFORD
PA GREAT CLARENDON ST, OXFORD OX2 6DP, ENGLAND
SN 0305-7453
EI 1460-2091
J9 J ANTIMICROB CHEMOTH
JI J. Antimicrob. Chemother.
PD JAN 15
PY 2023
VL 78
IS 1
BP 272
EP 275
DI 10.1093/jac/dkac388
PG 4
WC Infectious Diseases; Microbiology; Pharmacology & Pharmacy
SC Infectious Diseases; Microbiology; Pharmacology & Pharmacy
GA 7H7DQ
UT WOS:000903359900032
PM 36411257
DA 2024-01-16
ER

PT J
AU Steytler, J
   van der Ryst, E
   Craig, C
   Van Baelen, B
   Nuttall, J
   van Niekerk, N
   Mellors, J
   Parikh, U
   Wallis, C
AF Steytler, John
   van der Ryst, Elna
   Craig, Charles
   Van Baelen, Ben
   Nuttall, Jeremy
   van Niekerk, Neliette
   Mellors, John
   Parikh, Urvi
   Wallis, Carole
TI Clinical Presentation, Treatment Response, and Virology Outcomes of Women Who Seroconverted in the Dapivirine Vaginal Ring Trials-The Ring Study and DREAM
SO CLINICAL INFECTIOUS DISEASES
LA English
DT Article
DE HIV; prevention; dapivirine; seroconversion; virology
ID hiv drug-resistance; antiretroviral therapy; nevirapine; safety
AB Background. Participants with human immunodeficiency virus (HIV) seroconversion in The Ring Study, a phase 3 trial of dapivirine vaginal ring (DVR), or in the open-label extension trial dapivirine ring extended access and monitoring (DREAM) were offered enrollment in an observational cohort study (IPM 007) to assess clinical presentation and response to antiretroviral therapy (ART). Methods. Participants' HIV infection was managed at local treatment clinics according to national treatment guidelines. IPM 007 study visits occurred 3 and 6 months after enrollment and every 6 months thereafter. Assessments included plasma HIV-1 RNA, CD4(+) T-cell counts, and recording of HIV/AIDS-associated events and antiretroviral use. Post hoc virology analyses were performed for participants identified with virologic failure. Results. One hundred fifty-one of 179 eligible participants (84.4%) enrolled into IPM 007; 103 had previously received the DVR in the Ring or DREAM studies, and 48 had received placebo in The Ring Study. HIV-1 RNA and CD4(+) T-cell counts after 12 months' follow-up were similar for participants who used the DVR in The Ring Study and DREAM, compared to those who received placebo. Of the 78 participants with a study visit approximately 6 months after ART initiation, 59 (75.6%) had HIV-1 RNA <40 copies/mL (The Ring Study: placebo: 13/23 [56.5%]; DVR: 32/39 [82.1%]; DREAM [DVR]: 14/16 [87.5%]). Post hoc virology analysis indicated that genotypic patterns observed at virologic failure were as expected of a nonnucleoside reverse transcriptase inhibitor (NNRTI)-based regimen. Conclusions. Seroconversion during DVR use did not negatively affect clinical presentation or treatment outcome. Mutation patterns at virologic failure were in line with individuals failing an NNRTI-based regimen.
C1 [Steytler, John; van Niekerk, Neliette] Int Partnership Microbicides South Africa NPC, Woodlands Off Pk,Bldg 16,First Floor, ZA-2191 Johannesburg, South Africa.
   [Craig, Charles] Res Virol Consulting Ltd, St Neots, Cambs, England.
   [Van Baelen, Ben] BVB Clin Consult BVBA, Herent, Belgium.
   [Nuttall, Jeremy] Int Partnership Microbicides, Silver Spring, MD USA.
   [Mellors, John; Parikh, Urvi] Univ Pittsburgh, Microbicide Trials Network Virol Core Lab, Pittsburgh, PA USA.
   [Wallis, Carole] Bioanalyt Res Corp Lab, Johannesburg, South Africa.
C3 Pennsylvania Commonwealth System of Higher Education (PCSHE); University of Pittsburgh
RP Steytler, J (通讯作者)，Int Partnership Microbicides South Africa NPC, Woodlands Off Pk,Bldg 16,First Floor, ZA-2191 Johannesburg, South Africa.
EM j.steytler@ipmglobal.org
FU Danish Ministry of Foreign Affairs; Flanders Ministry of Foreign Affairs; Irish Aid; Ministry of Foreign Affairs of the Netherlands; Norwegian Agency for Development Cooperation; UK government's Foreign Commonwealth and Development Office United Kingdom Ministerie van Buitenlandse Zaken Netherlands Departement Buitenlandse Zaken Belguim; US President's Emergency Plan for AIDS Relief; United States Agency for International Development (USAID); Bill AMP; Melinda Gates Foundation; National Institutes of Health (NIH)
CR Baeten JM, 2016, NEW ENGL J MED, V375, P2121, DOI 10.1056/NEJMoa1506110
   Cunningham CK, 2002, J INFECT DIS, V186, P181, DOI 10.1086/341300
   Grant RM, 2015, J INFECT DIS, V211, P1202, DOI 10.1093/infdis/jiu678
   [Anonymous], 2002, BULL WORLD HEALTH ORGAN, V80, P983
   Jackson JB, 2000, AIDS, V14, PF111, DOI 10.1097/00002030-200007280-00001
   Liu TF, 2006, CLIN INFECT DIS, V42, P1608, DOI 10.1086/503914
   Lockman S, 2010, NEW ENGL J MED, V363, P1499, DOI 10.1056/NEJMoa0906626
   Mackie N, 2006, ANTIRETROVIRAL RESISTANCE IN CLINICAL PRACTICE, V0, P0
   Nel A, 2016, NEW ENGL J MED, V375, P2133, DOI 10.1056/NEJMoa1602046
   Nel A, 2021, LANCET HIV, V8, PE77, DOI 10.1016/S2352-3018(20)30300-3
   Parikh UM, 2021, J INT AIDS SOC, V24, P0, DOI 10.1002/jia2.25833
   Parikh UM, 2016, CURR OPIN HIV AIDS, V11, P49, DOI 10.1097/COH.0000000000000209
   Riddler SA, 2019, CLIN INFECT DIS, V69, P523, DOI 10.1093/cid/ciy909
   Shafer RW, 2006, J INFECT DIS, V194, PS51, DOI 10.1086/505356
   Simbayi LC, 2019, SOUTH AFRICAN NATIONAL HIV PREVALENCE, V0, P0
   Sluis-Cremer N, 2014, ANTIVIR RES, V107, P31, DOI 10.1016/j.antiviral.2014.04.001
   South Africa Department of Health, 2016, IMPL UN TEST TREAT S, V0, P0
   Ssemwanga D, 2020, J ANTIMICROB CHEMOTH, V75, P1280, DOI 10.1093/jac/dkz561
   Steegen K, 2016, PLOS ONE, V11, P0, DOI 10.1371/journal.pone.0166305
   Wallis CL, 2010, J VIROL METHODS, V163, P505, DOI 10.1016/j.jviromet.2009.11.011
   WHO, 2021, CONSOLIDATED GUIDELINES ON HIV PREVENTION, V0, P0
   World Health Organization, 2016, PROGRESS REPORT 2016: PREVENT HIV, V0, P0
NR 23
TC 0
Z9 0
U1 0
U2 1
PU OXFORD UNIV PRESS INC
PI CARY
PA JOURNALS DEPT, 2001 EVANS RD, CARY, NC 27513 USA
SN 1058-4838
EI 1537-6591
J9 CLIN INFECT DIS
JI Clin. Infect. Dis.
PD FEB 1
PY 2023
VL 76
IS 3
BP 389
EP 397
DI 10.1093/cid/ciac804
EA OCT 2022
PG 9
WC Immunology; Infectious Diseases; Microbiology
SC Immunology; Infectious Diseases; Microbiology
GA L4NX9
UT WOS:000869727200001
PM 36189636
DA 2024-01-16
ER

PT J
AU Ka'e, AC
   Fokam, J
   Pabo, WLT
   Nanfack, A
   Semengue, ENJ
   Bouba, Y
   Nka, AD
   Tetang, S
   Beloumou, G
   Takou, D
   Chenwi, C
   Tchouaket, MCT
   Abba, A
   Djupsa, S
   Sosso, SM
   Pamen, NB
   Otshudiema, JO
   Boum , YB
   Colizzi, V
   Ndjolo, A
   Perno, CF
   Ceccherini-Silberstein, F
   Santoro, MM
AF Ka'e, Aude Christelle
   Fokam, Joseph
   Pabo, Willy Le Roi Togna
   Nanfack, Aubin
   Semengue, Ezechiel Ngoufack Jagni
   Bouba, Yagai
   Nka, Alex Durand
   Tetang, Suzie
   Beloumou, Grace
   Takou, Desire
   Chenwi, Collins
   Tchouaket, Michel Carlos Tommo
   Abba, Aissatou
   Djupsa, Sandrine
   Sosso, Samuel Martin
   Pamen, Nounouce Bouba
   Otshudiema, John O. O.
   Boum III, Yap
   Colizzi, Vittorio
   Ndjolo, Alexis
   Perno, Carlo-Federico
   Ceccherini-Silberstein, Francesca
   Santoro, Maria M. M.
TI Evaluation of archived drug resistance mutations in HIV-1 DNA among vertically infected adolescents under antiretroviral treatment in Cameroon: Findings during the COVID-19 pandemic
SO HIV MEDICINE
LA English
DT Article
DE adolescents; archived drug resistance mutations; CD4 nadir; HIV; SARS-CoV-2 antibodies
ID viral load; therapy; prevention; children; infants; nevirapine; plasma; cure
AB Background: With the success of antiretroviral therapy (ART), children born with HIV are more likely to reach adolescence. However, frequent non -adherence to ART in adolescents living with HIV (ALHIV) leads to viral replication. Notably, a viraemic infection might lead to archived drug resistance mutations (ADRMs). Hence, within the context of the COVID-19 pandemic, we aimed to compare the patterns of ADRMs in viraemic and non-viraemic vertically infected ALHIV and to assess their immunity to and diagnosis of SARS-CoV-2.Methods: A comparative study was conducted among COVID-19-unvaccinated ALHIV receiving ART in Yaounde-Cameroon over the period October 2021 to March 2022. Plasma HIV-RNA was measured using Abbott (R) m2000rt; HIV-1 genotyping was performed on buny-coat (HIV-1 DNA) and ADRMs were interpreted using HIVdb.v9.0.1. Patterns of HIV-1 ADRMs were compared between viraemic (>= 1.60 log(10)HIV-1 RNA copies/ml) and non-viraemic (< 1.60 log10copies/ml) individuals. SARS-CoV-2 antibodies were assessed on whole blood using Abbott Panbio COVID-19 immunoglobulin G/M (IgG/IgM) rapid test and COVID-19 polymerase chain reaction test was performed using nasopharyngeal swab samples.Results: Of the 60 ALHIV [aged 17 (16-19) years, 51.6% female], median ART duration was 14 (12-16) years; 31/55 (56.3%) were exposed to nonnucleoside reverse transcriptase inhibitor (NNRTI)-based first-line ART (of whom 19/31 transitioned to dolutegravir-based ART in 2020) and 24/55 (43.6%) were on second-line ART. Forty-two out of 60 (70.0%) ALHIV were non-viraemic; 43/60 (71.6%) were successfully sequenced. Overall the ADRM rate was 62.7% (27/43), with 69.2% (9/13) viraemic and 60.0% (18/30) non-viraemic (p = 0.56). NNRTI-ADRMs were significantly higher among viraemic ALHIV (69.2% vs. 46.7%, p = 0.030). Regarding immunity, those with CD4 nadir < 350 cells/ mu l had significantly higher rates of ADRMs [adjusted odds ratio (aOR) = 3.20 (1.36-95.53), p = 0.03]. In relation to COVID-19 immunity, overall SARSCoV-2 IgG seropositivity was 28.3% (17/60), whereas 0% (0/60) were seropositive to IgM; in particular, those with CD4 count nadir >= 350 cells/mu l had higher odds of SARS-CoV-2 IgG seropositivity [OR =7.85 (2.03-30.28), p < 0.01]. No significant association was found between SARS-CoV-2 IgG seropositivity and HIV-RNA (non-viraemic, 33.3%; viraemic, 16.7%; p = 0.18). SARS-CoV-2 RNA prevalence was 4.5% (2/44). The two positive participants were with low-levels of viral load (Ct > 30) and seropositive to IgG.Conclusion: In the context of virological success, the majority of ALHIV harbour ADRMs, essentially driven by NNRTI mutations and low CD4 nadir. During the current pandemic, about one-third of ALHIV were previously exposed to SARS-CoV-2. However, some children might have been exposed and uninfected and others might have been infected but showed no serological response at sampling. These findings support the use of NNRTI-sparing regimens and the implementation of COVID-19 barrier measures targeting ALHIV during such a pandemic.
C1 [Ka'e, Aude Christelle; Fokam, Joseph; Pabo, Willy Le Roi Togna; Nanfack, Aubin; Semengue, Ezechiel Ngoufack Jagni; Bouba, Yagai; Nka, Alex Durand; Beloumou, Grace; Takou, Desire; Chenwi, Collins; Tchouaket, Michel Carlos Tommo; Abba, Aissatou; Djupsa, Sandrine; Sosso, Samuel Martin; Ndjolo, Alexis] Chantal Biya Int Reference Ctr CIRCB, Yaounde, Cameroon.
   [Ka'e, Aude Christelle; Chenwi, Collins] Univ RomeTor Vergata, Microbiol Immunol, Infect Dis & Transplants MIMIT, Rome, Italy.
   [Fokam, Joseph; Pabo, Willy Le Roi Togna] Univ Yaounde1, Univ Buea, Fac Sci, Geneva, Switzerland.
   [Fokam, Joseph; Boum III, Yap] Univ Yaounde I, Fac Medecine & Biomed Sci, Geneva, Switzerland.
   [Fokam, Joseph; Nanfack, Aubin] IAS Res Cure Acad, Geneva, Switzerland.
   [Boum III, Yap] Minist Publ Hlth, Natl Publ Hlth Emergencies Operat Coordinat Ctr, Yaounde, Cameroon.
   [Semengue, Ezechiel Ngoufack Jagni; Nka, Alex Durand; Colizzi, Vittorio; Ceccherini-Silberstein, Francesca; Santoro, Maria M. M.] Univ Roma Tor Vergata, Rome, Italy.
   [Nka, Alex Durand] Evangel Univ Cameroon, Bandjoun, Cameroon.
   [Bouba, Yagai] Natl AIDS Control Comm NACC, Yaounde, Cameroon.
   [Tetang, Suzie] Essos Hlth Ctr, Yaounde, Cameroon.
   [Pamen, Nounouce Bouba] Minist Publ Hlth, Dept Dis Epidem & Pandem Conrol, Yaounde, Cameroon.
   [Otshudiema, John O. O.] World Hlth Org Afro, Country Off, Yaounde, Cameroon.
   [Perno, Carlo-Federico] Bambino Gesu Pediat Hosp, Rome, Italy.
C3 University of Geneva; University of Rome Tor Vergata; IRCCS Bambino Gesu
RP Ka'e, AC; Fokam, J (通讯作者)，Chantal Biya Int Reference Ctr CIRCB, Yaounde, Cameroon.; Ka'e, AC (通讯作者)，Univ RomeTor Vergata, Microbiol Immunol, Infect Dis & Transplants MIMIT, Rome, Italy.
EM kae.audechristelle@gmail.com; josephfokam@gmail.com
FU EDCTP AVIR-Study [TMA2020-CDF3228]; HIV Research Trust scholarship 2021
CR Abdulamir AS, 2020, ELECTRON J GEN MED, V17, P0, DOI 10.29333/ejgm/7850
   Alidjinou EK, 2017, J INFECTION, V74, P420, DOI 10.1016/j.jinf.2016.12.002
   Alvarez Patricia, 2017, PLOS ONE, V12, Pe0190332, DOI 10.1371/journal.pone.0190332
   Ammon N, 2018, PUBLIC HEALTH, V157, P20, DOI 10.1016/j.puhe.2017.12.010
   [Anonymous], 2019, HIV AIDS AD, V0, P0
   BENJAMINI Y, 1995, J R STAT SOC B, V57, P289, DOI 10.1111/j.2517-6161.1995.tb02031.x
   Bennett DE, 2008, ANTIVIR THER, V13, P1
   Bertagnolio S, 2021, 11 IAS C HIV SCI 202, V0, P0
   Brown LB, 2021, CURR OPIN HIV AIDS, V16, P63, DOI 10.1097/COH.0000000000000659
   Buonaguro FM, 2020, REV MED VIROL, V30, P0, DOI 10.1002/rmv.2134
   Chew CB, 2005, J CLIN VIROL, V33, P206, DOI 10.1016/j.jcv.2004.11.006
   Chu C, 2022, CLIN MICROBIOL REV, V35, P0, DOI 10.1128/cmr.00052-22
   Véras NMC, 2011, AIDS RES HUM RETROV, V27, P1173, DOI 10.1089/aid.2010.0333
   Ding H, 2009, ARCH PEDIAT ADOL MED, V163, P1100, DOI 10.1001/archpediatrics.2009.204
   Dow DE, 2017, AIDS RES HUM RETROV, V33, P1107, DOI 10.1089/aid.2017.0025
   Eshleman SH, 2001, J INFECT DIS, V183, P1732, DOI 10.1086/320728
   Fainguem NN, 2022, J PUBLIC HEALTH AFR, V13, P0, DOI 10.4081/jphia.2022.2163
   Flys TS, 2008, J INFECT DIS, V198, P465, DOI 10.1086/590160
   Fokam J, 2021, HIV MED, V23, P1
   Fokam J, 2022, J PUBLIC HEALTH AFR, V13, P0, DOI 10.4081/jphia.2022.2142
   Fokam J, 2019, BMC PEDIATR, V19, P0, DOI 10.1186/s12887-019-1599-z
   Ghate M, 2022, J INT ASSOC PRO AIDS, V21, P1
   Hauser A, 2020, PLOS MED, V17, P0, DOI 10.1371/journal.pmed.1003397
   Hocqueloux L, 2013, J ANTIMICROB CHEMOTH, V68, P1169, DOI 10.1093/jac/dks533
   Inzaule SC, 2019, LANCET INFECT DIS, V19, PE246, DOI 10.1016/S1473-3099(18)30710-2
   Louis FJ, 2019, PEDIATR INFECT DIS J, V38, P503, DOI 10.1097/INF.0000000000002270
   Luber Andrew D, 2005, MEDGENMED, V7, P69, DOI 10.1186/1758-2652-7-3-69
   Madden HCE, 2011, AIDS CARE, V23, P542, DOI 10.1080/09540121.2010.525609
   Minotti C, 2020, J INFECTION, V81, PE61, DOI 10.1016/j.jinf.2020.04.026
   Moorthy A, 2009, PLOS ONE, V4, P0, DOI 10.1371/journal.pone.0004096
   Papalini C, 2020, MEDITERR J HEMATOL I, V12, P0, DOI 10.4084/MJHID.2020.080
   Phillips AN, 2019, LANCET HIV, V6, PE116, DOI 10.1016/S2352-3018(18)30317-5
   Ragupathy V, 2011, VIROL J, V8, P0, DOI 10.1186/1743-422X-8-185
   Rainwater-Lovett K, 2016, CURR OPIN PEDIATR, V28, P86, DOI 10.1097/MOP.0000000000000304
   Rostami A, 2021, CLIN MICROBIOL INFEC, V27, P331, DOI 10.1016/j.cmi.2020.10.020
   Sedaghat AR, 2008, BMC INFECT DIS, V8, P0, DOI 10.1186/1471-2334-8-2
   Sohn AH, 2020, AIDS, V34, P1527, DOI 10.1097/QAD.0000000000002583
   Tchouwa GF, 2018, ECLINICALMEDICINE, V1, P21, DOI 10.1016/j.eclinm.2018.06.005
   Tesoriero JM, 2021, JAMA NETW OPEN, V4, P0, DOI 10.1001/jamanetworkopen.2020.37069
   Tzou PL, 2020, PLOS ONE, V15, P0, DOI 10.1371/journal.pone.0225352
   UNAIDS, 2021, FACT SHEET, V0, P1
   van Rossum AMC, 2002, LANCET INFECT DIS, V2, P93, DOI 10.1016/S1473-3099(02)00183-4
   Violari A, 2008, NEW ENGL J MED, V359, P2233, DOI 10.1056/NEJMoa0800971
   von Wyl V, 2013, PLOS ONE, V8, P0, DOI 10.1371/journal.pone.0077691
   Wainberg MA, 2016, CAN J MICROBIOL, V62, P375, DOI 10.1139/cjm-2015-0725
   World Health Organisation, 2018, LAT TUB INF UPD CONS, V0, P0
NR 48
TC 0
Z9 0
U1 1
U2 1
PU WILEY
PI HOBOKEN
PA 111 RIVER ST, HOBOKEN 07030-5774, NJ USA
SN 1464-2662
EI 1468-1293
J9 HIV MED
JI HIV Med.
PD JUN 15
PY 2023
VL 24
IS 6
BP 691
EP 702
DI 10.1111/hiv.13459
EA JAN 2023
PG 12
WC Infectious Diseases
SC Infectious Diseases
GA I5JS0
UT WOS:000923555800001
PM 36717222
DA 2024-01-16
ER

PT J
AU Tao, KM
   Rhee, SY
   Chu, C
   Avalos, A
   Ahluwalia, AK
   Gupta, RK
   Jordan, MR
   Shafer, RW
AF Tao, Kaiming
   Rhee, Soo-Yon
   Chu, Carolyn
   Avalos, Ava
   Ahluwalia, Amrit K.
   Gupta, Ravindra K.
   Jordan, Michael R.
   Shafer, Robert W.
TI Treatment Emergent Dolutegravir Resistance Mutations in Individuals Naive to HIV-1 Integrase Inhibitors: A Rapid Scoping Review
SO VIRUSES-BASEL
LA English
DT Review
DE Dolutegravir; HIV-1 integrase; antiviral resistance; mutations
ID strand transfer inhibitor; drug susceptibility; viral replication; injectable cabotegravir; virological failure; 2nd-line treatment; plus rilpivirine; open-label; infection; r263k
AB Background: Dolutegravir (DTG)-based antiretroviral therapy (ART) rarely leads to virological failure (VF) and drug resistance in integrase strand transfer inhibitor (INSTI)-naive persons living with HIV (PLWH). As a result, limited data are available on INSTI-associated drug resistance mutations (DRMs) selected by DTG-containing ART regimens. Methods: We reviewed studies published through July 2023 to identify those reporting emergent major INSTI-associated DRMs in INSTI-naive PLWH receiving DTG and those containing in vitro DTG susceptibility results using a standardized assay. Results: We identified 36 publications reporting 99 PLWH in whom major nonpolymorphic INSTI-associated DRMs developed on a DTG-containing regimen and 21 publications containing 269 in vitro DTG susceptibility results. DTG-selected DRMs clustered into four largely non-overlapping mutational pathways characterized by mutations at four signature positions: R263K, G118R, N155H, and Q148H/R/K. Eighty-two (82.8%) viruses contained just one signature DRM, including R263K (n = 40), G118R (n = 24), N155H (n = 9), and Q148H/R/K (n = 9). Nine (9.1%) contained >= 1 signature DRM, and eight (8.1%) contained just other DRMs. R263K and G118R were negatively associated with one another and with N155H and Q148H/K/R. R263K alone conferred a median 2.0-fold (IQR: 1.8-2.2) reduction in DTG susceptibility. G118R alone conferred a median 18.8-fold (IQR:14.2-23.4) reduction in DTG susceptibility. N155H alone conferred a median 1.4-fold (IQR: 1.2-1.6) reduction in DTG susceptibility. Q148H/R/K alone conferred a median 0.8-fold (IQR: 0.7-1.1) reduction in DTG susceptibility. Considerably higher levels of reduced susceptibility often occurred when signature DRMs occurred with additional INSTI-associated DRMs. Conclusions: Among INSTI-naive PLWH with VF and treatment emergent INSTI-associated DRMs, most developed one of four signature DRMs, most commonly R263K or G118R. G118R was associated with a much greater reduction in DTG susceptibility than R263K.
C1 [Tao, Kaiming; Rhee, Soo-Yon; Shafer, Robert W.] Stanford Univ, Dept Med, Div Infect Dis, Stanford, CA 94305 USA.
   [Chu, Carolyn] Univ Calif San Francisco, Dept Family & Community Med, San Francisco, CA 94011 USA.
   [Avalos, Ava] Careen Ctr Hlth, Gaborone, Botswana.
   [Ahluwalia, Amrit K.] Tufts Univ, Sch Med, Boston, MA 02111 USA.
   [Gupta, Ravindra K.] Cambridge Inst Therapeut Immunol & Infect Dis CITI, Cambridge CB2 0AW, England.
   [Jordan, Michael R.] Tufts Med Ctr, Div Geog Med & Infect Dis, Boston, MA 02111 USA.
C3 Stanford University; University of California System; University of California San Francisco; Tufts University; Tufts Medical Center
RP Shafer, RW (通讯作者)，Stanford Univ, Dept Med, Div Infect Dis, Stanford, CA 94305 USA.
EM kmtao@stanford.edu; rshafer@stanford.edu
FU NIH [2R24AI13661806]
CR Abdullahi A, 2023, J ANTIMICROB CHEMOTH, V78, P2000, DOI 10.1093/jac/dkad195
   Abram ME, 2016, PRE-EXISTING HIV-1 INTEGRASE POLYMORPHISMS DO NOT IMPACT TREATMENT RESPONSE TO ELVITEGRAVIR-CONTAINING FIXED-DOSE COMBINATION REGIMENS IN TREATMENT-NAIVE PATIENTS, V0, P0
   Abram ME, 2013, ANTIMICROB AGENTS CH, V57, P2654, DOI 10.1128/AAC.02568-12
   Ahmed N, 2019, OPEN FORUM INFECT DI, V6, P0, DOI 10.1093/ofid/ofy329
   Andreatta KN, 2018, P C RETR OPP INF BOS, V0, P0
   Anstett K, 2016, J ANTIMICROB CHEMOTH, V71, P2083, DOI 10.1093/jac/dkw109
   Anstett K, 2015, J VIROL, V89, P4681, DOI 10.1128/JVI.03485-14
   Armenia D, 2023, J ANTIMICROB CHEMOTH, V0, P0, DOI DOI 10.1093/jac/dkad101
   Barbour JD, 2002, J VIROL, V76, P11104, DOI 10.1128/JVI.76.21.11104-11112.2002
   Blanco JL, 2018, J ANTIMICROB CHEMOTH, V73, P1965, DOI 10.1093/jac/dky093
   Botha JC, 2022, S AFR J HIV MED, V23, P0, DOI 10.4102/sajhivmed.v23i1.1398
   Bowman C, 2023, AIDS, V37, P785, DOI 10.1097/QAD.0000000000003480
   Cahn P, 2013, LANCET, V382, P700, DOI 10.1016/S0140-6736(13)61221-0
   Cardoso M, 2018, AIDS, V32, P2639, DOI 10.1097/QAD.0000000000001978
   Castagna A, 2014, J INFECT DIS, V210, P354, DOI 10.1093/infdis/jiu051
   Chinula L, 2023, LANCET HIV, V10, Pe363, DOI 10.1016/S2352-3018(23)00061-9
   Chirimuta LAM, 2022, S AFR J HIV MED, V23, P0, DOI 10.4102/sajhivmed.v23i1.1435
   Cochrane S, 2018, AIDS, V32, P1905, DOI 10.1097/QAD.0000000000001919
   Diaz RS, 2023, BMC INFECT DIS, V23, P0, DOI 10.1186/s12879-023-08288-8
   Duarte HA, 2017, J INFECT DIS, V216, PS824, DOI 10.1093/infdis/jix413
   Eron JJ, 2013, J INFECT DIS, V207, P740, DOI 10.1093/infdis/jis750
   Frange P, 2021, HIV MED, V22, P958, DOI 10.1111/hiv.13154
   Fulcher JA, 2018, CLIN INFECT DIS, V67, P791, DOI 10.1093/cid/ciy228
   Gandhi RT, 2023, JAMA-J AM MED ASSOC, V329, P63, DOI 10.1001/jama.2022.22246
   George JM, 2018, OPEN FORUM INFECT DI, V5, P0, DOI 10.1093/ofid/ofy221
   Gil H, 2022, FRONT MICROBIOL, V13, P0, DOI 10.3389/fmicb.2022.1051096
   Hachiya A, 2022, J ANTIMICROB CHEMOTH, V77, P574, DOI 10.1093/jac/dkab448
   Hardy I, 2015, J ANTIMICROB CHEMOTH, V70, P405, DOI 10.1093/jac/dku387
   Hikichi Y, 2021, MBIO, V12, P0, DOI 10.1128/mBio.03134-20
   Hocqueloux L, 2019, CLIN INFECT DIS, V69, P1498, DOI 10.1093/cid/ciy1132
   Kamori D, 2023, J ANTIMICROB CHEMOTH, V78, P779, DOI 10.1093/jac/dkad010
   Khamadi SA, 2023, J PEDIAT INF DIS SOC, V12, P353, DOI 10.1093/jpids/piad040
   Lepik KJ, 2017, AIDS, V31, P1425, DOI 10.1097/QAD.0000000000001494
   Lübke N, 2019, NEW ENGL J MED, V381, P887, DOI 10.1056/NEJMc1806554
   Mahomed K, 2020, S AFR J HIV MED, V21, P0, DOI 10.4102/sajhivmed.v21i1.1062
   Malet I, 2019, J ANTIMICROB CHEMOTH, V74, P3440, DOI 10.1093/jac/dkz377
   Malet I, 2017, MBIO, V8, P0, DOI 10.1128/mBio.00922-17
   Malinga S, 2023, S AFR J HIV MED, V24, P0, DOI 10.4102/sajhivmed.v24i1.1458
   Margot NA, 2019, J MED VIROL, V91, P2188, DOI 10.1002/jmv.25564
   Marzinke MA, 2021, J INFECT DIS, V224, P1581, DOI 10.1093/infdis/jiab152
   Mesplède T, 2015, AIDS, V29, P1459, DOI 10.1097/QAD.0000000000000752
   Mesplède T, 2013, RETROVIROLOGY, V10, P0, DOI 10.1186/1742-4690-10-22
   Oldenbuettel C, 2017, ANTIVIR THER, V22, P169, DOI 10.3851/IMP3082
   Overton ET, 2020, LANCET, V396, P1994, DOI 10.1016/S0140-6736(20)32666-0
   Palmier E, 2023, HIV MED, V24, P1013, DOI 10.1111/hiv.13500
   Paton NI, 2022, LANCET HIV, V9, PE381, DOI 10.1016/S2352-3018(22)00092-3
   Pena MJ, 2019, OPEN FORUM INFECT DI, V6, P0, DOI 10.1093/ofid/ofy332
   Posada D, 2001, MOL BIOL EVOL, V18, P897, DOI 10.1093/oxfordjournals.molbev.a003890
   Puertas MC, 2020, LANCET MICROBE, V1, PE130, DOI 10.1016/S2666-5247(20)30006-9
   Quashie PK, 2015, J VIROL, V89, P3163, DOI 10.1128/JVI.03353-14
   Revollo B, 2022, J ANTIMICROB CHEMOTH, V77, P1738, DOI 10.1093/jac/dkac082
   Rhee SY, 2022, ANTIVIR RES, V208, P0, DOI 10.1016/j.antiviral.2022.105427
   Rhee SY, 2019, J ANTIMICROB CHEMOTH, V74, P3135, DOI 10.1093/jac/dkz256
   Richetta C, 2022, J VIROL, V96, P0, DOI 10.1128/jvi.00676-22
   Rizzardini G, 2020, JAIDS-J ACQ IMM DEF, V85, P498, DOI 10.1097/QAI.0000000000002466
   Santoro MM, 2020, INT J ANTIMICROB AG, V56, P0, DOI 10.1016/j.ijantimicag.2020.106027
   Schramm B, 2022, LANCET HIV, V9, PE544, DOI 10.1016/S2352-3018(22)00136-9
   Seatla KK, 2021, PATHOGENS, V10, P0, DOI 10.3390/pathogens10081027
   Seatla KK, 2021, VIRUSES-BASEL, V13, P0, DOI 10.3390/v13040594
   Taiwo BO, 2018, CLIN INFECT DIS, V66, P1689, DOI 10.1093/cid/cix1083
   Tsiang M, 2016, ANTIMICROB AGENTS CH, V60, P7086, DOI 10.1128/AAC.01474-16
   Turkova A, 2021, NEW ENGL J MED, V385, P2531, DOI 10.1056/NEJMoa2108793
   Tzou PL, 2020, J ANTIMICROB CHEMOTH, V75, P170, DOI 10.1093/jac/dkz417
   Underwood M, 2015, P 13 EUR HIV HEP WOR, V0, P0
   Underwood M, 2022, ANTIMICROB AGENTS CH, V66, P0, DOI 10.1128/AAC.01643-21
   Underwood MR, 2012, JAIDS-J ACQ IMM DEF, V61, P297, DOI 10.1097/QAI.0b013e31826bfd02
   Van Duyne R, 2019, P NATL ACAD SCI USA, V116, P9040, DOI 10.1073/pnas.1820333116
   van Kampen JJA, 2022, J GLOB ANTIMICROB RE, V31, P323, DOI 10.1016/j.jgar.2022.11.001
   Van Oosterhout JJ, 2022, OPEN FORUM INFECT DI, V9, P0, DOI 10.1093/ofid/ofac148
   van Wyk J, 2020, JAIDS-J ACQ IMM DEF, V85, P325, DOI 10.1097/QAI.0000000000002449
   Varghese V, 2016, AIDS RES HUM RETROV, V32, P702, DOI 10.1089/aid.2016.0038
   Vavro C, 2022, ANTIMICROB AGENTS CH, V66, P0, DOI 10.1128/AAC.01645-21
   Wijting I, 2017, LANCET HIV, V4, PE547, DOI 10.1016/S2352-3018(17)30152-2
   Wijting IEA, 2018, J INFECT DIS, V218, P688, DOI 10.1093/infdis/jiy176
   Xiao MA, 2023, ANTIMICROB AGENTS CH, V67, P0, DOI 10.1128/aac.01386-22
   Zhang J, 2005, JAIDS-J ACQ IMM DEF, V38, P439, DOI 10.1097/01.qai.0000147526.64863.53
NR 77
TC 1
Z9 1
U1 2
U2 2
PU MDPI
PI BASEL
PA ST ALBAN-ANLAGE 66, CH-4052 BASEL, SWITZERLAND
SN 
EI 1999-4915
J9 VIRUSES-BASEL
JI Viruses-Basel
PD SEP 15
PY 2023
VL 15
IS 9
BP 
EP 
DI 10.3390/v15091932
PG 15
WC Virology
SC Virology
GA T4KB5
UT WOS:001077682500001
PM 37766338
DA 2024-01-16
ER

PT J
AU Zhou, ST
   Long, N
   Moeser, M
   Hill, CS
   Samoff, E
   Mobley, V
   Frost, S
   Bayer, C
   Kelly, E
   Greifinger, A
   Shone, S
   Glover, W
   Clark, M
   Eron, J
   Cohen, M
   Swanstrom, R
   Dennis, AM
AF Zhou, Shuntai
   Long, Nathan
   Moeser, Matt
   Hill, Collin S.
   Samoff, Erika
   Mobley, Victoria
   Frost, Simon
   Bayer, Cara
   Kelly, Elizabeth
   Greifinger, Annalea
   Shone, Scott
   Glover, William
   Clark, Michael
   Eron, Joseph
   Cohen, Myron
   Swanstrom, Ronald
   Dennis, Ann M.
TI Use of Next-Generation Sequencing in a State-Wide Strategy of HIV-1 Surveillance: Impact of the SARS-COV-2 Pandemic on HIV-1 Diagnosis and Transmission
SO JOURNAL OF INFECTIOUS DISEASES
LA English
DT Article; Early Access
DE HIV-1; SARS-CoV-2; drug resistance mutation; recency; transmission network
ID united-states; covid-19; assays; kenya
AB The state-wide HIV recency surveillance system revealed that the SARS-CoV-2 pandemic delayed the detection of recent HIV infection in people of color. Public health resources need to focus on restoring HIV-1 testing and interrupting active, ongoing transmission. Background The ongoing severe acute respiratory syndrome coronavirus 2 (SARS-CoV-2) pandemic posed an unpreceded threat to the management of other pandemics such as human immunodeficiency virus-1 (HIV-1) in the United States. The full impact of the SARS-CoV-2 pandemic on the HIV-1 pandemic needs to be evaluated. Methods All individuals with newly reported HIV-1 diagnoses from NC State Laboratory of Public Health were enrolled in this prospective observational study, 2018-2021. We used a sequencing-based recency assay to identify recent HIV-1 infections and to determine the days postinfection (DPI) for each person at the time of diagnosis. Results Sequencing used diagnostic serum samples from 814 individuals with new HIV-1 diagnoses spanning this 4-year period. Characteristics of individuals diagnosed in 2020 differed from those in other years. People of color diagnosed in 2021 were on average 6 months delayed in their diagnosis compared to those diagnosed in 2020. There was a trend that genetic networks were more known for individuals diagnosed in 2021. We observed no major integrase resistance mutations over the course of the study. Conclusions SARS-CoV-2 pandemic may contribute to the spread of HIV-1. Public health resources need to focus on restoring HIV-1 testing and interrupting active, ongoing, transmission.
C1 [Zhou, Shuntai; Long, Nathan; Moeser, Matt; Hill, Collin S.; Clark, Michael; Swanstrom, Ronald] Univ North Carolina Chapel Hill, Lineberger Comprehens Canc Ctr, Chapel Hill, NC USA.
   [Zhou, Shuntai] Univ North Carolina Chapel Hill, Dept Microbiol & Immunol, Chapel Hill, NC USA.
   [Samoff, Erika; Mobley, Victoria; Shone, Scott; Glover, William] North Carolina Dept Hlth & Human Serv, Raleigh, NC USA.
   [Frost, Simon] Microsoft Corp, Microsoft Hlth Futures, Redmond, WA USA.
   [Frost, Simon] London Sch Hyg & Trop Med, Dept Infect Dis Epidemiol, London, England.
   [Bayer, Cara] Univ North Carolina Chapel Hill, Dept Epidemiol, Chapel Hill, NC USA.
   [Kelly, Elizabeth; Greifinger, Annalea; Eron, Joseph; Cohen, Myron; Dennis, Ann M.] Univ North Carolina Chapel Hill, Div Infect Dis, Chapel Hill, NC USA.
   [Swanstrom, Ronald] Univ North Carolina Chapel Hill, Dept Biochem & Biophys, Chapel Hill, NC USA.
   [Zhou, Shuntai] Univ North Carolina Chapel Hill, Dept Microbiol & Immunol, 450 West Dr,LCCC RM 22-062, Chapel Hill, NC 27599 USA.
   [Dennis, Ann M.] Univ North Carolina Chapel Hill, Div Infect Dis, 130 Mason Farm Rd,Rm 2102, Chapel Hill, NC 27599 USA.
C3 University of North Carolina School of Medicine; University of North Carolina; University of North Carolina Chapel Hill; University of North Carolina School of Medicine; University of North Carolina; University of North Carolina Chapel Hill; Microsoft; University of London; London School of Hygiene & Tropical Medicine; University of North Carolina; University of North Carolina Chapel Hill; University of North Carolina School of Medicine; University of North Carolina School of Medicine; University of North Carolina; University of North Carolina Chapel Hill; University of North Carolina; University of North Carolina Chapel Hill; University of North Carolina School of Medicine; University of North Carolina School of Medicine; University of North Carolina; University of North Carolina Chapel Hill; University of North Carolina School of Medicine; University of North Carolina; University of North Carolina Chapel Hill
RP Zhou, ST (通讯作者)，Univ North Carolina Chapel Hill, Dept Microbiol & Immunol, 450 West Dr,LCCC RM 22-062, Chapel Hill, NC 27599 USA.; Dennis, AM (通讯作者)，Univ North Carolina Chapel Hill, Div Infect Dis, 130 Mason Farm Rd,Rm 2102, Chapel Hill, NC 27599 USA.
EM shuntaiz@email.unc.edu; ann_dennis@med.unc.edu
FU National Institutes of Health [R01 AI135970, AI140970]
CR Agyemang EA, 2022, PLOS ONE, V17, P0, DOI 10.1371/journal.pone.0262071
   Bosh Karin A, 2021, MMWR MORB MORTAL WKLY REP, V70, P801, DOI 10.15585/mmwr.mm7022a1externalicon
   Brown LB, 2021, CURR OPIN HIV AIDS, V16, P63, DOI 10.1097/COH.0000000000000659
   Carlisle LA, 2019, J INFECT DIS, V220, P254, DOI 10.1093/infdis/jiz094
   Czeisler MÉ, 2020, MMWR-MORBID MORTAL W, V69, P1250, DOI 10.15585/mmwr.mm6936a4
   de Wit MM, 2021, BMC HEALTH SERV RES, V21, P0, DOI 10.1186/s12913-021-06619-6
   DiNenno EA, 2022, MMWR-MORBID MORTAL W, V71, P820, DOI 10.15585/mmwr.mm7125a2
   Fauci AS, 2019, JAMA-J AM MED ASSOC, V321, P844, DOI 10.1001/jama.2019.1343
   Fields EL, 2021, LANCET, V397, P1040, DOI 10.1016/S0140-6736(20)32522-8
   Grant-McAuley W, 2021, PLOS ONE, V16, P0, DOI 10.1371/journal.pone.0258644
   Hassan J, 2019, MED MICROBIOL IMMUN, V208, P693, DOI 10.1007/s00430-019-00590-0
   Hogan AB, 2020, LANCET GLOB HEALTH, V8, PE1132, DOI 10.1016/S2214-109X(20)30288-6
   Huang YLA, 2022, CLIN INFECT DIS, V75, PE1020, DOI 10.1093/cid/ciac038
   Jabara CB, 2011, P NATL ACAD SCI USA, V108, P20166, DOI 10.1073/pnas.1110064108
   Jiang HB, 2020, LANCET HIV, V7, PE308, DOI 10.1016/S2352-3018(20)30105-3
   Kafando A, 2017, PLOS ONE, V12, P0, DOI 10.1371/journal.pone.0189999
   Kassanjee R, 2014, AIDS, V28, P2439, DOI 10.1097/QAD.0000000000000429
   Lesko CR, 2021, AM J EPIDEMIOL, V190, P10, DOI 10.1093/aje/kwaa158
   Moitra E, 2022, LANCET REG HEALTH-AM, V7, P0, DOI 10.1016/j.lana.2021.100159
   Moyo S, 2015, VIRUSES-BASEL, V7, P5508, DOI 10.3390/v7102887
   North Carolina HIV/STD/Hepatitis Surveillance Unit, 2019, 2018 N CAR HIV SURV, V0, P0
   Pagaoa M, 2021, SEX TRANSM DIS, V48, P798, DOI 10.1097/OLQ.0000000000001506
   Park SY, 2017, SCI REP-UK, V7, P0, DOI 10.1038/s41598-017-07490-4
   Pond SLK, 2018, MOL BIOL EVOL, V35, P1812, DOI 10.1093/molbev/msy016
   Rhee SY, 2019, CLIN INFECT DIS, V68, P213, DOI 10.1093/cid/ciy453
   Schlusser KE, 2017, PLOS ONE, V12, P0, DOI 10.1371/journal.pone.0172283
   Shafer RW, 2006, J INFECT DIS, V194, PS51, DOI 10.1086/505356
   Spinelli MA, 2020, AIDS, V34, P2328, DOI 10.1097/QAD.0000000000002677
   Welty S, 2020, JAIDS-J ACQ IMM DEF, V84, P5, DOI 10.1097/QAI.0000000000002317
   Zhou ST, 2021, BIO-PROTOCOL, V11, P0, DOI 10.21769/BioProtoc.3938
   Zhou ST, 2021, J INFECT DIS, V223, P876, DOI 10.1093/infdis/jiaa417
   Zhou ST, 2015, J VIROL, V89, P8540, DOI 10.1128/JVI.00522-15
NR 32
TC 0
Z9 0
U1 1
U2 1
PU OXFORD UNIV PRESS INC
PI CARY
PA JOURNALS DEPT, 2001 EVANS RD, CARY, NC 27513 USA
SN 0022-1899
EI 1537-6613
J9 J INFECT DIS
JI J. Infect. Dis.
PD JUN 7
PY 2023
VL 0
IS 
BP 
EP 
DI 10.1093/infdis/jiad211
EA JUN 2023
PG 8
WC Immunology; Infectious Diseases; Microbiology
SC Immunology; Infectious Diseases; Microbiology
GA K5PQ9
UT WOS:001016963700001
PM 37283544
DA 2024-01-16
ER

PT J
AU Zhang, HZ
   Wu, P
   Li, JA
   Li, M
AF Zhang, Huizheng
   Wu, Ping
   Li, Jungang
   Li, Mei
TI Prevalence and analysis of acquired and transmitted integrase strand transfer inhibitor-associated HIV-1 drug resistance in Chongqing, China
SO VIRULENCE
LA English
DT Article
DE Integrase strand transfer inhibitor; drug resistance; HIV-1 strains; resistance mutation; Chongqing
ID treatment-naive patients
AB In this study, we examined the occurrence of acquired and transmitted drug resistance to integrase strand transfer inhibitor (INSTI) in HIV-1 strains in Chongqing (China) for guiding for the routine testing of INSTI-associated HIV-1 genotype resistance. Plasma samples were obtained from HIV-1 patients at Chongqing Public Health Medical Center from July 2019 to August 2022. Besides, amplification, sequence, and analysis of the portion of the HIV-1 pol gene that encodes the integrase protein were implemented to identify INSTI resistance. Integrase sequence data was harvested for a comprehensive cohort of 1032 patients infected with HIV-1. This cohort consisted of 564 ART-naive patients, 465 ART-treated patients, and 3 patients with an unknown treatment history. Within the study group, we identified INSTI resistance in 21 patients (2.03%, 21/1032), including 17 ART-treated patients (3.66%, 17/465). Among the ART-treated patients, 12 were INSTI-treated (11.76%, 12/102), 5 were INSTI-naive (1.38%, 5/363), and 4 were ART-ineffective patients (0.71%, 4/564). The prevalent major resistance mutation was Q148R (0.48%, 5/1032), while the most prevalent accessory resistance mutation was E157Q (1.65%, 17/1032). In light of the above, it is recommended that the incidence of accessory genotype analysis should be considered before starting any future INSTI-based therapy, especially in patients with drug resistance to NRTIs and NNRTIs and the reduction of INSTI sensitivity should be carefully monitored and investigated. Regular monitoring for resistance should be implemented after the use of INSTIs, and, importantly, ongoing monitoring of the decreasing susceptibility to INSTIs is crucial following the initiation of treatment with INSTIs.
C1 [Zhang, Huizheng; Li, Jungang; Li, Mei] Chongqing Publ Hlth Med Ctr, Cent Lab, Chongqing, Peoples R China.
   [Wu, Ping] Chongqing Publ Hlth Med Ctr, Dept TB, Chongqing, Peoples R China.
RP Li, JA; Li, M (通讯作者)，Chongqing Publ Hlth Med Ctr, Cent Lab, Chongqing, Peoples R China.; Wu, P (通讯作者)，Chongqing Publ Hlth Med Ctr, Dept TB, Chongqing, Peoples R China.
EM 26438420@qq.com; ljg579@qq.com; 657790140@qq.com
FU Chongqing medical scientific research project (Joint project of Chongqing Health Commission and Science and Technology Bureau) [2023MSXM044]; Technology Innovation and Application Development Project of Science and Technology Commission of Shapingba [202318]
CR [Anonymous], 2021, UPSTREAM NEWS, V0, P0
   Antiretroviral Therapy Cohort Collaboration, 2017, LANCET HIV, V4, Pe349, DOI 10.1016/S2352-3018(17)30066-8
   Bandera A, 2019, CURR OPIN PHARMACOL, V48, P24, DOI 10.1016/j.coph.2019.03.003
   Casadellà M, 2020, J ANTIMICROB CHEMOTH, V75, P3517, DOI 10.1093/jac/dkaa349
   Chen Q, 2015, INTERDISCIP SCI, V7, P36, DOI 10.1007/s12539-014-0235-8
   China CDC, 2021, CHIN J AIDS STD, V27, P1182
   Deng XM, 2019, J AIDS CLIN RES, V25, P327
   Huang Xiaotong SZ, 2019, CHIN J LAB, V37, P5
   Ji HZ, 2018, JAIDS-J ACQ IMM DEF, V78, PE1, DOI 10.1097/QAI.0000000000001649
   Liu ZF, 2021, CHINA CDC WEEKLY, V3, P1031, DOI 10.46234/ccdcw2021.250
   Mbisa JL, 2020, J ANTIMICROB CHEMOTH, V75, P3311, DOI 10.1093/jac/dkaa309
   Pommier Y, 2005, NAT REV DRUG DISCOV, V4, P236, DOI 10.1038/nrd1660
   Stekler JD, 2015, ANTIVIR THER, V20, P77, DOI 10.3851/IMP2780
   Yang ZJ, 2021, INFECTION, V49, P1195, DOI 10.1007/s15010-021-01668-9
   Yin YQ, 2021, BIOMED ENVIRON SCI, V34, P400, DOI 10.3967/bes2021.053
   Yu FT, 2022, PHARMACOGEN PERS MED, V15, P195, DOI 10.2147/PGPM.S345797
NR 16
TC 0
Z9 0
U1 5
U2 5
PU TAYLOR & FRANCIS INC
PI PHILADELPHIA
PA 530 WALNUT STREET, STE 850, PHILADELPHIA, PA 19106 USA
SN 2150-5594
EI 2150-5608
J9 VIRULENCE
JI Virulence
PD DEC 31
PY 2023
VL 14
IS 1
BP 
EP 
DI 10.1080/21505594.2023.2278254
PG 8
WC Immunology; Infectious Diseases; Microbiology
SC Immunology; Infectious Diseases; Microbiology
GA X7CR0
UT WOS:001099991700001
PM 37941373
DA 2024-01-16
ER

PT J
AU Chen, GJ
   Sun, HY
   Chang, SY
   Hsieh, SM
   Sheng, WH
   Chuang, YC
   Huang, YS
   Lin, KY
   Liu, WC
   Su, YC
   Hung, CC
AF Chen, Guan-Jhou
   Sun, Hsin-Yun
   Chang, Sui-Yuan
   Hsieh, Szu-Min
   Sheng, Wang-Hui
   Chuang, Yu-Chung
   Huang, Yu-Shan
   Lin, Kuan-Yin
   Liu, Wen-Chun
   Su, Yi-Ching
   Hung, Chien-Ching
TI Effectiveness of second-generation integrase strand-transfer inhibitor-based regimens for antiretroviral-experienced people with HIV who had viral rebound
SO JOURNAL OF MICROBIOLOGY IMMUNOLOGY AND INFECTION
LA English
DT Article
DE Virologic failure; Salvage therapy; Nucleoside reverse transcriptase inhibitor; Bictegravir; Dolutegravir; Resistance-associated mutation; Genetic barrier
ID tenofovir alafenamide; reverse-transcriptase; initial treatment; drug-resistance; double-blind; dolutegravir; infection; combination; multicenter; therapy
AB Background: Antiretroviral regimens containing a second-generation integrase strand-transfer inhibitor (INSTI) plus 2 nucleos(t)ide reverse-transcriptase inhibitors (NRTIs) are the recommended therapy for people with HIV (PWH) who are antiretroviral-na & iuml;ve or on stable antiretroviral therapy (ART) with viral suppression. Real-world data on the virologic effectiveness of co-formulated bictegravir/emtricitabine/tenofovir alafenamide (BIC/FTC/TAF) among PWH with virologic failure while receiving other ART remain sparse.Methods: We retrospectively reviewed the medical records of PWH who had viral rebound with plasma HIV RNA >1000 copies/mL and were switched to either dolutegravir combined with 2 NRTIs or BIC/FTC/TAF. The primary end point was re-achieving viral suppression within the first 48 weeks of switch. The association between NRTI-related resistance-associated mutations (RAMs) and virologic effectiveness was examined.Results: Seventy-nine PWH with viral rebound while receiving other antiretroviral regimens were included. Within the first 48 weeks of switch, the overall probability of re-achieving viral suppression was 79.7% (82.5% [33/40] and 76.9% [30/39] for BIC/FTC/TAF and dolutegravir-based regimens, respectively, p = 0.78). PWH with a higher CD4 lymphocyte count (adjusted odds ratio, per 100-cell/mm(3) increase, 1.41; 95% confidence interval, 1.02-1.95) were more likely to re-achieve viral suppression. Among PWH switching to BIC/FTC/TAF who had pre-existing RAMs to NRTIs before switch, 14 of 15 (93.3%) successfully achieved viral suppression.Conclusions: Switching to BIC/FTC/TAF and dolutegravir-based regimens could re-achieve viral suppression in four-fifth of the PWH who experienced viral rebound during treatment with other antiretroviral regimens. Pre-existing NRTI-related RAMs did not have adverse impact on the effectiveness of dolutegravir combined with 2 NRTIs or BIC/FTC/TAF.
C1 [Chen, Guan-Jhou; Sun, Hsin-Yun; Hsieh, Szu-Min; Sheng, Wang-Hui; Chuang, Yu-Chung; Huang, Yu-Shan; Lin, Kuan-Yin; Liu, Wen-Chun; Su, Yi-Ching; Hung, Chien-Ching] Natl Taiwan Univ Hosp, Dept Internal Med, Taipei, Taiwan.
   [Chen, Guan-Jhou; Sun, Hsin-Yun; Chang, Sui-Yuan; Hsieh, Szu-Min; Sheng, Wang-Hui; Chuang, Yu-Chung; Huang, Yu-Shan; Lin, Kuan-Yin; Liu, Wen-Chun; Su, Yi-Ching] Natl Taiwan Univ, Coll Med, Taipei, Taiwan.
   [Chen, Guan-Jhou] Min Sheng Gen Hosp, Taoyuan, Taiwan.
   [Chang, Sui-Yuan] Natl Taiwan Univ Hosp, Dept Lab Med, Taipei, Taiwan.
   [Chang, Sui-Yuan] Natl Taiwan Univ, Coll Med, Dept Clin Lab Sci & Med Biotechnol, Taipei, Taiwan.
   [Hung, Chien-Ching] Natl Taiwan Univ, Coll Med, Dept Trop Med & Parasitol, Taipei, Taiwan.
   [Hung, Chien-Ching] Natl Taiwan Univ Hosp, Yunlin Branch, Dept Internal Med, Yunlin, Taiwan.
   [Hung, Chien-Ching] Natl Taiwan Univ Hosp, Dept Internal Med, 7 Chung Shan South Rd, Taipei, Taiwan.
C3 National Taiwan University; National Taiwan University Hospital; National Taiwan University; National Taiwan University; National Taiwan University Hospital; National Taiwan University; National Taiwan University; National Taiwan University; National Taiwan University Hospital; National Taiwan University; National Taiwan University Hospital
RP Hung, CC (通讯作者)，Natl Taiwan Univ Hosp, Dept Internal Med, 7 Chung Shan South Rd, Taipei, Taiwan.
EM hcc0401@ntu.edu.tw
FU Centers for Diseases Control, Taiwan [MOHW112-CDC-C-114-000103]
CR Aboud M, 2019, LANCET INFECT DIS, V19, P253, DOI 10.1016/S1473-3099(19)30036-2
   Chen GJ, 2022, INT J ANTIMICROB AG, V60, P0, DOI 10.1016/j.ijantimicag.2022.106631
   Chen GJ, 2019, INT J ANTIMICROB AG, V54, P35, DOI 10.1016/j.ijantimicag.2019.03.016
   Deeks ED, 2018, DRUGS, V78, P1817, DOI 10.1007/s40265-018-1010-7
   Deeks SG, 2001, NEW ENGL J MED, V344, P472, DOI 10.1056/NEJM200102153440702
   European AIDS Clinical Society, 2021, EUROPEAN AIDS CLINICAL SOCIETY GUIDELINE, V0, P0
   Gallant J, 2017, LANCET, V390, P2063, DOI 10.1016/S0140-6736(17)32299-7
   Hosseinipour MC, 2013, J INFECT DIS, V207, PS49, DOI 10.1093/infdis/jit107
   Hung CC, 2022, PLOS ONE, V17, P0, DOI 10.1371/journal.pone.0270831
   Micán R, 2022, AIDS, V36, P1941, DOI 10.1097/QAD.0000000000003311
   Panel on Antiretroviral Guidelines for Adults and Adolescents, 2022, GUIDELINES FOR THE USE OF ANTIRETROVIRAL AGENTS IN ADULTS AND ADOLESCENTS WITH HIV, V0, P0
   Paton NI, 2022, LANCET HIV, V9, PE381, DOI 10.1016/S2352-3018(22)00092-3
   Paton NI, 2021, NEW ENGL J MED, V385, P330, DOI 10.1056/NEJMoa2101609
   Paton NI, 2014, NEW ENGL J MED, V371, P234, DOI 10.1056/NEJMoa1311274
   Rhee SY, 2003, NUCLEIC ACIDS RES, V31, P298, DOI 10.1093/nar/gkg100
   Ross L, 2008, AIDS RES HUM RETROV, V24, P617, DOI 10.1089/aid.2007.0188
   Saag MS, 2020, JAMA-J AM MED ASSOC, V324, P1651, DOI 10.1001/jama.2020.17025
   Sax PE, 2017, LANCET, V390, P2073, DOI 10.1016/S0140-6736(17)32340-1
   Shafer RW, 2006, J INFECT DIS, V194, PS51, DOI 10.1086/505356
   Shafran SD, 2023, HIV MED, V24, P361, DOI 10.1111/hiv.13376
   Tsai MS, 2023, INT J INFECT DIS, V126, P39, DOI 10.1016/j.ijid.2022.11.012
   Wensing AM, 2022, TOP ANTIVIR MED, V30, P559
   Wu PY, 2022, J MICROBIOL IMMUNOL, V55, P1005, DOI 10.1016/j.jmii.2022.10.001
NR 23
TC 0
Z9 0
U1 0
U2 0
PU ELSEVIER TAIWAN
PI TAIPEI
PA RM N-412, 4F, CHIA HSIN BUILDING 11, NO 96, ZHONG SHAN N ROAD SEC 2, TAIPEI, 10449, TAIWAN
SN 1684-1182
EI 1995-9133
J9 J MICROBIOL IMMUNOL
JI J. Microbiol. Immunol. Infect.
PD OCT 15
PY 2023
VL 56
IS 5
BP 988
EP 995
DI 10.1016/j.jmii.2023.07.013
EA OCT 2023
PG 8
WC Immunology; Infectious Diseases; Microbiology
SC Immunology; Infectious Diseases; Microbiology
GA CI9Y3
UT WOS:001124753000001
PM 37574435
DA 2024-01-16
ER

PT J
AU Dong, ZF
   Xu, ZH
   Zhou, Y
   Tian, RF
   Zhou, K
   Wang, D
   Ya, XR
   Shen, Q
AF Dong, Zefeng
   Xu, Zhihui
   Zhou, Ying
   Tian, Runfang
   Zhou, Kai
   Wang, Di
   Ya, Xuerong
   Shen, Qiang
TI Genetic characterization of HIV-1 viruses among cases with antiretroviral therapy failure in Suzhou City, China
SO AIDS RESEARCH AND THERAPY
LA English
DT Article
DE HIV; Drug resistance; ART; Pol gene; Recombinant
ID drug-resistance; recombinant
AB Background This retrospective study aimed to characterize the distribution of HIV-1 genotypes and the prevalence of drug resistance mutations in people with antiretroviral treatment (ART) failure in Suzhou City, China. Methods Pol gene of HIV-1 viruses in blood samples of EDTA anticoagulants from 398 patients with failed antiviral treatment was successfully amplified by using an in-house assay. Drug resistance mutations were analyzed by using the Stanford HIV Drug Resistance Database system (https://hivdb.stanford.edu/hivdb/by-mutations/). HIV-1 genotypes were determined by the REGA HIV subtyping tool (version 3.46, https://www.genomedetective.com/app/typingtool/hiv). Near full-length genomes (NFLG) of HIV-1 viruses were obtained by next generation sequencing method. Results Sequences analysis of the pol gene revealed that CRF 01_AE (57.29%, 228/398) was the dominant subtype circulating in Suzhou City, followed by CRF 07_BC (17.34%, 69/398), subtype B (7.54%, 30/398), CRF 08_BC (6.53%, 26/398), CRF 67_01B (3.02%, 12/398) and CRF55_01B (2.51%, 10/398). The overall prevalence of drug-resistant mutations in cases with ART failure was 64.57% (257/398), including 45.48% (181/398) for nucleotide reverse transcriptase inhibitors (NRTIs) mutations, 63.32% (252/398) for non-nucleoside reverse transcriptase inhibitors (NNRTIs) mutations, and 3.02% (12/398) for protease inhibitors (PIs) mutations. Ten near full-length genomes (NFLG) of HIV-1 viruses were identified, including six recombinants of CRF 01_AE and subtype B, two recombinants of CRF 01_AE, subtype B and subtype C sequences, one recombinant of CRF 01_AE and subtype C and one recombinant of CRF 01_AE, subtype A1 and subtype C. Conclusions The high prevalence of drug-resistant HIV-1 viruses was a serious challenge for HIV prevention and treatment of people with HIV infection. Treatment regimens for ART failure patients should be adjusted over time based on the outcome of drug resistance tests. NFLG sequencing facilitates the identification of new recombinants of HIV-1.
C1 [Dong, Zefeng; Xu, Zhihui; Tian, Runfang; Zhou, Kai; Wang, Di; Ya, Xuerong; Shen, Qiang] Suzhou Ctr Dis Control & Prevent, Suzhou 215004, Peoples R China.
   [Zhou, Ying] Jiangsu Prov Ctr Dis Control & Prevent, Nanjing 210003, Peoples R China.
C3 Jiangsu Provincial Center for Disease Control & Prevention
RP Ya, XR; Shen, Q (通讯作者)，Suzhou Ctr Dis Control & Prevent, Suzhou 215004, Peoples R China.
EM yaxuerong@sohu.com; 573967772@qq.com
FU Suzhou Key technologies for the Prevention and Control of Major and Infectious Diseases [GWZX201902]; Key Medical Discipline of Suzhou [SZXK202117]; "National Tutorial System" Training Project for Young Health Backbone Talents in Suzhou [QNGG2022030]
CR Acharya A, 2019, AIDS RES HUM RETROV, V35, P762, DOI 10.1089/aid.2019.0042
   Bandera A, 2019, CURR OPIN PHARMACOL, V48, P24, DOI 10.1016/j.coph.2019.03.003
   Bbosa N, 2019, CURR OPIN HIV AIDS, V14, P153, DOI 10.1097/COH.0000000000000534
   Bossard C, 2021, JAIDS-J ACQ IMM DEF, V87, P883, DOI 10.1097/QAI.0000000000002689
   Chen M, 2018, EPIDEMIOL INFECT, V146, P775, DOI 10.1017/S0950268818000389
   del Rio C, 2017, SEMIN DIAGN PATHOL, V34, P314, DOI 10.1053/j.semdp.2017.05.001
   Dong K, 2019, TOHOKU J EXP MED, V247, P1, DOI 10.1620/tjem.247.1
   Fenwick C, 2019, IMMUNOL REV, V292, P149, DOI 10.1111/imr.12823
   Grossmann S, 2015, J INT AIDS SOC, V18, P0, DOI 10.7448/IAS.18.1.20035
   Hamers RL, 2018, LANCET HIV, V5, PE588, DOI 10.1016/S2352-3018(18)30173-5
   Hemelaar J, 2019, LANCET INFECT DIS, V19, P143, DOI 10.1016/S1473-3099(18)30647-9
   Jones J, 2019, PLOS MED, V16, P0, DOI 10.1371/journal.pmed.1002729
   Lu XL, 2017, AIDS RES THER, V14, P0, DOI 10.1186/s12981-017-0133-3
   Lunar MM, 2020, VIRUSES-BASEL, V12, P0, DOI 10.3390/v12010063
   McCluskey SM, 2019, INFECT DIS CLIN N AM, V33, P707, DOI 10.1016/j.idc.2019.05.004
   Mori M, 2022, MICROBIOL SPECTR, V10, P0, DOI 10.1128/spectrum.01507-22
   Ode H, 2015, FRONT MICROBIOL, V6, P0, DOI 10.3389/fmicb.2015.01258
   Peter T, 2017, LANCET INFECT DIS, V17, PE26, DOI 10.1016/S1473-3099(16)30212-2
   Rich SN, 2021, J INFECT DIS, V223, P866, DOI 10.1093/infdis/jiaa413
   Ryou S, 2021, SCI REP-UK, V11, P0, DOI 10.1038/s41598-021-82872-3
   Salvana EMT, 2020, INT J INFECT DIS, V95, P125, DOI 10.1016/j.ijid.2020.02.020
   Sharp PM, 2011, CSH PERSPECT MED, V1, P0, DOI 10.1101/cshperspect.a006841
   Shu ZJ, 2018, ARCH VIROL, V163, P2111, DOI 10.1007/s00705-018-3825-7
   Stekler JD, 2018, PLOS MED, V15, P0, DOI 10.1371/journal.pmed.1002537
   Tongo M, 2016, J VIROL, V90, P2221, DOI 10.1128/JVI.02302-15
   van Tienen C, 2016, ENCY OF AIDS, V0, PP1, DOI 10.1007/978-1-4614-9610-6_34-1
   van Tienen C, 2010, JAIDS-J ACQ IMM DEF, V53, P640, DOI 10.1097/QAI.0b013e3181bf1a25
   Wang ZY, 2019, BMC INFECT DIS, V19, P0, DOI 10.1186/s12879-019-3927-1
   Xuan QC, 2018, BMC INFECT DIS, V18, P0, DOI 10.1186/s12879-018-3130-9
   Yendewa GA, 2019, J ANTIMICROB CHEMOTH, V74, P2024, DOI 10.1093/jac/dkz134
   Yuan D, 2021, FRONT PUBLIC HEALTH, V9, P0, DOI 10.3389/fpubh.2021.731280
   Zhang D, 2020, VIROL J, V17, P0, DOI 10.1186/s12985-020-1281-y
   Zhao B, 2022, FRONT MICROBIOL, V12, P0, DOI 10.3389/fmicb.2021.797771
   Zheng S, 2022, PATHOGENS, V11, P0, DOI 10.3390/pathogens11080866
   Zou XB, 2020, VIROL J, V17, P0, DOI 10.1186/s12985-020-01311-3
NR 35
TC 0
Z9 0
U1 0
U2 0
PU BMC
PI LONDON
PA CAMPUS, 4 CRINAN ST, LONDON N1 9XW, ENGLAND
SN 1742-6405
EI 
J9 AIDS RES THER
JI Aids Res. Ther.
PD JUN 28
PY 2023
VL 20
IS 1
BP 
EP 
DI 10.1186/s12981-023-00540-0
PG 8
WC Infectious Diseases
SC Infectious Diseases
GA L3NX5
UT WOS:001022371800001
PM 37381002
DA 2024-01-16
ER

PT J
AU Cilento, ME
   Wen, X
   Reeve, AB
   Ukah, OB
   Snyder, AA
   Carrillo, CM
   Smith, CP
   Edwards, K
   Wahoski, CC
   Kitzler, DR
   Kodama, EN
   Mitsuya, H
   Parniak, MA
   Tedbury, PR
   Sarafianos, SG
AF Cilento, Maria E.
   Wen, Xin
   Reeve, Aaron B.
   Ukah, Obiaara B.
   Snyder, Alexa A.
   Carrillo, Ciro M.
   Smith, Cole P.
   Edwards, Kristin
   Wahoski, Claudia C.
   Kitzler, Deborah R.
   Kodama, Eiichi N.
   Mitsuya, Hiroaki
   Parniak, Michael A.
   Tedbury, Philip R.
   Sarafianos, Stefan G.
TI HIV-1 Resistance to Islatravir/Tenofovir Combination Therapy in Wild-Type or NRTI-Resistant Strains of Diverse HIV-1 Subtypes
SO VIRUSES-BASEL
LA English
DT Article
DE islatravir; drug resistance; EFdA; tenofovir; nucleoside reverse transcriptase inhibitors; nucleoside reverse transcriptase translocation inhibitors
ID reverse-transcriptase inhibitor; in-vitro selection; immunodeficiency-virus; k65r mutation; drug-resistance; 4'-ethynyl-2-fluoro-2'-deoxyadenosine; emergence; variants; tenofovir; sequence
[truncated: 1,264,242 more chars]
